# Supplementary material for: Selection and demographic history shape the molecular evolution of the gamete compatibility protein bindin in Pisaster sea stars
Source: Ecol Evol. 2014 Mar 31;4(9):1567–88. doi: 10.1002/ece3.1042 (PMC4063459; doi:10.1002/ece3.1042)
Supplement: Supplementary file 2 [file ece30004-1567-SD2.zip]

Archive with 16 entries (16 files):
- ece31042-sup-00010-cor.lhp.out.txt
- ece31042-sup-00011-cor.lhp.outL.txt
- ece31042-sup-00012-hop.la.out.txt
- ece31042-sup-00013-hop.la.outL.txt
- ece31042-sup-00014-lhp.hop.out.txt
- ece31042-sup-00015-lhp.hop.outL.txt
- ece31042-sup-00016-pm.cas.out.txt
- ece31042-sup-00017-pm.cas.outL.txt
- ece31042-sup-0002-bam.cas.out.txt
- ece31042-sup-0003-bam.cas.outL.txt
- ece31042-sup-0004-bam.lhp.out.txt
- ece31042-sup-0005-bam.lhp.outL.txt
- ece31042-sup-0006-bam.pm.out.txt
- ece31042-sup-0007-bam.pm.outL.txt
- ece31042-sup-0008-cor.bam.out.txt
- ece31042-sup-0009-cor.bam.outL.txt
