# Supplementary material for: Selection and demographic history shape the molecular evolution of the gamete compatibility protein bindin in Pisaster sea stars
Source: Ecol Evol. 2014 Mar 31;4(9):1567–88. doi: 10.1002/ece3.1042 (PMC4063459; doi:10.1002/ece3.1042)
Supplement: Supplementary file 2 [file ece30004-1567-SD2.zip › ece31042-sup-00010-cor.lhp.out.txt]

IMa - Isolation with Migration [analytic] Output  -  IMa source code copyright Jody Hey, Rasmus Nielsen  2007-2008  -  code date: December 17, 2009 
P. ochraceus

INPUT AND STARTING INFORMATION 
================================

Command line string :  -i cor.lhp.2.input.txt -o cor.lhp.2.out2 -q1 20 -q2 20 -qA 10 -m1 2000 -m2 2000 -t 5 -u 5 -d 20 -n 100 -k 20 -fg -g1 0.9 -g2 0.8 -b 2000000 -L0.5 -p2345 
Input filename : cor.lhp.2.input.txt 
Output filename: cor.lhp.2.out2 
Random number seed : 1365886672 
IM Model:
     - Inheritance Scalars are treated as constants, as given in input file
- Run Duration - 
     Burn period, # steps: 2000000 
      Record period, # seconds per interval: 1800 
- Metropolis Coupling -
     Metropolis Coupling implemented using 100 chains 
     Geometric Increment Model   term1: 0.900  term2: 0.800

- Maximum Values for Integrated Parameters -
     Max for q1 : 76.56 
     Max for q2 : 76.56 
     Max for qa : 38.28 
     Max for m1 : 2000.00 
     Max for m2 : 2000.00 
     Max for t  : 5.00 

All tree information used for surface estimation printed to fileGeneration time specified (in years): 5.00


MCMC INFORMATION
===========================

Number of steps in chain following burnin:    7570564 
Number of steps between recording : 10  Number of record steps: 757057 
Number of steps between saving tree information: 20  Number of trees saved per locus: 378529 

Time Elapsed : 191 hours, 51 minutes, 33 seconds 

Highest Sampled Joint P(G) (log) : 207133.442 
Highest Joint P(D|G) (log) :  -4014.893 

Highest P(D|G, Params) (log) for each Locus 
	Locus	P(D|G, Params)
	0	-1196.979
	1	-2804.842

Mean Time of Most Recent Common Ancestor 
	Locus	Mean Time	Variance 
	0	     4.413	    21.578
	1	     4.734	    25.359

Cumulative Update Acceptance Rates 
----------------------------------
Splitting Time Parameter (t):  # Attempts:  1.26e+006  # Updates:  3.50e+005   %:  27.71

Genealogy (G), Branch Topology (B), and Common Ancestor Time (T) Update Rates 
Loc#	Attempts	G Updates	G%	B Updates	B%	T Updates	T%
 0	7.57e+006	1.86e+006	24.55	9.48e+005	12.52	2.28e+005	3.01
 1	7.57e+006	2.15e+006	28.34	8.79e+005	11.61	1.20e+005	1.59

Mutation Model (M) and Update Rates for Mutation Rate (u), Kappa (K)
Loc#  M	u Attempts	u Updates	u%	K%
 0    H	7.57e+005	6.94e+004	9.17	9.17
 1    H	7.57e+005	6.94e+004	9.17	9.17

Autocorrelations and Effective Sample Size Estimates
---------------------------------------
   # Steps Between Values  and Autocorrelation Estmates 
	Steps	 L[P]	 t	 tmrca0	 tmrca1
	1	 0.5585	 0.5637	 0.5577	 0.5466
	10	 0.0568	 0.0865	 0.0670	 0.0834
	50	 0.0164	 0.0357	 0.0180	 0.0264
	100	 0.0165	 0.0260	 0.0353	 0.0324
	500	 0.0484	 0.0074	-0.0110	-0.0036
	1000	 0.0163	 0.0094	 0.0022	-0.0141
	5000	 0.0341	-0.0017	 0.0116	 0.0191
	10000	 0.0137	 0.0151	-0.0001	 0.0088
	50000	 0.0138	 0.0153	-0.0002	 0.0088
	100000	 0.0147	 0.0149	-0.0020	 0.0094
	500000	 0.0173	 0.0114	-0.0032	 0.0084
	1000000	 0.0155	 0.0196	 0.0003	 0.0118
	ESS	1086091	707301	1028884	956494

CHAIN SWAPPING BETWEEN SUCCESSIVE CHAINS:  Geometric Increment  term1: 0.9000 term2: 0.8000
-----------------------------------------------------------------------------
Chain   beta   #Swaps  Rate 
   0   1.0000 1231329   0.9995
   1   1.0000 272950   0.9993
   2   1.0000 274019   0.9992
   3   1.0000 272680   0.9990
   4   1.0000 272932   0.9989
   5   1.0000 273648   0.9987
   6   1.0000 273489   0.9985
   7   1.0000 272881   0.9980
   8   1.0000 272677   0.9978
   9   1.0000 273281   0.9974
  10   1.0000 272845   0.9971
  11   1.0000 272228   0.9967
  12   1.0000 272513   0.9961
  13   1.0000 272930   0.9957
  14   1.0000 271318   0.9950
  15   1.0000 272114   0.9941
  16   1.0000 271257   0.9934
  17   1.0000 272052   0.9931
  18   1.0000 272101   0.9919
  19   1.0000 270998   0.9915
  20   1.0000 270988   0.9905
  21   1.0000 271256   0.9896
  22   1.0000 269550   0.9881
  23   1.0000 269400   0.9872
  24   1.0000 269450   0.9859
  25   1.0000 269201   0.9849
  26   1.0000 268425   0.9844
  27   1.0000 269107   0.9827
  28   1.0000 267471   0.9817
  29   1.0000 269217   0.9808
  30   1.0000 267550   0.9794
  31   1.0000 266973   0.9789
  32   0.9999 267993   0.9775
  33   0.9999 265829   0.9758
  34   0.9999 266213   0.9752
  35   0.9999 265325   0.9736
  36   0.9999 264669   0.9724
  37   0.9999 265377   0.9709
  38   0.9999 265989   0.9696
  39   0.9999 264523   0.9685
  40   0.9998 265467   0.9676
  41   0.9998 264512   0.9664
  42   0.9998 263532   0.9645
  43   0.9998 263099   0.9632
  44   0.9997 263558   0.9623
  45   0.9997 262670   0.9615
  46   0.9997 263255   0.9611
  47   0.9996 262030   0.9594
  48   0.9996 262247   0.9596
  49   0.9995 262543   0.9593
  50   0.9994 262319   0.9584
  51   0.9993 261513   0.9569
  52   0.9993 261131   0.9574
  53   0.9992 262449   0.9580
  54   0.9990 262219   0.9567
  55   0.9989 261653   0.9564
  56   0.9988 261988   0.9557
  57   0.9986 261996   0.9564
  58   0.9984 261117   0.9556
  59   0.9982 261951   0.9552
  60   0.9980 260369   0.9545
  61   0.9978 260747   0.9539
  62   0.9975 260963   0.9540
  63   0.9971 260236   0.9532
  64   0.9968 260566   0.9518
  65   0.9963 259737   0.9505
  66   0.9959 258957   0.9501
  67   0.9954 259253   0.9489
  68   0.9948 259270   0.9470
  69   0.9941 259583   0.9460
  70   0.9933 258235   0.9448
  71   0.9925 257992   0.9429
  72   0.9915 257189   0.9393
  73   0.9905 255830   0.9366
  74   0.9893 255763   0.9329
  75   0.9879 253050   0.9294
  76   0.9864 253896   0.9250
  77   0.9847 252480   0.9223
  78   0.9828 251140   0.9174
  79   0.9806 250336   0.9145
  80   0.9782 249229   0.9122
  81   0.9754 248477   0.9106
  82   0.9724 250163   0.9113
  83   0.9689 250499   0.9118
  84   0.9651 249361   0.9124
  85   0.9607 249472   0.9145
  86   0.9558 250143   0.9145
  87   0.9504 249278   0.9136
  88   0.9442 248474   0.9098
  89   0.9373 248562   0.9059
  90   0.9296 245789   0.8956
  91   0.9209 240529   0.8809
  92   0.9111 234429   0.8583
  93   0.9002 223779   0.8187
  94   0.8879 209335   0.7667
  95   0.8741 195048   0.7118
  96   0.8586 187462   0.6863
  97   0.8413 188500   0.6891
  98   0.8218 851002   0.6907
  99   0.8000   na      na


PEAK LOCATIONS AND PROBABILITES
=================================


Marginal Peak Locations and Probabilities
------------------------------------------
 Set    q1          P         q2          P         qa          P         m1          P         m2          P      
   0      2.8377  0.03053      2.3204  0.03331     10.0240   0.1217      0.0001  0.02226      0.0246  0.02524 
   1      3.0266  0.03098      2.3034   0.0349      9.9956   0.1223      0.0157  0.02253      0.0503  0.01006 
 ALL      2.9379  0.03072      2.3102   0.0341     10.0099    0.122      0.0050  0.02187      0.0347  0.01752 
  95%Lo    0.1233                0.0048                5.4073               <min                 <min              
  95%Hi   >max                 >max                 18.0738                8.5247                2.5088            


MARGINAL DISTRIBUTION VALUES AND HISTOGRAMS - curve height is an estimate of marginal posterior probability
========================================
 Summaries
	Value  	 q1  	 q2  	 qa  	 m1  	 m2  	 t   	 0u 	 1u 	 0_Ka	 1_Ka
	Minbin 	   0.0383	   0.0383	   0.0191	   1.0000	   1.0000	   0.0025	   0.1820	   0.1854	   0.7500	   0.6500
	Maxbin	  76.5238	  76.5238	  38.2619	1999.0000	1999.0000	   4.9975	   5.3951	   5.4954	  99.9500	  37.1500
	HiPt  	   2.9476	   2.3351	  10.0105	   1.0000	   1.0000	   0.0075	   0.9727	   1.0280	   9.4500	   3.4500
	HiSmth	   2.9476	   2.3351	  10.0105	   1.0000	   1.0000	   0.0025	   1.0093	   1.0280	   9.4500	   3.4500
	Mean  	  32.8525	  32.6547	  11.7165	 800.5250	 842.9119	   0.3209	   1.0313	   1.0415	  28.9922	   4.6728
	95Lo  	   1.6461	   0.9570	   4.8043	   3.0000	   9.0000	   0.0025	   0.5916	   0.5916	   4.3500	   1.9500
	95Hi  	  74.1504	  74.2269	  24.0214	1917.0000	1927.0000	   3.2525	   1.6904	   1.6904	  87.8500	  10.1500
	HPD90Lo	  0.4977 	  0.0383 	  5.2636 	  1.0000 	  1.0000 	  0.0025 	  0.0025?	  0.0025?	  2.2500?	  1.5500 
	HPD90Hi	 67.2598 	 67.0301 	 18.4706 	1677.0000 	1713.0000 	  0.7525 	  1.3804?	  1.3804?	 65.0500?	  7.6500 

	Parameter	q1  	L	q2  	L	qa  	L	m1  	L	m2  	L	t   	L	0u 	L	1u 	L	0_Ka	L	1_Ka	L
	HiPt	   2.9476	 0.03072 	   2.3351	 0.03410 	  10.0105	 0.12197 	   1.0000	 0.00789 	   1.0000	 0.00590 	   0.0075	12.91977 	   0.9727	 0.00283 	   1.0280	 0.00283 	   9.4500	 0.03477 	   3.4500	 0.25099 

	   0	   0.0383	 0.00062 	   0.0383	 0.02671 	   0.0191	 0.00378 	   1.0000	 0.00789 	   1.0000	 0.00590 	 0.002500	12.84844 	 0.000101	 0.00000 	 0.000101	 0.00000 	   0.0500	 0.00000 	   0.0500	 0.00000 
	   1	   0.1148	 0.00426 	   0.1148	 0.02134 	   0.0574	 0.00337 	   3.0000	 0.00577 	   3.0000	 0.00223 	   0.0075	12.91977 	 0.000103	 0.00000 	 0.000103	 0.00000 	   0.1500	 0.00000 	   0.1500	 0.00000 
	   2	   0.1914	 0.00661 	   0.1914	 0.02253 	   0.0957	 0.00283 	   5.0000	 0.00447 	   5.0000	 0.00160 	   0.0125	12.32457 	 0.000105	 0.00000 	 0.000105	 0.00000 	   0.2500	 0.00000 	   0.2500	 0.00000 
	   3	   0.2680	 0.00831 	   0.2680	 0.02367 	   0.1340	 0.00268 	   7.0000	 0.00389 	   7.0000	 0.00158 	   0.0175	12.08099 	 0.000107	 0.00000 	 0.000107	 0.00000 	   0.3500	 0.00000 	   0.3500	 0.00000 
	   4	   0.3445	 0.00938 	   0.3445	 0.02593 	   0.1723	 0.00265 	   9.0000	 0.00305 	   9.0000	 0.00149 	   0.0225	11.39914 	 0.000109	 0.00000 	 0.000109	 0.00000 	   0.4500	 0.00000 	   0.4500	 0.00000 
	   5	   0.4211	 0.01039 	   0.4211	 0.02785 	   0.2105	 0.00263 	  11.0000	 0.00250 	  11.0000	 0.00137 	   0.0275	10.23305 	 0.000111	 0.00000 	 0.000111	 0.00000 	   0.5500	 0.00000 	   0.5500	 0.00000 
	   6	   0.4977	 0.01132 	   0.4977	 0.02884 	   0.2488	 0.00260 	  13.0000	 0.00221 	  13.0000	 0.00135 	   0.0325	 9.04687 	 0.000113	 0.00000 	 0.000113	 0.00000 	   0.6500	 0.00000 	   0.6500	 0.00001 
	   7	   0.5742	 0.01218 	   0.5742	 0.02912 	   0.2871	 0.00259 	  15.0000	 0.00185 	  15.0000	 0.00130 	   0.0375	 8.07363 	 0.000115	 0.00000 	 0.000115	 0.00000 	   0.7500	 0.00001 	   0.7500	 0.00012 
	   8	   0.6508	 0.01306 	   0.6508	 0.02901 	   0.3254	 0.00260 	  17.0000	 0.00162 	  17.0000	 0.00123 	   0.0425	 7.36034 	 0.000117	 0.00000 	 0.000117	 0.00000 	   0.8500	 0.00001 	   0.8500	 0.00046 
	   9	   0.7273	 0.01398 	   0.7273	 0.02871 	   0.3637	 0.00263 	  19.0000	 0.00139 	  19.0000	 0.00119 	   0.0475	 6.60901 	 0.000119	 0.00000 	 0.000119	 0.00000 	   0.9500	 0.00009 	   0.9500	 0.00108 
	  10	   0.8039	 0.01493 	   0.8039	 0.02840 	   0.4020	 0.00267 	  21.0000	 0.00123 	  21.0000	 0.00112 	   0.0525	 5.80194 	 0.000121	 0.00000 	 0.000121	 0.00000 	   1.0500	 0.00022 	   1.0500	 0.00189 
	  11	   0.8805	 0.01588 	   0.8805	 0.02818 	   0.4402	 0.00274 	  23.0000	 0.00113 	  23.0000	 0.00109 	   0.0575	 5.17478 	 0.000124	 0.00000 	 0.000124	 0.00000 	   1.1500	 0.00032 	   1.1500	 0.00439 
	  12	   0.9570	 0.01683 	   0.9570	 0.02812 	   0.4785	 0.00281 	  25.0000	 0.00110 	  25.0000	 0.00106 	   0.0625	 4.48262 	 0.000126	 0.00000 	 0.000126	 0.00000 	   1.2500	 0.00022 	   1.2500	 0.00797 
	  13	   1.0336	 0.01777 	   1.0336	 0.02824 	   0.5168	 0.00290 	  27.0000	 0.00106 	  27.0000	 0.00107 	   0.0675	 3.98781 	 0.000128	 0.00000 	 0.000128	 0.00000 	   1.3500	 0.00066 	   1.3500	 0.01268 
	  14	   1.1102	 0.01870 	   1.1102	 0.02853 	   0.5551	 0.00300 	  29.0000	 0.00102 	  29.0000	 0.00109 	   0.0725	 3.54557 	 0.000131	 0.00000 	 0.000131	 0.00000 	   1.4500	 0.00067 	   1.4500	 0.02065 
	  15	   1.1867	 0.01961 	   1.1867	 0.02895 	   0.5934	 0.00310 	  31.0000	 0.00097 	  31.0000	 0.00110 	   0.0775	 3.15617 	 0.000133	 0.00000 	 0.000133	 0.00000 	   1.5500	 0.00070 	   1.5500	 0.02923 
	  16	   1.2633	 0.02051 	   1.2633	 0.02946 	   0.6316	 0.00320 	  33.0000	 0.00096 	  33.0000	 0.00110 	   0.0825	 2.82594 	 0.000136	 0.00000 	 0.000136	 0.00000 	   1.6500	 0.00111 	   1.6500	 0.04290 
	  17	   1.3398	 0.02139 	   1.3398	 0.03001 	   0.6699	 0.00330 	  35.0000	 0.00095 	  35.0000	 0.00107 	   0.0875	 2.56123 	 0.000138	 0.00000 	 0.000138	 0.00000 	   1.7500	 0.00125 	   1.7500	 0.05480 
	  18	   1.4164	 0.02225 	   1.4164	 0.03059 	   0.7082	 0.00340 	  37.0000	 0.00093 	  37.0000	 0.00108 	   0.0925	 2.33298 	 0.000141	 0.00000 	 0.000141	 0.00000 	   1.8500	 0.00181 	   1.8500	 0.06957 
	  19	   1.4930	 0.02307 	   1.4930	 0.03115 	   0.7465	 0.00349 	  39.0000	 0.00091 	  39.0000	 0.00109 	   0.0975	 2.11160 	 0.000143	 0.00000 	 0.000143	 0.00000 	   1.9500	 0.00239 	   1.9500	 0.08318 
	  20	   1.5695	 0.02386 	   1.5695	 0.03169 	   0.7848	 0.00359 	  41.0000	 0.00089 	  41.0000	 0.00107 	   0.1025	 1.90924 	 0.000146	 0.00000 	 0.000146	 0.00000 	   2.0500	 0.00285 	   2.0500	 0.10332 
	  21	   1.6461	 0.02461 	   1.6461	 0.03217 	   0.8230	 0.00368 	  43.0000	 0.00087 	  43.0000	 0.00106 	   0.1075	 1.73171 	 0.000149	 0.00000 	 0.000149	 0.00000 	   2.1500	 0.00291 	   2.1500	 0.11821 
	  22	   1.7226	 0.02532 	   1.7226	 0.03261 	   0.8613	 0.00376 	  45.0000	 0.00087 	  45.0000	 0.00105 	   0.1125	 1.57452 	 0.000151	 0.00000 	 0.000151	 0.00000 	   2.2500	 0.00375 	   2.2500	 0.13691 
	  23	   1.7992	 0.02599 	   1.7992	 0.03299 	   0.8996	 0.00385 	  47.0000	 0.00088 	  47.0000	 0.00102 	   0.1175	 1.49949 	 0.000154	 0.00000 	 0.000154	 0.00000 	   2.3500	 0.00396 	   2.3500	 0.15735 
	  24	   1.8758	 0.02661 	   1.8758	 0.03331 	   0.9379	 0.00392 	  49.0000	 0.00088 	  49.0000	 0.00100 	   0.1225	 1.36265 	 0.000157	 0.00000 	 0.000157	 0.00000 	   2.4500	 0.00474 	   2.4500	 0.17141 
	  25	   1.9523	 0.02720 	   1.9523	 0.03357 	   0.9762	 0.00400 	  51.0000	 0.00087 	  51.0000	 0.00100 	   0.1275	 1.30585 	 0.000160	 0.00000 	 0.000160	 0.00000 	   2.5500	 0.00571 	   2.5500	 0.18863 
	  26	   2.0289	 0.02773 	   2.0289	 0.03378 	   1.0144	 0.00406 	  53.0000	 0.00086 	  53.0000	 0.00100 	   0.1325	 1.22633 	 0.000163	 0.00000 	 0.000163	 0.00000 	   2.6500	 0.00588 	   2.6500	 0.20135 
	  27	   2.1055	 0.02823 	   2.1055	 0.03393 	   1.0527	 0.00413 	  55.0000	 0.00086 	  55.0000	 0.00099 	   0.1375	 1.06782 	 0.000166	 0.00000 	 0.000166	 0.00000 	   2.7500	 0.00766 	   2.7500	 0.21182 
	  28	   2.1820	 0.02867 	   2.1820	 0.03404 	   1.0910	 0.00419 	  57.0000	 0.00086 	  57.0000	 0.00098 	   0.1425	 1.03480 	 0.000169	 0.00000 	 0.000169	 0.00000 	   2.8500	 0.00730 	   2.8500	 0.22418 
	  29	   2.2586	 0.02907 	   2.2586	 0.03409 	   1.1293	 0.00424 	  59.0000	 0.00085 	  59.0000	 0.00095 	   0.1475	 0.93943 	 0.000172	 0.00000 	 0.000172	 0.00000 	   2.9500	 0.00853 	   2.9500	 0.23142 
	  30	   2.3351	 0.02943 	   2.3351	 0.03410 	   1.1676	 0.00429 	  61.0000	 0.00084 	  61.0000	 0.00092 	   0.1525	 0.86863 	 0.000175	 0.00000 	 0.000175	 0.00000 	   3.0500	 0.00896 	   3.0500	 0.24455 
	  31	   2.4117	 0.02974 	   2.4117	 0.03406 	   1.2059	 0.00434 	  63.0000	 0.00083 	  63.0000	 0.00089 	   0.1575	 0.83693 	 0.000179	 0.00000 	 0.000179	 0.00000 	   3.1500	 0.00918 	   3.1500	 0.24618 
	  32	   2.4883	 0.03001 	   2.4883	 0.03399 	   1.2441	 0.00438 	  65.0000	 0.00082 	  65.0000	 0.00086 	   0.1625	 0.77643 	 0.000182	 0.00000 	 0.000182	 0.00000 	   3.2500	 0.01083 	   3.2500	 0.24380 
	  33	   2.5648	 0.03024 	   2.5648	 0.03387 	   1.2824	 0.00442 	  67.0000	 0.00083 	  67.0000	 0.00084 	   0.1675	 0.78594 	 0.000185	 0.00000 	 0.000185	 0.00000 	   3.3500	 0.01164 	   3.3500	 0.25093 
	  34	   2.6414	 0.03042 	   2.6414	 0.03372 	   1.3207	 0.00446 	  69.0000	 0.00083 	  69.0000	 0.00083 	   0.1725	 0.71619 	 0.000189	 0.00000 	 0.000189	 0.00000 	   3.4500	 0.01316 	   3.4500	 0.25099 
	  35	   2.7180	 0.03056 	   2.7180	 0.03353 	   1.3590	 0.00449 	  71.0000	 0.00084 	  71.0000	 0.00081 	   0.1775	 0.67445 	 0.000192	 0.00000 	 0.000192	 0.00000 	   3.5500	 0.01310 	   3.5500	 0.25052 
	  36	   2.7945	 0.03065 	   2.7945	 0.03331 	   1.3973	 0.00452 	  73.0000	 0.00083 	  73.0000	 0.00079 	   0.1825	 0.65068 	 0.000196	 0.00000 	 0.000196	 0.00000 	   3.6500	 0.01322 	   3.6500	 0.25046 
	  37	   2.8711	 0.03071 	   2.8711	 0.03306 	   1.4355	 0.00455 	  75.0000	 0.00082 	  75.0000	 0.00077 	   0.1875	 0.61079 	 0.000200	 0.00000 	 0.000200	 0.00000 	   3.7500	 0.01544 	   3.7500	 0.24365 
	  38	   2.9476	 0.03072 	   2.9476	 0.03279 	   1.4738	 0.00457 	  77.0000	 0.00081 	  77.0000	 0.00075 	   0.1925	 0.57274 	 0.000203	 0.00000 	 0.000203	 0.00000 	   3.8500	 0.01564 	   3.8500	 0.24214 
	  39	   3.0242	 0.03070 	   3.0242	 0.03250 	   1.5121	 0.00460 	  79.0000	 0.00081 	  79.0000	 0.00073 	   0.1975	 0.54580 	 0.000207	 0.00000 	 0.000207	 0.00000 	   3.9500	 0.01518 	   3.9500	 0.23442 
	  40	   3.1008	 0.03064 	   3.1008	 0.03219 	   1.5504	 0.00462 	  81.0000	 0.00081 	  81.0000	 0.00072 	   0.2025	 0.53259 	 0.000211	 0.00000 	 0.000211	 0.00000 	   4.0500	 0.01585 	   4.0500	 0.23504 
	  41	   3.1773	 0.03055 	   3.1773	 0.03187 	   1.5887	 0.00464 	  83.0000	 0.00081 	  83.0000	 0.00071 	   0.2075	 0.52361 	 0.000215	 0.00000 	 0.000215	 0.00000 	   4.1500	 0.01725 	   4.1500	 0.22821 
	  42	   3.2539	 0.03042 	   3.2539	 0.03153 	   1.6269	 0.00465 	  85.0000	 0.00081 	  85.0000	 0.00070 	   0.2125	 0.47737 	 0.000219	 0.00000 	 0.000219	 0.00000 	   4.2500	 0.01814 	   4.2500	 0.22617 
	  43	   3.3305	 0.03027 	   3.3305	 0.03119 	   1.6652	 0.00467 	  87.0000	 0.00081 	  87.0000	 0.00070 	   0.2175	 0.48609 	 0.000223	 0.00000 	 0.000223	 0.00000 	   4.3500	 0.01785 	   4.3500	 0.21212 
	  44	   3.4070	 0.03010 	   3.4070	 0.03083 	   1.7035	 0.00468 	  89.0000	 0.00080 	  89.0000	 0.00070 	   0.2225	 0.48662 	 0.000227	 0.00000 	 0.000227	 0.00000 	   4.4500	 0.01907 	   4.4500	 0.21247 
	  45	   3.4836	 0.02990 	   3.4836	 0.03048 	   1.7418	 0.00470 	  91.0000	 0.00078 	  91.0000	 0.00070 	   0.2275	 0.42665 	 0.000231	 0.00000 	 0.000231	 0.00000 	   4.5500	 0.02032 	   4.5500	 0.20643 
	  46	   3.5601	 0.02969 	   3.5601	 0.03011 	   1.7801	 0.00471 	  93.0000	 0.00077 	  93.0000	 0.00070 	   0.2325	 0.45386 	 0.000236	 0.00000 	 0.000236	 0.00000 	   4.6500	 0.02037 	   4.6500	 0.19578 
	  47	   3.6367	 0.02946 	   3.6367	 0.02975 	   1.8183	 0.00472 	  95.0000	 0.00076 	  95.0000	 0.00069 	   0.2375	 0.45281 	 0.000240	 0.00000 	 0.000240	 0.00000 	   4.7500	 0.02036 	   4.7500	 0.18952 
	  48	   3.7133	 0.02922 	   3.7133	 0.02939 	   1.8566	 0.00473 	  97.0000	 0.00076 	  97.0000	 0.00069 	   0.2425	 0.45281 	 0.000244	 0.00000 	 0.000244	 0.00000 	   4.8500	 0.02156 	   4.8500	 0.18058 
	  49	   3.7898	 0.02897 	   3.7898	 0.02903 	   1.8949	 0.00474 	  99.0000	 0.00076 	  99.0000	 0.00068 	   0.2475	 0.43405 	 0.000249	 0.00000 	 0.000249	 0.00000 	   4.9500	 0.02333 	   4.9500	 0.17374 
	  50	   3.8664	 0.02872 	   3.8664	 0.02867 	   1.9332	 0.00475 	 101.0000	 0.00075 	 101.0000	 0.00067 	   0.2525	 0.38597 	 0.000254	 0.00000 	 0.000254	 0.00000 	   5.0500	 0.02240 	   5.0500	 0.16477 
	  51	   3.9429	 0.02845 	   3.9429	 0.02831 	   1.9715	 0.00476 	 103.0000	 0.00074 	 103.0000	 0.00067 	   0.2575	 0.37936 	 0.000258	 0.00000 	 0.000258	 0.00000 	   5.1500	 0.02273 	   5.1500	 0.15806 
	  52	   4.0195	 0.02819 	   4.0195	 0.02796 	   2.0098	 0.00477 	 105.0000	 0.00074 	 105.0000	 0.00067 	   0.2625	 0.34872 	 0.000263	 0.00000 	 0.000263	 0.00000 	   5.2500	 0.02267 	   5.2500	 0.15272 
	  53	   4.0961	 0.02792 	   4.0961	 0.02761 	   2.0480	 0.00478 	 107.0000	 0.00074 	 107.0000	 0.00068 	   0.2675	 0.37540 	 0.000268	 0.00000 	 0.000268	 0.00000 	   5.3500	 0.02364 	   5.3500	 0.14344 
	  54	   4.1726	 0.02765 	   4.1726	 0.02727 	   2.0863	 0.00479 	 109.0000	 0.00074 	 109.0000	 0.00068 	   0.2725	 0.32151 	 0.000273	 0.00000 	 0.000273	 0.00000 	   5.4500	 0.02383 	   5.4500	 0.13817 
	  55	   4.2492	 0.02738 	   4.2492	 0.02693 	   2.1246	 0.00480 	 111.0000	 0.00074 	 111.0000	 0.00068 	   0.2775	 0.31939 	 0.000278	 0.00000 	 0.000278	 0.00000 	   5.5500	 0.02434 	   5.5500	 0.12979 
	  56	   4.3258	 0.02712 	   4.3258	 0.02660 	   2.1629	 0.00481 	 113.0000	 0.00074 	 113.0000	 0.00068 	   0.2825	 0.33498 	 0.000283	 0.00000 	 0.000283	 0.00000 	   5.6500	 0.02679 	   5.6500	 0.12554 
	  57	   4.4023	 0.02686 	   4.4023	 0.02628 	   2.2012	 0.00482 	 115.0000	 0.00074 	 115.0000	 0.00068 	   0.2875	 0.29588 	 0.000288	 0.00000 	 0.000288	 0.00000 	   5.7500	 0.02700 	   5.7500	 0.11863 
	  58	   4.4789	 0.02660 	   4.4789	 0.02596 	   2.2394	 0.00483 	 117.0000	 0.00074 	 117.0000	 0.00068 	   0.2925	 0.28030 	 0.000294	 0.00000 	 0.000294	 0.00000 	   5.8500	 0.02759 	   5.8500	 0.11640 
	  59	   4.5554	 0.02635 	   4.5554	 0.02565 	   2.2777	 0.00484 	 119.0000	 0.00073 	 119.0000	 0.00068 	   0.2975	 0.27871 	 0.000299	 0.00000 	 0.000299	 0.00000 	   5.9500	 0.02676 	   5.9500	 0.10978 
	  60	   4.6320	 0.02610 	   4.6320	 0.02534 	   2.3160	 0.00485 	 121.0000	 0.00073 	 121.0000	 0.00069 	   0.3025	 0.27105 	 0.000305	 0.00000 	 0.000305	 0.00000 	   6.0500	 0.02716 	   6.0500	 0.10211 
	  61	   4.7086	 0.02586 	   4.7086	 0.02505 	   2.3543	 0.00486 	 123.0000	 0.00074 	 123.0000	 0.00069 	   0.3075	 0.26048 	 0.000310	 0.00000 	 0.000310	 0.00000 	   6.1500	 0.02604 	   6.1500	 0.09797 
	  62	   4.7851	 0.02562 	   4.7851	 0.02476 	   2.3926	 0.00487 	 125.0000	 0.00073 	 125.0000	 0.00068 	   0.3125	 0.26709 	 0.000316	 0.00000 	 0.000316	 0.00000 	   6.2500	 0.02914 	   6.2500	 0.09164 
	  63	   4.8617	 0.02539 	   4.8617	 0.02447 	   2.4308	 0.00488 	 127.0000	 0.00072 	 127.0000	 0.00068 	   0.3175	 0.25626 	 0.000322	 0.00000 	 0.000322	 0.00000 	   6.3500	 0.02747 	   6.3500	 0.08886 
	  64	   4.9383	 0.02517 	   4.9383	 0.02420 	   2.4691	 0.00489 	 129.0000	 0.00071 	 129.0000	 0.00068 	   0.3225	 0.24807 	 0.000328	 0.00000 	 0.000328	 0.00000 	   6.4500	 0.03006 	   6.4500	 0.08464 
	  65	   5.0148	 0.02496 	   5.0148	 0.02393 	   2.5074	 0.00490 	 131.0000	 0.00071 	 131.0000	 0.00068 	   0.3275	 0.23591 	 0.000334	 0.00000 	 0.000334	 0.00000 	   6.5500	 0.02815 	   6.5500	 0.08056 
	  66	   5.0914	 0.02475 	   5.0914	 0.02367 	   2.5457	 0.00491 	 133.0000	 0.00071 	 133.0000	 0.00069 	   0.3325	 0.24754 	 0.000340	 0.00000 	 0.000340	 0.00000 	   6.6500	 0.03009 	   6.6500	 0.07612 
	  67	   5.1679	 0.02456 	   5.1679	 0.02342 	   2.5840	 0.00493 	 135.0000	 0.00071 	 135.0000	 0.00068 	   0.3375	 0.23512 	 0.000347	 0.00000 	 0.000347	 0.00000 	   6.7500	 0.02963 	   6.7500	 0.07125 
	  68	   5.2445	 0.02437 	   5.2445	 0.02317 	   2.6223	 0.00494 	 137.0000	 0.00071 	 137.0000	 0.00068 	   0.3425	 0.22587 	 0.000353	 0.00000 	 0.000353	 0.00000 	   6.8500	 0.02938 	   6.8500	 0.06710 
	  69	   5.3211	 0.02419 	   5.3211	 0.02293 	   2.6605	 0.00495 	 139.0000	 0.00071 	 139.0000	 0.00067 	   0.3475	 0.23063 	 0.000360	 0.00000 	 0.000360	 0.00000 	   6.9500	 0.03025 	   6.9500	 0.06544 
	  70	   5.3976	 0.02401 	   5.3976	 0.02270 	   2.6988	 0.00497 	 141.0000	 0.00071 	 141.0000	 0.00067 	   0.3525	 0.22112 	 0.000366	 0.00000 	 0.000366	 0.00000 	   7.0500	 0.03064 	   7.0500	 0.06146 
	  71	   5.4742	 0.02385 	   5.4742	 0.02248 	   2.7371	 0.00498 	 143.0000	 0.00072 	 143.0000	 0.00067 	   0.3575	 0.21610 	 0.000373	 0.00000 	 0.000373	 0.00000 	   7.1500	 0.03273 	   7.1500	 0.05935 
	  72	   5.5508	 0.02370 	   5.5508	 0.02226 	   2.7754	 0.00500 	 145.0000	 0.00072 	 145.0000	 0.00067 	   0.3625	 0.20421 	 0.000380	 0.00000 	 0.000380	 0.00000 	   7.2500	 0.03131 	   7.2500	 0.05685 
	  73	   5.6273	 0.02355 	   5.6273	 0.02205 	   2.8137	 0.00501 	 147.0000	 0.00072 	 147.0000	 0.00067 	   0.3675	 0.21214 	 0.000387	 0.00000 	 0.000387	 0.00000 	   7.3500	 0.03132 	   7.3500	 0.05535 
	  74	   5.7039	 0.02341 	   5.7039	 0.02184 	   2.8519	 0.00503 	 149.0000	 0.00071 	 149.0000	 0.00066 	   0.3725	 0.20395 	 0.000394	 0.00000 	 0.000394	 0.00000 	   7.4500	 0.03113 	   7.4500	 0.04816 
	  75	   5.7804	 0.02328 	   5.7804	 0.02165 	   2.8902	 0.00505 	 151.0000	 0.00071 	 151.0000	 0.00066 	   0.3775	 0.19602 	 0.000402	 0.00000 	 0.000402	 0.00000 	   7.5500	 0.03169 	   7.5500	 0.04602 
	  76	   5.8570	 0.02315 	   5.8570	 0.02146 	   2.9285	 0.00507 	 153.0000	 0.00071 	 153.0000	 0.00066 	   0.3825	 0.19180 	 0.000409	 0.00000 	 0.000409	 0.00000 	   7.6500	 0.03127 	   7.6500	 0.04694 
	  77	   5.9336	 0.02303 	   5.9336	 0.02127 	   2.9668	 0.00509 	 155.0000	 0.00071 	 155.0000	 0.00065 	   0.3875	 0.18942 	 0.000417	 0.00000 	 0.000417	 0.00000 	   7.7500	 0.03198 	   7.7500	 0.04383 
	  78	   6.0101	 0.02292 	   6.0101	 0.02110 	   3.0051	 0.00511 	 157.0000	 0.00071 	 157.0000	 0.00065 	   0.3925	 0.17779 	 0.000425	 0.00000 	 0.000425	 0.00000 	   7.8500	 0.03137 	   7.8500	 0.03931 
	  79	   6.0867	 0.02282 	   6.0867	 0.02093 	   3.0433	 0.00513 	 159.0000	 0.00071 	 159.0000	 0.00065 	   0.3975	 0.18070 	 0.000433	 0.00000 	 0.000433	 0.00000 	   7.9500	 0.03185 	   7.9500	 0.03742 
	  80	   6.1632	 0.02272 	   6.1632	 0.02076 	   3.0816	 0.00516 	 161.0000	 0.00071 	 161.0000	 0.00065 	   0.4025	 0.16643 	 0.000441	 0.00000 	 0.000441	 0.00000 	   8.0500	 0.03251 	   8.0500	 0.03603 
	  81	   6.2398	 0.02262 	   6.2398	 0.02060 	   3.1199	 0.00518 	 163.0000	 0.00071 	 163.0000	 0.00066 	   0.4075	 0.16406 	 0.000449	 0.00000 	 0.000449	 0.00000 	   8.1500	 0.03343 	   8.1500	 0.03444 
	  82	   6.3164	 0.02253 	   6.3164	 0.02045 	   3.1582	 0.00521 	 165.0000	 0.00071 	 165.0000	 0.00066 	   0.4125	 0.16908 	 0.000457	 0.00000 	 0.000457	 0.00000 	   8.2500	 0.03271 	   8.2500	 0.03257 
	  83	   6.3929	 0.02245 	   6.3929	 0.02030 	   3.1965	 0.00524 	 167.0000	 0.00070 	 167.0000	 0.00066 	   0.4175	 0.15692 	 0.000466	 0.00000 	 0.000466	 0.00000 	   8.3500	 0.03333 	   8.3500	 0.03123 
	  84	   6.4695	 0.02237 	   6.4695	 0.02016 	   3.2347	 0.00527 	 169.0000	 0.00070 	 169.0000	 0.00066 	   0.4225	 0.16194 	 0.000474	 0.00000 	 0.000474	 0.00000 	   8.4500	 0.03298 	   8.4500	 0.03033 
	  85	   6.5461	 0.02229 	   6.5461	 0.02002 	   3.2730	 0.00530 	 171.0000	 0.00069 	 171.0000	 0.00065 	   0.4275	 0.15745 	 0.000483	 0.00000 	 0.000483	 0.00000 	   8.5500	 0.03201 	   8.5500	 0.02803 
	  86	   6.6226	 0.02222 	   6.6226	 0.01989 	   3.3113	 0.00533 	 173.0000	 0.00069 	 173.0000	 0.00065 	   0.4325	 0.14847 	 0.000492	 0.00000 	 0.000492	 0.00000 	   8.6500	 0.03337 	   8.6500	 0.02637 
	  87	   6.6992	 0.02215 	   6.6992	 0.01976 	   3.3496	 0.00537 	 175.0000	 0.00069 	 175.0000	 0.00065 	   0.4375	 0.15560 	 0.000501	 0.00000 	 0.000501	 0.00000 	   8.7500	 0.03207 	   8.7500	 0.02526 
	  88	   6.7757	 0.02208 	   6.7757	 0.01964 	   3.3879	 0.00541 	 177.0000	 0.00069 	 177.0000	 0.00065 	   0.4425	 0.14107 	 0.000511	 0.00000 	 0.000511	 0.00000 	   8.8500	 0.03128 	   8.8500	 0.02308 
	  89	   6.8523	 0.02202 	   6.8523	 0.01952 	   3.4262	 0.00545 	 179.0000	 0.00069 	 179.0000	 0.00065 	   0.4475	 0.13420 	 0.000520	 0.00000 	 0.000520	 0.00000 	   8.9500	 0.03205 	   8.9500	 0.02223 
	  90	   6.9289	 0.02196 	   6.9289	 0.01940 	   3.4644	 0.00549 	 181.0000	 0.00069 	 181.0000	 0.00065 	   0.4525	 0.13156 	 0.000530	 0.00000 	 0.000530	 0.00000 	   9.0500	 0.03259 	   9.0500	 0.02261 
	  91	   7.0054	 0.02190 	   7.0054	 0.01929 	   3.5027	 0.00554 	 183.0000	 0.00069 	 183.0000	 0.00065 	   0.4575	 0.14028 	 0.000540	 0.00000 	 0.000540	 0.00000 	   9.1500	 0.03422 	   9.1500	 0.01972 
	  92	   7.0820	 0.02184 	   7.0820	 0.01918 	   3.5410	 0.00559 	 185.0000	 0.00069 	 185.0000	 0.00065 	   0.4625	 0.12918 	 0.000550	 0.00000 	 0.000550	 0.00000 	   9.2500	 0.03389 	   9.2500	 0.01895 
	  93	   7.1586	 0.02179 	   7.1586	 0.01908 	   3.5793	 0.00564 	 187.0000	 0.00069 	 187.0000	 0.00065 	   0.4675	 0.13447 	 0.000560	 0.00000 	 0.000560	 0.00000 	   9.3500	 0.03391 	   9.3500	 0.01753 
	  94	   7.2351	 0.02173 	   7.2351	 0.01898 	   3.6176	 0.00570 	 189.0000	 0.00069 	 189.0000	 0.00065 	   0.4725	 0.11994 	 0.000570	 0.00000 	 0.000570	 0.00000 	   9.4500	 0.03477 	   9.4500	 0.01687 
	  95	   7.3117	 0.02168 	   7.3117	 0.01888 	   3.6558	 0.00576 	 191.0000	 0.00068 	 191.0000	 0.00065 	   0.4775	 0.12179 	 0.000581	 0.00000 	 0.000581	 0.00000 	   9.5500	 0.03211 	   9.5500	 0.01655 
	  96	   7.3882	 0.02163 	   7.3882	 0.01878 	   3.6941	 0.00582 	 193.0000	 0.00068 	 193.0000	 0.00065 	   0.4825	 0.13394 	 0.000592	 0.00000 	 0.000592	 0.00000 	   9.6500	 0.03331 	   9.6500	 0.01555 
	  97	   7.4648	 0.02158 	   7.4648	 0.01869 	   3.7324	 0.00589 	 195.0000	 0.00068 	 195.0000	 0.00066 	   0.4875	 0.12337 	 0.000603	 0.00000 	 0.000603	 0.00000 	   9.7500	 0.03166 	   9.7500	 0.01433 
	  98	   7.5414	 0.02153 	   7.5414	 0.01860 	   3.7707	 0.00596 	 197.0000	 0.00068 	 197.0000	 0.00066 	   0.4925	 0.12839 	 0.000614	 0.00000 	 0.000614	 0.00000 	   9.8500	 0.03293 	   9.8500	 0.01338 
	  99	   7.6179	 0.02148 	   7.6179	 0.01852 	   3.8090	 0.00604 	 199.0000	 0.00068 	 199.0000	 0.00066 	   0.4975	 0.12073 	 0.000625	 0.00000 	 0.000625	 0.00000 	   9.9500	 0.03220 	   9.9500	 0.01314 
	 100	   7.6945	 0.02143 	   7.6945	 0.01843 	   3.8472	 0.00612 	 201.0000	 0.00068 	 201.0000	 0.00066 	   0.5025	 0.11518 	 0.000637	 0.00000 	 0.000637	 0.00000 	  10.0500	 0.03296 	  10.0500	 0.01279 
	 101	   7.7711	 0.02138 	   7.7711	 0.01835 	   3.8855	 0.00621 	 203.0000	 0.00068 	 203.0000	 0.00066 	   0.5075	 0.09907 	 0.000649	 0.00000 	 0.000649	 0.00000 	  10.1500	 0.03448 	  10.1500	 0.01154 
	 102	   7.8476	 0.02133 	   7.8476	 0.01827 	   3.9238	 0.00630 	 205.0000	 0.00067 	 205.0000	 0.00066 	   0.5125	 0.09960 	 0.000661	 0.00000 	 0.000661	 0.00000 	  10.2500	 0.03149 	  10.2500	 0.01074 
	 103	   7.9242	 0.02128 	   7.9242	 0.01819 	   3.9621	 0.00640 	 207.0000	 0.00067 	 207.0000	 0.00065 	   0.5175	 0.10303 	 0.000673	 0.00000 	 0.000673	 0.00000 	  10.3500	 0.03231 	  10.3500	 0.01069 
	 104	   8.0007	 0.02123 	   8.0007	 0.01812 	   4.0004	 0.00651 	 209.0000	 0.00066 	 209.0000	 0.00065 	   0.5225	 0.10303 	 0.000685	 0.00000 	 0.000685	 0.00000 	  10.4500	 0.03334 	  10.4500	 0.01000 
	 105	   8.0773	 0.02118 	   8.0773	 0.01804 	   4.0387	 0.00662 	 211.0000	 0.00066 	 211.0000	 0.00065 	   0.5275	 0.10329 	 0.000698	 0.00000 	 0.000698	 0.00000 	  10.5500	 0.03223 	  10.5500	 0.00960 
	 106	   8.1539	 0.02113 	   8.1539	 0.01797 	   4.0769	 0.00674 	 213.0000	 0.00066 	 213.0000	 0.00065 	   0.5325	 0.10065 	 0.000711	 0.00000 	 0.000711	 0.00000 	  10.6500	 0.03227 	  10.6500	 0.00967 
	 107	   8.2304	 0.02107 	   8.2304	 0.01790 	   4.1152	 0.00686 	 215.0000	 0.00065 	 215.0000	 0.00065 	   0.5375	 0.10699 	 0.000724	 0.00000 	 0.000724	 0.00000 	  10.7500	 0.03195 	  10.7500	 0.00852 
	 108	   8.3070	 0.02102 	   8.3070	 0.01783 	   4.1535	 0.00699 	 217.0000	 0.00065 	 217.0000	 0.00065 	   0.5425	 0.09907 	 0.000738	 0.00000 	 0.000738	 0.00000 	  10.8500	 0.03177 	  10.8500	 0.00823 
	 109	   8.3835	 0.02097 	   8.3835	 0.01776 	   4.1918	 0.00714 	 219.0000	 0.00065 	 219.0000	 0.00065 	   0.5475	 0.10118 	 0.000752	 0.00000 	 0.000752	 0.00000 	  10.9500	 0.03135 	  10.9500	 0.00837 
	 110	   8.4601	 0.02092 	   8.4601	 0.01770 	   4.2301	 0.00729 	 221.0000	 0.00065 	 221.0000	 0.00065 	   0.5525	 0.09352 	 0.000766	 0.00000 	 0.000766	 0.00000 	  11.0500	 0.03271 	  11.0500	 0.00736 
	 111	   8.5367	 0.02086 	   8.5367	 0.01763 	   4.2683	 0.00744 	 223.0000	 0.00064 	 223.0000	 0.00065 	   0.5575	 0.09537 	 0.000780	 0.00000 	 0.000780	 0.00000 	  11.1500	 0.03166 	  11.1500	 0.00760 
	 112	   8.6132	 0.02081 	   8.6132	 0.01757 	   4.3066	 0.00761 	 225.0000	 0.00064 	 225.0000	 0.00064 	   0.5625	 0.09299 	 0.000794	 0.00000 	 0.000794	 0.00000 	  11.2500	 0.03137 	  11.2500	 0.00691 
	 113	   8.6898	 0.02075 	   8.6898	 0.01751 	   4.3449	 0.00779 	 227.0000	 0.00064 	 227.0000	 0.00064 	   0.5675	 0.09775 	 0.000809	 0.00000 	 0.000809	 0.00000 	  11.3500	 0.03399 	  11.3500	 0.00549 
	 114	   8.7664	 0.02070 	   8.7664	 0.01745 	   4.3832	 0.00797 	 229.0000	 0.00064 	 229.0000	 0.00064 	   0.5725	 0.08533 	 0.000824	 0.00000 	 0.000824	 0.00000 	  11.4500	 0.03223 	  11.4500	 0.00602 
	 115	   8.8429	 0.02064 	   8.8429	 0.01738 	   4.4215	 0.00817 	 231.0000	 0.00064 	 231.0000	 0.00064 	   0.5775	 0.08982 	 0.000839	 0.00000 	 0.000839	 0.00000 	  11.5500	 0.03183 	  11.5500	 0.00585 
	 116	   8.9195	 0.02058 	   8.9195	 0.01732 	   4.4597	 0.00837 	 233.0000	 0.00064 	 233.0000	 0.00064 	   0.5825	 0.08269 	 0.000855	 0.00000 	 0.000855	 0.00000 	  11.6500	 0.03271 	  11.6500	 0.00584 
	 117	   8.9960	 0.02052 	   8.9960	 0.01726 	   4.4980	 0.00859 	 235.0000	 0.00064 	 235.0000	 0.00064 	   0.5875	 0.09326 	 0.000871	 0.00000 	 0.000871	 0.00000 	  11.7500	 0.03282 	  11.7500	 0.00515 
	 118	   9.0726	 0.02046 	   9.0726	 0.01721 	   4.5363	 0.00882 	 237.0000	 0.00064 	 237.0000	 0.00064 	   0.5925	 0.08427 	 0.000887	 0.00000 	 0.000887	 0.00000 	  11.8500	 0.03289 	  11.8500	 0.00520 
	 119	   9.1492	 0.02040 	   9.1492	 0.01715 	   4.5746	 0.00906 	 239.0000	 0.00063 	 239.0000	 0.00064 	   0.5975	 0.08639 	 0.000904	 0.00000 	 0.000904	 0.00000 	  11.9500	 0.03327 	  11.9500	 0.00489 
	 120	   9.2257	 0.02034 	   9.2257	 0.01709 	   4.6129	 0.00931 	 241.0000	 0.00063 	 241.0000	 0.00064 	   0.6025	 0.08771 	 0.000920	 0.00000 	 0.000920	 0.00000 	  12.0500	 0.03271 	  12.0500	 0.00473 
	 121	   9.3023	 0.02028 	   9.3023	 0.01703 	   4.6511	 0.00958 	 243.0000	 0.00063 	 243.0000	 0.00064 	   0.6075	 0.07476 	 0.000938	 0.00000 	 0.000938	 0.00000 	  12.1500	 0.03222 	  12.1500	 0.00408 
	 122	   9.3789	 0.02021 	   9.3789	 0.01698 	   4.6894	 0.00985 	 245.0000	 0.00063 	 245.0000	 0.00064 	   0.6125	 0.07714 	 0.000955	 0.00000 	 0.000955	 0.00000 	  12.2500	 0.02910 	  12.2500	 0.00441 
	 123	   9.4554	 0.02015 	   9.4554	 0.01692 	   4.7277	 0.01014 	 247.0000	 0.00063 	 247.0000	 0.00064 	   0.6175	 0.06974 	 0.000973	 0.00000 	 0.000973	 0.00000 	  12.3500	 0.03013 	  12.3500	 0.00378 
	 124	   9.5320	 0.02008 	   9.5320	 0.01687 	   4.7660	 0.01045 	 249.0000	 0.00064 	 249.0000	 0.00064 	   0.6225	 0.07925 	 0.000991	 0.00000 	 0.000991	 0.00000 	  12.4500	 0.03058 	  12.4500	 0.00395 
	 125	   9.6085	 0.02002 	   9.6085	 0.01681 	   4.8043	 0.01077 	 251.0000	 0.00064 	 251.0000	 0.00064 	   0.6275	 0.07952 	 0.001009	 0.00000 	 0.001009	 0.00000 	  12.5500	 0.03086 	  12.5500	 0.00365 
	 126	   9.6851	 0.01995 	   9.6851	 0.01676 	   4.8426	 0.01110 	 253.0000	 0.00064 	 253.0000	 0.00064 	   0.6325	 0.07450 	 0.001028	 0.00000 	 0.001028	 0.00000 	  12.6500	 0.03092 	  12.6500	 0.00351 
	 127	   9.7617	 0.01988 	   9.7617	 0.01670 	   4.8808	 0.01144 	 255.0000	 0.00063 	 255.0000	 0.00064 	   0.6375	 0.07846 	 0.001047	 0.00000 	 0.001047	 0.00000 	  12.7500	 0.03024 	  12.7500	 0.00296 
	 128	   9.8382	 0.01981 	   9.8382	 0.01665 	   4.9191	 0.01181 	 257.0000	 0.00063 	 257.0000	 0.00064 	   0.6425	 0.07582 	 0.001067	 0.00000 	 0.001067	 0.00000 	  12.8500	 0.02983 	  12.8500	 0.00279 
	 129	   9.9148	 0.01974 	   9.9148	 0.01659 	   4.9574	 0.01218 	 259.0000	 0.00063 	 259.0000	 0.00064 	   0.6475	 0.07106 	 0.001086	 0.00000 	 0.001086	 0.00000 	  12.9500	 0.02985 	  12.9500	 0.00276 
	 130	   9.9914	 0.01967 	   9.9914	 0.01654 	   4.9957	 0.01258 	 261.0000	 0.00063 	 261.0000	 0.00063 	   0.6525	 0.07291 	 0.001107	 0.00000 	 0.001107	 0.00000 	  13.0500	 0.03190 	  13.0500	 0.00349 
	 131	  10.0679	 0.01960 	  10.0679	 0.01649 	   5.0340	 0.01299 	 263.0000	 0.00063 	 263.0000	 0.00063 	   0.6575	 0.07608 	 0.001127	 0.00000 	 0.001127	 0.00000 	  13.1500	 0.03012 	  13.1500	 0.00281 
	 132	  10.1445	 0.01952 	  10.1445	 0.01643 	   5.0722	 0.01341 	 265.0000	 0.00063 	 265.0000	 0.00063 	   0.6625	 0.07318 	 0.001148	 0.00000 	 0.001148	 0.00000 	  13.2500	 0.03079 	  13.2500	 0.00268 
	 133	  10.2210	 0.01945 	  10.2210	 0.01638 	   5.1105	 0.01385 	 267.0000	 0.00063 	 267.0000	 0.00063 	   0.6675	 0.07741 	 0.001169	 0.00000 	 0.001169	 0.00000 	  13.3500	 0.03026 	  13.3500	 0.00243 
	 134	  10.2976	 0.01937 	  10.2976	 0.01633 	   5.1488	 0.01431 	 269.0000	 0.00063 	 269.0000	 0.00063 	   0.6725	 0.07001 	 0.001191	 0.00000 	 0.001191	 0.00000 	  13.4500	 0.03008 	  13.4500	 0.00254 
	 135	  10.3742	 0.01930 	  10.3742	 0.01628 	   5.1871	 0.01479 	 271.0000	 0.00063 	 271.0000	 0.00063 	   0.6775	 0.07265 	 0.001213	 0.00000 	 0.001213	 0.00000 	  13.5500	 0.03051 	  13.5500	 0.00229 
	 136	  10.4507	 0.01922 	  10.4507	 0.01622 	   5.2254	 0.01528 	 273.0000	 0.00062 	 273.0000	 0.00063 	   0.6825	 0.06684 	 0.001236	 0.00000 	 0.001236	 0.00000 	  13.6500	 0.02942 	  13.6500	 0.00244 
	 137	  10.5273	 0.01915 	  10.5273	 0.01617 	   5.2636	 0.01580 	 275.0000	 0.00062 	 275.0000	 0.00063 	   0.6875	 0.06763 	 0.001259	 0.00000 	 0.001259	 0.00000 	  13.7500	 0.02956 	  13.7500	 0.00258 
	 138	  10.6038	 0.01907 	  10.6038	 0.01612 	   5.3019	 0.01633 	 277.0000	 0.00062 	 277.0000	 0.00063 	   0.6925	 0.07159 	 0.001282	 0.00000 	 0.001282	 0.00000 	  13.8500	 0.03070 	  13.8500	 0.00198 
	 139	  10.6804	 0.01899 	  10.6804	 0.01607 	   5.3402	 0.01688 	 279.0000	 0.00062 	 279.0000	 0.00062 	   0.6975	 0.05891 	 0.001306	 0.00000 	 0.001306	 0.00000 	  13.9500	 0.02889 	  13.9500	 0.00190 
	 140	  10.7570	 0.01892 	  10.7570	 0.01602 	   5.3785	 0.01744 	 281.0000	 0.00062 	 281.0000	 0.00062 	   0.7025	 0.06974 	 0.001330	 0.00000 	 0.001330	 0.00000 	  14.0500	 0.03004 	  14.0500	 0.00177 
	 141	  10.8335	 0.01884 	  10.8335	 0.01596 	   5.4168	 0.01803 	 283.0000	 0.00062 	 283.0000	 0.00062 	   0.7075	 0.06499 	 0.001355	 0.00000 	 0.001355	 0.00000 	  14.1500	 0.02968 	  14.1500	 0.00193 
	 142	  10.9101	 0.01876 	  10.9101	 0.01591 	   5.4550	 0.01863 	 285.0000	 0.00061 	 285.0000	 0.00062 	   0.7125	 0.06499 	 0.001380	 0.00000 	 0.001380	 0.00000 	  14.2500	 0.02862 	  14.2500	 0.00172 
	 143	  10.9867	 0.01868 	  10.9867	 0.01586 	   5.4933	 0.01926 	 287.0000	 0.00061 	 287.0000	 0.00062 	   0.7175	 0.06208 	 0.001406	 0.00000 	 0.001406	 0.00000 	  14.3500	 0.02983 	  14.3500	 0.00169 
	 144	  11.0632	 0.01860 	  11.0632	 0.01581 	   5.5316	 0.01990 	 289.0000	 0.00061 	 289.0000	 0.00062 	   0.7225	 0.05944 	 0.001432	 0.00000 	 0.001432	 0.00000 	  14.4500	 0.02802 	  14.4500	 0.00127 
	 145	  11.1398	 0.01852 	  11.1398	 0.01576 	   5.5699	 0.02056 	 291.0000	 0.00061 	 291.0000	 0.00062 	   0.7275	 0.06710 	 0.001459	 0.00000 	 0.001459	 0.00000 	  14.5500	 0.03002 	  14.5500	 0.00166 
	 146	  11.2163	 0.01844 	  11.2163	 0.01571 	   5.6082	 0.02125 	 293.0000	 0.00061 	 293.0000	 0.00061 	   0.7325	 0.06393 	 0.001486	 0.00000 	 0.001486	 0.00000 	  14.6500	 0.02983 	  14.6500	 0.00156 
	 147	  11.2929	 0.01837 	  11.2929	 0.01566 	   5.6465	 0.02195 	 295.0000	 0.00061 	 295.0000	 0.00061 	   0.7375	 0.06235 	 0.001514	 0.00000 	 0.001514	 0.00000 	  14.7500	 0.02786 	  14.7500	 0.00100 
	 148	  11.3695	 0.01829 	  11.3695	 0.01561 	   5.6847	 0.02267 	 297.0000	 0.00060 	 297.0000	 0.00061 	   0.7425	 0.06869 	 0.001542	 0.00000 	 0.001542	 0.00000 	  14.8500	 0.02998 	  14.8500	 0.00149 
	 149	  11.4460	 0.01821 	  11.4460	 0.01556 	   5.7230	 0.02341 	 299.0000	 0.00060 	 299.0000	 0.00061 	   0.7475	 0.06182 	 0.001570	 0.00000 	 0.001570	 0.00000 	  14.9500	 0.02740 	  14.9500	 0.00122 
	 150	  11.5226	 0.01813 	  11.5226	 0.01551 	   5.7613	 0.02417 	 301.0000	 0.00060 	 301.0000	 0.00061 	   0.7525	 0.06605 	 0.001600	 0.00000 	 0.001600	 0.00000 	  15.0500	 0.02817 	  15.0500	 0.00108 
	 151	  11.5992	 0.01805 	  11.5992	 0.01546 	   5.7996	 0.02495 	 303.0000	 0.00059 	 303.0000	 0.00061 	   0.7575	 0.06472 	 0.001629	 0.00000 	 0.001629	 0.00000 	  15.1500	 0.02755 	  15.1500	 0.00151 
	 152	  11.6757	 0.01797 	  11.6757	 0.01541 	   5.8379	 0.02575 	 305.0000	 0.00059 	 305.0000	 0.00061 	   0.7625	 0.06367 	 0.001660	 0.00000 	 0.001660	 0.00000 	  15.2500	 0.02765 	  15.2500	 0.00107 
	 153	  11.7523	 0.01789 	  11.7523	 0.01536 	   5.8761	 0.02657 	 307.0000	 0.00059 	 307.0000	 0.00061 	   0.7675	 0.05786 	 0.001690	 0.00000 	 0.001690	 0.00000 	  15.3500	 0.02695 	  15.3500	 0.00104 
	 154	  11.8288	 0.01781 	  11.8288	 0.01531 	   5.9144	 0.02741 	 309.0000	 0.00059 	 309.0000	 0.00061 	   0.7725	 0.06340 	 0.001722	 0.00000 	 0.001722	 0.00000 	  15.4500	 0.02922 	  15.4500	 0.00100 
	 155	  11.9054	 0.01773 	  11.9054	 0.01526 	   5.9527	 0.02827 	 311.0000	 0.00058 	 311.0000	 0.00060 	   0.7775	 0.05997 	 0.001754	 0.00000 	 0.001754	 0.00000 	  15.5500	 0.02788 	  15.5500	 0.00090 
	 156	  11.9820	 0.01765 	  11.9820	 0.01521 	   5.9910	 0.02914 	 313.0000	 0.00058 	 313.0000	 0.00060 	   0.7825	 0.05759 	 0.001786	 0.00000 	 0.001786	 0.00000 	  15.6500	 0.02790 	  15.6500	 0.00118 
	 157	  12.0585	 0.01757 	  12.0585	 0.01516 	   6.0293	 0.03004 	 315.0000	 0.00058 	 315.0000	 0.00060 	   0.7875	 0.05284 	 0.001820	 0.00000 	 0.001820	 0.00000 	  15.7500	 0.02744 	  15.7500	 0.00079 
	 158	  12.1351	 0.01750 	  12.1351	 0.01511 	   6.0675	 0.03096 	 317.0000	 0.00058 	 317.0000	 0.00060 	   0.7925	 0.05416 	 0.001854	 0.00000 	 0.001854	 0.00000 	  15.8500	 0.02751 	  15.8500	 0.00094 
	 159	  12.2117	 0.01742 	  12.2117	 0.01506 	   6.1058	 0.03189 	 319.0000	 0.00058 	 319.0000	 0.00060 	   0.7975	 0.05125 	 0.001888	 0.00000 	 0.001888	 0.00000 	  15.9500	 0.02681 	  15.9500	 0.00063 
	 160	  12.2882	 0.01734 	  12.2882	 0.01502 	   6.1441	 0.03284 	 321.0000	 0.00058 	 321.0000	 0.00060 	   0.8025	 0.05257 	 0.001923	 0.00000 	 0.001923	 0.00000 	  16.0500	 0.02548 	  16.0500	 0.00055 
	 161	  12.3648	 0.01726 	  12.3648	 0.01497 	   6.1824	 0.03381 	 323.0000	 0.00058 	 323.0000	 0.00060 	   0.8075	 0.05706 	 0.001959	 0.00000 	 0.001959	 0.00000 	  16.1500	 0.02710 	  16.1500	 0.00090 
	 162	  12.4413	 0.01719 	  12.4413	 0.01492 	   6.2207	 0.03480 	 325.0000	 0.00058 	 325.0000	 0.00060 	   0.8125	 0.06155 	 0.001995	 0.00000 	 0.001995	 0.00000 	  16.2500	 0.02626 	  16.2500	 0.00078 
	 163	  12.5179	 0.01711 	  12.5179	 0.01487 	   6.2590	 0.03580 	 327.0000	 0.00058 	 327.0000	 0.00060 	   0.8175	 0.05310 	 0.002032	 0.00000 	 0.002032	 0.00000 	  16.3500	 0.02602 	  16.3500	 0.00070 
	 164	  12.5945	 0.01704 	  12.5945	 0.01483 	   6.2972	 0.03682 	 329.0000	 0.00057 	 329.0000	 0.00060 	   0.8225	 0.04967 	 0.002070	 0.00000 	 0.002070	 0.00000 	  16.4500	 0.02584 	  16.4500	 0.00082 
	 165	  12.6710	 0.01696 	  12.6710	 0.01478 	   6.3355	 0.03786 	 331.0000	 0.00057 	 331.0000	 0.00059 	   0.8275	 0.05838 	 0.002109	 0.00000 	 0.002109	 0.00000 	  16.5500	 0.02685 	  16.5500	 0.00062 
	 166	  12.7476	 0.01689 	  12.7476	 0.01473 	   6.3738	 0.03891 	 333.0000	 0.00057 	 333.0000	 0.00060 	   0.8325	 0.05442 	 0.002148	 0.00000 	 0.002148	 0.00000 	  16.6500	 0.02519 	  16.6500	 0.00078 
	 167	  12.8242	 0.01681 	  12.8242	 0.01469 	   6.4121	 0.03998 	 335.0000	 0.00057 	 335.0000	 0.00060 	   0.8375	 0.05680 	 0.002188	 0.00000 	 0.002188	 0.00000 	  16.7500	 0.02634 	  16.7500	 0.00061 
	 168	  12.9007	 0.01674 	  12.9007	 0.01464 	   6.4504	 0.04106 	 337.0000	 0.00057 	 337.0000	 0.00060 	   0.8425	 0.05257 	 0.002228	 0.00000 	 0.002228	 0.00000 	  16.8500	 0.02596 	  16.8500	 0.00058 
	 169	  12.9773	 0.01667 	  12.9773	 0.01460 	   6.4886	 0.04216 	 339.0000	 0.00056 	 339.0000	 0.00060 	   0.8475	 0.05574 	 0.002270	 0.00000 	 0.002270	 0.00000 	  16.9500	 0.02456 	  16.9500	 0.00045 
	 170	  13.0538	 0.01659 	  13.0538	 0.01455 	   6.5269	 0.04328 	 341.0000	 0.00056 	 341.0000	 0.00060 	   0.8525	 0.05284 	 0.002312	 0.00000 	 0.002312	 0.00000 	  17.0500	 0.02635 	  17.0500	 0.00069 
	 171	  13.1304	 0.01652 	  13.1304	 0.01451 	   6.5652	 0.04440 	 343.0000	 0.00056 	 343.0000	 0.00060 	   0.8575	 0.04914 	 0.002355	 0.00000 	 0.002355	 0.00000 	  17.1500	 0.02499 	  17.1500	 0.00049 
	 172	  13.2070	 0.01645 	  13.2070	 0.01447 	   6.6035	 0.04554 	 345.0000	 0.00056 	 345.0000	 0.00060 	   0.8625	 0.04993 	 0.002399	 0.00000 	 0.002399	 0.00000 	  17.2500	 0.02453 	  17.2500	 0.00059 
	 173	  13.2835	 0.01638 	  13.2835	 0.01442 	   6.6418	 0.04670 	 347.0000	 0.00056 	 347.0000	 0.00060 	   0.8675	 0.04887 	 0.002443	 0.00000 	 0.002443	 0.00000 	  17.3500	 0.02573 	  17.3500	 0.00041 
	 174	  13.3601	 0.01631 	  13.3601	 0.01438 	   6.6800	 0.04786 	 349.0000	 0.00056 	 349.0000	 0.00060 	   0.8725	 0.05257 	 0.002489	 0.00000 	 0.002489	 0.00000 	  17.4500	 0.02520 	  17.4500	 0.00044 
	 175	  13.4366	 0.01624 	  13.4366	 0.01434 	   6.7183	 0.04904 	 351.0000	 0.00056 	 351.0000	 0.00060 	   0.8775	 0.05125 	 0.002535	 0.00000 	 0.002535	 0.00000 	  17.5500	 0.02445 	  17.5500	 0.00042 
	 176	  13.5132	 0.01617 	  13.5132	 0.01429 	   6.7566	 0.05023 	 353.0000	 0.00056 	 353.0000	 0.00059 	   0.8825	 0.04306 	 0.002582	 0.00000 	 0.002582	 0.00000 	  17.6500	 0.02576 	  17.6500	 0.00045 
	 177	  13.5898	 0.01610 	  13.5898	 0.01425 	   6.7949	 0.05142 	 355.0000	 0.00056 	 355.0000	 0.00059 	   0.8875	 0.05284 	 0.002630	 0.00000 	 0.002630	 0.00000 	  17.7500	 0.02368 	  17.7500	 0.00065 
	 178	  13.6663	 0.01603 	  13.6663	 0.01421 	   6.8332	 0.05263 	 357.0000	 0.00056 	 357.0000	 0.00059 	   0.8925	 0.04808 	 0.002679	 0.00000 	 0.002679	 0.00000 	  17.8500	 0.02454 	  17.8500	 0.00057 
	 179	  13.7429	 0.01597 	  13.7429	 0.01417 	   6.8714	 0.05385 	 359.0000	 0.00055 	 359.0000	 0.00059 	   0.8975	 0.05204 	 0.002729	 0.00000 	 0.002729	 0.00000 	  17.9500	 0.02396 	  17.9500	 0.00046 
	 180	  13.8195	 0.01590 	  13.8195	 0.01413 	   6.9097	 0.05507 	 361.0000	 0.00055 	 361.0000	 0.00058 	   0.9025	 0.04544 	 0.002780	 0.00000 	 0.002780	 0.00000 	  18.0500	 0.02293 	  18.0500	 0.00034 
	 181	  13.8960	 0.01584 	  13.8960	 0.01409 	   6.9480	 0.05630 	 363.0000	 0.00055 	 363.0000	 0.00058 	   0.9075	 0.05521 	 0.002831	 0.00000 	 0.002831	 0.00000 	  18.1500	 0.02516 	  18.1500	 0.00052 
	 182	  13.9726	 0.01577 	  13.9726	 0.01405 	   6.9863	 0.05754 	 365.0000	 0.00055 	 365.0000	 0.00058 	   0.9125	 0.04967 	 0.002884	 0.00000 	 0.002884	 0.00000 	  18.2500	 0.02317 	  18.2500	 0.00034 
	 183	  14.0491	 0.01571 	  14.0491	 0.01401 	   7.0246	 0.05878 	 367.0000	 0.00054 	 367.0000	 0.00058 	   0.9175	 0.04940 	 0.002938	 0.00000 	 0.002938	 0.00000 	  18.3500	 0.02407 	  18.3500	 0.00058 
	 184	  14.1257	 0.01564 	  14.1257	 0.01397 	   7.0629	 0.06003 	 369.0000	 0.00054 	 369.0000	 0.00058 	   0.9225	 0.04729 	 0.002992	 0.00000 	 0.002992	 0.00000 	  18.4500	 0.02367 	  18.4500	 0.00048 
	 185	  14.2023	 0.01558 	  14.2023	 0.01393 	   7.1011	 0.06129 	 371.0000	 0.00054 	 371.0000	 0.00058 	   0.9275	 0.05019 	 0.003048	 0.00000 	 0.003048	 0.00000 	  18.5500	 0.02532 	  18.5500	 0.00041 
	 186	  14.2788	 0.01552 	  14.2788	 0.01389 	   7.1394	 0.06254 	 373.0000	 0.00054 	 373.0000	 0.00058 	   0.9325	 0.04967 	 0.003105	 0.00000 	 0.003105	 0.00000 	  18.6500	 0.02288 	  18.6500	 0.00025 
	 187	  14.3554	 0.01546 	  14.3554	 0.01386 	   7.1777	 0.06381 	 375.0000	 0.00054 	 375.0000	 0.00058 	   0.9375	 0.05099 	 0.003162	 0.00000 	 0.003162	 0.00000 	  18.7500	 0.02320 	  18.7500	 0.00054 
	 188	  14.4320	 0.01540 	  14.4320	 0.01382 	   7.2160	 0.06507 	 377.0000	 0.00054 	 377.0000	 0.00058 	   0.9425	 0.04993 	 0.003221	 0.00000 	 0.003221	 0.00000 	  18.8500	 0.02354 	  18.8500	 0.00049 
	 189	  14.5085	 0.01534 	  14.5085	 0.01378 	   7.2543	 0.06633 	 379.0000	 0.00054 	 379.0000	 0.00058 	   0.9475	 0.04597 	 0.003281	 0.00000 	 0.003281	 0.00000 	  18.9500	 0.02276 	  18.9500	 0.00022 
	 190	  14.5851	 0.01528 	  14.5851	 0.01375 	   7.2925	 0.06760 	 381.0000	 0.00054 	 381.0000	 0.00058 	   0.9525	 0.04650 	 0.003342	 0.00000 	 0.003342	 0.00000 	  19.0500	 0.02419 	  19.0500	 0.00034 
	 191	  14.6616	 0.01522 	  14.6616	 0.01371 	   7.3308	 0.06887 	 383.0000	 0.00054 	 383.0000	 0.00059 	   0.9575	 0.04755 	 0.003404	 0.00000 	 0.003404	 0.00000 	  19.1500	 0.02308 	  19.1500	 0.00025 
	 192	  14.7382	 0.01516 	  14.7382	 0.01367 	   7.3691	 0.07013 	 385.0000	 0.00054 	 385.0000	 0.00059 	   0.9625	 0.04835 	 0.003467	 0.00000 	 0.003467	 0.00000 	  19.2500	 0.02338 	  19.2500	 0.00034 
	 193	  14.8148	 0.01510 	  14.8148	 0.01364 	   7.4074	 0.07139 	 387.0000	 0.00053 	 387.0000	 0.00059 	   0.9675	 0.04306 	 0.003532	 0.00000 	 0.003532	 0.00000 	  19.3500	 0.02298 	  19.3500	 0.00033 
	 194	  14.8913	 0.01505 	  14.8913	 0.01361 	   7.4457	 0.07266 	 389.0000	 0.00053 	 389.0000	 0.00059 	   0.9725	 0.04306 	 0.003597	 0.00000 	 0.003597	 0.00000 	  19.4500	 0.02286 	  19.4500	 0.00030 
	 195	  14.9679	 0.01499 	  14.9679	 0.01357 	   7.4839	 0.07391 	 391.0000	 0.00053 	 391.0000	 0.00059 	   0.9775	 0.04676 	 0.003664	 0.00000 	 0.003664	 0.00000 	  19.5500	 0.02170 	  19.5500	 0.00024 
	 196	  15.0445	 0.01493 	  15.0445	 0.01354 	   7.5222	 0.07517 	 393.0000	 0.00053 	 393.0000	 0.00059 	   0.9825	 0.04095 	 0.003733	 0.00000 	 0.003733	 0.00000 	  19.6500	 0.02261 	  19.6500	 0.00017 
	 197	  15.1210	 0.01488 	  15.1210	 0.01350 	   7.5605	 0.07642 	 395.0000	 0.00053 	 395.0000	 0.00059 	   0.9875	 0.04650 	 0.003802	 0.00000 	 0.003802	 0.00000 	  19.7500	 0.02157 	  19.7500	 0.00015 
	 198	  15.1976	 0.01483 	  15.1976	 0.01347 	   7.5988	 0.07766 	 397.0000	 0.00053 	 397.0000	 0.00059 	   0.9925	 0.04650 	 0.003873	 0.00000 	 0.003873	 0.00000 	  19.8500	 0.02117 	  19.8500	 0.00012 
	 199	  15.2741	 0.01477 	  15.2741	 0.01344 	   7.6371	 0.07890 	 399.0000	 0.00053 	 399.0000	 0.00058 	   0.9975	 0.04359 	 0.003945	 0.00000 	 0.003945	 0.00000 	  19.9500	 0.02137 	  19.9500	 0.00028 
	 200	  15.3507	 0.01472 	  15.3507	 0.01341 	   7.6753	 0.08014 	 401.0000	 0.00053 	 401.0000	 0.00058 	   1.0025	 0.04121 	 0.004018	 0.00000 	 0.004018	 0.00000 	  20.0500	 0.02150 	  20.0500	 0.00024 
	 201	  15.4273	 0.01467 	  15.4273	 0.01338 	   7.7136	 0.08136 	 403.0000	 0.00053 	 403.0000	 0.00058 	   1.0075	 0.03963 	 0.004093	 0.00000 	 0.004093	 0.00000 	  20.1500	 0.02168 	  20.1500	 0.00017 
	 202	  15.5038	 0.01462 	  15.5038	 0.01334 	   7.7519	 0.08258 	 405.0000	 0.00053 	 405.0000	 0.00058 	   1.0125	 0.04306 	 0.004169	 0.00000 	 0.004169	 0.00000 	  20.2500	 0.02216 	  20.2500	 0.00017 
	 203	  15.5804	 0.01457 	  15.5804	 0.01331 	   7.7902	 0.08378 	 407.0000	 0.00053 	 407.0000	 0.00058 	   1.0175	 0.04280 	 0.004246	 0.00000 	 0.004246	 0.00000 	  20.3500	 0.02128 	  20.3500	 0.00018 
	 204	  15.6569	 0.01452 	  15.6569	 0.01328 	   7.8285	 0.08498 	 409.0000	 0.00053 	 409.0000	 0.00058 	   1.0225	 0.03804 	 0.004325	 0.00000 	 0.004325	 0.00000 	  20.4500	 0.02100 	  20.4500	 0.00018 
	 205	  15.7335	 0.01447 	  15.7335	 0.01325 	   7.8668	 0.08617 	 411.0000	 0.00053 	 411.0000	 0.00058 	   1.0275	 0.04465 	 0.004406	 0.00000 	 0.004406	 0.00000 	  20.5500	 0.02213 	  20.5500	 0.00018 
	 206	  15.8101	 0.01442 	  15.8101	 0.01322 	   7.9050	 0.08735 	 413.0000	 0.00052 	 413.0000	 0.00058 	   1.0325	 0.03936 	 0.004487	 0.00000 	 0.004487	 0.00000 	  20.6500	 0.02173 	  20.6500	 0.00015 
	 207	  15.8866	 0.01437 	  15.8866	 0.01320 	   7.9433	 0.08851 	 415.0000	 0.00052 	 415.0000	 0.00058 	   1.0375	 0.04676 	 0.004571	 0.00000 	 0.004571	 0.00000 	  20.7500	 0.02179 	  20.7500	 0.00024 
	 208	  15.9632	 0.01432 	  15.9632	 0.01317 	   7.9816	 0.08966 	 417.0000	 0.00052 	 417.0000	 0.00058 	   1.0425	 0.04068 	 0.004656	 0.00000 	 0.004656	 0.00000 	  20.8500	 0.02078 	  20.8500	 0.00016 
	 209	  16.0398	 0.01428 	  16.0398	 0.01314 	   8.0199	 0.09080 	 419.0000	 0.00052 	 419.0000	 0.00058 	   1.0475	 0.04148 	 0.004742	 0.00000 	 0.004742	 0.00000 	  20.9500	 0.01929 	  20.9500	 0.00025 
	 210	  16.1163	 0.01423 	  16.1163	 0.01311 	   8.0582	 0.09193 	 421.0000	 0.00052 	 421.0000	 0.00058 	   1.0525	 0.04570 	 0.004831	 0.00000 	 0.004831	 0.00000 	  21.0500	 0.02133 	  21.0500	 0.00008 
	 211	  16.1929	 0.01419 	  16.1929	 0.01308 	   8.0964	 0.09304 	 423.0000	 0.00052 	 423.0000	 0.00058 	   1.0575	 0.04517 	 0.004920	 0.00000 	 0.004920	 0.00000 	  21.1500	 0.02032 	  21.1500	 0.00018 
	 212	  16.2694	 0.01414 	  16.2694	 0.01306 	   8.1347	 0.09413 	 425.0000	 0.00052 	 425.0000	 0.00058 	   1.0625	 0.04016 	   0.0050	 0.00000 	   0.0050	 0.00000 	  21.2500	 0.02005 	  21.2500	 0.00009 
	 213	  16.3460	 0.01410 	  16.3460	 0.01303 	   8.1730	 0.09522 	 427.0000	 0.00052 	 427.0000	 0.00058 	   1.0675	 0.04412 	   0.0051	 0.00000 	   0.0051	 0.00000 	  21.3500	 0.02032 	  21.3500	 0.00013 
	 214	  16.4226	 0.01405 	  16.4226	 0.01300 	   8.2113	 0.09628 	 429.0000	 0.00053 	 429.0000	 0.00058 	   1.0725	 0.04253 	   0.0052	 0.00000 	   0.0052	 0.00000 	  21.4500	 0.02010 	  21.4500	 0.00005 
	 215	  16.4991	 0.01401 	  16.4991	 0.01298 	   8.2496	 0.09733 	 431.0000	 0.00053 	 431.0000	 0.00058 	   1.0775	 0.04016 	   0.0053	 0.00000 	   0.0053	 0.00000 	  21.5500	 0.01985 	  21.5500	 0.00009 
	 216	  16.5757	 0.01397 	  16.5757	 0.01295 	   8.2878	 0.09836 	 433.0000	 0.00053 	 433.0000	 0.00058 	   1.0825	 0.04385 	   0.0054	 0.00000 	   0.0054	 0.00000 	  21.6500	 0.02112 	  21.6500	 0.00028 
	 217	  16.6523	 0.01393 	  16.6523	 0.01293 	   8.3261	 0.09937 	 435.0000	 0.00053 	 435.0000	 0.00058 	   1.0875	 0.03883 	   0.0055	 0.00000 	   0.0055	 0.00000 	  21.7500	 0.01874 	  21.7500	 0.00016 
	 218	  16.7288	 0.01389 	  16.7288	 0.01290 	   8.3644	 0.10037 	 437.0000	 0.00053 	 437.0000	 0.00058 	   1.0925	 0.04333 	   0.0056	 0.00000 	   0.0056	 0.00000 	  21.8500	 0.01947 	  21.8500	 0.00025 
	 219	  16.8054	 0.01384 	  16.8054	 0.01288 	   8.4027	 0.10134 	 439.0000	 0.00053 	 439.0000	 0.00058 	   1.0975	 0.04359 	   0.0057	 0.00000 	   0.0057	 0.00000 	  21.9500	 0.01855 	  21.9500	 0.00015 
	 220	  16.8819	 0.01380 	  16.8819	 0.01285 	   8.4410	 0.10230 	 441.0000	 0.00053 	 441.0000	 0.00058 	   1.1025	 0.04385 	   0.0058	 0.00000 	   0.0058	 0.00000 	  22.0500	 0.01898 	  22.0500	 0.00011 
	 221	  16.9585	 0.01377 	  16.9585	 0.01283 	   8.4793	 0.10324 	 443.0000	 0.00053 	 443.0000	 0.00058 	   1.1075	 0.03619 	   0.0059	 0.00000 	   0.0059	 0.00000 	  22.1500	 0.01831 	  22.1500	 0.00013 
	 222	  17.0351	 0.01373 	  17.0351	 0.01280 	   8.5175	 0.10415 	 445.0000	 0.00053 	 445.0000	 0.00058 	   1.1125	 0.05046 	   0.0060	 0.00000 	   0.0060	 0.00000 	  22.2500	 0.01919 	  22.2500	 0.00011 
	 223	  17.1116	 0.01369 	  17.1116	 0.01278 	   8.5558	 0.10505 	 447.0000	 0.00053 	 447.0000	 0.00058 	   1.1175	 0.04359 	   0.0061	 0.00000 	   0.0061	 0.00000 	  22.3500	 0.01893 	  22.3500	 0.00005 
	 224	  17.1882	 0.01365 	  17.1882	 0.01276 	   8.5941	 0.10593 	 449.0000	 0.00053 	 449.0000	 0.00058 	   1.1225	 0.03778 	   0.0063	 0.00000 	   0.0063	 0.00000 	  22.4500	 0.01938 	  22.4500	 0.00005 
	 225	  17.2648	 0.01361 	  17.2648	 0.01274 	   8.6324	 0.10678 	 451.0000	 0.00053 	 451.0000	 0.00058 	   1.1275	 0.03408 	   0.0064	 0.00000 	   0.0064	 0.00000 	  22.5500	 0.01878 	  22.5500	 0.00011 
	 226	  17.3413	 0.01358 	  17.3413	 0.01271 	   8.6707	 0.10762 	 453.0000	 0.00052 	 453.0000	 0.00058 	   1.1325	 0.04042 	   0.0065	 0.00000 	   0.0065	 0.00000 	  22.6500	 0.01915 	  22.6500	 0.00004 
	 227	  17.4179	 0.01354 	  17.4179	 0.01269 	   8.7089	 0.10843 	 455.0000	 0.00052 	 455.0000	 0.00058 	   1.1375	 0.04121 	   0.0066	 0.00000 	   0.0066	 0.00000 	  22.7500	 0.01985 	  22.7500	 0.00013 
	 228	  17.4944	 0.01350 	  17.4944	 0.01267 	   8.7472	 0.10922 	 457.0000	 0.00052 	 457.0000	 0.00058 	   1.1425	 0.04253 	   0.0067	 0.00000 	   0.0067	 0.00000 	  22.8500	 0.01864 	  22.8500	 0.00004 
	 229	  17.5710	 0.01347 	  17.5710	 0.01265 	   8.7855	 0.10998 	 459.0000	 0.00052 	 459.0000	 0.00058 	   1.1475	 0.03989 	   0.0069	 0.00000 	   0.0069	 0.00000 	  22.9500	 0.01836 	  22.9500	 0.00004 
	 230	  17.6476	 0.01343 	  17.6476	 0.01263 	   8.8238	 0.11073 	 461.0000	 0.00052 	 461.0000	 0.00058 	   1.1525	 0.04016 	   0.0070	 0.00000 	   0.0070	 0.00000 	  23.0500	 0.01923 	  23.0500	 0.00003 
	 231	  17.7241	 0.01340 	  17.7241	 0.01261 	   8.8621	 0.11145 	 463.0000	 0.00052 	 463.0000	 0.00058 	   1.1575	 0.03566 	   0.0071	 0.00000 	   0.0071	 0.00000 	  23.1500	 0.01734 	  23.1500	 0.00015 
	 232	  17.8007	 0.01337 	  17.8007	 0.01259 	   8.9003	 0.11215 	 465.0000	 0.00052 	 465.0000	 0.00058 	   1.1625	 0.04095 	   0.0072	 0.00000 	   0.0072	 0.00000 	  23.2500	 0.01906 	  23.2500	 0.00001 
	 233	  17.8772	 0.01333 	  17.8772	 0.01257 	   8.9386	 0.11282 	 467.0000	 0.00052 	 467.0000	 0.00058 	   1.1675	 0.04200 	   0.0074	 0.00000 	   0.0074	 0.00000 	  23.3500	 0.01803 	  23.3500	 0.00008 
	 234	  17.9538	 0.01330 	  17.9538	 0.01255 	   8.9769	 0.11347 	 469.0000	 0.00052 	 469.0000	 0.00058 	   1.1725	 0.03910 	   0.0075	 0.00000 	   0.0075	 0.00000 	  23.4500	 0.01872 	  23.4500	 0.00003 
	 235	  18.0304	 0.01327 	  18.0304	 0.01253 	   9.0152	 0.11410 	 471.0000	 0.00052 	 471.0000	 0.00058 	   1.1775	 0.03936 	   0.0077	 0.00000 	   0.0077	 0.00000 	  23.5500	 0.01794 	  23.5500	 0.00009 
	 236	  18.1069	 0.01324 	  18.1069	 0.01251 	   9.0535	 0.11470 	 473.0000	 0.00052 	 473.0000	 0.00058 	   1.1825	 0.03593 	   0.0078	 0.00000 	   0.0078	 0.00000 	  23.6500	 0.01819 	  23.6500	 0.00004 
	 237	  18.1835	 0.01321 	  18.1835	 0.01249 	   9.0917	 0.11528 	 475.0000	 0.00052 	 475.0000	 0.00058 	   1.1875	 0.04227 	   0.0079	 0.00000 	   0.0079	 0.00000 	  23.7500	 0.01729 	  23.7500	 0.00003 
	 238	  18.2601	 0.01317 	  18.2601	 0.01247 	   9.1300	 0.11584 	 477.0000	 0.00052 	 477.0000	 0.00057 	   1.1925	 0.04227 	   0.0081	 0.00000 	   0.0081	 0.00000 	  23.8500	 0.01672 	  23.8500	 0.00011 
	 239	  18.3366	 0.01314 	  18.3366	 0.01245 	   9.1683	 0.11637 	 479.0000	 0.00053 	 479.0000	 0.00057 	   1.1975	 0.03857 	   0.0082	 0.00000 	   0.0082	 0.00000 	  23.9500	 0.01814 	  23.9500	 0.00003 
	 240	  18.4132	 0.01311 	  18.4132	 0.01244 	   9.2066	 0.11688 	 481.0000	 0.00053 	 481.0000	 0.00057 	   1.2025	 0.04068 	   0.0084	 0.00000 	   0.0084	 0.00000 	  24.0500	 0.01831 	  24.0500	 0.00008 
	 241	  18.4897	 0.01309 	  18.4897	 0.01242 	   9.2449	 0.11736 	 483.0000	 0.00053 	 483.0000	 0.00057 	   1.2075	 0.03936 	   0.0086	 0.00000 	   0.0086	 0.00000 	  24.1500	 0.01774 	  24.1500	 0.00008 
	 242	  18.5663	 0.01306 	  18.5663	 0.01240 	   9.2832	 0.11782 	 485.0000	 0.00053 	 485.0000	 0.00057 	   1.2125	 0.03672 	   0.0087	 0.00000 	   0.0087	 0.00000 	  24.2500	 0.01701 	  24.2500	 0.00003 
	 243	  18.6429	 0.01303 	  18.6429	 0.01238 	   9.3214	 0.11825 	 487.0000	 0.00053 	 487.0000	 0.00057 	   1.2175	 0.04016 	   0.0089	 0.00000 	   0.0089	 0.00000 	  24.3500	 0.01777 	  24.3500	 0.00005 
	 244	  18.7194	 0.01300 	  18.7194	 0.01237 	   9.3597	 0.11866 	 489.0000	 0.00053 	 489.0000	 0.00057 	   1.2225	 0.03382 	   0.0090	 0.00000 	   0.0090	 0.00000 	  24.4500	 0.01718 	  24.4500	 0.00011 
	 245	  18.7960	 0.01297 	  18.7960	 0.01235 	   9.3980	 0.11905 	 491.0000	 0.00053 	 491.0000	 0.00057 	   1.2275	 0.04280 	   0.0092	 0.00000 	   0.0092	 0.00000 	  24.5500	 0.01672 	  24.5500	 0.00003 
	 246	  18.8726	 0.01294 	  18.8726	 0.01233 	   9.4363	 0.11941 	 493.0000	 0.00053 	 493.0000	 0.00057 	   1.2325	 0.03883 	   0.0094	 0.00000 	   0.0094	 0.00000 	  24.6500	 0.01724 	  24.6500	 0.00007 
	 247	  18.9491	 0.01292 	  18.9491	 0.01232 	   9.4746	 0.11974 	 495.0000	 0.00053 	 495.0000	 0.00056 	   1.2375	 0.03619 	   0.0095	 0.00000 	   0.0095	 0.00000 	  24.7500	 0.01730 	  24.7500	 0.00003 
	 248	  19.0257	 0.01289 	  19.0257	 0.01230 	   9.5128	 0.12006 	 497.0000	 0.00053 	 497.0000	 0.00056 	   1.2425	 0.03883 	   0.0097	 0.00000 	   0.0097	 0.00000 	  24.8500	 0.01576 	  24.8500	 0.00007 
	 249	  19.1022	 0.01286 	  19.1022	 0.01228 	   9.5511	 0.12034 	 499.0000	 0.00053 	 499.0000	 0.00056 	   1.2475	 0.04174 	   0.0099	 0.00000 	   0.0099	 0.00000 	  24.9500	 0.01692 	  24.9500	 0.00003 
	 250	  19.1788	 0.01284 	  19.1788	 0.01227 	   9.5894	 0.12061 	 501.0000	 0.00053 	 501.0000	 0.00056 	   1.2525	 0.03672 	   0.0101	 0.00000 	   0.0101	 0.00000 	  25.0500	 0.01659 	  25.0500	 0.00007 
	 251	  19.2554	 0.01281 	  19.2554	 0.01225 	   9.6277	 0.12085 	 503.0000	 0.00053 	 503.0000	 0.00056 	   1.2575	 0.03408 	   0.0103	 0.00000 	   0.0103	 0.00000 	  25.1500	 0.01720 	  25.1500	 0.00005 
	 252	  19.3319	 0.01279 	  19.3319	 0.01224 	   9.6660	 0.12107 	 505.0000	 0.00052 	 505.0000	 0.00056 	   1.2625	 0.03699 	   0.0105	 0.00000 	   0.0105	 0.00000 	  25.2500	 0.01621 	  25.2500	 0.00009 
	 253	  19.4085	 0.01276 	  19.4085	 0.01222 	   9.7042	 0.12126 	 507.0000	 0.00052 	 507.0000	 0.00056 	   1.2675	 0.03672 	   0.0107	 0.00000 	   0.0107	 0.00000 	  25.3500	 0.01652 	  25.3500	 0.00000 
	 254	  19.4851	 0.01274 	  19.4851	 0.01221 	   9.7425	 0.12143 	 509.0000	 0.00052 	 509.0000	 0.00056 	   1.2725	 0.03619 	   0.0109	 0.00000 	   0.0109	 0.00000 	  25.4500	 0.01608 	  25.4500	 0.00000 
	 255	  19.5616	 0.01272 	  19.5616	 0.01219 	   9.7808	 0.12157 	 511.0000	 0.00052 	 511.0000	 0.00056 	   1.2775	 0.03751 	   0.0111	 0.00000 	   0.0111	 0.00000 	  25.5500	 0.01660 	  25.5500	 0.00009 
	 256	  19.6382	 0.01269 	  19.6382	 0.01218 	   9.8191	 0.12170 	 513.0000	 0.00052 	 513.0000	 0.00055 	   1.2825	 0.03619 	   0.0113	 0.00000 	   0.0113	 0.00000 	  25.6500	 0.01622 	  25.6500	 0.00008 
	 257	  19.7147	 0.01267 	  19.7147	 0.01217 	   9.8574	 0.12180 	 515.0000	 0.00052 	 515.0000	 0.00055 	   1.2875	 0.03804 	   0.0115	 0.00000 	   0.0115	 0.00000 	  25.7500	 0.01666 	  25.7500	 0.00004 
	 258	  19.7913	 0.01265 	  19.7913	 0.01215 	   9.8957	 0.12187 	 517.0000	 0.00052 	 517.0000	 0.00055 	   1.2925	 0.03778 	   0.0117	 0.00000 	   0.0117	 0.00000 	  25.8500	 0.01586 	  25.8500	 0.00001 
	 259	  19.8679	 0.01262 	  19.8679	 0.01214 	   9.9339	 0.12193 	 519.0000	 0.00052 	 519.0000	 0.00055 	   1.2975	 0.03989 	   0.0119	 0.00000 	   0.0119	 0.00000 	  25.9500	 0.01682 	  25.9500	 0.00000 
	 260	  19.9444	 0.01260 	  19.9444	 0.01213 	   9.9722	 0.12196 	 521.0000	 0.00052 	 521.0000	 0.00055 	   1.3025	 0.03751 	   0.0121	 0.00000 	   0.0121	 0.00000 	  26.0500	 0.01619 	  26.0500	 0.00005 
	 261	  20.0210	 0.01258 	  20.0210	 0.01211 	  10.0105	 0.12197 	 523.0000	 0.00052 	 523.0000	 0.00055 	   1.3075	 0.03778 	   0.0124	 0.00000 	   0.0124	 0.00000 	  26.1500	 0.01577 	  26.1500	 0.00000 
	 262	  20.0975	 0.01256 	  20.0975	 0.01210 	  10.0488	 0.12196 	 525.0000	 0.00052 	 525.0000	 0.00055 	   1.3125	 0.03699 	   0.0126	 0.00000 	   0.0126	 0.00000 	  26.2500	 0.01582 	  26.2500	 0.00000 
	 263	  20.1741	 0.01254 	  20.1741	 0.01209 	  10.0871	 0.12193 	 527.0000	 0.00052 	 527.0000	 0.00055 	   1.3175	 0.03699 	   0.0128	 0.00000 	   0.0128	 0.00000 	  26.3500	 0.01563 	  26.3500	 0.00000 
	 264	  20.2507	 0.01252 	  20.2507	 0.01207 	  10.1253	 0.12188 	 529.0000	 0.00052 	 529.0000	 0.00054 	   1.3225	 0.04227 	   0.0131	 0.00000 	   0.0131	 0.00000 	  26.4500	 0.01541 	  26.4500	 0.00003 
	 265	  20.3272	 0.01249 	  20.3272	 0.01206 	  10.1636	 0.12180 	 531.0000	 0.00052 	 531.0000	 0.00054 	   1.3275	 0.03963 	   0.0133	 0.00000 	   0.0133	 0.00000 	  26.5500	 0.01494 	  26.5500	 0.00001 
	 266	  20.4038	 0.01247 	  20.4038	 0.01205 	  10.2019	 0.12170 	 533.0000	 0.00052 	 533.0000	 0.00054 	   1.3325	 0.04148 	   0.0136	 0.00000 	   0.0136	 0.00000 	  26.6500	 0.01464 	  26.6500	 0.00001 
	 267	  20.4804	 0.01245 	  20.4804	 0.01204 	  10.2402	 0.12159 	 535.0000	 0.00052 	 535.0000	 0.00054 	   1.3375	 0.03672 	   0.0138	 0.00000 	   0.0138	 0.00000 	  26.7500	 0.01478 	  26.7500	 0.00004 
	 268	  20.5569	 0.01243 	  20.5569	 0.01202 	  10.2785	 0.12145 	 537.0000	 0.00052 	 537.0000	 0.00054 	   1.3425	 0.03434 	   0.0141	 0.00000 	   0.0141	 0.00000 	  26.8500	 0.01523 	  26.8500	 0.00005 
	 269	  20.6335	 0.01242 	  20.6335	 0.01201 	  10.3167	 0.12129 	 539.0000	 0.00052 	 539.0000	 0.00053 	   1.3475	 0.03144 	   0.0143	 0.00000 	   0.0143	 0.00000 	  26.9500	 0.01456 	  26.9500	 0.00005 
	 270	  20.7100	 0.01240 	  20.7100	 0.01200 	  10.3550	 0.12112 	 541.0000	 0.00052 	 541.0000	 0.00053 	   1.3525	 0.03276 	   0.0146	 0.00000 	   0.0146	 0.00000 	  27.0500	 0.01495 	  27.0500	 0.00001 
	 271	  20.7866	 0.01238 	  20.7866	 0.01199 	  10.3933	 0.12092 	 543.0000	 0.00051 	 543.0000	 0.00053 	   1.3575	 0.03910 	   0.0149	 0.00000 	   0.0149	 0.00000 	  27.1500	 0.01544 	  27.1500	 0.00004 
	 272	  20.8632	 0.01236 	  20.8632	 0.01198 	  10.4316	 0.12071 	 545.0000	 0.00051 	 545.0000	 0.00053 	   1.3625	 0.03012 	   0.0151	 0.00000 	   0.0151	 0.00000 	  27.2500	 0.01511 	  27.2500	 0.00007 
	 273	  20.9397	 0.01234 	  20.9397	 0.01197 	  10.4699	 0.12048 	 547.0000	 0.00051 	 547.0000	 0.00053 	   1.3675	 0.02985 	   0.0154	 0.00000 	   0.0154	 0.00000 	  27.3500	 0.01578 	  27.3500	 0.00000 
	 274	  21.0163	 0.01232 	  21.0163	 0.01195 	  10.5081	 0.12023 	 549.0000	 0.00051 	 549.0000	 0.00053 	   1.3725	 0.03857 	   0.0157	 0.00000 	   0.0157	 0.00000 	  27.4500	 0.01452 	  27.4500	 0.00001 
	 275	  21.0929	 0.01230 	  21.0929	 0.01194 	  10.5464	 0.11996 	 551.0000	 0.00051 	 551.0000	 0.00053 	   1.3775	 0.03566 	   0.0160	 0.00000 	   0.0160	 0.00000 	  27.5500	 0.01483 	  27.5500	 0.00001 
	 276	  21.1694	 0.01229 	  21.1694	 0.01193 	  10.5847	 0.11967 	 553.0000	 0.00051 	 553.0000	 0.00053 	   1.3825	 0.03725 	   0.0163	 0.00000 	   0.0163	 0.00000 	  27.6500	 0.01502 	  27.6500	 0.00000 
	 277	  21.2460	 0.01227 	  21.2460	 0.01192 	  10.6230	 0.11937 	 555.0000	 0.00051 	 555.0000	 0.00053 	   1.3875	 0.03434 	   0.0166	 0.00000 	   0.0166	 0.00000 	  27.7500	 0.01501 	  27.7500	 0.00001 
	 278	  21.3225	 0.01225 	  21.3225	 0.01191 	  10.6613	 0.11905 	 557.0000	 0.00051 	 557.0000	 0.00053 	   1.3925	 0.03593 	   0.0169	 0.00000 	   0.0169	 0.00000 	  27.8500	 0.01490 	  27.8500	 0.00003 
	 279	  21.3991	 0.01224 	  21.3991	 0.01190 	  10.6996	 0.11871 	 559.0000	 0.00051 	 559.0000	 0.00052 	   1.3975	 0.02853 	   0.0172	 0.00000 	   0.0172	 0.00000 	  27.9500	 0.01421 	  27.9500	 0.00000 
	 280	  21.4757	 0.01222 	  21.4757	 0.01189 	  10.7378	 0.11835 	 561.0000	 0.00051 	 561.0000	 0.00052 	   1.4025	 0.03831 	   0.0175	 0.00000 	   0.0175	 0.00000 	  28.0500	 0.01520 	  28.0500	 0.00000 
	 281	  21.5522	 0.01220 	  21.5522	 0.01188 	  10.7761	 0.11798 	 563.0000	 0.00051 	 563.0000	 0.00052 	   1.4075	 0.03540 	   0.0179	 0.00000 	   0.0179	 0.00000 	  28.1500	 0.01468 	  28.1500	 0.00000 
	 282	  21.6288	 0.01219 	  21.6288	 0.01187 	  10.8144	 0.11760 	 565.0000	 0.00051 	 565.0000	 0.00052 	   1.4125	 0.03434 	   0.0182	 0.00000 	   0.0182	 0.00000 	  28.2500	 0.01421 	  28.2500	 0.00000 
	 283	  21.7054	 0.01217 	  21.7054	 0.01186 	  10.8527	 0.11720 	 567.0000	 0.00051 	 567.0000	 0.00052 	   1.4175	 0.03751 	   0.0185	 0.00000 	   0.0185	 0.00000 	  28.3500	 0.01407 	  28.3500	 0.00005 
	 284	  21.7819	 0.01216 	  21.7819	 0.01185 	  10.8910	 0.11678 	 569.0000	 0.00051 	 569.0000	 0.00052 	   1.4225	 0.03382 	   0.0189	 0.00000 	   0.0189	 0.00000 	  28.4500	 0.01405 	  28.4500	 0.00000 
	 285	  21.8585	 0.01214 	  21.8585	 0.01184 	  10.9292	 0.11635 	 571.0000	 0.00051 	 571.0000	 0.00052 	   1.4275	 0.03804 	   0.0192	 0.00000 	   0.0192	 0.00000 	  28.5500	 0.01412 	  28.5500	 0.00000 
	 286	  21.9350	 0.01213 	  21.9350	 0.01183 	  10.9675	 0.11591 	 573.0000	 0.00051 	 573.0000	 0.00052 	   1.4325	 0.03593 	   0.0196	 0.00000 	   0.0196	 0.00000 	  28.6500	 0.01318 	  28.6500	 0.00001 
	 287	  22.0116	 0.01211 	  22.0116	 0.01182 	  11.0058	 0.11545 	 575.0000	 0.00051 	 575.0000	 0.00052 	   1.4375	 0.03619 	   0.0200	 0.00000 	   0.0200	 0.00000 	  28.7500	 0.01424 	  28.7500	 0.00001 
	 288	  22.0882	 0.01210 	  22.0882	 0.01181 	  11.0441	 0.11498 	 577.0000	 0.00051 	 577.0000	 0.00052 	   1.4425	 0.03566 	   0.0203	 0.00000 	   0.0203	 0.00000 	  28.8500	 0.01454 	  28.8500	 0.00000 
	 289	  22.1647	 0.01208 	  22.1647	 0.01181 	  11.0824	 0.11450 	 579.0000	 0.00051 	 579.0000	 0.00052 	   1.4475	 0.03091 	   0.0207	 0.00000 	   0.0207	 0.00000 	  28.9500	 0.01408 	  28.9500	 0.00000 
	 290	  22.2413	 0.01207 	  22.2413	 0.01180 	  11.1206	 0.11400 	 581.0000	 0.00051 	 581.0000	 0.00052 	   1.4525	 0.03249 	   0.0211	 0.00000 	   0.0211	 0.00000 	  29.0500	 0.01375 	  29.0500	 0.00001 
	 291	  22.3178	 0.01205 	  22.3178	 0.01179 	  11.1589	 0.11349 	 583.0000	 0.00051 	 583.0000	 0.00052 	   1.4575	 0.03699 	   0.0215	 0.00000 	   0.0215	 0.00000 	  29.1500	 0.01471 	  29.1500	 0.00000 
	 292	  22.3944	 0.01204 	  22.3944	 0.01178 	  11.1972	 0.11297 	 585.0000	 0.00050 	 585.0000	 0.00052 	   1.4625	 0.03672 	   0.0219	 0.00000 	   0.0219	 0.00000 	  29.2500	 0.01328 	  29.2500	 0.00003 
	 293	  22.4710	 0.01203 	  22.4710	 0.01177 	  11.2355	 0.11244 	 587.0000	 0.00050 	 587.0000	 0.00052 	   1.4675	 0.03382 	   0.0223	 0.00000 	   0.0223	 0.00000 	  29.3500	 0.01392 	  29.3500	 0.00000 
	 294	  22.5475	 0.01201 	  22.5475	 0.01176 	  11.2738	 0.11190 	 589.0000	 0.00050 	 589.0000	 0.00052 	   1.4725	 0.03593 	   0.0227	 0.00000 	   0.0227	 0.00000 	  29.4500	 0.01457 	  29.4500	 0.00000 
	 295	  22.6241	 0.01200 	  22.6241	 0.01175 	  11.3120	 0.11134 	 591.0000	 0.00050 	 591.0000	 0.00051 	   1.4775	 0.03091 	   0.0231	 0.00000 	   0.0231	 0.00000 	  29.5500	 0.01334 	  29.5500	 0.00000 
	 296	  22.7007	 0.01199 	  22.7007	 0.01174 	  11.3503	 0.11078 	 593.0000	 0.00050 	 593.0000	 0.00051 	   1.4825	 0.03249 	   0.0236	 0.00000 	   0.0236	 0.00000 	  29.6500	 0.01420 	  29.6500	 0.00000 
	 297	  22.7772	 0.01197 	  22.7772	 0.01174 	  11.3886	 0.11020 	 595.0000	 0.00050 	 595.0000	 0.00051 	   1.4875	 0.03249 	   0.0240	 0.00000 	   0.0240	 0.00000 	  29.7500	 0.01277 	  29.7500	 0.00000 
	 298	  22.8538	 0.01196 	  22.8538	 0.01173 	  11.4269	 0.10962 	 597.0000	 0.00050 	 597.0000	 0.00051 	   1.4925	 0.03329 	   0.0244	 0.00000 	   0.0244	 0.00000 	  29.8500	 0.01445 	  29.8500	 0.00000 
	 299	  22.9303	 0.01195 	  22.9303	 0.01172 	  11.4652	 0.10902 	 599.0000	 0.00050 	 599.0000	 0.00051 	   1.4975	 0.03408 	   0.0249	 0.00000 	   0.0249	 0.00000 	  29.9500	 0.01247 	  29.9500	 0.00004 
	 300	  23.0069	 0.01193 	  23.0069	 0.01171 	  11.5035	 0.10842 	 601.0000	 0.00050 	 601.0000	 0.00051 	   1.5025	 0.03329 	   0.0254	 0.00000 	   0.0254	 0.00000 	  30.0500	 0.01331 	  30.0500	 0.00000 
	 301	  23.0835	 0.01192 	  23.0835	 0.01170 	  11.5417	 0.10780 	 603.0000	 0.00050 	 603.0000	 0.00051 	   1.5075	 0.03302 	   0.0258	 0.00000 	   0.0258	 0.00000 	  30.1500	 0.01329 	  30.1500	 0.00000 
	 302	  23.1600	 0.01191 	  23.1600	 0.01170 	  11.5800	 0.10718 	 605.0000	 0.00050 	 605.0000	 0.00051 	   1.5125	 0.03117 	   0.0263	 0.00000 	   0.0263	 0.00000 	  30.2500	 0.01298 	  30.2500	 0.00000 
	 303	  23.2366	 0.01190 	  23.2366	 0.01169 	  11.6183	 0.10655 	 607.0000	 0.00050 	 607.0000	 0.00051 	   1.5175	 0.03144 	   0.0268	 0.00000 	   0.0268	 0.00000 	  30.3500	 0.01251 	  30.3500	 0.00000 
	 304	  23.3132	 0.01189 	  23.3132	 0.01168 	  11.6566	 0.10592 	 609.0000	 0.00050 	 609.0000	 0.00051 	   1.5225	 0.03276 	   0.0273	 0.00000 	   0.0273	 0.00000 	  30.4500	 0.01223 	  30.4500	 0.00000 
	 305	  23.3897	 0.01188 	  23.3897	 0.01167 	  11.6949	 0.10527 	 611.0000	 0.00050 	 611.0000	 0.00050 	   1.5275	 0.03276 	   0.0278	 0.00000 	   0.0278	 0.00000 	  30.5500	 0.01351 	  30.5500	 0.00000 
	 306	  23.4663	 0.01186 	  23.4663	 0.01167 	  11.7331	 0.10462 	 613.0000	 0.00050 	 613.0000	 0.00050 	   1.5325	 0.03514 	   0.0283	 0.00000 	   0.0283	 0.00000 	  30.6500	 0.01292 	  30.6500	 0.00000 
	 307	  23.5428	 0.01185 	  23.5428	 0.01166 	  11.7714	 0.10396 	 615.0000	 0.00050 	 615.0000	 0.00050 	   1.5375	 0.03646 	   0.0288	 0.00000 	   0.0288	 0.00000 	  30.7500	 0.01300 	  30.7500	 0.00001 
	 308	  23.6194	 0.01184 	  23.6194	 0.01165 	  11.8097	 0.10329 	 617.0000	 0.00050 	 617.0000	 0.00050 	   1.5425	 0.03725 	   0.0294	 0.00000 	   0.0294	 0.00000 	  30.8500	 0.01310 	  30.8500	 0.00000 
	 309	  23.6960	 0.01183 	  23.6960	 0.01165 	  11.8480	 0.10262 	 619.0000	 0.00050 	 619.0000	 0.00050 	   1.5475	 0.03883 	   0.0299	 0.00000 	   0.0299	 0.00000 	  30.9500	 0.01322 	  30.9500	 0.00000 
	 310	  23.7725	 0.01182 	  23.7725	 0.01164 	  11.8863	 0.10194 	 621.0000	 0.00051 	 621.0000	 0.00050 	   1.5525	 0.03117 	   0.0305	 0.00000 	   0.0305	 0.00000 	  31.0500	 0.01355 	  31.0500	 0.00003 
	 311	  23.8491	 0.01181 	  23.8491	 0.01163 	  11.9245	 0.10126 	 623.0000	 0.00051 	 623.0000	 0.00050 	   1.5575	 0.03619 	   0.0310	 0.00000 	   0.0310	 0.00000 	  31.1500	 0.01189 	  31.1500	 0.00000 
	 312	  23.9257	 0.01180 	  23.9257	 0.01162 	  11.9628	 0.10057 	 625.0000	 0.00051 	 625.0000	 0.00050 	   1.5625	 0.03408 	   0.0316	 0.00000 	   0.0316	 0.00000 	  31.2500	 0.01180 	  31.2500	 0.00000 
	 313	  24.0022	 0.01179 	  24.0022	 0.01162 	  12.0011	 0.09988 	 627.0000	 0.00051 	 627.0000	 0.00050 	   1.5675	 0.03091 	   0.0322	 0.00000 	   0.0322	 0.00000 	  31.3500	 0.01223 	  31.3500	 0.00000 
	 314	  24.0788	 0.01178 	  24.0788	 0.01161 	  12.0394	 0.09918 	 629.0000	 0.00051 	 629.0000	 0.00050 	   1.5725	 0.03223 	   0.0328	 0.00000 	   0.0328	 0.00000 	  31.4500	 0.01367 	  31.4500	 0.00000 
	 315	  24.1553	 0.01177 	  24.1553	 0.01160 	  12.0777	 0.09848 	 631.0000	 0.00051 	 631.0000	 0.00050 	   1.5775	 0.02906 	   0.0334	 0.00000 	   0.0334	 0.00000 	  31.5500	 0.01256 	  31.5500	 0.00000 
	 316	  24.2319	 0.01176 	  24.2319	 0.01160 	  12.1160	 0.09777 	 633.0000	 0.00051 	 633.0000	 0.00050 	   1.5825	 0.04148 	   0.0340	 0.00000 	   0.0340	 0.00000 	  31.6500	 0.01162 	  31.6500	 0.00000 
	 317	  24.3085	 0.01175 	  24.3085	 0.01159 	  12.1542	 0.09706 	 635.0000	 0.00050 	 635.0000	 0.00050 	   1.5875	 0.02959 	   0.0347	 0.00000 	   0.0347	 0.00000 	  31.7500	 0.01226 	  31.7500	 0.00000 
	 318	  24.3850	 0.01174 	  24.3850	 0.01158 	  12.1925	 0.09634 	 637.0000	 0.00050 	 637.0000	 0.00050 	   1.5925	 0.03223 	   0.0353	 0.00000 	   0.0353	 0.00000 	  31.8500	 0.01239 	  31.8500	 0.00001 
	 319	  24.4616	 0.01173 	  24.4616	 0.01158 	  12.2308	 0.09562 	 639.0000	 0.00050 	 639.0000	 0.00050 	   1.5975	 0.03408 	   0.0360	 0.00000 	   0.0360	 0.00000 	  31.9500	 0.01254 	  31.9500	 0.00001 
	 320	  24.5382	 0.01172 	  24.5382	 0.01157 	  12.2691	 0.09490 	 641.0000	 0.00050 	 641.0000	 0.00050 	   1.6025	 0.03144 	   0.0366	 0.00000 	   0.0366	 0.00000 	  32.0500	 0.01187 	  32.0500	 0.00000 
	 321	  24.6147	 0.01171 	  24.6147	 0.01157 	  12.3074	 0.09418 	 643.0000	 0.00050 	 643.0000	 0.00050 	   1.6075	 0.02985 	   0.0373	 0.00000 	   0.0373	 0.00000 	  32.1500	 0.01218 	  32.1500	 0.00000 
	 322	  24.6913	 0.01170 	  24.6913	 0.01156 	  12.3456	 0.09345 	 645.0000	 0.00050 	 645.0000	 0.00050 	   1.6125	 0.03355 	   0.0380	 0.00000 	   0.0380	 0.00000 	  32.2500	 0.01176 	  32.2500	 0.00000 
	 323	  24.7678	 0.01169 	  24.7678	 0.01155 	  12.3839	 0.09272 	 647.0000	 0.00050 	 647.0000	 0.00050 	   1.6175	 0.03091 	   0.0387	 0.00000 	   0.0387	 0.00000 	  32.3500	 0.01277 	  32.3500	 0.00000 
	 324	  24.8444	 0.01168 	  24.8444	 0.01155 	  12.4222	 0.09199 	 649.0000	 0.00050 	 649.0000	 0.00050 	   1.6225	 0.03223 	   0.0394	 0.00000 	   0.0394	 0.00000 	  32.4500	 0.01224 	  32.4500	 0.00000 
	 325	  24.9210	 0.01167 	  24.9210	 0.01154 	  12.4605	 0.09126 	 651.0000	 0.00050 	 651.0000	 0.00050 	   1.6275	 0.03408 	   0.0402	 0.00000 	   0.0402	 0.00000 	  32.5500	 0.01218 	  32.5500	 0.00000 
	 326	  24.9975	 0.01167 	  24.9975	 0.01154 	  12.4988	 0.09052 	 653.0000	 0.00050 	 653.0000	 0.00050 	   1.6325	 0.02563 	   0.0409	 0.00000 	   0.0409	 0.00000 	  32.6500	 0.01238 	  32.6500	 0.00001 
	 327	  25.0741	 0.01166 	  25.0741	 0.01153 	  12.5370	 0.08979 	 655.0000	 0.00050 	 655.0000	 0.00049 	   1.6375	 0.03355 	   0.0417	 0.00000 	   0.0417	 0.00000 	  32.7500	 0.01207 	  32.7500	 0.00000 
	 328	  25.1506	 0.01165 	  25.1506	 0.01152 	  12.5753	 0.08905 	 657.0000	 0.00050 	 657.0000	 0.00049 	   1.6425	 0.02906 	   0.0425	 0.00000 	   0.0425	 0.00000 	  32.8500	 0.01222 	  32.8500	 0.00001 
	 329	  25.2272	 0.01164 	  25.2272	 0.01152 	  12.6136	 0.08831 	 659.0000	 0.00050 	 659.0000	 0.00049 	   1.6475	 0.03725 	   0.0433	 0.00000 	   0.0433	 0.00000 	  32.9500	 0.01096 	  32.9500	 0.00000 
	 330	  25.3038	 0.01163 	  25.3038	 0.01151 	  12.6519	 0.08757 	 661.0000	 0.00050 	 661.0000	 0.00049 	   1.6525	 0.03038 	   0.0441	 0.00000 	   0.0441	 0.00000 	  33.0500	 0.01250 	  33.0500	 0.00000 
	 331	  25.3803	 0.01162 	  25.3803	 0.01151 	  12.6902	 0.08683 	 663.0000	 0.00050 	 663.0000	 0.00049 	   1.6575	 0.03566 	   0.0449	 0.00000 	   0.0449	 0.00000 	  33.1500	 0.01131 	  33.1500	 0.00000 
	 332	  25.4569	 0.01162 	  25.4569	 0.01150 	  12.7284	 0.08609 	 665.0000	 0.00050 	 665.0000	 0.00049 	   1.6625	 0.03197 	   0.0457	 0.00000 	   0.0457	 0.00000 	  33.2500	 0.01284 	  33.2500	 0.00001 
	 333	  25.5335	 0.01161 	  25.5335	 0.01150 	  12.7667	 0.08535 	 667.0000	 0.00049 	 667.0000	 0.00049 	   1.6675	 0.03012 	   0.0466	 0.00000 	   0.0466	 0.00000 	  33.3500	 0.01141 	  33.3500	 0.00000 
	 334	  25.6100	 0.01160 	  25.6100	 0.01149 	  12.8050	 0.08461 	 669.0000	 0.00049 	 669.0000	 0.00050 	   1.6725	 0.02906 	   0.0474	 0.00000 	   0.0474	 0.00000 	  33.4500	 0.01181 	  33.4500	 0.00000 
	 335	  25.6866	 0.01159 	  25.6866	 0.01148 	  12.8433	 0.08387 	 671.0000	 0.00049 	 671.0000	 0.00050 	   1.6775	 0.03302 	   0.0483	 0.00000 	   0.0483	 0.00000 	  33.5500	 0.01132 	  33.5500	 0.00000 
	 336	  25.7631	 0.01158 	  25.7631	 0.01148 	  12.8816	 0.08313 	 673.0000	 0.00049 	 673.0000	 0.00050 	   1.6825	 0.02985 	   0.0492	 0.00000 	   0.0492	 0.00000 	  33.6500	 0.01131 	  33.6500	 0.00000 
	 337	  25.8397	 0.01158 	  25.8397	 0.01147 	  12.9199	 0.08240 	 675.0000	 0.00049 	 675.0000	 0.00050 	   1.6875	 0.03434 	   0.0501	 0.00000 	   0.0501	 0.00000 	  33.7500	 0.01046 	  33.7500	 0.00000 
	 338	  25.9163	 0.01157 	  25.9163	 0.01147 	  12.9581	 0.08166 	 677.0000	 0.00049 	 677.0000	 0.00050 	   1.6925	 0.03223 	   0.0511	 0.00000 	   0.0511	 0.00000 	  33.8500	 0.01165 	  33.8500	 0.00001 
	 339	  25.9928	 0.01156 	  25.9928	 0.01146 	  12.9964	 0.08092 	 679.0000	 0.00049 	 679.0000	 0.00050 	   1.6975	 0.03064 	   0.0520	 0.00000 	   0.0520	 0.00000 	  33.9500	 0.01156 	  33.9500	 0.00000 
	 340	  26.0694	 0.01155 	  26.0694	 0.01146 	  13.0347	 0.08019 	 681.0000	 0.00049 	 681.0000	 0.00050 	   1.7025	 0.03091 	   0.0530	 0.00000 	   0.0530	 0.00000 	  34.0500	 0.01090 	  34.0500	 0.00000 
	 341	  26.1460	 0.01155 	  26.1460	 0.01145 	  13.0730	 0.07945 	 683.0000	 0.00049 	 683.0000	 0.00050 	   1.7075	 0.02932 	   0.0540	 0.00000 	   0.0540	 0.00000 	  34.1500	 0.01153 	  34.1500	 0.00003 
	 342	  26.2225	 0.01154 	  26.2225	 0.01145 	  13.1113	 0.07872 	 685.0000	 0.00049 	 685.0000	 0.00050 	   1.7125	 0.03540 	   0.0550	 0.00000 	   0.0550	 0.00000 	  34.2500	 0.01194 	  34.2500	 0.00000 
	 343	  26.2991	 0.01153 	  26.2991	 0.01144 	  13.1495	 0.07799 	 687.0000	 0.00049 	 687.0000	 0.00049 	   1.7175	 0.03408 	   0.0560	 0.00000 	   0.0560	 0.00000 	  34.3500	 0.01149 	  34.3500	 0.00000 
	 344	  26.3756	 0.01153 	  26.3756	 0.01144 	  13.1878	 0.07726 	 689.0000	 0.00049 	 689.0000	 0.00049 	   1.7225	 0.02959 	   0.0570	 0.00000 	   0.0570	 0.00000 	  34.4500	 0.01132 	  34.4500	 0.00000 
	 345	  26.4522	 0.01152 	  26.4522	 0.01143 	  13.2261	 0.07653 	 691.0000	 0.00049 	 691.0000	 0.00049 	   1.7275	 0.03302 	   0.0581	 0.00000 	   0.0581	 0.00000 	  34.5500	 0.01209 	  34.5500	 0.00000 
	 346	  26.5288	 0.01151 	  26.5288	 0.01143 	  13.2644	 0.07581 	 693.0000	 0.00049 	 693.0000	 0.00049 	   1.7325	 0.03461 	   0.0592	 0.00000 	   0.0592	 0.00000 	  34.6500	 0.01036 	  34.6500	 0.00000 
	 347	  26.6053	 0.01151 	  26.6053	 0.01142 	  13.3027	 0.07508 	 695.0000	 0.00049 	 695.0000	 0.00049 	   1.7375	 0.02800 	   0.0603	 0.00000 	   0.0603	 0.00000 	  34.7500	 0.01053 	  34.7500	 0.00000 
	 348	  26.6819	 0.01150 	  26.6819	 0.01142 	  13.3409	 0.07436 	 697.0000	 0.00049 	 697.0000	 0.00049 	   1.7425	 0.03117 	   0.0614	 0.00000 	   0.0614	 0.00000 	  34.8500	 0.01009 	  34.8500	 0.00000 
	 349	  26.7585	 0.01149 	  26.7585	 0.01141 	  13.3792	 0.07365 	 699.0000	 0.00049 	 699.0000	 0.00049 	   1.7475	 0.02932 	   0.0625	 0.00000 	   0.0625	 0.00000 	  34.9500	 0.01049 	  34.9500	 0.00000 
	 350	  26.8350	 0.01149 	  26.8350	 0.01141 	  13.4175	 0.07293 	 701.0000	 0.00049 	 701.0000	 0.00049 	   1.7525	 0.02827 	   0.0637	 0.00000 	   0.0637	 0.00000 	  35.0500	 0.01029 	  35.0500	 0.00000 
	 351	  26.9116	 0.01148 	  26.9116	 0.01141 	  13.4558	 0.07222 	 703.0000	 0.00049 	 703.0000	 0.00049 	   1.7575	 0.02563 	   0.0649	 0.00000 	   0.0649	 0.00000 	  35.1500	 0.01094 	  35.1500	 0.00000 
	 352	  26.9881	 0.01147 	  26.9881	 0.01140 	  13.4941	 0.07151 	 705.0000	 0.00049 	 705.0000	 0.00049 	   1.7625	 0.04068 	   0.0661	 0.00000 	   0.0661	 0.00000 	  35.2500	 0.01077 	  35.2500	 0.00003 
	 353	  27.0647	 0.01147 	  27.0647	 0.01140 	  13.5323	 0.07080 	 707.0000	 0.00049 	 707.0000	 0.00048 	   1.7675	 0.03725 	   0.0673	 0.00000 	   0.0673	 0.00000 	  35.3500	 0.01078 	  35.3500	 0.00000 
	 354	  27.1413	 0.01146 	  27.1413	 0.01139 	  13.5706	 0.07010 	 709.0000	 0.00049 	 709.0000	 0.00048 	   1.7725	 0.02853 	   0.0685	 0.00000 	   0.0685	 0.00000 	  35.4500	 0.01172 	  35.4500	 0.00000 
	 355	  27.2178	 0.01145 	  27.2178	 0.01139 	  13.6089	 0.06940 	 711.0000	 0.00049 	 711.0000	 0.00048 	   1.7775	 0.03249 	   0.0698	 0.00000 	   0.0698	 0.00000 	  35.5500	 0.01078 	  35.5500	 0.00000 
	 356	  27.2944	 0.01145 	  27.2944	 0.01138 	  13.6472	 0.06870 	 713.0000	 0.00049 	 713.0000	 0.00048 	   1.7825	 0.02721 	   0.0711	 0.00000 	   0.0711	 0.00000 	  35.6500	 0.01107 	  35.6500	 0.00000 
	 357	  27.3709	 0.01144 	  27.3709	 0.01138 	  13.6855	 0.06801 	 715.0000	 0.00049 	 715.0000	 0.00048 	   1.7875	 0.02747 	   0.0724	 0.00000 	   0.0724	 0.00000 	  35.7500	 0.01036 	  35.7500	 0.00000 
	 358	  27.4475	 0.01144 	  27.4475	 0.01137 	  13.7238	 0.06732 	 717.0000	 0.00049 	 717.0000	 0.00049 	   1.7925	 0.02985 	   0.0738	 0.00000 	   0.0738	 0.00000 	  35.8500	 0.01018 	  35.8500	 0.00000 
	 359	  27.5241	 0.01143 	  27.5241	 0.01137 	  13.7620	 0.06663 	 719.0000	 0.00049 	 719.0000	 0.00049 	   1.7975	 0.02932 	   0.0752	 0.00000 	   0.0752	 0.00000 	  35.9500	 0.00995 	  35.9500	 0.00000 
	 360	  27.6006	 0.01142 	  27.6006	 0.01137 	  13.8003	 0.06595 	 721.0000	 0.00049 	 721.0000	 0.00049 	   1.8025	 0.03038 	   0.0766	 0.00000 	   0.0766	 0.00000 	  36.0500	 0.01029 	  36.0500	 0.00000 
	 361	  27.6772	 0.01142 	  27.6772	 0.01136 	  13.8386	 0.06527 	 723.0000	 0.00049 	 723.0000	 0.00049 	   1.8075	 0.03012 	   0.0780	 0.00000 	   0.0780	 0.00000 	  36.1500	 0.01022 	  36.1500	 0.00000 
	 362	  27.7538	 0.01141 	  27.7538	 0.01136 	  13.8769	 0.06459 	 725.0000	 0.00049 	 725.0000	 0.00049 	   1.8125	 0.03408 	   0.0794	 0.00000 	   0.0794	 0.00000 	  36.2500	 0.01067 	  36.2500	 0.00000 
	 363	  27.8303	 0.01141 	  27.8303	 0.01135 	  13.9152	 0.06392 	 727.0000	 0.00049 	 727.0000	 0.00049 	   1.8175	 0.03012 	   0.0809	 0.00000 	   0.0809	 0.00000 	  36.3500	 0.00930 	  36.3500	 0.00000 
	 364	  27.9069	 0.01140 	  27.9069	 0.01135 	  13.9534	 0.06325 	 729.0000	 0.00049 	 729.0000	 0.00049 	   1.8225	 0.03540 	   0.0824	 0.00000 	   0.0824	 0.00000 	  36.4500	 0.01017 	  36.4500	 0.00000 
	 365	  27.9834	 0.01140 	  27.9834	 0.01134 	  13.9917	 0.06259 	 731.0000	 0.00049 	 731.0000	 0.00049 	   1.8275	 0.02932 	   0.0839	 0.00000 	   0.0839	 0.00000 	  36.5500	 0.01057 	  36.5500	 0.00000 
	 366	  28.0600	 0.01139 	  28.0600	 0.01134 	  14.0300	 0.06193 	 733.0000	 0.00049 	 733.0000	 0.00049 	   1.8325	 0.03408 	   0.0855	 0.00000 	   0.0855	 0.00000 	  36.6500	 0.01018 	  36.6500	 0.00000 
	 367	  28.1366	 0.01139 	  28.1366	 0.01134 	  14.0683	 0.06127 	 735.0000	 0.00049 	 735.0000	 0.00049 	   1.8375	 0.02985 	   0.0871	 0.00000 	   0.0871	 0.00000 	  36.7500	 0.00972 	  36.7500	 0.00000 
	 368	  28.2131	 0.01138 	  28.2131	 0.01133 	  14.1066	 0.06062 	 737.0000	 0.00049 	 737.0000	 0.00049 	   1.8425	 0.02880 	   0.0887	 0.00000 	   0.0887	 0.00000 	  36.8500	 0.00933 	  36.8500	 0.00000 
	 369	  28.2897	 0.01137 	  28.2897	 0.01133 	  14.1448	 0.05998 	 739.0000	 0.00049 	 739.0000	 0.00049 	   1.8475	 0.03302 	   0.0904	 0.00000 	   0.0904	 0.00000 	  36.9500	 0.01063 	  36.9500	 0.00001 
	 370	  28.3663	 0.01137 	  28.3663	 0.01132 	  14.1831	 0.05933 	 741.0000	 0.00049 	 741.0000	 0.00049 	   1.8525	 0.02932 	   0.0920	 0.00000 	   0.0920	 0.00000 	  37.0500	 0.00933 	  37.0500	 0.00000 
	 371	  28.4428	 0.01136 	  28.4428	 0.01132 	  14.2214	 0.05870 	 743.0000	 0.00049 	 743.0000	 0.00049 	   1.8575	 0.03223 	   0.0938	 0.00000 	   0.0938	 0.00000 	  37.1500	 0.00971 	  37.1500	 0.00001 
	 372	  28.5194	 0.01136 	  28.5194	 0.01132 	  14.2597	 0.05806 	 745.0000	 0.00049 	 745.0000	 0.00049 	   1.8625	 0.03064 	   0.0955	 0.00000 	   0.0955	 0.00000 	  37.2500	 0.01018 	  37.2500	 0.00000 
	 373	  28.5959	 0.01135 	  28.5959	 0.01131 	  14.2980	 0.05743 	 747.0000	 0.00049 	 747.0000	 0.00049 	   1.8675	 0.02880 	   0.0973	 0.00000 	   0.0973	 0.00000 	  37.3500	 0.00955 	  37.3500	 0.00000 
	 374	  28.6725	 0.01135 	  28.6725	 0.01131 	  14.3363	 0.05681 	 749.0000	 0.00049 	 749.0000	 0.00049 	   1.8725	 0.02932 	   0.0991	 0.00000 	   0.0991	 0.00000 	  37.4500	 0.01041 	  37.4500	 0.00000 
	 375	  28.7491	 0.01134 	  28.7491	 0.01131 	  14.3745	 0.05619 	 751.0000	 0.00049 	 751.0000	 0.00049 	   1.8775	 0.03091 	   0.1009	 0.00000 	   0.1009	 0.00000 	  37.5500	 0.01034 	  37.5500	 0.00000 
	 376	  28.8256	 0.01134 	  28.8256	 0.01130 	  14.4128	 0.05558 	 753.0000	 0.00049 	 753.0000	 0.00048 	   1.8825	 0.03091 	   0.1028	 0.00000 	   0.1028	 0.00000 	  37.6500	 0.00981 	  37.6500	 0.00000 
	 377	  28.9022	 0.01133 	  28.9022	 0.01130 	  14.4511	 0.05497 	 755.0000	 0.00049 	 755.0000	 0.00048 	   1.8875	 0.02536 	   0.1047	 0.00000 	   0.1047	 0.00000 	  37.7500	 0.01020 	  37.7500	 0.00000 
	 378	  28.9788	 0.01133 	  28.9788	 0.01129 	  14.4894	 0.05436 	 757.0000	 0.00049 	 757.0000	 0.00048 	   1.8925	 0.02774 	   0.1067	 0.00000 	   0.1067	 0.00000 	  37.8500	 0.01021 	  37.8500	 0.00000 
	 379	  29.0553	 0.01132 	  29.0553	 0.01129 	  14.5277	 0.05376 	 759.0000	 0.00049 	 759.0000	 0.00048 	   1.8975	 0.03302 	   0.1086	 0.00000 	   0.1086	 0.00000 	  37.9500	 0.00927 	  37.9500	 0.00000 
	 380	  29.1319	 0.01132 	  29.1319	 0.01129 	  14.5659	 0.05316 	 761.0000	 0.00048 	 761.0000	 0.00048 	   1.9025	 0.03487 	   0.1107	 0.00000 	   0.1107	 0.00000 	  38.0500	 0.01036 	  38.0500	 0.00000 
	 381	  29.2084	 0.01131 	  29.2084	 0.01128 	  14.6042	 0.05257 	 763.0000	 0.00048 	 763.0000	 0.00048 	   1.9075	 0.03144 	   0.1127	 0.00000 	   0.1127	 0.00000 	  38.1500	 0.00989 	  38.1500	 0.00000 
	 382	  29.2850	 0.01131 	  29.2850	 0.01128 	  14.6425	 0.05199 	 765.0000	 0.00048 	 765.0000	 0.00048 	   1.9125	 0.02747 	   0.1148	 0.00000 	   0.1148	 0.00000 	  38.2500	 0.00999 	  38.2500	 0.00000 
	 383	  29.3616	 0.01131 	  29.3616	 0.01128 	  14.6808	 0.05140 	 767.0000	 0.00048 	 767.0000	 0.00048 	   1.9175	 0.02985 	   0.1169	 0.00000 	   0.1169	 0.00000 	  38.3500	 0.00993 	  38.3500	 0.00000 
	 384	  29.4381	 0.01130 	  29.4381	 0.01127 	  14.7191	 0.05083 	 769.0000	 0.00048 	 769.0000	 0.00048 	   1.9225	 0.02959 	   0.1191	 0.00000 	   0.1191	 0.00000 	  38.4500	 0.00873 	  38.4500	 0.00000 
	 385	  29.5147	 0.01130 	  29.5147	 0.01127 	  14.7573	 0.05025 	 771.0000	 0.00048 	 771.0000	 0.00048 	   1.9275	 0.03038 	   0.1213	 0.00000 	   0.1213	 0.00000 	  38.5500	 0.00905 	  38.5500	 0.00000 
	 386	  29.5912	 0.01129 	  29.5912	 0.01127 	  14.7956	 0.04969 	 773.0000	 0.00048 	 773.0000	 0.00048 	   1.9325	 0.03197 	   0.1236	 0.00000 	   0.1236	 0.00000 	  38.6500	 0.00963 	  38.6500	 0.00000 
	 387	  29.6678	 0.01129 	  29.6678	 0.01126 	  14.8339	 0.04913 	 775.0000	 0.00048 	 775.0000	 0.00048 	   1.9375	 0.03091 	   0.1259	 0.00000 	   0.1259	 0.00000 	  38.7500	 0.00963 	  38.7500	 0.00000 
	 388	  29.7444	 0.01128 	  29.7444	 0.01126 	  14.8722	 0.04857 	 777.0000	 0.00048 	 777.0000	 0.00048 	   1.9425	 0.03382 	   0.1282	 0.00000 	   0.1282	 0.00000 	  38.8500	 0.00970 	  38.8500	 0.00000 
	 389	  29.8209	 0.01128 	  29.8209	 0.01125 	  14.9105	 0.04802 	 779.0000	 0.00048 	 779.0000	 0.00048 	   1.9475	 0.02800 	   0.1306	 0.00000 	   0.1306	 0.00000 	  38.9500	 0.00960 	  38.9500	 0.00000 
	 390	  29.8975	 0.01127 	  29.8975	 0.01125 	  14.9487	 0.04747 	 781.0000	 0.00048 	 781.0000	 0.00048 	   1.9525	 0.03012 	   0.1330	 0.00000 	   0.1330	 0.00000 	  39.0500	 0.00967 	  39.0500	 0.00000 
	 391	  29.9741	 0.01127 	  29.9741	 0.01125 	  14.9870	 0.04693 	 783.0000	 0.00048 	 783.0000	 0.00048 	   1.9575	 0.02880 	   0.1355	 0.00000 	   0.1355	 0.00000 	  39.1500	 0.00997 	  39.1500	 0.00000 
	 392	  30.0506	 0.01127 	  30.0506	 0.01124 	  15.0253	 0.04639 	 785.0000	 0.00047 	 785.0000	 0.00048 	   1.9625	 0.02853 	   0.1380	 0.00000 	   0.1380	 0.00000 	  39.2500	 0.00897 	  39.2500	 0.00000 
	 393	  30.1272	 0.01126 	  30.1272	 0.01124 	  15.0636	 0.04586 	 787.0000	 0.00047 	 787.0000	 0.00048 	   1.9675	 0.03170 	   0.1406	 0.00000 	   0.1406	 0.00000 	  39.3500	 0.00898 	  39.3500	 0.00000 
	 394	  30.2037	 0.01126 	  30.2037	 0.01124 	  15.1019	 0.04533 	 789.0000	 0.00047 	 789.0000	 0.00048 	   1.9725	 0.02695 	   0.1432	 0.00000 	   0.1432	 0.00000 	  39.4500	 0.00847 	  39.4500	 0.00000 
	 395	  30.2803	 0.01125 	  30.2803	 0.01123 	  15.1402	 0.04481 	 791.0000	 0.00047 	 791.0000	 0.00048 	   1.9775	 0.03302 	   0.1459	 0.00000 	   0.1459	 0.00000 	  39.5500	 0.01033 	  39.5500	 0.00000 
	 396	  30.3569	 0.01125 	  30.3569	 0.01123 	  15.1784	 0.04429 	 793.0000	 0.00047 	 793.0000	 0.00048 	   1.9825	 0.02589 	   0.1486	 0.00000 	   0.1486	 0.00000 	  39.6500	 0.00958 	  39.6500	 0.00000 
	 397	  30.4334	 0.01125 	  30.4334	 0.01123 	  15.2167	 0.04378 	 795.0000	 0.00047 	 795.0000	 0.00048 	   1.9875	 0.02351 	   0.1514	 0.00000 	   0.1514	 0.00000 	  39.7500	 0.01003 	  39.7500	 0.00000 
	 398	  30.5100	 0.01124 	  30.5100	 0.01123 	  15.2550	 0.04327 	 797.0000	 0.00047 	 797.0000	 0.00048 	   1.9925	 0.03302 	   0.1542	 0.00000 	   0.1542	 0.00000 	  39.8500	 0.00958 	  39.8500	 0.00000 
	 399	  30.5866	 0.01124 	  30.5866	 0.01122 	  15.2933	 0.04277 	 799.0000	 0.00047 	 799.0000	 0.00048 	   1.9975	 0.02959 	   0.1570	 0.00000 	   0.1570	 0.00000 	  39.9500	 0.00919 	  39.9500	 0.00000 
	 400	  30.6631	 0.01123 	  30.6631	 0.01122 	  15.3316	 0.04227 	 801.0000	 0.00047 	 801.0000	 0.00048 	   2.0025	 0.02932 	   0.1600	 0.00000 	   0.1600	 0.00000 	  40.0500	 0.00938 	  40.0500	 0.00000 
	 401	  30.7397	 0.01123 	  30.7397	 0.01122 	  15.3698	 0.04177 	 803.0000	 0.00047 	 803.0000	 0.00048 	   2.0075	 0.03038 	   0.1629	 0.00000 	   0.1629	 0.00000 	  40.1500	 0.00952 	  40.1500	 0.00000 
	 402	  30.8162	 0.01123 	  30.8162	 0.01121 	  15.4081	 0.04129 	 805.0000	 0.00047 	 805.0000	 0.00048 	   2.0125	 0.02774 	   0.1660	 0.00000 	   0.1660	 0.00000 	  40.2500	 0.00840 	  40.2500	 0.00000 
	 403	  30.8928	 0.01122 	  30.8928	 0.01121 	  15.4464	 0.04080 	 807.0000	 0.00047 	 807.0000	 0.00048 	   2.0175	 0.03170 	   0.1690	 0.00000 	   0.1690	 0.00000 	  40.3500	 0.00926 	  40.3500	 0.00000 
	 404	  30.9694	 0.01122 	  30.9694	 0.01121 	  15.4847	 0.04032 	 809.0000	 0.00047 	 809.0000	 0.00048 	   2.0225	 0.02615 	   0.1722	 0.00000 	   0.1722	 0.00000 	  40.4500	 0.00915 	  40.4500	 0.00000 
	 405	  31.0459	 0.01121 	  31.0459	 0.01120 	  15.5230	 0.03985 	 811.0000	 0.00047 	 811.0000	 0.00048 	   2.0275	 0.02906 	   0.1754	 0.00000 	   0.1754	 0.00000 	  40.5500	 0.00861 	  40.5500	 0.00000 
	 406	  31.1225	 0.01121 	  31.1225	 0.01120 	  15.5612	 0.03938 	 813.0000	 0.00047 	 813.0000	 0.00048 	   2.0325	 0.02880 	   0.1786	 0.00000 	   0.1786	 0.00000 	  40.6500	 0.01022 	  40.6500	 0.00000 
	 407	  31.1991	 0.01121 	  31.1991	 0.01120 	  15.5995	 0.03892 	 815.0000	 0.00047 	 815.0000	 0.00048 	   2.0375	 0.02959 	   0.1820	 0.00000 	   0.1820	 0.00000 	  40.7500	 0.00844 	  40.7500	 0.00000 
	 408	  31.2756	 0.01120 	  31.2756	 0.01119 	  15.6378	 0.03846 	 817.0000	 0.00047 	 817.0000	 0.00048 	   2.0425	 0.03197 	   0.1854	 0.00000 	   0.1854	 0.00000 	  40.8500	 0.00873 	  40.8500	 0.00000 
	 409	  31.3522	 0.01120 	  31.3522	 0.01119 	  15.6761	 0.03801 	 819.0000	 0.00047 	 819.0000	 0.00048 	   2.0475	 0.03302 	   0.1888	 0.00000 	   0.1888	 0.00000 	  40.9500	 0.00894 	  40.9500	 0.00000 
	 410	  31.4287	 0.01120 	  31.4287	 0.01119 	  15.7144	 0.03756 	 821.0000	 0.00047 	 821.0000	 0.00048 	   2.0525	 0.02721 	   0.1923	 0.00000 	   0.1923	 0.00000 	  41.0500	 0.00909 	  41.0500	 0.00000 
	 411	  31.5053	 0.01119 	  31.5053	 0.01119 	  15.7527	 0.03711 	 823.0000	 0.00047 	 823.0000	 0.00047 	   2.0575	 0.02747 	   0.1959	 0.00000 	   0.1959	 0.00000 	  41.1500	 0.00923 	  41.1500	 0.00000 
	 412	  31.5819	 0.01119 	  31.5819	 0.01118 	  15.7909	 0.03667 	 825.0000	 0.00047 	 825.0000	 0.00047 	   2.0625	 0.03197 	   0.1995	 0.00000 	   0.1995	 0.00000 	  41.2500	 0.00946 	  41.2500	 0.00000 
	 413	  31.6584	 0.01118 	  31.6584	 0.01118 	  15.8292	 0.03624 	 827.0000	 0.00047 	 827.0000	 0.00047 	   2.0675	 0.02800 	   0.2032	 0.00000 	   0.2032	 0.00000 	  41.3500	 0.00881 	  41.3500	 0.00000 
	 414	  31.7350	 0.01118 	  31.7350	 0.01118 	  15.8675	 0.03581 	 829.0000	 0.00047 	 829.0000	 0.00047 	   2.0725	 0.02747 	   0.2070	 0.00000 	   0.2070	 0.00000 	  41.4500	 0.00841 	  41.4500	 0.00000 
	 415	  31.8115	 0.01118 	  31.8115	 0.01117 	  15.9058	 0.03538 	 831.0000	 0.00047 	 831.0000	 0.00047 	   2.0775	 0.02880 	   0.2109	 0.00000 	   0.2109	 0.00000 	  41.5500	 0.00832 	  41.5500	 0.00000 
	 416	  31.8881	 0.01117 	  31.8881	 0.01117 	  15.9441	 0.03496 	 833.0000	 0.00046 	 833.0000	 0.00047 	   2.0825	 0.03117 	   0.2148	 0.00000 	   0.2148	 0.00000 	  41.6500	 0.00728 	  41.6500	 0.00000 
	 417	  31.9647	 0.01117 	  31.9647	 0.01117 	  15.9823	 0.03454 	 835.0000	 0.00046 	 835.0000	 0.00047 	   2.0875	 0.02800 	   0.2188	 0.00000 	   0.2188	 0.00000 	  41.7500	 0.00804 	  41.7500	 0.00000 
	 418	  32.0412	 0.01117 	  32.0412	 0.01117 	  16.0206	 0.03413 	 837.0000	 0.00046 	 837.0000	 0.00047 	   2.0925	 0.03091 	   0.2228	 0.00000 	   0.2228	 0.00000 	  41.8500	 0.00898 	  41.8500	 0.00000 
	 419	  32.1178	 0.01116 	  32.1178	 0.01116 	  16.0589	 0.03372 	 839.0000	 0.00046 	 839.0000	 0.00047 	   2.0975	 0.03117 	   0.2270	 0.00000 	   0.2270	 0.00000 	  41.9500	 0.00849 	  41.9500	 0.00000 
	 420	  32.1944	 0.01116 	  32.1944	 0.01116 	  16.0972	 0.03332 	 841.0000	 0.00046 	 841.0000	 0.00047 	   2.1025	 0.02906 	   0.2312	 0.00000 	   0.2312	 0.00000 	  42.0500	 0.00907 	  42.0500	 0.00000 
	 421	  32.2709	 0.01116 	  32.2709	 0.01116 	  16.1355	 0.03292 	 843.0000	 0.00046 	 843.0000	 0.00047 	   2.1075	 0.03514 	   0.2355	 0.00000 	   0.2355	 0.00000 	  42.1500	 0.00802 	  42.1500	 0.00000 
	 422	  32.3475	 0.01115 	  32.3475	 0.01115 	  16.1737	 0.03253 	 845.0000	 0.00046 	 845.0000	 0.00047 	   2.1125	 0.02483 	   0.2399	 0.00000 	   0.2399	 0.00000 	  42.2500	 0.00839 	  42.2500	 0.00000 
	 423	  32.4240	 0.01115 	  32.4240	 0.01115 	  16.2120	 0.03214 	 847.0000	 0.00046 	 847.0000	 0.00047 	   2.1175	 0.03249 	   0.2443	 0.00000 	   0.2443	 0.00000 	  42.3500	 0.00922 	  42.3500	 0.00000 
	 424	  32.5006	 0.01115 	  32.5006	 0.01115 	  16.2503	 0.03175 	 849.0000	 0.00046 	 849.0000	 0.00047 	   2.1225	 0.03434 	   0.2489	 0.00000 	   0.2489	 0.00000 	  42.4500	 0.00820 	  42.4500	 0.00000 
	 425	  32.5772	 0.01114 	  32.5772	 0.01115 	  16.2886	 0.03137 	 851.0000	 0.00046 	 851.0000	 0.00047 	   2.1275	 0.03408 	   0.2535	 0.00000 	   0.2535	 0.00000 	  42.5500	 0.00881 	  42.5500	 0.00000 
	 426	  32.6537	 0.01114 	  32.6537	 0.01114 	  16.3269	 0.03099 	 853.0000	 0.00045 	 853.0000	 0.00047 	   2.1325	 0.02747 	   0.2582	 0.00000 	   0.2582	 0.00000 	  42.6500	 0.00849 	  42.6500	 0.00000 
	 427	  32.7303	 0.01114 	  32.7303	 0.01114 	  16.3651	 0.03062 	 855.0000	 0.00045 	 855.0000	 0.00047 	   2.1375	 0.02774 	   0.2630	 0.00000 	   0.2630	 0.00000 	  42.7500	 0.00851 	  42.7500	 0.00000 
	 428	  32.8069	 0.01113 	  32.8069	 0.01114 	  16.4034	 0.03025 	 857.0000	 0.00045 	 857.0000	 0.00047 	   2.1425	 0.02880 	   0.2679	 0.00000 	   0.2679	 0.00000 	  42.8500	 0.00840 	  42.8500	 0.00000 
	 429	  32.8834	 0.01113 	  32.8834	 0.01114 	  16.4417	 0.02989 	 859.0000	 0.00045 	 859.0000	 0.00047 	   2.1475	 0.02642 	   0.2729	 0.00000 	   0.2729	 0.00000 	  42.9500	 0.00778 	  42.9500	 0.00000 
	 430	  32.9600	 0.01113 	  32.9600	 0.01113 	  16.4800	 0.02953 	 861.0000	 0.00045 	 861.0000	 0.00047 	   2.1525	 0.02668 	   0.2780	 0.00000 	   0.2780	 0.00000 	  43.0500	 0.00783 	  43.0500	 0.00000 
	 431	  33.0365	 0.01113 	  33.0365	 0.01113 	  16.5183	 0.02918 	 863.0000	 0.00045 	 863.0000	 0.00047 	   2.1575	 0.02800 	   0.2831	 0.00000 	   0.2831	 0.00000 	  43.1500	 0.00810 	  43.1500	 0.00000 
	 432	  33.1131	 0.01112 	  33.1131	 0.01113 	  16.5566	 0.02882 	 865.0000	 0.00045 	 865.0000	 0.00047 	   2.1625	 0.02510 	   0.2884	 0.00000 	   0.2884	 0.00000 	  43.2500	 0.00745 	  43.2500	 0.00000 
	 433	  33.1897	 0.01112 	  33.1897	 0.01113 	  16.5948	 0.02848 	 867.0000	 0.00045 	 867.0000	 0.00047 	   2.1675	 0.02589 	   0.2938	 0.00000 	   0.2938	 0.00000 	  43.3500	 0.00799 	  43.3500	 0.00000 
	 434	  33.2662	 0.01112 	  33.2662	 0.01112 	  16.6331	 0.02814 	 869.0000	 0.00045 	 869.0000	 0.00047 	   2.1725	 0.02404 	   0.2992	 0.00000 	   0.2992	 0.00000 	  43.4500	 0.00789 	  43.4500	 0.00000 
	 435	  33.3428	 0.01111 	  33.3428	 0.01112 	  16.6714	 0.02780 	 871.0000	 0.00045 	 871.0000	 0.00047 	   2.1775	 0.02351 	   0.3048	 0.00000 	   0.3048	 0.00000 	  43.5500	 0.00873 	  43.5500	 0.00000 
	 436	  33.4194	 0.01111 	  33.4194	 0.01112 	  16.7097	 0.02746 	 873.0000	 0.00045 	 873.0000	 0.00047 	   2.1825	 0.02747 	   0.3105	 0.00000 	   0.3105	 0.00000 	  43.6500	 0.00750 	  43.6500	 0.00000 
	 437	  33.4959	 0.01111 	  33.4959	 0.01112 	  16.7480	 0.02713 	 875.0000	 0.00045 	 875.0000	 0.00047 	   2.1875	 0.03012 	   0.3162	 0.00000 	   0.3162	 0.00000 	  43.7500	 0.00816 	  43.7500	 0.00000 
	 438	  33.5725	 0.01110 	  33.5725	 0.01111 	  16.7862	 0.02680 	 877.0000	 0.00045 	 877.0000	 0.00047 	   2.1925	 0.02774 	   0.3221	 0.00000 	   0.3221	 0.00000 	  43.8500	 0.00845 	  43.8500	 0.00000 
	 439	  33.6490	 0.01110 	  33.6490	 0.01111 	  16.8245	 0.02648 	 879.0000	 0.00045 	 879.0000	 0.00046 	   2.1975	 0.03461 	   0.3281	 0.00000 	   0.3281	 0.00000 	  43.9500	 0.00837 	  43.9500	 0.00000 
	 440	  33.7256	 0.01110 	  33.7256	 0.01111 	  16.8628	 0.02616 	 881.0000	 0.00045 	 881.0000	 0.00046 	   2.2025	 0.03064 	   0.3342	 0.00000 	   0.3342	 0.00000 	  44.0500	 0.00775 	  44.0500	 0.00000 
	 441	  33.8022	 0.01110 	  33.8022	 0.01111 	  16.9011	 0.02585 	 883.0000	 0.00045 	 883.0000	 0.00046 	   2.2075	 0.02510 	   0.3404	 0.00000 	   0.3404	 0.00000 	  44.1500	 0.00832 	  44.1500	 0.00000 
	 442	  33.8787	 0.01109 	  33.8787	 0.01110 	  16.9394	 0.02554 	 885.0000	 0.00045 	 885.0000	 0.00046 	   2.2125	 0.02642 	   0.3467	 0.00001 	   0.3467	 0.00000 	  44.2500	 0.00770 	  44.2500	 0.00000 
	 443	  33.9553	 0.01109 	  33.9553	 0.01110 	  16.9776	 0.02523 	 887.0000	 0.00045 	 887.0000	 0.00046 	   2.2175	 0.03434 	   0.3532	 0.00000 	   0.3532	 0.00000 	  44.3500	 0.00816 	  44.3500	 0.00000 
	 444	  34.0318	 0.01109 	  34.0318	 0.01110 	  17.0159	 0.02493 	 889.0000	 0.00045 	 889.0000	 0.00046 	   2.2225	 0.03064 	   0.3597	 0.00001 	   0.3597	 0.00000 	  44.4500	 0.00744 	  44.4500	 0.00000 
	 445	  34.1084	 0.01108 	  34.1084	 0.01110 	  17.0542	 0.02463 	 891.0000	 0.00045 	 891.0000	 0.00046 	   2.2275	 0.02721 	   0.3664	 0.00000 	   0.3664	 0.00001 	  44.5500	 0.00745 	  44.5500	 0.00000 
	 446	  34.1850	 0.01108 	  34.1850	 0.01109 	  17.0925	 0.02433 	 893.0000	 0.00045 	 893.0000	 0.00046 	   2.2325	 0.02457 	   0.3733	 0.00001 	   0.3733	 0.00001 	  44.6500	 0.00741 	  44.6500	 0.00000 
	 447	  34.2615	 0.01108 	  34.2615	 0.01109 	  17.1308	 0.02404 	 895.0000	 0.00045 	 895.0000	 0.00046 	   2.2375	 0.02800 	   0.3802	 0.00001 	   0.3802	 0.00001 	  44.7500	 0.00733 	  44.7500	 0.00000 
	 448	  34.3381	 0.01108 	  34.3381	 0.01109 	  17.1690	 0.02375 	 897.0000	 0.00045 	 897.0000	 0.00046 	   2.2425	 0.03012 	   0.3873	 0.00001 	   0.3873	 0.00001 	  44.8500	 0.00856 	  44.8500	 0.00000 
	 449	  34.4147	 0.01107 	  34.4147	 0.01109 	  17.2073	 0.02346 	 899.0000	 0.00045 	 899.0000	 0.00046 	   2.2475	 0.02747 	   0.3945	 0.00001 	   0.3945	 0.00001 	  44.9500	 0.00719 	  44.9500	 0.00000 
	 450	  34.4912	 0.01107 	  34.4912	 0.01108 	  17.2456	 0.02318 	 901.0000	 0.00045 	 901.0000	 0.00046 	   2.2525	 0.02615 	   0.4018	 0.00001 	   0.4018	 0.00001 	  45.0500	 0.00789 	  45.0500	 0.00000 
	 451	  34.5678	 0.01107 	  34.5678	 0.01108 	  17.2839	 0.02290 	 903.0000	 0.00045 	 903.0000	 0.00046 	   2.2575	 0.03144 	   0.4093	 0.00001 	   0.4093	 0.00001 	  45.1500	 0.00794 	  45.1500	 0.00000 
	 452	  34.6443	 0.01106 	  34.6443	 0.01108 	  17.3222	 0.02263 	 905.0000	 0.00045 	 905.0000	 0.00046 	   2.2625	 0.02880 	   0.4169	 0.00002 	   0.4169	 0.00002 	  45.2500	 0.00785 	  45.2500	 0.00000 
	 453	  34.7209	 0.01106 	  34.7209	 0.01108 	  17.3605	 0.02236 	 907.0000	 0.00045 	 907.0000	 0.00046 	   2.2675	 0.02272 	   0.4246	 0.00002 	   0.4246	 0.00002 	  45.3500	 0.00741 	  45.3500	 0.00000 
	 454	  34.7975	 0.01106 	  34.7975	 0.01108 	  17.3987	 0.02209 	 909.0000	 0.00045 	 909.0000	 0.00045 	   2.2725	 0.03117 	   0.4325	 0.00002 	   0.4325	 0.00003 	  45.4500	 0.00779 	  45.4500	 0.00000 
	 455	  34.8740	 0.01106 	  34.8740	 0.01107 	  17.4370	 0.02182 	 911.0000	 0.00045 	 911.0000	 0.00045 	   2.2775	 0.03117 	   0.4406	 0.00003 	   0.4406	 0.00003 	  45.5500	 0.00814 	  45.5500	 0.00000 
	 456	  34.9506	 0.01105 	  34.9506	 0.01107 	  17.4753	 0.02156 	 913.0000	 0.00045 	 913.0000	 0.00045 	   2.2825	 0.02959 	   0.4487	 0.00004 	   0.4487	 0.00003 	  45.6500	 0.00775 	  45.6500	 0.00000 
	 457	  35.0272	 0.01105 	  35.0272	 0.01107 	  17.5136	 0.02130 	 915.0000	 0.00045 	 915.0000	 0.00045 	   2.2875	 0.02563 	   0.4571	 0.00005 	   0.4571	 0.00004 	  45.7500	 0.00709 	  45.7500	 0.00000 
	 458	  35.1037	 0.01105 	  35.1037	 0.01107 	  17.5519	 0.02105 	 917.0000	 0.00045 	 917.0000	 0.00046 	   2.2925	 0.03012 	   0.4656	 0.00005 	   0.4656	 0.00005 	  45.8500	 0.00691 	  45.8500	 0.00000 
	 459	  35.1803	 0.01105 	  35.1803	 0.01106 	  17.5901	 0.02080 	 919.0000	 0.00045 	 919.0000	 0.00046 	   2.2975	 0.02932 	   0.4742	 0.00006 	   0.4742	 0.00006 	  45.9500	 0.00749 	  45.9500	 0.00000 
	 460	  35.2568	 0.01104 	  35.2568	 0.01106 	  17.6284	 0.02055 	 921.0000	 0.00045 	 921.0000	 0.00046 	   2.3025	 0.02563 	   0.4831	 0.00007 	   0.4831	 0.00007 	  46.0500	 0.00723 	  46.0500	 0.00000 
	 461	  35.3334	 0.01104 	  35.3334	 0.01106 	  17.6667	 0.02030 	 923.0000	 0.00045 	 923.0000	 0.00046 	   2.3075	 0.02880 	   0.4920	 0.00008 	   0.4920	 0.00008 	  46.1500	 0.00660 	  46.1500	 0.00000 
	 462	  35.4100	 0.01104 	  35.4100	 0.01106 	  17.7050	 0.02006 	 925.0000	 0.00045 	 925.0000	 0.00046 	   2.3125	 0.02827 	   0.5012	 0.00011 	   0.5012	 0.00009 	  46.2500	 0.00667 	  46.2500	 0.00000 
	 463	  35.4865	 0.01104 	  35.4865	 0.01106 	  17.7433	 0.01982 	 927.0000	 0.00045 	 927.0000	 0.00046 	   2.3175	 0.02985 	   0.5105	 0.00012 	   0.5105	 0.00011 	  46.3500	 0.00734 	  46.3500	 0.00000 
	 464	  35.5631	 0.01103 	  35.5631	 0.01105 	  17.7815	 0.01959 	 929.0000	 0.00045 	 929.0000	 0.00046 	   2.3225	 0.02615 	   0.5200	 0.00014 	   0.5200	 0.00012 	  46.4500	 0.00720 	  46.4500	 0.00000 
	 465	  35.6397	 0.01103 	  35.6397	 0.01105 	  17.8198	 0.01935 	 931.0000	 0.00045 	 931.0000	 0.00046 	   2.3275	 0.02615 	   0.5297	 0.00017 	   0.5297	 0.00015 	  46.5500	 0.00641 	  46.5500	 0.00000 
	 466	  35.7162	 0.01103 	  35.7162	 0.01105 	  17.8581	 0.01912 	 933.0000	 0.00045 	 933.0000	 0.00046 	   2.3325	 0.02906 	   0.5395	 0.00020 	   0.5395	 0.00018 	  46.6500	 0.00705 	  46.6500	 0.00000 
	 467	  35.7928	 0.01103 	  35.7928	 0.01105 	  17.8964	 0.01890 	 935.0000	 0.00045 	 935.0000	 0.00046 	   2.3375	 0.02510 	   0.5495	 0.00023 	   0.5495	 0.00020 	  46.7500	 0.00700 	  46.7500	 0.00000 
	 468	  35.8693	 0.01102 	  35.8693	 0.01104 	  17.9347	 0.01867 	 937.0000	 0.00045 	 937.0000	 0.00046 	   2.3425	 0.02906 	   0.5598	 0.00025 	   0.5598	 0.00023 	  46.8500	 0.00724 	  46.8500	 0.00000 
	 469	  35.9459	 0.01102 	  35.9459	 0.01104 	  17.9730	 0.01845 	 939.0000	 0.00045 	 939.0000	 0.00046 	   2.3475	 0.02536 	   0.5702	 0.00031 	   0.5702	 0.00027 	  46.9500	 0.00720 	  46.9500	 0.00000 
	 470	  36.0225	 0.01102 	  36.0225	 0.01104 	  18.0112	 0.01823 	 941.0000	 0.00045 	 941.0000	 0.00046 	   2.3525	 0.03302 	   0.5808	 0.00035 	   0.5808	 0.00031 	  47.0500	 0.00695 	  47.0500	 0.00000 
	 471	  36.0990	 0.01102 	  36.0990	 0.01104 	  18.0495	 0.01802 	 943.0000	 0.00045 	 943.0000	 0.00046 	   2.3575	 0.02642 	   0.5916	 0.00038 	   0.5916	 0.00036 	  47.1500	 0.00748 	  47.1500	 0.00000 
	 472	  36.1756	 0.01101 	  36.1756	 0.01104 	  18.0878	 0.01780 	 945.0000	 0.00045 	 945.0000	 0.00046 	   2.3625	 0.02774 	   0.6026	 0.00044 	   0.6026	 0.00042 	  47.2500	 0.00775 	  47.2500	 0.00000 
	 473	  36.2522	 0.01101 	  36.2522	 0.01103 	  18.1261	 0.01759 	 947.0000	 0.00045 	 947.0000	 0.00046 	   2.3675	 0.03091 	   0.6138	 0.00051 	   0.6138	 0.00049 	  47.3500	 0.00749 	  47.3500	 0.00000 
	 474	  36.3287	 0.01101 	  36.3287	 0.01103 	  18.1644	 0.01739 	 949.0000	 0.00045 	 949.0000	 0.00046 	   2.3725	 0.02932 	   0.6252	 0.00057 	   0.6252	 0.00054 	  47.4500	 0.00697 	  47.4500	 0.00000 
	 475	  36.4053	 0.01101 	  36.4053	 0.01103 	  18.2026	 0.01718 	 951.0000	 0.00045 	 951.0000	 0.00046 	   2.3775	 0.02589 	   0.6368	 0.00065 	   0.6368	 0.00061 	  47.5500	 0.00711 	  47.5500	 0.00000 
	 476	  36.4818	 0.01101 	  36.4818	 0.01103 	  18.2409	 0.01698 	 953.0000	 0.00045 	 953.0000	 0.00046 	   2.3825	 0.03038 	   0.6486	 0.00073 	   0.6486	 0.00067 	  47.6500	 0.00716 	  47.6500	 0.00000 
	 477	  36.5584	 0.01100 	  36.5584	 0.01103 	  18.2792	 0.01678 	 955.0000	 0.00045 	 955.0000	 0.00046 	   2.3875	 0.02880 	   0.6607	 0.00080 	   0.6607	 0.00076 	  47.7500	 0.00659 	  47.7500	 0.00000 
	 478	  36.6350	 0.01100 	  36.6350	 0.01102 	  18.3175	 0.01659 	 957.0000	 0.00045 	 957.0000	 0.00046 	   2.3925	 0.02774 	   0.6730	 0.00090 	   0.6730	 0.00087 	  47.8500	 0.00699 	  47.8500	 0.00000 
	 479	  36.7115	 0.01100 	  36.7115	 0.01102 	  18.3558	 0.01639 	 959.0000	 0.00045 	 959.0000	 0.00046 	   2.3975	 0.02642 	   0.6855	 0.00101 	   0.6855	 0.00098 	  47.9500	 0.00733 	  47.9500	 0.00000 
	 480	  36.7881	 0.01100 	  36.7881	 0.01102 	  18.3940	 0.01620 	 961.0000	 0.00045 	 961.0000	 0.00046 	   2.4025	 0.02378 	   0.6982	 0.00114 	   0.6982	 0.00106 	  48.0500	 0.00713 	  48.0500	 0.00000 
	 481	  36.8646	 0.01099 	  36.8646	 0.01102 	  18.4323	 0.01601 	 963.0000	 0.00045 	 963.0000	 0.00046 	   2.4075	 0.03144 	   0.7112	 0.00123 	   0.7112	 0.00113 	  48.1500	 0.00650 	  48.1500	 0.00000 
	 482	  36.9412	 0.01099 	  36.9412	 0.01102 	  18.4706	 0.01582 	 965.0000	 0.00045 	 965.0000	 0.00046 	   2.4125	 0.03249 	   0.7244	 0.00137 	   0.7244	 0.00128 	  48.2500	 0.00696 	  48.2500	 0.00000 
	 483	  37.0178	 0.01099 	  37.0178	 0.01101 	  18.5089	 0.01564 	 967.0000	 0.00045 	 967.0000	 0.00046 	   2.4175	 0.02800 	   0.7379	 0.00149 	   0.7379	 0.00136 	  48.3500	 0.00659 	  48.3500	 0.00000 
	 484	  37.0943	 0.01099 	  37.0943	 0.01101 	  18.5472	 0.01546 	 969.0000	 0.00045 	 969.0000	 0.00046 	   2.4225	 0.02959 	   0.7516	 0.00156 	   0.7516	 0.00152 	  48.4500	 0.00705 	  48.4500	 0.00000 
	 485	  37.1709	 0.01099 	  37.1709	 0.01101 	  18.5854	 0.01528 	 971.0000	 0.00045 	 971.0000	 0.00046 	   2.4275	 0.03170 	   0.7656	 0.00170 	   0.7656	 0.00162 	  48.5500	 0.00656 	  48.5500	 0.00000 
	 486	  37.2475	 0.01098 	  37.2475	 0.01101 	  18.6237	 0.01510 	 973.0000	 0.00045 	 973.0000	 0.00046 	   2.4325	 0.02959 	   0.7798	 0.00179 	   0.7798	 0.00173 	  48.6500	 0.00741 	  48.6500	 0.00000 
	 487	  37.3240	 0.01098 	  37.3240	 0.01101 	  18.6620	 0.01493 	 975.0000	 0.00045 	 975.0000	 0.00046 	   2.4375	 0.02642 	   0.7943	 0.00190 	   0.7943	 0.00184 	  48.7500	 0.00637 	  48.7500	 0.00000 
	 488	  37.4006	 0.01098 	  37.4006	 0.01100 	  18.7003	 0.01476 	 977.0000	 0.00045 	 977.0000	 0.00046 	   2.4425	 0.02589 	   0.8091	 0.00203 	   0.8091	 0.00199 	  48.8500	 0.00668 	  48.8500	 0.00000 
	 489	  37.4771	 0.01098 	  37.4771	 0.01100 	  18.7386	 0.01459 	 979.0000	 0.00045 	 979.0000	 0.00046 	   2.4475	 0.03276 	   0.8241	 0.00212 	   0.8241	 0.00210 	  48.9500	 0.00668 	  48.9500	 0.00000 
	 490	  37.5537	 0.01097 	  37.5537	 0.01100 	  18.7769	 0.01442 	 981.0000	 0.00045 	 981.0000	 0.00046 	   2.4525	 0.02827 	   0.8395	 0.00222 	   0.8395	 0.00222 	  49.0500	 0.00642 	  49.0500	 0.00000 
	 491	  37.6303	 0.01097 	  37.6303	 0.01100 	  18.8151	 0.01425 	 983.0000	 0.00045 	 983.0000	 0.00046 	   2.4575	 0.02853 	   0.8551	 0.00233 	   0.8551	 0.00230 	  49.1500	 0.00675 	  49.1500	 0.00000 
	 492	  37.7068	 0.01097 	  37.7068	 0.01100 	  18.8534	 0.01409 	 985.0000	 0.00045 	 985.0000	 0.00046 	   2.4625	 0.02563 	   0.8710	 0.00245 	   0.8710	 0.00246 	  49.2500	 0.00649 	  49.2500	 0.00000 
	 493	  37.7834	 0.01097 	  37.7834	 0.01100 	  18.8917	 0.01393 	 987.0000	 0.00045 	 987.0000	 0.00046 	   2.4675	 0.02589 	   0.8872	 0.00251 	   0.8872	 0.00252 	  49.3500	 0.00637 	  49.3500	 0.00000 
	 494	  37.8600	 0.01097 	  37.8600	 0.01099 	  18.9300	 0.01377 	 989.0000	 0.00045 	 989.0000	 0.00046 	   2.4725	 0.02615 	   0.9036	 0.00261 	   0.9036	 0.00257 	  49.4500	 0.00596 	  49.4500	 0.00000 
	 495	  37.9365	 0.01096 	  37.9365	 0.01099 	  18.9683	 0.01361 	 991.0000	 0.00045 	 991.0000	 0.00046 	   2.4775	 0.02510 	   0.9204	 0.00268 	   0.9204	 0.00265 	  49.5500	 0.00641 	  49.5500	 0.00000 
	 496	  38.0131	 0.01096 	  38.0131	 0.01099 	  19.0065	 0.01346 	 993.0000	 0.00045 	 993.0000	 0.00045 	   2.4825	 0.02906 	   0.9376	 0.00269 	   0.9376	 0.00275 	  49.6500	 0.00678 	  49.6500	 0.00000 
	 497	  38.0896	 0.01096 	  38.0896	 0.01099 	  19.0448	 0.01331 	 995.0000	 0.00045 	 995.0000	 0.00045 	   2.4875	 0.02615 	   0.9550	 0.00278 	   0.9550	 0.00272 	  49.7500	 0.00701 	  49.7500	 0.00000 
	 498	  38.1662	 0.01096 	  38.1662	 0.01099 	  19.0831	 0.01316 	 997.0000	 0.00045 	 997.0000	 0.00045 	   2.4925	 0.02695 	   0.9727	 0.00283 	   0.9727	 0.00282 	  49.8500	 0.00647 	  49.8500	 0.00000 
	 499	  38.2428	 0.01096 	  38.2428	 0.01098 	  19.1214	 0.01301 	 999.0000	 0.00045 	 999.0000	 0.00045 	   2.4975	 0.02932 	   0.9908	 0.00281 	   0.9908	 0.00281 	  49.9500	 0.00584 	  49.9500	 0.00000 
	 500	  38.3193	 0.01095 	  38.3193	 0.01098 	  19.1597	 0.01286 	1001.0000	 0.00045 	1001.0000	 0.00045 	   2.5025	 0.02563 	   1.0093	 0.00281 	   1.0093	 0.00281 	  50.0500	 0.00631 	  50.0500	 0.00000 
	 501	  38.3959	 0.01095 	  38.3959	 0.01098 	  19.1979	 0.01271 	1003.0000	 0.00045 	1003.0000	 0.00045 	   2.5075	 0.02932 	   1.0280	 0.00282 	   1.0280	 0.00283 	  50.1500	 0.00584 	  50.1500	 0.00000 
	 502	  38.4725	 0.01095 	  38.4725	 0.01098 	  19.2362	 0.01257 	1005.0000	 0.00045 	1005.0000	 0.00045 	   2.5125	 0.02536 	   1.0471	 0.00272 	   1.0471	 0.00278 	  50.2500	 0.00639 	  50.2500	 0.00000 
	 503	  38.5490	 0.01095 	  38.5490	 0.01098 	  19.2745	 0.01243 	1007.0000	 0.00045 	1007.0000	 0.00045 	   2.5175	 0.02536 	   1.0666	 0.00275 	   1.0666	 0.00269 	  50.3500	 0.00594 	  50.3500	 0.00000 
	 504	  38.6256	 0.01095 	  38.6256	 0.01098 	  19.3128	 0.01229 	1009.0000	 0.00045 	1009.0000	 0.00045 	   2.5225	 0.02272 	   1.0864	 0.00265 	   1.0864	 0.00268 	  50.4500	 0.00676 	  50.4500	 0.00000 
	 505	  38.7021	 0.01094 	  38.7021	 0.01097 	  19.3511	 0.01215 	1011.0000	 0.00045 	1011.0000	 0.00045 	   2.5275	 0.02510 	   1.1066	 0.00257 	   1.1066	 0.00261 	  50.5500	 0.00585 	  50.5500	 0.00000 
	 506	  38.7787	 0.01094 	  38.7787	 0.01097 	  19.3893	 0.01202 	1013.0000	 0.00045 	1013.0000	 0.00045 	   2.5325	 0.02932 	   1.1272	 0.00252 	   1.1272	 0.00251 	  50.6500	 0.00625 	  50.6500	 0.00000 
	 507	  38.8553	 0.01094 	  38.8553	 0.01097 	  19.4276	 0.01189 	1015.0000	 0.00044 	1015.0000	 0.00045 	   2.5375	 0.03117 	   1.1482	 0.00246 	   1.1482	 0.00245 	  50.7500	 0.00569 	  50.7500	 0.00000 
	 508	  38.9318	 0.01094 	  38.9318	 0.01097 	  19.4659	 0.01175 	1017.0000	 0.00044 	1017.0000	 0.00045 	   2.5425	 0.03064 	   1.1695	 0.00230 	   1.1695	 0.00233 	  50.8500	 0.00634 	  50.8500	 0.00000 
	 509	  39.0084	 0.01094 	  39.0084	 0.01097 	  19.5042	 0.01162 	1019.0000	 0.00044 	1019.0000	 0.00045 	   2.5475	 0.02827 	   1.1912	 0.00222 	   1.1912	 0.00222 	  50.9500	 0.00651 	  50.9500	 0.00000 
	 510	  39.0849	 0.01093 	  39.0849	 0.01097 	  19.5425	 0.01150 	1021.0000	 0.00044 	1021.0000	 0.00045 	   2.5525	 0.02219 	   1.2134	 0.00210 	   1.2134	 0.00212 	  51.0500	 0.00616 	  51.0500	 0.00000 
	 511	  39.1615	 0.01093 	  39.1615	 0.01096 	  19.5808	 0.01137 	1023.0000	 0.00044 	1023.0000	 0.00045 	   2.5575	 0.02668 	   1.2359	 0.00199 	   1.2359	 0.00203 	  51.1500	 0.00630 	  51.1500	 0.00000 
	 512	  39.2381	 0.01093 	  39.2381	 0.01096 	  19.6190	 0.01124 	1025.0000	 0.00044 	1025.0000	 0.00045 	   2.5625	 0.02695 	   1.2589	 0.00184 	   1.2589	 0.00190 	  51.2500	 0.00579 	  51.2500	 0.00000 
	 513	  39.3146	 0.01093 	  39.3146	 0.01096 	  19.6573	 0.01112 	1027.0000	 0.00044 	1027.0000	 0.00045 	   2.5675	 0.02721 	   1.2823	 0.00173 	   1.2823	 0.00179 	  51.3500	 0.00606 	  51.3500	 0.00000 
	 514	  39.3912	 0.01093 	  39.3912	 0.01096 	  19.6956	 0.01100 	1029.0000	 0.00044 	1029.0000	 0.00045 	   2.5725	 0.02695 	   1.3062	 0.00162 	   1.3062	 0.00170 	  51.4500	 0.00605 	  51.4500	 0.00000 
	 515	  39.4678	 0.01092 	  39.4678	 0.01096 	  19.7339	 0.01088 	1031.0000	 0.00044 	1031.0000	 0.00045 	   2.5775	 0.02563 	   1.3305	 0.00152 	   1.3305	 0.00156 	  51.5500	 0.00564 	  51.5500	 0.00000 
	 516	  39.5443	 0.01092 	  39.5443	 0.01096 	  19.7722	 0.01076 	1033.0000	 0.00044 	1033.0000	 0.00045 	   2.5825	 0.02325 	   1.3552	 0.00136 	   1.3552	 0.00149 	  51.6500	 0.00561 	  51.6500	 0.00000 
	 517	  39.6209	 0.01092 	  39.6209	 0.01095 	  19.8104	 0.01064 	1035.0000	 0.00044 	1035.0000	 0.00045 	   2.5875	 0.02800 	   1.3804	 0.00128 	   1.3804	 0.00137 	  51.7500	 0.00601 	  51.7500	 0.00000 
	 518	  39.6974	 0.01092 	  39.6974	 0.01095 	  19.8487	 0.01053 	1037.0000	 0.00044 	1037.0000	 0.00045 	   2.5925	 0.02774 	   1.4060	 0.00113 	   1.4060	 0.00123 	  51.8500	 0.00609 	  51.8500	 0.00000 
	 519	  39.7740	 0.01092 	  39.7740	 0.01095 	  19.8870	 0.01042 	1039.0000	 0.00044 	1039.0000	 0.00045 	   2.5975	 0.02483 	   1.4322	 0.00106 	   1.4322	 0.00114 	  51.9500	 0.00627 	  51.9500	 0.00000 
	 520	  39.8506	 0.01091 	  39.8506	 0.01095 	  19.9253	 0.01030 	1041.0000	 0.00044 	1041.0000	 0.00045 	   2.6025	 0.02880 	   1.4588	 0.00098 	   1.4588	 0.00101 	  52.0500	 0.00573 	  52.0500	 0.00000 
	 521	  39.9271	 0.01091 	  39.9271	 0.01095 	  19.9636	 0.01019 	1043.0000	 0.00044 	1043.0000	 0.00045 	   2.6075	 0.02695 	   1.4859	 0.00087 	   1.4859	 0.00090 	  52.1500	 0.00641 	  52.1500	 0.00000 
	 522	  40.0037	 0.01091 	  40.0037	 0.01095 	  20.0018	 0.01008 	1045.0000	 0.00044 	1045.0000	 0.00045 	   2.6125	 0.02563 	   1.5136	 0.00076 	   1.5136	 0.00080 	  52.2500	 0.00569 	  52.2500	 0.00000 
	 523	  40.0803	 0.01091 	  40.0803	 0.01094 	  20.0401	 0.00998 	1047.0000	 0.00044 	1047.0000	 0.00045 	   2.6175	 0.02853 	   1.5417	 0.00067 	   1.5417	 0.00073 	  52.3500	 0.00583 	  52.3500	 0.00000 
	 524	  40.1568	 0.01091 	  40.1568	 0.01094 	  20.0784	 0.00987 	1049.0000	 0.00044 	1049.0000	 0.00045 	   2.6225	 0.02932 	   1.5704	 0.00061 	   1.5704	 0.00065 	  52.4500	 0.00571 	  52.4500	 0.00000 
	 525	  40.2334	 0.01091 	  40.2334	 0.01094 	  20.1167	 0.00976 	1051.0000	 0.00044 	1051.0000	 0.00045 	   2.6275	 0.02298 	   1.5996	 0.00054 	   1.5996	 0.00057 	  52.5500	 0.00571 	  52.5500	 0.00000 
	 526	  40.3099	 0.01090 	  40.3099	 0.01094 	  20.1550	 0.00966 	1053.0000	 0.00044 	1053.0000	 0.00045 	   2.6325	 0.02642 	   1.6293	 0.00049 	   1.6293	 0.00051 	  52.6500	 0.00579 	  52.6500	 0.00000 
	 527	  40.3865	 0.01090 	  40.3865	 0.01094 	  20.1933	 0.00956 	1055.0000	 0.00044 	1055.0000	 0.00045 	   2.6375	 0.02325 	   1.6596	 0.00042 	   1.6596	 0.00044 	  52.7500	 0.00614 	  52.7500	 0.00000 
	 528	  40.4631	 0.01090 	  40.4631	 0.01094 	  20.2315	 0.00946 	1057.0000	 0.00044 	1057.0000	 0.00045 	   2.6425	 0.02325 	   1.6904	 0.00036 	   1.6904	 0.00038 	  52.8500	 0.00581 	  52.8500	 0.00000 
	 529	  40.5396	 0.01090 	  40.5396	 0.01093 	  20.2698	 0.00936 	1059.0000	 0.00044 	1059.0000	 0.00045 	   2.6475	 0.02721 	   1.7219	 0.00031 	   1.7219	 0.00035 	  52.9500	 0.00571 	  52.9500	 0.00000 
	 530	  40.6162	 0.01090 	  40.6162	 0.01093 	  20.3081	 0.00926 	1061.0000	 0.00044 	1061.0000	 0.00045 	   2.6525	 0.02351 	   1.7539	 0.00027 	   1.7539	 0.00031 	  53.0500	 0.00645 	  53.0500	 0.00000 
	 531	  40.6928	 0.01090 	  40.6928	 0.01093 	  20.3464	 0.00916 	1063.0000	 0.00044 	1063.0000	 0.00045 	   2.6575	 0.02404 	   1.7865	 0.00023 	   1.7865	 0.00025 	  53.1500	 0.00571 	  53.1500	 0.00000 
	 532	  40.7693	 0.01089 	  40.7693	 0.01093 	  20.3847	 0.00907 	1065.0000	 0.00044 	1065.0000	 0.00045 	   2.6625	 0.02695 	   1.8197	 0.00020 	   1.8197	 0.00023 	  53.2500	 0.00621 	  53.2500	 0.00000 
	 533	  40.8459	 0.01089 	  40.8459	 0.01093 	  20.4229	 0.00897 	1067.0000	 0.00044 	1067.0000	 0.00045 	   2.6675	 0.03091 	   1.8535	 0.00018 	   1.8535	 0.00020 	  53.3500	 0.00556 	  53.3500	 0.00000 
	 534	  40.9224	 0.01089 	  40.9224	 0.01093 	  20.4612	 0.00888 	1069.0000	 0.00044 	1069.0000	 0.00044 	   2.6725	 0.02747 	   1.8880	 0.00015 	   1.8880	 0.00017 	  53.4500	 0.00613 	  53.4500	 0.00000 
	 535	  40.9990	 0.01089 	  40.9990	 0.01093 	  20.4995	 0.00879 	1071.0000	 0.00044 	1071.0000	 0.00044 	   2.6775	 0.02563 	   1.9231	 0.00012 	   1.9231	 0.00014 	  53.5500	 0.00563 	  53.5500	 0.00000 
	 536	  41.0756	 0.01089 	  41.0756	 0.01092 	  20.5378	 0.00870 	1073.0000	 0.00044 	1073.0000	 0.00044 	   2.6825	 0.02510 	   1.9588	 0.00011 	   1.9588	 0.00012 	  53.6500	 0.00581 	  53.6500	 0.00000 
	 537	  41.1521	 0.01089 	  41.1521	 0.01092 	  20.5761	 0.00861 	1075.0000	 0.00044 	1075.0000	 0.00044 	   2.6875	 0.02193 	   1.9953	 0.00009 	   1.9953	 0.00011 	  53.7500	 0.00557 	  53.7500	 0.00000 
	 538	  41.2287	 0.01088 	  41.2287	 0.01092 	  20.6143	 0.00852 	1077.0000	 0.00044 	1077.0000	 0.00044 	   2.6925	 0.02457 	   2.0324	 0.00008 	   2.0324	 0.00008 	  53.8500	 0.00602 	  53.8500	 0.00000 
	 539	  41.3052	 0.01088 	  41.3052	 0.01092 	  20.6526	 0.00843 	1079.0000	 0.00044 	1079.0000	 0.00044 	   2.6975	 0.02272 	   2.0701	 0.00007 	   2.0701	 0.00007 	  53.9500	 0.00552 	  53.9500	 0.00000 
	 540	  41.3818	 0.01088 	  41.3818	 0.01092 	  20.6909	 0.00835 	1081.0000	 0.00044 	1081.0000	 0.00044 	   2.7025	 0.02668 	   2.1086	 0.00006 	   2.1086	 0.00006 	  54.0500	 0.00610 	  54.0500	 0.00000 
	 541	  41.4584	 0.01088 	  41.4584	 0.01092 	  20.7292	 0.00826 	1083.0000	 0.00044 	1083.0000	 0.00044 	   2.7075	 0.02563 	   2.1478	 0.00005 	   2.1478	 0.00005 	  54.1500	 0.00502 	  54.1500	 0.00000 
	 542	  41.5349	 0.01088 	  41.5349	 0.01091 	  20.7675	 0.00818 	1085.0000	 0.00044 	1085.0000	 0.00044 	   2.7125	 0.02457 	   2.1878	 0.00004 	   2.1878	 0.00005 	  54.2500	 0.00630 	  54.2500	 0.00000 
	 543	  41.6115	 0.01088 	  41.6115	 0.01091 	  20.8057	 0.00810 	1087.0000	 0.00044 	1087.0000	 0.00044 	   2.7175	 0.01981 	   2.2284	 0.00003 	   2.2284	 0.00004 	  54.3500	 0.00505 	  54.3500	 0.00000 
	 544	  41.6881	 0.01087 	  41.6881	 0.01091 	  20.8440	 0.00801 	1089.0000	 0.00043 	1089.0000	 0.00044 	   2.7225	 0.02430 	   2.2699	 0.00003 	   2.2699	 0.00003 	  54.4500	 0.00612 	  54.4500	 0.00000 
	 545	  41.7646	 0.01087 	  41.7646	 0.01091 	  20.8823	 0.00793 	1091.0000	 0.00043 	1091.0000	 0.00044 	   2.7275	 0.01955 	   2.3121	 0.00003 	   2.3121	 0.00002 	  54.5500	 0.00629 	  54.5500	 0.00000 
	 546	  41.8412	 0.01087 	  41.8412	 0.01091 	  20.9206	 0.00785 	1093.0000	 0.00043 	1093.0000	 0.00044 	   2.7325	 0.02298 	   2.3550	 0.00002 	   2.3550	 0.00002 	  54.6500	 0.00482 	  54.6500	 0.00000 
	 547	  41.9177	 0.01087 	  41.9177	 0.01091 	  20.9589	 0.00778 	1095.0000	 0.00043 	1095.0000	 0.00044 	   2.7375	 0.02140 	   2.3988	 0.00002 	   2.3988	 0.00002 	  54.7500	 0.00571 	  54.7500	 0.00000 
	 548	  41.9943	 0.01087 	  41.9943	 0.01091 	  20.9972	 0.00770 	1097.0000	 0.00043 	1097.0000	 0.00044 	   2.7425	 0.02536 	   2.4434	 0.00001 	   2.4434	 0.00001 	  54.8500	 0.00580 	  54.8500	 0.00000 
	 549	  42.0709	 0.01087 	  42.0709	 0.01090 	  21.0354	 0.00762 	1099.0000	 0.00043 	1099.0000	 0.00044 	   2.7475	 0.02536 	   2.4889	 0.00001 	   2.4889	 0.00001 	  54.9500	 0.00596 	  54.9500	 0.00000 
	 550	  42.1474	 0.01086 	  42.1474	 0.01090 	  21.0737	 0.00755 	1101.0000	 0.00043 	1101.0000	 0.00044 	   2.7525	 0.02430 	   2.5351	 0.00001 	   2.5351	 0.00001 	  55.0500	 0.00576 	  55.0500	 0.00000 
	 551	  42.2240	 0.01086 	  42.2240	 0.01090 	  21.1120	 0.00747 	1103.0000	 0.00043 	1103.0000	 0.00044 	   2.7575	 0.02483 	   2.5823	 0.00001 	   2.5823	 0.00001 	  55.1500	 0.00534 	  55.1500	 0.00000 
	 552	  42.3006	 0.01086 	  42.3006	 0.01090 	  21.1503	 0.00740 	1105.0000	 0.00043 	1105.0000	 0.00044 	   2.7625	 0.02563 	   2.6303	 0.00001 	   2.6303	 0.00001 	  55.2500	 0.00563 	  55.2500	 0.00000 
	 553	  42.3771	 0.01086 	  42.3771	 0.01090 	  21.1886	 0.00733 	1107.0000	 0.00043 	1107.0000	 0.00044 	   2.7675	 0.02351 	   2.6792	 0.00001 	   2.6792	 0.00001 	  55.3500	 0.00563 	  55.3500	 0.00000 
	 554	  42.4537	 0.01086 	  42.4537	 0.01090 	  21.2268	 0.00726 	1109.0000	 0.00043 	1109.0000	 0.00044 	   2.7725	 0.02430 	   2.7290	 0.00001 	   2.7290	 0.00000 	  55.4500	 0.00520 	  55.4500	 0.00000 
	 555	  42.5302	 0.01086 	  42.5302	 0.01090 	  21.2651	 0.00719 	1111.0000	 0.00043 	1111.0000	 0.00044 	   2.7775	 0.02642 	   2.7797	 0.00000 	   2.7797	 0.00001 	  55.5500	 0.00598 	  55.5500	 0.00000 
	 556	  42.6068	 0.01085 	  42.6068	 0.01089 	  21.3034	 0.00712 	1113.0000	 0.00043 	1113.0000	 0.00044 	   2.7825	 0.02642 	   2.8314	 0.00000 	   2.8314	 0.00000 	  55.6500	 0.00538 	  55.6500	 0.00000 
	 557	  42.6834	 0.01085 	  42.6834	 0.01089 	  21.3417	 0.00705 	1115.0000	 0.00043 	1115.0000	 0.00044 	   2.7875	 0.02615 	   2.8840	 0.00000 	   2.8840	 0.00001 	  55.7500	 0.00523 	  55.7500	 0.00000 
	 558	  42.7599	 0.01085 	  42.7599	 0.01089 	  21.3800	 0.00698 	1117.0000	 0.00043 	1117.0000	 0.00044 	   2.7925	 0.02589 	   2.9376	 0.00000 	   2.9376	 0.00000 	  55.8500	 0.00506 	  55.8500	 0.00000 
	 559	  42.8365	 0.01085 	  42.8365	 0.01089 	  21.4182	 0.00691 	1119.0000	 0.00043 	1119.0000	 0.00044 	   2.7975	 0.02668 	   2.9923	 0.00000 	   2.9923	 0.00000 	  55.9500	 0.00565 	  55.9500	 0.00000 
	 560	  42.9131	 0.01085 	  42.9131	 0.01089 	  21.4565	 0.00685 	1121.0000	 0.00043 	1121.0000	 0.00044 	   2.8025	 0.02404 	   3.0479	 0.00000 	   3.0479	 0.00000 	  56.0500	 0.00497 	  56.0500	 0.00000 
	 561	  42.9896	 0.01085 	  42.9896	 0.01089 	  21.4948	 0.00678 	1123.0000	 0.00043 	1123.0000	 0.00044 	   2.8075	 0.02140 	   3.1046	 0.00000 	   3.1046	 0.00000 	  56.1500	 0.00584 	  56.1500	 0.00000 
	 562	  43.0662	 0.01085 	  43.0662	 0.01089 	  21.5331	 0.00672 	1125.0000	 0.00043 	1125.0000	 0.00044 	   2.8125	 0.01849 	   3.1623	 0.00000 	   3.1623	 0.00000 	  56.2500	 0.00600 	  56.2500	 0.00000 
	 563	  43.1427	 0.01084 	  43.1427	 0.01088 	  21.5714	 0.00665 	1127.0000	 0.00043 	1127.0000	 0.00044 	   2.8175	 0.02113 	   3.2211	 0.00000 	   3.2211	 0.00000 	  56.3500	 0.00536 	  56.3500	 0.00000 
	 564	  43.2193	 0.01084 	  43.2193	 0.01088 	  21.6097	 0.00659 	1129.0000	 0.00043 	1129.0000	 0.00044 	   2.8225	 0.02378 	   3.2810	 0.00000 	   3.2810	 0.00000 	  56.4500	 0.00598 	  56.4500	 0.00000 
	 565	  43.2959	 0.01084 	  43.2959	 0.01088 	  21.6479	 0.00653 	1131.0000	 0.00043 	1131.0000	 0.00044 	   2.8275	 0.02378 	   3.3420	 0.00000 	   3.3420	 0.00000 	  56.5500	 0.00503 	  56.5500	 0.00000 
	 566	  43.3724	 0.01084 	  43.3724	 0.01088 	  21.6862	 0.00647 	1133.0000	 0.00043 	1133.0000	 0.00044 	   2.8325	 0.02721 	   3.4041	 0.00000 	   3.4041	 0.00000 	  56.6500	 0.00519 	  56.6500	 0.00000 
	 567	  43.4490	 0.01084 	  43.4490	 0.01088 	  21.7245	 0.00641 	1135.0000	 0.00043 	1135.0000	 0.00044 	   2.8375	 0.02853 	   3.4674	 0.00000 	   3.4674	 0.00000 	  56.7500	 0.00509 	  56.7500	 0.00000 
	 568	  43.5255	 0.01084 	  43.5255	 0.01088 	  21.7628	 0.00635 	1137.0000	 0.00043 	1137.0000	 0.00044 	   2.8425	 0.02483 	   3.5318	 0.00000 	   3.5318	 0.00000 	  56.8500	 0.00454 	  56.8500	 0.00000 
	 569	  43.6021	 0.01083 	  43.6021	 0.01088 	  21.8011	 0.00629 	1139.0000	 0.00043 	1139.0000	 0.00043 	   2.8475	 0.02457 	   3.5975	 0.00000 	   3.5975	 0.00000 	  56.9500	 0.00478 	  56.9500	 0.00000 
	 570	  43.6787	 0.01083 	  43.6787	 0.01088 	  21.8393	 0.00623 	1141.0000	 0.00043 	1141.0000	 0.00043 	   2.8525	 0.02510 	   3.6644	 0.00000 	   3.6644	 0.00000 	  57.0500	 0.00596 	  57.0500	 0.00000 
	 571	  43.7552	 0.01083 	  43.7552	 0.01087 	  21.8776	 0.00617 	1143.0000	 0.00043 	1143.0000	 0.00043 	   2.8575	 0.02615 	   3.7325	 0.00000 	   3.7325	 0.00000 	  57.1500	 0.00498 	  57.1500	 0.00000 
	 572	  43.8318	 0.01083 	  43.8318	 0.01087 	  21.9159	 0.00612 	1145.0000	 0.00043 	1145.0000	 0.00043 	   2.8625	 0.02087 	   3.8019	 0.00000 	   3.8019	 0.00000 	  57.2500	 0.00534 	  57.2500	 0.00000 
	 573	  43.9084	 0.01083 	  43.9084	 0.01087 	  21.9542	 0.00606 	1147.0000	 0.00043 	1147.0000	 0.00043 	   2.8675	 0.02510 	   3.8726	 0.00000 	   3.8726	 0.00000 	  57.3500	 0.00502 	  57.3500	 0.00000 
	 574	  43.9849	 0.01083 	  43.9849	 0.01087 	  21.9925	 0.00601 	1149.0000	 0.00043 	1149.0000	 0.00043 	   2.8725	 0.02536 	   3.9446	 0.00000 	   3.9446	 0.00000 	  57.4500	 0.00543 	  57.4500	 0.00000 
	 575	  44.0615	 0.01083 	  44.0615	 0.01087 	  22.0307	 0.00595 	1151.0000	 0.00043 	1151.0000	 0.00043 	   2.8775	 0.02721 	   4.0179	 0.00000 	   4.0179	 0.00000 	  57.5500	 0.00493 	  57.5500	 0.00000 
	 576	  44.1380	 0.01082 	  44.1380	 0.01087 	  22.0690	 0.00590 	1153.0000	 0.00043 	1153.0000	 0.00043 	   2.8825	 0.02721 	   4.0926	 0.00000 	   4.0926	 0.00000 	  57.6500	 0.00534 	  57.6500	 0.00000 
	 577	  44.2146	 0.01082 	  44.2146	 0.01087 	  22.1073	 0.00584 	1155.0000	 0.00043 	1155.0000	 0.00043 	   2.8875	 0.02536 	   4.1687	 0.00000 	   4.1687	 0.00000 	  57.7500	 0.00527 	  57.7500	 0.00000 
	 578	  44.2912	 0.01082 	  44.2912	 0.01087 	  22.1456	 0.00579 	1157.0000	 0.00043 	1157.0000	 0.00043 	   2.8925	 0.02378 	   4.2462	 0.00000 	   4.2462	 0.00000 	  57.8500	 0.00520 	  57.8500	 0.00000 
	 579	  44.3677	 0.01082 	  44.3677	 0.01086 	  22.1839	 0.00574 	1159.0000	 0.00043 	1159.0000	 0.00043 	   2.8975	 0.02536 	   4.3251	 0.00000 	   4.3251	 0.00000 	  57.9500	 0.00549 	  57.9500	 0.00000 
	 580	  44.4443	 0.01082 	  44.4443	 0.01086 	  22.2221	 0.00569 	1161.0000	 0.00043 	1161.0000	 0.00043 	   2.9025	 0.02800 	   4.4055	 0.00000 	   4.4055	 0.00000 	  58.0500	 0.00542 	  58.0500	 0.00000 
	 581	  44.5209	 0.01082 	  44.5209	 0.01086 	  22.2604	 0.00564 	1163.0000	 0.00043 	1163.0000	 0.00043 	   2.9075	 0.02483 	   4.4875	 0.00000 	   4.4875	 0.00000 	  58.1500	 0.00462 	  58.1500	 0.00000 
	 582	  44.5974	 0.01082 	  44.5974	 0.01086 	  22.2987	 0.00559 	1165.0000	 0.00043 	1165.0000	 0.00043 	   2.9125	 0.02246 	   4.5709	 0.00000 	   4.5709	 0.00000 	  58.2500	 0.00494 	  58.2500	 0.00000 
	 583	  44.6740	 0.01081 	  44.6740	 0.01086 	  22.3370	 0.00554 	1167.0000	 0.00043 	1167.0000	 0.00043 	   2.9175	 0.02880 	   4.6559	 0.00000 	   4.6559	 0.00000 	  58.3500	 0.00499 	  58.3500	 0.00000 
	 584	  44.7505	 0.01081 	  44.7505	 0.01086 	  22.3753	 0.00549 	1169.0000	 0.00043 	1169.0000	 0.00043 	   2.9225	 0.02166 	   4.7424	 0.00000 	   4.7424	 0.00000 	  58.4500	 0.00506 	  58.4500	 0.00000 
	 585	  44.8271	 0.01081 	  44.8271	 0.01086 	  22.4136	 0.00544 	1171.0000	 0.00043 	1171.0000	 0.00043 	   2.9275	 0.02061 	   4.8306	 0.00000 	   4.8306	 0.00000 	  58.5500	 0.00536 	  58.5500	 0.00000 
	 586	  44.9037	 0.01081 	  44.9037	 0.01086 	  22.4518	 0.00539 	1173.0000	 0.00043 	1173.0000	 0.00043 	   2.9325	 0.02615 	   4.9204	 0.00000 	   4.9204	 0.00000 	  58.6500	 0.00481 	  58.6500	 0.00000 
	 587	  44.9802	 0.01081 	  44.9802	 0.01085 	  22.4901	 0.00535 	1175.0000	 0.00043 	1175.0000	 0.00043 	   2.9375	 0.02378 	   5.0119	 0.00000 	   5.0119	 0.00000 	  58.7500	 0.00515 	  58.7500	 0.00000 
	 588	  45.0568	 0.01081 	  45.0568	 0.01085 	  22.5284	 0.00530 	1177.0000	 0.00043 	1177.0000	 0.00043 	   2.9425	 0.02325 	   5.1050	 0.00000 	   5.1050	 0.00000 	  58.8500	 0.00478 	  58.8500	 0.00000 
	 589	  45.1334	 0.01081 	  45.1334	 0.01085 	  22.5667	 0.00526 	1179.0000	 0.00043 	1179.0000	 0.00043 	   2.9475	 0.02351 	   5.2000	 0.00000 	   5.2000	 0.00000 	  58.9500	 0.00509 	  58.9500	 0.00000 
	 590	  45.2099	 0.01081 	  45.2099	 0.01085 	  22.6050	 0.00521 	1181.0000	 0.00043 	1181.0000	 0.00043 	   2.9525	 0.02087 	   5.2966	 0.00000 	   5.2966	 0.00000 	  59.0500	 0.00443 	  59.0500	 0.00000 
	 591	  45.2865	 0.01080 	  45.2865	 0.01085 	  22.6432	 0.00517 	1183.0000	 0.00043 	1183.0000	 0.00043 	   2.9575	 0.02430 	   5.3951	 0.00000 	   5.3951	 0.00000 	  59.1500	 0.00507 	  59.1500	 0.00000 
	 592	  45.3630	 0.01080 	  45.3630	 0.01085 	  22.6815	 0.00512 	1185.0000	 0.00043 	1185.0000	 0.00043 	   2.9625	 0.02166 	   5.4954	 0.00000 	   5.4954	 0.00000 	  59.2500	 0.00540 	  59.2500	 0.00000 
	 593	  45.4396	 0.01080 	  45.4396	 0.01085 	  22.7198	 0.00508 	1187.0000	 0.00043 	1187.0000	 0.00043 	   2.9675	 0.02087 	   5.5976	 0.00000 	   5.5976	 0.00000 	  59.3500	 0.00474 	  59.3500	 0.00000 
	 594	  45.5162	 0.01080 	  45.5162	 0.01085 	  22.7581	 0.00504 	1189.0000	 0.00043 	1189.0000	 0.00043 	   2.9725	 0.02034 	   5.7016	 0.00000 	   5.7016	 0.00000 	  59.4500	 0.00483 	  59.4500	 0.00000 
	 595	  45.5927	 0.01080 	  45.5927	 0.01084 	  22.7964	 0.00499 	1191.0000	 0.00043 	1191.0000	 0.00043 	   2.9775	 0.02589 	   5.8076	 0.00000 	   5.8076	 0.00000 	  59.5500	 0.00458 	  59.5500	 0.00000 
	 596	  45.6693	 0.01080 	  45.6693	 0.01084 	  22.8346	 0.00495 	1193.0000	 0.00043 	1193.0000	 0.00043 	   2.9825	 0.02457 	   5.9156	 0.00000 	   5.9156	 0.00000 	  59.6500	 0.00424 	  59.6500	 0.00000 
	 597	  45.7458	 0.01080 	  45.7458	 0.01084 	  22.8729	 0.00491 	1195.0000	 0.00043 	1195.0000	 0.00043 	   2.9875	 0.02404 	   6.0256	 0.00000 	   6.0256	 0.00000 	  59.7500	 0.00494 	  59.7500	 0.00000 
	 598	  45.8224	 0.01079 	  45.8224	 0.01084 	  22.9112	 0.00487 	1197.0000	 0.00043 	1197.0000	 0.00043 	   2.9925	 0.02589 	   6.1376	 0.00000 	   6.1376	 0.00000 	  59.8500	 0.00497 	  59.8500	 0.00000 
	 599	  45.8990	 0.01079 	  45.8990	 0.01084 	  22.9495	 0.00483 	1199.0000	 0.00043 	1199.0000	 0.00043 	   2.9975	 0.01981 	   6.2517	 0.00000 	   6.2517	 0.00000 	  59.9500	 0.00479 	  59.9500	 0.00000 
	 600	  45.9755	 0.01079 	  45.9755	 0.01084 	  22.9878	 0.00479 	1201.0000	 0.00043 	1201.0000	 0.00043 	   3.0025	 0.02087 	   6.3680	 0.00000 	   6.3680	 0.00000 	  60.0500	 0.00483 	  60.0500	 0.00000 
	 601	  46.0521	 0.01079 	  46.0521	 0.01084 	  23.0260	 0.00475 	1203.0000	 0.00043 	1203.0000	 0.00043 	   3.0075	 0.02113 	   6.4863	 0.00000 	   6.4863	 0.00000 	  60.1500	 0.00528 	  60.1500	 0.00000 
	 602	  46.1287	 0.01079 	  46.1287	 0.01084 	  23.0643	 0.00471 	1205.0000	 0.00043 	1205.0000	 0.00043 	   3.0125	 0.02140 	   6.6069	 0.00000 	   6.6069	 0.00000 	  60.2500	 0.00540 	  60.2500	 0.00000 
	 603	  46.2052	 0.01079 	  46.2052	 0.01083 	  23.1026	 0.00467 	1207.0000	 0.00043 	1207.0000	 0.00043 	   3.0175	 0.02193 	   6.7298	 0.00000 	   6.7298	 0.00000 	  60.3500	 0.00435 	  60.3500	 0.00000 
	 604	  46.2818	 0.01079 	  46.2818	 0.01083 	  23.1409	 0.00463 	1209.0000	 0.00043 	1209.0000	 0.00043 	   3.0225	 0.02246 	   6.8549	 0.00000 	   6.8549	 0.00000 	  60.4500	 0.00531 	  60.4500	 0.00000 
	 605	  46.3583	 0.01079 	  46.3583	 0.01083 	  23.1792	 0.00460 	1211.0000	 0.00043 	1211.0000	 0.00043 	   3.0275	 0.02325 	   6.9823	 0.00000 	   6.9823	 0.00000 	  60.5500	 0.00439 	  60.5500	 0.00000 
	 606	  46.4349	 0.01078 	  46.4349	 0.01083 	  23.2175	 0.00456 	1213.0000	 0.00043 	1213.0000	 0.00043 	   3.0325	 0.02246 	   7.1121	 0.00000 	   7.1121	 0.00000 	  60.6500	 0.00419 	  60.6500	 0.00000 
	 607	  46.5115	 0.01078 	  46.5115	 0.01083 	  23.2557	 0.00452 	1215.0000	 0.00043 	1215.0000	 0.00043 	   3.0375	 0.02483 	   7.2444	 0.00000 	   7.2444	 0.00000 	  60.7500	 0.00443 	  60.7500	 0.00000 
	 608	  46.5880	 0.01078 	  46.5880	 0.01083 	  23.2940	 0.00449 	1217.0000	 0.00043 	1217.0000	 0.00043 	   3.0425	 0.02219 	   7.3790	 0.00000 	   7.3790	 0.00000 	  60.8500	 0.00487 	  60.8500	 0.00000 
	 609	  46.6646	 0.01078 	  46.6646	 0.01083 	  23.3323	 0.00445 	1219.0000	 0.00043 	1219.0000	 0.00043 	   3.0475	 0.02668 	   7.5162	 0.00000 	   7.5162	 0.00000 	  60.9500	 0.00457 	  60.9500	 0.00000 
	 610	  46.7412	 0.01078 	  46.7412	 0.01083 	  23.3706	 0.00442 	1221.0000	 0.00043 	1221.0000	 0.00043 	   3.0525	 0.02008 	   7.6560	 0.00000 	   7.6560	 0.00000 	  61.0500	 0.00493 	  61.0500	 0.00000 
	 611	  46.8177	 0.01078 	  46.8177	 0.01083 	  23.4089	 0.00438 	1223.0000	 0.00043 	1223.0000	 0.00043 	   3.0575	 0.02510 	   7.7983	 0.00000 	   7.7983	 0.00000 	  61.1500	 0.00479 	  61.1500	 0.00000 
	 612	  46.8943	 0.01078 	  46.8943	 0.01082 	  23.4471	 0.00435 	1225.0000	 0.00042 	1225.0000	 0.00043 	   3.0625	 0.02404 	   7.9433	 0.00000 	   7.9433	 0.00000 	  61.2500	 0.00456 	  61.2500	 0.00000 
	 613	  46.9708	 0.01078 	  46.9708	 0.01082 	  23.4854	 0.00431 	1227.0000	 0.00042 	1227.0000	 0.00043 	   3.0675	 0.02008 	   8.0910	 0.00000 	   8.0910	 0.00000 	  61.3500	 0.00412 	  61.3500	 0.00000 
	 614	  47.0474	 0.01077 	  47.0474	 0.01082 	  23.5237	 0.00428 	1229.0000	 0.00042 	1229.0000	 0.00043 	   3.0725	 0.02298 	   8.2414	 0.00000 	   8.2414	 0.00000 	  61.4500	 0.00431 	  61.4500	 0.00000 
	 615	  47.1240	 0.01077 	  47.1240	 0.01082 	  23.5620	 0.00425 	1231.0000	 0.00042 	1231.0000	 0.00043 	   3.0775	 0.02351 	   8.3946	 0.00000 	   8.3946	 0.00000 	  61.5500	 0.00450 	  61.5500	 0.00000 
	 616	  47.2005	 0.01077 	  47.2005	 0.01082 	  23.6003	 0.00421 	1233.0000	 0.00042 	1233.0000	 0.00043 	   3.0825	 0.02246 	   8.5507	 0.00000 	   8.5507	 0.00000 	  61.6500	 0.00428 	  61.6500	 0.00000 
	 617	  47.2771	 0.01077 	  47.2771	 0.01082 	  23.6385	 0.00418 	1235.0000	 0.00042 	1235.0000	 0.00043 	   3.0875	 0.02193 	   8.7096	 0.00000 	   8.7096	 0.00000 	  61.7500	 0.00454 	  61.7500	 0.00000 
	 618	  47.3537	 0.01077 	  47.3537	 0.01082 	  23.6768	 0.00415 	1237.0000	 0.00042 	1237.0000	 0.00043 	   3.0925	 0.02113 	   8.8716	 0.00000 	   8.8716	 0.00000 	  61.8500	 0.00435 	  61.8500	 0.00000 
	 619	  47.4302	 0.01077 	  47.4302	 0.01082 	  23.7151	 0.00412 	1239.0000	 0.00042 	1239.0000	 0.00043 	   3.0975	 0.02642 	   9.0365	 0.00000 	   9.0365	 0.00000 	  61.9500	 0.00386 	  61.9500	 0.00000 
	 620	  47.5068	 0.01077 	  47.5068	 0.01082 	  23.7534	 0.00409 	1241.0000	 0.00042 	1241.0000	 0.00043 	   3.1025	 0.02378 	   9.2045	 0.00000 	   9.2045	 0.00000 	  62.0500	 0.00408 	  62.0500	 0.00000 
	 621	  47.5833	 0.01077 	  47.5833	 0.01081 	  23.7917	 0.00405 	1243.0000	 0.00042 	1243.0000	 0.00043 	   3.1075	 0.02166 	   9.3756	 0.00000 	   9.3756	 0.00000 	  62.1500	 0.00395 	  62.1500	 0.00000 
	 622	  47.6599	 0.01076 	  47.6599	 0.01081 	  23.8300	 0.00402 	1245.0000	 0.00042 	1245.0000	 0.00043 	   3.1125	 0.01876 	   9.5499	 0.00000 	   9.5499	 0.00000 	  62.2500	 0.00428 	  62.2500	 0.00000 
	 623	  47.7365	 0.01076 	  47.7365	 0.01081 	  23.8682	 0.00399 	1247.0000	 0.00042 	1247.0000	 0.00043 	   3.1175	 0.02246 	   9.7275	 0.00000 	   9.7275	 0.00000 	  62.3500	 0.00497 	  62.3500	 0.00000 
	 624	  47.8130	 0.01076 	  47.8130	 0.01081 	  23.9065	 0.00396 	1249.0000	 0.00042 	1249.0000	 0.00043 	   3.1225	 0.02193 	   9.9083	 0.00000 	   9.9083	 0.00000 	  62.4500	 0.00441 	  62.4500	 0.00000 
	 625	  47.8896	 0.01076 	  47.8896	 0.01081 	  23.9448	 0.00393 	1251.0000	 0.00042 	1251.0000	 0.00043 	   3.1275	 0.02246 	  10.0925	 0.00000 	  10.0925	 0.00000 	  62.5500	 0.00409 	  62.5500	 0.00000 
	 626	  47.9662	 0.01076 	  47.9662	 0.01081 	  23.9831	 0.00390 	1253.0000	 0.00042 	1253.0000	 0.00043 	   3.1325	 0.02166 	  10.2802	 0.00000 	  10.2802	 0.00000 	  62.6500	 0.00408 	  62.6500	 0.00000 
	 627	  48.0427	 0.01076 	  48.0427	 0.01081 	  24.0214	 0.00388 	1255.0000	 0.00042 	1255.0000	 0.00042 	   3.1375	 0.02193 	  10.4713	 0.00000 	  10.4713	 0.00000 	  62.7500	 0.00406 	  62.7500	 0.00000 
	 628	  48.1193	 0.01076 	  48.1193	 0.01081 	  24.0596	 0.00385 	1257.0000	 0.00042 	1257.0000	 0.00042 	   3.1425	 0.02325 	  10.6660	 0.00000 	  10.6660	 0.00000 	  62.8500	 0.00460 	  62.8500	 0.00000 
	 629	  48.1958	 0.01076 	  48.1958	 0.01081 	  24.0979	 0.00382 	1259.0000	 0.00042 	1259.0000	 0.00042 	   3.1475	 0.02404 	  10.8643	 0.00000 	  10.8643	 0.00000 	  62.9500	 0.00421 	  62.9500	 0.00000 
	 630	  48.2724	 0.01076 	  48.2724	 0.01081 	  24.1362	 0.00379 	1261.0000	 0.00042 	1261.0000	 0.00042 	   3.1525	 0.02298 	  11.0662	 0.00000 	  11.0662	 0.00000 	  63.0500	 0.00402 	  63.0500	 0.00000 
	 631	  48.3490	 0.01075 	  48.3490	 0.01080 	  24.1745	 0.00376 	1263.0000	 0.00042 	1263.0000	 0.00042 	   3.1575	 0.01981 	  11.2720	 0.00000 	  11.2720	 0.00000 	  63.1500	 0.00411 	  63.1500	 0.00000 
	 632	  48.4255	 0.01075 	  48.4255	 0.01080 	  24.2128	 0.00374 	1265.0000	 0.00042 	1265.0000	 0.00042 	   3.1625	 0.02113 	  11.4815	 0.00000 	  11.4815	 0.00000 	  63.2500	 0.00415 	  63.2500	 0.00000 
	 633	  48.5021	 0.01075 	  48.5021	 0.01080 	  24.2510	 0.00371 	1267.0000	 0.00042 	1267.0000	 0.00042 	   3.1675	 0.02034 	  11.6950	 0.00000 	  11.6950	 0.00000 	  63.3500	 0.00466 	  63.3500	 0.00000 
	 634	  48.5786	 0.01075 	  48.5786	 0.01080 	  24.2893	 0.00368 	1269.0000	 0.00042 	1269.0000	 0.00042 	   3.1725	 0.01902 	  11.9124	 0.00000 	  11.9124	 0.00000 	  63.4500	 0.00388 	  63.4500	 0.00000 
	 635	  48.6552	 0.01075 	  48.6552	 0.01080 	  24.3276	 0.00366 	1271.0000	 0.00042 	1271.0000	 0.00042 	   3.1775	 0.01823 	  12.1339	 0.00000 	  12.1339	 0.00000 	  63.5500	 0.00458 	  63.5500	 0.00000 
	 636	  48.7318	 0.01075 	  48.7318	 0.01080 	  24.3659	 0.00363 	1273.0000	 0.00042 	1273.0000	 0.00042 	   3.1825	 0.01849 	  12.3595	 0.00000 	  12.3595	 0.00000 	  63.6500	 0.00392 	  63.6500	 0.00000 
	 637	  48.8083	 0.01075 	  48.8083	 0.01080 	  24.4042	 0.00360 	1275.0000	 0.00042 	1275.0000	 0.00042 	   3.1875	 0.02166 	  12.5893	 0.00000 	  12.5893	 0.00000 	  63.7500	 0.00411 	  63.7500	 0.00000 
	 638	  48.8849	 0.01075 	  48.8849	 0.01080 	  24.4424	 0.00358 	1277.0000	 0.00042 	1277.0000	 0.00042 	   3.1925	 0.02351 	  12.8233	 0.00000 	  12.8233	 0.00000 	  63.8500	 0.00421 	  63.8500	 0.00000 
	 639	  48.9615	 0.01074 	  48.9615	 0.01080 	  24.4807	 0.00355 	1279.0000	 0.00042 	1279.0000	 0.00042 	   3.1975	 0.02008 	  13.0617	 0.00000 	  13.0617	 0.00000 	  63.9500	 0.00366 	  63.9500	 0.00000 
	 640	  49.0380	 0.01074 	  49.0380	 0.01080 	  24.5190	 0.00353 	1281.0000	 0.00042 	1281.0000	 0.00042 	   3.2025	 0.02668 	  13.3045	 0.00000 	  13.3045	 0.00000 	  64.0500	 0.00371 	  64.0500	 0.00000 
	 641	  49.1146	 0.01074 	  49.1146	 0.01079 	  24.5573	 0.00350 	1283.0000	 0.00042 	1283.0000	 0.00042 	   3.2075	 0.02087 	  13.5519	 0.00000 	  13.5519	 0.00000 	  64.1500	 0.00466 	  64.1500	 0.00000 
	 642	  49.1911	 0.01074 	  49.1911	 0.01079 	  24.5956	 0.00348 	1285.0000	 0.00041 	1285.0000	 0.00042 	   3.2125	 0.01612 	  13.8038	 0.00000 	  13.8038	 0.00000 	  64.2500	 0.00412 	  64.2500	 0.00000 
	 643	  49.2677	 0.01074 	  49.2677	 0.01079 	  24.6339	 0.00346 	1287.0000	 0.00041 	1287.0000	 0.00042 	   3.2175	 0.02193 	  14.0605	 0.00000 	  14.0605	 0.00000 	  64.3500	 0.00431 	  64.3500	 0.00000 
	 644	  49.3443	 0.01074 	  49.3443	 0.01079 	  24.6721	 0.00343 	1289.0000	 0.00041 	1289.0000	 0.00042 	   3.2225	 0.02219 	  14.3219	 0.00000 	  14.3219	 0.00000 	  64.4500	 0.00384 	  64.4500	 0.00000 
	 645	  49.4208	 0.01074 	  49.4208	 0.01079 	  24.7104	 0.00341 	1291.0000	 0.00041 	1291.0000	 0.00042 	   3.2275	 0.01849 	  14.5881	 0.00000 	  14.5881	 0.00000 	  64.5500	 0.00367 	  64.5500	 0.00000 
	 646	  49.4974	 0.01074 	  49.4974	 0.01079 	  24.7487	 0.00338 	1293.0000	 0.00041 	1293.0000	 0.00042 	   3.2325	 0.01955 	  14.8594	 0.00000 	  14.8594	 0.00000 	  64.6500	 0.00408 	  64.6500	 0.00000 
	 647	  49.5740	 0.01074 	  49.5740	 0.01079 	  24.7870	 0.00336 	1295.0000	 0.00041 	1295.0000	 0.00042 	   3.2375	 0.02298 	  15.1356	 0.00000 	  15.1356	 0.00000 	  64.7500	 0.00427 	  64.7500	 0.00000 
	 648	  49.6505	 0.01073 	  49.6505	 0.01079 	  24.8253	 0.00334 	1297.0000	 0.00041 	1297.0000	 0.00042 	   3.2425	 0.02087 	  15.4170	 0.00000 	  15.4170	 0.00000 	  64.8500	 0.00390 	  64.8500	 0.00000 
	 649	  49.7271	 0.01073 	  49.7271	 0.01079 	  24.8635	 0.00332 	1299.0000	 0.00041 	1299.0000	 0.00042 	   3.2475	 0.02219 	  15.7036	 0.00000 	  15.7036	 0.00000 	  64.9500	 0.00464 	  64.9500	 0.00000 
	 650	  49.8036	 0.01073 	  49.8036	 0.01079 	  24.9018	 0.00329 	1301.0000	 0.00041 	1301.0000	 0.00042 	   3.2525	 0.01955 	  15.9956	 0.00000 	  15.9956	 0.00000 	  65.0500	 0.00408 	  65.0500	 0.00000 
	 651	  49.8802	 0.01073 	  49.8802	 0.01078 	  24.9401	 0.00327 	1303.0000	 0.00041 	1303.0000	 0.00042 	   3.2575	 0.02483 	  16.2930	 0.00000 	  16.2930	 0.00000 	  65.1500	 0.00359 	  65.1500	 0.00000 
	 652	  49.9568	 0.01073 	  49.9568	 0.01078 	  24.9784	 0.00325 	1305.0000	 0.00041 	1305.0000	 0.00042 	   3.2625	 0.02061 	  16.5959	 0.00000 	  16.5959	 0.00000 	  65.2500	 0.00403 	  65.2500	 0.00000 
	 653	  50.0333	 0.01073 	  50.0333	 0.01078 	  25.0167	 0.00323 	1307.0000	 0.00041 	1307.0000	 0.00042 	   3.2675	 0.01876 	  16.9044	 0.00000 	  16.9044	 0.00000 	  65.3500	 0.00412 	  65.3500	 0.00000 
	 654	  50.1099	 0.01073 	  50.1099	 0.01078 	  25.0549	 0.00321 	1309.0000	 0.00041 	1309.0000	 0.00042 	   3.2725	 0.02087 	  17.2187	 0.00000 	  17.2187	 0.00000 	  65.4500	 0.00388 	  65.4500	 0.00000 
	 655	  50.1865	 0.01073 	  50.1865	 0.01078 	  25.0932	 0.00319 	1311.0000	 0.00041 	1311.0000	 0.00041 	   3.2775	 0.02166 	  17.5388	 0.00000 	  17.5388	 0.00000 	  65.5500	 0.00395 	  65.5500	 0.00000 
	 656	  50.2630	 0.01073 	  50.2630	 0.01078 	  25.1315	 0.00317 	1313.0000	 0.00041 	1313.0000	 0.00041 	   3.2825	 0.01876 	  17.8649	 0.00000 	  17.8649	 0.00000 	  65.6500	 0.00357 	  65.6500	 0.00000 
	 657	  50.3396	 0.01073 	  50.3396	 0.01078 	  25.1698	 0.00314 	1315.0000	 0.00041 	1315.0000	 0.00041 	   3.2875	 0.02008 	  18.1970	 0.00000 	  18.1970	 0.00000 	  65.7500	 0.00411 	  65.7500	 0.00000 
	 658	  50.4161	 0.01072 	  50.4161	 0.01078 	  25.2081	 0.00312 	1317.0000	 0.00041 	1317.0000	 0.00041 	   3.2925	 0.02061 	  18.5353	 0.00000 	  18.5353	 0.00000 	  65.8500	 0.00421 	  65.8500	 0.00000 
	 659	  50.4927	 0.01072 	  50.4927	 0.01078 	  25.2463	 0.00310 	1319.0000	 0.00041 	1319.0000	 0.00041 	   3.2975	 0.01796 	  18.8799	 0.00000 	  18.8799	 0.00000 	  65.9500	 0.00391 	  65.9500	 0.00000 
	 660	  50.5693	 0.01072 	  50.5693	 0.01078 	  25.2846	 0.00308 	1321.0000	 0.00040 	1321.0000	 0.00041 	   3.3025	 0.01902 	  19.2309	 0.00000 	  19.2309	 0.00000 	  66.0500	 0.00379 	  66.0500	 0.00000 
	 661	  50.6458	 0.01072 	  50.6458	 0.01077 	  25.3229	 0.00306 	1323.0000	 0.00040 	1323.0000	 0.00041 	   3.3075	 0.01902 	  19.5884	 0.00000 	  19.5884	 0.00000 	  66.1500	 0.00383 	  66.1500	 0.00000 
	 662	  50.7224	 0.01072 	  50.7224	 0.01077 	  25.3612	 0.00304 	1325.0000	 0.00040 	1325.0000	 0.00041 	   3.3125	 0.01902 	  19.9526	 0.00000 	  19.9526	 0.00000 	  66.2500	 0.00404 	  66.2500	 0.00000 
	 663	  50.7989	 0.01072 	  50.7989	 0.01077 	  25.3995	 0.00302 	1327.0000	 0.00040 	1327.0000	 0.00041 	   3.3175	 0.01902 	  20.3236	 0.00000 	  20.3236	 0.00000 	  66.3500	 0.00383 	  66.3500	 0.00000 
	 664	  50.8755	 0.01072 	  50.8755	 0.01077 	  25.4378	 0.00301 	1329.0000	 0.00040 	1329.0000	 0.00041 	   3.3225	 0.01796 	  20.7014	 0.00000 	  20.7014	 0.00000 	  66.4500	 0.00404 	  66.4500	 0.00000 
	 665	  50.9521	 0.01072 	  50.9521	 0.01077 	  25.4760	 0.00299 	1331.0000	 0.00040 	1331.0000	 0.00041 	   3.3275	 0.02034 	  21.0863	 0.00000 	  21.0863	 0.00000 	  66.5500	 0.00350 	  66.5500	 0.00000 
	 666	  51.0286	 0.01072 	  51.0286	 0.01077 	  25.5143	 0.00297 	1333.0000	 0.00040 	1333.0000	 0.00041 	   3.3325	 0.02087 	  21.4783	 0.00000 	  21.4783	 0.00000 	  66.6500	 0.00390 	  66.6500	 0.00000 
	 667	  51.1052	 0.01071 	  51.1052	 0.01077 	  25.5526	 0.00295 	1335.0000	 0.00040 	1335.0000	 0.00041 	   3.3375	 0.02615 	  21.8776	 0.00000 	  21.8776	 0.00000 	  66.7500	 0.00367 	  66.7500	 0.00000 
	 668	  51.1818	 0.01071 	  51.1818	 0.01077 	  25.5909	 0.00293 	1337.0000	 0.00040 	1337.0000	 0.00041 	   3.3425	 0.02246 	  22.2844	 0.00000 	  22.2844	 0.00000 	  66.8500	 0.00365 	  66.8500	 0.00000 
	 669	  51.2583	 0.01071 	  51.2583	 0.01077 	  25.6292	 0.00291 	1339.0000	 0.00040 	1339.0000	 0.00041 	   3.3475	 0.01796 	  22.6986	 0.00000 	  22.6986	 0.00000 	  66.9500	 0.00412 	  66.9500	 0.00000 
	 670	  51.3349	 0.01071 	  51.3349	 0.01077 	  25.6674	 0.00289 	1341.0000	 0.00040 	1341.0000	 0.00041 	   3.3525	 0.02351 	  23.1206	 0.00000 	  23.1206	 0.00000 	  67.0500	 0.00308 	  67.0500	 0.00000 
	 671	  51.4114	 0.01071 	  51.4114	 0.01077 	  25.7057	 0.00288 	1343.0000	 0.00040 	1343.0000	 0.00042 	   3.3575	 0.02193 	  23.5505	 0.00000 	  23.5505	 0.00000 	  67.1500	 0.00361 	  67.1500	 0.00000 
	 672	  51.4880	 0.01071 	  51.4880	 0.01076 	  25.7440	 0.00286 	1345.0000	 0.00040 	1345.0000	 0.00042 	   3.3625	 0.01691 	  23.9883	 0.00000 	  23.9883	 0.00000 	  67.2500	 0.00341 	  67.2500	 0.00000 
	 673	  51.5646	 0.01071 	  51.5646	 0.01076 	  25.7823	 0.00284 	1347.0000	 0.00040 	1347.0000	 0.00042 	   3.3675	 0.02193 	  24.4343	 0.00000 	  24.4343	 0.00000 	  67.3500	 0.00376 	  67.3500	 0.00000 
	 674	  51.6411	 0.01071 	  51.6411	 0.01076 	  25.8206	 0.00282 	1349.0000	 0.00040 	1349.0000	 0.00042 	   3.3725	 0.01612 	  24.8886	 0.00000 	  24.8886	 0.00000 	  67.4500	 0.00321 	  67.4500	 0.00000 
	 675	  51.7177	 0.01071 	  51.7177	 0.01076 	  25.8588	 0.00281 	1351.0000	 0.00040 	1351.0000	 0.00042 	   3.3775	 0.01929 	  25.3513	 0.00000 	  25.3513	 0.00000 	  67.5500	 0.00328 	  67.5500	 0.00000 
	 676	  51.7943	 0.01071 	  51.7943	 0.01076 	  25.8971	 0.00279 	1353.0000	 0.00040 	1353.0000	 0.00042 	   3.3825	 0.01902 	  25.8226	 0.00000 	  25.8226	 0.00000 	  67.6500	 0.00363 	  67.6500	 0.00000 
	 677	  51.8708	 0.01070 	  51.8708	 0.01076 	  25.9354	 0.00277 	1355.0000	 0.00040 	1355.0000	 0.00042 	   3.3875	 0.02140 	  26.3027	 0.00000 	  26.3027	 0.00000 	  67.7500	 0.00395 	  67.7500	 0.00000 
	 678	  51.9474	 0.01070 	  51.9474	 0.01076 	  25.9737	 0.00276 	1357.0000	 0.00040 	1357.0000	 0.00042 	   3.3925	 0.01796 	  26.7917	 0.00000 	  26.7917	 0.00000 	  67.8500	 0.00378 	  67.8500	 0.00000 
	 679	  52.0239	 0.01070 	  52.0239	 0.01076 	  26.0120	 0.00274 	1359.0000	 0.00039 	1359.0000	 0.00042 	   3.3975	 0.02113 	  27.2898	 0.00000 	  27.2898	 0.00000 	  67.9500	 0.00391 	  67.9500	 0.00000 
	 680	  52.1005	 0.01070 	  52.1005	 0.01076 	  26.0503	 0.00272 	1361.0000	 0.00039 	1361.0000	 0.00042 	   3.4025	 0.02298 	  27.7971	 0.00000 	  27.7971	 0.00000 	  68.0500	 0.00316 	  68.0500	 0.00000 
	 681	  52.1771	 0.01070 	  52.1771	 0.01076 	  26.0885	 0.00271 	1363.0000	 0.00039 	1363.0000	 0.00042 	   3.4075	 0.01876 	  28.3139	 0.00000 	  28.3139	 0.00000 	  68.1500	 0.00353 	  68.1500	 0.00000 
	 682	  52.2536	 0.01070 	  52.2536	 0.01076 	  26.1268	 0.00269 	1365.0000	 0.00039 	1365.0000	 0.00042 	   3.4125	 0.01532 	  28.8403	 0.00000 	  28.8403	 0.00000 	  68.2500	 0.00382 	  68.2500	 0.00000 
	 683	  52.3302	 0.01070 	  52.3302	 0.01075 	  26.1651	 0.00268 	1367.0000	 0.00039 	1367.0000	 0.00041 	   3.4175	 0.02298 	  29.3765	 0.00000 	  29.3765	 0.00000 	  68.3500	 0.00369 	  68.3500	 0.00000 
	 684	  52.4068	 0.01070 	  52.4068	 0.01075 	  26.2034	 0.00266 	1369.0000	 0.00039 	1369.0000	 0.00041 	   3.4225	 0.01929 	  29.9226	 0.00000 	  29.9226	 0.00000 	  68.4500	 0.00332 	  68.4500	 0.00000 
	 685	  52.4833	 0.01070 	  52.4833	 0.01075 	  26.2417	 0.00265 	1371.0000	 0.00039 	1371.0000	 0.00041 	   3.4275	 0.02246 	  30.4789	 0.00000 	  30.4789	 0.00000 	  68.5500	 0.00346 	  68.5500	 0.00000 
	 686	  52.5599	 0.01070 	  52.5599	 0.01075 	  26.2799	 0.00263 	1373.0000	 0.00039 	1373.0000	 0.00041 	   3.4325	 0.01638 	  31.0456	 0.00000 	  31.0456	 0.00000 	  68.6500	 0.00304 	  68.6500	 0.00000 
	 687	  52.6364	 0.01070 	  52.6364	 0.01075 	  26.3182	 0.00262 	1375.0000	 0.00039 	1375.0000	 0.00041 	   3.4375	 0.02061 	  31.6228	 0.00000 	  31.6228	 0.00000 	  68.7500	 0.00370 	  68.7500	 0.00000 
	 688	  52.7130	 0.01069 	  52.7130	 0.01075 	  26.3565	 0.00260 	1377.0000	 0.00039 	1377.0000	 0.00041 	   3.4425	 0.01585 	  32.2107	 0.00000 	  32.2107	 0.00000 	  68.8500	 0.00408 	  68.8500	 0.00000 
	 689	  52.7896	 0.01069 	  52.7896	 0.01075 	  26.3948	 0.00259 	1379.0000	 0.00039 	1379.0000	 0.00041 	   3.4475	 0.01744 	  32.8095	 0.00000 	  32.8095	 0.00000 	  68.9500	 0.00347 	  68.9500	 0.00000 
	 690	  52.8661	 0.01069 	  52.8661	 0.01075 	  26.4331	 0.00257 	1381.0000	 0.00039 	1381.0000	 0.00041 	   3.4525	 0.01770 	  33.4195	 0.00000 	  33.4195	 0.00000 	  69.0500	 0.00358 	  69.0500	 0.00000 
	 691	  52.9427	 0.01069 	  52.9427	 0.01075 	  26.4713	 0.00256 	1383.0000	 0.00039 	1383.0000	 0.00041 	   3.4575	 0.01876 	  34.0408	 0.00000 	  34.0408	 0.00000 	  69.1500	 0.00375 	  69.1500	 0.00000 
	 692	  53.0192	 0.01069 	  53.0192	 0.01075 	  26.5096	 0.00254 	1385.0000	 0.00039 	1385.0000	 0.00041 	   3.4625	 0.01849 	  34.6737	 0.00000 	  34.6737	 0.00000 	  69.2500	 0.00376 	  69.2500	 0.00000 
	 693	  53.0958	 0.01069 	  53.0958	 0.01075 	  26.5479	 0.00253 	1387.0000	 0.00039 	1387.0000	 0.00041 	   3.4675	 0.02140 	  35.3183	 0.00000 	  35.3183	 0.00000 	  69.3500	 0.00351 	  69.3500	 0.00000 
	 694	  53.1724	 0.01069 	  53.1724	 0.01075 	  26.5862	 0.00251 	1389.0000	 0.00039 	1389.0000	 0.00041 	   3.4725	 0.01929 	  35.9749	 0.00000 	  35.9749	 0.00000 	  69.4500	 0.00337 	  69.4500	 0.00000 
	 695	  53.2489	 0.01069 	  53.2489	 0.01074 	  26.6245	 0.00250 	1391.0000	 0.00039 	1391.0000	 0.00041 	   3.4775	 0.01823 	  36.6438	 0.00000 	  36.6438	 0.00000 	  69.5500	 0.00349 	  69.5500	 0.00000 
	 696	  53.3255	 0.01069 	  53.3255	 0.01074 	  26.6627	 0.00249 	1393.0000	 0.00039 	1393.0000	 0.00041 	   3.4825	 0.02483 	  37.3250	 0.00000 	  37.3250	 0.00000 	  69.6500	 0.00369 	  69.6500	 0.00000 
	 697	  53.4021	 0.01069 	  53.4021	 0.01074 	  26.7010	 0.00247 	1395.0000	 0.00039 	1395.0000	 0.00041 	   3.4875	 0.01876 	  38.0189	 0.00000 	  38.0189	 0.00000 	  69.7500	 0.00423 	  69.7500	 0.00000 
	 698	  53.4786	 0.01068 	  53.4786	 0.01074 	  26.7393	 0.00246 	1397.0000	 0.00039 	1397.0000	 0.00041 	   3.4925	 0.02061 	  38.7258	 0.00000 	  38.7258	 0.00000 	  69.8500	 0.00392 	  69.8500	 0.00000 
	 699	  53.5552	 0.01068 	  53.5552	 0.01074 	  26.7776	 0.00245 	1399.0000	 0.00039 	1399.0000	 0.00041 	   3.4975	 0.01374 	  39.4457	 0.00000 	  39.4457	 0.00000 	  69.9500	 0.00355 	  69.9500	 0.00000 
	 700	  53.6317	 0.01068 	  53.6317	 0.01074 	  26.8159	 0.00243 	1401.0000	 0.00039 	1401.0000	 0.00041 	   3.5025	 0.01770 	  40.1791	 0.00000 	  40.1791	 0.00000 	  70.0500	 0.00372 	  70.0500	 0.00000 
	 701	  53.7083	 0.01068 	  53.7083	 0.01074 	  26.8542	 0.00242 	1403.0000	 0.00039 	1403.0000	 0.00041 	   3.5075	 0.02008 	  40.9261	 0.00000 	  40.9261	 0.00000 	  70.1500	 0.00386 	  70.1500	 0.00000 
	 702	  53.7849	 0.01068 	  53.7849	 0.01074 	  26.8924	 0.00241 	1405.0000	 0.00039 	1405.0000	 0.00041 	   3.5125	 0.02219 	  41.6869	 0.00000 	  41.6869	 0.00000 	  70.2500	 0.00433 	  70.2500	 0.00000 
	 703	  53.8614	 0.01068 	  53.8614	 0.01074 	  26.9307	 0.00239 	1407.0000	 0.00039 	1407.0000	 0.00041 	   3.5175	 0.01717 	  42.4620	 0.00000 	  42.4620	 0.00000 	  70.3500	 0.00392 	  70.3500	 0.00000 
	 704	  53.9380	 0.01068 	  53.9380	 0.01074 	  26.9690	 0.00238 	1409.0000	 0.00039 	1409.0000	 0.00041 	   3.5225	 0.01902 	  43.2514	 0.00000 	  43.2514	 0.00000 	  70.4500	 0.00402 	  70.4500	 0.00000 
	 705	  54.0146	 0.01068 	  54.0146	 0.01074 	  27.0073	 0.00237 	1411.0000	 0.00039 	1411.0000	 0.00041 	   3.5275	 0.01876 	  44.0555	 0.00000 	  44.0555	 0.00000 	  70.5500	 0.00363 	  70.5500	 0.00000 
	 706	  54.0911	 0.01068 	  54.0911	 0.01074 	  27.0456	 0.00235 	1413.0000	 0.00039 	1413.0000	 0.00041 	   3.5325	 0.01664 	  44.8745	 0.00000 	  44.8745	 0.00000 	  70.6500	 0.00382 	  70.6500	 0.00000 
	 707	  54.1677	 0.01068 	  54.1677	 0.01073 	  27.0838	 0.00234 	1415.0000	 0.00039 	1415.0000	 0.00041 	   3.5375	 0.01770 	  45.7088	 0.00000 	  45.7088	 0.00000 	  70.7500	 0.00355 	  70.7500	 0.00000 
	 708	  54.2442	 0.01068 	  54.2442	 0.01073 	  27.1221	 0.00233 	1417.0000	 0.00039 	1417.0000	 0.00041 	   3.5425	 0.02140 	  46.5586	 0.00000 	  46.5586	 0.00000 	  70.8500	 0.00333 	  70.8500	 0.00000 
	 709	  54.3208	 0.01067 	  54.3208	 0.01073 	  27.1604	 0.00232 	1419.0000	 0.00039 	1419.0000	 0.00041 	   3.5475	 0.01955 	  47.4242	 0.00000 	  47.4242	 0.00000 	  70.9500	 0.00346 	  70.9500	 0.00000 
	 710	  54.3974	 0.01067 	  54.3974	 0.01073 	  27.1987	 0.00231 	1421.0000	 0.00039 	1421.0000	 0.00041 	   3.5525	 0.01955 	  48.3059	 0.00000 	  48.3059	 0.00000 	  71.0500	 0.00404 	  71.0500	 0.00000 
	 711	  54.4739	 0.01067 	  54.4739	 0.01073 	  27.2370	 0.00229 	1423.0000	 0.00039 	1423.0000	 0.00040 	   3.5575	 0.01981 	  49.2040	 0.00000 	  49.2040	 0.00000 	  71.1500	 0.00361 	  71.1500	 0.00000 
	 712	  54.5505	 0.01067 	  54.5505	 0.01073 	  27.2752	 0.00228 	1425.0000	 0.00038 	1425.0000	 0.00040 	   3.5625	 0.01691 	  50.1187	 0.00000 	  50.1187	 0.00000 	  71.2500	 0.00365 	  71.2500	 0.00000 
	 713	  54.6271	 0.01067 	  54.6271	 0.01073 	  27.3135	 0.00227 	1427.0000	 0.00038 	1427.0000	 0.00040 	   3.5675	 0.01321 	  51.0505	 0.00000 	  51.0505	 0.00000 	  71.3500	 0.00363 	  71.3500	 0.00000 
	 714	  54.7036	 0.01067 	  54.7036	 0.01073 	  27.3518	 0.00226 	1429.0000	 0.00038 	1429.0000	 0.00040 	   3.5725	 0.01770 	  51.9996	 0.00000 	  51.9996	 0.00000 	  71.4500	 0.00316 	  71.4500	 0.00000 
	 715	  54.7802	 0.01067 	  54.7802	 0.01073 	  27.3901	 0.00225 	1431.0000	 0.00038 	1431.0000	 0.00040 	   3.5775	 0.01876 	  52.9663	 0.00000 	  52.9663	 0.00000 	  71.5500	 0.00372 	  71.5500	 0.00000 
	 716	  54.8567	 0.01067 	  54.8567	 0.01073 	  27.4284	 0.00224 	1433.0000	 0.00038 	1433.0000	 0.00040 	   3.5825	 0.01612 	  53.9511	 0.00000 	  53.9511	 0.00000 	  71.6500	 0.00325 	  71.6500	 0.00000 
	 717	  54.9333	 0.01067 	  54.9333	 0.01073 	  27.4667	 0.00222 	1435.0000	 0.00038 	1435.0000	 0.00040 	   3.5875	 0.01532 	  54.9541	 0.00000 	  54.9541	 0.00000 	  71.7500	 0.00324 	  71.7500	 0.00000 
	 718	  55.0099	 0.01067 	  55.0099	 0.01073 	  27.5049	 0.00221 	1437.0000	 0.00038 	1437.0000	 0.00040 	   3.5925	 0.01532 	  55.9758	 0.00000 	  55.9758	 0.00000 	  71.8500	 0.00351 	  71.8500	 0.00000 
	 719	  55.0864	 0.01067 	  55.0864	 0.01073 	  27.5432	 0.00220 	1439.0000	 0.00038 	1439.0000	 0.00040 	   3.5975	 0.01796 	  57.0164	 0.00000 	  57.0164	 0.00000 	  71.9500	 0.00305 	  71.9500	 0.00000 
	 720	  55.1630	 0.01067 	  55.1630	 0.01072 	  27.5815	 0.00219 	1441.0000	 0.00038 	1441.0000	 0.00040 	   3.6025	 0.02087 	  58.0764	 0.00000 	  58.0764	 0.00000 	  72.0500	 0.00408 	  72.0500	 0.00000 
	 721	  55.2395	 0.01066 	  55.2395	 0.01072 	  27.6198	 0.00218 	1443.0000	 0.00038 	1443.0000	 0.00040 	   3.6075	 0.01929 	  59.1562	 0.00000 	  59.1562	 0.00000 	  72.1500	 0.00362 	  72.1500	 0.00000 
	 722	  55.3161	 0.01066 	  55.3161	 0.01072 	  27.6581	 0.00217 	1445.0000	 0.00038 	1445.0000	 0.00040 	   3.6125	 0.01796 	  60.2560	 0.00000 	  60.2560	 0.00000 	  72.2500	 0.00310 	  72.2500	 0.00000 
	 723	  55.3927	 0.01066 	  55.3927	 0.01072 	  27.6963	 0.00216 	1447.0000	 0.00038 	1447.0000	 0.00040 	   3.6175	 0.01902 	  61.3762	 0.00000 	  61.3762	 0.00000 	  72.3500	 0.00371 	  72.3500	 0.00000 
	 724	  55.4692	 0.01066 	  55.4692	 0.01072 	  27.7346	 0.00215 	1449.0000	 0.00038 	1449.0000	 0.00040 	   3.6225	 0.01876 	  62.5173	 0.00000 	  62.5173	 0.00000 	  72.4500	 0.00384 	  72.4500	 0.00000 
	 725	  55.5458	 0.01066 	  55.5458	 0.01072 	  27.7729	 0.00214 	1451.0000	 0.00038 	1451.0000	 0.00040 	   3.6275	 0.01876 	  63.6796	 0.00000 	  63.6796	 0.00000 	  72.5500	 0.00318 	  72.5500	 0.00000 
	 726	  55.6224	 0.01066 	  55.6224	 0.01072 	  27.8112	 0.00213 	1453.0000	 0.00038 	1453.0000	 0.00040 	   3.6325	 0.01717 	  64.8634	 0.00000 	  64.8634	 0.00000 	  72.6500	 0.00306 	  72.6500	 0.00000 
	 727	  55.6989	 0.01066 	  55.6989	 0.01072 	  27.8495	 0.00212 	1455.0000	 0.00038 	1455.0000	 0.00040 	   3.6375	 0.02140 	  66.0693	 0.00000 	  66.0693	 0.00000 	  72.7500	 0.00322 	  72.7500	 0.00000 
	 728	  55.7755	 0.01066 	  55.7755	 0.01072 	  27.8877	 0.00211 	1457.0000	 0.00038 	1457.0000	 0.00040 	   3.6425	 0.01955 	  67.2977	 0.00000 	  67.2977	 0.00000 	  72.8500	 0.00318 	  72.8500	 0.00000 
	 729	  55.8520	 0.01066 	  55.8520	 0.01072 	  27.9260	 0.00210 	1459.0000	 0.00038 	1459.0000	 0.00040 	   3.6475	 0.01400 	  68.5488	 0.00000 	  68.5488	 0.00000 	  72.9500	 0.00309 	  72.9500	 0.00000 
	 730	  55.9286	 0.01066 	  55.9286	 0.01072 	  27.9643	 0.00209 	1461.0000	 0.00038 	1461.0000	 0.00040 	   3.6525	 0.01744 	  69.8232	 0.00000 	  69.8232	 0.00000 	  73.0500	 0.00318 	  73.0500	 0.00000 
	 731	  56.0052	 0.01066 	  56.0052	 0.01072 	  28.0026	 0.00208 	1463.0000	 0.00038 	1463.0000	 0.00040 	   3.6575	 0.01849 	  71.1214	 0.00000 	  71.1214	 0.00000 	  73.1500	 0.00308 	  73.1500	 0.00000 
	 732	  56.0817	 0.01066 	  56.0817	 0.01072 	  28.0409	 0.00207 	1465.0000	 0.00038 	1465.0000	 0.00040 	   3.6625	 0.01849 	  72.4436	 0.00000 	  72.4436	 0.00000 	  73.2500	 0.00288 	  73.2500	 0.00000 
	 733	  56.1583	 0.01065 	  56.1583	 0.01071 	  28.0791	 0.00206 	1467.0000	 0.00038 	1467.0000	 0.00040 	   3.6675	 0.02430 	  73.7904	 0.00000 	  73.7904	 0.00000 	  73.3500	 0.00334 	  73.3500	 0.00000 
	 734	  56.2349	 0.01065 	  56.2349	 0.01071 	  28.1174	 0.00205 	1469.0000	 0.00038 	1469.0000	 0.00040 	   3.6725	 0.01479 	  75.1623	 0.00000 	  75.1623	 0.00000 	  73.4500	 0.00326 	  73.4500	 0.00000 
	 735	  56.3114	 0.01065 	  56.3114	 0.01071 	  28.1557	 0.00204 	1471.0000	 0.00038 	1471.0000	 0.00040 	   3.6775	 0.01823 	  76.5597	 0.00000 	  76.5597	 0.00000 	  73.5500	 0.00374 	  73.5500	 0.00000 
	 736	  56.3880	 0.01065 	  56.3880	 0.01071 	  28.1940	 0.00203 	1473.0000	 0.00038 	1473.0000	 0.00040 	   3.6825	 0.02298 	  77.9830	 0.00000 	  77.9830	 0.00000 	  73.6500	 0.00349 	  73.6500	 0.00000 
	 737	  56.4645	 0.01065 	  56.4645	 0.01071 	  28.2323	 0.00202 	1475.0000	 0.00038 	1475.0000	 0.00040 	   3.6875	 0.01849 	  79.4328	 0.00000 	  79.4328	 0.00000 	  73.7500	 0.00342 	  73.7500	 0.00000 
	 738	  56.5411	 0.01065 	  56.5411	 0.01071 	  28.2706	 0.00201 	1477.0000	 0.00038 	1477.0000	 0.00040 	   3.6925	 0.01664 	  80.9096	 0.00000 	  80.9096	 0.00000 	  73.8500	 0.00404 	  73.8500	 0.00000 
	 739	  56.6177	 0.01065 	  56.6177	 0.01071 	  28.3088	 0.00200 	1479.0000	 0.00038 	1479.0000	 0.00040 	   3.6975	 0.01532 	  82.4138	 0.00000 	  82.4138	 0.00000 	  73.9500	 0.00287 	  73.9500	 0.00000 
	 740	  56.6942	 0.01065 	  56.6942	 0.01071 	  28.3471	 0.00199 	1481.0000	 0.00038 	1481.0000	 0.00040 	   3.7025	 0.01849 	  83.9460	 0.00000 	  83.9460	 0.00000 	  74.0500	 0.00264 	  74.0500	 0.00000 
	 741	  56.7708	 0.01065 	  56.7708	 0.01071 	  28.3854	 0.00198 	1483.0000	 0.00038 	1483.0000	 0.00040 	   3.7075	 0.01691 	  85.5067	 0.00000 	  85.5067	 0.00000 	  74.1500	 0.00329 	  74.1500	 0.00000 
	 742	  56.8474	 0.01065 	  56.8474	 0.01071 	  28.4237	 0.00197 	1485.0000	 0.00038 	1485.0000	 0.00040 	   3.7125	 0.01585 	  87.0964	 0.00000 	  87.0964	 0.00000 	  74.2500	 0.00275 	  74.2500	 0.00000 
	 743	  56.9239	 0.01065 	  56.9239	 0.01071 	  28.4620	 0.00196 	1487.0000	 0.00038 	1487.0000	 0.00040 	   3.7175	 0.01453 	  88.7156	 0.00000 	  88.7156	 0.00000 	  74.3500	 0.00341 	  74.3500	 0.00000 
	 744	  57.0005	 0.01065 	  57.0005	 0.01071 	  28.5002	 0.00195 	1489.0000	 0.00038 	1489.0000	 0.00039 	   3.7225	 0.01770 	  90.3649	 0.00000 	  90.3649	 0.00000 	  74.4500	 0.00266 	  74.4500	 0.00000 
	 745	  57.0770	 0.01064 	  57.0770	 0.01071 	  28.5385	 0.00195 	1491.0000	 0.00038 	1491.0000	 0.00039 	   3.7275	 0.01876 	  92.0450	 0.00000 	  92.0450	 0.00000 	  74.5500	 0.00306 	  74.5500	 0.00000 
	 746	  57.1536	 0.01064 	  57.1536	 0.01071 	  28.5768	 0.00194 	1493.0000	 0.00038 	1493.0000	 0.00039 	   3.7325	 0.01744 	  93.7562	 0.00000 	  93.7562	 0.00000 	  74.6500	 0.00276 	  74.6500	 0.00000 
	 747	  57.2302	 0.01064 	  57.2302	 0.01070 	  28.6151	 0.00193 	1495.0000	 0.00037 	1495.0000	 0.00039 	   3.7375	 0.02008 	  95.4993	 0.00000 	  95.4993	 0.00000 	  74.7500	 0.00338 	  74.7500	 0.00000 
	 748	  57.3067	 0.01064 	  57.3067	 0.01070 	  28.6534	 0.00192 	1497.0000	 0.00037 	1497.0000	 0.00039 	   3.7425	 0.01717 	  97.2747	 0.00000 	  97.2747	 0.00000 	  74.8500	 0.00308 	  74.8500	 0.00000 
	 749	  57.3833	 0.01064 	  57.3833	 0.01070 	  28.6916	 0.00191 	1499.0000	 0.00037 	1499.0000	 0.00039 	   3.7475	 0.01585 	  99.0832	 0.00000 	  99.0832	 0.00000 	  74.9500	 0.00308 	  74.9500	 0.00000 
	 750	  57.4598	 0.01064 	  57.4598	 0.01070 	  28.7299	 0.00190 	1501.0000	 0.00037 	1501.0000	 0.00039 	   3.7525	 0.01664 	 100.9253	 0.00000 	 100.9253	 0.00000 	  75.0500	 0.00341 	  75.0500	 0.00000 
	 751	  57.5364	 0.01064 	  57.5364	 0.01070 	  28.7682	 0.00189 	1503.0000	 0.00037 	1503.0000	 0.00039 	   3.7575	 0.01585 	 102.8016	 0.00000 	 102.8016	 0.00000 	  75.1500	 0.00355 	  75.1500	 0.00000 
	 752	  57.6130	 0.01064 	  57.6130	 0.01070 	  28.8065	 0.00189 	1505.0000	 0.00037 	1505.0000	 0.00039 	   3.7625	 0.01532 	 104.7129	 0.00000 	 104.7129	 0.00000 	  75.2500	 0.00318 	  75.2500	 0.00000 
	 753	  57.6895	 0.01064 	  57.6895	 0.01070 	  28.8448	 0.00188 	1507.0000	 0.00037 	1507.0000	 0.00039 	   3.7675	 0.01400 	 106.6596	 0.00000 	 106.6596	 0.00000 	  75.3500	 0.00306 	  75.3500	 0.00000 
	 754	  57.7661	 0.01064 	  57.7661	 0.01070 	  28.8830	 0.00187 	1509.0000	 0.00037 	1509.0000	 0.00039 	   3.7725	 0.01532 	 108.6426	 0.00000 	 108.6426	 0.00000 	  75.4500	 0.00316 	  75.4500	 0.00000 
	 755	  57.8427	 0.01064 	  57.8427	 0.01070 	  28.9213	 0.00186 	1511.0000	 0.00037 	1511.0000	 0.00039 	   3.7775	 0.01955 	 110.6624	 0.00000 	 110.6624	 0.00000 	  75.5500	 0.00314 	  75.5500	 0.00000 
	 756	  57.9192	 0.01064 	  57.9192	 0.01070 	  28.9596	 0.00185 	1513.0000	 0.00037 	1513.0000	 0.00039 	   3.7825	 0.01744 	 112.7197	 0.00000 	 112.7197	 0.00000 	  75.6500	 0.00304 	  75.6500	 0.00000 
	 757	  57.9958	 0.01064 	  57.9958	 0.01070 	  28.9979	 0.00185 	1515.0000	 0.00037 	1515.0000	 0.00039 	   3.7875	 0.01427 	 114.8154	 0.00000 	 114.8154	 0.00000 	  75.7500	 0.00312 	  75.7500	 0.00000 
	 758	  58.0723	 0.01063 	  58.0723	 0.01070 	  29.0362	 0.00184 	1517.0000	 0.00037 	1517.0000	 0.00039 	   3.7925	 0.01374 	 116.9499	 0.00000 	 116.9499	 0.00000 	  75.8500	 0.00305 	  75.8500	 0.00000 
	 759	  58.1489	 0.01063 	  58.1489	 0.01070 	  29.0745	 0.00183 	1519.0000	 0.00037 	1519.0000	 0.00039 	   3.7975	 0.01849 	 119.1242	 0.00000 	 119.1242	 0.00000 	  75.9500	 0.00351 	  75.9500	 0.00000 
	 760	  58.2255	 0.01063 	  58.2255	 0.01070 	  29.1127	 0.00182 	1521.0000	 0.00037 	1521.0000	 0.00039 	   3.8025	 0.01532 	 121.3389	 0.00000 	 121.3389	 0.00000 	  76.0500	 0.00325 	  76.0500	 0.00000 
	 761	  58.3020	 0.01063 	  58.3020	 0.01069 	  29.1510	 0.00181 	1523.0000	 0.00037 	1523.0000	 0.00039 	   3.8075	 0.01427 	 123.5947	 0.00000 	 123.5947	 0.00000 	  76.1500	 0.00288 	  76.1500	 0.00000 
	 762	  58.3786	 0.01063 	  58.3786	 0.01069 	  29.1893	 0.00181 	1525.0000	 0.00037 	1525.0000	 0.00039 	   3.8125	 0.01506 	 125.8925	 0.00000 	 125.8925	 0.00000 	  76.2500	 0.00309 	  76.2500	 0.00000 
	 763	  58.4552	 0.01063 	  58.4552	 0.01069 	  29.2276	 0.00180 	1527.0000	 0.00037 	1527.0000	 0.00039 	   3.8175	 0.01876 	 128.2331	 0.00000 	 128.2331	 0.00000 	  76.3500	 0.00353 	  76.3500	 0.00000 
	 764	  58.5317	 0.01063 	  58.5317	 0.01069 	  29.2659	 0.00179 	1529.0000	 0.00037 	1529.0000	 0.00039 	   3.8225	 0.01612 	 130.6171	 0.00000 	 130.6171	 0.00000 	  76.4500	 0.00293 	  76.4500	 0.00000 
	 765	  58.6083	 0.01063 	  58.6083	 0.01069 	  29.3041	 0.00178 	1531.0000	 0.00037 	1531.0000	 0.00039 	   3.8275	 0.01532 	 133.0454	 0.00000 	 133.0454	 0.00000 	  76.5500	 0.00321 	  76.5500	 0.00000 
	 766	  58.6848	 0.01063 	  58.6848	 0.01069 	  29.3424	 0.00178 	1533.0000	 0.00037 	1533.0000	 0.00039 	   3.8325	 0.01981 	 135.5189	 0.00000 	 135.5189	 0.00000 	  76.6500	 0.00322 	  76.6500	 0.00000 
	 767	  58.7614	 0.01063 	  58.7614	 0.01069 	  29.3807	 0.00177 	1535.0000	 0.00037 	1535.0000	 0.00039 	   3.8375	 0.01506 	 138.0384	 0.00000 	 138.0384	 0.00000 	  76.7500	 0.00299 	  76.7500	 0.00000 
	 768	  58.8380	 0.01063 	  58.8380	 0.01069 	  29.4190	 0.00176 	1537.0000	 0.00037 	1537.0000	 0.00039 	   3.8425	 0.01876 	 140.6048	 0.00000 	 140.6048	 0.00000 	  76.8500	 0.00333 	  76.8500	 0.00000 
	 769	  58.9145	 0.01063 	  58.9145	 0.01069 	  29.4573	 0.00176 	1539.0000	 0.00036 	1539.0000	 0.00039 	   3.8475	 0.01691 	 143.2188	 0.00000 	 143.2188	 0.00000 	  76.9500	 0.00317 	  76.9500	 0.00000 
	 770	  58.9911	 0.01063 	  58.9911	 0.01069 	  29.4955	 0.00175 	1541.0000	 0.00036 	1541.0000	 0.00039 	   3.8525	 0.01559 	 145.8814	 0.00000 	 145.8814	 0.00000 	  77.0500	 0.00292 	  77.0500	 0.00000 
	 771	  59.0677	 0.01062 	  59.0677	 0.01069 	  29.5338	 0.00174 	1543.0000	 0.00036 	1543.0000	 0.00039 	   3.8575	 0.01427 	 148.5936	 0.00000 	 148.5936	 0.00000 	  77.1500	 0.00322 	  77.1500	 0.00000 
	 772	  59.1442	 0.01062 	  59.1442	 0.01069 	  29.5721	 0.00173 	1545.0000	 0.00036 	1545.0000	 0.00039 	   3.8625	 0.01796 	 151.3561	 0.00000 	 151.3561	 0.00000 	  77.2500	 0.00281 	  77.2500	 0.00000 
	 773	  59.2208	 0.01062 	  59.2208	 0.01069 	  29.6104	 0.00173 	1547.0000	 0.00036 	1547.0000	 0.00039 	   3.8675	 0.01268 	 154.1700	 0.00000 	 154.1700	 0.00000 	  77.3500	 0.00264 	  77.3500	 0.00000 
	 774	  59.2973	 0.01062 	  59.2973	 0.01069 	  29.6487	 0.00172 	1549.0000	 0.00036 	1549.0000	 0.00039 	   3.8725	 0.01902 	 157.0363	 0.00000 	 157.0363	 0.00000 	  77.4500	 0.00347 	  77.4500	 0.00000 
	 775	  59.3739	 0.01062 	  59.3739	 0.01069 	  29.6870	 0.00171 	1551.0000	 0.00036 	1551.0000	 0.00039 	   3.8775	 0.01400 	 159.9558	 0.00000 	 159.9558	 0.00000 	  77.5500	 0.00350 	  77.5500	 0.00000 
	 776	  59.4505	 0.01062 	  59.4505	 0.01068 	  29.7252	 0.00171 	1553.0000	 0.00036 	1553.0000	 0.00039 	   3.8825	 0.01559 	 162.9296	 0.00000 	 162.9296	 0.00000 	  77.6500	 0.00374 	  77.6500	 0.00000 
	 777	  59.5270	 0.01062 	  59.5270	 0.01068 	  29.7635	 0.00170 	1555.0000	 0.00036 	1555.0000	 0.00039 	   3.8875	 0.01506 	 165.9587	 0.00000 	 165.9587	 0.00000 	  77.7500	 0.00296 	  77.7500	 0.00000 
	 778	  59.6036	 0.01062 	  59.6036	 0.01068 	  29.8018	 0.00169 	1557.0000	 0.00036 	1557.0000	 0.00039 	   3.8925	 0.01744 	 169.0441	 0.00000 	 169.0441	 0.00000 	  77.8500	 0.00254 	  77.8500	 0.00000 
	 779	  59.6802	 0.01062 	  59.6802	 0.01068 	  29.8401	 0.00169 	1559.0000	 0.00036 	1559.0000	 0.00039 	   3.8975	 0.01664 	 172.1869	 0.00000 	 172.1869	 0.00000 	  77.9500	 0.00343 	  77.9500	 0.00000 
	 780	  59.7567	 0.01062 	  59.7567	 0.01068 	  29.8784	 0.00168 	1561.0000	 0.00036 	1561.0000	 0.00039 	   3.9025	 0.01612 	 175.3881	 0.00000 	 175.3881	 0.00000 	  78.0500	 0.00262 	  78.0500	 0.00000 
	 781	  59.8333	 0.01062 	  59.8333	 0.01068 	  29.9166	 0.00167 	1563.0000	 0.00036 	1563.0000	 0.00039 	   3.9075	 0.01744 	 178.6488	 0.00000 	 178.6488	 0.00000 	  78.1500	 0.00287 	  78.1500	 0.00000 
	 782	  59.9098	 0.01062 	  59.9098	 0.01068 	  29.9549	 0.00167 	1565.0000	 0.00036 	1565.0000	 0.00039 	   3.9125	 0.01347 	 181.9701	 0.00000 	 181.9701	 0.00000 	  78.2500	 0.00291 	  78.2500	 0.00000 
	 783	  59.9864	 0.01062 	  59.9864	 0.01068 	  29.9932	 0.00166 	1567.0000	 0.00036 	1567.0000	 0.00039 	   3.9175	 0.01374 	 185.3532	 0.00000 	 185.3532	 0.00000 	  78.3500	 0.00309 	  78.3500	 0.00000 
	 784	  60.0630	 0.01062 	  60.0630	 0.01068 	  30.0315	 0.00165 	1569.0000	 0.00036 	1569.0000	 0.00039 	   3.9225	 0.01453 	 188.7991	 0.00000 	 188.7991	 0.00000 	  78.4500	 0.00289 	  78.4500	 0.00000 
	 785	  60.1395	 0.01061 	  60.1395	 0.01068 	  30.0698	 0.00165 	1571.0000	 0.00036 	1571.0000	 0.00039 	   3.9275	 0.01506 	 192.3092	 0.00000 	 192.3092	 0.00000 	  78.5500	 0.00279 	  78.5500	 0.00000 
	 786	  60.2161	 0.01061 	  60.2161	 0.01068 	  30.1080	 0.00164 	1573.0000	 0.00036 	1573.0000	 0.00039 	   3.9325	 0.01479 	 195.8845	 0.00000 	 195.8845	 0.00000 	  78.6500	 0.00317 	  78.6500	 0.00000 
	 787	  60.2926	 0.01061 	  60.2926	 0.01068 	  30.1463	 0.00164 	1575.0000	 0.00036 	1575.0000	 0.00039 	   3.9375	 0.01374 	 199.5262	 0.00000 	 199.5262	 0.00000 	  78.7500	 0.00287 	  78.7500	 0.00000 
	 788	  60.3692	 0.01061 	  60.3692	 0.01068 	  30.1846	 0.00163 	1577.0000	 0.00036 	1577.0000	 0.00039 	   3.9425	 0.01559 	 203.2357	 0.00000 	 203.2357	 0.00000 	  78.8500	 0.00287 	  78.8500	 0.00000 
	 789	  60.4458	 0.01061 	  60.4458	 0.01068 	  30.2229	 0.00162 	1579.0000	 0.00036 	1579.0000	 0.00039 	   3.9475	 0.01902 	 207.0141	 0.00000 	 207.0141	 0.00000 	  78.9500	 0.00314 	  78.9500	 0.00000 
	 790	  60.5223	 0.01061 	  60.5223	 0.01068 	  30.2612	 0.00162 	1581.0000	 0.00036 	1581.0000	 0.00039 	   3.9525	 0.01612 	 210.8628	 0.00000 	 210.8628	 0.00000 	  79.0500	 0.00305 	  79.0500	 0.00000 
	 791	  60.5989	 0.01061 	  60.5989	 0.01067 	  30.2994	 0.00161 	1583.0000	 0.00036 	1583.0000	 0.00039 	   3.9575	 0.01453 	 214.7830	 0.00000 	 214.7830	 0.00000 	  79.1500	 0.00325 	  79.1500	 0.00000 
	 792	  60.6755	 0.01061 	  60.6755	 0.01067 	  30.3377	 0.00161 	1585.0000	 0.00036 	1585.0000	 0.00039 	   3.9625	 0.01321 	 218.7762	 0.00000 	 218.7762	 0.00000 	  79.2500	 0.00260 	  79.2500	 0.00000 
	 793	  60.7520	 0.01061 	  60.7520	 0.01067 	  30.3760	 0.00160 	1587.0000	 0.00036 	1587.0000	 0.00039 	   3.9675	 0.01691 	 222.8435	 0.00000 	 222.8435	 0.00000 	  79.3500	 0.00281 	  79.3500	 0.00000 
	 794	  60.8286	 0.01061 	  60.8286	 0.01067 	  30.4143	 0.00159 	1589.0000	 0.00036 	1589.0000	 0.00039 	   3.9725	 0.01162 	 226.9865	 0.00000 	 226.9865	 0.00000 	  79.4500	 0.00312 	  79.4500	 0.00000 
	 795	  60.9051	 0.01061 	  60.9051	 0.01067 	  30.4526	 0.00159 	1591.0000	 0.00036 	1591.0000	 0.00039 	   3.9775	 0.01559 	 231.2065	 0.00000 	 231.2065	 0.00000 	  79.5500	 0.00276 	  79.5500	 0.00000 
	 796	  60.9817	 0.01061 	  60.9817	 0.01067 	  30.4909	 0.00158 	1593.0000	 0.00036 	1593.0000	 0.00038 	   3.9825	 0.01559 	 235.5049	 0.00000 	 235.5049	 0.00000 	  79.6500	 0.00297 	  79.6500	 0.00000 
	 797	  61.0583	 0.01061 	  61.0583	 0.01067 	  30.5291	 0.00158 	1595.0000	 0.00035 	1595.0000	 0.00038 	   3.9875	 0.01347 	 239.8833	 0.00000 	 239.8833	 0.00000 	  79.7500	 0.00297 	  79.7500	 0.00000 
	 798	  61.1348	 0.01061 	  61.1348	 0.01067 	  30.5674	 0.00157 	1597.0000	 0.00035 	1597.0000	 0.00038 	   3.9925	 0.01321 	 244.3431	 0.00000 	 244.3431	 0.00000 	  79.8500	 0.00271 	  79.8500	 0.00000 
	 799	  61.2114	 0.01060 	  61.2114	 0.01067 	  30.6057	 0.00156 	1599.0000	 0.00035 	1599.0000	 0.00038 	   3.9975	 0.01717 	 248.8857	 0.00000 	 248.8857	 0.00000 	  79.9500	 0.00317 	  79.9500	 0.00000 
	 800	  61.2880	 0.01060 	  61.2880	 0.01067 	  30.6440	 0.00156 	1601.0000	 0.00035 	1601.0000	 0.00038 	   4.0025	 0.01612 	 253.5129	 0.00000 	 253.5129	 0.00000 	  80.0500	 0.00314 	  80.0500	 0.00000 
	 801	  61.3645	 0.01060 	  61.3645	 0.01067 	  30.6823	 0.00155 	1603.0000	 0.00035 	1603.0000	 0.00038 	   4.0075	 0.01427 	 258.2260	 0.00000 	 258.2260	 0.00000 	  80.1500	 0.00271 	  80.1500	 0.00000 
	 802	  61.4411	 0.01060 	  61.4411	 0.01067 	  30.7205	 0.00155 	1605.0000	 0.00035 	1605.0000	 0.00038 	   4.0125	 0.01400 	 263.0268	 0.00000 	 263.0268	 0.00000 	  80.2500	 0.00312 	  80.2500	 0.00000 
	 803	  61.5176	 0.01060 	  61.5176	 0.01067 	  30.7588	 0.00154 	1607.0000	 0.00035 	1607.0000	 0.00038 	   4.0175	 0.01506 	 267.9168	 0.00000 	 267.9168	 0.00000 	  80.3500	 0.00264 	  80.3500	 0.00000 
	 804	  61.5942	 0.01060 	  61.5942	 0.01067 	  30.7971	 0.00154 	1609.0000	 0.00035 	1609.0000	 0.00038 	   4.0225	 0.01770 	 272.8978	 0.00000 	 272.8978	 0.00000 	  80.4500	 0.00285 	  80.4500	 0.00000 
	 805	  61.6708	 0.01060 	  61.6708	 0.01067 	  30.8354	 0.00153 	1611.0000	 0.00035 	1611.0000	 0.00038 	   4.0275	 0.01638 	 277.9713	 0.00000 	 277.9713	 0.00000 	  80.5500	 0.00260 	  80.5500	 0.00000 
	 806	  61.7473	 0.01060 	  61.7473	 0.01067 	  30.8737	 0.00153 	1613.0000	 0.00035 	1613.0000	 0.00038 	   4.0325	 0.01268 	 283.1392	 0.00000 	 283.1392	 0.00000 	  80.6500	 0.00287 	  80.6500	 0.00000 
	 807	  61.8239	 0.01060 	  61.8239	 0.01067 	  30.9119	 0.00152 	1615.0000	 0.00035 	1615.0000	 0.00038 	   4.0375	 0.01479 	 288.4032	 0.00000 	 288.4032	 0.00000 	  80.7500	 0.00267 	  80.7500	 0.00000 
	 808	  61.9005	 0.01060 	  61.9005	 0.01066 	  30.9502	 0.00152 	1617.0000	 0.00035 	1617.0000	 0.00038 	   4.0425	 0.01242 	 293.7650	 0.00000 	 293.7650	 0.00000 	  80.8500	 0.00289 	  80.8500	 0.00000 
	 809	  61.9770	 0.01060 	  61.9770	 0.01066 	  30.9885	 0.00151 	1619.0000	 0.00035 	1619.0000	 0.00038 	   4.0475	 0.01268 	 299.2265	 0.00000 	 299.2265	 0.00000 	  80.9500	 0.00292 	  80.9500	 0.00000 
	 810	  62.0536	 0.01060 	  62.0536	 0.01066 	  31.0268	 0.00151 	1621.0000	 0.00035 	1621.0000	 0.00038 	   4.0525	 0.01479 	 304.7895	 0.00000 	 304.7895	 0.00000 	  81.0500	 0.00310 	  81.0500	 0.00000 
	 811	  62.1301	 0.01060 	  62.1301	 0.01066 	  31.0651	 0.00150 	1623.0000	 0.00035 	1623.0000	 0.00038 	   4.0575	 0.01294 	 310.4560	 0.00000 	 310.4560	 0.00000 	  81.1500	 0.00238 	  81.1500	 0.00000 
	 812	  62.2067	 0.01060 	  62.2067	 0.01066 	  31.1033	 0.00149 	1625.0000	 0.00035 	1625.0000	 0.00038 	   4.0625	 0.01268 	 316.2278	 0.00000 	 316.2278	 0.00000 	  81.2500	 0.00337 	  81.2500	 0.00000 
	 813	  62.2833	 0.01060 	  62.2833	 0.01066 	  31.1416	 0.00149 	1627.0000	 0.00035 	1627.0000	 0.00038 	   4.0675	 0.01400 	 322.1069	 0.00000 	 322.1069	 0.00000 	  81.3500	 0.00273 	  81.3500	 0.00000 
	 814	  62.3598	 0.01059 	  62.3598	 0.01066 	  31.1799	 0.00148 	1629.0000	 0.00035 	1629.0000	 0.00038 	   4.0725	 0.01664 	 328.0953	 0.00000 	 328.0953	 0.00000 	  81.4500	 0.00332 	  81.4500	 0.00000 
	 815	  62.4364	 0.01059 	  62.4364	 0.01066 	  31.2182	 0.00148 	1631.0000	 0.00035 	1631.0000	 0.00038 	   4.0775	 0.01321 	 334.1950	 0.00000 	 334.1950	 0.00000 	  81.5500	 0.00287 	  81.5500	 0.00000 
	 816	  62.5129	 0.01059 	  62.5129	 0.01066 	  31.2565	 0.00147 	1633.0000	 0.00035 	1633.0000	 0.00038 	   4.0825	 0.01479 	 340.4082	 0.00000 	 340.4082	 0.00000 	  81.6500	 0.00300 	  81.6500	 0.00000 
	 817	  62.5895	 0.01059 	  62.5895	 0.01066 	  31.2948	 0.00147 	1635.0000	 0.00035 	1635.0000	 0.00038 	   4.0875	 0.01347 	 346.7369	 0.00000 	 346.7369	 0.00000 	  81.7500	 0.00308 	  81.7500	 0.00000 
	 818	  62.6661	 0.01059 	  62.6661	 0.01066 	  31.3330	 0.00146 	1637.0000	 0.00035 	1637.0000	 0.00038 	   4.0925	 0.01585 	 353.1832	 0.00000 	 353.1832	 0.00000 	  81.8500	 0.00279 	  81.8500	 0.00000 
	 819	  62.7426	 0.01059 	  62.7426	 0.01066 	  31.3713	 0.00146 	1639.0000	 0.00035 	1639.0000	 0.00038 	   4.0975	 0.01321 	 359.7493	 0.00000 	 359.7493	 0.00000 	  81.9500	 0.00246 	  81.9500	 0.00000 
	 820	  62.8192	 0.01059 	  62.8192	 0.01066 	  31.4096	 0.00146 	1641.0000	 0.00035 	1641.0000	 0.00038 	   4.1025	 0.01453 	 366.4376	 0.00000 	 366.4376	 0.00000 	  82.0500	 0.00267 	  82.0500	 0.00000 
	 821	  62.8958	 0.01059 	  62.8958	 0.01066 	  31.4479	 0.00145 	1643.0000	 0.00034 	1643.0000	 0.00038 	   4.1075	 0.01374 	 373.2502	 0.00000 	 373.2502	 0.00000 	  82.1500	 0.00300 	  82.1500	 0.00000 
	 822	  62.9723	 0.01059 	  62.9723	 0.01066 	  31.4862	 0.00145 	1645.0000	 0.00034 	1645.0000	 0.00038 	   4.1125	 0.01532 	 380.1894	 0.00000 	 380.1894	 0.00000 	  82.2500	 0.00269 	  82.2500	 0.00000 
	 823	  63.0489	 0.01059 	  63.0489	 0.01066 	  31.5244	 0.00144 	1647.0000	 0.00034 	1647.0000	 0.00038 	   4.1175	 0.01585 	 387.2576	 0.00000 	 387.2576	 0.00000 	  82.3500	 0.00244 	  82.3500	 0.00000 
	 824	  63.1254	 0.01059 	  63.1254	 0.01066 	  31.5627	 0.00144 	1649.0000	 0.00034 	1649.0000	 0.00038 	   4.1225	 0.01876 	 394.4573	 0.00000 	 394.4573	 0.00000 	  82.4500	 0.00275 	  82.4500	 0.00000 
	 825	  63.2020	 0.01059 	  63.2020	 0.01065 	  31.6010	 0.00143 	1651.0000	 0.00034 	1651.0000	 0.00038 	   4.1275	 0.01717 	 401.7908	 0.00000 	 401.7908	 0.00000 	  82.5500	 0.00234 	  82.5500	 0.00000 
	 826	  63.2786	 0.01059 	  63.2786	 0.01065 	  31.6393	 0.00143 	1653.0000	 0.00034 	1653.0000	 0.00038 	   4.1325	 0.00977 	 409.2607	 0.00000 	 409.2607	 0.00000 	  82.6500	 0.00234 	  82.6500	 0.00000 
	 827	  63.3551	 0.01059 	  63.3551	 0.01065 	  31.6776	 0.00142 	1655.0000	 0.00034 	1655.0000	 0.00038 	   4.1375	 0.01321 	 416.8694	 0.00000 	 416.8694	 0.00000 	  82.7500	 0.00285 	  82.7500	 0.00000 
	 828	  63.4317	 0.01059 	  63.4317	 0.01065 	  31.7158	 0.00142 	1657.0000	 0.00034 	1657.0000	 0.00038 	   4.1425	 0.01347 	 424.6196	 0.00000 	 424.6196	 0.00000 	  82.8500	 0.00305 	  82.8500	 0.00000 
	 829	  63.5083	 0.01058 	  63.5083	 0.01065 	  31.7541	 0.00141 	1659.0000	 0.00034 	1659.0000	 0.00038 	   4.1475	 0.01189 	 432.5138	 0.00000 	 432.5138	 0.00000 	  82.9500	 0.00259 	  82.9500	 0.00000 
	 830	  63.5848	 0.01058 	  63.5848	 0.01065 	  31.7924	 0.00141 	1661.0000	 0.00034 	1661.0000	 0.00038 	   4.1525	 0.01400 	 440.5549	 0.00000 	 440.5549	 0.00000 	  83.0500	 0.00299 	  83.0500	 0.00000 
	 831	  63.6614	 0.01058 	  63.6614	 0.01065 	  31.8307	 0.00140 	1663.0000	 0.00034 	1663.0000	 0.00038 	   4.1575	 0.01294 	 448.7454	 0.00000 	 448.7454	 0.00000 	  83.1500	 0.00260 	  83.1500	 0.00000 
	 832	  63.7379	 0.01058 	  63.7379	 0.01065 	  31.8690	 0.00140 	1665.0000	 0.00034 	1665.0000	 0.00038 	   4.1625	 0.01057 	 457.0882	 0.00000 	 457.0882	 0.00000 	  83.2500	 0.00231 	  83.2500	 0.00000 
	 833	  63.8145	 0.01058 	  63.8145	 0.01065 	  31.9073	 0.00140 	1667.0000	 0.00034 	1667.0000	 0.00037 	   4.1675	 0.01427 	 465.5861	 0.00000 	 465.5861	 0.00000 	  83.3500	 0.00314 	  83.3500	 0.00000 
	 834	  63.8911	 0.01058 	  63.8911	 0.01065 	  31.9455	 0.00139 	1669.0000	 0.00034 	1669.0000	 0.00037 	   4.1725	 0.01506 	 474.2420	 0.00000 	 474.2420	 0.00000 	  83.4500	 0.00336 	  83.4500	 0.00000 
	 835	  63.9676	 0.01058 	  63.9676	 0.01065 	  31.9838	 0.00139 	1671.0000	 0.00034 	1671.0000	 0.00037 	   4.1775	 0.01400 	 483.0588	 0.00000 	 483.0588	 0.00000 	  83.5500	 0.00254 	  83.5500	 0.00000 
	 836	  64.0442	 0.01058 	  64.0442	 0.01065 	  32.0221	 0.00138 	1673.0000	 0.00034 	1673.0000	 0.00037 	   4.1825	 0.01585 	 492.0395	 0.00000 	 492.0395	 0.00000 	  83.6500	 0.00252 	  83.6500	 0.00000 
	 837	  64.1208	 0.01058 	  64.1208	 0.01065 	  32.0604	 0.00138 	1675.0000	 0.00034 	1675.0000	 0.00037 	   4.1875	 0.01242 	 501.1872	 0.00000 	 501.1872	 0.00000 	  83.7500	 0.00283 	  83.7500	 0.00000 
	 838	  64.1973	 0.01058 	  64.1973	 0.01065 	  32.0987	 0.00137 	1677.0000	 0.00034 	1677.0000	 0.00037 	   4.1925	 0.01347 	 510.5050	 0.00000 	 510.5050	 0.00000 	  83.8500	 0.00305 	  83.8500	 0.00000 
	 839	  64.2739	 0.01058 	  64.2739	 0.01065 	  32.1369	 0.00137 	1679.0000	 0.00034 	1679.0000	 0.00037 	   4.1975	 0.01532 	 519.9960	 0.00000 	 519.9960	 0.00000 	  83.9500	 0.00242 	  83.9500	 0.00000 
	 840	  64.3504	 0.01058 	  64.3504	 0.01065 	  32.1752	 0.00137 	1681.0000	 0.00034 	1681.0000	 0.00037 	   4.2025	 0.01294 	 529.6634	 0.00000 	 529.6634	 0.00000 	  84.0500	 0.00279 	  84.0500	 0.00000 
	 841	  64.4270	 0.01058 	  64.4270	 0.01065 	  32.2135	 0.00136 	1683.0000	 0.00034 	1683.0000	 0.00037 	   4.2075	 0.01242 	 539.5106	 0.00000 	 539.5106	 0.00000 	  84.1500	 0.00306 	  84.1500	 0.00000 
	 842	  64.5036	 0.01058 	  64.5036	 0.01065 	  32.2518	 0.00136 	1685.0000	 0.00034 	1685.0000	 0.00037 	   4.2125	 0.01321 	 549.5409	 0.00000 	 549.5409	 0.00000 	  84.2500	 0.00259 	  84.2500	 0.00000 
	 843	  64.5801	 0.01058 	  64.5801	 0.01064 	  32.2901	 0.00135 	1687.0000	 0.00034 	1687.0000	 0.00037 	   4.2175	 0.01479 	 559.7576	 0.00000 	 559.7576	 0.00000 	  84.3500	 0.00263 	  84.3500	 0.00000 
	 844	  64.6567	 0.01058 	  64.6567	 0.01064 	  32.3283	 0.00135 	1689.0000	 0.00033 	1689.0000	 0.00037 	   4.2225	 0.01506 	 570.1643	 0.00000 	 570.1643	 0.00000 	  84.4500	 0.00276 	  84.4500	 0.00000 
	 845	  64.7332	 0.01057 	  64.7332	 0.01064 	  32.3666	 0.00134 	1691.0000	 0.00033 	1691.0000	 0.00037 	   4.2275	 0.01585 	 580.7644	 0.00000 	 580.7644	 0.00000 	  84.5500	 0.00295 	  84.5500	 0.00000 
	 846	  64.8098	 0.01057 	  64.8098	 0.01064 	  32.4049	 0.00134 	1693.0000	 0.00033 	1693.0000	 0.00037 	   4.2325	 0.01400 	 591.5616	 0.00000 	 591.5616	 0.00000 	  84.6500	 0.00285 	  84.6500	 0.00000 
	 847	  64.8864	 0.01057 	  64.8864	 0.01064 	  32.4432	 0.00134 	1695.0000	 0.00033 	1695.0000	 0.00037 	   4.2375	 0.01189 	 602.5596	 0.00000 	 602.5596	 0.00000 	  84.7500	 0.00248 	  84.7500	 0.00000 
	 848	  64.9629	 0.01057 	  64.9629	 0.01064 	  32.4815	 0.00133 	1697.0000	 0.00033 	1697.0000	 0.00037 	   4.2425	 0.01162 	 613.7620	 0.00000 	 613.7620	 0.00000 	  84.8500	 0.00247 	  84.8500	 0.00000 
	 849	  65.0395	 0.01057 	  65.0395	 0.01064 	  32.5197	 0.00133 	1699.0000	 0.00033 	1699.0000	 0.00037 	   4.2475	 0.01400 	 625.1727	 0.00000 	 625.1727	 0.00000 	  84.9500	 0.00248 	  84.9500	 0.00000 
	 850	  65.1161	 0.01057 	  65.1161	 0.01064 	  32.5580	 0.00133 	1701.0000	 0.00033 	1701.0000	 0.00037 	   4.2525	 0.01268 	 636.7955	 0.00000 	 636.7955	 0.00000 	  85.0500	 0.00203 	  85.0500	 0.00000 
	 851	  65.1926	 0.01057 	  65.1926	 0.01064 	  32.5963	 0.00132 	1703.0000	 0.00033 	1703.0000	 0.00037 	   4.2575	 0.01400 	 648.6344	 0.00000 	 648.6344	 0.00000 	  85.1500	 0.00255 	  85.1500	 0.00000 
	 852	  65.2692	 0.01057 	  65.2692	 0.01064 	  32.6346	 0.00132 	1705.0000	 0.00033 	1705.0000	 0.00037 	   4.2625	 0.01030 	 660.6934	 0.00000 	 660.6934	 0.00000 	  85.2500	 0.00239 	  85.2500	 0.00000 
	 853	  65.3457	 0.01057 	  65.3457	 0.01064 	  32.6729	 0.00131 	1707.0000	 0.00033 	1707.0000	 0.00037 	   4.2675	 0.01321 	 672.9767	 0.00000 	 672.9767	 0.00000 	  85.3500	 0.00251 	  85.3500	 0.00000 
	 854	  65.4223	 0.01057 	  65.4223	 0.01064 	  32.7112	 0.00131 	1709.0000	 0.00033 	1709.0000	 0.00037 	   4.2725	 0.01136 	 685.4882	 0.00000 	 685.4882	 0.00000 	  85.4500	 0.00293 	  85.4500	 0.00000 
	 855	  65.4989	 0.01057 	  65.4989	 0.01064 	  32.7494	 0.00131 	1711.0000	 0.00033 	1711.0000	 0.00037 	   4.2775	 0.01136 	 698.2324	 0.00000 	 698.2324	 0.00000 	  85.5500	 0.00213 	  85.5500	 0.00000 
	 856	  65.5754	 0.01057 	  65.5754	 0.01064 	  32.7877	 0.00130 	1713.0000	 0.00033 	1713.0000	 0.00037 	   4.2825	 0.01030 	 711.2135	 0.00000 	 711.2135	 0.00000 	  85.6500	 0.00231 	  85.6500	 0.00000 
	 857	  65.6520	 0.01057 	  65.6520	 0.01064 	  32.8260	 0.00130 	1715.0000	 0.00033 	1715.0000	 0.00037 	   4.2875	 0.01162 	 724.4360	 0.00000 	 724.4360	 0.00000 	  85.7500	 0.00234 	  85.7500	 0.00000 
	 858	  65.7286	 0.01057 	  65.7286	 0.01064 	  32.8643	 0.00129 	1717.0000	 0.00033 	1717.0000	 0.00037 	   4.2925	 0.01400 	 737.9042	 0.00000 	 737.9042	 0.00000 	  85.8500	 0.00205 	  85.8500	 0.00000 
	 859	  65.8051	 0.01057 	  65.8051	 0.01064 	  32.9026	 0.00129 	1719.0000	 0.00033 	1719.0000	 0.00037 	   4.2975	 0.01400 	 751.6229	 0.00000 	 751.6229	 0.00000 	  85.9500	 0.00234 	  85.9500	 0.00000 
	 860	  65.8817	 0.01057 	  65.8817	 0.01064 	  32.9408	 0.00129 	1721.0000	 0.00033 	1721.0000	 0.00037 	   4.3025	 0.01242 	 765.5966	 0.00000 	 765.5966	 0.00000 	  86.0500	 0.00275 	  86.0500	 0.00000 
	 861	  65.9582	 0.01057 	  65.9582	 0.01063 	  32.9791	 0.00128 	1723.0000	 0.00033 	1723.0000	 0.00037 	   4.3075	 0.01242 	 779.8301	 0.00000 	 779.8301	 0.00000 	  86.1500	 0.00271 	  86.1500	 0.00000 
	 862	  66.0348	 0.01056 	  66.0348	 0.01063 	  33.0174	 0.00128 	1725.0000	 0.00033 	1725.0000	 0.00037 	   4.3125	 0.01612 	 794.3282	 0.00000 	 794.3282	 0.00000 	  86.2500	 0.00244 	  86.2500	 0.00000 
	 863	  66.1114	 0.01056 	  66.1114	 0.01063 	  33.0557	 0.00128 	1727.0000	 0.00033 	1727.0000	 0.00037 	   4.3175	 0.01427 	 809.0959	 0.00000 	 809.0959	 0.00000 	  86.3500	 0.00279 	  86.3500	 0.00000 
	 864	  66.1879	 0.01056 	  66.1879	 0.01063 	  33.0940	 0.00127 	1729.0000	 0.00033 	1729.0000	 0.00037 	   4.3225	 0.01612 	 824.1381	 0.00000 	 824.1381	 0.00000 	  86.4500	 0.00246 	  86.4500	 0.00000 
	 865	  66.2645	 0.01056 	  66.2645	 0.01063 	  33.1322	 0.00127 	1731.0000	 0.00033 	1731.0000	 0.00037 	   4.3275	 0.01136 	 839.4600	 0.00000 	 839.4600	 0.00000 	  86.5500	 0.00209 	  86.5500	 0.00000 
	 866	  66.3411	 0.01056 	  66.3411	 0.01063 	  33.1705	 0.00127 	1733.0000	 0.00033 	1733.0000	 0.00037 	   4.3325	 0.01136 	 855.0667	 0.00000 	 855.0667	 0.00000 	  86.6500	 0.00271 	  86.6500	 0.00000 
	 867	  66.4176	 0.01056 	  66.4176	 0.01063 	  33.2088	 0.00126 	1735.0000	 0.00033 	1735.0000	 0.00037 	   4.3375	 0.01453 	 870.9636	 0.00000 	 870.9636	 0.00000 	  86.7500	 0.00288 	  86.7500	 0.00000 
	 868	  66.4942	 0.01056 	  66.4942	 0.01063 	  33.2471	 0.00126 	1737.0000	 0.00033 	1737.0000	 0.00037 	   4.3425	 0.01374 	 887.1560	 0.00000 	 887.1560	 0.00000 	  86.8500	 0.00255 	  86.8500	 0.00000 
	 869	  66.5707	 0.01056 	  66.5707	 0.01063 	  33.2854	 0.00126 	1739.0000	 0.00033 	1739.0000	 0.00037 	   4.3475	 0.01083 	 903.6495	 0.00000 	 903.6495	 0.00000 	  86.9500	 0.00248 	  86.9500	 0.00000 
	 870	  66.6473	 0.01056 	  66.6473	 0.01063 	  33.3237	 0.00125 	1741.0000	 0.00033 	1741.0000	 0.00037 	   4.3525	 0.01215 	 920.4496	 0.00000 	 920.4496	 0.00000 	  87.0500	 0.00281 	  87.0500	 0.00000 
	 871	  66.7239	 0.01056 	  66.7239	 0.01063 	  33.3619	 0.00125 	1743.0000	 0.00033 	1743.0000	 0.00037 	   4.3575	 0.01321 	 937.5620	 0.00000 	 937.5620	 0.00000 	  87.1500	 0.00230 	  87.1500	 0.00000 
	 872	  66.8004	 0.01056 	  66.8004	 0.01063 	  33.4002	 0.00125 	1745.0000	 0.00033 	1745.0000	 0.00037 	   4.3625	 0.01321 	 954.9926	 0.00000 	 954.9926	 0.00000 	  87.2500	 0.00226 	  87.2500	 0.00000 
	 873	  66.8770	 0.01056 	  66.8770	 0.01063 	  33.4385	 0.00124 	1747.0000	 0.00033 	1747.0000	 0.00037 	   4.3675	 0.01347 	 972.7472	 0.00000 	 972.7472	 0.00000 	  87.3500	 0.00229 	  87.3500	 0.00000 
	 874	  66.9535	 0.01056 	  66.9535	 0.01063 	  33.4768	 0.00124 	1749.0000	 0.00033 	1749.0000	 0.00037 	   4.3725	 0.01162 	 990.8319	 0.00000 	 990.8319	 0.00000 	  87.4500	 0.00260 	  87.4500	 0.00000 
	 875	  67.0301	 0.01056 	  67.0301	 0.01063 	  33.5151	 0.00124 	1751.0000	 0.00033 	1751.0000	 0.00037 	   4.3775	 0.01321 	1009.2529	 0.00000 	1009.2529	 0.00000 	  87.5500	 0.00206 	  87.5500	 0.00000 
	 876	  67.1067	 0.01056 	  67.1067	 0.01063 	  33.5533	 0.00123 	1753.0000	 0.00033 	1753.0000	 0.00037 	   4.3825	 0.01321 	1028.0163	 0.00000 	1028.0163	 0.00000 	  87.6500	 0.00225 	  87.6500	 0.00000 
	 877	  67.1832	 0.01056 	  67.1832	 0.01063 	  33.5916	 0.00123 	1755.0000	 0.00033 	1755.0000	 0.00037 	   4.3875	 0.01321 	1047.1285	 0.00000 	1047.1285	 0.00000 	  87.7500	 0.00234 	  87.7500	 0.00000 
	 878	  67.2598	 0.01056 	  67.2598	 0.01063 	  33.6299	 0.00123 	1757.0000	 0.00033 	1757.0000	 0.00037 	   4.3925	 0.01427 	1066.5961	 0.00000 	1066.5961	 0.00000 	  87.8500	 0.00269 	  87.8500	 0.00000 
	 879	  67.3364	 0.01056 	  67.3364	 0.01063 	  33.6682	 0.00122 	1759.0000	 0.00033 	1759.0000	 0.00037 	   4.3975	 0.01347 	1086.4256	 0.00000 	1086.4256	 0.00000 	  87.9500	 0.00239 	  87.9500	 0.00000 
	 880	  67.4129	 0.01055 	  67.4129	 0.01063 	  33.7065	 0.00122 	1761.0000	 0.00032 	1761.0000	 0.00036 	   4.4025	 0.01110 	1106.6238	 0.00000 	1106.6238	 0.00000 	  88.0500	 0.00193 	  88.0500	 0.00000 
	 881	  67.4895	 0.01055 	  67.4895	 0.01062 	  33.7447	 0.00122 	1763.0000	 0.00032 	1763.0000	 0.00036 	   4.4075	 0.00898 	1127.1975	 0.00000 	1127.1975	 0.00000 	  88.1500	 0.00226 	  88.1500	 0.00000 
	 882	  67.5660	 0.01055 	  67.5660	 0.01062 	  33.7830	 0.00121 	1765.0000	 0.00032 	1765.0000	 0.00036 	   4.4125	 0.01215 	1148.1536	 0.00000 	1148.1536	 0.00000 	  88.2500	 0.00210 	  88.2500	 0.00000 
	 883	  67.6426	 0.01055 	  67.6426	 0.01062 	  33.8213	 0.00121 	1767.0000	 0.00032 	1767.0000	 0.00036 	   4.4175	 0.01585 	1169.4994	 0.00000 	1169.4994	 0.00000 	  88.3500	 0.00211 	  88.3500	 0.00000 
	 884	  67.7192	 0.01055 	  67.7192	 0.01062 	  33.8596	 0.00121 	1769.0000	 0.00032 	1769.0000	 0.00036 	   4.4225	 0.00977 	1191.2420	 0.00000 	1191.2420	 0.00000 	  88.4500	 0.00213 	  88.4500	 0.00000 
	 885	  67.7957	 0.01055 	  67.7957	 0.01062 	  33.8979	 0.00120 	1771.0000	 0.00032 	1771.0000	 0.00036 	   4.4275	 0.01427 	1213.3889	 0.00000 	1213.3889	 0.00000 	  88.5500	 0.00256 	  88.5500	 0.00000 
	 886	  67.8723	 0.01055 	  67.8723	 0.01062 	  33.9361	 0.00120 	1773.0000	 0.00032 	1773.0000	 0.00036 	   4.4325	 0.01004 	1235.9474	 0.00000 	1235.9474	 0.00000 	  88.6500	 0.00232 	  88.6500	 0.00000 
	 887	  67.9489	 0.01055 	  67.9489	 0.01062 	  33.9744	 0.00120 	1775.0000	 0.00032 	1775.0000	 0.00036 	   4.4375	 0.01215 	1258.9254	 0.00000 	1258.9254	 0.00000 	  88.7500	 0.00240 	  88.7500	 0.00000 
	 888	  68.0254	 0.01055 	  68.0254	 0.01062 	  34.0127	 0.00119 	1777.0000	 0.00032 	1777.0000	 0.00036 	   4.4425	 0.01083 	1282.3306	 0.00000 	1282.3306	 0.00000 	  88.8500	 0.00221 	  88.8500	 0.00000 
	 889	  68.1020	 0.01055 	  68.1020	 0.01062 	  34.0510	 0.00119 	1779.0000	 0.00032 	1779.0000	 0.00036 	   4.4475	 0.01321 	1306.1709	 0.00000 	1306.1709	 0.00000 	  88.9500	 0.00226 	  88.9500	 0.00000 
	 890	  68.1785	 0.01055 	  68.1785	 0.01062 	  34.0893	 0.00119 	1781.0000	 0.00032 	1781.0000	 0.00036 	   4.4525	 0.01004 	1330.4544	 0.00000 	1330.4544	 0.00000 	  89.0500	 0.00232 	  89.0500	 0.00000 
	 891	  68.2551	 0.01055 	  68.2551	 0.01062 	  34.1276	 0.00119 	1783.0000	 0.00032 	1783.0000	 0.00036 	   4.4575	 0.01162 	1355.1894	 0.00000 	1355.1894	 0.00000 	  89.1500	 0.00234 	  89.1500	 0.00000 
	 892	  68.3317	 0.01055 	  68.3317	 0.01062 	  34.1658	 0.00118 	1785.0000	 0.00032 	1785.0000	 0.00036 	   4.4625	 0.01057 	1380.3843	 0.00000 	1380.3843	 0.00000 	  89.2500	 0.00217 	  89.2500	 0.00000 
	 893	  68.4082	 0.01055 	  68.4082	 0.01062 	  34.2041	 0.00118 	1787.0000	 0.00032 	1787.0000	 0.00036 	   4.4675	 0.00766 	1406.0475	 0.00000 	1406.0475	 0.00000 	  89.3500	 0.00225 	  89.3500	 0.00000 
	 894	  68.4848	 0.01055 	  68.4848	 0.01062 	  34.2424	 0.00118 	1789.0000	 0.00032 	1789.0000	 0.00036 	   4.4725	 0.01374 	1432.1879	 0.00000 	1432.1879	 0.00000 	  89.4500	 0.00234 	  89.4500	 0.00000 
	 895	  68.5614	 0.01055 	  68.5614	 0.01062 	  34.2807	 0.00117 	1791.0000	 0.00032 	1791.0000	 0.00036 	   4.4775	 0.00845 	1458.8143	 0.00000 	1458.8143	 0.00000 	  89.5500	 0.00243 	  89.5500	 0.00000 
	 896	  68.6379	 0.01055 	  68.6379	 0.01062 	  34.3190	 0.00117 	1793.0000	 0.00032 	1793.0000	 0.00036 	   4.4825	 0.01189 	1485.9356	 0.00000 	1485.9356	 0.00000 	  89.6500	 0.00185 	  89.6500	 0.00000 
	 897	  68.7145	 0.01055 	  68.7145	 0.01062 	  34.3572	 0.00117 	1795.0000	 0.00032 	1795.0000	 0.00036 	   4.4875	 0.01110 	1513.5612	 0.00000 	1513.5612	 0.00000 	  89.7500	 0.00246 	  89.7500	 0.00000 
	 898	  68.7910	 0.01054 	  68.7910	 0.01062 	  34.3955	 0.00117 	1797.0000	 0.00032 	1797.0000	 0.00036 	   4.4925	 0.01083 	1541.7005	 0.00000 	1541.7005	 0.00000 	  89.8500	 0.00223 	  89.8500	 0.00000 
	 899	  68.8676	 0.01054 	  68.8676	 0.01062 	  34.4338	 0.00116 	1799.0000	 0.00032 	1799.0000	 0.00036 	   4.4975	 0.01453 	1570.3628	 0.00000 	1570.3628	 0.00000 	  89.9500	 0.00251 	  89.9500	 0.00000 
	 900	  68.9442	 0.01054 	  68.9442	 0.01062 	  34.4721	 0.00116 	1801.0000	 0.00032 	1801.0000	 0.00036 	   4.5025	 0.01215 	1599.5580	 0.00000 	1599.5580	 0.00000 	  90.0500	 0.00215 	  90.0500	 0.00000 
	 901	  69.0207	 0.01054 	  69.0207	 0.01062 	  34.5104	 0.00116 	1803.0000	 0.00032 	1803.0000	 0.00036 	   4.5075	 0.01162 	1629.2960	 0.00000 	1629.2960	 0.00000 	  90.1500	 0.00218 	  90.1500	 0.00000 
	 902	  69.0973	 0.01054 	  69.0973	 0.01061 	  34.5486	 0.00115 	1805.0000	 0.00032 	1805.0000	 0.00036 	   4.5125	 0.01189 	1659.5869	 0.00000 	1659.5869	 0.00000 	  90.2500	 0.00226 	  90.2500	 0.00000 
	 903	  69.1738	 0.01054 	  69.1738	 0.01061 	  34.5869	 0.00115 	1807.0000	 0.00032 	1807.0000	 0.00036 	   4.5175	 0.01242 	1690.4409	 0.00000 	1690.4409	 0.00000 	  90.3500	 0.00230 	  90.3500	 0.00000 
	 904	  69.2504	 0.01054 	  69.2504	 0.01061 	  34.6252	 0.00115 	1809.0000	 0.00032 	1809.0000	 0.00036 	   4.5225	 0.01057 	1721.8686	 0.00000 	1721.8686	 0.00000 	  90.4500	 0.00199 	  90.4500	 0.00000 
	 905	  69.3270	 0.01054 	  69.3270	 0.01061 	  34.6635	 0.00115 	1811.0000	 0.00032 	1811.0000	 0.00036 	   4.5275	 0.01215 	1753.8805	 0.00000 	1753.8805	 0.00000 	  90.5500	 0.00209 	  90.5500	 0.00000 
	 906	  69.4035	 0.01054 	  69.4035	 0.01061 	  34.7018	 0.00114 	1813.0000	 0.00032 	1813.0000	 0.00036 	   4.5325	 0.01083 	1786.4876	 0.00000 	1786.4876	 0.00000 	  90.6500	 0.00232 	  90.6500	 0.00000 
	 907	  69.4801	 0.01054 	  69.4801	 0.01061 	  34.7400	 0.00114 	1815.0000	 0.00032 	1815.0000	 0.00036 	   4.5375	 0.01004 	1819.7009	 0.00000 	1819.7009	 0.00000 	  90.7500	 0.00269 	  90.7500	 0.00000 
	 908	  69.5567	 0.01054 	  69.5567	 0.01061 	  34.7783	 0.00114 	1817.0000	 0.00032 	1817.0000	 0.00036 	   4.5425	 0.01189 	1853.5316	 0.00000 	1853.5316	 0.00000 	  90.8500	 0.00225 	  90.8500	 0.00000 
	 909	  69.6332	 0.01054 	  69.6332	 0.01061 	  34.8166	 0.00113 	1819.0000	 0.00032 	1819.0000	 0.00036 	   4.5475	 0.01189 	1887.9913	 0.00000 	1887.9913	 0.00000 	  90.9500	 0.00178 	  90.9500	 0.00000 
	 910	  69.7098	 0.01054 	  69.7098	 0.01061 	  34.8549	 0.00113 	1821.0000	 0.00032 	1821.0000	 0.00036 	   4.5525	 0.01136 	1923.0917	 0.00000 	1923.0917	 0.00000 	  91.0500	 0.00210 	  91.0500	 0.00000 
	 911	  69.7863	 0.01054 	  69.7863	 0.01061 	  34.8932	 0.00113 	1823.0000	 0.00032 	1823.0000	 0.00036 	   4.5575	 0.01268 	1958.8447	 0.00000 	1958.8447	 0.00000 	  91.1500	 0.00227 	  91.1500	 0.00000 
	 912	  69.8629	 0.01054 	  69.8629	 0.01061 	  34.9315	 0.00113 	1825.0000	 0.00032 	1825.0000	 0.00036 	   4.5625	 0.00951 	1995.2623	 0.00000 	1995.2623	 0.00000 	  91.2500	 0.00211 	  91.2500	 0.00000 
	 913	  69.9395	 0.01054 	  69.9395	 0.01061 	  34.9697	 0.00112 	1827.0000	 0.00032 	1827.0000	 0.00036 	   4.5675	 0.00872 	2032.3570	 0.00000 	2032.3570	 0.00000 	  91.3500	 0.00219 	  91.3500	 0.00000 
	 914	  70.0160	 0.01054 	  70.0160	 0.01061 	  35.0080	 0.00112 	1829.0000	 0.00032 	1829.0000	 0.00036 	   4.5725	 0.01057 	2070.1413	 0.00000 	2070.1413	 0.00000 	  91.4500	 0.00206 	  91.4500	 0.00000 
	 915	  70.0926	 0.01054 	  70.0926	 0.01061 	  35.0463	 0.00112 	1831.0000	 0.00032 	1831.0000	 0.00035 	   4.5775	 0.01189 	2108.6281	 0.00000 	2108.6281	 0.00000 	  91.5500	 0.00192 	  91.5500	 0.00000 
	 916	  70.1692	 0.01054 	  70.1692	 0.01061 	  35.0846	 0.00112 	1833.0000	 0.00031 	1833.0000	 0.00035 	   4.5825	 0.01004 	2147.8305	 0.00000 	2147.8305	 0.00000 	  91.6500	 0.00225 	  91.6500	 0.00000 
	 917	  70.2457	 0.01053 	  70.2457	 0.01061 	  35.1229	 0.00111 	1835.0000	 0.00031 	1835.0000	 0.00035 	   4.5875	 0.01374 	2187.7616	 0.00000 	2187.7616	 0.00000 	  91.7500	 0.00239 	  91.7500	 0.00000 
	 918	  70.3223	 0.01053 	  70.3223	 0.01061 	  35.1611	 0.00111 	1837.0000	 0.00031 	1837.0000	 0.00035 	   4.5925	 0.00872 	2228.4351	 0.00000 	2228.4351	 0.00000 	  91.8500	 0.00201 	  91.8500	 0.00000 
	 919	  70.3988	 0.01053 	  70.3988	 0.01061 	  35.1994	 0.00111 	1839.0000	 0.00031 	1839.0000	 0.00035 	   4.5975	 0.01427 	2269.8649	 0.00000 	2269.8649	 0.00000 	  91.9500	 0.00190 	  91.9500	 0.00000 
	 920	  70.4754	 0.01053 	  70.4754	 0.01061 	  35.2377	 0.00111 	1841.0000	 0.00031 	1841.0000	 0.00035 	   4.6025	 0.01321 	2312.0648	 0.00000 	2312.0648	 0.00000 	  92.0500	 0.00194 	  92.0500	 0.00000 
	 921	  70.5520	 0.01053 	  70.5520	 0.01061 	  35.2760	 0.00110 	1843.0000	 0.00031 	1843.0000	 0.00035 	   4.6075	 0.00793 	2355.0493	 0.00000 	2355.0493	 0.00000 	  92.1500	 0.00230 	  92.1500	 0.00000 
	 922	  70.6285	 0.01053 	  70.6285	 0.01061 	  35.3143	 0.00110 	1845.0000	 0.00031 	1845.0000	 0.00035 	   4.6125	 0.01083 	2398.8329	 0.00000 	2398.8329	 0.00000 	  92.2500	 0.00227 	  92.2500	 0.00000 
	 923	  70.7051	 0.01053 	  70.7051	 0.01060 	  35.3525	 0.00110 	1847.0000	 0.00031 	1847.0000	 0.00035 	   4.6175	 0.00951 	2443.4306	 0.00000 	2443.4306	 0.00000 	  92.3500	 0.00236 	  92.3500	 0.00000 
	 924	  70.7817	 0.01053 	  70.7817	 0.01060 	  35.3908	 0.00110 	1849.0000	 0.00031 	1849.0000	 0.00035 	   4.6225	 0.01057 	2488.8573	 0.00000 	2488.8573	 0.00000 	  92.4500	 0.00231 	  92.4500	 0.00000 
	 925	  70.8582	 0.01053 	  70.8582	 0.01060 	  35.4291	 0.00109 	1851.0000	 0.00031 	1851.0000	 0.00035 	   4.6275	 0.01374 	2535.1286	 0.00000 	2535.1286	 0.00000 	  92.5500	 0.00214 	  92.5500	 0.00000 
	 926	  70.9348	 0.01053 	  70.9348	 0.01060 	  35.4674	 0.00109 	1853.0000	 0.00031 	1853.0000	 0.00035 	   4.6325	 0.00898 	2582.2602	 0.00000 	2582.2602	 0.00000 	  92.6500	 0.00234 	  92.6500	 0.00000 
	 927	  71.0113	 0.01053 	  71.0113	 0.01060 	  35.5057	 0.00109 	1855.0000	 0.00031 	1855.0000	 0.00035 	   4.6375	 0.01030 	2630.2680	 0.00000 	2630.2680	 0.00000 	  92.7500	 0.00181 	  92.7500	 0.00000 
	 928	  71.0879	 0.01053 	  71.0879	 0.01060 	  35.5440	 0.00109 	1857.0000	 0.00031 	1857.0000	 0.00035 	   4.6425	 0.01506 	2679.1683	 0.00000 	2679.1683	 0.00000 	  92.8500	 0.00223 	  92.8500	 0.00000 
	 929	  71.1645	 0.01053 	  71.1645	 0.01060 	  35.5822	 0.00108 	1859.0000	 0.00031 	1859.0000	 0.00035 	   4.6475	 0.01057 	2728.9778	 0.00000 	2728.9778	 0.00000 	  92.9500	 0.00193 	  92.9500	 0.00000 
	 930	  71.2410	 0.01053 	  71.2410	 0.01060 	  35.6205	 0.00108 	1861.0000	 0.00031 	1861.0000	 0.00035 	   4.6525	 0.01136 	2779.7133	 0.00000 	2779.7133	 0.00000 	  93.0500	 0.00223 	  93.0500	 0.00000 
	 931	  71.3176	 0.01053 	  71.3176	 0.01060 	  35.6588	 0.00108 	1863.0000	 0.00031 	1863.0000	 0.00035 	   4.6575	 0.01321 	2831.3920	 0.00000 	2831.3920	 0.00000 	  93.1500	 0.00213 	  93.1500	 0.00000 
	 932	  71.3942	 0.01053 	  71.3942	 0.01060 	  35.6971	 0.00108 	1865.0000	 0.00031 	1865.0000	 0.00035 	   4.6625	 0.01242 	2884.0315	 0.00000 	2884.0315	 0.00000 	  93.2500	 0.00205 	  93.2500	 0.00000 
	 933	  71.4707	 0.01053 	  71.4707	 0.01060 	  35.7354	 0.00108 	1867.0000	 0.00031 	1867.0000	 0.00035 	   4.6675	 0.01532 	2937.6497	 0.00000 	2937.6497	 0.00000 	  93.3500	 0.00205 	  93.3500	 0.00000 
	 934	  71.5473	 0.01053 	  71.5473	 0.01060 	  35.7736	 0.00107 	1869.0000	 0.00031 	1869.0000	 0.00035 	   4.6725	 0.01110 	2992.2646	 0.00000 	2992.2646	 0.00000 	  93.4500	 0.00211 	  93.4500	 0.00000 
	 935	  71.6238	 0.01053 	  71.6238	 0.01060 	  35.8119	 0.00107 	1871.0000	 0.00031 	1871.0000	 0.00035 	   4.6775	 0.01004 	3047.8950	 0.00000 	3047.8950	 0.00000 	  93.5500	 0.00229 	  93.5500	 0.00000 
	 936	  71.7004	 0.01053 	  71.7004	 0.01060 	  35.8502	 0.00107 	1873.0000	 0.00031 	1873.0000	 0.00035 	   4.6825	 0.01347 	3104.5596	 0.00000 	3104.5596	 0.00000 	  93.6500	 0.00202 	  93.6500	 0.00000 
	 937	  71.7770	 0.01052 	  71.7770	 0.01060 	  35.8885	 0.00107 	1875.0000	 0.00031 	1875.0000	 0.00035 	   4.6875	 0.01030 	3162.2777	 0.00000 	3162.2777	 0.00000 	  93.7500	 0.00209 	  93.7500	 0.00000 
	 938	  71.8535	 0.01052 	  71.8535	 0.01060 	  35.9268	 0.00106 	1877.0000	 0.00031 	1877.0000	 0.00035 	   4.6925	 0.01189 	3221.0688	 0.00000 	3221.0688	 0.00000 	  93.8500	 0.00156 	  93.8500	 0.00000 
	 939	  71.9301	 0.01052 	  71.9301	 0.01060 	  35.9650	 0.00106 	1879.0000	 0.00031 	1879.0000	 0.00035 	   4.6975	 0.01004 	3280.9529	 0.00000 	3280.9529	 0.00000 	  93.9500	 0.00198 	  93.9500	 0.00000 
	 940	  72.0066	 0.01052 	  72.0066	 0.01060 	  36.0033	 0.00106 	1881.0000	 0.00031 	1881.0000	 0.00035 	   4.7025	 0.00555 	3341.9504	 0.00000 	3341.9504	 0.00000 	  94.0500	 0.00199 	  94.0500	 0.00000 
	 941	  72.0832	 0.01052 	  72.0832	 0.01060 	  36.0416	 0.00106 	1883.0000	 0.00031 	1883.0000	 0.00035 	   4.7075	 0.01083 	3404.0819	 0.00000 	3404.0819	 0.00000 	  94.1500	 0.00185 	  94.1500	 0.00000 
	 942	  72.1598	 0.01052 	  72.1598	 0.01060 	  36.0799	 0.00106 	1885.0000	 0.00031 	1885.0000	 0.00035 	   4.7125	 0.00925 	3467.3685	 0.00000 	3467.3685	 0.00000 	  94.2500	 0.00217 	  94.2500	 0.00000 
	 943	  72.2363	 0.01052 	  72.2363	 0.01060 	  36.1182	 0.00105 	1887.0000	 0.00031 	1887.0000	 0.00035 	   4.7175	 0.01030 	3531.8317	 0.00000 	3531.8317	 0.00000 	  94.3500	 0.00230 	  94.3500	 0.00000 
	 944	  72.3129	 0.01052 	  72.3129	 0.01060 	  36.1564	 0.00105 	1889.0000	 0.00031 	1889.0000	 0.00035 	   4.7225	 0.00793 	3597.4934	 0.00000 	3597.4934	 0.00000 	  94.4500	 0.00201 	  94.4500	 0.00000 
	 945	  72.3895	 0.01052 	  72.3895	 0.01060 	  36.1947	 0.00105 	1891.0000	 0.00031 	1891.0000	 0.00035 	   4.7275	 0.00740 	3664.3757	 0.00000 	3664.3757	 0.00000 	  94.5500	 0.00240 	  94.5500	 0.00000 
	 946	  72.4660	 0.01052 	  72.4660	 0.01059 	  36.2330	 0.00105 	1893.0000	 0.00031 	1893.0000	 0.00035 	   4.7325	 0.01110 	3732.5016	 0.00000 	3732.5016	 0.00000 	  94.6500	 0.00184 	  94.6500	 0.00000 
	 947	  72.5426	 0.01052 	  72.5426	 0.01059 	  36.2713	 0.00104 	1895.0000	 0.00031 	1895.0000	 0.00035 	   4.7375	 0.00872 	3801.8940	 0.00000 	3801.8940	 0.00000 	  94.7500	 0.00254 	  94.7500	 0.00000 
	 948	  72.6191	 0.01052 	  72.6191	 0.01059 	  36.3096	 0.00104 	1897.0000	 0.00031 	1897.0000	 0.00035 	   4.7425	 0.00898 	3872.5764	 0.00000 	3872.5764	 0.00000 	  94.8500	 0.00199 	  94.8500	 0.00000 
	 949	  72.6957	 0.01052 	  72.6957	 0.01059 	  36.3479	 0.00104 	1899.0000	 0.00030 	1899.0000	 0.00035 	   4.7475	 0.00793 	3944.5730	 0.00000 	3944.5730	 0.00000 	  94.9500	 0.00168 	  94.9500	 0.00000 
	 950	  72.7723	 0.01052 	  72.7723	 0.01059 	  36.3861	 0.00104 	1901.0000	 0.00030 	1901.0000	 0.00035 	   4.7525	 0.01162 	4017.9081	 0.00000 	4017.9081	 0.00000 	  95.0500	 0.00161 	  95.0500	 0.00000 
	 951	  72.8488	 0.01052 	  72.8488	 0.01059 	  36.4244	 0.00104 	1903.0000	 0.00030 	1903.0000	 0.00035 	   4.7575	 0.00977 	4092.6066	 0.00000 	4092.6066	 0.00000 	  95.1500	 0.00198 	  95.1500	 0.00000 
	 952	  72.9254	 0.01052 	  72.9254	 0.01059 	  36.4627	 0.00103 	1905.0000	 0.00030 	1905.0000	 0.00035 	   4.7625	 0.00951 	4168.6938	 0.00000 	4168.6938	 0.00000 	  95.2500	 0.00166 	  95.2500	 0.00000 
	 953	  73.0020	 0.01052 	  73.0020	 0.01059 	  36.5010	 0.00103 	1907.0000	 0.00030 	1907.0000	 0.00035 	   4.7675	 0.00977 	4246.1956	 0.00000 	4246.1956	 0.00000 	  95.3500	 0.00201 	  95.3500	 0.00000 
	 954	  73.0785	 0.01052 	  73.0785	 0.01059 	  36.5393	 0.00103 	1909.0000	 0.00030 	1909.0000	 0.00035 	   4.7725	 0.01030 	4325.1383	 0.00000 	4325.1383	 0.00000 	  95.4500	 0.00206 	  95.4500	 0.00000 
	 955	  73.1551	 0.01052 	  73.1551	 0.01059 	  36.5775	 0.00103 	1911.0000	 0.00030 	1911.0000	 0.00035 	   4.7775	 0.01162 	4405.5486	 0.00000 	4405.5486	 0.00000 	  95.5500	 0.00218 	  95.5500	 0.00000 
	 956	  73.2316	 0.01052 	  73.2316	 0.01059 	  36.6158	 0.00103 	1913.0000	 0.00030 	1913.0000	 0.00035 	   4.7825	 0.00793 	4487.4539	 0.00000 	4487.4539	 0.00000 	  95.6500	 0.00195 	  95.6500	 0.00000 
	 957	  73.3082	 0.01052 	  73.3082	 0.01059 	  36.6541	 0.00102 	1915.0000	 0.00030 	1915.0000	 0.00034 	   4.7875	 0.00898 	4570.8819	 0.00000 	4570.8819	 0.00000 	  95.7500	 0.00215 	  95.7500	 0.00000 
	 958	  73.3848	 0.01051 	  73.3848	 0.01059 	  36.6924	 0.00102 	1917.0000	 0.00030 	1917.0000	 0.00034 	   4.7925	 0.00793 	4655.8609	 0.00000 	4655.8609	 0.00000 	  95.8500	 0.00178 	  95.8500	 0.00000 
	 959	  73.4613	 0.01051 	  73.4613	 0.01059 	  36.7307	 0.00102 	1919.0000	 0.00030 	1919.0000	 0.00034 	   4.7975	 0.00951 	4742.4199	 0.00000 	4742.4199	 0.00000 	  95.9500	 0.00221 	  95.9500	 0.00000 
	 960	  73.5379	 0.01051 	  73.5379	 0.01059 	  36.7689	 0.00102 	1921.0000	 0.00030 	1921.0000	 0.00034 	   4.8025	 0.01268 	4830.5880	 0.00000 	4830.5880	 0.00000 	  96.0500	 0.00205 	  96.0500	 0.00000 
	 961	  73.6145	 0.01051 	  73.6145	 0.01059 	  36.8072	 0.00102 	1923.0000	 0.00030 	1923.0000	 0.00034 	   4.8075	 0.00977 	4920.3954	 0.00000 	4920.3954	 0.00000 	  96.1500	 0.00168 	  96.1500	 0.00000 
	 962	  73.6910	 0.01051 	  73.6910	 0.01059 	  36.8455	 0.00101 	1925.0000	 0.00030 	1925.0000	 0.00034 	   4.8125	 0.00925 	5011.8723	 0.00000 	5011.8723	 0.00000 	  96.2500	 0.00203 	  96.2500	 0.00000 
	 963	  73.7676	 0.01051 	  73.7676	 0.01059 	  36.8838	 0.00101 	1927.0000	 0.00030 	1927.0000	 0.00034 	   4.8175	 0.00740 	5105.0500	 0.00000 	5105.0500	 0.00000 	  96.3500	 0.00169 	  96.3500	 0.00000 
	 964	  73.8441	 0.01051 	  73.8441	 0.01059 	  36.9221	 0.00101 	1929.0000	 0.00030 	1929.0000	 0.00034 	   4.8225	 0.01083 	5199.9600	 0.00000 	5199.9600	 0.00000 	  96.4500	 0.00207 	  96.4500	 0.00000 
	 965	  73.9207	 0.01051 	  73.9207	 0.01059 	  36.9603	 0.00101 	1931.0000	 0.00030 	1931.0000	 0.00034 	   4.8275	 0.01004 	5296.6344	 0.00000 	5296.6344	 0.00000 	  96.5500	 0.00184 	  96.5500	 0.00000 
	 966	  73.9973	 0.01051 	  73.9973	 0.01059 	  36.9986	 0.00101 	1933.0000	 0.00030 	1933.0000	 0.00034 	   4.8325	 0.01083 	5395.1062	 0.00000 	5395.1062	 0.00000 	  96.6500	 0.00238 	  96.6500	 0.00000 
	 967	  74.0738	 0.01051 	  74.0738	 0.01059 	  37.0369	 0.00100 	1935.0000	 0.00030 	1935.0000	 0.00034 	   4.8375	 0.01110 	5495.4087	 0.00000 	5495.4087	 0.00000 	  96.7500	 0.00210 	  96.7500	 0.00000 
	 968	  74.1504	 0.01051 	  74.1504	 0.01059 	  37.0752	 0.00100 	1937.0000	 0.00030 	1937.0000	 0.00034 	   4.8425	 0.01347 	5597.5760	 0.00000 	5597.5760	 0.00000 	  96.8500	 0.00168 	  96.8500	 0.00000 
	 969	  74.2269	 0.01051 	  74.2269	 0.01059 	  37.1135	 0.00100 	1939.0000	 0.00030 	1939.0000	 0.00034 	   4.8475	 0.00925 	5701.6427	 0.00000 	5701.6427	 0.00000 	  96.9500	 0.00198 	  96.9500	 0.00000 
	 970	  74.3035	 0.01051 	  74.3035	 0.01059 	  37.1518	 0.00100 	1941.0000	 0.00030 	1941.0000	 0.00034 	   4.8525	 0.01110 	5807.6442	 0.00000 	5807.6442	 0.00000 	  97.0500	 0.00195 	  97.0500	 0.00000 
	 971	  74.3801	 0.01051 	  74.3801	 0.01058 	  37.1900	 0.00100 	1943.0000	 0.00030 	1943.0000	 0.00034 	   4.8575	 0.00555 	5915.6163	 0.00000 	5915.6163	 0.00000 	  97.1500	 0.00199 	  97.1500	 0.00000 
	 972	  74.4566	 0.01051 	  74.4566	 0.01058 	  37.2283	 0.00100 	1945.0000	 0.00030 	1945.0000	 0.00034 	   4.8625	 0.01004 	6025.5959	 0.00000 	6025.5959	 0.00000 	  97.2500	 0.00173 	  97.2500	 0.00000 
	 973	  74.5332	 0.01051 	  74.5332	 0.01058 	  37.2666	 0.00099 	1947.0000	 0.00030 	1947.0000	 0.00034 	   4.8675	 0.00872 	6137.6201	 0.00000 	6137.6201	 0.00000 	  97.3500	 0.00174 	  97.3500	 0.00000 
	 974	  74.6098	 0.01051 	  74.6098	 0.01058 	  37.3049	 0.00099 	1949.0000	 0.00030 	1949.0000	 0.00034 	   4.8725	 0.01242 	6251.7269	 0.00000 	6251.7269	 0.00000 	  97.4500	 0.00192 	  97.4500	 0.00000 
	 975	  74.6863	 0.01051 	  74.6863	 0.01058 	  37.3432	 0.00099 	1951.0000	 0.00030 	1951.0000	 0.00034 	   4.8775	 0.01057 	6367.9552	 0.00000 	6367.9552	 0.00000 	  97.5500	 0.00219 	  97.5500	 0.00000 
	 976	  74.7629	 0.01051 	  74.7629	 0.01058 	  37.3814	 0.00099 	1953.0000	 0.00030 	1953.0000	 0.00034 	   4.8825	 0.00872 	6486.3443	 0.00000 	6486.3443	 0.00000 	  97.6500	 0.00182 	  97.6500	 0.00000 
	 977	  74.8394	 0.01051 	  74.8394	 0.01058 	  37.4197	 0.00099 	1955.0000	 0.00030 	1955.0000	 0.00034 	   4.8875	 0.01004 	6606.9345	 0.00000 	6606.9345	 0.00000 	  97.7500	 0.00197 	  97.7500	 0.00000 
	 978	  74.9160	 0.01051 	  74.9160	 0.01058 	  37.4580	 0.00098 	1957.0000	 0.00030 	1957.0000	 0.00034 	   4.8925	 0.00660 	6729.7666	 0.00000 	6729.7666	 0.00000 	  97.8500	 0.00181 	  97.8500	 0.00000 
	 979	  74.9926	 0.01051 	  74.9926	 0.01058 	  37.4963	 0.00098 	1959.0000	 0.00030 	1959.0000	 0.00034 	   4.8975	 0.00793 	6854.8823	 0.00000 	6854.8823	 0.00000 	  97.9500	 0.00181 	  97.9500	 0.00000 
	 980	  75.0691	 0.01050 	  75.0691	 0.01058 	  37.5346	 0.00098 	1961.0000	 0.00030 	1961.0000	 0.00034 	   4.9025	 0.00872 	6982.3240	 0.00000 	6982.3240	 0.00000 	  98.0500	 0.00166 	  98.0500	 0.00000 
	 981	  75.1457	 0.01050 	  75.1457	 0.01058 	  37.5728	 0.00098 	1963.0000	 0.00030 	1963.0000	 0.00034 	   4.9075	 0.00977 	7112.1351	 0.00000 	7112.1351	 0.00000 	  98.1500	 0.00127 	  98.1500	 0.00000 
	 982	  75.2223	 0.01050 	  75.2223	 0.01058 	  37.6111	 0.00098 	1965.0000	 0.00030 	1965.0000	 0.00034 	   4.9125	 0.00872 	7244.3596	 0.00000 	7244.3596	 0.00000 	  98.2500	 0.00222 	  98.2500	 0.00000 
	 983	  75.2988	 0.01050 	  75.2988	 0.01058 	  37.6494	 0.00098 	1967.0000	 0.00030 	1967.0000	 0.00034 	   4.9175	 0.01083 	7379.0423	 0.00000 	7379.0423	 0.00000 	  98.3500	 0.00180 	  98.3500	 0.00000 
	 984	  75.3754	 0.01050 	  75.3754	 0.01058 	  37.6877	 0.00097 	1969.0000	 0.00030 	1969.0000	 0.00034 	   4.9225	 0.01083 	7516.2289	 0.00000 	7516.2289	 0.00000 	  98.4500	 0.00197 	  98.4500	 0.00000 
	 985	  75.4519	 0.01050 	  75.4519	 0.01058 	  37.7260	 0.00097 	1971.0000	 0.00030 	1971.0000	 0.00034 	   4.9275	 0.00819 	7655.9661	 0.00000 	7655.9661	 0.00000 	  98.5500	 0.00177 	  98.5500	 0.00000 
	 986	  75.5285	 0.01050 	  75.5285	 0.01058 	  37.7643	 0.00097 	1973.0000	 0.00030 	1973.0000	 0.00034 	   4.9325	 0.01189 	7798.3011	 0.00000 	7798.3011	 0.00000 	  98.6500	 0.00151 	  98.6500	 0.00000 
	 987	  75.6051	 0.01050 	  75.6051	 0.01058 	  37.8025	 0.00097 	1975.0000	 0.00030 	1975.0000	 0.00034 	   4.9375	 0.00713 	7943.2823	 0.00000 	7943.2823	 0.00000 	  98.7500	 0.00151 	  98.7500	 0.00000 
	 988	  75.6816	 0.01050 	  75.6816	 0.01058 	  37.8408	 0.00097 	1977.0000	 0.00030 	1977.0000	 0.00034 	   4.9425	 0.01189 	8090.9590	 0.00000 	8090.9590	 0.00000 	  98.8500	 0.00169 	  98.8500	 0.00000 
	 989	  75.7582	 0.01050 	  75.7582	 0.01058 	  37.8791	 0.00097 	1979.0000	 0.00030 	1979.0000	 0.00033 	   4.9475	 0.00898 	8241.3812	 0.00000 	8241.3812	 0.00000 	  98.9500	 0.00213 	  98.9500	 0.00000 
	 990	  75.8348	 0.01050 	  75.8348	 0.01058 	  37.9174	 0.00096 	1981.0000	 0.00030 	1981.0000	 0.00033 	   4.9525	 0.00898 	8394.5999	 0.00000 	8394.5999	 0.00000 	  99.0500	 0.00172 	  99.0500	 0.00000 
	 991	  75.9113	 0.01050 	  75.9113	 0.01058 	  37.9557	 0.00096 	1983.0000	 0.00030 	1983.0000	 0.00033 	   4.9575	 0.00872 	8550.6671	 0.00000 	8550.6671	 0.00000 	  99.1500	 0.00184 	  99.1500	 0.00000 
	 992	  75.9879	 0.01050 	  75.9879	 0.01058 	  37.9939	 0.00096 	1985.0000	 0.00029 	1985.0000	 0.00033 	   4.9625	 0.00872 	8709.6359	 0.00000 	8709.6359	 0.00000 	  99.2500	 0.00178 	  99.2500	 0.00000 
	 993	  76.0644	 0.01050 	  76.0644	 0.01058 	  38.0322	 0.00096 	1987.0000	 0.00029 	1987.0000	 0.00033 	   4.9675	 0.00740 	8871.5601	 0.00000 	8871.5601	 0.00000 	  99.3500	 0.00195 	  99.3500	 0.00000 
	 994	  76.1410	 0.01050 	  76.1410	 0.01058 	  38.0705	 0.00096 	1989.0000	 0.00029 	1989.0000	 0.00033 	   4.9725	 0.00872 	9036.4947	 0.00000 	9036.4947	 0.00000 	  99.4500	 0.00178 	  99.4500	 0.00000 
	 995	  76.2176	 0.01050 	  76.2176	 0.01058 	  38.1088	 0.00096 	1991.0000	 0.00029 	1991.0000	 0.00033 	   4.9775	 0.00687 	9204.4957	 0.00000 	9204.4957	 0.00000 	  99.5500	 0.00162 	  99.5500	 0.00000 
	 996	  76.2941	 0.01050 	  76.2941	 0.01058 	  38.1471	 0.00095 	1993.0000	 0.00029 	1993.0000	 0.00033 	   4.9825	 0.00713 	9375.6201	 0.00000 	9375.6201	 0.00000 	  99.6500	 0.00185 	  99.6500	 0.00000 
	 997	  76.3707	 0.01050 	  76.3707	 0.01057 	  38.1853	 0.00095 	1995.0000	 0.00029 	1995.0000	 0.00033 	   4.9875	 0.00819 	9549.9259	 0.00000 	9549.9259	 0.00000 	  99.7500	 0.00194 	  99.7500	 0.00000 
	 998	  76.4472	 0.01050 	  76.4472	 0.01057 	  38.2236	 0.00095 	1997.0000	 0.00029 	1997.0000	 0.00033 	   4.9925	 0.00660 	9727.4722	 0.00000 	9727.4722	 0.00000 	  99.8500	 0.00170 	  99.8500	 0.00000 
	 999	  76.5238	 0.01050 	  76.5238	 0.01057 	  38.2619	 0.00095 	1999.0000	 0.00029 	1999.0000	 0.00033 	   4.9975	 0.01162 	9908.3194	 0.00000 	9908.3194	 0.00000 	  99.9500	 0.00222 	  99.9500	 0.00000 
 Before			 0.00000		 0.00000		 0.00000		 0.00000		 0.00000		 0.00000		 0.00000		 0.00000		 0.00000		 0.00000
 After			 0.00000		 0.00000		 0.00000		 0.00000		 0.00000		 0.00000		 0.00000		 0.00000		 0.00000		 0.00000
	Generation time in years specified at runtime: 5.000000 
	Geometric mean of mutation rates per year (based on rates specified in input file): 2.812000e-006
	Geometric mean of ML estimates of relevant mutation rate scalars: 1.009253e+000


MARGINAL DISTRIBUTION VALUES IN DEMOGRAPHIC UNITS
	Calculations use mutation rates (in years) and generation time (in years) input at runtime
	  - note, curve height has not been adjusted with the scale change. Integration does not equal 1 
	Parameter	Meaning	Units 
	q1	Pop1 Ne	Individuals 
	q2	Pop2 Ne	Individuals 
	qa	Ancest.Pop Ne	Individuals 
	t	Years Div.	Years
	m1	Pop1 Migr.	Average # of migrations per 1000 generations per gene copy
	m2	Pop1 Migr.	Average # of migrations per 1000 generations per gene copy
========================================
 Summaries
	Value  	 q1  	 q2  	 qa  	 m1  	 m2  	 t   
	Minbin 	 686.9711	 686.9711	 343.4856	   0.0139	   0.0139	 897.2732
	Maxbin	1373255.2752	1373255.2752	686627.6376	  27.8483	  27.8483	1793649.1103
	HiPt  	52896.7765	41905.2385	179642.9487	   0.0139	   0.0139	2691.8196
	HiSmth	52896.7765	41905.2385	179642.9487	   0.0139	   0.0139	 897.2732
	Mean  	589552.4885	586003.2048	210257.4118	  11.1522	  11.7427	115164.4038
	95Lo  	29539.7583	17174.2781	86214.8760	   0.0418	   0.1254	 897.2732
	95Hi  	1330663.0655	1332037.0078	431074.3798	  26.7059	  26.8452	1167352.4225
	HPD90Lo	8930.6246 	686.9711 	94458.5294 	  0.0139 	  0.0139 	897.2732 
	HPD90Hi	1207008.2634 	1202886.4366 	331463.5669 	 23.3624 	 23.8640 	270079.2307 

	Parameter	q1  	L	q2  	L	qa  	L	m1  	L	m2  	L	t   	L
	HiPt	52896.7765	 0.03072 	41905.2385	 0.03410 	179642.9487	 0.12197 	   0.0139	 0.00789 	   0.0139	 0.00590 	2691.8196	12.91977 

	   0	 686.9711	 0.00062 	 686.9711	 0.02671 	 343.4856	 0.00378 	   0.0139	 0.00789 	   0.0139	 0.00590 	 897.2732	12.84844 
	   1	2060.9134	 0.00426 	2060.9134	 0.02134 	1030.4567	 0.00337 	   0.0418	 0.00577 	   0.0418	 0.00223 	2691.8196	12.91977 
	   2	3434.8556	 0.00661 	3434.8556	 0.02253 	1717.4278	 0.00283 	   0.0697	 0.00447 	   0.0697	 0.00160 	4486.3660	12.32457 
	   3	4808.7979	 0.00831 	4808.7979	 0.02367 	2404.3989	 0.00268 	   0.0975	 0.00389 	   0.0975	 0.00158 	6280.9123	12.08099 
	   4	6182.7401	 0.00938 	6182.7401	 0.02593 	3091.3701	 0.00265 	   0.1254	 0.00305 	   0.1254	 0.00149 	8075.4587	11.39914 
	   5	7556.6824	 0.01039 	7556.6824	 0.02785 	3778.3412	 0.00263 	   0.1532	 0.00250 	   0.1532	 0.00137 	9870.0051	10.23305 
	   6	8930.6246	 0.01132 	8930.6246	 0.02884 	4465.3123	 0.00260 	   0.1811	 0.00221 	   0.1811	 0.00135 	11664.5515	 9.04687 
	   7	10304.5668	 0.01218 	10304.5668	 0.02912 	5152.2834	 0.00259 	   0.2090	 0.00185 	   0.2090	 0.00130 	13459.0979	 8.07363 
	   8	11678.5091	 0.01306 	11678.5091	 0.02901 	5839.2545	 0.00260 	   0.2368	 0.00162 	   0.2368	 0.00123 	15253.6443	 7.36034 
	   9	13052.4513	 0.01398 	13052.4513	 0.02871 	6526.2257	 0.00263 	   0.2647	 0.00139 	   0.2647	 0.00119 	17048.1906	 6.60901 
	  10	14426.3936	 0.01493 	14426.3936	 0.02840 	7213.1968	 0.00267 	   0.2926	 0.00123 	   0.2926	 0.00112 	18842.7370	 5.80194 
	  11	15800.3358	 0.01588 	15800.3358	 0.02818 	7900.1679	 0.00274 	   0.3204	 0.00113 	   0.3204	 0.00109 	20637.2834	 5.17478 
	  12	17174.2781	 0.01683 	17174.2781	 0.02812 	8587.1390	 0.00281 	   0.3483	 0.00110 	   0.3483	 0.00106 	22431.8298	 4.48262 
	  13	18548.2203	 0.01777 	18548.2203	 0.02824 	9274.1102	 0.00290 	   0.3761	 0.00106 	   0.3761	 0.00107 	24226.3762	 3.98781 
	  14	19922.1626	 0.01870 	19922.1626	 0.02853 	9961.0813	 0.00300 	   0.4040	 0.00102 	   0.4040	 0.00109 	26020.9226	 3.54557 
	  15	21296.1048	 0.01961 	21296.1048	 0.02895 	10648.0524	 0.00310 	   0.4319	 0.00097 	   0.4319	 0.00110 	27815.4689	 3.15617 
	  16	22670.0471	 0.02051 	22670.0471	 0.02946 	11335.0235	 0.00320 	   0.4597	 0.00096 	   0.4597	 0.00110 	29610.0153	 2.82594 
	  17	24043.9893	 0.02139 	24043.9893	 0.03001 	12021.9947	 0.00330 	   0.4876	 0.00095 	   0.4876	 0.00107 	31404.5617	 2.56123 
	  18	25417.9316	 0.02225 	25417.9316	 0.03059 	12708.9658	 0.00340 	   0.5155	 0.00093 	   0.5155	 0.00108 	33199.1081	 2.33298 
	  19	26791.8738	 0.02307 	26791.8738	 0.03115 	13395.9369	 0.00349 	   0.5433	 0.00091 	   0.5433	 0.00109 	34993.6545	 2.11160 
	  20	28165.8160	 0.02386 	28165.8160	 0.03169 	14082.9080	 0.00359 	   0.5712	 0.00089 	   0.5712	 0.00107 	36788.2009	 1.90924 
	  21	29539.7583	 0.02461 	29539.7583	 0.03217 	14769.8791	 0.00368 	   0.5990	 0.00087 	   0.5990	 0.00106 	38582.7472	 1.73171 
	  22	30913.7005	 0.02532 	30913.7005	 0.03261 	15456.8503	 0.00376 	   0.6269	 0.00087 	   0.6269	 0.00105 	40377.2936	 1.57452 
	  23	32287.6428	 0.02599 	32287.6428	 0.03299 	16143.8214	 0.00385 	   0.6548	 0.00088 	   0.6548	 0.00102 	42171.8400	 1.49949 
	  24	33661.5850	 0.02661 	33661.5850	 0.03331 	16830.7925	 0.00392 	   0.6826	 0.00088 	   0.6826	 0.00100 	43966.3864	 1.36265 
	  25	35035.5273	 0.02720 	35035.5273	 0.03357 	17517.7636	 0.00400 	   0.7105	 0.00087 	   0.7105	 0.00100 	45760.9328	 1.30585 
	  26	36409.4695	 0.02773 	36409.4695	 0.03378 	18204.7348	 0.00406 	   0.7383	 0.00086 	   0.7383	 0.00100 	47555.4792	 1.22633 
	  27	37783.4118	 0.02823 	37783.4118	 0.03393 	18891.7059	 0.00413 	   0.7662	 0.00086 	   0.7662	 0.00099 	49350.0255	 1.06782 
	  28	39157.3540	 0.02867 	39157.3540	 0.03404 	19578.6770	 0.00419 	   0.7941	 0.00086 	   0.7941	 0.00098 	51144.5719	 1.03480 
	  29	40531.2963	 0.02907 	40531.2963	 0.03409 	20265.6481	 0.00424 	   0.8219	 0.00085 	   0.8219	 0.00095 	52939.1183	 0.93943 
	  30	41905.2385	 0.02943 	41905.2385	 0.03410 	20952.6193	 0.00429 	   0.8498	 0.00084 	   0.8498	 0.00092 	54733.6647	 0.86863 
	  31	43279.1808	 0.02974 	43279.1808	 0.03406 	21639.5904	 0.00434 	   0.8777	 0.00083 	   0.8777	 0.00089 	56528.2111	 0.83693 
	  32	44653.1230	 0.03001 	44653.1230	 0.03399 	22326.5615	 0.00438 	   0.9055	 0.00082 	   0.9055	 0.00086 	58322.7575	 0.77643 
	  33	46027.0653	 0.03024 	46027.0653	 0.03387 	23013.5326	 0.00442 	   0.9334	 0.00083 	   0.9334	 0.00084 	60117.3038	 0.78594 
	  34	47401.0075	 0.03042 	47401.0075	 0.03372 	23700.5037	 0.00446 	   0.9612	 0.00083 	   0.9612	 0.00083 	61911.8502	 0.71619 
	  35	48774.9497	 0.03056 	48774.9497	 0.03353 	24387.4749	 0.00449 	   0.9891	 0.00084 	   0.9891	 0.00081 	63706.3966	 0.67445 
	  36	50148.8920	 0.03065 	50148.8920	 0.03331 	25074.4460	 0.00452 	   1.0170	 0.00083 	   1.0170	 0.00079 	65500.9430	 0.65068 
	  37	51522.8342	 0.03071 	51522.8342	 0.03306 	25761.4171	 0.00455 	   1.0448	 0.00082 	   1.0448	 0.00077 	67295.4894	 0.61079 
	  38	52896.7765	 0.03072 	52896.7765	 0.03279 	26448.3882	 0.00457 	   1.0727	 0.00081 	   1.0727	 0.00075 	69090.0358	 0.57274 
	  39	54270.7187	 0.03070 	54270.7187	 0.03250 	27135.3594	 0.00460 	   1.1006	 0.00081 	   1.1006	 0.00073 	70884.5821	 0.54580 
	  40	55644.6610	 0.03064 	55644.6610	 0.03219 	27822.3305	 0.00462 	   1.1284	 0.00081 	   1.1284	 0.00072 	72679.1285	 0.53259 
	  41	57018.6032	 0.03055 	57018.6032	 0.03187 	28509.3016	 0.00464 	   1.1563	 0.00081 	   1.1563	 0.00071 	74473.6749	 0.52361 
	  42	58392.5455	 0.03042 	58392.5455	 0.03153 	29196.2727	 0.00465 	   1.1841	 0.00081 	   1.1841	 0.00070 	76268.2213	 0.47737 
	  43	59766.4877	 0.03027 	59766.4877	 0.03119 	29883.2439	 0.00467 	   1.2120	 0.00081 	   1.2120	 0.00070 	78062.7677	 0.48609 
	  44	61140.4300	 0.03010 	61140.4300	 0.03083 	30570.2150	 0.00468 	   1.2399	 0.00080 	   1.2399	 0.00070 	79857.3141	 0.48662 
	  45	62514.3722	 0.02990 	62514.3722	 0.03048 	31257.1861	 0.00470 	   1.2677	 0.00078 	   1.2677	 0.00070 	81651.8604	 0.42665 
	  46	63888.3145	 0.02969 	63888.3145	 0.03011 	31944.1572	 0.00471 	   1.2956	 0.00077 	   1.2956	 0.00070 	83446.4068	 0.45386 
	  47	65262.2567	 0.02946 	65262.2567	 0.02975 	32631.1283	 0.00472 	   1.3235	 0.00076 	   1.3235	 0.00069 	85240.9532	 0.45281 
	  48	66636.1989	 0.02922 	66636.1989	 0.02939 	33318.0995	 0.00473 	   1.3513	 0.00076 	   1.3513	 0.00069 	87035.4996	 0.45281 
	  49	68010.1412	 0.02897 	68010.1412	 0.02903 	34005.0706	 0.00474 	   1.3792	 0.00076 	   1.3792	 0.00068 	88830.0460	 0.43405 
	  50	69384.0834	 0.02872 	69384.0834	 0.02867 	34692.0417	 0.00475 	   1.4070	 0.00075 	   1.4070	 0.00067 	90624.5924	 0.38597 
	  51	70758.0257	 0.02845 	70758.0257	 0.02831 	35379.0128	 0.00476 	   1.4349	 0.00074 	   1.4349	 0.00067 	92419.1387	 0.37936 
	  52	72131.9679	 0.02819 	72131.9679	 0.02796 	36065.9840	 0.00477 	   1.4628	 0.00074 	   1.4628	 0.00067 	94213.6851	 0.34872 
	  53	73505.9102	 0.02792 	73505.9102	 0.02761 	36752.9551	 0.00478 	   1.4906	 0.00074 	   1.4906	 0.00068 	96008.2315	 0.37540 
	  54	74879.8524	 0.02765 	74879.8524	 0.02727 	37439.9262	 0.00479 	   1.5185	 0.00074 	   1.5185	 0.00068 	97802.7779	 0.32151 
	  55	76253.7947	 0.02738 	76253.7947	 0.02693 	38126.8973	 0.00480 	   1.5464	 0.00074 	   1.5464	 0.00068 	99597.3243	 0.31939 
	  56	77627.7369	 0.02712 	77627.7369	 0.02660 	38813.8685	 0.00481 	   1.5742	 0.00074 	   1.5742	 0.00068 	101391.8707	 0.33498 
	  57	79001.6792	 0.02686 	79001.6792	 0.02628 	39500.8396	 0.00482 	   1.6021	 0.00074 	   1.6021	 0.00068 	103186.4171	 0.29588 
	  58	80375.6214	 0.02660 	80375.6214	 0.02596 	40187.8107	 0.00483 	   1.6299	 0.00074 	   1.6299	 0.00068 	104980.9634	 0.28030 
	  59	81749.5637	 0.02635 	81749.5637	 0.02565 	40874.7818	 0.00484 	   1.6578	 0.00073 	   1.6578	 0.00068 	106775.5098	 0.27871 
	  60	83123.5059	 0.02610 	83123.5059	 0.02534 	41561.7530	 0.00485 	   1.6857	 0.00073 	   1.6857	 0.00069 	108570.0562	 0.27105 
	  61	84497.4481	 0.02586 	84497.4481	 0.02505 	42248.7241	 0.00486 	   1.7135	 0.00074 	   1.7135	 0.00069 	110364.6026	 0.26048 
	  62	85871.3904	 0.02562 	85871.3904	 0.02476 	42935.6952	 0.00487 	   1.7414	 0.00073 	   1.7414	 0.00068 	112159.1490	 0.26709 
	  63	87245.3326	 0.02539 	87245.3326	 0.02447 	43622.6663	 0.00488 	   1.7692	 0.00072 	   1.7692	 0.00068 	113953.6954	 0.25626 
	  64	88619.2749	 0.02517 	88619.2749	 0.02420 	44309.6374	 0.00489 	   1.7971	 0.00071 	   1.7971	 0.00068 	115748.2417	 0.24807 
	  65	89993.2171	 0.02496 	89993.2171	 0.02393 	44996.6086	 0.00490 	   1.8250	 0.00071 	   1.8250	 0.00068 	117542.7881	 0.23591 
	  66	91367.1594	 0.02475 	91367.1594	 0.02367 	45683.5797	 0.00491 	   1.8528	 0.00071 	   1.8528	 0.00069 	119337.3345	 0.24754 
	  67	92741.1016	 0.02456 	92741.1016	 0.02342 	46370.5508	 0.00493 	   1.8807	 0.00071 	   1.8807	 0.00068 	121131.8809	 0.23512 
	  68	94115.0439	 0.02437 	94115.0439	 0.02317 	47057.5219	 0.00494 	   1.9086	 0.00071 	   1.9086	 0.00068 	122926.4273	 0.22587 
	  69	95488.9861	 0.02419 	95488.9861	 0.02293 	47744.4931	 0.00495 	   1.9364	 0.00071 	   1.9364	 0.00067 	124720.9737	 0.23063 
	  70	96862.9284	 0.02401 	96862.9284	 0.02270 	48431.4642	 0.00497 	   1.9643	 0.00071 	   1.9643	 0.00067 	126515.5200	 0.22112 
	  71	98236.8706	 0.02385 	98236.8706	 0.02248 	49118.4353	 0.00498 	   1.9921	 0.00072 	   1.9921	 0.00067 	128310.0664	 0.21610 
	  72	99610.8129	 0.02370 	99610.8129	 0.02226 	49805.4064	 0.00500 	   2.0200	 0.00072 	   2.0200	 0.00067 	130104.6128	 0.20421 
	  73	100984.7551	 0.02355 	100984.7551	 0.02205 	50492.3776	 0.00501 	   2.0479	 0.00072 	   2.0479	 0.00067 	131899.1592	 0.21214 
	  74	102358.6973	 0.02341 	102358.6973	 0.02184 	51179.3487	 0.00503 	   2.0757	 0.00071 	   2.0757	 0.00066 	133693.7056	 0.20395 
	  75	103732.6396	 0.02328 	103732.6396	 0.02165 	51866.3198	 0.00505 	   2.1036	 0.00071 	   2.1036	 0.00066 	135488.2520	 0.19602 
	  76	105106.5818	 0.02315 	105106.5818	 0.02146 	52553.2909	 0.00507 	   2.1315	 0.00071 	   2.1315	 0.00066 	137282.7983	 0.19180 
	  77	106480.5241	 0.02303 	106480.5241	 0.02127 	53240.2620	 0.00509 	   2.1593	 0.00071 	   2.1593	 0.00065 	139077.3447	 0.18942 
	  78	107854.4663	 0.02292 	107854.4663	 0.02110 	53927.2332	 0.00511 	   2.1872	 0.00071 	   2.1872	 0.00065 	140871.8911	 0.17779 
	  79	109228.4086	 0.02282 	109228.4086	 0.02093 	54614.2043	 0.00513 	   2.2150	 0.00071 	   2.2150	 0.00065 	142666.4375	 0.18070 
	  80	110602.3508	 0.02272 	110602.3508	 0.02076 	55301.1754	 0.00516 	   2.2429	 0.00071 	   2.2429	 0.00065 	144460.9839	 0.16643 
	  81	111976.2931	 0.02262 	111976.2931	 0.02060 	55988.1465	 0.00518 	   2.2708	 0.00071 	   2.2708	 0.00066 	146255.5303	 0.16406 
	  82	113350.2353	 0.02253 	113350.2353	 0.02045 	56675.1177	 0.00521 	   2.2986	 0.00071 	   2.2986	 0.00066 	148050.0766	 0.16908 
	  83	114724.1776	 0.02245 	114724.1776	 0.02030 	57362.0888	 0.00524 	   2.3265	 0.00070 	   2.3265	 0.00066 	149844.6230	 0.15692 
	  84	116098.1198	 0.02237 	116098.1198	 0.02016 	58049.0599	 0.00527 	   2.3544	 0.00070 	   2.3544	 0.00066 	151639.1694	 0.16194 
	  85	117472.0621	 0.02229 	117472.0621	 0.02002 	58736.0310	 0.00530 	   2.3822	 0.00069 	   2.3822	 0.00065 	153433.7158	 0.15745 
	  86	118846.0043	 0.02222 	118846.0043	 0.01989 	59423.0022	 0.00533 	   2.4101	 0.00069 	   2.4101	 0.00065 	155228.2622	 0.14847 
	  87	120219.9465	 0.02215 	120219.9465	 0.01976 	60109.9733	 0.00537 	   2.4379	 0.00069 	   2.4379	 0.00065 	157022.8086	 0.15560 
	  88	121593.8888	 0.02208 	121593.8888	 0.01964 	60796.9444	 0.00541 	   2.4658	 0.00069 	   2.4658	 0.00065 	158817.3549	 0.14107 
	  89	122967.8310	 0.02202 	122967.8310	 0.01952 	61483.9155	 0.00545 	   2.4937	 0.00069 	   2.4937	 0.00065 	160611.9013	 0.13420 
	  90	124341.7733	 0.02196 	124341.7733	 0.01940 	62170.8866	 0.00549 	   2.5215	 0.00069 	   2.5215	 0.00065 	162406.4477	 0.13156 
	  91	125715.7155	 0.02190 	125715.7155	 0.01929 	62857.8578	 0.00554 	   2.5494	 0.00069 	   2.5494	 0.00065 	164200.9941	 0.14028 
	  92	127089.6578	 0.02184 	127089.6578	 0.01918 	63544.8289	 0.00559 	   2.5773	 0.00069 	   2.5773	 0.00065 	165995.5405	 0.12918 
	  93	128463.6000	 0.02179 	128463.6000	 0.01908 	64231.8000	 0.00564 	   2.6051	 0.00069 	   2.6051	 0.00065 	167790.0869	 0.13447 
	  94	129837.5423	 0.02173 	129837.5423	 0.01898 	64918.7711	 0.00570 	   2.6330	 0.00069 	   2.6330	 0.00065 	169584.6332	 0.11994 
	  95	131211.4845	 0.02168 	131211.4845	 0.01888 	65605.7423	 0.00576 	   2.6608	 0.00068 	   2.6608	 0.00065 	171379.1796	 0.12179 
	  96	132585.4268	 0.02163 	132585.4268	 0.01878 	66292.7134	 0.00582 	   2.6887	 0.00068 	   2.6887	 0.00065 	173173.7260	 0.13394 
	  97	133959.3690	 0.02158 	133959.3690	 0.01869 	66979.6845	 0.00589 	   2.7166	 0.00068 	   2.7166	 0.00066 	174968.2724	 0.12337 
	  98	135333.3113	 0.02153 	135333.3113	 0.01860 	67666.6556	 0.00596 	   2.7444	 0.00068 	   2.7444	 0.00066 	176762.8188	 0.12839 
	  99	136707.2535	 0.02148 	136707.2535	 0.01852 	68353.6268	 0.00604 	   2.7723	 0.00068 	   2.7723	 0.00066 	178557.3652	 0.12073 
	 100	138081.1958	 0.02143 	138081.1958	 0.01843 	69040.5979	 0.00612 	   2.8002	 0.00068 	   2.8002	 0.00066 	180351.9115	 0.11518 
	 101	139455.1380	 0.02138 	139455.1380	 0.01835 	69727.5690	 0.00621 	   2.8280	 0.00068 	   2.8280	 0.00066 	182146.4579	 0.09907 
	 102	140829.0802	 0.02133 	140829.0802	 0.01827 	70414.5401	 0.00630 	   2.8559	 0.00067 	   2.8559	 0.00066 	183941.0043	 0.09960 
	 103	142203.0225	 0.02128 	142203.0225	 0.01819 	71101.5112	 0.00640 	   2.8837	 0.00067 	   2.8837	 0.00065 	185735.5507	 0.10303 
	 104	143576.9647	 0.02123 	143576.9647	 0.01812 	71788.4824	 0.00651 	   2.9116	 0.00066 	   2.9116	 0.00065 	187530.0971	 0.10303 
	 105	144950.9070	 0.02118 	144950.9070	 0.01804 	72475.4535	 0.00662 	   2.9395	 0.00066 	   2.9395	 0.00065 	189324.6435	 0.10329 
	 106	146324.8492	 0.02113 	146324.8492	 0.01797 	73162.4246	 0.00674 	   2.9673	 0.00066 	   2.9673	 0.00065 	191119.1898	 0.10065 
	 107	147698.7915	 0.02107 	147698.7915	 0.01790 	73849.3957	 0.00686 	   2.9952	 0.00065 	   2.9952	 0.00065 	192913.7362	 0.10699 
	 108	149072.7337	 0.02102 	149072.7337	 0.01783 	74536.3669	 0.00699 	   3.0230	 0.00065 	   3.0230	 0.00065 	194708.2826	 0.09907 
	 109	150446.6760	 0.02097 	150446.6760	 0.01776 	75223.3380	 0.00714 	   3.0509	 0.00065 	   3.0509	 0.00065 	196502.8290	 0.10118 
	 110	151820.6182	 0.02092 	151820.6182	 0.01770 	75910.3091	 0.00729 	   3.0788	 0.00065 	   3.0788	 0.00065 	198297.3754	 0.09352 
	 111	153194.5605	 0.02086 	153194.5605	 0.01763 	76597.2802	 0.00744 	   3.1066	 0.00064 	   3.1066	 0.00065 	200091.9218	 0.09537 
	 112	154568.5027	 0.02081 	154568.5027	 0.01757 	77284.2514	 0.00761 	   3.1345	 0.00064 	   3.1345	 0.00064 	201886.4681	 0.09299 
	 113	155942.4450	 0.02075 	155942.4450	 0.01751 	77971.2225	 0.00779 	   3.1624	 0.00064 	   3.1624	 0.00064 	203681.0145	 0.09775 
	 114	157316.3872	 0.02070 	157316.3872	 0.01745 	78658.1936	 0.00797 	   3.1902	 0.00064 	   3.1902	 0.00064 	205475.5609	 0.08533 
	 115	158690.3294	 0.02064 	158690.3294	 0.01738 	79345.1647	 0.00817 	   3.2181	 0.00064 	   3.2181	 0.00064 	207270.1073	 0.08982 
	 116	160064.2717	 0.02058 	160064.2717	 0.01732 	80032.1358	 0.00837 	   3.2459	 0.00064 	   3.2459	 0.00064 	209064.6537	 0.08269 
	 117	161438.2139	 0.02052 	161438.2139	 0.01726 	80719.1070	 0.00859 	   3.2738	 0.00064 	   3.2738	 0.00064 	210859.2001	 0.09326 
	 118	162812.1562	 0.02046 	162812.1562	 0.01721 	81406.0781	 0.00882 	   3.3017	 0.00064 	   3.3017	 0.00064 	212653.7464	 0.08427 
	 119	164186.0984	 0.02040 	164186.0984	 0.01715 	82093.0492	 0.00906 	   3.3295	 0.00063 	   3.3295	 0.00064 	214448.2928	 0.08639 
	 120	165560.0407	 0.02034 	165560.0407	 0.01709 	82780.0203	 0.00931 	   3.3574	 0.00063 	   3.3574	 0.00064 	216242.8392	 0.08771 
	 121	166933.9829	 0.02028 	166933.9829	 0.01703 	83466.9915	 0.00958 	   3.3853	 0.00063 	   3.3853	 0.00064 	218037.3856	 0.07476 
	 122	168307.9252	 0.02021 	168307.9252	 0.01698 	84153.9626	 0.00985 	   3.4131	 0.00063 	   3.4131	 0.00064 	219831.9320	 0.07714 
	 123	169681.8674	 0.02015 	169681.8674	 0.01692 	84840.9337	 0.01014 	   3.4410	 0.00063 	   3.4410	 0.00064 	221626.4784	 0.06974 
	 124	171055.8097	 0.02008 	171055.8097	 0.01687 	85527.9048	 0.01045 	   3.4688	 0.00064 	   3.4688	 0.00064 	223421.0247	 0.07925 
	 125	172429.7519	 0.02002 	172429.7519	 0.01681 	86214.8760	 0.01077 	   3.4967	 0.00064 	   3.4967	 0.00064 	225215.5711	 0.07952 
	 126	173803.6942	 0.01995 	173803.6942	 0.01676 	86901.8471	 0.01110 	   3.5246	 0.00064 	   3.5246	 0.00064 	227010.1175	 0.07450 
	 127	175177.6364	 0.01988 	175177.6364	 0.01670 	87588.8182	 0.01144 	   3.5524	 0.00063 	   3.5524	 0.00064 	228804.6639	 0.07846 
	 128	176551.5786	 0.01981 	176551.5786	 0.01665 	88275.7893	 0.01181 	   3.5803	 0.00063 	   3.5803	 0.00064 	230599.2103	 0.07582 
	 129	177925.5209	 0.01974 	177925.5209	 0.01659 	88962.7604	 0.01218 	   3.6082	 0.00063 	   3.6082	 0.00064 	232393.7567	 0.07106 
	 130	179299.4631	 0.01967 	179299.4631	 0.01654 	89649.7316	 0.01258 	   3.6360	 0.00063 	   3.6360	 0.00063 	234188.3030	 0.07291 
	 131	180673.4054	 0.01960 	180673.4054	 0.01649 	90336.7027	 0.01299 	   3.6639	 0.00063 	   3.6639	 0.00063 	235982.8494	 0.07608 
	 132	182047.3476	 0.01952 	182047.3476	 0.01643 	91023.6738	 0.01341 	   3.6917	 0.00063 	   3.6917	 0.00063 	237777.3958	 0.07318 
	 133	183421.2899	 0.01945 	183421.2899	 0.01638 	91710.6449	 0.01385 	   3.7196	 0.00063 	   3.7196	 0.00063 	239571.9422	 0.07741 
	 134	184795.2321	 0.01937 	184795.2321	 0.01633 	92397.6161	 0.01431 	   3.7475	 0.00063 	   3.7475	 0.00063 	241366.4886	 0.07001 
	 135	186169.1744	 0.01930 	186169.1744	 0.01628 	93084.5872	 0.01479 	   3.7753	 0.00063 	   3.7753	 0.00063 	243161.0350	 0.07265 
	 136	187543.1166	 0.01922 	187543.1166	 0.01622 	93771.5583	 0.01528 	   3.8032	 0.00062 	   3.8032	 0.00063 	244955.5813	 0.06684 
	 137	188917.0589	 0.01915 	188917.0589	 0.01617 	94458.5294	 0.01580 	   3.8311	 0.00062 	   3.8311	 0.00063 	246750.1277	 0.06763 
	 138	190291.0011	 0.01907 	190291.0011	 0.01612 	95145.5006	 0.01633 	   3.8589	 0.00062 	   3.8589	 0.00063 	248544.6741	 0.07159 
	 139	191664.9434	 0.01899 	191664.9434	 0.01607 	95832.4717	 0.01688 	   3.8868	 0.00062 	   3.8868	 0.00062 	250339.2205	 0.05891 
	 140	193038.8856	 0.01892 	193038.8856	 0.01602 	96519.4428	 0.01744 	   3.9146	 0.00062 	   3.9146	 0.00062 	252133.7669	 0.06974 
	 141	194412.8278	 0.01884 	194412.8278	 0.01596 	97206.4139	 0.01803 	   3.9425	 0.00062 	   3.9425	 0.00062 	253928.3133	 0.06499 
	 142	195786.7701	 0.01876 	195786.7701	 0.01591 	97893.3850	 0.01863 	   3.9704	 0.00061 	   3.9704	 0.00062 	255722.8596	 0.06499 
	 143	197160.7123	 0.01868 	197160.7123	 0.01586 	98580.3562	 0.01926 	   3.9982	 0.00061 	   3.9982	 0.00062 	257517.4060	 0.06208 
	 144	198534.6546	 0.01860 	198534.6546	 0.01581 	99267.3273	 0.01990 	   4.0261	 0.00061 	   4.0261	 0.00062 	259311.9524	 0.05944 
	 145	199908.5968	 0.01852 	199908.5968	 0.01576 	99954.2984	 0.02056 	   4.0539	 0.00061 	   4.0539	 0.00062 	261106.4988	 0.06710 
	 146	201282.5391	 0.01844 	201282.5391	 0.01571 	100641.2695	 0.02125 	   4.0818	 0.00061 	   4.0818	 0.00061 	262901.0452	 0.06393 
	 147	202656.4813	 0.01837 	202656.4813	 0.01566 	101328.2407	 0.02195 	   4.1097	 0.00061 	   4.1097	 0.00061 	264695.5916	 0.06235 
	 148	204030.4236	 0.01829 	204030.4236	 0.01561 	102015.2118	 0.02267 	   4.1375	 0.00060 	   4.1375	 0.00061 	266490.1379	 0.06869 
	 149	205404.3658	 0.01821 	205404.3658	 0.01556 	102702.1829	 0.02341 	   4.1654	 0.00060 	   4.1654	 0.00061 	268284.6843	 0.06182 
	 150	206778.3081	 0.01813 	206778.3081	 0.01551 	103389.1540	 0.02417 	   4.1933	 0.00060 	   4.1933	 0.00061 	270079.2307	 0.06605 
	 151	208152.2503	 0.01805 	208152.2503	 0.01546 	104076.1252	 0.02495 	   4.2211	 0.00059 	   4.2211	 0.00061 	271873.7771	 0.06472 
	 152	209526.1926	 0.01797 	209526.1926	 0.01541 	104763.0963	 0.02575 	   4.2490	 0.00059 	   4.2490	 0.00061 	273668.3235	 0.06367 
	 153	210900.1348	 0.01789 	210900.1348	 0.01536 	105450.0674	 0.02657 	   4.2768	 0.00059 	   4.2768	 0.00061 	275462.8699	 0.05786 
	 154	212274.0771	 0.01781 	212274.0771	 0.01531 	106137.0385	 0.02741 	   4.3047	 0.00059 	   4.3047	 0.00061 	277257.4162	 0.06340 
	 155	213648.0193	 0.01773 	213648.0193	 0.01526 	106824.0096	 0.02827 	   4.3326	 0.00058 	   4.3326	 0.00060 	279051.9626	 0.05997 
	 156	215021.9615	 0.01765 	215021.9615	 0.01521 	107510.9808	 0.02914 	   4.3604	 0.00058 	   4.3604	 0.00060 	280846.5090	 0.05759 
	 157	216395.9038	 0.01757 	216395.9038	 0.01516 	108197.9519	 0.03004 	   4.3883	 0.00058 	   4.3883	 0.00060 	282641.0554	 0.05284 
	 158	217769.8460	 0.01750 	217769.8460	 0.01511 	108884.9230	 0.03096 	   4.4162	 0.00058 	   4.4162	 0.00060 	284435.6018	 0.05416 
	 159	219143.7883	 0.01742 	219143.7883	 0.01506 	109571.8941	 0.03189 	   4.4440	 0.00058 	   4.4440	 0.00060 	286230.1482	 0.05125 
	 160	220517.7305	 0.01734 	220517.7305	 0.01502 	110258.8653	 0.03284 	   4.4719	 0.00058 	   4.4719	 0.00060 	288024.6946	 0.05257 
	 161	221891.6728	 0.01726 	221891.6728	 0.01497 	110945.8364	 0.03381 	   4.4997	 0.00058 	   4.4997	 0.00060 	289819.2409	 0.05706 
	 162	223265.6150	 0.01719 	223265.6150	 0.01492 	111632.8075	 0.03480 	   4.5276	 0.00058 	   4.5276	 0.00060 	291613.7873	 0.06155 
	 163	224639.5573	 0.01711 	224639.5573	 0.01487 	112319.7786	 0.03580 	   4.5555	 0.00058 	   4.5555	 0.00060 	293408.3337	 0.05310 
	 164	226013.4995	 0.01704 	226013.4995	 0.01483 	113006.7498	 0.03682 	   4.5833	 0.00057 	   4.5833	 0.00060 	295202.8801	 0.04967 
	 165	227387.4418	 0.01696 	227387.4418	 0.01478 	113693.7209	 0.03786 	   4.6112	 0.00057 	   4.6112	 0.00059 	296997.4265	 0.05838 
	 166	228761.3840	 0.01689 	228761.3840	 0.01473 	114380.6920	 0.03891 	   4.6391	 0.00057 	   4.6391	 0.00060 	298791.9729	 0.05442 
	 167	230135.3263	 0.01681 	230135.3263	 0.01469 	115067.6631	 0.03998 	   4.6669	 0.00057 	   4.6669	 0.00060 	300586.5192	 0.05680 
	 168	231509.2685	 0.01674 	231509.2685	 0.01464 	115754.6342	 0.04106 	   4.6948	 0.00057 	   4.6948	 0.00060 	302381.0656	 0.05257 
	 169	232883.2107	 0.01667 	232883.2107	 0.01460 	116441.6054	 0.04216 	   4.7226	 0.00056 	   4.7226	 0.00060 	304175.6120	 0.05574 
	 170	234257.1530	 0.01659 	234257.1530	 0.01455 	117128.5765	 0.04328 	   4.7505	 0.00056 	   4.7505	 0.00060 	305970.1584	 0.05284 
	 171	235631.0952	 0.01652 	235631.0952	 0.01451 	117815.5476	 0.04440 	   4.7784	 0.00056 	   4.7784	 0.00060 	307764.7048	 0.04914 
	 172	237005.0375	 0.01645 	237005.0375	 0.01447 	118502.5187	 0.04554 	   4.8062	 0.00056 	   4.8062	 0.00060 	309559.2512	 0.04993 
	 173	238378.9797	 0.01638 	238378.9797	 0.01442 	119189.4899	 0.04670 	   4.8341	 0.00056 	   4.8341	 0.00060 	311353.7975	 0.04887 
	 174	239752.9220	 0.01631 	239752.9220	 0.01438 	119876.4610	 0.04786 	   4.8620	 0.00056 	   4.8620	 0.00060 	313148.3439	 0.05257 
	 175	241126.8642	 0.01624 	241126.8642	 0.01434 	120563.4321	 0.04904 	   4.8898	 0.00056 	   4.8898	 0.00060 	314942.8903	 0.05125 
	 176	242500.8065	 0.01617 	242500.8065	 0.01429 	121250.4032	 0.05023 	   4.9177	 0.00056 	   4.9177	 0.00059 	316737.4367	 0.04306 
	 177	243874.7487	 0.01610 	243874.7487	 0.01425 	121937.3744	 0.05142 	   4.9455	 0.00056 	   4.9455	 0.00059 	318531.9831	 0.05284 
	 178	245248.6910	 0.01603 	245248.6910	 0.01421 	122624.3455	 0.05263 	   4.9734	 0.00056 	   4.9734	 0.00059 	320326.5295	 0.04808 
	 179	246622.6332	 0.01597 	246622.6332	 0.01417 	123311.3166	 0.05385 	   5.0013	 0.00055 	   5.0013	 0.00059 	322121.0758	 0.05204 
	 180	247996.5755	 0.01590 	247996.5755	 0.01413 	123998.2877	 0.05507 	   5.0291	 0.00055 	   5.0291	 0.00058 	323915.6222	 0.04544 
	 181	249370.5177	 0.01584 	249370.5177	 0.01409 	124685.2589	 0.05630 	   5.0570	 0.00055 	   5.0570	 0.00058 	325710.1686	 0.05521 
	 182	250744.4599	 0.01577 	250744.4599	 0.01405 	125372.2300	 0.05754 	   5.0849	 0.00055 	   5.0849	 0.00058 	327504.7150	 0.04967 
	 183	252118.4022	 0.01571 	252118.4022	 0.01401 	126059.2011	 0.05878 	   5.1127	 0.00054 	   5.1127	 0.00058 	329299.2614	 0.04940 
	 184	253492.3444	 0.01564 	253492.3444	 0.01397 	126746.1722	 0.06003 	   5.1406	 0.00054 	   5.1406	 0.00058 	331093.8078	 0.04729 
	 185	254866.2867	 0.01558 	254866.2867	 0.01393 	127433.1433	 0.06129 	   5.1684	 0.00054 	   5.1684	 0.00058 	332888.3541	 0.05019 
	 186	256240.2289	 0.01552 	256240.2289	 0.01389 	128120.1145	 0.06254 	   5.1963	 0.00054 	   5.1963	 0.00058 	334682.9005	 0.04967 
	 187	257614.1712	 0.01546 	257614.1712	 0.01386 	128807.0856	 0.06381 	   5.2242	 0.00054 	   5.2242	 0.00058 	336477.4469	 0.05099 
	 188	258988.1134	 0.01540 	258988.1134	 0.01382 	129494.0567	 0.06507 	   5.2520	 0.00054 	   5.2520	 0.00058 	338271.9933	 0.04993 
	 189	260362.0557	 0.01534 	260362.0557	 0.01378 	130181.0278	 0.06633 	   5.2799	 0.00054 	   5.2799	 0.00058 	340066.5397	 0.04597 
	 190	261735.9979	 0.01528 	261735.9979	 0.01375 	130867.9990	 0.06760 	   5.3077	 0.00054 	   5.3077	 0.00058 	341861.0861	 0.04650 
	 191	263109.9402	 0.01522 	263109.9402	 0.01371 	131554.9701	 0.06887 	   5.3356	 0.00054 	   5.3356	 0.00059 	343655.6324	 0.04755 
	 192	264483.8824	 0.01516 	264483.8824	 0.01367 	132241.9412	 0.07013 	   5.3635	 0.00054 	   5.3635	 0.00059 	345450.1788	 0.04835 
	 193	265857.8247	 0.01510 	265857.8247	 0.01364 	132928.9123	 0.07139 	   5.3913	 0.00053 	   5.3913	 0.00059 	347244.7252	 0.04306 
	 194	267231.7669	 0.01505 	267231.7669	 0.01361 	133615.8835	 0.07266 	   5.4192	 0.00053 	   5.4192	 0.00059 	349039.2716	 0.04306 
	 195	268605.7091	 0.01499 	268605.7091	 0.01357 	134302.8546	 0.07391 	   5.4471	 0.00053 	   5.4471	 0.00059 	350833.8180	 0.04676 
	 196	269979.6514	 0.01493 	269979.6514	 0.01354 	134989.8257	 0.07517 	   5.4749	 0.00053 	   5.4749	 0.00059 	352628.3644	 0.04095 
	 197	271353.5936	 0.01488 	271353.5936	 0.01350 	135676.7968	 0.07642 	   5.5028	 0.00053 	   5.5028	 0.00059 	354422.9107	 0.04650 
	 198	272727.5359	 0.01483 	272727.5359	 0.01347 	136363.7679	 0.07766 	   5.5306	 0.00053 	   5.5306	 0.00059 	356217.4571	 0.04650 
	 199	274101.4781	 0.01477 	274101.4781	 0.01344 	137050.7391	 0.07890 	   5.5585	 0.00053 	   5.5585	 0.00058 	358012.0035	 0.04359 
	 200	275475.4204	 0.01472 	275475.4204	 0.01341 	137737.7102	 0.08014 	   5.5864	 0.00053 	   5.5864	 0.00058 	359806.5499	 0.04121 
	 201	276849.3626	 0.01467 	276849.3626	 0.01338 	138424.6813	 0.08136 	   5.6142	 0.00053 	   5.6142	 0.00058 	361601.0963	 0.03963 
	 202	278223.3049	 0.01462 	278223.3049	 0.01334 	139111.6524	 0.08258 	   5.6421	 0.00053 	   5.6421	 0.00058 	363395.6427	 0.04306 
	 203	279597.2471	 0.01457 	279597.2471	 0.01331 	139798.6236	 0.08378 	   5.6700	 0.00053 	   5.6700	 0.00058 	365190.1890	 0.04280 
	 204	280971.1894	 0.01452 	280971.1894	 0.01328 	140485.5947	 0.08498 	   5.6978	 0.00053 	   5.6978	 0.00058 	366984.7354	 0.03804 
	 205	282345.1316	 0.01447 	282345.1316	 0.01325 	141172.5658	 0.08617 	   5.7257	 0.00053 	   5.7257	 0.00058 	368779.2818	 0.04465 
	 206	283719.0739	 0.01442 	283719.0739	 0.01322 	141859.5369	 0.08735 	   5.7535	 0.00052 	   5.7535	 0.00058 	370573.8282	 0.03936 
	 207	285093.0161	 0.01437 	285093.0161	 0.01320 	142546.5081	 0.08851 	   5.7814	 0.00052 	   5.7814	 0.00058 	372368.3746	 0.04676 
	 208	286466.9584	 0.01432 	286466.9584	 0.01317 	143233.4792	 0.08966 	   5.8093	 0.00052 	   5.8093	 0.00058 	374162.9210	 0.04068 
	 209	287840.9006	 0.01428 	287840.9006	 0.01314 	143920.4503	 0.09080 	   5.8371	 0.00052 	   5.8371	 0.00058 	375957.4673	 0.04148 
	 210	289214.8428	 0.01423 	289214.8428	 0.01311 	144607.4214	 0.09193 	   5.8650	 0.00052 	   5.8650	 0.00058 	377752.0137	 0.04570 
	 211	290588.7851	 0.01419 	290588.7851	 0.01308 	145294.3925	 0.09304 	   5.8929	 0.00052 	   5.8929	 0.00058 	379546.5601	 0.04517 
	 212	291962.7273	 0.01414 	291962.7273	 0.01306 	145981.3637	 0.09413 	   5.9207	 0.00052 	   5.9207	 0.00058 	381341.1065	 0.04016 
	 213	293336.6696	 0.01410 	293336.6696	 0.01303 	146668.3348	 0.09522 	   5.9486	 0.00052 	   5.9486	 0.00058 	383135.6529	 0.04412 
	 214	294710.6118	 0.01405 	294710.6118	 0.01300 	147355.3059	 0.09628 	   5.9764	 0.00053 	   5.9764	 0.00058 	384930.1993	 0.04253 
	 215	296084.5541	 0.01401 	296084.5541	 0.01298 	148042.2770	 0.09733 	   6.0043	 0.00053 	   6.0043	 0.00058 	386724.7456	 0.04016 
	 216	297458.4963	 0.01397 	297458.4963	 0.01295 	148729.2482	 0.09836 	   6.0322	 0.00053 	   6.0322	 0.00058 	388519.2920	 0.04385 
	 217	298832.4386	 0.01393 	298832.4386	 0.01293 	149416.2193	 0.09937 	   6.0600	 0.00053 	   6.0600	 0.00058 	390313.8384	 0.03883 
	 218	300206.3808	 0.01389 	300206.3808	 0.01290 	150103.1904	 0.10037 	   6.0879	 0.00053 	   6.0879	 0.00058 	392108.3848	 0.04333 
	 219	301580.3231	 0.01384 	301580.3231	 0.01288 	150790.1615	 0.10134 	   6.1158	 0.00053 	   6.1158	 0.00058 	393902.9312	 0.04359 
	 220	302954.2653	 0.01380 	302954.2653	 0.01285 	151477.1327	 0.10230 	   6.1436	 0.00053 	   6.1436	 0.00058 	395697.4776	 0.04385 
	 221	304328.2076	 0.01377 	304328.2076	 0.01283 	152164.1038	 0.10324 	   6.1715	 0.00053 	   6.1715	 0.00058 	397492.0239	 0.03619 
	 222	305702.1498	 0.01373 	305702.1498	 0.01280 	152851.0749	 0.10415 	   6.1993	 0.00053 	   6.1993	 0.00058 	399286.5703	 0.05046 
	 223	307076.0920	 0.01369 	307076.0920	 0.01278 	153538.0460	 0.10505 	   6.2272	 0.00053 	   6.2272	 0.00058 	401081.1167	 0.04359 
	 224	308450.0343	 0.01365 	308450.0343	 0.01276 	154225.0171	 0.10593 	   6.2551	 0.00053 	   6.2551	 0.00058 	402875.6631	 0.03778 
	 225	309823.9765	 0.01361 	309823.9765	 0.01274 	154911.9883	 0.10678 	   6.2829	 0.00053 	   6.2829	 0.00058 	404670.2095	 0.03408 
	 226	311197.9188	 0.01358 	311197.9188	 0.01271 	155598.9594	 0.10762 	   6.3108	 0.00052 	   6.3108	 0.00058 	406464.7559	 0.04042 
	 227	312571.8610	 0.01354 	312571.8610	 0.01269 	156285.9305	 0.10843 	   6.3386	 0.00052 	   6.3386	 0.00058 	408259.3022	 0.04121 
	 228	313945.8033	 0.01350 	313945.8033	 0.01267 	156972.9016	 0.10922 	   6.3665	 0.00052 	   6.3665	 0.00058 	410053.8486	 0.04253 
	 229	315319.7455	 0.01347 	315319.7455	 0.01265 	157659.8728	 0.10998 	   6.3944	 0.00052 	   6.3944	 0.00058 	411848.3950	 0.03989 
	 230	316693.6878	 0.01343 	316693.6878	 0.01263 	158346.8439	 0.11073 	   6.4222	 0.00052 	   6.4222	 0.00058 	413642.9414	 0.04016 
	 231	318067.6300	 0.01340 	318067.6300	 0.01261 	159033.8150	 0.11145 	   6.4501	 0.00052 	   6.4501	 0.00058 	415437.4878	 0.03566 
	 232	319441.5723	 0.01337 	319441.5723	 0.01259 	159720.7861	 0.11215 	   6.4780	 0.00052 	   6.4780	 0.00058 	417232.0342	 0.04095 
	 233	320815.5145	 0.01333 	320815.5145	 0.01257 	160407.7573	 0.11282 	   6.5058	 0.00052 	   6.5058	 0.00058 	419026.5805	 0.04200 
	 234	322189.4568	 0.01330 	322189.4568	 0.01255 	161094.7284	 0.11347 	   6.5337	 0.00052 	   6.5337	 0.00058 	420821.1269	 0.03910 
	 235	323563.3990	 0.01327 	323563.3990	 0.01253 	161781.6995	 0.11410 	   6.5615	 0.00052 	   6.5615	 0.00058 	422615.6733	 0.03936 
	 236	324937.3412	 0.01324 	324937.3412	 0.01251 	162468.6706	 0.11470 	   6.5894	 0.00052 	   6.5894	 0.00058 	424410.2197	 0.03593 
	 237	326311.2835	 0.01321 	326311.2835	 0.01249 	163155.6417	 0.11528 	   6.6173	 0.00052 	   6.6173	 0.00058 	426204.7661	 0.04227 
	 238	327685.2257	 0.01317 	327685.2257	 0.01247 	163842.6129	 0.11584 	   6.6451	 0.00052 	   6.6451	 0.00057 	427999.3125	 0.04227 
	 239	329059.1680	 0.01314 	329059.1680	 0.01245 	164529.5840	 0.11637 	   6.6730	 0.00053 	   6.6730	 0.00057 	429793.8588	 0.03857 
	 240	330433.1102	 0.01311 	330433.1102	 0.01244 	165216.5551	 0.11688 	   6.7009	 0.00053 	   6.7009	 0.00057 	431588.4052	 0.04068 
	 241	331807.0525	 0.01309 	331807.0525	 0.01242 	165903.5262	 0.11736 	   6.7287	 0.00053 	   6.7287	 0.00057 	433382.9516	 0.03936 
	 242	333180.9947	 0.01306 	333180.9947	 0.01240 	166590.4974	 0.11782 	   6.7566	 0.00053 	   6.7566	 0.00057 	435177.4980	 0.03672 
	 243	334554.9370	 0.01303 	334554.9370	 0.01238 	167277.4685	 0.11825 	   6.7844	 0.00053 	   6.7844	 0.00057 	436972.0444	 0.04016 
	 244	335928.8792	 0.01300 	335928.8792	 0.01237 	167964.4396	 0.11866 	   6.8123	 0.00053 	   6.8123	 0.00057 	438766.5908	 0.03382 
	 245	337302.8215	 0.01297 	337302.8215	 0.01235 	168651.4107	 0.11905 	   6.8402	 0.00053 	   6.8402	 0.00057 	440561.1371	 0.04280 
	 246	338676.7637	 0.01294 	338676.7637	 0.01233 	169338.3819	 0.11941 	   6.8680	 0.00053 	   6.8680	 0.00057 	442355.6835	 0.03883 
	 247	340050.7060	 0.01292 	340050.7060	 0.01232 	170025.3530	 0.11974 	   6.8959	 0.00053 	   6.8959	 0.00056 	444150.2299	 0.03619 
	 248	341424.6482	 0.01289 	341424.6482	 0.01230 	170712.3241	 0.12006 	   6.9238	 0.00053 	   6.9238	 0.00056 	445944.7763	 0.03883 
	 249	342798.5904	 0.01286 	342798.5904	 0.01228 	171399.2952	 0.12034 	   6.9516	 0.00053 	   6.9516	 0.00056 	447739.3227	 0.04174 
	 250	344172.5327	 0.01284 	344172.5327	 0.01227 	172086.2663	 0.12061 	   6.9795	 0.00053 	   6.9795	 0.00056 	449533.8691	 0.03672 
	 251	345546.4749	 0.01281 	345546.4749	 0.01225 	172773.2375	 0.12085 	   7.0073	 0.00053 	   7.0073	 0.00056 	451328.4154	 0.03408 
	 252	346920.4172	 0.01279 	346920.4172	 0.01224 	173460.2086	 0.12107 	   7.0352	 0.00052 	   7.0352	 0.00056 	453122.9618	 0.03699 
	 253	348294.3594	 0.01276 	348294.3594	 0.01222 	174147.1797	 0.12126 	   7.0631	 0.00052 	   7.0631	 0.00056 	454917.5082	 0.03672 
	 254	349668.3017	 0.01274 	349668.3017	 0.01221 	174834.1508	 0.12143 	   7.0909	 0.00052 	   7.0909	 0.00056 	456712.0546	 0.03619 
	 255	351042.2439	 0.01272 	351042.2439	 0.01219 	175521.1220	 0.12157 	   7.1188	 0.00052 	   7.1188	 0.00056 	458506.6010	 0.03751 
	 256	352416.1862	 0.01269 	352416.1862	 0.01218 	176208.0931	 0.12170 	   7.1467	 0.00052 	   7.1467	 0.00055 	460301.1474	 0.03619 
	 257	353790.1284	 0.01267 	353790.1284	 0.01217 	176895.0642	 0.12180 	   7.1745	 0.00052 	   7.1745	 0.00055 	462095.6937	 0.03804 
	 258	355164.0707	 0.01265 	355164.0707	 0.01215 	177582.0353	 0.12187 	   7.2024	 0.00052 	   7.2024	 0.00055 	463890.2401	 0.03778 
	 259	356538.0129	 0.01262 	356538.0129	 0.01214 	178269.0065	 0.12193 	   7.2302	 0.00052 	   7.2302	 0.00055 	465684.7865	 0.03989 
	 260	357911.9552	 0.01260 	357911.9552	 0.01213 	178955.9776	 0.12196 	   7.2581	 0.00052 	   7.2581	 0.00055 	467479.3329	 0.03751 
	 261	359285.8974	 0.01258 	359285.8974	 0.01211 	179642.9487	 0.12197 	   7.2860	 0.00052 	   7.2860	 0.00055 	469273.8793	 0.03778 
	 262	360659.8396	 0.01256 	360659.8396	 0.01210 	180329.9198	 0.12196 	   7.3138	 0.00052 	   7.3138	 0.00055 	471068.4257	 0.03699 
	 263	362033.7819	 0.01254 	362033.7819	 0.01209 	181016.8909	 0.12193 	   7.3417	 0.00052 	   7.3417	 0.00055 	472862.9721	 0.03699 
	 264	363407.7241	 0.01252 	363407.7241	 0.01207 	181703.8621	 0.12188 	   7.3696	 0.00052 	   7.3696	 0.00054 	474657.5184	 0.04227 
	 265	364781.6664	 0.01249 	364781.6664	 0.01206 	182390.8332	 0.12180 	   7.3974	 0.00052 	   7.3974	 0.00054 	476452.0648	 0.03963 
	 266	366155.6086	 0.01247 	366155.6086	 0.01205 	183077.8043	 0.12170 	   7.4253	 0.00052 	   7.4253	 0.00054 	478246.6112	 0.04148 
	 267	367529.5509	 0.01245 	367529.5509	 0.01204 	183764.7754	 0.12159 	   7.4531	 0.00052 	   7.4531	 0.00054 	480041.1576	 0.03672 
	 268	368903.4931	 0.01243 	368903.4931	 0.01202 	184451.7466	 0.12145 	   7.4810	 0.00052 	   7.4810	 0.00054 	481835.7040	 0.03434 
	 269	370277.4354	 0.01242 	370277.4354	 0.01201 	185138.7177	 0.12129 	   7.5089	 0.00052 	   7.5089	 0.00053 	483630.2504	 0.03144 
	 270	371651.3776	 0.01240 	371651.3776	 0.01200 	185825.6888	 0.12112 	   7.5367	 0.00052 	   7.5367	 0.00053 	485424.7967	 0.03276 
	 271	373025.3199	 0.01238 	373025.3199	 0.01199 	186512.6599	 0.12092 	   7.5646	 0.00051 	   7.5646	 0.00053 	487219.3431	 0.03910 
	 272	374399.2621	 0.01236 	374399.2621	 0.01198 	187199.6311	 0.12071 	   7.5924	 0.00051 	   7.5924	 0.00053 	489013.8895	 0.03012 
	 273	375773.2044	 0.01234 	375773.2044	 0.01197 	187886.6022	 0.12048 	   7.6203	 0.00051 	   7.6203	 0.00053 	490808.4359	 0.02985 
	 274	377147.1466	 0.01232 	377147.1466	 0.01195 	188573.5733	 0.12023 	   7.6482	 0.00051 	   7.6482	 0.00053 	492602.9823	 0.03857 
	 275	378521.0889	 0.01230 	378521.0889	 0.01194 	189260.5444	 0.11996 	   7.6760	 0.00051 	   7.6760	 0.00053 	494397.5287	 0.03566 
	 276	379895.0311	 0.01229 	379895.0311	 0.01193 	189947.5155	 0.11967 	   7.7039	 0.00051 	   7.7039	 0.00053 	496192.0750	 0.03725 
	 277	381268.9733	 0.01227 	381268.9733	 0.01192 	190634.4867	 0.11937 	   7.7318	 0.00051 	   7.7318	 0.00053 	497986.6214	 0.03434 
	 278	382642.9156	 0.01225 	382642.9156	 0.01191 	191321.4578	 0.11905 	   7.7596	 0.00051 	   7.7596	 0.00053 	499781.1678	 0.03593 
	 279	384016.8578	 0.01224 	384016.8578	 0.01190 	192008.4289	 0.11871 	   7.7875	 0.00051 	   7.7875	 0.00052 	501575.7142	 0.02853 
	 280	385390.8001	 0.01222 	385390.8001	 0.01189 	192695.4000	 0.11835 	   7.8153	 0.00051 	   7.8153	 0.00052 	503370.2606	 0.03831 
	 281	386764.7423	 0.01220 	386764.7423	 0.01188 	193382.3712	 0.11798 	   7.8432	 0.00051 	   7.8432	 0.00052 	505164.8070	 0.03540 
	 282	388138.6846	 0.01219 	388138.6846	 0.01187 	194069.3423	 0.11760 	   7.8711	 0.00051 	   7.8711	 0.00052 	506959.3533	 0.03434 
	 283	389512.6268	 0.01217 	389512.6268	 0.01186 	194756.3134	 0.11720 	   7.8989	 0.00051 	   7.8989	 0.00052 	508753.8997	 0.03751 
	 284	390886.5691	 0.01216 	390886.5691	 0.01185 	195443.2845	 0.11678 	   7.9268	 0.00051 	   7.9268	 0.00052 	510548.4461	 0.03382 
	 285	392260.5113	 0.01214 	392260.5113	 0.01184 	196130.2557	 0.11635 	   7.9547	 0.00051 	   7.9547	 0.00052 	512342.9925	 0.03804 
	 286	393634.4536	 0.01213 	393634.4536	 0.01183 	196817.2268	 0.11591 	   7.9825	 0.00051 	   7.9825	 0.00052 	514137.5389	 0.03593 
	 287	395008.3958	 0.01211 	395008.3958	 0.01182 	197504.1979	 0.11545 	   8.0104	 0.00051 	   8.0104	 0.00052 	515932.0853	 0.03619 
	 288	396382.3381	 0.01210 	396382.3381	 0.01181 	198191.1690	 0.11498 	   8.0382	 0.00051 	   8.0382	 0.00052 	517726.6316	 0.03566 
	 289	397756.2803	 0.01208 	397756.2803	 0.01181 	198878.1401	 0.11450 	   8.0661	 0.00051 	   8.0661	 0.00052 	519521.1780	 0.03091 
	 290	399130.2225	 0.01207 	399130.2225	 0.01180 	199565.1113	 0.11400 	   8.0940	 0.00051 	   8.0940	 0.00052 	521315.7244	 0.03249 
	 291	400504.1648	 0.01205 	400504.1648	 0.01179 	200252.0824	 0.11349 	   8.1218	 0.00051 	   8.1218	 0.00052 	523110.2708	 0.03699 
	 292	401878.1070	 0.01204 	401878.1070	 0.01178 	200939.0535	 0.11297 	   8.1497	 0.00050 	   8.1497	 0.00052 	524904.8172	 0.03672 
	 293	403252.0493	 0.01203 	403252.0493	 0.01177 	201626.0246	 0.11244 	   8.1776	 0.00050 	   8.1776	 0.00052 	526699.3636	 0.03382 
	 294	404625.9915	 0.01201 	404625.9915	 0.01176 	202312.9958	 0.11190 	   8.2054	 0.00050 	   8.2054	 0.00052 	528493.9099	 0.03593 
	 295	405999.9338	 0.01200 	405999.9338	 0.01175 	202999.9669	 0.11134 	   8.2333	 0.00050 	   8.2333	 0.00051 	530288.4563	 0.03091 
	 296	407373.8760	 0.01199 	407373.8760	 0.01174 	203686.9380	 0.11078 	   8.2611	 0.00050 	   8.2611	 0.00051 	532083.0027	 0.03249 
	 297	408747.8183	 0.01197 	408747.8183	 0.01174 	204373.9091	 0.11020 	   8.2890	 0.00050 	   8.2890	 0.00051 	533877.5491	 0.03249 
	 298	410121.7605	 0.01196 	410121.7605	 0.01173 	205060.8803	 0.10962 	   8.3169	 0.00050 	   8.3169	 0.00051 	535672.0955	 0.03329 
	 299	411495.7028	 0.01195 	411495.7028	 0.01172 	205747.8514	 0.10902 	   8.3447	 0.00050 	   8.3447	 0.00051 	537466.6419	 0.03408 
	 300	412869.6450	 0.01193 	412869.6450	 0.01171 	206434.8225	 0.10842 	   8.3726	 0.00050 	   8.3726	 0.00051 	539261.1882	 0.03329 
	 301	414243.5873	 0.01192 	414243.5873	 0.01170 	207121.7936	 0.10780 	   8.4005	 0.00050 	   8.4005	 0.00051 	541055.7346	 0.03302 
	 302	415617.5295	 0.01191 	415617.5295	 0.01170 	207808.7648	 0.10718 	   8.4283	 0.00050 	   8.4283	 0.00051 	542850.2810	 0.03117 
	 303	416991.4717	 0.01190 	416991.4717	 0.01169 	208495.7359	 0.10655 	   8.4562	 0.00050 	   8.4562	 0.00051 	544644.8274	 0.03144 
	 304	418365.4140	 0.01189 	418365.4140	 0.01168 	209182.7070	 0.10592 	   8.4840	 0.00050 	   8.4840	 0.00051 	546439.3738	 0.03276 
	 305	419739.3562	 0.01188 	419739.3562	 0.01167 	209869.6781	 0.10527 	   8.5119	 0.00050 	   8.5119	 0.00050 	548233.9202	 0.03276 
	 306	421113.2985	 0.01186 	421113.2985	 0.01167 	210556.6492	 0.10462 	   8.5398	 0.00050 	   8.5398	 0.00050 	550028.4665	 0.03514 
	 307	422487.2407	 0.01185 	422487.2407	 0.01166 	211243.6204	 0.10396 	   8.5676	 0.00050 	   8.5676	 0.00050 	551823.0129	 0.03646 
	 308	423861.1830	 0.01184 	423861.1830	 0.01165 	211930.5915	 0.10329 	   8.5955	 0.00050 	   8.5955	 0.00050 	553617.5593	 0.03725 
	 309	425235.1252	 0.01183 	425235.1252	 0.01165 	212617.5626	 0.10262 	   8.6233	 0.00050 	   8.6233	 0.00050 	555412.1057	 0.03883 
	 310	426609.0675	 0.01182 	426609.0675	 0.01164 	213304.5337	 0.10194 	   8.6512	 0.00051 	   8.6512	 0.00050 	557206.6521	 0.03117 
	 311	427983.0097	 0.01181 	427983.0097	 0.01163 	213991.5049	 0.10126 	   8.6791	 0.00051 	   8.6791	 0.00050 	559001.1985	 0.03619 
	 312	429356.9520	 0.01180 	429356.9520	 0.01162 	214678.4760	 0.10057 	   8.7069	 0.00051 	   8.7069	 0.00050 	560795.7448	 0.03408 
	 313	430730.8942	 0.01179 	430730.8942	 0.01162 	215365.4471	 0.09988 	   8.7348	 0.00051 	   8.7348	 0.00050 	562590.2912	 0.03091 
	 314	432104.8365	 0.01178 	432104.8365	 0.01161 	216052.4182	 0.09918 	   8.7627	 0.00051 	   8.7627	 0.00050 	564384.8376	 0.03223 
	 315	433478.7787	 0.01177 	433478.7787	 0.01160 	216739.3894	 0.09848 	   8.7905	 0.00051 	   8.7905	 0.00050 	566179.3840	 0.02906 
	 316	434852.7209	 0.01176 	434852.7209	 0.01160 	217426.3605	 0.09777 	   8.8184	 0.00051 	   8.8184	 0.00050 	567973.9304	 0.04148 
	 317	436226.6632	 0.01175 	436226.6632	 0.01159 	218113.3316	 0.09706 	   8.8462	 0.00050 	   8.8462	 0.00050 	569768.4768	 0.02959 
	 318	437600.6054	 0.01174 	437600.6054	 0.01158 	218800.3027	 0.09634 	   8.8741	 0.00050 	   8.8741	 0.00050 	571563.0231	 0.03223 
	 319	438974.5477	 0.01173 	438974.5477	 0.01158 	219487.2738	 0.09562 	   8.9020	 0.00050 	   8.9020	 0.00050 	573357.5695	 0.03408 
	 320	440348.4899	 0.01172 	440348.4899	 0.01157 	220174.2450	 0.09490 	   8.9298	 0.00050 	   8.9298	 0.00050 	575152.1159	 0.03144 
	 321	441722.4322	 0.01171 	441722.4322	 0.01157 	220861.2161	 0.09418 	   8.9577	 0.00050 	   8.9577	 0.00050 	576946.6623	 0.02985 
	 322	443096.3744	 0.01170 	443096.3744	 0.01156 	221548.1872	 0.09345 	   8.9856	 0.00050 	   8.9856	 0.00050 	578741.2087	 0.03355 
	 323	444470.3167	 0.01169 	444470.3167	 0.01155 	222235.1583	 0.09272 	   9.0134	 0.00050 	   9.0134	 0.00050 	580535.7551	 0.03091 
	 324	445844.2589	 0.01168 	445844.2589	 0.01155 	222922.1295	 0.09199 	   9.0413	 0.00050 	   9.0413	 0.00050 	582330.3014	 0.03223 
	 325	447218.2012	 0.01167 	447218.2012	 0.01154 	223609.1006	 0.09126 	   9.0691	 0.00050 	   9.0691	 0.00050 	584124.8478	 0.03408 
	 326	448592.1434	 0.01167 	448592.1434	 0.01154 	224296.0717	 0.09052 	   9.0970	 0.00050 	   9.0970	 0.00050 	585919.3942	 0.02563 
	 327	449966.0857	 0.01166 	449966.0857	 0.01153 	224983.0428	 0.08979 	   9.1249	 0.00050 	   9.1249	 0.00049 	587713.9406	 0.03355 
	 328	451340.0279	 0.01165 	451340.0279	 0.01152 	225670.0140	 0.08905 	   9.1527	 0.00050 	   9.1527	 0.00049 	589508.4870	 0.02906 
	 329	452713.9702	 0.01164 	452713.9702	 0.01152 	226356.9851	 0.08831 	   9.1806	 0.00050 	   9.1806	 0.00049 	591303.0334	 0.03725 
	 330	454087.9124	 0.01163 	454087.9124	 0.01151 	227043.9562	 0.08757 	   9.2085	 0.00050 	   9.2085	 0.00049 	593097.5797	 0.03038 
	 331	455461.8546	 0.01162 	455461.8546	 0.01151 	227730.9273	 0.08683 	   9.2363	 0.00050 	   9.2363	 0.00049 	594892.1261	 0.03566 
	 332	456835.7969	 0.01162 	456835.7969	 0.01150 	228417.8984	 0.08609 	   9.2642	 0.00050 	   9.2642	 0.00049 	596686.6725	 0.03197 
	 333	458209.7391	 0.01161 	458209.7391	 0.01150 	229104.8696	 0.08535 	   9.2920	 0.00049 	   9.2920	 0.00049 	598481.2189	 0.03012 
	 334	459583.6814	 0.01160 	459583.6814	 0.01149 	229791.8407	 0.08461 	   9.3199	 0.00049 	   9.3199	 0.00050 	600275.7653	 0.02906 
	 335	460957.6236	 0.01159 	460957.6236	 0.01148 	230478.8118	 0.08387 	   9.3478	 0.00049 	   9.3478	 0.00050 	602070.3117	 0.03302 
	 336	462331.5659	 0.01158 	462331.5659	 0.01148 	231165.7829	 0.08313 	   9.3756	 0.00049 	   9.3756	 0.00050 	603864.8580	 0.02985 
	 337	463705.5081	 0.01158 	463705.5081	 0.01147 	231852.7541	 0.08240 	   9.4035	 0.00049 	   9.4035	 0.00050 	605659.4044	 0.03434 
	 338	465079.4504	 0.01157 	465079.4504	 0.01147 	232539.7252	 0.08166 	   9.4314	 0.00049 	   9.4314	 0.00050 	607453.9508	 0.03223 
	 339	466453.3926	 0.01156 	466453.3926	 0.01146 	233226.6963	 0.08092 	   9.4592	 0.00049 	   9.4592	 0.00050 	609248.4972	 0.03064 
	 340	467827.3349	 0.01155 	467827.3349	 0.01146 	233913.6674	 0.08019 	   9.4871	 0.00049 	   9.4871	 0.00050 	611043.0436	 0.03091 
	 341	469201.2771	 0.01155 	469201.2771	 0.01145 	234600.6386	 0.07945 	   9.5149	 0.00049 	   9.5149	 0.00050 	612837.5900	 0.02932 
	 342	470575.2194	 0.01154 	470575.2194	 0.01145 	235287.6097	 0.07872 	   9.5428	 0.00049 	   9.5428	 0.00050 	614632.1363	 0.03540 
	 343	471949.1616	 0.01153 	471949.1616	 0.01144 	235974.5808	 0.07799 	   9.5707	 0.00049 	   9.5707	 0.00049 	616426.6827	 0.03408 
	 344	473323.1038	 0.01153 	473323.1038	 0.01144 	236661.5519	 0.07726 	   9.5985	 0.00049 	   9.5985	 0.00049 	618221.2291	 0.02959 
	 345	474697.0461	 0.01152 	474697.0461	 0.01143 	237348.5230	 0.07653 	   9.6264	 0.00049 	   9.6264	 0.00049 	620015.7755	 0.03302 
	 346	476070.9883	 0.01151 	476070.9883	 0.01143 	238035.4942	 0.07581 	   9.6543	 0.00049 	   9.6543	 0.00049 	621810.3219	 0.03461 
	 347	477444.9306	 0.01151 	477444.9306	 0.01142 	238722.4653	 0.07508 	   9.6821	 0.00049 	   9.6821	 0.00049 	623604.8683	 0.02800 
	 348	478818.8728	 0.01150 	478818.8728	 0.01142 	239409.4364	 0.07436 	   9.7100	 0.00049 	   9.7100	 0.00049 	625399.4146	 0.03117 
	 349	480192.8151	 0.01149 	480192.8151	 0.01141 	240096.4075	 0.07365 	   9.7378	 0.00049 	   9.7378	 0.00049 	627193.9610	 0.02932 
	 350	481566.7573	 0.01149 	481566.7573	 0.01141 	240783.3787	 0.07293 	   9.7657	 0.00049 	   9.7657	 0.00049 	628988.5074	 0.02827 
	 351	482940.6996	 0.01148 	482940.6996	 0.01141 	241470.3498	 0.07222 	   9.7936	 0.00049 	   9.7936	 0.00049 	630783.0538	 0.02563 
	 352	484314.6418	 0.01147 	484314.6418	 0.01140 	242157.3209	 0.07151 	   9.8214	 0.00049 	   9.8214	 0.00049 	632577.6002	 0.04068 
	 353	485688.5841	 0.01147 	485688.5841	 0.01140 	242844.2920	 0.07080 	   9.8493	 0.00049 	   9.8493	 0.00048 	634372.1466	 0.03725 
	 354	487062.5263	 0.01146 	487062.5263	 0.01139 	243531.2632	 0.07010 	   9.8771	 0.00049 	   9.8771	 0.00048 	636166.6929	 0.02853 
	 355	488436.4686	 0.01145 	488436.4686	 0.01139 	244218.2343	 0.06940 	   9.9050	 0.00049 	   9.9050	 0.00048 	637961.2393	 0.03249 
	 356	489810.4108	 0.01145 	489810.4108	 0.01138 	244905.2054	 0.06870 	   9.9329	 0.00049 	   9.9329	 0.00048 	639755.7857	 0.02721 
	 357	491184.3530	 0.01144 	491184.3530	 0.01138 	245592.1765	 0.06801 	   9.9607	 0.00049 	   9.9607	 0.00048 	641550.3321	 0.02747 
	 358	492558.2953	 0.01144 	492558.2953	 0.01137 	246279.1476	 0.06732 	   9.9886	 0.00049 	   9.9886	 0.00049 	643344.8785	 0.02985 
	 359	493932.2375	 0.01143 	493932.2375	 0.01137 	246966.1188	 0.06663 	  10.0165	 0.00049 	  10.0165	 0.00049 	645139.4249	 0.02932 
	 360	495306.1798	 0.01142 	495306.1798	 0.01137 	247653.0899	 0.06595 	  10.0443	 0.00049 	  10.0443	 0.00049 	646933.9712	 0.03038 
	 361	496680.1220	 0.01142 	496680.1220	 0.01136 	248340.0610	 0.06527 	  10.0722	 0.00049 	  10.0722	 0.00049 	648728.5176	 0.03012 
	 362	498054.0643	 0.01141 	498054.0643	 0.01136 	249027.0321	 0.06459 	  10.1000	 0.00049 	  10.1000	 0.00049 	650523.0640	 0.03408 
	 363	499428.0065	 0.01141 	499428.0065	 0.01135 	249714.0033	 0.06392 	  10.1279	 0.00049 	  10.1279	 0.00049 	652317.6104	 0.03012 
	 364	500801.9488	 0.01140 	500801.9488	 0.01135 	250400.9744	 0.06325 	  10.1558	 0.00049 	  10.1558	 0.00049 	654112.1568	 0.03540 
	 365	502175.8910	 0.01140 	502175.8910	 0.01134 	251087.9455	 0.06259 	  10.1836	 0.00049 	  10.1836	 0.00049 	655906.7032	 0.02932 
	 366	503549.8333	 0.01139 	503549.8333	 0.01134 	251774.9166	 0.06193 	  10.2115	 0.00049 	  10.2115	 0.00049 	657701.2496	 0.03408 
	 367	504923.7755	 0.01139 	504923.7755	 0.01134 	252461.8878	 0.06127 	  10.2394	 0.00049 	  10.2394	 0.00049 	659495.7959	 0.02985 
	 368	506297.7178	 0.01138 	506297.7178	 0.01133 	253148.8589	 0.06062 	  10.2672	 0.00049 	  10.2672	 0.00049 	661290.3423	 0.02880 
	 369	507671.6600	 0.01137 	507671.6600	 0.01133 	253835.8300	 0.05998 	  10.2951	 0.00049 	  10.2951	 0.00049 	663084.8887	 0.03302 
	 370	509045.6022	 0.01137 	509045.6022	 0.01132 	254522.8011	 0.05933 	  10.3229	 0.00049 	  10.3229	 0.00049 	664879.4351	 0.02932 
	 371	510419.5445	 0.01136 	510419.5445	 0.01132 	255209.7722	 0.05870 	  10.3508	 0.00049 	  10.3508	 0.00049 	666673.9815	 0.03223 
	 372	511793.4867	 0.01136 	511793.4867	 0.01132 	255896.7434	 0.05806 	  10.3787	 0.00049 	  10.3787	 0.00049 	668468.5279	 0.03064 
	 373	513167.4290	 0.01135 	513167.4290	 0.01131 	256583.7145	 0.05743 	  10.4065	 0.00049 	  10.4065	 0.00049 	670263.0742	 0.02880 
	 374	514541.3712	 0.01135 	514541.3712	 0.01131 	257270.6856	 0.05681 	  10.4344	 0.00049 	  10.4344	 0.00049 	672057.6206	 0.02932 
	 375	515915.3135	 0.01134 	515915.3135	 0.01131 	257957.6567	 0.05619 	  10.4623	 0.00049 	  10.4623	 0.00049 	673852.1670	 0.03091 
	 376	517289.2557	 0.01134 	517289.2557	 0.01130 	258644.6279	 0.05558 	  10.4901	 0.00049 	  10.4901	 0.00048 	675646.7134	 0.03091 
	 377	518663.1980	 0.01133 	518663.1980	 0.01130 	259331.5990	 0.05497 	  10.5180	 0.00049 	  10.5180	 0.00048 	677441.2598	 0.02536 
	 378	520037.1402	 0.01133 	520037.1402	 0.01129 	260018.5701	 0.05436 	  10.5458	 0.00049 	  10.5458	 0.00048 	679235.8062	 0.02774 
	 379	521411.0825	 0.01132 	521411.0825	 0.01129 	260705.5412	 0.05376 	  10.5737	 0.00049 	  10.5737	 0.00048 	681030.3525	 0.03302 
	 380	522785.0247	 0.01132 	522785.0247	 0.01129 	261392.5124	 0.05316 	  10.6016	 0.00048 	  10.6016	 0.00048 	682824.8989	 0.03487 
	 381	524158.9670	 0.01131 	524158.9670	 0.01128 	262079.4835	 0.05257 	  10.6294	 0.00048 	  10.6294	 0.00048 	684619.4453	 0.03144 
	 382	525532.9092	 0.01131 	525532.9092	 0.01128 	262766.4546	 0.05199 	  10.6573	 0.00048 	  10.6573	 0.00048 	686413.9917	 0.02747 
	 383	526906.8514	 0.01131 	526906.8514	 0.01128 	263453.4257	 0.05140 	  10.6852	 0.00048 	  10.6852	 0.00048 	688208.5381	 0.02985 
	 384	528280.7937	 0.01130 	528280.7937	 0.01127 	264140.3968	 0.05083 	  10.7130	 0.00048 	  10.7130	 0.00048 	690003.0845	 0.02959 
	 385	529654.7359	 0.01130 	529654.7359	 0.01127 	264827.3680	 0.05025 	  10.7409	 0.00048 	  10.7409	 0.00048 	691797.6308	 0.03038 
	 386	531028.6782	 0.01129 	531028.6782	 0.01127 	265514.3391	 0.04969 	  10.7687	 0.00048 	  10.7687	 0.00048 	693592.1772	 0.03197 
	 387	532402.6204	 0.01129 	532402.6204	 0.01126 	266201.3102	 0.04913 	  10.7966	 0.00048 	  10.7966	 0.00048 	695386.7236	 0.03091 
	 388	533776.5627	 0.01128 	533776.5627	 0.01126 	266888.2813	 0.04857 	  10.8245	 0.00048 	  10.8245	 0.00048 	697181.2700	 0.03382 
	 389	535150.5049	 0.01128 	535150.5049	 0.01125 	267575.2525	 0.04802 	  10.8523	 0.00048 	  10.8523	 0.00048 	698975.8164	 0.02800 
	 390	536524.4472	 0.01127 	536524.4472	 0.01125 	268262.2236	 0.04747 	  10.8802	 0.00048 	  10.8802	 0.00048 	700770.3628	 0.03012 
	 391	537898.3894	 0.01127 	537898.3894	 0.01125 	268949.1947	 0.04693 	  10.9080	 0.00048 	  10.9080	 0.00048 	702564.9091	 0.02880 
	 392	539272.3317	 0.01127 	539272.3317	 0.01124 	269636.1658	 0.04639 	  10.9359	 0.00047 	  10.9359	 0.00048 	704359.4555	 0.02853 
	 393	540646.2739	 0.01126 	540646.2739	 0.01124 	270323.1370	 0.04586 	  10.9638	 0.00047 	  10.9638	 0.00048 	706154.0019	 0.03170 
	 394	542020.2162	 0.01126 	542020.2162	 0.01124 	271010.1081	 0.04533 	  10.9916	 0.00047 	  10.9916	 0.00048 	707948.5483	 0.02695 
	 395	543394.1584	 0.01125 	543394.1584	 0.01123 	271697.0792	 0.04481 	  11.0195	 0.00047 	  11.0195	 0.00048 	709743.0947	 0.03302 
	 396	544768.1007	 0.01125 	544768.1007	 0.01123 	272384.0503	 0.04429 	  11.0474	 0.00047 	  11.0474	 0.00048 	711537.6411	 0.02589 
	 397	546142.0429	 0.01125 	546142.0429	 0.01123 	273071.0214	 0.04378 	  11.0752	 0.00047 	  11.0752	 0.00048 	713332.1874	 0.02351 
	 398	547515.9851	 0.01124 	547515.9851	 0.01123 	273757.9926	 0.04327 	  11.1031	 0.00047 	  11.1031	 0.00048 	715126.7338	 0.03302 
	 399	548889.9274	 0.01124 	548889.9274	 0.01122 	274444.9637	 0.04277 	  11.1309	 0.00047 	  11.1309	 0.00048 	716921.2802	 0.02959 
	 400	550263.8696	 0.01123 	550263.8696	 0.01122 	275131.9348	 0.04227 	  11.1588	 0.00047 	  11.1588	 0.00048 	718715.8266	 0.02932 
	 401	551637.8119	 0.01123 	551637.8119	 0.01122 	275818.9059	 0.04177 	  11.1867	 0.00047 	  11.1867	 0.00048 	720510.3730	 0.03038 
	 402	553011.7541	 0.01123 	553011.7541	 0.01121 	276505.8771	 0.04129 	  11.2145	 0.00047 	  11.2145	 0.00048 	722304.9194	 0.02774 
	 403	554385.6964	 0.01122 	554385.6964	 0.01121 	277192.8482	 0.04080 	  11.2424	 0.00047 	  11.2424	 0.00048 	724099.4657	 0.03170 
	 404	555759.6386	 0.01122 	555759.6386	 0.01121 	277879.8193	 0.04032 	  11.2703	 0.00047 	  11.2703	 0.00048 	725894.0121	 0.02615 
	 405	557133.5809	 0.01121 	557133.5809	 0.01120 	278566.7904	 0.03985 	  11.2981	 0.00047 	  11.2981	 0.00048 	727688.5585	 0.02906 
	 406	558507.5231	 0.01121 	558507.5231	 0.01120 	279253.7616	 0.03938 	  11.3260	 0.00047 	  11.3260	 0.00048 	729483.1049	 0.02880 
	 407	559881.4654	 0.01121 	559881.4654	 0.01120 	279940.7327	 0.03892 	  11.3538	 0.00047 	  11.3538	 0.00048 	731277.6513	 0.02959 
	 408	561255.4076	 0.01120 	561255.4076	 0.01119 	280627.7038	 0.03846 	  11.3817	 0.00047 	  11.3817	 0.00048 	733072.1977	 0.03197 
	 409	562629.3499	 0.01120 	562629.3499	 0.01119 	281314.6749	 0.03801 	  11.4096	 0.00047 	  11.4096	 0.00048 	734866.7440	 0.03302 
	 410	564003.2921	 0.01120 	564003.2921	 0.01119 	282001.6460	 0.03756 	  11.4374	 0.00047 	  11.4374	 0.00048 	736661.2904	 0.02721 
	 411	565377.2343	 0.01119 	565377.2343	 0.01119 	282688.6172	 0.03711 	  11.4653	 0.00047 	  11.4653	 0.00047 	738455.8368	 0.02747 
	 412	566751.1766	 0.01119 	566751.1766	 0.01118 	283375.5883	 0.03667 	  11.4932	 0.00047 	  11.4932	 0.00047 	740250.3832	 0.03197 
	 413	568125.1188	 0.01118 	568125.1188	 0.01118 	284062.5594	 0.03624 	  11.5210	 0.00047 	  11.5210	 0.00047 	742044.9296	 0.02800 
	 414	569499.0611	 0.01118 	569499.0611	 0.01118 	284749.5305	 0.03581 	  11.5489	 0.00047 	  11.5489	 0.00047 	743839.4760	 0.02747 
	 415	570873.0033	 0.01118 	570873.0033	 0.01117 	285436.5017	 0.03538 	  11.5767	 0.00047 	  11.5767	 0.00047 	745634.0223	 0.02880 
	 416	572246.9456	 0.01117 	572246.9456	 0.01117 	286123.4728	 0.03496 	  11.6046	 0.00046 	  11.6046	 0.00047 	747428.5687	 0.03117 
	 417	573620.8878	 0.01117 	573620.8878	 0.01117 	286810.4439	 0.03454 	  11.6325	 0.00046 	  11.6325	 0.00047 	749223.1151	 0.02800 
	 418	574994.8301	 0.01117 	574994.8301	 0.01117 	287497.4150	 0.03413 	  11.6603	 0.00046 	  11.6603	 0.00047 	751017.6615	 0.03091 
	 419	576368.7723	 0.01116 	576368.7723	 0.01116 	288184.3862	 0.03372 	  11.6882	 0.00046 	  11.6882	 0.00047 	752812.2079	 0.03117 
	 420	577742.7146	 0.01116 	577742.7146	 0.01116 	288871.3573	 0.03332 	  11.7161	 0.00046 	  11.7161	 0.00047 	754606.7543	 0.02906 
	 421	579116.6568	 0.01116 	579116.6568	 0.01116 	289558.3284	 0.03292 	  11.7439	 0.00046 	  11.7439	 0.00047 	756401.3006	 0.03514 
	 422	580490.5991	 0.01115 	580490.5991	 0.01115 	290245.2995	 0.03253 	  11.7718	 0.00046 	  11.7718	 0.00047 	758195.8470	 0.02483 
	 423	581864.5413	 0.01115 	581864.5413	 0.01115 	290932.2707	 0.03214 	  11.7996	 0.00046 	  11.7996	 0.00047 	759990.3934	 0.03249 
	 424	583238.4835	 0.01115 	583238.4835	 0.01115 	291619.2418	 0.03175 	  11.8275	 0.00046 	  11.8275	 0.00047 	761784.9398	 0.03434 
	 425	584612.4258	 0.01114 	584612.4258	 0.01115 	292306.2129	 0.03137 	  11.8554	 0.00046 	  11.8554	 0.00047 	763579.4862	 0.03408 
	 426	585986.3680	 0.01114 	585986.3680	 0.01114 	292993.1840	 0.03099 	  11.8832	 0.00045 	  11.8832	 0.00047 	765374.0326	 0.02747 
	 427	587360.3103	 0.01114 	587360.3103	 0.01114 	293680.1551	 0.03062 	  11.9111	 0.00045 	  11.9111	 0.00047 	767168.5789	 0.02774 
	 428	588734.2525	 0.01113 	588734.2525	 0.01114 	294367.1263	 0.03025 	  11.9390	 0.00045 	  11.9390	 0.00047 	768963.1253	 0.02880 
	 429	590108.1948	 0.01113 	590108.1948	 0.01114 	295054.0974	 0.02989 	  11.9668	 0.00045 	  11.9668	 0.00047 	770757.6717	 0.02642 
	 430	591482.1370	 0.01113 	591482.1370	 0.01113 	295741.0685	 0.02953 	  11.9947	 0.00045 	  11.9947	 0.00047 	772552.2181	 0.02668 
	 431	592856.0793	 0.01113 	592856.0793	 0.01113 	296428.0396	 0.02918 	  12.0225	 0.00045 	  12.0225	 0.00047 	774346.7645	 0.02800 
	 432	594230.0215	 0.01112 	594230.0215	 0.01113 	297115.0108	 0.02882 	  12.0504	 0.00045 	  12.0504	 0.00047 	776141.3109	 0.02510 
	 433	595603.9638	 0.01112 	595603.9638	 0.01113 	297801.9819	 0.02848 	  12.0783	 0.00045 	  12.0783	 0.00047 	777935.8572	 0.02589 
	 434	596977.9060	 0.01112 	596977.9060	 0.01112 	298488.9530	 0.02814 	  12.1061	 0.00045 	  12.1061	 0.00047 	779730.4036	 0.02404 
	 435	598351.8483	 0.01111 	598351.8483	 0.01112 	299175.9241	 0.02780 	  12.1340	 0.00045 	  12.1340	 0.00047 	781524.9500	 0.02351 
	 436	599725.7905	 0.01111 	599725.7905	 0.01112 	299862.8953	 0.02746 	  12.1618	 0.00045 	  12.1618	 0.00047 	783319.4964	 0.02747 
	 437	601099.7327	 0.01111 	601099.7327	 0.01112 	300549.8664	 0.02713 	  12.1897	 0.00045 	  12.1897	 0.00047 	785114.0428	 0.03012 
	 438	602473.6750	 0.01110 	602473.6750	 0.01111 	301236.8375	 0.02680 	  12.2176	 0.00045 	  12.2176	 0.00047 	786908.5892	 0.02774 
	 439	603847.6172	 0.01110 	603847.6172	 0.01111 	301923.8086	 0.02648 	  12.2454	 0.00045 	  12.2454	 0.00046 	788703.1355	 0.03461 
	 440	605221.5595	 0.01110 	605221.5595	 0.01111 	302610.7797	 0.02616 	  12.2733	 0.00045 	  12.2733	 0.00046 	790497.6819	 0.03064 
	 441	606595.5017	 0.01110 	606595.5017	 0.01111 	303297.7509	 0.02585 	  12.3012	 0.00045 	  12.3012	 0.00046 	792292.2283	 0.02510 
	 442	607969.4440	 0.01109 	607969.4440	 0.01110 	303984.7220	 0.02554 	  12.3290	 0.00045 	  12.3290	 0.00046 	794086.7747	 0.02642 
	 443	609343.3862	 0.01109 	609343.3862	 0.01110 	304671.6931	 0.02523 	  12.3569	 0.00045 	  12.3569	 0.00046 	795881.3211	 0.03434 
	 444	610717.3285	 0.01109 	610717.3285	 0.01110 	305358.6642	 0.02493 	  12.3847	 0.00045 	  12.3847	 0.00046 	797675.8675	 0.03064 
	 445	612091.2707	 0.01108 	612091.2707	 0.01110 	306045.6354	 0.02463 	  12.4126	 0.00045 	  12.4126	 0.00046 	799470.4138	 0.02721 
	 446	613465.2130	 0.01108 	613465.2130	 0.01109 	306732.6065	 0.02433 	  12.4405	 0.00045 	  12.4405	 0.00046 	801264.9602	 0.02457 
	 447	614839.1552	 0.01108 	614839.1552	 0.01109 	307419.5776	 0.02404 	  12.4683	 0.00045 	  12.4683	 0.00046 	803059.5066	 0.02800 
	 448	616213.0975	 0.01108 	616213.0975	 0.01109 	308106.5487	 0.02375 	  12.4962	 0.00045 	  12.4962	 0.00046 	804854.0530	 0.03012 
	 449	617587.0397	 0.01107 	617587.0397	 0.01109 	308793.5199	 0.02346 	  12.5241	 0.00045 	  12.5241	 0.00046 	806648.5994	 0.02747 
	 450	618960.9820	 0.01107 	618960.9820	 0.01108 	309480.4910	 0.02318 	  12.5519	 0.00045 	  12.5519	 0.00046 	808443.1458	 0.02615 
	 451	620334.9242	 0.01107 	620334.9242	 0.01108 	310167.4621	 0.02290 	  12.5798	 0.00045 	  12.5798	 0.00046 	810237.6921	 0.03144 
	 452	621708.8664	 0.01106 	621708.8664	 0.01108 	310854.4332	 0.02263 	  12.6076	 0.00045 	  12.6076	 0.00046 	812032.2385	 0.02880 
	 453	623082.8087	 0.01106 	623082.8087	 0.01108 	311541.4043	 0.02236 	  12.6355	 0.00045 	  12.6355	 0.00046 	813826.7849	 0.02272 
	 454	624456.7509	 0.01106 	624456.7509	 0.01108 	312228.3755	 0.02209 	  12.6634	 0.00045 	  12.6634	 0.00045 	815621.3313	 0.03117 
	 455	625830.6932	 0.01106 	625830.6932	 0.01107 	312915.3466	 0.02182 	  12.6912	 0.00045 	  12.6912	 0.00045 	817415.8777	 0.03117 
	 456	627204.6354	 0.01105 	627204.6354	 0.01107 	313602.3177	 0.02156 	  12.7191	 0.00045 	  12.7191	 0.00045 	819210.4241	 0.02959 
	 457	628578.5777	 0.01105 	628578.5777	 0.01107 	314289.2888	 0.02130 	  12.7470	 0.00045 	  12.7470	 0.00045 	821004.9704	 0.02563 
	 458	629952.5199	 0.01105 	629952.5199	 0.01107 	314976.2600	 0.02105 	  12.7748	 0.00045 	  12.7748	 0.00046 	822799.5168	 0.03012 
	 459	631326.4622	 0.01105 	631326.4622	 0.01106 	315663.2311	 0.02080 	  12.8027	 0.00045 	  12.8027	 0.00046 	824594.0632	 0.02932 
	 460	632700.4044	 0.01104 	632700.4044	 0.01106 	316350.2022	 0.02055 	  12.8305	 0.00045 	  12.8305	 0.00046 	826388.6096	 0.02563 
	 461	634074.3467	 0.01104 	634074.3467	 0.01106 	317037.1733	 0.02030 	  12.8584	 0.00045 	  12.8584	 0.00046 	828183.1560	 0.02880 
	 462	635448.2889	 0.01104 	635448.2889	 0.01106 	317724.1445	 0.02006 	  12.8863	 0.00045 	  12.8863	 0.00046 	829977.7024	 0.02827 
	 463	636822.2312	 0.01104 	636822.2312	 0.01106 	318411.1156	 0.01982 	  12.9141	 0.00045 	  12.9141	 0.00046 	831772.2487	 0.02985 
	 464	638196.1734	 0.01103 	638196.1734	 0.01105 	319098.0867	 0.01959 	  12.9420	 0.00045 	  12.9420	 0.00046 	833566.7951	 0.02615 
	 465	639570.1156	 0.01103 	639570.1156	 0.01105 	319785.0578	 0.01935 	  12.9699	 0.00045 	  12.9699	 0.00046 	835361.3415	 0.02615 
	 466	640944.0579	 0.01103 	640944.0579	 0.01105 	320472.0289	 0.01912 	  12.9977	 0.00045 	  12.9977	 0.00046 	837155.8879	 0.02906 
	 467	642318.0001	 0.01103 	642318.0001	 0.01105 	321159.0001	 0.01890 	  13.0256	 0.00045 	  13.0256	 0.00046 	838950.4343	 0.02510 
	 468	643691.9424	 0.01102 	643691.9424	 0.01104 	321845.9712	 0.01867 	  13.0534	 0.00045 	  13.0534	 0.00046 	840744.9807	 0.02906 
	 469	645065.8846	 0.01102 	645065.8846	 0.01104 	322532.9423	 0.01845 	  13.0813	 0.00045 	  13.0813	 0.00046 	842539.5271	 0.02536 
	 470	646439.8269	 0.01102 	646439.8269	 0.01104 	323219.9134	 0.01823 	  13.1092	 0.00045 	  13.1092	 0.00046 	844334.0734	 0.03302 
	 471	647813.7691	 0.01102 	647813.7691	 0.01104 	323906.8846	 0.01802 	  13.1370	 0.00045 	  13.1370	 0.00046 	846128.6198	 0.02642 
	 472	649187.7114	 0.01101 	649187.7114	 0.01104 	324593.8557	 0.01780 	  13.1649	 0.00045 	  13.1649	 0.00046 	847923.1662	 0.02774 
	 473	650561.6536	 0.01101 	650561.6536	 0.01103 	325280.8268	 0.01759 	  13.1927	 0.00045 	  13.1927	 0.00046 	849717.7126	 0.03091 
	 474	651935.5959	 0.01101 	651935.5959	 0.01103 	325967.7979	 0.01739 	  13.2206	 0.00045 	  13.2206	 0.00046 	851512.2590	 0.02932 
	 475	653309.5381	 0.01101 	653309.5381	 0.01103 	326654.7691	 0.01718 	  13.2485	 0.00045 	  13.2485	 0.00046 	853306.8054	 0.02589 
	 476	654683.4804	 0.01101 	654683.4804	 0.01103 	327341.7402	 0.01698 	  13.2763	 0.00045 	  13.2763	 0.00046 	855101.3517	 0.03038 
	 477	656057.4226	 0.01100 	656057.4226	 0.01103 	328028.7113	 0.01678 	  13.3042	 0.00045 	  13.3042	 0.00046 	856895.8981	 0.02880 
	 478	657431.3648	 0.01100 	657431.3648	 0.01102 	328715.6824	 0.01659 	  13.3321	 0.00045 	  13.3321	 0.00046 	858690.4445	 0.02774 
	 479	658805.3071	 0.01100 	658805.3071	 0.01102 	329402.6535	 0.01639 	  13.3599	 0.00045 	  13.3599	 0.00046 	860484.9909	 0.02642 
	 480	660179.2493	 0.01100 	660179.2493	 0.01102 	330089.6247	 0.01620 	  13.3878	 0.00045 	  13.3878	 0.00046 	862279.5373	 0.02378 
	 481	661553.1916	 0.01099 	661553.1916	 0.01102 	330776.5958	 0.01601 	  13.4156	 0.00045 	  13.4156	 0.00046 	864074.0837	 0.03144 
	 482	662927.1338	 0.01099 	662927.1338	 0.01102 	331463.5669	 0.01582 	  13.4435	 0.00045 	  13.4435	 0.00046 	865868.6300	 0.03249 
	 483	664301.0761	 0.01099 	664301.0761	 0.01101 	332150.5380	 0.01564 	  13.4714	 0.00045 	  13.4714	 0.00046 	867663.1764	 0.02800 
	 484	665675.0183	 0.01099 	665675.0183	 0.01101 	332837.5092	 0.01546 	  13.4992	 0.00045 	  13.4992	 0.00046 	869457.7228	 0.02959 
	 485	667048.9606	 0.01099 	667048.9606	 0.01101 	333524.4803	 0.01528 	  13.5271	 0.00045 	  13.5271	 0.00046 	871252.2692	 0.03170 
	 486	668422.9028	 0.01098 	668422.9028	 0.01101 	334211.4514	 0.01510 	  13.5550	 0.00045 	  13.5550	 0.00046 	873046.8156	 0.02959 
	 487	669796.8451	 0.01098 	669796.8451	 0.01101 	334898.4225	 0.01493 	  13.5828	 0.00045 	  13.5828	 0.00046 	874841.3620	 0.02642 
	 488	671170.7873	 0.01098 	671170.7873	 0.01100 	335585.3937	 0.01476 	  13.6107	 0.00045 	  13.6107	 0.00046 	876635.9083	 0.02589 
	 489	672544.7296	 0.01098 	672544.7296	 0.01100 	336272.3648	 0.01459 	  13.6385	 0.00045 	  13.6385	 0.00046 	878430.4547	 0.03276 
	 490	673918.6718	 0.01097 	673918.6718	 0.01100 	336959.3359	 0.01442 	  13.6664	 0.00045 	  13.6664	 0.00046 	880225.0011	 0.02827 
	 491	675292.6140	 0.01097 	675292.6140	 0.01100 	337646.3070	 0.01425 	  13.6943	 0.00045 	  13.6943	 0.00046 	882019.5475	 0.02853 
	 492	676666.5563	 0.01097 	676666.5563	 0.01100 	338333.2781	 0.01409 	  13.7221	 0.00045 	  13.7221	 0.00046 	883814.0939	 0.02563 
	 493	678040.4985	 0.01097 	678040.4985	 0.01100 	339020.2493	 0.01393 	  13.7500	 0.00045 	  13.7500	 0.00046 	885608.6403	 0.02589 
	 494	679414.4408	 0.01097 	679414.4408	 0.01099 	339707.2204	 0.01377 	  13.7779	 0.00045 	  13.7779	 0.00046 	887403.1866	 0.02615 
	 495	680788.3830	 0.01096 	680788.3830	 0.01099 	340394.1915	 0.01361 	  13.8057	 0.00045 	  13.8057	 0.00046 	889197.7330	 0.02510 
	 496	682162.3253	 0.01096 	682162.3253	 0.01099 	341081.1626	 0.01346 	  13.8336	 0.00045 	  13.8336	 0.00045 	890992.2794	 0.02906 
	 497	683536.2675	 0.01096 	683536.2675	 0.01099 	341768.1338	 0.01331 	  13.8614	 0.00045 	  13.8614	 0.00045 	892786.8258	 0.02615 
	 498	684910.2098	 0.01096 	684910.2098	 0.01099 	342455.1049	 0.01316 	  13.8893	 0.00045 	  13.8893	 0.00045 	894581.3722	 0.02695 
	 499	686284.1520	 0.01096 	686284.1520	 0.01098 	343142.0760	 0.01301 	  13.9172	 0.00045 	  13.9172	 0.00045 	896375.9186	 0.02932 
	 500	687658.0943	 0.01095 	687658.0943	 0.01098 	343829.0471	 0.01286 	  13.9450	 0.00045 	  13.9450	 0.00045 	898170.4649	 0.02563 
	 501	689032.0365	 0.01095 	689032.0365	 0.01098 	344516.0183	 0.01271 	  13.9729	 0.00045 	  13.9729	 0.00045 	899965.0113	 0.02932 
	 502	690405.9788	 0.01095 	690405.9788	 0.01098 	345202.9894	 0.01257 	  14.0008	 0.00045 	  14.0008	 0.00045 	901759.5577	 0.02536 
	 503	691779.9210	 0.01095 	691779.9210	 0.01098 	345889.9605	 0.01243 	  14.0286	 0.00045 	  14.0286	 0.00045 	903554.1041	 0.02536 
	 504	693153.8632	 0.01095 	693153.8632	 0.01098 	346576.9316	 0.01229 	  14.0565	 0.00045 	  14.0565	 0.00045 	905348.6505	 0.02272 
	 505	694527.8055	 0.01094 	694527.8055	 0.01097 	347263.9027	 0.01215 	  14.0843	 0.00045 	  14.0843	 0.00045 	907143.1969	 0.02510 
	 506	695901.7477	 0.01094 	695901.7477	 0.01097 	347950.8739	 0.01202 	  14.1122	 0.00045 	  14.1122	 0.00045 	908937.7432	 0.02932 
	 507	697275.6900	 0.01094 	697275.6900	 0.01097 	348637.8450	 0.01189 	  14.1401	 0.00044 	  14.1401	 0.00045 	910732.2896	 0.03117 
	 508	698649.6322	 0.01094 	698649.6322	 0.01097 	349324.8161	 0.01175 	  14.1679	 0.00044 	  14.1679	 0.00045 	912526.8360	 0.03064 
	 509	700023.5745	 0.01094 	700023.5745	 0.01097 	350011.7872	 0.01162 	  14.1958	 0.00044 	  14.1958	 0.00045 	914321.3824	 0.02827 
	 510	701397.5167	 0.01093 	701397.5167	 0.01097 	350698.7584	 0.01150 	  14.2237	 0.00044 	  14.2237	 0.00045 	916115.9288	 0.02219 
	 511	702771.4590	 0.01093 	702771.4590	 0.01096 	351385.7295	 0.01137 	  14.2515	 0.00044 	  14.2515	 0.00045 	917910.4752	 0.02668 
	 512	704145.4012	 0.01093 	704145.4012	 0.01096 	352072.7006	 0.01124 	  14.2794	 0.00044 	  14.2794	 0.00045 	919705.0215	 0.02695 
	 513	705519.3435	 0.01093 	705519.3435	 0.01096 	352759.6717	 0.01112 	  14.3072	 0.00044 	  14.3072	 0.00045 	921499.5679	 0.02721 
	 514	706893.2857	 0.01093 	706893.2857	 0.01096 	353446.6429	 0.01100 	  14.3351	 0.00044 	  14.3351	 0.00045 	923294.1143	 0.02695 
	 515	708267.2280	 0.01092 	708267.2280	 0.01096 	354133.6140	 0.01088 	  14.3630	 0.00044 	  14.3630	 0.00045 	925088.6607	 0.02563 
	 516	709641.1702	 0.01092 	709641.1702	 0.01096 	354820.5851	 0.01076 	  14.3908	 0.00044 	  14.3908	 0.00045 	926883.2071	 0.02325 
	 517	711015.1125	 0.01092 	711015.1125	 0.01095 	355507.5562	 0.01064 	  14.4187	 0.00044 	  14.4187	 0.00045 	928677.7535	 0.02800 
	 518	712389.0547	 0.01092 	712389.0547	 0.01095 	356194.5273	 0.01053 	  14.4465	 0.00044 	  14.4465	 0.00045 	930472.2998	 0.02774 
	 519	713762.9969	 0.01092 	713762.9969	 0.01095 	356881.4985	 0.01042 	  14.4744	 0.00044 	  14.4744	 0.00045 	932266.8462	 0.02483 
	 520	715136.9392	 0.01091 	715136.9392	 0.01095 	357568.4696	 0.01030 	  14.5023	 0.00044 	  14.5023	 0.00045 	934061.3926	 0.02880 
	 521	716510.8814	 0.01091 	716510.8814	 0.01095 	358255.4407	 0.01019 	  14.5301	 0.00044 	  14.5301	 0.00045 	935855.9390	 0.02695 
	 522	717884.8237	 0.01091 	717884.8237	 0.01095 	358942.4118	 0.01008 	  14.5580	 0.00044 	  14.5580	 0.00045 	937650.4854	 0.02563 
	 523	719258.7659	 0.01091 	719258.7659	 0.01094 	359629.3830	 0.00998 	  14.5859	 0.00044 	  14.5859	 0.00045 	939445.0318	 0.02853 
	 524	720632.7082	 0.01091 	720632.7082	 0.01094 	360316.3541	 0.00987 	  14.6137	 0.00044 	  14.6137	 0.00045 	941239.5781	 0.02932 
	 525	722006.6504	 0.01091 	722006.6504	 0.01094 	361003.3252	 0.00976 	  14.6416	 0.00044 	  14.6416	 0.00045 	943034.1245	 0.02298 
	 526	723380.5927	 0.01090 	723380.5927	 0.01094 	361690.2963	 0.00966 	  14.6694	 0.00044 	  14.6694	 0.00045 	944828.6709	 0.02642 
	 527	724754.5349	 0.01090 	724754.5349	 0.01094 	362377.2675	 0.00956 	  14.6973	 0.00044 	  14.6973	 0.00045 	946623.2173	 0.02325 
	 528	726128.4772	 0.01090 	726128.4772	 0.01094 	363064.2386	 0.00946 	  14.7252	 0.00044 	  14.7252	 0.00045 	948417.7637	 0.02325 
	 529	727502.4194	 0.01090 	727502.4194	 0.01093 	363751.2097	 0.00936 	  14.7530	 0.00044 	  14.7530	 0.00045 	950212.3101	 0.02721 
	 530	728876.3617	 0.01090 	728876.3617	 0.01093 	364438.1808	 0.00926 	  14.7809	 0.00044 	  14.7809	 0.00045 	952006.8564	 0.02351 
	 531	730250.3039	 0.01090 	730250.3039	 0.01093 	365125.1519	 0.00916 	  14.8088	 0.00044 	  14.8088	 0.00045 	953801.4028	 0.02404 
	 532	731624.2461	 0.01089 	731624.2461	 0.01093 	365812.1231	 0.00907 	  14.8366	 0.00044 	  14.8366	 0.00045 	955595.9492	 0.02695 
	 533	732998.1884	 0.01089 	732998.1884	 0.01093 	366499.0942	 0.00897 	  14.8645	 0.00044 	  14.8645	 0.00045 	957390.4956	 0.03091 
	 534	734372.1306	 0.01089 	734372.1306	 0.01093 	367186.0653	 0.00888 	  14.8923	 0.00044 	  14.8923	 0.00044 	959185.0420	 0.02747 
	 535	735746.0729	 0.01089 	735746.0729	 0.01093 	367873.0364	 0.00879 	  14.9202	 0.00044 	  14.9202	 0.00044 	960979.5884	 0.02563 
	 536	737120.0151	 0.01089 	737120.0151	 0.01092 	368560.0076	 0.00870 	  14.9481	 0.00044 	  14.9481	 0.00044 	962774.1347	 0.02510 
	 537	738493.9574	 0.01089 	738493.9574	 0.01092 	369246.9787	 0.00861 	  14.9759	 0.00044 	  14.9759	 0.00044 	964568.6811	 0.02193 
	 538	739867.8996	 0.01088 	739867.8996	 0.01092 	369933.9498	 0.00852 	  15.0038	 0.00044 	  15.0038	 0.00044 	966363.2275	 0.02457 
	 539	741241.8419	 0.01088 	741241.8419	 0.01092 	370620.9209	 0.00843 	  15.0317	 0.00044 	  15.0317	 0.00044 	968157.7739	 0.02272 
	 540	742615.7841	 0.01088 	742615.7841	 0.01092 	371307.8921	 0.00835 	  15.0595	 0.00044 	  15.0595	 0.00044 	969952.3203	 0.02668 
	 541	743989.7264	 0.01088 	743989.7264	 0.01092 	371994.8632	 0.00826 	  15.0874	 0.00044 	  15.0874	 0.00044 	971746.8667	 0.02563 
	 542	745363.6686	 0.01088 	745363.6686	 0.01091 	372681.8343	 0.00818 	  15.1152	 0.00044 	  15.1152	 0.00044 	973541.4130	 0.02457 
	 543	746737.6109	 0.01088 	746737.6109	 0.01091 	373368.8054	 0.00810 	  15.1431	 0.00044 	  15.1431	 0.00044 	975335.9594	 0.01981 
	 544	748111.5531	 0.01087 	748111.5531	 0.01091 	374055.7766	 0.00801 	  15.1710	 0.00043 	  15.1710	 0.00044 	977130.5058	 0.02430 
	 545	749485.4953	 0.01087 	749485.4953	 0.01091 	374742.7477	 0.00793 	  15.1988	 0.00043 	  15.1988	 0.00044 	978925.0522	 0.01955 
	 546	750859.4376	 0.01087 	750859.4376	 0.01091 	375429.7188	 0.00785 	  15.2267	 0.00043 	  15.2267	 0.00044 	980719.5986	 0.02298 
	 547	752233.3798	 0.01087 	752233.3798	 0.01091 	376116.6899	 0.00778 	  15.2546	 0.00043 	  15.2546	 0.00044 	982514.1450	 0.02140 
	 548	753607.3221	 0.01087 	753607.3221	 0.01091 	376803.6610	 0.00770 	  15.2824	 0.00043 	  15.2824	 0.00044 	984308.6913	 0.02536 
	 549	754981.2643	 0.01087 	754981.2643	 0.01090 	377490.6322	 0.00762 	  15.3103	 0.00043 	  15.3103	 0.00044 	986103.2377	 0.02536 
	 550	756355.2066	 0.01086 	756355.2066	 0.01090 	378177.6033	 0.00755 	  15.3381	 0.00043 	  15.3381	 0.00044 	987897.7841	 0.02430 
	 551	757729.1488	 0.01086 	757729.1488	 0.01090 	378864.5744	 0.00747 	  15.3660	 0.00043 	  15.3660	 0.00044 	989692.3305	 0.02483 
	 552	759103.0911	 0.01086 	759103.0911	 0.01090 	379551.5455	 0.00740 	  15.3939	 0.00043 	  15.3939	 0.00044 	991486.8769	 0.02563 
	 553	760477.0333	 0.01086 	760477.0333	 0.01090 	380238.5167	 0.00733 	  15.4217	 0.00043 	  15.4217	 0.00044 	993281.4233	 0.02351 
	 554	761850.9756	 0.01086 	761850.9756	 0.01090 	380925.4878	 0.00726 	  15.4496	 0.00043 	  15.4496	 0.00044 	995075.9696	 0.02430 
	 555	763224.9178	 0.01086 	763224.9178	 0.01090 	381612.4589	 0.00719 	  15.4774	 0.00043 	  15.4774	 0.00044 	996870.5160	 0.02642 
	 556	764598.8601	 0.01085 	764598.8601	 0.01089 	382299.4300	 0.00712 	  15.5053	 0.00043 	  15.5053	 0.00044 	998665.0624	 0.02642 
	 557	765972.8023	 0.01085 	765972.8023	 0.01089 	382986.4012	 0.00705 	  15.5332	 0.00043 	  15.5332	 0.00044 	1000459.6088	 0.02615 
	 558	767346.7445	 0.01085 	767346.7445	 0.01089 	383673.3723	 0.00698 	  15.5610	 0.00043 	  15.5610	 0.00044 	1002254.1552	 0.02589 
	 559	768720.6868	 0.01085 	768720.6868	 0.01089 	384360.3434	 0.00691 	  15.5889	 0.00043 	  15.5889	 0.00044 	1004048.7016	 0.02668 
	 560	770094.6290	 0.01085 	770094.6290	 0.01089 	385047.3145	 0.00685 	  15.6168	 0.00043 	  15.6168	 0.00044 	1005843.2479	 0.02404 
	 561	771468.5713	 0.01085 	771468.5713	 0.01089 	385734.2856	 0.00678 	  15.6446	 0.00043 	  15.6446	 0.00044 	1007637.7943	 0.02140 
	 562	772842.5135	 0.01085 	772842.5135	 0.01089 	386421.2568	 0.00672 	  15.6725	 0.00043 	  15.6725	 0.00044 	1009432.3407	 0.01849 
	 563	774216.4558	 0.01084 	774216.4558	 0.01088 	387108.2279	 0.00665 	  15.7003	 0.00043 	  15.7003	 0.00044 	1011226.8871	 0.02113 
	 564	775590.3980	 0.01084 	775590.3980	 0.01088 	387795.1990	 0.00659 	  15.7282	 0.00043 	  15.7282	 0.00044 	1013021.4335	 0.02378 
	 565	776964.3403	 0.01084 	776964.3403	 0.01088 	388482.1701	 0.00653 	  15.7561	 0.00043 	  15.7561	 0.00044 	1014815.9799	 0.02378 
	 566	778338.2825	 0.01084 	778338.2825	 0.01088 	389169.1413	 0.00647 	  15.7839	 0.00043 	  15.7839	 0.00044 	1016610.5262	 0.02721 
	 567	779712.2248	 0.01084 	779712.2248	 0.01088 	389856.1124	 0.00641 	  15.8118	 0.00043 	  15.8118	 0.00044 	1018405.0726	 0.02853 
	 568	781086.1670	 0.01084 	781086.1670	 0.01088 	390543.0835	 0.00635 	  15.8397	 0.00043 	  15.8397	 0.00044 	1020199.6190	 0.02483 
	 569	782460.1093	 0.01083 	782460.1093	 0.01088 	391230.0546	 0.00629 	  15.8675	 0.00043 	  15.8675	 0.00043 	1021994.1654	 0.02457 
	 570	783834.0515	 0.01083 	783834.0515	 0.01088 	391917.0258	 0.00623 	  15.8954	 0.00043 	  15.8954	 0.00043 	1023788.7118	 0.02510 
	 571	785207.9938	 0.01083 	785207.9938	 0.01087 	392603.9969	 0.00617 	  15.9232	 0.00043 	  15.9232	 0.00043 	1025583.2582	 0.02615 
	 572	786581.9360	 0.01083 	786581.9360	 0.01087 	393290.9680	 0.00612 	  15.9511	 0.00043 	  15.9511	 0.00043 	1027377.8045	 0.02087 
	 573	787955.8782	 0.01083 	787955.8782	 0.01087 	393977.9391	 0.00606 	  15.9790	 0.00043 	  15.9790	 0.00043 	1029172.3509	 0.02510 
	 574	789329.8205	 0.01083 	789329.8205	 0.01087 	394664.9102	 0.00601 	  16.0068	 0.00043 	  16.0068	 0.00043 	1030966.8973	 0.02536 
	 575	790703.7627	 0.01083 	790703.7627	 0.01087 	395351.8814	 0.00595 	  16.0347	 0.00043 	  16.0347	 0.00043 	1032761.4437	 0.02721 
	 576	792077.7050	 0.01082 	792077.7050	 0.01087 	396038.8525	 0.00590 	  16.0626	 0.00043 	  16.0626	 0.00043 	1034555.9901	 0.02721 
	 577	793451.6472	 0.01082 	793451.6472	 0.01087 	396725.8236	 0.00584 	  16.0904	 0.00043 	  16.0904	 0.00043 	1036350.5365	 0.02536 
	 578	794825.5895	 0.01082 	794825.5895	 0.01087 	397412.7947	 0.00579 	  16.1183	 0.00043 	  16.1183	 0.00043 	1038145.0829	 0.02378 
	 579	796199.5317	 0.01082 	796199.5317	 0.01086 	398099.7659	 0.00574 	  16.1461	 0.00043 	  16.1461	 0.00043 	1039939.6292	 0.02536 
	 580	797573.4740	 0.01082 	797573.4740	 0.01086 	398786.7370	 0.00569 	  16.1740	 0.00043 	  16.1740	 0.00043 	1041734.1756	 0.02800 
	 581	798947.4162	 0.01082 	798947.4162	 0.01086 	399473.7081	 0.00564 	  16.2019	 0.00043 	  16.2019	 0.00043 	1043528.7220	 0.02483 
	 582	800321.3585	 0.01082 	800321.3585	 0.01086 	400160.6792	 0.00559 	  16.2297	 0.00043 	  16.2297	 0.00043 	1045323.2684	 0.02246 
	 583	801695.3007	 0.01081 	801695.3007	 0.01086 	400847.6504	 0.00554 	  16.2576	 0.00043 	  16.2576	 0.00043 	1047117.8148	 0.02880 
	 584	803069.2430	 0.01081 	803069.2430	 0.01086 	401534.6215	 0.00549 	  16.2855	 0.00043 	  16.2855	 0.00043 	1048912.3612	 0.02166 
	 585	804443.1852	 0.01081 	804443.1852	 0.01086 	402221.5926	 0.00544 	  16.3133	 0.00043 	  16.3133	 0.00043 	1050706.9075	 0.02061 
	 586	805817.1274	 0.01081 	805817.1274	 0.01086 	402908.5637	 0.00539 	  16.3412	 0.00043 	  16.3412	 0.00043 	1052501.4539	 0.02615 
	 587	807191.0697	 0.01081 	807191.0697	 0.01085 	403595.5348	 0.00535 	  16.3690	 0.00043 	  16.3690	 0.00043 	1054296.0003	 0.02378 
	 588	808565.0119	 0.01081 	808565.0119	 0.01085 	404282.5060	 0.00530 	  16.3969	 0.00043 	  16.3969	 0.00043 	1056090.5467	 0.02325 
	 589	809938.9542	 0.01081 	809938.9542	 0.01085 	404969.4771	 0.00526 	  16.4248	 0.00043 	  16.4248	 0.00043 	1057885.0931	 0.02351 
	 590	811312.8964	 0.01081 	811312.8964	 0.01085 	405656.4482	 0.00521 	  16.4526	 0.00043 	  16.4526	 0.00043 	1059679.6395	 0.02087 
	 591	812686.8387	 0.01080 	812686.8387	 0.01085 	406343.4193	 0.00517 	  16.4805	 0.00043 	  16.4805	 0.00043 	1061474.1858	 0.02430 
	 592	814060.7809	 0.01080 	814060.7809	 0.01085 	407030.3905	 0.00512 	  16.5084	 0.00043 	  16.5084	 0.00043 	1063268.7322	 0.02166 
	 593	815434.7232	 0.01080 	815434.7232	 0.01085 	407717.3616	 0.00508 	  16.5362	 0.00043 	  16.5362	 0.00043 	1065063.2786	 0.02087 
	 594	816808.6654	 0.01080 	816808.6654	 0.01085 	408404.3327	 0.00504 	  16.5641	 0.00043 	  16.5641	 0.00043 	1066857.8250	 0.02034 
	 595	818182.6077	 0.01080 	818182.6077	 0.01084 	409091.3038	 0.00499 	  16.5919	 0.00043 	  16.5919	 0.00043 	1068652.3714	 0.02589 
	 596	819556.5499	 0.01080 	819556.5499	 0.01084 	409778.2750	 0.00495 	  16.6198	 0.00043 	  16.6198	 0.00043 	1070446.9178	 0.02457 
	 597	820930.4922	 0.01080 	820930.4922	 0.01084 	410465.2461	 0.00491 	  16.6477	 0.00043 	  16.6477	 0.00043 	1072241.4641	 0.02404 
	 598	822304.4344	 0.01079 	822304.4344	 0.01084 	411152.2172	 0.00487 	  16.6755	 0.00043 	  16.6755	 0.00043 	1074036.0105	 0.02589 
	 599	823678.3766	 0.01079 	823678.3766	 0.01084 	411839.1883	 0.00483 	  16.7034	 0.00043 	  16.7034	 0.00043 	1075830.5569	 0.01981 
	 600	825052.3189	 0.01079 	825052.3189	 0.01084 	412526.1594	 0.00479 	  16.7312	 0.00043 	  16.7312	 0.00043 	1077625.1033	 0.02087 
	 601	826426.2611	 0.01079 	826426.2611	 0.01084 	413213.1306	 0.00475 	  16.7591	 0.00043 	  16.7591	 0.00043 	1079419.6497	 0.02113 
	 602	827800.2034	 0.01079 	827800.2034	 0.01084 	413900.1017	 0.00471 	  16.7870	 0.00043 	  16.7870	 0.00043 	1081214.1961	 0.02140 
	 603	829174.1456	 0.01079 	829174.1456	 0.01083 	414587.0728	 0.00467 	  16.8148	 0.00043 	  16.8148	 0.00043 	1083008.7424	 0.02193 
	 604	830548.0879	 0.01079 	830548.0879	 0.01083 	415274.0439	 0.00463 	  16.8427	 0.00043 	  16.8427	 0.00043 	1084803.2888	 0.02246 
	 605	831922.0301	 0.01079 	831922.0301	 0.01083 	415961.0151	 0.00460 	  16.8706	 0.00043 	  16.8706	 0.00043 	1086597.8352	 0.02325 
	 606	833295.9724	 0.01078 	833295.9724	 0.01083 	416647.9862	 0.00456 	  16.8984	 0.00043 	  16.8984	 0.00043 	1088392.3816	 0.02246 
	 607	834669.9146	 0.01078 	834669.9146	 0.01083 	417334.9573	 0.00452 	  16.9263	 0.00043 	  16.9263	 0.00043 	1090186.9280	 0.02483 
	 608	836043.8569	 0.01078 	836043.8569	 0.01083 	418021.9284	 0.00449 	  16.9541	 0.00043 	  16.9541	 0.00043 	1091981.4744	 0.02219 
	 609	837417.7991	 0.01078 	837417.7991	 0.01083 	418708.8996	 0.00445 	  16.9820	 0.00043 	  16.9820	 0.00043 	1093776.0207	 0.02668 
	 610	838791.7414	 0.01078 	838791.7414	 0.01083 	419395.8707	 0.00442 	  17.0099	 0.00043 	  17.0099	 0.00043 	1095570.5671	 0.02008 
	 611	840165.6836	 0.01078 	840165.6836	 0.01083 	420082.8418	 0.00438 	  17.0377	 0.00043 	  17.0377	 0.00043 	1097365.1135	 0.02510 
	 612	841539.6258	 0.01078 	841539.6258	 0.01082 	420769.8129	 0.00435 	  17.0656	 0.00042 	  17.0656	 0.00043 	1099159.6599	 0.02404 
	 613	842913.5681	 0.01078 	842913.5681	 0.01082 	421456.7840	 0.00431 	  17.0935	 0.00042 	  17.0935	 0.00043 	1100954.2063	 0.02008 
	 614	844287.5103	 0.01077 	844287.5103	 0.01082 	422143.7552	 0.00428 	  17.1213	 0.00042 	  17.1213	 0.00043 	1102748.7527	 0.02298 
	 615	845661.4526	 0.01077 	845661.4526	 0.01082 	422830.7263	 0.00425 	  17.1492	 0.00042 	  17.1492	 0.00043 	1104543.2990	 0.02351 
	 616	847035.3948	 0.01077 	847035.3948	 0.01082 	423517.6974	 0.00421 	  17.1770	 0.00042 	  17.1770	 0.00043 	1106337.8454	 0.02246 
	 617	848409.3371	 0.01077 	848409.3371	 0.01082 	424204.6685	 0.00418 	  17.2049	 0.00042 	  17.2049	 0.00043 	1108132.3918	 0.02193 
	 618	849783.2793	 0.01077 	849783.2793	 0.01082 	424891.6397	 0.00415 	  17.2328	 0.00042 	  17.2328	 0.00043 	1109926.9382	 0.02113 
	 619	851157.2216	 0.01077 	851157.2216	 0.01082 	425578.6108	 0.00412 	  17.2606	 0.00042 	  17.2606	 0.00043 	1111721.4846	 0.02642 
	 620	852531.1638	 0.01077 	852531.1638	 0.01082 	426265.5819	 0.00409 	  17.2885	 0.00042 	  17.2885	 0.00043 	1113516.0310	 0.02378 
	 621	853905.1061	 0.01077 	853905.1061	 0.01081 	426952.5530	 0.00405 	  17.3164	 0.00042 	  17.3164	 0.00043 	1115310.5773	 0.02166 
	 622	855279.0483	 0.01076 	855279.0483	 0.01081 	427639.5242	 0.00402 	  17.3442	 0.00042 	  17.3442	 0.00043 	1117105.1237	 0.01876 
	 623	856652.9906	 0.01076 	856652.9906	 0.01081 	428326.4953	 0.00399 	  17.3721	 0.00042 	  17.3721	 0.00043 	1118899.6701	 0.02246 
	 624	858026.9328	 0.01076 	858026.9328	 0.01081 	429013.4664	 0.00396 	  17.3999	 0.00042 	  17.3999	 0.00043 	1120694.2165	 0.02193 
	 625	859400.8751	 0.01076 	859400.8751	 0.01081 	429700.4375	 0.00393 	  17.4278	 0.00042 	  17.4278	 0.00043 	1122488.7629	 0.02246 
	 626	860774.8173	 0.01076 	860774.8173	 0.01081 	430387.4086	 0.00390 	  17.4557	 0.00042 	  17.4557	 0.00043 	1124283.3093	 0.02166 
	 627	862148.7595	 0.01076 	862148.7595	 0.01081 	431074.3798	 0.00388 	  17.4835	 0.00042 	  17.4835	 0.00042 	1126077.8556	 0.02193 
	 628	863522.7018	 0.01076 	863522.7018	 0.01081 	431761.3509	 0.00385 	  17.5114	 0.00042 	  17.5114	 0.00042 	1127872.4020	 0.02325 
	 629	864896.6440	 0.01076 	864896.6440	 0.01081 	432448.3220	 0.00382 	  17.5393	 0.00042 	  17.5393	 0.00042 	1129666.9484	 0.02404 
	 630	866270.5863	 0.01076 	866270.5863	 0.01081 	433135.2931	 0.00379 	  17.5671	 0.00042 	  17.5671	 0.00042 	1131461.4948	 0.02298 
	 631	867644.5285	 0.01075 	867644.5285	 0.01080 	433822.2643	 0.00376 	  17.5950	 0.00042 	  17.5950	 0.00042 	1133256.0412	 0.01981 
	 632	869018.4708	 0.01075 	869018.4708	 0.01080 	434509.2354	 0.00374 	  17.6228	 0.00042 	  17.6228	 0.00042 	1135050.5876	 0.02113 
	 633	870392.4130	 0.01075 	870392.4130	 0.01080 	435196.2065	 0.00371 	  17.6507	 0.00042 	  17.6507	 0.00042 	1136845.1339	 0.02034 
	 634	871766.3553	 0.01075 	871766.3553	 0.01080 	435883.1776	 0.00368 	  17.6786	 0.00042 	  17.6786	 0.00042 	1138639.6803	 0.01902 
	 635	873140.2975	 0.01075 	873140.2975	 0.01080 	436570.1488	 0.00366 	  17.7064	 0.00042 	  17.7064	 0.00042 	1140434.2267	 0.01823 
	 636	874514.2398	 0.01075 	874514.2398	 0.01080 	437257.1199	 0.00363 	  17.7343	 0.00042 	  17.7343	 0.00042 	1142228.7731	 0.01849 
	 637	875888.1820	 0.01075 	875888.1820	 0.01080 	437944.0910	 0.00360 	  17.7621	 0.00042 	  17.7621	 0.00042 	1144023.3195	 0.02166 
	 638	877262.1243	 0.01075 	877262.1243	 0.01080 	438631.0621	 0.00358 	  17.7900	 0.00042 	  17.7900	 0.00042 	1145817.8659	 0.02351 
	 639	878636.0665	 0.01074 	878636.0665	 0.01080 	439318.0332	 0.00355 	  17.8179	 0.00042 	  17.8179	 0.00042 	1147612.4122	 0.02008 
	 640	880010.0087	 0.01074 	880010.0087	 0.01080 	440005.0044	 0.00353 	  17.8457	 0.00042 	  17.8457	 0.00042 	1149406.9586	 0.02668 
	 641	881383.9510	 0.01074 	881383.9510	 0.01079 	440691.9755	 0.00350 	  17.8736	 0.00042 	  17.8736	 0.00042 	1151201.5050	 0.02087 
	 642	882757.8932	 0.01074 	882757.8932	 0.01079 	441378.9466	 0.00348 	  17.9015	 0.00041 	  17.9015	 0.00042 	1152996.0514	 0.01612 
	 643	884131.8355	 0.01074 	884131.8355	 0.01079 	442065.9177	 0.00346 	  17.9293	 0.00041 	  17.9293	 0.00042 	1154790.5978	 0.02193 
	 644	885505.7777	 0.01074 	885505.7777	 0.01079 	442752.8889	 0.00343 	  17.9572	 0.00041 	  17.9572	 0.00042 	1156585.1442	 0.02219 
	 645	886879.7200	 0.01074 	886879.7200	 0.01079 	443439.8600	 0.00341 	  17.9850	 0.00041 	  17.9850	 0.00042 	1158379.6905	 0.01849 
	 646	888253.6622	 0.01074 	888253.6622	 0.01079 	444126.8311	 0.00338 	  18.0129	 0.00041 	  18.0129	 0.00042 	1160174.2369	 0.01955 
	 647	889627.6045	 0.01074 	889627.6045	 0.01079 	444813.8022	 0.00336 	  18.0408	 0.00041 	  18.0408	 0.00042 	1161968.7833	 0.02298 
	 648	891001.5467	 0.01073 	891001.5467	 0.01079 	445500.7734	 0.00334 	  18.0686	 0.00041 	  18.0686	 0.00042 	1163763.3297	 0.02087 
	 649	892375.4890	 0.01073 	892375.4890	 0.01079 	446187.7445	 0.00332 	  18.0965	 0.00041 	  18.0965	 0.00042 	1165557.8761	 0.02219 
	 650	893749.4312	 0.01073 	893749.4312	 0.01079 	446874.7156	 0.00329 	  18.1244	 0.00041 	  18.1244	 0.00042 	1167352.4225	 0.01955 
	 651	895123.3735	 0.01073 	895123.3735	 0.01078 	447561.6867	 0.00327 	  18.1522	 0.00041 	  18.1522	 0.00042 	1169146.9688	 0.02483 
	 652	896497.3157	 0.01073 	896497.3157	 0.01078 	448248.6578	 0.00325 	  18.1801	 0.00041 	  18.1801	 0.00042 	1170941.5152	 0.02061 
	 653	897871.2579	 0.01073 	897871.2579	 0.01078 	448935.6290	 0.00323 	  18.2079	 0.00041 	  18.2079	 0.00042 	1172736.0616	 0.01876 
	 654	899245.2002	 0.01073 	899245.2002	 0.01078 	449622.6001	 0.00321 	  18.2358	 0.00041 	  18.2358	 0.00042 	1174530.6080	 0.02087 
	 655	900619.1424	 0.01073 	900619.1424	 0.01078 	450309.5712	 0.00319 	  18.2637	 0.00041 	  18.2637	 0.00041 	1176325.1544	 0.02166 
	 656	901993.0847	 0.01073 	901993.0847	 0.01078 	450996.5423	 0.00317 	  18.2915	 0.00041 	  18.2915	 0.00041 	1178119.7008	 0.01876 
	 657	903367.0269	 0.01073 	903367.0269	 0.01078 	451683.5135	 0.00314 	  18.3194	 0.00041 	  18.3194	 0.00041 	1179914.2471	 0.02008 
	 658	904740.9692	 0.01072 	904740.9692	 0.01078 	452370.4846	 0.00312 	  18.3473	 0.00041 	  18.3473	 0.00041 	1181708.7935	 0.02061 
	 659	906114.9114	 0.01072 	906114.9114	 0.01078 	453057.4557	 0.00310 	  18.3751	 0.00041 	  18.3751	 0.00041 	1183503.3399	 0.01796 
	 660	907488.8537	 0.01072 	907488.8537	 0.01078 	453744.4268	 0.00308 	  18.4030	 0.00040 	  18.4030	 0.00041 	1185297.8863	 0.01902 
	 661	908862.7959	 0.01072 	908862.7959	 0.01077 	454431.3980	 0.00306 	  18.4308	 0.00040 	  18.4308	 0.00041 	1187092.4327	 0.01902 
	 662	910236.7382	 0.01072 	910236.7382	 0.01077 	455118.3691	 0.00304 	  18.4587	 0.00040 	  18.4587	 0.00041 	1188886.9791	 0.01902 
	 663	911610.6804	 0.01072 	911610.6804	 0.01077 	455805.3402	 0.00302 	  18.4866	 0.00040 	  18.4866	 0.00041 	1190681.5254	 0.01902 
	 664	912984.6227	 0.01072 	912984.6227	 0.01077 	456492.3113	 0.00301 	  18.5144	 0.00040 	  18.5144	 0.00041 	1192476.0718	 0.01796 
	 665	914358.5649	 0.01072 	914358.5649	 0.01077 	457179.2825	 0.00299 	  18.5423	 0.00040 	  18.5423	 0.00041 	1194270.6182	 0.02034 
	 666	915732.5071	 0.01072 	915732.5071	 0.01077 	457866.2536	 0.00297 	  18.5702	 0.00040 	  18.5702	 0.00041 	1196065.1646	 0.02087 
	 667	917106.4494	 0.01071 	917106.4494	 0.01077 	458553.2247	 0.00295 	  18.5980	 0.00040 	  18.5980	 0.00041 	1197859.7110	 0.02615 
	 668	918480.3916	 0.01071 	918480.3916	 0.01077 	459240.1958	 0.00293 	  18.6259	 0.00040 	  18.6259	 0.00041 	1199654.2574	 0.02246 
	 669	919854.3339	 0.01071 	919854.3339	 0.01077 	459927.1669	 0.00291 	  18.6537	 0.00040 	  18.6537	 0.00041 	1201448.8037	 0.01796 
	 670	921228.2761	 0.01071 	921228.2761	 0.01077 	460614.1381	 0.00289 	  18.6816	 0.00040 	  18.6816	 0.00041 	1203243.3501	 0.02351 
	 671	922602.2184	 0.01071 	922602.2184	 0.01077 	461301.1092	 0.00288 	  18.7095	 0.00040 	  18.7095	 0.00042 	1205037.8965	 0.02193 
	 672	923976.1606	 0.01071 	923976.1606	 0.01076 	461988.0803	 0.00286 	  18.7373	 0.00040 	  18.7373	 0.00042 	1206832.4429	 0.01691 
	 673	925350.1029	 0.01071 	925350.1029	 0.01076 	462675.0514	 0.00284 	  18.7652	 0.00040 	  18.7652	 0.00042 	1208626.9893	 0.02193 
	 674	926724.0451	 0.01071 	926724.0451	 0.01076 	463362.0226	 0.00282 	  18.7931	 0.00040 	  18.7931	 0.00042 	1210421.5357	 0.01612 
	 675	928097.9874	 0.01071 	928097.9874	 0.01076 	464048.9937	 0.00281 	  18.8209	 0.00040 	  18.8209	 0.00042 	1212216.0820	 0.01929 
	 676	929471.9296	 0.01071 	929471.9296	 0.01076 	464735.9648	 0.00279 	  18.8488	 0.00040 	  18.8488	 0.00042 	1214010.6284	 0.01902 
	 677	930845.8719	 0.01070 	930845.8719	 0.01076 	465422.9359	 0.00277 	  18.8766	 0.00040 	  18.8766	 0.00042 	1215805.1748	 0.02140 
	 678	932219.8141	 0.01070 	932219.8141	 0.01076 	466109.9071	 0.00276 	  18.9045	 0.00040 	  18.9045	 0.00042 	1217599.7212	 0.01796 
	 679	933593.7563	 0.01070 	933593.7563	 0.01076 	466796.8782	 0.00274 	  18.9324	 0.00039 	  18.9324	 0.00042 	1219394.2676	 0.02113 
	 680	934967.6986	 0.01070 	934967.6986	 0.01076 	467483.8493	 0.00272 	  18.9602	 0.00039 	  18.9602	 0.00042 	1221188.8140	 0.02298 
	 681	936341.6408	 0.01070 	936341.6408	 0.01076 	468170.8204	 0.00271 	  18.9881	 0.00039 	  18.9881	 0.00042 	1222983.3604	 0.01876 
	 682	937715.5831	 0.01070 	937715.5831	 0.01076 	468857.7915	 0.00269 	  19.0159	 0.00039 	  19.0159	 0.00042 	1224777.9067	 0.01532 
	 683	939089.5253	 0.01070 	939089.5253	 0.01075 	469544.7627	 0.00268 	  19.0438	 0.00039 	  19.0438	 0.00041 	1226572.4531	 0.02298 
	 684	940463.4676	 0.01070 	940463.4676	 0.01075 	470231.7338	 0.00266 	  19.0717	 0.00039 	  19.0717	 0.00041 	1228366.9995	 0.01929 
	 685	941837.4098	 0.01070 	941837.4098	 0.01075 	470918.7049	 0.00265 	  19.0995	 0.00039 	  19.0995	 0.00041 	1230161.5459	 0.02246 
	 686	943211.3521	 0.01070 	943211.3521	 0.01075 	471605.6760	 0.00263 	  19.1274	 0.00039 	  19.1274	 0.00041 	1231956.0923	 0.01638 
	 687	944585.2943	 0.01070 	944585.2943	 0.01075 	472292.6472	 0.00262 	  19.1553	 0.00039 	  19.1553	 0.00041 	1233750.6387	 0.02061 
	 688	945959.2366	 0.01069 	945959.2366	 0.01075 	472979.6183	 0.00260 	  19.1831	 0.00039 	  19.1831	 0.00041 	1235545.1850	 0.01585 
	 689	947333.1788	 0.01069 	947333.1788	 0.01075 	473666.5894	 0.00259 	  19.2110	 0.00039 	  19.2110	 0.00041 	1237339.7314	 0.01744 
	 690	948707.1211	 0.01069 	948707.1211	 0.01075 	474353.5605	 0.00257 	  19.2388	 0.00039 	  19.2388	 0.00041 	1239134.2778	 0.01770 
	 691	950081.0633	 0.01069 	950081.0633	 0.01075 	475040.5317	 0.00256 	  19.2667	 0.00039 	  19.2667	 0.00041 	1240928.8242	 0.01876 
	 692	951455.0056	 0.01069 	951455.0056	 0.01075 	475727.5028	 0.00254 	  19.2946	 0.00039 	  19.2946	 0.00041 	1242723.3706	 0.01849 
	 693	952828.9478	 0.01069 	952828.9478	 0.01075 	476414.4739	 0.00253 	  19.3224	 0.00039 	  19.3224	 0.00041 	1244517.9170	 0.02140 
	 694	954202.8900	 0.01069 	954202.8900	 0.01075 	477101.4450	 0.00251 	  19.3503	 0.00039 	  19.3503	 0.00041 	1246312.4633	 0.01929 
	 695	955576.8323	 0.01069 	955576.8323	 0.01074 	477788.4161	 0.00250 	  19.3782	 0.00039 	  19.3782	 0.00041 	1248107.0097	 0.01823 
	 696	956950.7745	 0.01069 	956950.7745	 0.01074 	478475.3873	 0.00249 	  19.4060	 0.00039 	  19.4060	 0.00041 	1249901.5561	 0.02483 
	 697	958324.7168	 0.01069 	958324.7168	 0.01074 	479162.3584	 0.00247 	  19.4339	 0.00039 	  19.4339	 0.00041 	1251696.1025	 0.01876 
	 698	959698.6590	 0.01068 	959698.6590	 0.01074 	479849.3295	 0.00246 	  19.4617	 0.00039 	  19.4617	 0.00041 	1253490.6489	 0.02061 
	 699	961072.6013	 0.01068 	961072.6013	 0.01074 	480536.3006	 0.00245 	  19.4896	 0.00039 	  19.4896	 0.00041 	1255285.1953	 0.01374 
	 700	962446.5435	 0.01068 	962446.5435	 0.01074 	481223.2718	 0.00243 	  19.5175	 0.00039 	  19.5175	 0.00041 	1257079.7416	 0.01770 
	 701	963820.4858	 0.01068 	963820.4858	 0.01074 	481910.2429	 0.00242 	  19.5453	 0.00039 	  19.5453	 0.00041 	1258874.2880	 0.02008 
	 702	965194.4280	 0.01068 	965194.4280	 0.01074 	482597.2140	 0.00241 	  19.5732	 0.00039 	  19.5732	 0.00041 	1260668.8344	 0.02219 
	 703	966568.3703	 0.01068 	966568.3703	 0.01074 	483284.1851	 0.00239 	  19.6011	 0.00039 	  19.6011	 0.00041 	1262463.3808	 0.01717 
	 704	967942.3125	 0.01068 	967942.3125	 0.01074 	483971.1563	 0.00238 	  19.6289	 0.00039 	  19.6289	 0.00041 	1264257.9272	 0.01902 
	 705	969316.2548	 0.01068 	969316.2548	 0.01074 	484658.1274	 0.00237 	  19.6568	 0.00039 	  19.6568	 0.00041 	1266052.4736	 0.01876 
	 706	970690.1970	 0.01068 	970690.1970	 0.01074 	485345.0985	 0.00235 	  19.6846	 0.00039 	  19.6846	 0.00041 	1267847.0199	 0.01664 
	 707	972064.1392	 0.01068 	972064.1392	 0.01073 	486032.0696	 0.00234 	  19.7125	 0.00039 	  19.7125	 0.00041 	1269641.5663	 0.01770 
	 708	973438.0815	 0.01068 	973438.0815	 0.01073 	486719.0407	 0.00233 	  19.7404	 0.00039 	  19.7404	 0.00041 	1271436.1127	 0.02140 
	 709	974812.0237	 0.01067 	974812.0237	 0.01073 	487406.0119	 0.00232 	  19.7682	 0.00039 	  19.7682	 0.00041 	1273230.6591	 0.01955 
	 710	976185.9660	 0.01067 	976185.9660	 0.01073 	488092.9830	 0.00231 	  19.7961	 0.00039 	  19.7961	 0.00041 	1275025.2055	 0.01955 
	 711	977559.9082	 0.01067 	977559.9082	 0.01073 	488779.9541	 0.00229 	  19.8240	 0.00039 	  19.8240	 0.00040 	1276819.7519	 0.01981 
	 712	978933.8505	 0.01067 	978933.8505	 0.01073 	489466.9252	 0.00228 	  19.8518	 0.00038 	  19.8518	 0.00040 	1278614.2982	 0.01691 
	 713	980307.7927	 0.01067 	980307.7927	 0.01073 	490153.8964	 0.00227 	  19.8797	 0.00038 	  19.8797	 0.00040 	1280408.8446	 0.01321 
	 714	981681.7350	 0.01067 	981681.7350	 0.01073 	490840.8675	 0.00226 	  19.9075	 0.00038 	  19.9075	 0.00040 	1282203.3910	 0.01770 
	 715	983055.6772	 0.01067 	983055.6772	 0.01073 	491527.8386	 0.00225 	  19.9354	 0.00038 	  19.9354	 0.00040 	1283997.9374	 0.01876 
	 716	984429.6195	 0.01067 	984429.6195	 0.01073 	492214.8097	 0.00224 	  19.9633	 0.00038 	  19.9633	 0.00040 	1285792.4838	 0.01612 
	 717	985803.5617	 0.01067 	985803.5617	 0.01073 	492901.7809	 0.00222 	  19.9911	 0.00038 	  19.9911	 0.00040 	1287587.0302	 0.01532 
	 718	987177.5040	 0.01067 	987177.5040	 0.01073 	493588.7520	 0.00221 	  20.0190	 0.00038 	  20.0190	 0.00040 	1289381.5765	 0.01532 
	 719	988551.4462	 0.01067 	988551.4462	 0.01073 	494275.7231	 0.00220 	  20.0468	 0.00038 	  20.0468	 0.00040 	1291176.1229	 0.01796 
	 720	989925.3884	 0.01067 	989925.3884	 0.01072 	494962.6942	 0.00219 	  20.0747	 0.00038 	  20.0747	 0.00040 	1292970.6693	 0.02087 
	 721	991299.3307	 0.01066 	991299.3307	 0.01072 	495649.6653	 0.00218 	  20.1026	 0.00038 	  20.1026	 0.00040 	1294765.2157	 0.01929 
	 722	992673.2729	 0.01066 	992673.2729	 0.01072 	496336.6365	 0.00217 	  20.1304	 0.00038 	  20.1304	 0.00040 	1296559.7621	 0.01796 
	 723	994047.2152	 0.01066 	994047.2152	 0.01072 	497023.6076	 0.00216 	  20.1583	 0.00038 	  20.1583	 0.00040 	1298354.3085	 0.01902 
	 724	995421.1574	 0.01066 	995421.1574	 0.01072 	497710.5787	 0.00215 	  20.1862	 0.00038 	  20.1862	 0.00040 	1300148.8548	 0.01876 
	 725	996795.0997	 0.01066 	996795.0997	 0.01072 	498397.5498	 0.00214 	  20.2140	 0.00038 	  20.2140	 0.00040 	1301943.4012	 0.01876 
	 726	998169.0419	 0.01066 	998169.0419	 0.01072 	499084.5210	 0.00213 	  20.2419	 0.00038 	  20.2419	 0.00040 	1303737.9476	 0.01717 
	 727	999542.9842	 0.01066 	999542.9842	 0.01072 	499771.4921	 0.00212 	  20.2697	 0.00038 	  20.2697	 0.00040 	1305532.4940	 0.02140 
	 728	1000916.9264	 0.01066 	1000916.9264	 0.01072 	500458.4632	 0.00211 	  20.2976	 0.00038 	  20.2976	 0.00040 	1307327.0404	 0.01955 
	 729	1002290.8687	 0.01066 	1002290.8687	 0.01072 	501145.4343	 0.00210 	  20.3255	 0.00038 	  20.3255	 0.00040 	1309121.5868	 0.01400 
	 730	1003664.8109	 0.01066 	1003664.8109	 0.01072 	501832.4055	 0.00209 	  20.3533	 0.00038 	  20.3533	 0.00040 	1310916.1331	 0.01744 
	 731	1005038.7532	 0.01066 	1005038.7532	 0.01072 	502519.3766	 0.00208 	  20.3812	 0.00038 	  20.3812	 0.00040 	1312710.6795	 0.01849 
	 732	1006412.6954	 0.01066 	1006412.6954	 0.01072 	503206.3477	 0.00207 	  20.4091	 0.00038 	  20.4091	 0.00040 	1314505.2259	 0.01849 
	 733	1007786.6376	 0.01065 	1007786.6376	 0.01071 	503893.3188	 0.00206 	  20.4369	 0.00038 	  20.4369	 0.00040 	1316299.7723	 0.02430 
	 734	1009160.5799	 0.01065 	1009160.5799	 0.01071 	504580.2899	 0.00205 	  20.4648	 0.00038 	  20.4648	 0.00040 	1318094.3187	 0.01479 
	 735	1010534.5221	 0.01065 	1010534.5221	 0.01071 	505267.2611	 0.00204 	  20.4926	 0.00038 	  20.4926	 0.00040 	1319888.8651	 0.01823 
	 736	1011908.4644	 0.01065 	1011908.4644	 0.01071 	505954.2322	 0.00203 	  20.5205	 0.00038 	  20.5205	 0.00040 	1321683.4114	 0.02298 
	 737	1013282.4066	 0.01065 	1013282.4066	 0.01071 	506641.2033	 0.00202 	  20.5484	 0.00038 	  20.5484	 0.00040 	1323477.9578	 0.01849 
	 738	1014656.3489	 0.01065 	1014656.3489	 0.01071 	507328.1744	 0.00201 	  20.5762	 0.00038 	  20.5762	 0.00040 	1325272.5042	 0.01664 
	 739	1016030.2911	 0.01065 	1016030.2911	 0.01071 	508015.1456	 0.00200 	  20.6041	 0.00038 	  20.6041	 0.00040 	1327067.0506	 0.01532 
	 740	1017404.2334	 0.01065 	1017404.2334	 0.01071 	508702.1167	 0.00199 	  20.6320	 0.00038 	  20.6320	 0.00040 	1328861.5970	 0.01849 
	 741	1018778.1756	 0.01065 	1018778.1756	 0.01071 	509389.0878	 0.00198 	  20.6598	 0.00038 	  20.6598	 0.00040 	1330656.1434	 0.01691 
	 742	1020152.1179	 0.01065 	1020152.1179	 0.01071 	510076.0589	 0.00197 	  20.6877	 0.00038 	  20.6877	 0.00040 	1332450.6897	 0.01585 
	 743	1021526.0601	 0.01065 	1021526.0601	 0.01071 	510763.0301	 0.00196 	  20.7155	 0.00038 	  20.7155	 0.00040 	1334245.2361	 0.01453 
	 744	1022900.0024	 0.01065 	1022900.0024	 0.01071 	511450.0012	 0.00195 	  20.7434	 0.00038 	  20.7434	 0.00039 	1336039.7825	 0.01770 
	 745	1024273.9446	 0.01064 	1024273.9446	 0.01071 	512136.9723	 0.00195 	  20.7713	 0.00038 	  20.7713	 0.00039 	1337834.3289	 0.01876 
	 746	1025647.8869	 0.01064 	1025647.8869	 0.01071 	512823.9434	 0.00194 	  20.7991	 0.00038 	  20.7991	 0.00039 	1339628.8753	 0.01744 
	 747	1027021.8291	 0.01064 	1027021.8291	 0.01070 	513510.9145	 0.00193 	  20.8270	 0.00037 	  20.8270	 0.00039 	1341423.4217	 0.02008 
	 748	1028395.7713	 0.01064 	1028395.7713	 0.01070 	514197.8857	 0.00192 	  20.8549	 0.00037 	  20.8549	 0.00039 	1343217.9680	 0.01717 
	 749	1029769.7136	 0.01064 	1029769.7136	 0.01070 	514884.8568	 0.00191 	  20.8827	 0.00037 	  20.8827	 0.00039 	1345012.5144	 0.01585 
	 750	1031143.6558	 0.01064 	1031143.6558	 0.01070 	515571.8279	 0.00190 	  20.9106	 0.00037 	  20.9106	 0.00039 	1346807.0608	 0.01664 
	 751	1032517.5981	 0.01064 	1032517.5981	 0.01070 	516258.7990	 0.00189 	  20.9384	 0.00037 	  20.9384	 0.00039 	1348601.6072	 0.01585 
	 752	1033891.5403	 0.01064 	1033891.5403	 0.01070 	516945.7702	 0.00189 	  20.9663	 0.00037 	  20.9663	 0.00039 	1350396.1536	 0.01532 
	 753	1035265.4826	 0.01064 	1035265.4826	 0.01070 	517632.7413	 0.00188 	  20.9942	 0.00037 	  20.9942	 0.00039 	1352190.7000	 0.01400 
	 754	1036639.4248	 0.01064 	1036639.4248	 0.01070 	518319.7124	 0.00187 	  21.0220	 0.00037 	  21.0220	 0.00039 	1353985.2463	 0.01532 
	 755	1038013.3671	 0.01064 	1038013.3671	 0.01070 	519006.6835	 0.00186 	  21.0499	 0.00037 	  21.0499	 0.00039 	1355779.7927	 0.01955 
	 756	1039387.3093	 0.01064 	1039387.3093	 0.01070 	519693.6547	 0.00185 	  21.0777	 0.00037 	  21.0777	 0.00039 	1357574.3391	 0.01744 
	 757	1040761.2516	 0.01064 	1040761.2516	 0.01070 	520380.6258	 0.00185 	  21.1056	 0.00037 	  21.1056	 0.00039 	1359368.8855	 0.01427 
	 758	1042135.1938	 0.01063 	1042135.1938	 0.01070 	521067.5969	 0.00184 	  21.1335	 0.00037 	  21.1335	 0.00039 	1361163.4319	 0.01374 
	 759	1043509.1361	 0.01063 	1043509.1361	 0.01070 	521754.5680	 0.00183 	  21.1613	 0.00037 	  21.1613	 0.00039 	1362957.9783	 0.01849 
	 760	1044883.0783	 0.01063 	1044883.0783	 0.01070 	522441.5391	 0.00182 	  21.1892	 0.00037 	  21.1892	 0.00039 	1364752.5246	 0.01532 
	 761	1046257.0205	 0.01063 	1046257.0205	 0.01069 	523128.5103	 0.00181 	  21.2171	 0.00037 	  21.2171	 0.00039 	1366547.0710	 0.01427 
	 762	1047630.9628	 0.01063 	1047630.9628	 0.01069 	523815.4814	 0.00181 	  21.2449	 0.00037 	  21.2449	 0.00039 	1368341.6174	 0.01506 
	 763	1049004.9050	 0.01063 	1049004.9050	 0.01069 	524502.4525	 0.00180 	  21.2728	 0.00037 	  21.2728	 0.00039 	1370136.1638	 0.01876 
	 764	1050378.8473	 0.01063 	1050378.8473	 0.01069 	525189.4236	 0.00179 	  21.3006	 0.00037 	  21.3006	 0.00039 	1371930.7102	 0.01612 
	 765	1051752.7895	 0.01063 	1051752.7895	 0.01069 	525876.3948	 0.00178 	  21.3285	 0.00037 	  21.3285	 0.00039 	1373725.2566	 0.01532 
	 766	1053126.7318	 0.01063 	1053126.7318	 0.01069 	526563.3659	 0.00178 	  21.3564	 0.00037 	  21.3564	 0.00039 	1375519.8029	 0.01981 
	 767	1054500.6740	 0.01063 	1054500.6740	 0.01069 	527250.3370	 0.00177 	  21.3842	 0.00037 	  21.3842	 0.00039 	1377314.3493	 0.01506 
	 768	1055874.6163	 0.01063 	1055874.6163	 0.01069 	527937.3081	 0.00176 	  21.4121	 0.00037 	  21.4121	 0.00039 	1379108.8957	 0.01876 
	 769	1057248.5585	 0.01063 	1057248.5585	 0.01069 	528624.2793	 0.00176 	  21.4400	 0.00036 	  21.4400	 0.00039 	1380903.4421	 0.01691 
	 770	1058622.5008	 0.01063 	1058622.5008	 0.01069 	529311.2504	 0.00175 	  21.4678	 0.00036 	  21.4678	 0.00039 	1382697.9885	 0.01559 
	 771	1059996.4430	 0.01062 	1059996.4430	 0.01069 	529998.2215	 0.00174 	  21.4957	 0.00036 	  21.4957	 0.00039 	1384492.5349	 0.01427 
	 772	1061370.3853	 0.01062 	1061370.3853	 0.01069 	530685.1926	 0.00173 	  21.5235	 0.00036 	  21.5235	 0.00039 	1386287.0812	 0.01796 
	 773	1062744.3275	 0.01062 	1062744.3275	 0.01069 	531372.1637	 0.00173 	  21.5514	 0.00036 	  21.5514	 0.00039 	1388081.6276	 0.01268 
	 774	1064118.2697	 0.01062 	1064118.2697	 0.01069 	532059.1349	 0.00172 	  21.5793	 0.00036 	  21.5793	 0.00039 	1389876.1740	 0.01902 
	 775	1065492.2120	 0.01062 	1065492.2120	 0.01069 	532746.1060	 0.00171 	  21.6071	 0.00036 	  21.6071	 0.00039 	1391670.7204	 0.01400 
	 776	1066866.1542	 0.01062 	1066866.1542	 0.01068 	533433.0771	 0.00171 	  21.6350	 0.00036 	  21.6350	 0.00039 	1393465.2668	 0.01559 
	 777	1068240.0965	 0.01062 	1068240.0965	 0.01068 	534120.0482	 0.00170 	  21.6629	 0.00036 	  21.6629	 0.00039 	1395259.8132	 0.01506 
	 778	1069614.0387	 0.01062 	1069614.0387	 0.01068 	534807.0194	 0.00169 	  21.6907	 0.00036 	  21.6907	 0.00039 	1397054.3595	 0.01744 
	 779	1070987.9810	 0.01062 	1070987.9810	 0.01068 	535493.9905	 0.00169 	  21.7186	 0.00036 	  21.7186	 0.00039 	1398848.9059	 0.01664 
	 780	1072361.9232	 0.01062 	1072361.9232	 0.01068 	536180.9616	 0.00168 	  21.7464	 0.00036 	  21.7464	 0.00039 	1400643.4523	 0.01612 
	 781	1073735.8655	 0.01062 	1073735.8655	 0.01068 	536867.9327	 0.00167 	  21.7743	 0.00036 	  21.7743	 0.00039 	1402437.9987	 0.01744 
	 782	1075109.8077	 0.01062 	1075109.8077	 0.01068 	537554.9039	 0.00167 	  21.8022	 0.00036 	  21.8022	 0.00039 	1404232.5451	 0.01347 
	 783	1076483.7500	 0.01062 	1076483.7500	 0.01068 	538241.8750	 0.00166 	  21.8300	 0.00036 	  21.8300	 0.00039 	1406027.0915	 0.01374 
	 784	1077857.6922	 0.01062 	1077857.6922	 0.01068 	538928.8461	 0.00165 	  21.8579	 0.00036 	  21.8579	 0.00039 	1407821.6379	 0.01453 
	 785	1079231.6345	 0.01061 	1079231.6345	 0.01068 	539615.8172	 0.00165 	  21.8858	 0.00036 	  21.8858	 0.00039 	1409616.1842	 0.01506 
	 786	1080605.5767	 0.01061 	1080605.5767	 0.01068 	540302.7884	 0.00164 	  21.9136	 0.00036 	  21.9136	 0.00039 	1411410.7306	 0.01479 
	 787	1081979.5189	 0.01061 	1081979.5189	 0.01068 	540989.7595	 0.00164 	  21.9415	 0.00036 	  21.9415	 0.00039 	1413205.2770	 0.01374 
	 788	1083353.4612	 0.01061 	1083353.4612	 0.01068 	541676.7306	 0.00163 	  21.9693	 0.00036 	  21.9693	 0.00039 	1414999.8234	 0.01559 
	 789	1084727.4034	 0.01061 	1084727.4034	 0.01068 	542363.7017	 0.00162 	  21.9972	 0.00036 	  21.9972	 0.00039 	1416794.3698	 0.01902 
	 790	1086101.3457	 0.01061 	1086101.3457	 0.01068 	543050.6728	 0.00162 	  22.0251	 0.00036 	  22.0251	 0.00039 	1418588.9162	 0.01612 
	 791	1087475.2879	 0.01061 	1087475.2879	 0.01067 	543737.6440	 0.00161 	  22.0529	 0.00036 	  22.0529	 0.00039 	1420383.4625	 0.01453 
	 792	1088849.2302	 0.01061 	1088849.2302	 0.01067 	544424.6151	 0.00161 	  22.0808	 0.00036 	  22.0808	 0.00039 	1422178.0089	 0.01321 
	 793	1090223.1724	 0.01061 	1090223.1724	 0.01067 	545111.5862	 0.00160 	  22.1087	 0.00036 	  22.1087	 0.00039 	1423972.5553	 0.01691 
	 794	1091597.1147	 0.01061 	1091597.1147	 0.01067 	545798.5573	 0.00159 	  22.1365	 0.00036 	  22.1365	 0.00039 	1425767.1017	 0.01162 
	 795	1092971.0569	 0.01061 	1092971.0569	 0.01067 	546485.5285	 0.00159 	  22.1644	 0.00036 	  22.1644	 0.00039 	1427561.6481	 0.01559 
	 796	1094344.9992	 0.01061 	1094344.9992	 0.01067 	547172.4996	 0.00158 	  22.1922	 0.00036 	  22.1922	 0.00038 	1429356.1945	 0.01559 
	 797	1095718.9414	 0.01061 	1095718.9414	 0.01067 	547859.4707	 0.00158 	  22.2201	 0.00035 	  22.2201	 0.00038 	1431150.7408	 0.01347 
	 798	1097092.8837	 0.01061 	1097092.8837	 0.01067 	548546.4418	 0.00157 	  22.2480	 0.00035 	  22.2480	 0.00038 	1432945.2872	 0.01321 
	 799	1098466.8259	 0.01060 	1098466.8259	 0.01067 	549233.4130	 0.00156 	  22.2758	 0.00035 	  22.2758	 0.00038 	1434739.8336	 0.01717 
	 800	1099840.7681	 0.01060 	1099840.7681	 0.01067 	549920.3841	 0.00156 	  22.3037	 0.00035 	  22.3037	 0.00038 	1436534.3800	 0.01612 
	 801	1101214.7104	 0.01060 	1101214.7104	 0.01067 	550607.3552	 0.00155 	  22.3315	 0.00035 	  22.3315	 0.00038 	1438328.9264	 0.01427 
	 802	1102588.6526	 0.01060 	1102588.6526	 0.01067 	551294.3263	 0.00155 	  22.3594	 0.00035 	  22.3594	 0.00038 	1440123.4728	 0.01400 
	 803	1103962.5949	 0.01060 	1103962.5949	 0.01067 	551981.2974	 0.00154 	  22.3873	 0.00035 	  22.3873	 0.00038 	1441918.0191	 0.01506 
	 804	1105336.5371	 0.01060 	1105336.5371	 0.01067 	552668.2686	 0.00154 	  22.4151	 0.00035 	  22.4151	 0.00038 	1443712.5655	 0.01770 
	 805	1106710.4794	 0.01060 	1106710.4794	 0.01067 	553355.2397	 0.00153 	  22.4430	 0.00035 	  22.4430	 0.00038 	1445507.1119	 0.01638 
	 806	1108084.4216	 0.01060 	1108084.4216	 0.01067 	554042.2108	 0.00153 	  22.4709	 0.00035 	  22.4709	 0.00038 	1447301.6583	 0.01268 
	 807	1109458.3639	 0.01060 	1109458.3639	 0.01067 	554729.1819	 0.00152 	  22.4987	 0.00035 	  22.4987	 0.00038 	1449096.2047	 0.01479 
	 808	1110832.3061	 0.01060 	1110832.3061	 0.01066 	555416.1531	 0.00152 	  22.5266	 0.00035 	  22.5266	 0.00038 	1450890.7511	 0.01242 
	 809	1112206.2484	 0.01060 	1112206.2484	 0.01066 	556103.1242	 0.00151 	  22.5544	 0.00035 	  22.5544	 0.00038 	1452685.2974	 0.01268 
	 810	1113580.1906	 0.01060 	1113580.1906	 0.01066 	556790.0953	 0.00151 	  22.5823	 0.00035 	  22.5823	 0.00038 	1454479.8438	 0.01479 
	 811	1114954.1329	 0.01060 	1114954.1329	 0.01066 	557477.0664	 0.00150 	  22.6102	 0.00035 	  22.6102	 0.00038 	1456274.3902	 0.01294 
	 812	1116328.0751	 0.01060 	1116328.0751	 0.01066 	558164.0376	 0.00149 	  22.6380	 0.00035 	  22.6380	 0.00038 	1458068.9366	 0.01268 
	 813	1117702.0174	 0.01060 	1117702.0174	 0.01066 	558851.0087	 0.00149 	  22.6659	 0.00035 	  22.6659	 0.00038 	1459863.4830	 0.01400 
	 814	1119075.9596	 0.01059 	1119075.9596	 0.01066 	559537.9798	 0.00148 	  22.6938	 0.00035 	  22.6938	 0.00038 	1461658.0294	 0.01664 
	 815	1120449.9018	 0.01059 	1120449.9018	 0.01066 	560224.9509	 0.00148 	  22.7216	 0.00035 	  22.7216	 0.00038 	1463452.5757	 0.01321 
	 816	1121823.8441	 0.01059 	1121823.8441	 0.01066 	560911.9220	 0.00147 	  22.7495	 0.00035 	  22.7495	 0.00038 	1465247.1221	 0.01479 
	 817	1123197.7863	 0.01059 	1123197.7863	 0.01066 	561598.8932	 0.00147 	  22.7773	 0.00035 	  22.7773	 0.00038 	1467041.6685	 0.01347 
	 818	1124571.7286	 0.01059 	1124571.7286	 0.01066 	562285.8643	 0.00146 	  22.8052	 0.00035 	  22.8052	 0.00038 	1468836.2149	 0.01585 
	 819	1125945.6708	 0.01059 	1125945.6708	 0.01066 	562972.8354	 0.00146 	  22.8331	 0.00035 	  22.8331	 0.00038 	1470630.7613	 0.01321 
	 820	1127319.6131	 0.01059 	1127319.6131	 0.01066 	563659.8065	 0.00146 	  22.8609	 0.00035 	  22.8609	 0.00038 	1472425.3077	 0.01453 
	 821	1128693.5553	 0.01059 	1128693.5553	 0.01066 	564346.7777	 0.00145 	  22.8888	 0.00034 	  22.8888	 0.00038 	1474219.8540	 0.01374 
	 822	1130067.4976	 0.01059 	1130067.4976	 0.01066 	565033.7488	 0.00145 	  22.9167	 0.00034 	  22.9167	 0.00038 	1476014.4004	 0.01532 
	 823	1131441.4398	 0.01059 	1131441.4398	 0.01066 	565720.7199	 0.00144 	  22.9445	 0.00034 	  22.9445	 0.00038 	1477808.9468	 0.01585 
	 824	1132815.3821	 0.01059 	1132815.3821	 0.01066 	566407.6910	 0.00144 	  22.9724	 0.00034 	  22.9724	 0.00038 	1479603.4932	 0.01876 
	 825	1134189.3243	 0.01059 	1134189.3243	 0.01065 	567094.6622	 0.00143 	  23.0002	 0.00034 	  23.0002	 0.00038 	1481398.0396	 0.01717 
	 826	1135563.2666	 0.01059 	1135563.2666	 0.01065 	567781.6333	 0.00143 	  23.0281	 0.00034 	  23.0281	 0.00038 	1483192.5860	 0.00977 
	 827	1136937.2088	 0.01059 	1136937.2088	 0.01065 	568468.6044	 0.00142 	  23.0560	 0.00034 	  23.0560	 0.00038 	1484987.1323	 0.01321 
	 828	1138311.1510	 0.01059 	1138311.1510	 0.01065 	569155.5755	 0.00142 	  23.0838	 0.00034 	  23.0838	 0.00038 	1486781.6787	 0.01347 
	 829	1139685.0933	 0.01058 	1139685.0933	 0.01065 	569842.5466	 0.00141 	  23.1117	 0.00034 	  23.1117	 0.00038 	1488576.2251	 0.01189 
	 830	1141059.0355	 0.01058 	1141059.0355	 0.01065 	570529.5178	 0.00141 	  23.1396	 0.00034 	  23.1396	 0.00038 	1490370.7715	 0.01400 
	 831	1142432.9778	 0.01058 	1142432.9778	 0.01065 	571216.4889	 0.00140 	  23.1674	 0.00034 	  23.1674	 0.00038 	1492165.3179	 0.01294 
	 832	1143806.9200	 0.01058 	1143806.9200	 0.01065 	571903.4600	 0.00140 	  23.1953	 0.00034 	  23.1953	 0.00038 	1493959.8643	 0.01057 
	 833	1145180.8623	 0.01058 	1145180.8623	 0.01065 	572590.4311	 0.00140 	  23.2231	 0.00034 	  23.2231	 0.00037 	1495754.4106	 0.01427 
	 834	1146554.8045	 0.01058 	1146554.8045	 0.01065 	573277.4023	 0.00139 	  23.2510	 0.00034 	  23.2510	 0.00037 	1497548.9570	 0.01506 
	 835	1147928.7468	 0.01058 	1147928.7468	 0.01065 	573964.3734	 0.00139 	  23.2789	 0.00034 	  23.2789	 0.00037 	1499343.5034	 0.01400 
	 836	1149302.6890	 0.01058 	1149302.6890	 0.01065 	574651.3445	 0.00138 	  23.3067	 0.00034 	  23.3067	 0.00037 	1501138.0498	 0.01585 
	 837	1150676.6313	 0.01058 	1150676.6313	 0.01065 	575338.3156	 0.00138 	  23.3346	 0.00034 	  23.3346	 0.00037 	1502932.5962	 0.01242 
	 838	1152050.5735	 0.01058 	1152050.5735	 0.01065 	576025.2868	 0.00137 	  23.3624	 0.00034 	  23.3624	 0.00037 	1504727.1426	 0.01347 
	 839	1153424.5158	 0.01058 	1153424.5158	 0.01065 	576712.2579	 0.00137 	  23.3903	 0.00034 	  23.3903	 0.00037 	1506521.6889	 0.01532 
	 840	1154798.4580	 0.01058 	1154798.4580	 0.01065 	577399.2290	 0.00137 	  23.4182	 0.00034 	  23.4182	 0.00037 	1508316.2353	 0.01294 
	 841	1156172.4002	 0.01058 	1156172.4002	 0.01065 	578086.2001	 0.00136 	  23.4460	 0.00034 	  23.4460	 0.00037 	1510110.7817	 0.01242 
	 842	1157546.3425	 0.01058 	1157546.3425	 0.01065 	578773.1712	 0.00136 	  23.4739	 0.00034 	  23.4739	 0.00037 	1511905.3281	 0.01321 
	 843	1158920.2847	 0.01058 	1158920.2847	 0.01064 	579460.1424	 0.00135 	  23.5018	 0.00034 	  23.5018	 0.00037 	1513699.8745	 0.01479 
	 844	1160294.2270	 0.01058 	1160294.2270	 0.01064 	580147.1135	 0.00135 	  23.5296	 0.00033 	  23.5296	 0.00037 	1515494.4209	 0.01506 
	 845	1161668.1692	 0.01057 	1161668.1692	 0.01064 	580834.0846	 0.00134 	  23.5575	 0.00033 	  23.5575	 0.00037 	1517288.9672	 0.01585 
	 846	1163042.1115	 0.01057 	1163042.1115	 0.01064 	581521.0557	 0.00134 	  23.5853	 0.00033 	  23.5853	 0.00037 	1519083.5136	 0.01400 
	 847	1164416.0537	 0.01057 	1164416.0537	 0.01064 	582208.0269	 0.00134 	  23.6132	 0.00033 	  23.6132	 0.00037 	1520878.0600	 0.01189 
	 848	1165789.9960	 0.01057 	1165789.9960	 0.01064 	582894.9980	 0.00133 	  23.6411	 0.00033 	  23.6411	 0.00037 	1522672.6064	 0.01162 
	 849	1167163.9382	 0.01057 	1167163.9382	 0.01064 	583581.9691	 0.00133 	  23.6689	 0.00033 	  23.6689	 0.00037 	1524467.1528	 0.01400 
	 850	1168537.8805	 0.01057 	1168537.8805	 0.01064 	584268.9402	 0.00133 	  23.6968	 0.00033 	  23.6968	 0.00037 	1526261.6992	 0.01268 
	 851	1169911.8227	 0.01057 	1169911.8227	 0.01064 	584955.9114	 0.00132 	  23.7247	 0.00033 	  23.7247	 0.00037 	1528056.2455	 0.01400 
	 852	1171285.7650	 0.01057 	1171285.7650	 0.01064 	585642.8825	 0.00132 	  23.7525	 0.00033 	  23.7525	 0.00037 	1529850.7919	 0.01030 
	 853	1172659.7072	 0.01057 	1172659.7072	 0.01064 	586329.8536	 0.00131 	  23.7804	 0.00033 	  23.7804	 0.00037 	1531645.3383	 0.01321 
	 854	1174033.6494	 0.01057 	1174033.6494	 0.01064 	587016.8247	 0.00131 	  23.8082	 0.00033 	  23.8082	 0.00037 	1533439.8847	 0.01136 
	 855	1175407.5917	 0.01057 	1175407.5917	 0.01064 	587703.7958	 0.00131 	  23.8361	 0.00033 	  23.8361	 0.00037 	1535234.4311	 0.01136 
	 856	1176781.5339	 0.01057 	1176781.5339	 0.01064 	588390.7670	 0.00130 	  23.8640	 0.00033 	  23.8640	 0.00037 	1537028.9775	 0.01030 
	 857	1178155.4762	 0.01057 	1178155.4762	 0.01064 	589077.7381	 0.00130 	  23.8918	 0.00033 	  23.8918	 0.00037 	1538823.5238	 0.01162 
	 858	1179529.4184	 0.01057 	1179529.4184	 0.01064 	589764.7092	 0.00129 	  23.9197	 0.00033 	  23.9197	 0.00037 	1540618.0702	 0.01400 
	 859	1180903.3607	 0.01057 	1180903.3607	 0.01064 	590451.6803	 0.00129 	  23.9476	 0.00033 	  23.9476	 0.00037 	1542412.6166	 0.01400 
	 860	1182277.3029	 0.01057 	1182277.3029	 0.01064 	591138.6515	 0.00129 	  23.9754	 0.00033 	  23.9754	 0.00037 	1544207.1630	 0.01242 
	 861	1183651.2452	 0.01057 	1183651.2452	 0.01063 	591825.6226	 0.00128 	  24.0033	 0.00033 	  24.0033	 0.00037 	1546001.7094	 0.01242 
	 862	1185025.1874	 0.01056 	1185025.1874	 0.01063 	592512.5937	 0.00128 	  24.0311	 0.00033 	  24.0311	 0.00037 	1547796.2558	 0.01612 
	 863	1186399.1297	 0.01056 	1186399.1297	 0.01063 	593199.5648	 0.00128 	  24.0590	 0.00033 	  24.0590	 0.00037 	1549590.8021	 0.01427 
	 864	1187773.0719	 0.01056 	1187773.0719	 0.01063 	593886.5360	 0.00127 	  24.0869	 0.00033 	  24.0869	 0.00037 	1551385.3485	 0.01612 
	 865	1189147.0142	 0.01056 	1189147.0142	 0.01063 	594573.5071	 0.00127 	  24.1147	 0.00033 	  24.1147	 0.00037 	1553179.8949	 0.01136 
	 866	1190520.9564	 0.01056 	1190520.9564	 0.01063 	595260.4782	 0.00127 	  24.1426	 0.00033 	  24.1426	 0.00037 	1554974.4413	 0.01136 
	 867	1191894.8987	 0.01056 	1191894.8987	 0.01063 	595947.4493	 0.00126 	  24.1705	 0.00033 	  24.1705	 0.00037 	1556768.9877	 0.01453 
	 868	1193268.8409	 0.01056 	1193268.8409	 0.01063 	596634.4204	 0.00126 	  24.1983	 0.00033 	  24.1983	 0.00037 	1558563.5341	 0.01374 
	 869	1194642.7831	 0.01056 	1194642.7831	 0.01063 	597321.3916	 0.00126 	  24.2262	 0.00033 	  24.2262	 0.00037 	1560358.0804	 0.01083 
	 870	1196016.7254	 0.01056 	1196016.7254	 0.01063 	598008.3627	 0.00125 	  24.2540	 0.00033 	  24.2540	 0.00037 	1562152.6268	 0.01215 
	 871	1197390.6676	 0.01056 	1197390.6676	 0.01063 	598695.3338	 0.00125 	  24.2819	 0.00033 	  24.2819	 0.00037 	1563947.1732	 0.01321 
	 872	1198764.6099	 0.01056 	1198764.6099	 0.01063 	599382.3049	 0.00125 	  24.3098	 0.00033 	  24.3098	 0.00037 	1565741.7196	 0.01321 
	 873	1200138.5521	 0.01056 	1200138.5521	 0.01063 	600069.2761	 0.00124 	  24.3376	 0.00033 	  24.3376	 0.00037 	1567536.2660	 0.01347 
	 874	1201512.4944	 0.01056 	1201512.4944	 0.01063 	600756.2472	 0.00124 	  24.3655	 0.00033 	  24.3655	 0.00037 	1569330.8124	 0.01162 
	 875	1202886.4366	 0.01056 	1202886.4366	 0.01063 	601443.2183	 0.00124 	  24.3934	 0.00033 	  24.3934	 0.00037 	1571125.3587	 0.01321 
	 876	1204260.3789	 0.01056 	1204260.3789	 0.01063 	602130.1894	 0.00123 	  24.4212	 0.00033 	  24.4212	 0.00037 	1572919.9051	 0.01321 
	 877	1205634.3211	 0.01056 	1205634.3211	 0.01063 	602817.1606	 0.00123 	  24.4491	 0.00033 	  24.4491	 0.00037 	1574714.4515	 0.01321 
	 878	1207008.2634	 0.01056 	1207008.2634	 0.01063 	603504.1317	 0.00123 	  24.4769	 0.00033 	  24.4769	 0.00037 	1576508.9979	 0.01427 
	 879	1208382.2056	 0.01056 	1208382.2056	 0.01063 	604191.1028	 0.00122 	  24.5048	 0.00033 	  24.5048	 0.00037 	1578303.5443	 0.01347 
	 880	1209756.1479	 0.01055 	1209756.1479	 0.01063 	604878.0739	 0.00122 	  24.5327	 0.00032 	  24.5327	 0.00036 	1580098.0907	 0.01110 
	 881	1211130.0901	 0.01055 	1211130.0901	 0.01062 	605565.0450	 0.00122 	  24.5605	 0.00032 	  24.5605	 0.00036 	1581892.6370	 0.00898 
	 882	1212504.0323	 0.01055 	1212504.0323	 0.01062 	606252.0162	 0.00121 	  24.5884	 0.00032 	  24.5884	 0.00036 	1583687.1834	 0.01215 
	 883	1213877.9746	 0.01055 	1213877.9746	 0.01062 	606938.9873	 0.00121 	  24.6162	 0.00032 	  24.6162	 0.00036 	1585481.7298	 0.01585 
	 884	1215251.9168	 0.01055 	1215251.9168	 0.01062 	607625.9584	 0.00121 	  24.6441	 0.00032 	  24.6441	 0.00036 	1587276.2762	 0.00977 
	 885	1216625.8591	 0.01055 	1216625.8591	 0.01062 	608312.9295	 0.00120 	  24.6720	 0.00032 	  24.6720	 0.00036 	1589070.8226	 0.01427 
	 886	1217999.8013	 0.01055 	1217999.8013	 0.01062 	608999.9007	 0.00120 	  24.6998	 0.00032 	  24.6998	 0.00036 	1590865.3690	 0.01004 
	 887	1219373.7436	 0.01055 	1219373.7436	 0.01062 	609686.8718	 0.00120 	  24.7277	 0.00032 	  24.7277	 0.00036 	1592659.9154	 0.01215 
	 888	1220747.6858	 0.01055 	1220747.6858	 0.01062 	610373.8429	 0.00119 	  24.7556	 0.00032 	  24.7556	 0.00036 	1594454.4617	 0.01083 
	 889	1222121.6281	 0.01055 	1222121.6281	 0.01062 	611060.8140	 0.00119 	  24.7834	 0.00032 	  24.7834	 0.00036 	1596249.0081	 0.01321 
	 890	1223495.5703	 0.01055 	1223495.5703	 0.01062 	611747.7852	 0.00119 	  24.8113	 0.00032 	  24.8113	 0.00036 	1598043.5545	 0.01004 
	 891	1224869.5126	 0.01055 	1224869.5126	 0.01062 	612434.7563	 0.00119 	  24.8391	 0.00032 	  24.8391	 0.00036 	1599838.1009	 0.01162 
	 892	1226243.4548	 0.01055 	1226243.4548	 0.01062 	613121.7274	 0.00118 	  24.8670	 0.00032 	  24.8670	 0.00036 	1601632.6473	 0.01057 
	 893	1227617.3971	 0.01055 	1227617.3971	 0.01062 	613808.6985	 0.00118 	  24.8949	 0.00032 	  24.8949	 0.00036 	1603427.1937	 0.00766 
	 894	1228991.3393	 0.01055 	1228991.3393	 0.01062 	614495.6697	 0.00118 	  24.9227	 0.00032 	  24.9227	 0.00036 	1605221.7400	 0.01374 
	 895	1230365.2815	 0.01055 	1230365.2815	 0.01062 	615182.6408	 0.00117 	  24.9506	 0.00032 	  24.9506	 0.00036 	1607016.2864	 0.00845 
	 896	1231739.2238	 0.01055 	1231739.2238	 0.01062 	615869.6119	 0.00117 	  24.9785	 0.00032 	  24.9785	 0.00036 	1608810.8328	 0.01189 
	 897	1233113.1660	 0.01055 	1233113.1660	 0.01062 	616556.5830	 0.00117 	  25.0063	 0.00032 	  25.0063	 0.00036 	1610605.3792	 0.01110 
	 898	1234487.1083	 0.01054 	1234487.1083	 0.01062 	617243.5541	 0.00117 	  25.0342	 0.00032 	  25.0342	 0.00036 	1612399.9256	 0.01083 
	 899	1235861.0505	 0.01054 	1235861.0505	 0.01062 	617930.5253	 0.00116 	  25.0620	 0.00032 	  25.0620	 0.00036 	1614194.4720	 0.01453 
	 900	1237234.9928	 0.01054 	1237234.9928	 0.01062 	618617.4964	 0.00116 	  25.0899	 0.00032 	  25.0899	 0.00036 	1615989.0183	 0.01215 
	 901	1238608.9350	 0.01054 	1238608.9350	 0.01062 	619304.4675	 0.00116 	  25.1178	 0.00032 	  25.1178	 0.00036 	1617783.5647	 0.01162 
	 902	1239982.8773	 0.01054 	1239982.8773	 0.01061 	619991.4386	 0.00115 	  25.1456	 0.00032 	  25.1456	 0.00036 	1619578.1111	 0.01189 
	 903	1241356.8195	 0.01054 	1241356.8195	 0.01061 	620678.4098	 0.00115 	  25.1735	 0.00032 	  25.1735	 0.00036 	1621372.6575	 0.01242 
	 904	1242730.7618	 0.01054 	1242730.7618	 0.01061 	621365.3809	 0.00115 	  25.2014	 0.00032 	  25.2014	 0.00036 	1623167.2039	 0.01057 
	 905	1244104.7040	 0.01054 	1244104.7040	 0.01061 	622052.3520	 0.00115 	  25.2292	 0.00032 	  25.2292	 0.00036 	1624961.7503	 0.01215 
	 906	1245478.6463	 0.01054 	1245478.6463	 0.01061 	622739.3231	 0.00114 	  25.2571	 0.00032 	  25.2571	 0.00036 	1626756.2966	 0.01083 
	 907	1246852.5885	 0.01054 	1246852.5885	 0.01061 	623426.2943	 0.00114 	  25.2849	 0.00032 	  25.2849	 0.00036 	1628550.8430	 0.01004 
	 908	1248226.5307	 0.01054 	1248226.5307	 0.01061 	624113.2654	 0.00114 	  25.3128	 0.00032 	  25.3128	 0.00036 	1630345.3894	 0.01189 
	 909	1249600.4730	 0.01054 	1249600.4730	 0.01061 	624800.2365	 0.00113 	  25.3407	 0.00032 	  25.3407	 0.00036 	1632139.9358	 0.01189 
	 910	1250974.4152	 0.01054 	1250974.4152	 0.01061 	625487.2076	 0.00113 	  25.3685	 0.00032 	  25.3685	 0.00036 	1633934.4822	 0.01136 
	 911	1252348.3575	 0.01054 	1252348.3575	 0.01061 	626174.1787	 0.00113 	  25.3964	 0.00032 	  25.3964	 0.00036 	1635729.0286	 0.01268 
	 912	1253722.2997	 0.01054 	1253722.2997	 0.01061 	626861.1499	 0.00113 	  25.4243	 0.00032 	  25.4243	 0.00036 	1637523.5749	 0.00951 
	 913	1255096.2420	 0.01054 	1255096.2420	 0.01061 	627548.1210	 0.00112 	  25.4521	 0.00032 	  25.4521	 0.00036 	1639318.1213	 0.00872 
	 914	1256470.1842	 0.01054 	1256470.1842	 0.01061 	628235.0921	 0.00112 	  25.4800	 0.00032 	  25.4800	 0.00036 	1641112.6677	 0.01057 
	 915	1257844.1265	 0.01054 	1257844.1265	 0.01061 	628922.0632	 0.00112 	  25.5078	 0.00032 	  25.5078	 0.00035 	1642907.2141	 0.01189 
	 916	1259218.0687	 0.01054 	1259218.0687	 0.01061 	629609.0344	 0.00112 	  25.5357	 0.00031 	  25.5357	 0.00035 	1644701.7605	 0.01004 
	 917	1260592.0110	 0.01053 	1260592.0110	 0.01061 	630296.0055	 0.00111 	  25.5636	 0.00031 	  25.5636	 0.00035 	1646496.3069	 0.01374 
	 918	1261965.9532	 0.01053 	1261965.9532	 0.01061 	630982.9766	 0.00111 	  25.5914	 0.00031 	  25.5914	 0.00035 	1648290.8532	 0.00872 
	 919	1263339.8955	 0.01053 	1263339.8955	 0.01061 	631669.9477	 0.00111 	  25.6193	 0.00031 	  25.6193	 0.00035 	1650085.3996	 0.01427 
	 920	1264713.8377	 0.01053 	1264713.8377	 0.01061 	632356.9189	 0.00111 	  25.6471	 0.00031 	  25.6471	 0.00035 	1651879.9460	 0.01321 
	 921	1266087.7799	 0.01053 	1266087.7799	 0.01061 	633043.8900	 0.00110 	  25.6750	 0.00031 	  25.6750	 0.00035 	1653674.4924	 0.00793 
	 922	1267461.7222	 0.01053 	1267461.7222	 0.01061 	633730.8611	 0.00110 	  25.7029	 0.00031 	  25.7029	 0.00035 	1655469.0388	 0.01083 
	 923	1268835.6644	 0.01053 	1268835.6644	 0.01060 	634417.8322	 0.00110 	  25.7307	 0.00031 	  25.7307	 0.00035 	1657263.5852	 0.00951 
	 924	1270209.6067	 0.01053 	1270209.6067	 0.01060 	635104.8033	 0.00110 	  25.7586	 0.00031 	  25.7586	 0.00035 	1659058.1315	 0.01057 
	 925	1271583.5489	 0.01053 	1271583.5489	 0.01060 	635791.7745	 0.00109 	  25.7865	 0.00031 	  25.7865	 0.00035 	1660852.6779	 0.01374 
	 926	1272957.4912	 0.01053 	1272957.4912	 0.01060 	636478.7456	 0.00109 	  25.8143	 0.00031 	  25.8143	 0.00035 	1662647.2243	 0.00898 
	 927	1274331.4334	 0.01053 	1274331.4334	 0.01060 	637165.7167	 0.00109 	  25.8422	 0.00031 	  25.8422	 0.00035 	1664441.7707	 0.01030 
	 928	1275705.3757	 0.01053 	1275705.3757	 0.01060 	637852.6878	 0.00109 	  25.8700	 0.00031 	  25.8700	 0.00035 	1666236.3171	 0.01506 
	 929	1277079.3179	 0.01053 	1277079.3179	 0.01060 	638539.6590	 0.00108 	  25.8979	 0.00031 	  25.8979	 0.00035 	1668030.8635	 0.01057 
	 930	1278453.2602	 0.01053 	1278453.2602	 0.01060 	639226.6301	 0.00108 	  25.9258	 0.00031 	  25.9258	 0.00035 	1669825.4098	 0.01136 
	 931	1279827.2024	 0.01053 	1279827.2024	 0.01060 	639913.6012	 0.00108 	  25.9536	 0.00031 	  25.9536	 0.00035 	1671619.9562	 0.01321 
	 932	1281201.1447	 0.01053 	1281201.1447	 0.01060 	640600.5723	 0.00108 	  25.9815	 0.00031 	  25.9815	 0.00035 	1673414.5026	 0.01242 
	 933	1282575.0869	 0.01053 	1282575.0869	 0.01060 	641287.5435	 0.00108 	  26.0094	 0.00031 	  26.0094	 0.00035 	1675209.0490	 0.01532 
	 934	1283949.0292	 0.01053 	1283949.0292	 0.01060 	641974.5146	 0.00107 	  26.0372	 0.00031 	  26.0372	 0.00035 	1677003.5954	 0.01110 
	 935	1285322.9714	 0.01053 	1285322.9714	 0.01060 	642661.4857	 0.00107 	  26.0651	 0.00031 	  26.0651	 0.00035 	1678798.1418	 0.01004 
	 936	1286696.9136	 0.01053 	1286696.9136	 0.01060 	643348.4568	 0.00107 	  26.0929	 0.00031 	  26.0929	 0.00035 	1680592.6881	 0.01347 
	 937	1288070.8559	 0.01052 	1288070.8559	 0.01060 	644035.4279	 0.00107 	  26.1208	 0.00031 	  26.1208	 0.00035 	1682387.2345	 0.01030 
	 938	1289444.7981	 0.01052 	1289444.7981	 0.01060 	644722.3991	 0.00106 	  26.1487	 0.00031 	  26.1487	 0.00035 	1684181.7809	 0.01189 
	 939	1290818.7404	 0.01052 	1290818.7404	 0.01060 	645409.3702	 0.00106 	  26.1765	 0.00031 	  26.1765	 0.00035 	1685976.3273	 0.01004 
	 940	1292192.6826	 0.01052 	1292192.6826	 0.01060 	646096.3413	 0.00106 	  26.2044	 0.00031 	  26.2044	 0.00035 	1687770.8737	 0.00555 
	 941	1293566.6249	 0.01052 	1293566.6249	 0.01060 	646783.3124	 0.00106 	  26.2323	 0.00031 	  26.2323	 0.00035 	1689565.4201	 0.01083 
	 942	1294940.5671	 0.01052 	1294940.5671	 0.01060 	647470.2836	 0.00106 	  26.2601	 0.00031 	  26.2601	 0.00035 	1691359.9664	 0.00925 
	 943	1296314.5094	 0.01052 	1296314.5094	 0.01060 	648157.2547	 0.00105 	  26.2880	 0.00031 	  26.2880	 0.00035 	1693154.5128	 0.01030 
	 944	1297688.4516	 0.01052 	1297688.4516	 0.01060 	648844.2258	 0.00105 	  26.3158	 0.00031 	  26.3158	 0.00035 	1694949.0592	 0.00793 
	 945	1299062.3939	 0.01052 	1299062.3939	 0.01060 	649531.1969	 0.00105 	  26.3437	 0.00031 	  26.3437	 0.00035 	1696743.6056	 0.00740 
	 946	1300436.3361	 0.01052 	1300436.3361	 0.01059 	650218.1681	 0.00105 	  26.3716	 0.00031 	  26.3716	 0.00035 	1698538.1520	 0.01110 
	 947	1301810.2784	 0.01052 	1301810.2784	 0.01059 	650905.1392	 0.00104 	  26.3994	 0.00031 	  26.3994	 0.00035 	1700332.6984	 0.00872 
	 948	1303184.2206	 0.01052 	1303184.2206	 0.01059 	651592.1103	 0.00104 	  26.4273	 0.00031 	  26.4273	 0.00035 	1702127.2447	 0.00898 
	 949	1304558.1628	 0.01052 	1304558.1628	 0.01059 	652279.0814	 0.00104 	  26.4552	 0.00030 	  26.4552	 0.00035 	1703921.7911	 0.00793 
	 950	1305932.1051	 0.01052 	1305932.1051	 0.01059 	652966.0525	 0.00104 	  26.4830	 0.00030 	  26.4830	 0.00035 	1705716.3375	 0.01162 
	 951	1307306.0473	 0.01052 	1307306.0473	 0.01059 	653653.0237	 0.00104 	  26.5109	 0.00030 	  26.5109	 0.00035 	1707510.8839	 0.00977 
	 952	1308679.9896	 0.01052 	1308679.9896	 0.01059 	654339.9948	 0.00103 	  26.5387	 0.00030 	  26.5387	 0.00035 	1709305.4303	 0.00951 
	 953	1310053.9318	 0.01052 	1310053.9318	 0.01059 	655026.9659	 0.00103 	  26.5666	 0.00030 	  26.5666	 0.00035 	1711099.9767	 0.00977 
	 954	1311427.8741	 0.01052 	1311427.8741	 0.01059 	655713.9370	 0.00103 	  26.5945	 0.00030 	  26.5945	 0.00035 	1712894.5230	 0.01030 
	 955	1312801.8163	 0.01052 	1312801.8163	 0.01059 	656400.9082	 0.00103 	  26.6223	 0.00030 	  26.6223	 0.00035 	1714689.0694	 0.01162 
	 956	1314175.7586	 0.01052 	1314175.7586	 0.01059 	657087.8793	 0.00103 	  26.6502	 0.00030 	  26.6502	 0.00035 	1716483.6158	 0.00793 
	 957	1315549.7008	 0.01052 	1315549.7008	 0.01059 	657774.8504	 0.00102 	  26.6781	 0.00030 	  26.6781	 0.00034 	1718278.1622	 0.00898 
	 958	1316923.6431	 0.01051 	1316923.6431	 0.01059 	658461.8215	 0.00102 	  26.7059	 0.00030 	  26.7059	 0.00034 	1720072.7086	 0.00793 
	 959	1318297.5853	 0.01051 	1318297.5853	 0.01059 	659148.7927	 0.00102 	  26.7338	 0.00030 	  26.7338	 0.00034 	1721867.2550	 0.00951 
	 960	1319671.5276	 0.01051 	1319671.5276	 0.01059 	659835.7638	 0.00102 	  26.7616	 0.00030 	  26.7616	 0.00034 	1723661.8013	 0.01268 
	 961	1321045.4698	 0.01051 	1321045.4698	 0.01059 	660522.7349	 0.00102 	  26.7895	 0.00030 	  26.7895	 0.00034 	1725456.3477	 0.00977 
	 962	1322419.4120	 0.01051 	1322419.4120	 0.01059 	661209.7060	 0.00101 	  26.8174	 0.00030 	  26.8174	 0.00034 	1727250.8941	 0.00925 
	 963	1323793.3543	 0.01051 	1323793.3543	 0.01059 	661896.6771	 0.00101 	  26.8452	 0.00030 	  26.8452	 0.00034 	1729045.4405	 0.00740 
	 964	1325167.2965	 0.01051 	1325167.2965	 0.01059 	662583.6483	 0.00101 	  26.8731	 0.00030 	  26.8731	 0.00034 	1730839.9869	 0.01083 
	 965	1326541.2388	 0.01051 	1326541.2388	 0.01059 	663270.6194	 0.00101 	  26.9009	 0.00030 	  26.9009	 0.00034 	1732634.5333	 0.01004 
	 966	1327915.1810	 0.01051 	1327915.1810	 0.01059 	663957.5905	 0.00101 	  26.9288	 0.00030 	  26.9288	 0.00034 	1734429.0796	 0.01083 
	 967	1329289.1233	 0.01051 	1329289.1233	 0.01059 	664644.5616	 0.00100 	  26.9567	 0.00030 	  26.9567	 0.00034 	1736223.6260	 0.01110 
	 968	1330663.0655	 0.01051 	1330663.0655	 0.01059 	665331.5328	 0.00100 	  26.9845	 0.00030 	  26.9845	 0.00034 	1738018.1724	 0.01347 
	 969	1332037.0078	 0.01051 	1332037.0078	 0.01059 	666018.5039	 0.00100 	  27.0124	 0.00030 	  27.0124	 0.00034 	1739812.7188	 0.00925 
	 970	1333410.9500	 0.01051 	1333410.9500	 0.01059 	666705.4750	 0.00100 	  27.0403	 0.00030 	  27.0403	 0.00034 	1741607.2652	 0.01110 
	 971	1334784.8923	 0.01051 	1334784.8923	 0.01058 	667392.4461	 0.00100 	  27.0681	 0.00030 	  27.0681	 0.00034 	1743401.8116	 0.00555 
	 972	1336158.8345	 0.01051 	1336158.8345	 0.01058 	668079.4173	 0.00100 	  27.0960	 0.00030 	  27.0960	 0.00034 	1745196.3579	 0.01004 
	 973	1337532.7768	 0.01051 	1337532.7768	 0.01058 	668766.3884	 0.00099 	  27.1238	 0.00030 	  27.1238	 0.00034 	1746990.9043	 0.00872 
	 974	1338906.7190	 0.01051 	1338906.7190	 0.01058 	669453.3595	 0.00099 	  27.1517	 0.00030 	  27.1517	 0.00034 	1748785.4507	 0.01242 
	 975	1340280.6612	 0.01051 	1340280.6612	 0.01058 	670140.3306	 0.00099 	  27.1796	 0.00030 	  27.1796	 0.00034 	1750579.9971	 0.01057 
	 976	1341654.6035	 0.01051 	1341654.6035	 0.01058 	670827.3017	 0.00099 	  27.2074	 0.00030 	  27.2074	 0.00034 	1752374.5435	 0.00872 
	 977	1343028.5457	 0.01051 	1343028.5457	 0.01058 	671514.2729	 0.00099 	  27.2353	 0.00030 	  27.2353	 0.00034 	1754169.0899	 0.01004 
	 978	1344402.4880	 0.01051 	1344402.4880	 0.01058 	672201.2440	 0.00098 	  27.2632	 0.00030 	  27.2632	 0.00034 	1755963.6362	 0.00660 
	 979	1345776.4302	 0.01051 	1345776.4302	 0.01058 	672888.2151	 0.00098 	  27.2910	 0.00030 	  27.2910	 0.00034 	1757758.1826	 0.00793 
	 980	1347150.3725	 0.01050 	1347150.3725	 0.01058 	673575.1862	 0.00098 	  27.3189	 0.00030 	  27.3189	 0.00034 	1759552.7290	 0.00872 
	 981	1348524.3147	 0.01050 	1348524.3147	 0.01058 	674262.1574	 0.00098 	  27.3467	 0.00030 	  27.3467	 0.00034 	1761347.2754	 0.00977 
	 982	1349898.2570	 0.01050 	1349898.2570	 0.01058 	674949.1285	 0.00098 	  27.3746	 0.00030 	  27.3746	 0.00034 	1763141.8218	 0.00872 
	 983	1351272.1992	 0.01050 	1351272.1992	 0.01058 	675636.0996	 0.00098 	  27.4025	 0.00030 	  27.4025	 0.00034 	1764936.3682	 0.01083 
	 984	1352646.1415	 0.01050 	1352646.1415	 0.01058 	676323.0707	 0.00097 	  27.4303	 0.00030 	  27.4303	 0.00034 	1766730.9145	 0.01083 
	 985	1354020.0837	 0.01050 	1354020.0837	 0.01058 	677010.0419	 0.00097 	  27.4582	 0.00030 	  27.4582	 0.00034 	1768525.4609	 0.00819 
	 986	1355394.0260	 0.01050 	1355394.0260	 0.01058 	677697.0130	 0.00097 	  27.4861	 0.00030 	  27.4861	 0.00034 	1770320.0073	 0.01189 
	 987	1356767.9682	 0.01050 	1356767.9682	 0.01058 	678383.9841	 0.00097 	  27.5139	 0.00030 	  27.5139	 0.00034 	1772114.5537	 0.00713 
	 988	1358141.9105	 0.01050 	1358141.9105	 0.01058 	679070.9552	 0.00097 	  27.5418	 0.00030 	  27.5418	 0.00034 	1773909.1001	 0.01189 
	 989	1359515.8527	 0.01050 	1359515.8527	 0.01058 	679757.9263	 0.00097 	  27.5696	 0.00030 	  27.5696	 0.00033 	1775703.6465	 0.00898 
	 990	1360889.7949	 0.01050 	1360889.7949	 0.01058 	680444.8975	 0.00096 	  27.5975	 0.00030 	  27.5975	 0.00033 	1777498.1929	 0.00898 
	 991	1362263.7372	 0.01050 	1362263.7372	 0.01058 	681131.8686	 0.00096 	  27.6254	 0.00030 	  27.6254	 0.00033 	1779292.7392	 0.00872 
	 992	1363637.6794	 0.01050 	1363637.6794	 0.01058 	681818.8397	 0.00096 	  27.6532	 0.00029 	  27.6532	 0.00033 	1781087.2856	 0.00872 
	 993	1365011.6217	 0.01050 	1365011.6217	 0.01058 	682505.8108	 0.00096 	  27.6811	 0.00029 	  27.6811	 0.00033 	1782881.8320	 0.00740 
	 994	1366385.5639	 0.01050 	1366385.5639	 0.01058 	683192.7820	 0.00096 	  27.7090	 0.00029 	  27.7090	 0.00033 	1784676.3784	 0.00872 
	 995	1367759.5062	 0.01050 	1367759.5062	 0.01058 	683879.7531	 0.00096 	  27.7368	 0.00029 	  27.7368	 0.00033 	1786470.9248	 0.00687 
	 996	1369133.4484	 0.01050 	1369133.4484	 0.01058 	684566.7242	 0.00095 	  27.7647	 0.00029 	  27.7647	 0.00033 	1788265.4712	 0.00713 
	 997	1370507.3907	 0.01050 	1370507.3907	 0.01057 	685253.6953	 0.00095 	  27.7925	 0.00029 	  27.7925	 0.00033 	1790060.0175	 0.00819 
	 998	1371881.3329	 0.01050 	1371881.3329	 0.01057 	685940.6665	 0.00095 	  27.8204	 0.00029 	  27.8204	 0.00033 	1791854.5639	 0.00660 
	 999	1373255.2752	 0.01050 	1373255.2752	 0.01057 	686627.6376	 0.00095 	  27.8483	 0.00029 	  27.8483	 0.00033 	1793649.1103	 0.01162 
 Before			 0.00000		 0.00000		 0.00000		 0.00000		 0.00000		 0.00000
 After			 0.00000		 0.00000		 0.00000		 0.00000		 0.00000		 0.00000


ASCII Curves - Approximate Posterior Densities 
===================================================
q1   curve 
 0.03072  |  *                                                       
          | **                                                      
          | **                                                      
          | **                                                      
          | **                                                      
          | ***                                                     
          | * *                                                     
          | * *                                                     
          | * *                                                     
          | * *                                                     
          | * **                                                    
          | *  *                                                    
          |*   **                                                   
          |*    *                                                   
          |*    **                                                  
          |*     **                                                 
          |*      *                                                 
          |       **                                                
          |*       *                                                
          |*       **                                               
          |*        *                                               
          |*        **                                              
          |          **                                             
          |*          **                                            
          |*           **                                           
          |*            ****                                        
          |*               *******                                  
          |                      *********************************  
          |*                                                        
          |*                                                        
          |*                                                        
          |                                                         
          |                                                         
          |*                                                        
          |                                                         
          |                                                         
          |*                                                        
          |                                                         
          |                                                         
  0.0006  |                                                           
          -*------------------------------------------------------ 
            0.0383                                            76.5238 

q2   curve 
  0.0341  | *                                                        
          | *                                                       
          | **                                                      
          | **                                                      
          | **                                                      
          | **                                                      
          |***                                                      
          |* *                                                      
          |* *                                                      
          |* *                                                      
          |* *                                                      
          |* *                                                      
          |  *                                                      
          |* **                                                     
          |*  *                                                     
          |   *                                                     
          |   *                                                     
          |   *                                                     
          |*  *                                                     
          |   *                                                     
          |*  *                                                     
          |   **                                                    
          |*   *                                                    
          |    *                                                    
          |    *                                                    
          |    *                                                    
          |    **                                                   
          |     *                                                   
          |     **                                                  
          |      *                                                  
          |      **                                                 
          |       *                                                 
          |       **                                                
          |        *                                                
          |         *                                               
          |         **                                              
          |          **                                             
          |           ***                                           
          |             ***                                         
  0.0106  |                *******                                    
          -----------------------********************************* 
            0.0383                                            76.5238 

qa   curve 
   0.122  |              *                                           
          |             ***                                         
          |            ** *                                         
          |            *  *                                         
          |            *  **                                        
          |            *   *                                        
          |            *   *                                        
          |           *    *                                        
          |           *    **                                       
          |           *     *                                       
          |           *     *                                       
          |           *     *                                       
          |           *     *                                       
          |          **      *                                      
          |          *       *                                      
          |          *       *                                      
          |          *       *                                      
          |          *       **                                     
          |          *        *                                     
          |          *        *                                     
          |          *        *                                     
          |         **        **                                    
          |         *          *                                    
          |         *          *                                    
          |         *          *                                    
          |         *          **                                   
          |         *           *                                   
          |         *           *                                   
          |        **           **                                  
          |        *             *                                  
          |        *             *                                  
          |        *              *                                 
          |        *              *                                 
          |        *               *                                
          |       *                **                               
          |       *                 *                               
          |       *                  *                              
          |      **                  ***                            
          |     **                     ***                          
  0.0009  | *****                        ****                         
          -**-------------------------------********************** 
            0.0191                                            38.2619 

m1   curve 
0.007886  |*                                                         
          |                                                         
          |                                                         
          |                                                         
          |                                                         
          |                                                         
          |                                                         
          |                                                         
          |                                                         
          |                                                         
          |                                                         
          |                                                         
          |*                                                        
          |                                                         
          |                                                         
          |                                                         
          |                                                         
          |                                                         
          |                                                         
          |*                                                        
          |                                                         
          |                                                         
          |*                                                        
          |                                                         
          |                                                         
          |                                                         
          |*                                                        
          |                                                         
          |                                                         
          |*                                                        
          |*                                                        
          |                                                         
          |*                                                        
          |                                                         
          |*                                                        
          |*                                                        
          |*                                                        
          |**                                                       
          | *****                                                   
  0.0003  |     ****************                                      
          ---------------------*********************************** 
            1.0000                                           1999.0000 

m2   curve 
0.005898  |*                                                         
          |                                                         
          |                                                         
          |                                                         
          |                                                         
          |                                                         
          |                                                         
          |                                                         
          |                                                         
          |                                                         
          |                                                         
          |                                                         
          |                                                         
          |                                                         
          |                                                         
          |                                                         
          |                                                         
          |                                                         
          |                                                         
          |                                                         
          |                                                         
          |                                                         
          |                                                         
          |                                                         
          |                                                         
          |                                                         
          |                                                         
          |*                                                        
          |                                                         
          |                                                         
          |                                                         
          |*                                                        
          |*                                                        
          |*                                                        
          |*                                                        
          |**                                                       
          | *                                                       
          | **                                                      
          |  *******                                                
  0.0003  |        ****************                                   
          ------------------------******************************** 
            1.0000                                           1999.0000 

t    curve 
  0.0646  |*                                                         
          |*                                                        
          |*                                                        
          |*                                                        
          |                                                         
          |*                                                        
          |                                                         
          |                                                         
          |                                                         
          |*                                                        
          |                                                         
          |                                                         
          |*                                                        
          |                                                         
          |                                                         
          |                                                         
          |*                                                        
          |                                                         
          |*                                                        
          |                                                         
          |*                                                        
          |                                                         
          |                                                         
          |*                                                        
          |*                                                        
          |                                                         
          |                                                         
          |*                                                        
          |*                                                        
          |                                                         
          |*                                                        
          |*                                                        
          |*                                                        
          |*                                                        
          | *                                                       
          | *                                                       
          | *                                                       
          | *                                                       
          | *                                                       
  0.0000  | ***                                                       
          ---***************************************************** 
            0.0025                                             4.9975 

0u  curve 
 0.02829  |                          *                               
          |                          **                             
          |                          **                             
          |                          **                             
          |                          **                             
          |                          **                             
          |                          **                             
          |                                                         
          |                          **                             
          |                          **                             
          |                                                         
          |                          **                             
          |                          **                             
          |                                                         
          |                          **                             
          |                          *                              
          |                          **                             
          |                                                         
          |                          **                             
          |                          **                             
          |                                                         
          |                          **                             
          |                           *                             
          |                         *                               
          |                         * *                             
          |                                                         
          |                         *  *                            
          |                            *                            
          |                         *  *                            
          |                         *                               
          |                         *  *                            
          |                         *  *                            
          |                         *  *                            
          |                         *  *                            
          |                         *  *                            
          |                         *  *                            
          |                         *  *                            
          |                         *  *                            
          |                         *  *                            
  0.0000  |                        **  **                             
          -*************************----************************** 
            0.0001           Log Scale                       9908.3194 

1u  curve 
 0.02829  |                           *                              
          |                          **                             
          |                          **                             
          |                          **                             
          |                          **                             
          |                          **                             
          |                          **                             
          |                                                         
          |                          **                             
          |                          **                             
          |                                                         
          |                          **                             
          |                          **                             
          |                                                         
          |                          **                             
          |                           *                             
          |                          **                             
          |                                                         
          |                          **                             
          |                          **                             
          |                                                         
          |                          **                             
          |                          *                              
          |                           *                             
          |                         *  *                            
          |                                                         
          |                         *  *                            
          |                         *                               
          |                         *  *                            
          |                            *                            
          |                         *  *                            
          |                         *  *                            
          |                         *  *                            
          |                         *  *                            
          |                         *  *                            
          |                         *  *                            
          |                         *  *                            
          |                         *  *                            
          |                         *  *                            
  0.0000  |                        **  **                             
          -*************************----************************** 
            0.0001           Log Scale                       9908.3194 

0_Ka curve 
0.003477  |     *                                                    
          |    ***                                                  
          |    ***                                                  
          |   ****                                                  
          |   *****                                                 
          |   ** **                                                 
          |   *  **                                                 
          |   *  ***                                                
          |   *   **                                                
          |   *    *                                                
          |   *    **                                               
          |   *    ***                                              
          |  *     **                                               
          |  *      **                                              
          |  *      **                                              
          |  *       **                                             
          |  *       **                                             
          |  *        *                                             
          |           **                                            
          |  *        **                                            
          |  *         **                                           
          |  *         **                                           
          |  *          **                                          
          |  *           **                                         
          |              ***                                        
          | *             **                                        
          |                **                                       
          | *              ****                                     
          | *               ***                                     
          |                  ****                                   
          | *                 *****                                 
          | *                   ****                                
          | *                    *****                              
          |                        ******                           
          | *                        *******                        
          | *                           *******                     
          | *                              **********               
          | *                                  ************ *       
          |**                                        *************  
  0.0000  |*                                                 ****     
          -*------------------------------------------------------ 
            0.0500                                            99.9500 

1_Ka curve 
  0.0251  |                                                          
          | *                                                       
          | **                                                      
          |  *                                                      
          | **                                                      
          | *                                                       
          |                                                         
          | **                                                      
          | **                                                      
          |  *                                                      
          | **                                                      
          |                                                         
          |  *                                                      
          | **                                                      
          |  *                                                      
          | **                                                      
          |  *                                                      
          |                                                         
          |  *                                                      
          | *                                                       
          |  **                                                     
          |                                                         
          | * *                                                     
          |   *                                                     
          | * *                                                     
          |   *                                                     
          |   *                                                     
          | * *                                                     
          |   *                                                     
          |*  *                                                     
          |   *                                                     
          |   *                                                     
          |*  *                                                     
          |    *                                                    
          |*   *                                                    
          |    *                                                    
          |*   *                                                    
          |*   *                                                    
          |*    *                                                   
  0.0000  |*    **                                                    
          -*-----************************************************* 
            0.0500                                            99.9500 


ASCII Plots of Parameter Trends 
===================================================
Log[P(G)+P(D|G)] trend 
1.592e+005|                     *                                                                   
          |                                                                                         
          |                                                                                         
          |                                                                                         
          |                                                                                         
          |                                                                                         
          |                                                                                         
          |                                                                                         
          |                                                                     *                   
          |                                                                                         
          |       *                                                      *           *              
          |                                                                                         
          |            *                                                 *                          
          |                                                                     *                   
          |          *             *               *                                                
          |                                  *                                                      
          |*  *                                                     *                               
          |      *                                *                      * *  *  * *                
          |       *     *                  *                                                        
          |                                                  *           *         *                
          |      *                             *    *    *                                          
          |               *                *           *             *     **           *           
          |     *    *                          *       **  *        *                       **     
          |    *                        * *                    *  *     *      *      *             
          |***  *                                     ****         *           *       *     *      
          |  * *                      **        *     *** * *          *   *         *              
          | *  * **        *      *    *  **     *      * ** * ***** *    **      *      **     **  
-4096.8460|**** ** * *   **** ********  **   *** ******  * **    *** ** *    ***  *** ** *** ***  * 
          -**************************************************************************************** 

t    trend 
   4.946  |                                                                                         
          |                      *                  *                                               
          |                          *                                                              
          |       *                                                                                 
          |                                        *                                                
          |                                     *                                                   
          |*                            *        *                                                  
          |                                                                                         
          |                                       *                                                 
          |                                                     *                                   
          |           **                                                                            
          |                                                  *                                      
          |                                                                             *           
          |                  *    *                                 *                          *    
          |                            *                    *                *           *   *      
          |        * *     *   *                                                                    
          |                                *                *                               *       
          |                                      *      *                                           
          |                                                                *                      * 
          |                                                                                         
          |                       *            *         *       *                    *      *      
          |                                        *                            *                   
          |          *  *                      *     *                             *                
          |                                     *                                                   
          |   *  *                                                          *    **  *  *           
          |       *  * * *                      *                    *   *                          
          |      *          *   *     *    *               * *    *  *   *      **   *   *          
  0.0001  |* **   * * **           *     * ***    **   ***   * *    **   * * ** *  *             *  
          -**************************************************************************************** 

0u  trend - log scale 
   1.927  |                                   *                                                     
          |                                                            **                           
          |*                                                             *       * *                
          |    **                                      *    *        *   *            *             
          |*  *  *                         **   *               *  *         *   *   *  *  *        
          |                           *    *   *                ** *        *  *                *   
          |  *                 *   * *       *   *          *   *  *    * *       * *    ***  * *   
          |       *   **  ** *    *   *  *    *          *         * * *   * *  *   * *  **  *   ** 
          |*    *  ***  * * *     * * *      ** ***   *    ***   *  * * ***  **   **  *    * **     
          |  **  **  * * *  ***  * * *  * ** * * *   *  * *  ***    *         ** *** * **   *   * * 
          | *  * **  *   **  *      *   ***      * ** ** * *        **     *    * * **** * *  *     
          |*        ** **    ** **   *  **  *   **** * * ***    * *  *  ***   *   *        * *      
          |** **  * * *** **  **   ** ** *  ** *  *****   * *  *  *  * *   *  * *      **       **  
          | *** *  * ***** *  *  * * * *   ** **     **        ** * * *  *  *  * **    *  * *  ** * 
          | *  * *       **  ****   *       *       *  **        *******  ****     ***  **  ** * *  
          | **  * *** *     *  *    *  *  ** *  *     *      *** *     ** *  *      * *   *      *  
          |      * *        *  **     * **  *  *     *  *               *        *     * *  * *     
          |*         *           ***  ** * *  *   * *     *   **      *   * *        *  *    *      
          |  *     *       *   * **    **       *  *     *    *  *     *      *               **    
          |                *      *                 *  *** *      *             *  * *     *   *    
          |             *   *        *            *        *        * *        *            *    *  
          |                                      *                *            * *               *  
          |                                                                     *                 * 
          |  *                                                               *                      
          |              * *         *                                                          *   
          |                               *                                                         
          |                                                                                   *     
  0.3760  |           *                                                                             
          -------------------------------------*--------------------------------------------------- 

1u  trend - log scale 
    2.66  |                                    *                                                    
          |                                                                                         
          |           *                                                                             
          |                                                                                   *     
          |                               *                                                         
          |              * *         *                                                          *   
          |  *                                                               *                      
          |                                                                     *                 * 
          |                                      *                *            * *               *  
          |             *   *        *            *        *        * *        *            *    *  
          |                *      *                 *  *** *      *             *  * *     *   *    
          |  *     *       *   * **    **       *  *     *    *  *     *      *               **    
          |*         *           ***  ** * *  *   * *     *   **      *   * *        *  *    *      
          |      * *        *  **     * **  *  *     *  *               *        *     * *  * *     
          | **  * *** *     *  *    *  *  ** *  *     *      *** *     ** *  *      * *   *      *  
          | *  * *       **  ****   *       *       *  **        *******  ****     ***  **  ** * *  
          | *** *  * ***** *  *  * * * *   ** **     **        ** * * *  *  *  * **    *  * *  ** * 
          |** **  * * *** **  **   ** ** *  ** *  *****   * *  *  *  * *   *  * *      **       **  
          |*        ** **    ** **   *  **  *   **** * * ***    * *  *  ***   *   *        * *      
          | *  * **  *   **  *      *   ***      * ** ** * *        **     *    * * **** * *  *     
          |  **  **  * * *  ***  * * *  * ** * * *   *  * *  ***    *         ** *** * **   *   * * 
          |*    *  ***  * * *     * * *      ** ***   *    ***   *  * * ***  **   **  *    * **     
          |       *   **  ** *    *   *  *    *          *         * * *   * *  *   * *  **  *   ** 
          |  *                 *   * *       *   *          *   *  *    * *       * *    ***  * *   
          |                           *    *   *                ** *        *  *                *   
          |*  *  *                         **   *               *  *         *   *   *  *  *        
          |    **                                      *    *        *   *            *             
  0.5189  |*                                                             *       * *                
          ------------------------------------*------------------------**-------------------------- 

0_Ka trend 
   98.95  |                                             *                                           
          |  *                                          *                                 *         
          |                                           *                     *                       
          |           *                                  *            *                             
          |                                                *    *         *            *            
          |                              *       *                 *                                
          |                              *             *                               *        *   
          |                       *                                                 *       *       
          |*                          * *         *      *         *   *                     *      
          |                             *       *                   * *                             
          |                                                                                 *       
          |                  *       *    *             *              *   **        * *  *  *   *  
          |*      *     *  *    *                                *          *         * *         * 
          |     * *     *             *          *           *     * *            ***               
          |     *  * *            *           *      *        *     *             * *  * **         
          |    *     *            *        *  *       *  *  *        * *         **  *    *         
          |         *  *        * *   *        *  *               *     *    *  *                   
          |  *          *    **  * *      *          * *   *   *        *     *  *        **     *  
          |                    *                              **      *       *                **   
          |   *  **     * *  *****             *            ***           *   * *          **       
          | *   **    **   *                 **     *  *                     *  * ** *  **   *      
          |*  ******    *    * *  *   *    *  **** *       *   *    *    * * *  **    * *    *      
          | *****  *   *           *               *   * **      **   ****   * *   * * *  **     *  
          |   *  *  * **  *** **         *** *   *****  * *  ****** **    **      * **  *           
          |** **  ** *   ** *   ** *** * ****     ***   * *   **    *              *        **  *** 
          | *  *   ******** ****  * **   *  ***  *  * **   *      ** * ******  *  *   *  * ******** 
          |  *  *        *      **  ** *** *    ***  **  *** ** ** *     **  * ***   *  *     ** ** 
  2.1363  |*** * * * *     *  *  *   ****   ** *    *     * **  **      *  *  *    ** * **    **    
          --------*-**---*---------*-**--------*--*---**-*--*--*--*-*-*-------**-------*---*--*---- 

1_Ka trend 
   19.77  |        *                                                                                
          |                                                                                         
          |                                                                                         
          |                                                                                         
          |                                                                                         
          |                                                                                         
          |                                                                                         
          |                                                                                         
          |                                                                                         
          |                                                                                         
          |                                                                                         
          |             *                                                                           
          |                                                                                         
          |       * *     *                *      *                                                 
          |                                                 * *                                     
          |          *                                                     *                        
          |      *      *      *     *      *       *                                  *   *        
          |       *       *      *  **   *      *   *    *                     *                 *  
          |    * *                      *   * *      * *   *     *  *     *  *  *    *   *          
          | *            * *      *            **  *   *                *        **        *        
          |* *           *  *   *    *    * *    **      * *  *   *    *      *      *    *  *      
          |   *                    **  *             **   *    *  *  * ****       * *  * * *     *  
          |       **       *  ** *         * ******    **  ***   * * *   * *  *          *    ** *  
          |**  *  * **  *** *** ** *  * ** *     *  *****     * * * * ****  *** * ***       ** *    
          | ** ** ************ ***** *** *****  * **** *** **   *  ***   * * *** ****   *    *  **  
          |* ***** * *** *******  ** **** *  *******  *** * ********** **   *  ***** *****  ***** * 
          | * **** *** * *  ** **  ** *  * ** *    *  *  *** **** * ***** * * * ** ** * * ***** * * 
  1.1869  |* **     * ***    ** ***     * *  ***     *   **    *      *  * *** * *  * *** *    **   
          ---*--------------------------**-----*---*-------------*--------*---------------*---*---* 

Migration Distributions 
	-	Locus_0 	-	-	-	-	-	-	-	Locus_1 	-	-	-	-	-	-
	pt	m1#	p	m1time	p	m2#	p	m2time	p	m1#	p	m1time	p	m2#	p	m2time	p
	   0	   0	 0.00000	   0.0025	31.46626	   0	 0.00000	   0.0025	29.47769	   0	 0.00000	   0.0025	45.11308	   0	 0.00000	   0.0025	45.65000
	   1	   1	 0.00000	   0.0075	26.35311	   1	 0.00000	   0.0075	26.31233	   1	 0.00000	   0.0075	39.65069	   1	 0.00000	   0.0075	39.69370
	   2	   2	 0.00000	   0.0125	23.41125	   2	 0.00000	   0.0125	23.40082	   2	 0.00000	   0.0125	35.69591	   2	 0.00000	   0.0125	35.72596
	   3	   3	 0.00000	   0.0175	20.70255	   3	 0.00000	   0.0175	20.69114	   3	 0.00000	   0.0175	31.97193	   3	 0.00000	   0.0175	31.97622
	   4	   4	 0.00000	   0.0225	18.20491	   4	 0.00000	   0.0225	18.20245	   4	 0.00000	   0.0225	28.48234	   4	 0.00000	   0.0225	28.49484
	   5	   5	 0.00000	   0.0275	16.04255	   5	 0.00000	   0.0275	16.03753	   5	 0.00000	   0.0275	25.43236	   5	 0.00000	   0.0275	25.43012
	   6	   6	 0.00000	   0.0325	14.23535	   6	 0.00000	   0.0325	14.23391	   6	 0.00000	   0.0325	22.81942	   6	 0.00000	   0.0325	22.82240
	   7	   7	 0.00000	   0.0375	12.71372	   7	 0.00000	   0.0375	12.71037	   7	 0.00000	   0.0375	20.61678	   7	 0.00000	   0.0375	20.61313
	   8	   8	 0.00000	   0.0425	11.38779	   8	 0.00000	   0.0425	11.38840	   8	 0.00000	   0.0425	18.69765	   8	 0.00000	   0.0425	18.69724
	   9	   9	 0.00000	   0.0475	10.23077	   9	 0.00000	   0.0475	10.22556	   9	 0.00000	   0.0475	17.01080	   9	 0.00000	   0.0475	17.00679
	  10	  10	 0.00000	   0.0525	 9.23894	  10	 0.00000	   0.0525	 9.23866	  10	 0.00000	   0.0525	15.52994	  10	 0.00000	   0.0525	15.52978
[truncated: 136,677 more chars]
