# Supplementary material for: Selection and demographic history shape the molecular evolution of the gamete compatibility protein bindin in Pisaster sea stars
Source: Ecol Evol. 2014 Mar 31;4(9):1567–88. doi: 10.1002/ece3.1042 (PMC4063459; doi:10.1002/ece3.1042)
Supplement: Supplementary file 2 [file ece30004-1567-SD2.zip › ece31042-sup-00011-cor.lhp.outL.txt]

IMa LOAD TREES MODE 
IMa - Isolation with Migration [analytic] Output  -  IMa source code copyright Jody Hey, Rasmus Nielsen  2007-2008  -  code date: December 17, 2009 
P. ochraceus


INPUT AND STARTING INFORMATION 
================================

Command line string :  -i cor.lhp.2.input.txt -o cor.lhp.2.out2L -q1 20 -q2 20 -qA 10 -m1 2000 -m2 2000 -t 5 -u 5 -d 20 -n 100 -k 20 -fg -g1 0.9 -g2 0.8 -b 2000000 -L50000 -p45 -c012 -r cor.lhp.2.out2 
Input filename : cor.lhp.2.input.txt 
Output filename: cor.lhp.2.out2L 
Random number seed : 1366579991 
IM Model:
     - Inheritance Scalars are treated as constants, as given in input file
- Run Duration - 
- Metropolis Coupling -
     None 

- Maximum Values for Integrated Parameters -
     Max for q1 : 76.56 
     Max for q2 : 76.56 
     Max for qa : 38.28 
     Max for m1 : 2000.00 
     Max for m2 : 2000.00 
     Max for t  : 5.00 

All tree information used for surface estimation printed to fileGeneration time specified (in years): 5.00
Base filename for loading files with sampled genealogies: cor.lhp.2.out2*.ti
Files loaded with sampled genealogies:
   cor.lhp.2.out2.ti

HEADER INFORMATION FROM FIRST TREE FILE
========================================

-------------------------------------------

Header for tree file:  cor.lhp.2.out2.ti

-------------------------------------------

IMa - Isolation with Migration [analytic] Output  -  IMa source code copyright Jody Hey, Rasmus Nielsen  2007-2008  -  code date: December 17, 2009 


INPUT AND STARTING INFORMATION 
================================

Command line string :  -i cor.lhp.2.input.txt -o cor.lhp.2.out2 -q1 20 -q2 20 -qA 10 -m1 2000 -m2 2000 -t 5 -u 5 -d 20 -n 100 -k 20 -fg -g1 0.9 -g2 0.8 -b 2000000 -L0.5 -p2345 
Input filename : cor.lhp.2.input.txt 
Output filename: cor.lhp.2.out2 
Random number seed : 1365886672 
IM Model:
     - Inheritance Scalars are treated as constants, as given in input file
- Run Duration - 
     Burn period, # steps: 2000000 
      Record period, # seconds per interval: 1800 
- Metropolis Coupling -
     Metropolis Coupling implemented using 100 chains 
     Geometric Increment Model   term1: 0.900  term2: 0.800

- Maximum Values for Integrated Parameters -
     Max for q1 : 76.56 
     Max for q2 : 76.56 
     Max for qa : 38.28 
     Max for m1 : 2000.00 
     Max for m2 : 2000.00 
     Max for t  : 5.00 

All tree information used for surface estimation printed to fileGeneration time specified (in years): 5.00

-------------------------------------------

End of deader for tree file:  cor.lhp.2.out2.ti

-------------------------------------------


==============================================
END OF HEADER INFORMATION FROM FIRST TREE FILE

   # of files: 1    total number of loaded genealogies: 50000 out of a total of: 378528 


MCMC INFORMATION
===========================


PEAK LOCATIONS AND PROBABILITES
=================================


Marginal Peak Locations and Probabilities
------------------------------------------
 Set    q1          P         q2          P         qa          P         m1          P         m2          P      
   0      2.8136  0.02993      2.1053  0.03289     10.0632   0.1213      0.0001  0.02494      0.0001  0.02927 
   1      3.0429  0.02976      2.2896   0.0357     10.0099   0.1222      0.0001  0.03156      0.0744  0.01321 
 ALL      2.9166   0.0298      2.2346  0.03425     10.0365   0.1217      0.0001  0.02825      0.0001  0.01901 
  95%Lo    0.1357                0.0054                5.4143               <min                 <min              
  95%Hi   >max                 >max                 18.0943                6.6471                1.8218            


Multidimensional Peak Location and Posterior Probability
--------------------------------------------------------
 Set   t       log(P)      q1         q2         qa         m1         m2      
   0     4.6524 -15.6596    76.5539    13.3246     0.0229  1239.3403   0.000100 
   1     2.8629 -14.1650    76.3112     0.5804     0.7699    13.2169    48.4844 
 ALL     3.7245 -11.9038    14.1029     0.3222     0.1610     1.6045    28.6310 


Nested Models Peak Location and Posterior Probability
------------------------------------------------------
Model      t          log(P)      q1          q2          qa          m1          m2         df       2LLR
 ABCDD    3.8929    -15.8739   13.8082      2.6463      0.7996      7.0739  [   7.0739]    1        7.9402 
 ABCD0    4.6474    -16.3559   38.2761     13.3247      0.0223   1244.1348  [   0.0001]    1*       8.9042 
 ABC0D    0.4607    -15.7330   11.0669      0.0440     10.5242  [   0.0001]   778.4750     1*       7.6583 
 ABC00    0.0016    -27.2001   38.2226     38.2801      9.8488  [   0.0001] [   0.0001]    2*      30.5926 
 AACDE    3.3451    -17.2848    7.1528  [   7.1528]     0.0292      0.0666    425.5191     1       10.7620 
 AAADE    1.4863    -17.3128    6.0180  [   6.0180] [   6.0180]     8.9666      3.7166     2       10.8179 
 AACDD    1.4054    -18.2383    4.7217  [   4.7217]    10.5022     17.6771  [  17.6771]    2       12.6690 
 AAC00    0.0016    -27.2000   38.2803  [  38.2803]     9.8416  [   0.0001] [   0.0001]    3*      30.5924 
 AAADD    0.6074    -18.8394    6.5467  [   6.5467] [   6.5467]    12.8580  [  12.8580]    3       13.8713 
 AAA00    0.0016    -27.3300    9.8819  [   9.8819] [   9.8819] [   0.0001] [   0.0001]    4*      30.8525 
 ABADE    0.4608    -15.4032   10.3621      0.0316  [  10.3621]   0.000103    815.4293     1        6.9987 
 ABADD    4.2768    -17.6043    9.2111      4.9787  [   9.2111]     7.2246  [   7.2246]    2       11.4011 
 ABA00    0.0016    -27.2872    9.8672     38.2810  [   9.8672] [   0.0001] [   0.0001]    3*      30.7668 
 ABBDE    3.7957    -16.7113   19.2212      0.3298  [   0.3298]     0.8207    694.8712     1        9.6150 
 ABBDD    3.8952    -16.8209   13.7838      2.5589  [   2.5589]     7.1087  [   7.1087]    2        9.8343 
 ABB00    0.0016    -27.2431   38.2810      9.8556  [   9.8556] [   0.0001] [   0.0001]    3*      30.6786 
  * test distribution of 2LLR is a mixture 


MARGINAL DISTRIBUTION VALUES AND HISTOGRAMS - curve height is an estimate of marginal posterior probability
========================================
 Summaries
	Value  	 q1  	 q2  	 qa  	 m1  	 m2  	 t   
	Minbin 	   0.0383	   0.0383	   0.0191	   1.0000	   1.0000	   0.0025
	Maxbin	  76.5238	  76.5238	  38.2619	1999.0000	1999.0000	   4.9975
	HiPt  	   2.9476	   2.2586	  10.0488	   1.0000	   1.0000	   0.0075
	HiSmth	   2.9476	   2.2586	  10.0488	   1.0000	   1.0000	   0.0025
	Mean  	  32.9262	  32.6791	  11.7234	 799.3169	 842.7511	   0.3177
	95Lo  	   1.6461	   0.9570	   4.8426	   3.0000	   9.0000	   0.0025
	95Hi  	  74.1504	  74.2269	  23.9448	1915.0000	1927.0000	   3.2425
	HPD90Lo	  0.4977 	  0.0383 	  5.2636 	  1.0000 	  1.0000 	  0.0025?
	HPD90Hi	 67.2598 	 67.0301 	 18.4706 	1673.0000 	1713.0000 	  0.7725?

	Parameter	q1  	L	q2  	L	qa  	L	m1  	L	m2  	L	t   	L
	HiPt	   2.9476	 0.02979 	   2.2586	 0.03425 	  10.0488	 0.12174 	   1.0000	 0.00801 	   1.0000	 0.00581 	   0.0075	13.15600 

	   0	   0.0383	 0.00077 	   0.0383	 0.02808 	   0.0191	 0.00240 	   1.0000	 0.00801 	   1.0000	 0.00581 	 0.002500	13.04000 
	   1	   0.1148	 0.00399 	   0.1148	 0.02002 	   0.0574	 0.00269 	   3.0000	 0.00555 	   3.0000	 0.00217 	   0.0075	13.15600 
	   2	   0.1914	 0.00575 	   0.1914	 0.02043 	   0.0957	 0.00301 	   5.0000	 0.00451 	   5.0000	 0.00166 	   0.0125	12.07200 
	   3	   0.2680	 0.00777 	   0.2680	 0.02214 	   0.1340	 0.00319 	   7.0000	 0.00395 	   7.0000	 0.00167 	   0.0175	12.24800 
	   4	   0.3445	 0.00945 	   0.3445	 0.02591 	   0.1723	 0.00314 	   9.0000	 0.00317 	   9.0000	 0.00160 	   0.0225	11.52800 
	   5	   0.4211	 0.01095 	   0.4211	 0.02847 	   0.2105	 0.00303 	  11.0000	 0.00252 	  11.0000	 0.00143 	   0.0275	10.16000 
	   6	   0.4977	 0.01197 	   0.4977	 0.02977 	   0.2488	 0.00293 	  13.0000	 0.00219 	  13.0000	 0.00143 	   0.0325	 8.93600 
	   7	   0.5742	 0.01273 	   0.5742	 0.03036 	   0.2871	 0.00287 	  15.0000	 0.00198 	  15.0000	 0.00137 	   0.0375	 8.27200 
	   8	   0.6508	 0.01358 	   0.6508	 0.03024 	   0.3254	 0.00284 	  17.0000	 0.00172 	  17.0000	 0.00124 	   0.0425	 7.10800 
	   9	   0.7273	 0.01458 	   0.7273	 0.02962 	   0.3637	 0.00283 	  19.0000	 0.00145 	  19.0000	 0.00116 	   0.0475	 6.70800 
	  10	   0.8039	 0.01560 	   0.8039	 0.02894 	   0.4020	 0.00284 	  21.0000	 0.00125 	  21.0000	 0.00110 	   0.0525	 5.75200 
	  11	   0.8805	 0.01656 	   0.8805	 0.02856 	   0.4402	 0.00288 	  23.0000	 0.00118 	  23.0000	 0.00109 	   0.0575	 4.90800 
	  12	   0.9570	 0.01747 	   0.9570	 0.02855 	   0.4785	 0.00292 	  25.0000	 0.00115 	  25.0000	 0.00106 	   0.0625	 4.37600 
	  13	   1.0336	 0.01833 	   1.0336	 0.02881 	   0.5168	 0.00298 	  27.0000	 0.00107 	  27.0000	 0.00108 	   0.0675	 3.94800 
	  14	   1.1102	 0.01915 	   1.1102	 0.02922 	   0.5551	 0.00305 	  29.0000	 0.00101 	  29.0000	 0.00115 	   0.0725	 3.50400 
	  15	   1.1867	 0.01995 	   1.1867	 0.02970 	   0.5934	 0.00312 	  31.0000	 0.00095 	  31.0000	 0.00116 	   0.0775	 3.26400 
	  16	   1.2633	 0.02075 	   1.2633	 0.03021 	   0.6316	 0.00320 	  33.0000	 0.00092 	  33.0000	 0.00114 	   0.0825	 2.94400 
	  17	   1.3398	 0.02155 	   1.3398	 0.03074 	   0.6699	 0.00329 	  35.0000	 0.00092 	  35.0000	 0.00112 	   0.0875	 2.46000 
	  18	   1.4164	 0.02235 	   1.4164	 0.03125 	   0.7082	 0.00337 	  37.0000	 0.00094 	  37.0000	 0.00113 	   0.0925	 2.32800 
	  19	   1.4930	 0.02314 	   1.4930	 0.03175 	   0.7465	 0.00346 	  39.0000	 0.00093 	  39.0000	 0.00111 	   0.0975	 2.13600 
	  20	   1.5695	 0.02391 	   1.5695	 0.03221 	   0.7848	 0.00354 	  41.0000	 0.00089 	  41.0000	 0.00104 	   0.1025	 1.96000 
	  21	   1.6461	 0.02463 	   1.6461	 0.03264 	   0.8230	 0.00363 	  43.0000	 0.00087 	  43.0000	 0.00103 	   0.1075	 1.73200 
	  22	   1.7226	 0.02529 	   1.7226	 0.03302 	   0.8613	 0.00371 	  45.0000	 0.00089 	  45.0000	 0.00103 	   0.1125	 1.64400 
	  23	   1.7992	 0.02589 	   1.7992	 0.03336 	   0.8996	 0.00379 	  47.0000	 0.00089 	  47.0000	 0.00098 	   0.1175	 1.53600 
	  24	   1.8758	 0.02641 	   1.8758	 0.03365 	   0.9379	 0.00387 	  49.0000	 0.00088 	  49.0000	 0.00096 	   0.1225	 1.57600 
	  25	   1.9523	 0.02688 	   1.9523	 0.03388 	   0.9762	 0.00395 	  51.0000	 0.00087 	  51.0000	 0.00094 	   0.1275	 1.40400 
	  26	   2.0289	 0.02730 	   2.0289	 0.03406 	   1.0144	 0.00402 	  53.0000	 0.00086 	  53.0000	 0.00095 	   0.1325	 1.32000 
	  27	   2.1055	 0.02768 	   2.1055	 0.03418 	   1.0527	 0.00408 	  55.0000	 0.00086 	  55.0000	 0.00094 	   0.1375	 0.98000 
	  28	   2.1820	 0.02803 	   2.1820	 0.03424 	   1.0910	 0.00415 	  57.0000	 0.00084 	  57.0000	 0.00093 	   0.1425	 1.00400 
	  29	   2.2586	 0.02835 	   2.2586	 0.03425 	   1.1293	 0.00421 	  59.0000	 0.00082 	  59.0000	 0.00093 	   0.1475	 0.97600 
	  30	   2.3351	 0.02864 	   2.3351	 0.03421 	   1.1676	 0.00426 	  61.0000	 0.00081 	  61.0000	 0.00092 	   0.1525	 0.87600 
	  31	   2.4117	 0.02890 	   2.4117	 0.03413 	   1.2059	 0.00431 	  63.0000	 0.00081 	  63.0000	 0.00090 	   0.1575	 0.85200 
	  32	   2.4883	 0.02914 	   2.4883	 0.03400 	   1.2441	 0.00436 	  65.0000	 0.00081 	  65.0000	 0.00088 	   0.1625	 0.75200 
	  33	   2.5648	 0.02935 	   2.5648	 0.03384 	   1.2824	 0.00440 	  67.0000	 0.00083 	  67.0000	 0.00087 	   0.1675	 0.76000 
	  34	   2.6414	 0.02952 	   2.6414	 0.03365 	   1.3207	 0.00444 	  69.0000	 0.00082 	  69.0000	 0.00084 	   0.1725	 0.69200 
	  35	   2.7180	 0.02965 	   2.7180	 0.03343 	   1.3590	 0.00448 	  71.0000	 0.00081 	  71.0000	 0.00082 	   0.1775	 0.66000 
	  36	   2.7945	 0.02974 	   2.7945	 0.03319 	   1.3973	 0.00451 	  73.0000	 0.00082 	  73.0000	 0.00080 	   0.1825	 0.70000 
	  37	   2.8711	 0.02979 	   2.8711	 0.03292 	   1.4355	 0.00454 	  75.0000	 0.00084 	  75.0000	 0.00080 	   0.1875	 0.62000 
	  38	   2.9476	 0.02979 	   2.9476	 0.03263 	   1.4738	 0.00457 	  77.0000	 0.00083 	  77.0000	 0.00079 	   0.1925	 0.58800 
	  39	   3.0242	 0.02976 	   3.0242	 0.03233 	   1.5121	 0.00459 	  79.0000	 0.00081 	  79.0000	 0.00078 	   0.1975	 0.59200 
	  40	   3.1008	 0.02968 	   3.1008	 0.03201 	   1.5504	 0.00461 	  81.0000	 0.00080 	  81.0000	 0.00077 	   0.2025	 0.48000 
	  41	   3.1773	 0.02957 	   3.1773	 0.03167 	   1.5887	 0.00463 	  83.0000	 0.00080 	  83.0000	 0.00075 	   0.2075	 0.56800 
	  42	   3.2539	 0.02942 	   3.2539	 0.03132 	   1.6269	 0.00465 	  85.0000	 0.00081 	  85.0000	 0.00074 	   0.2125	 0.46400 
	  43	   3.3305	 0.02925 	   3.3305	 0.03097 	   1.6652	 0.00467 	  87.0000	 0.00081 	  87.0000	 0.00074 	   0.2175	 0.42800 
	  44	   3.4070	 0.02906 	   3.4070	 0.03060 	   1.7035	 0.00468 	  89.0000	 0.00079 	  89.0000	 0.00074 	   0.2225	 0.52800 
	  45	   3.4836	 0.02885 	   3.4836	 0.03023 	   1.7418	 0.00469 	  91.0000	 0.00075 	  91.0000	 0.00072 	   0.2275	 0.43600 
	  46	   3.5601	 0.02862 	   3.5601	 0.02985 	   1.7801	 0.00471 	  93.0000	 0.00074 	  93.0000	 0.00070 	   0.2325	 0.37600 
	  47	   3.6367	 0.02838 	   3.6367	 0.02947 	   1.8183	 0.00472 	  95.0000	 0.00074 	  95.0000	 0.00069 	   0.2375	 0.38400 
	  48	   3.7133	 0.02813 	   3.7133	 0.02910 	   1.8566	 0.00473 	  97.0000	 0.00073 	  97.0000	 0.00068 	   0.2425	 0.42400 
	  49	   3.7898	 0.02788 	   3.7898	 0.02872 	   1.8949	 0.00474 	  99.0000	 0.00073 	  99.0000	 0.00069 	   0.2475	 0.56000 
	  50	   3.8664	 0.02762 	   3.8664	 0.02835 	   1.9332	 0.00475 	 101.0000	 0.00074 	 101.0000	 0.00069 	   0.2525	 0.34000 
	  51	   3.9429	 0.02736 	   3.9429	 0.02799 	   1.9715	 0.00475 	 103.0000	 0.00074 	 103.0000	 0.00070 	   0.2575	 0.41600 
	  52	   4.0195	 0.02710 	   4.0195	 0.02763 	   2.0098	 0.00476 	 105.0000	 0.00072 	 105.0000	 0.00071 	   0.2625	 0.34000 
	  53	   4.0961	 0.02685 	   4.0961	 0.02728 	   2.0480	 0.00477 	 107.0000	 0.00071 	 107.0000	 0.00071 	   0.2675	 0.34800 
	  54	   4.1726	 0.02659 	   4.1726	 0.02694 	   2.0863	 0.00478 	 109.0000	 0.00072 	 109.0000	 0.00070 	   0.2725	 0.35600 
	  55	   4.2492	 0.02634 	   4.2492	 0.02660 	   2.1246	 0.00478 	 111.0000	 0.00072 	 111.0000	 0.00069 	   0.2775	 0.39600 
	  56	   4.3258	 0.02610 	   4.3258	 0.02627 	   2.1629	 0.00479 	 113.0000	 0.00073 	 113.0000	 0.00069 	   0.2825	 0.26400 
	  57	   4.4023	 0.02586 	   4.4023	 0.02596 	   2.2012	 0.00480 	 115.0000	 0.00075 	 115.0000	 0.00070 	   0.2875	 0.25200 
	  58	   4.4789	 0.02562 	   4.4789	 0.02565 	   2.2394	 0.00481 	 117.0000	 0.00076 	 117.0000	 0.00071 	   0.2925	 0.31200 
	  59	   4.5554	 0.02540 	   4.5554	 0.02534 	   2.2777	 0.00482 	 119.0000	 0.00076 	 119.0000	 0.00073 	   0.2975	 0.28000 
	  60	   4.6320	 0.02518 	   4.6320	 0.02505 	   2.3160	 0.00482 	 121.0000	 0.00074 	 121.0000	 0.00074 	   0.3025	 0.28000 
	  61	   4.7086	 0.02497 	   4.7086	 0.02476 	   2.3543	 0.00483 	 123.0000	 0.00072 	 123.0000	 0.00073 	   0.3075	 0.23200 
	  62	   4.7851	 0.02477 	   4.7851	 0.02448 	   2.3926	 0.00484 	 125.0000	 0.00071 	 125.0000	 0.00072 	   0.3125	 0.29600 
	  63	   4.8617	 0.02458 	   4.8617	 0.02421 	   2.4308	 0.00485 	 127.0000	 0.00071 	 127.0000	 0.00070 	   0.3175	 0.25600 
	  64	   4.9383	 0.02440 	   4.9383	 0.02395 	   2.4691	 0.00486 	 129.0000	 0.00071 	 129.0000	 0.00069 	   0.3225	 0.23600 
	  65	   5.0148	 0.02422 	   5.0148	 0.02369 	   2.5074	 0.00487 	 131.0000	 0.00070 	 131.0000	 0.00069 	   0.3275	 0.20400 
	  66	   5.0914	 0.02406 	   5.0914	 0.02344 	   2.5457	 0.00488 	 133.0000	 0.00069 	 133.0000	 0.00069 	   0.3325	 0.25600 
	  67	   5.1679	 0.02390 	   5.1679	 0.02319 	   2.5840	 0.00489 	 135.0000	 0.00070 	 135.0000	 0.00069 	   0.3375	 0.23600 
	  68	   5.2445	 0.02375 	   5.2445	 0.02296 	   2.6223	 0.00491 	 137.0000	 0.00071 	 137.0000	 0.00068 	   0.3425	 0.18400 
	  69	   5.3211	 0.02361 	   5.3211	 0.02273 	   2.6605	 0.00492 	 139.0000	 0.00071 	 139.0000	 0.00068 	   0.3475	 0.29600 
	  70	   5.3976	 0.02348 	   5.3976	 0.02250 	   2.6988	 0.00493 	 141.0000	 0.00071 	 141.0000	 0.00068 	   0.3525	 0.19200 
	  71	   5.4742	 0.02335 	   5.4742	 0.02228 	   2.7371	 0.00495 	 143.0000	 0.00071 	 143.0000	 0.00068 	   0.3575	 0.25200 
	  72	   5.5508	 0.02323 	   5.5508	 0.02207 	   2.7754	 0.00496 	 145.0000	 0.00071 	 145.0000	 0.00067 	   0.3625	 0.22800 
	  73	   5.6273	 0.02312 	   5.6273	 0.02187 	   2.8137	 0.00498 	 147.0000	 0.00069 	 147.0000	 0.00065 	   0.3675	 0.14800 
	  74	   5.7039	 0.02302 	   5.7039	 0.02167 	   2.8519	 0.00499 	 149.0000	 0.00068 	 149.0000	 0.00063 	   0.3725	 0.16800 
	  75	   5.7804	 0.02292 	   5.7804	 0.02147 	   2.8902	 0.00501 	 151.0000	 0.00067 	 151.0000	 0.00062 	   0.3775	 0.20800 
	  76	   5.8570	 0.02282 	   5.8570	 0.02129 	   2.9285	 0.00503 	 153.0000	 0.00067 	 153.0000	 0.00062 	   0.3825	 0.13600 
	  77	   5.9336	 0.02274 	   5.9336	 0.02111 	   2.9668	 0.00505 	 155.0000	 0.00068 	 155.0000	 0.00061 	   0.3875	 0.19200 
	  78	   6.0101	 0.02265 	   6.0101	 0.02093 	   3.0051	 0.00507 	 157.0000	 0.00068 	 157.0000	 0.00061 	   0.3925	 0.18400 
	  79	   6.0867	 0.02257 	   6.0867	 0.02076 	   3.0433	 0.00509 	 159.0000	 0.00068 	 159.0000	 0.00061 	   0.3975	 0.19200 
	  80	   6.1632	 0.02250 	   6.1632	 0.02060 	   3.0816	 0.00512 	 161.0000	 0.00067 	 161.0000	 0.00062 	   0.4025	 0.15200 
	  81	   6.2398	 0.02243 	   6.2398	 0.02044 	   3.1199	 0.00514 	 163.0000	 0.00067 	 163.0000	 0.00062 	   0.4075	 0.14800 
	  82	   6.3164	 0.02236 	   6.3164	 0.02028 	   3.1582	 0.00517 	 165.0000	 0.00067 	 165.0000	 0.00064 	   0.4125	 0.14400 
	  83	   6.3929	 0.02230 	   6.3929	 0.02014 	   3.1965	 0.00520 	 167.0000	 0.00066 	 167.0000	 0.00064 	   0.4175	 0.15200 
	  84	   6.4695	 0.02224 	   6.4695	 0.01999 	   3.2347	 0.00523 	 169.0000	 0.00066 	 169.0000	 0.00064 	   0.4225	 0.15600 
	  85	   6.5461	 0.02218 	   6.5461	 0.01986 	   3.2730	 0.00526 	 171.0000	 0.00067 	 171.0000	 0.00064 	   0.4275	 0.14000 
	  86	   6.6226	 0.02212 	   6.6226	 0.01972 	   3.3113	 0.00529 	 173.0000	 0.00068 	 173.0000	 0.00063 	   0.4325	 0.14000 
	  87	   6.6992	 0.02207 	   6.6992	 0.01959 	   3.3496	 0.00533 	 175.0000	 0.00069 	 175.0000	 0.00063 	   0.4375	 0.14800 
	  88	   6.7757	 0.02202 	   6.7757	 0.01947 	   3.3879	 0.00537 	 177.0000	 0.00069 	 177.0000	 0.00064 	   0.4425	 0.13600 
	  89	   6.8523	 0.02197 	   6.8523	 0.01935 	   3.4262	 0.00541 	 179.0000	 0.00068 	 179.0000	 0.00065 	   0.4475	 0.12400 
	  90	   6.9289	 0.02193 	   6.9289	 0.01923 	   3.4644	 0.00545 	 181.0000	 0.00067 	 181.0000	 0.00065 	   0.4525	 0.14000 
	  91	   7.0054	 0.02188 	   7.0054	 0.01912 	   3.5027	 0.00550 	 183.0000	 0.00066 	 183.0000	 0.00064 	   0.4575	 0.15200 
	  92	   7.0820	 0.02184 	   7.0820	 0.01901 	   3.5410	 0.00555 	 185.0000	 0.00066 	 185.0000	 0.00063 	   0.4625	 0.16800 
	  93	   7.1586	 0.02180 	   7.1586	 0.01890 	   3.5793	 0.00560 	 187.0000	 0.00067 	 187.0000	 0.00063 	   0.4675	 0.09600 
	  94	   7.2351	 0.02175 	   7.2351	 0.01880 	   3.6176	 0.00565 	 189.0000	 0.00067 	 189.0000	 0.00063 	   0.4725	 0.10000 
	  95	   7.3117	 0.02171 	   7.3117	 0.01870 	   3.6558	 0.00571 	 191.0000	 0.00068 	 191.0000	 0.00064 	   0.4775	 0.12400 
	  96	   7.3882	 0.02167 	   7.3882	 0.01861 	   3.6941	 0.00577 	 193.0000	 0.00068 	 193.0000	 0.00065 	   0.4825	 0.11600 
	  97	   7.4648	 0.02163 	   7.4648	 0.01852 	   3.7324	 0.00584 	 195.0000	 0.00068 	 195.0000	 0.00065 	   0.4875	 0.10400 
	  98	   7.5414	 0.02159 	   7.5414	 0.01843 	   3.7707	 0.00591 	 197.0000	 0.00068 	 197.0000	 0.00065 	   0.4925	 0.12400 
	  99	   7.6179	 0.02156 	   7.6179	 0.01834 	   3.8090	 0.00599 	 199.0000	 0.00068 	 199.0000	 0.00065 	   0.4975	 0.12400 
	 100	   7.6945	 0.02152 	   7.6945	 0.01826 	   3.8472	 0.00607 	 201.0000	 0.00069 	 201.0000	 0.00065 	   0.5025	 0.13600 
	 101	   7.7711	 0.02148 	   7.7711	 0.01817 	   3.8855	 0.00615 	 203.0000	 0.00069 	 203.0000	 0.00065 	   0.5075	 0.07600 
	 102	   7.8476	 0.02144 	   7.8476	 0.01809 	   3.9238	 0.00624 	 205.0000	 0.00068 	 205.0000	 0.00065 	   0.5125	 0.12400 
	 103	   7.9242	 0.02140 	   7.9242	 0.01802 	   3.9621	 0.00634 	 207.0000	 0.00068 	 207.0000	 0.00065 	   0.5175	 0.09200 
	 104	   8.0007	 0.02136 	   8.0007	 0.01794 	   4.0004	 0.00644 	 209.0000	 0.00067 	 209.0000	 0.00065 	   0.5225	 0.07600 
	 105	   8.0773	 0.02131 	   8.0773	 0.01787 	   4.0387	 0.00655 	 211.0000	 0.00066 	 211.0000	 0.00065 	   0.5275	 0.13600 
	 106	   8.1539	 0.02127 	   8.1539	 0.01779 	   4.0769	 0.00667 	 213.0000	 0.00065 	 213.0000	 0.00065 	   0.5325	 0.07200 
	 107	   8.2304	 0.02123 	   8.2304	 0.01772 	   4.1152	 0.00679 	 215.0000	 0.00064 	 215.0000	 0.00065 	   0.5375	 0.14800 
	 108	   8.3070	 0.02118 	   8.3070	 0.01765 	   4.1535	 0.00692 	 217.0000	 0.00063 	 217.0000	 0.00066 	   0.5425	 0.10800 
	 109	   8.3835	 0.02114 	   8.3835	 0.01759 	   4.1918	 0.00706 	 219.0000	 0.00063 	 219.0000	 0.00066 	   0.5475	 0.10000 
	 110	   8.4601	 0.02109 	   8.4601	 0.01752 	   4.2301	 0.00721 	 221.0000	 0.00063 	 221.0000	 0.00066 	   0.5525	 0.11200 
	 111	   8.5367	 0.02104 	   8.5367	 0.01746 	   4.2683	 0.00736 	 223.0000	 0.00064 	 223.0000	 0.00066 	   0.5575	 0.11200 
	 112	   8.6132	 0.02100 	   8.6132	 0.01739 	   4.3066	 0.00752 	 225.0000	 0.00064 	 225.0000	 0.00066 	   0.5625	 0.10400 
	 113	   8.6898	 0.02095 	   8.6898	 0.01733 	   4.3449	 0.00770 	 227.0000	 0.00064 	 227.0000	 0.00065 	   0.5675	 0.08800 
	 114	   8.7664	 0.02089 	   8.7664	 0.01727 	   4.3832	 0.00788 	 229.0000	 0.00064 	 229.0000	 0.00065 	   0.5725	 0.11200 
	 115	   8.8429	 0.02084 	   8.8429	 0.01721 	   4.4215	 0.00807 	 231.0000	 0.00064 	 231.0000	 0.00065 	   0.5775	 0.08800 
	 116	   8.9195	 0.02079 	   8.9195	 0.01715 	   4.4597	 0.00828 	 233.0000	 0.00063 	 233.0000	 0.00065 	   0.5825	 0.05600 
	 117	   8.9960	 0.02073 	   8.9960	 0.01709 	   4.4980	 0.00849 	 235.0000	 0.00063 	 235.0000	 0.00065 	   0.5875	 0.07200 
	 118	   9.0726	 0.02067 	   9.0726	 0.01703 	   4.5363	 0.00871 	 237.0000	 0.00062 	 237.0000	 0.00065 	   0.5925	 0.08400 
	 119	   9.1492	 0.02061 	   9.1492	 0.01698 	   4.5746	 0.00895 	 239.0000	 0.00062 	 239.0000	 0.00066 	   0.5975	 0.06000 
	 120	   9.2257	 0.02055 	   9.2257	 0.01692 	   4.6129	 0.00920 	 241.0000	 0.00062 	 241.0000	 0.00065 	   0.6025	 0.09200 
	 121	   9.3023	 0.02049 	   9.3023	 0.01686 	   4.6511	 0.00946 	 243.0000	 0.00062 	 243.0000	 0.00065 	   0.6075	 0.06000 
	 122	   9.3789	 0.02043 	   9.3789	 0.01681 	   4.6894	 0.00974 	 245.0000	 0.00062 	 245.0000	 0.00064 	   0.6125	 0.11200 
	 123	   9.4554	 0.02036 	   9.4554	 0.01675 	   4.7277	 0.01002 	 247.0000	 0.00063 	 247.0000	 0.00063 	   0.6175	 0.07600 
	 124	   9.5320	 0.02030 	   9.5320	 0.01670 	   4.7660	 0.01033 	 249.0000	 0.00063 	 249.0000	 0.00063 	   0.6225	 0.10400 
	 125	   9.6085	 0.02023 	   9.6085	 0.01665 	   4.8043	 0.01064 	 251.0000	 0.00064 	 251.0000	 0.00063 	   0.6275	 0.05200 
	 126	   9.6851	 0.02016 	   9.6851	 0.01659 	   4.8426	 0.01097 	 253.0000	 0.00065 	 253.0000	 0.00063 	   0.6325	 0.06800 
	 127	   9.7617	 0.02009 	   9.7617	 0.01654 	   4.8808	 0.01132 	 255.0000	 0.00065 	 255.0000	 0.00063 	   0.6375	 0.08400 
	 128	   9.8382	 0.02002 	   9.8382	 0.01649 	   4.9191	 0.01168 	 257.0000	 0.00065 	 257.0000	 0.00063 	   0.6425	 0.10000 
	 129	   9.9148	 0.01994 	   9.9148	 0.01644 	   4.9574	 0.01205 	 259.0000	 0.00065 	 259.0000	 0.00063 	   0.6475	 0.08000 
	 130	   9.9914	 0.01987 	   9.9914	 0.01639 	   4.9957	 0.01244 	 261.0000	 0.00064 	 261.0000	 0.00063 	   0.6525	 0.05600 
	 131	  10.0679	 0.01979 	  10.0679	 0.01634 	   5.0340	 0.01285 	 263.0000	 0.00064 	 263.0000	 0.00063 	   0.6575	 0.10800 
	 132	  10.1445	 0.01972 	  10.1445	 0.01629 	   5.0722	 0.01327 	 265.0000	 0.00063 	 265.0000	 0.00063 	   0.6625	 0.06000 
	 133	  10.2210	 0.01964 	  10.2210	 0.01624 	   5.1105	 0.01371 	 267.0000	 0.00063 	 267.0000	 0.00063 	   0.6675	 0.06000 
	 134	  10.2976	 0.01956 	  10.2976	 0.01619 	   5.1488	 0.01417 	 269.0000	 0.00062 	 269.0000	 0.00063 	   0.6725	 0.08000 
	 135	  10.3742	 0.01948 	  10.3742	 0.01614 	   5.1871	 0.01465 	 271.0000	 0.00062 	 271.0000	 0.00063 	   0.6775	 0.09600 
	 136	  10.4507	 0.01940 	  10.4507	 0.01609 	   5.2254	 0.01514 	 273.0000	 0.00061 	 273.0000	 0.00064 	   0.6825	 0.06400 
	 137	  10.5273	 0.01932 	  10.5273	 0.01604 	   5.2636	 0.01565 	 275.0000	 0.00061 	 275.0000	 0.00064 	   0.6875	 0.08800 
	 138	  10.6038	 0.01924 	  10.6038	 0.01599 	   5.3019	 0.01618 	 277.0000	 0.00061 	 277.0000	 0.00064 	   0.6925	 0.09600 
	 139	  10.6804	 0.01916 	  10.6804	 0.01594 	   5.3402	 0.01673 	 279.0000	 0.00060 	 279.0000	 0.00064 	   0.6975	 0.05600 
	 140	  10.7570	 0.01908 	  10.7570	 0.01590 	   5.3785	 0.01730 	 281.0000	 0.00060 	 281.0000	 0.00063 	   0.7025	 0.06000 
	 141	  10.8335	 0.01899 	  10.8335	 0.01585 	   5.4168	 0.01788 	 283.0000	 0.00060 	 283.0000	 0.00062 	   0.7075	 0.06400 
	 142	  10.9101	 0.01891 	  10.9101	 0.01580 	   5.4550	 0.01849 	 285.0000	 0.00060 	 285.0000	 0.00062 	   0.7125	 0.04000 
	 143	  10.9867	 0.01883 	  10.9867	 0.01576 	   5.4933	 0.01911 	 287.0000	 0.00060 	 287.0000	 0.00062 	   0.7175	 0.04800 
	 144	  11.0632	 0.01874 	  11.0632	 0.01571 	   5.5316	 0.01976 	 289.0000	 0.00060 	 289.0000	 0.00061 	   0.7225	 0.08800 
	 145	  11.1398	 0.01866 	  11.1398	 0.01566 	   5.5699	 0.02042 	 291.0000	 0.00060 	 291.0000	 0.00061 	   0.7275	 0.05600 
	 146	  11.2163	 0.01857 	  11.2163	 0.01562 	   5.6082	 0.02111 	 293.0000	 0.00060 	 293.0000	 0.00061 	   0.7325	 0.04800 
	 147	  11.2929	 0.01849 	  11.2929	 0.01557 	   5.6465	 0.02181 	 295.0000	 0.00060 	 295.0000	 0.00061 	   0.7375	 0.06000 
	 148	  11.3695	 0.01840 	  11.3695	 0.01553 	   5.6847	 0.02253 	 297.0000	 0.00061 	 297.0000	 0.00061 	   0.7425	 0.06800 
	 149	  11.4460	 0.01832 	  11.4460	 0.01548 	   5.7230	 0.02328 	 299.0000	 0.00061 	 299.0000	 0.00061 	   0.7475	 0.06000 
	 150	  11.5226	 0.01823 	  11.5226	 0.01543 	   5.7613	 0.02404 	 301.0000	 0.00060 	 301.0000	 0.00061 	   0.7525	 0.07600 
	 151	  11.5992	 0.01815 	  11.5992	 0.01539 	   5.7996	 0.02482 	 303.0000	 0.00060 	 303.0000	 0.00060 	   0.7575	 0.07200 
	 152	  11.6757	 0.01807 	  11.6757	 0.01534 	   5.8379	 0.02562 	 305.0000	 0.00060 	 305.0000	 0.00060 	   0.7625	 0.04400 
	 153	  11.7523	 0.01798 	  11.7523	 0.01530 	   5.8761	 0.02645 	 307.0000	 0.00060 	 307.0000	 0.00059 	   0.7675	 0.07200 
	 154	  11.8288	 0.01790 	  11.8288	 0.01526 	   5.9144	 0.02729 	 309.0000	 0.00060 	 309.0000	 0.00059 	   0.7725	 0.09200 
	 155	  11.9054	 0.01781 	  11.9054	 0.01521 	   5.9527	 0.02815 	 311.0000	 0.00060 	 311.0000	 0.00059 	   0.7775	 0.06400 
	 156	  11.9820	 0.01773 	  11.9820	 0.01517 	   5.9910	 0.02903 	 313.0000	 0.00060 	 313.0000	 0.00059 	   0.7825	 0.05200 
	 157	  12.0585	 0.01765 	  12.0585	 0.01512 	   6.0293	 0.02993 	 315.0000	 0.00060 	 315.0000	 0.00059 	   0.7875	 0.08000 
	 158	  12.1351	 0.01757 	  12.1351	 0.01508 	   6.0675	 0.03084 	 317.0000	 0.00060 	 317.0000	 0.00058 	   0.7925	 0.05200 
	 159	  12.2117	 0.01749 	  12.2117	 0.01504 	   6.1058	 0.03178 	 319.0000	 0.00060 	 319.0000	 0.00058 	   0.7975	 0.04800 
	 160	  12.2882	 0.01740 	  12.2882	 0.01499 	   6.1441	 0.03273 	 321.0000	 0.00060 	 321.0000	 0.00058 	   0.8025	 0.05600 
	 161	  12.3648	 0.01732 	  12.3648	 0.01495 	   6.1824	 0.03370 	 323.0000	 0.00060 	 323.0000	 0.00059 	   0.8075	 0.06800 
	 162	  12.4413	 0.01724 	  12.4413	 0.01491 	   6.2207	 0.03469 	 325.0000	 0.00059 	 325.0000	 0.00059 	   0.8125	 0.04800 
	 163	  12.5179	 0.01716 	  12.5179	 0.01487 	   6.2590	 0.03569 	 327.0000	 0.00059 	 327.0000	 0.00059 	   0.8175	 0.03600 
	 164	  12.5945	 0.01709 	  12.5945	 0.01483 	   6.2972	 0.03672 	 329.0000	 0.00059 	 329.0000	 0.00060 	   0.8225	 0.04800 
	 165	  12.6710	 0.01701 	  12.6710	 0.01478 	   6.3355	 0.03775 	 331.0000	 0.00059 	 331.0000	 0.00060 	   0.8275	 0.04400 
	 166	  12.7476	 0.01693 	  12.7476	 0.01474 	   6.3738	 0.03881 	 333.0000	 0.00058 	 333.0000	 0.00060 	   0.8325	 0.08000 
	 167	  12.8242	 0.01685 	  12.8242	 0.01470 	   6.4121	 0.03988 	 335.0000	 0.00058 	 335.0000	 0.00060 	   0.8375	 0.05600 
	 168	  12.9007	 0.01678 	  12.9007	 0.01466 	   6.4504	 0.04096 	 337.0000	 0.00057 	 337.0000	 0.00061 	   0.8425	 0.06400 
	 169	  12.9773	 0.01670 	  12.9773	 0.01462 	   6.4886	 0.04206 	 339.0000	 0.00057 	 339.0000	 0.00061 	   0.8475	 0.06800 
	 170	  13.0538	 0.01663 	  13.0538	 0.01458 	   6.5269	 0.04317 	 341.0000	 0.00057 	 341.0000	 0.00061 	   0.8525	 0.04400 
	 171	  13.1304	 0.01655 	  13.1304	 0.01454 	   6.5652	 0.04429 	 343.0000	 0.00057 	 343.0000	 0.00061 	   0.8575	 0.04800 
	 172	  13.2070	 0.01648 	  13.2070	 0.01450 	   6.6035	 0.04543 	 345.0000	 0.00057 	 345.0000	 0.00061 	   0.8625	 0.04400 
	 173	  13.2835	 0.01641 	  13.2835	 0.01446 	   6.6418	 0.04658 	 347.0000	 0.00057 	 347.0000	 0.00061 	   0.8675	 0.04400 
	 174	  13.3601	 0.01634 	  13.3601	 0.01442 	   6.6800	 0.04774 	 349.0000	 0.00057 	 349.0000	 0.00061 	   0.8725	 0.04400 
	 175	  13.4366	 0.01627 	  13.4366	 0.01438 	   6.7183	 0.04891 	 351.0000	 0.00057 	 351.0000	 0.00060 	   0.8775	 0.03200 
	 176	  13.5132	 0.01620 	  13.5132	 0.01434 	   6.7566	 0.05009 	 353.0000	 0.00057 	 353.0000	 0.00060 	   0.8825	 0.03600 
	 177	  13.5898	 0.01613 	  13.5898	 0.01430 	   6.7949	 0.05128 	 355.0000	 0.00057 	 355.0000	 0.00059 	   0.8875	 0.06400 
	 178	  13.6663	 0.01606 	  13.6663	 0.01426 	   6.8332	 0.05248 	 357.0000	 0.00057 	 357.0000	 0.00059 	   0.8925	 0.03600 
	 179	  13.7429	 0.01599 	  13.7429	 0.01422 	   6.8714	 0.05369 	 359.0000	 0.00056 	 359.0000	 0.00059 	   0.8975	 0.06400 
	 180	  13.8195	 0.01592 	  13.8195	 0.01419 	   6.9097	 0.05490 	 361.0000	 0.00056 	 361.0000	 0.00058 	   0.9025	 0.04800 
	 181	  13.8960	 0.01586 	  13.8960	 0.01415 	   6.9480	 0.05612 	 363.0000	 0.00055 	 363.0000	 0.00058 	   0.9075	 0.03200 
	 182	  13.9726	 0.01579 	  13.9726	 0.01411 	   6.9863	 0.05735 	 365.0000	 0.00055 	 365.0000	 0.00058 	   0.9125	 0.08000 
	 183	  14.0491	 0.01573 	  14.0491	 0.01408 	   7.0246	 0.05858 	 367.0000	 0.00054 	 367.0000	 0.00058 	   0.9175	 0.06800 
	 184	  14.1257	 0.01567 	  14.1257	 0.01404 	   7.0629	 0.05982 	 369.0000	 0.00054 	 369.0000	 0.00057 	   0.9225	 0.04400 
	 185	  14.2023	 0.01560 	  14.2023	 0.01400 	   7.1011	 0.06106 	 371.0000	 0.00054 	 371.0000	 0.00057 	   0.9275	 0.02000 
	 186	  14.2788	 0.01554 	  14.2788	 0.01397 	   7.1394	 0.06231 	 373.0000	 0.00054 	 373.0000	 0.00057 	   0.9325	 0.04800 
	 187	  14.3554	 0.01548 	  14.3554	 0.01393 	   7.1777	 0.06356 	 375.0000	 0.00053 	 375.0000	 0.00057 	   0.9375	 0.04800 
	 188	  14.4320	 0.01542 	  14.4320	 0.01389 	   7.2160	 0.06481 	 377.0000	 0.00053 	 377.0000	 0.00057 	   0.9425	 0.03600 
	 189	  14.5085	 0.01536 	  14.5085	 0.01386 	   7.2543	 0.06606 	 379.0000	 0.00052 	 379.0000	 0.00057 	   0.9475	 0.04400 
	 190	  14.5851	 0.01530 	  14.5851	 0.01383 	   7.2925	 0.06731 	 381.0000	 0.00052 	 381.0000	 0.00057 	   0.9525	 0.06000 
	 191	  14.6616	 0.01524 	  14.6616	 0.01379 	   7.3308	 0.06856 	 383.0000	 0.00052 	 383.0000	 0.00058 	   0.9575	 0.05600 
	 192	  14.7382	 0.01518 	  14.7382	 0.01376 	   7.3691	 0.06981 	 385.0000	 0.00052 	 385.0000	 0.00058 	   0.9625	 0.06400 
	 193	  14.8148	 0.01513 	  14.8148	 0.01372 	   7.4074	 0.07106 	 387.0000	 0.00052 	 387.0000	 0.00058 	   0.9675	 0.02000 
	 194	  14.8913	 0.01507 	  14.8913	 0.01369 	   7.4457	 0.07231 	 389.0000	 0.00052 	 389.0000	 0.00058 	   0.9725	 0.04000 
	 195	  14.9679	 0.01502 	  14.9679	 0.01366 	   7.4839	 0.07355 	 391.0000	 0.00052 	 391.0000	 0.00058 	   0.9775	 0.02800 
	 196	  15.0445	 0.01496 	  15.0445	 0.01362 	   7.5222	 0.07479 	 393.0000	 0.00051 	 393.0000	 0.00058 	   0.9825	 0.04400 
	 197	  15.1210	 0.01491 	  15.1210	 0.01359 	   7.5605	 0.07603 	 395.0000	 0.00052 	 395.0000	 0.00058 	   0.9875	 0.05200 
	 198	  15.1976	 0.01486 	  15.1976	 0.01356 	   7.5988	 0.07726 	 397.0000	 0.00052 	 397.0000	 0.00058 	   0.9925	 0.05200 
	 199	  15.2741	 0.01480 	  15.2741	 0.01353 	   7.6371	 0.07848 	 399.0000	 0.00052 	 399.0000	 0.00058 	   0.9975	 0.04000 
	 200	  15.3507	 0.01475 	  15.3507	 0.01349 	   7.6753	 0.07970 	 401.0000	 0.00052 	 401.0000	 0.00058 	   1.0025	 0.03200 
	 201	  15.4273	 0.01470 	  15.4273	 0.01346 	   7.7136	 0.08091 	 403.0000	 0.00052 	 403.0000	 0.00058 	   1.0075	 0.04000 
	 202	  15.5038	 0.01465 	  15.5038	 0.01343 	   7.7519	 0.08211 	 405.0000	 0.00052 	 405.0000	 0.00058 	   1.0125	 0.05200 
	 203	  15.5804	 0.01460 	  15.5804	 0.01340 	   7.7902	 0.08331 	 407.0000	 0.00052 	 407.0000	 0.00058 	   1.0175	 0.04800 
	 204	  15.6569	 0.01455 	  15.6569	 0.01337 	   7.8285	 0.08449 	 409.0000	 0.00052 	 409.0000	 0.00058 	   1.0225	 0.04000 
	 205	  15.7335	 0.01451 	  15.7335	 0.01334 	   7.8668	 0.08567 	 411.0000	 0.00053 	 411.0000	 0.00057 	   1.0275	 0.02800 
	 206	  15.8101	 0.01446 	  15.8101	 0.01331 	   7.9050	 0.08683 	 413.0000	 0.00053 	 413.0000	 0.00057 	   1.0325	 0.04400 
	 207	  15.8866	 0.01441 	  15.8866	 0.01328 	   7.9433	 0.08798 	 415.0000	 0.00054 	 415.0000	 0.00057 	   1.0375	 0.03200 
	 208	  15.9632	 0.01437 	  15.9632	 0.01325 	   7.9816	 0.08912 	 417.0000	 0.00054 	 417.0000	 0.00057 	   1.0425	 0.02800 
	 209	  16.0398	 0.01432 	  16.0398	 0.01323 	   8.0199	 0.09025 	 419.0000	 0.00054 	 419.0000	 0.00057 	   1.0475	 0.06000 
	 210	  16.1163	 0.01428 	  16.1163	 0.01320 	   8.0582	 0.09137 	 421.0000	 0.00054 	 421.0000	 0.00056 	   1.0525	 0.06400 
	 211	  16.1929	 0.01423 	  16.1929	 0.01317 	   8.0964	 0.09247 	 423.0000	 0.00054 	 423.0000	 0.00056 	   1.0575	 0.03200 
	 212	  16.2694	 0.01419 	  16.2694	 0.01314 	   8.1347	 0.09355 	 425.0000	 0.00054 	 425.0000	 0.00056 	   1.0625	 0.04400 
	 213	  16.3460	 0.01415 	  16.3460	 0.01311 	   8.1730	 0.09463 	 427.0000	 0.00054 	 427.0000	 0.00056 	   1.0675	 0.04800 
	 214	  16.4226	 0.01410 	  16.4226	 0.01309 	   8.2113	 0.09568 	 429.0000	 0.00054 	 429.0000	 0.00055 	   1.0725	 0.04800 
	 215	  16.4991	 0.01406 	  16.4991	 0.01306 	   8.2496	 0.09673 	 431.0000	 0.00055 	 431.0000	 0.00055 	   1.0775	 0.02400 
	 216	  16.5757	 0.01402 	  16.5757	 0.01303 	   8.2878	 0.09775 	 433.0000	 0.00055 	 433.0000	 0.00055 	   1.0825	 0.04400 
	 217	  16.6523	 0.01398 	  16.6523	 0.01301 	   8.3261	 0.09876 	 435.0000	 0.00055 	 435.0000	 0.00055 	   1.0875	 0.04000 
	 218	  16.7288	 0.01394 	  16.7288	 0.01298 	   8.3644	 0.09975 	 437.0000	 0.00055 	 437.0000	 0.00055 	   1.0925	 0.02400 
	 219	  16.8054	 0.01390 	  16.8054	 0.01296 	   8.4027	 0.10072 	 439.0000	 0.00055 	 439.0000	 0.00055 	   1.0975	 0.02800 
	 220	  16.8819	 0.01386 	  16.8819	 0.01293 	   8.4410	 0.10168 	 441.0000	 0.00055 	 441.0000	 0.00055 	   1.1025	 0.02400 
	 221	  16.9585	 0.01382 	  16.9585	 0.01291 	   8.4793	 0.10261 	 443.0000	 0.00055 	 443.0000	 0.00056 	   1.1075	 0.04400 
	 222	  17.0351	 0.01379 	  17.0351	 0.01288 	   8.5175	 0.10353 	 445.0000	 0.00055 	 445.0000	 0.00056 	   1.1125	 0.04400 
	 223	  17.1116	 0.01375 	  17.1116	 0.01286 	   8.5558	 0.10442 	 447.0000	 0.00055 	 447.0000	 0.00057 	   1.1175	 0.05200 
	 224	  17.1882	 0.01371 	  17.1882	 0.01284 	   8.5941	 0.10530 	 449.0000	 0.00054 	 449.0000	 0.00057 	   1.1225	 0.02800 
	 225	  17.2648	 0.01368 	  17.2648	 0.01281 	   8.6324	 0.10616 	 451.0000	 0.00054 	 451.0000	 0.00057 	   1.1275	 0.03200 
	 226	  17.3413	 0.01364 	  17.3413	 0.01279 	   8.6707	 0.10699 	 453.0000	 0.00054 	 453.0000	 0.00057 	   1.1325	 0.02800 
	 227	  17.4179	 0.01361 	  17.4179	 0.01277 	   8.7089	 0.10780 	 455.0000	 0.00053 	 455.0000	 0.00057 	   1.1375	 0.03600 
	 228	  17.4944	 0.01357 	  17.4944	 0.01274 	   8.7472	 0.10860 	 457.0000	 0.00053 	 457.0000	 0.00057 	   1.1425	 0.03600 
	 229	  17.5710	 0.01354 	  17.5710	 0.01272 	   8.7855	 0.10937 	 459.0000	 0.00053 	 459.0000	 0.00058 	   1.1475	 0.05200 
	 230	  17.6476	 0.01350 	  17.6476	 0.01270 	   8.8238	 0.11012 	 461.0000	 0.00053 	 461.0000	 0.00058 	   1.1525	 0.05200 
	 231	  17.7241	 0.01347 	  17.7241	 0.01268 	   8.8621	 0.11084 	 463.0000	 0.00054 	 463.0000	 0.00058 	   1.1575	 0.04400 
	 232	  17.8007	 0.01344 	  17.8007	 0.01266 	   8.9003	 0.11155 	 465.0000	 0.00054 	 465.0000	 0.00058 	   1.1625	 0.04800 
	 233	  17.8772	 0.01341 	  17.8772	 0.01263 	   8.9386	 0.11223 	 467.0000	 0.00054 	 467.0000	 0.00059 	   1.1675	 0.05600 
	 234	  17.9538	 0.01338 	  17.9538	 0.01261 	   8.9769	 0.11289 	 469.0000	 0.00054 	 469.0000	 0.00059 	   1.1725	 0.04000 
	 235	  18.0304	 0.01334 	  18.0304	 0.01259 	   9.0152	 0.11352 	 471.0000	 0.00054 	 471.0000	 0.00059 	   1.1775	 0.02000 
	 236	  18.1069	 0.01331 	  18.1069	 0.01257 	   9.0535	 0.11413 	 473.0000	 0.00054 	 473.0000	 0.00059 	   1.1825	 0.01600 
	 237	  18.1835	 0.01328 	  18.1835	 0.01255 	   9.0917	 0.11472 	 475.0000	 0.00053 	 475.0000	 0.00059 	   1.1875	 0.04000 
	 238	  18.2601	 0.01325 	  18.2601	 0.01253 	   9.1300	 0.11529 	 477.0000	 0.00053 	 477.0000	 0.00059 	   1.1925	 0.06400 
	 239	  18.3366	 0.01322 	  18.3366	 0.01251 	   9.1683	 0.11583 	 479.0000	 0.00053 	 479.0000	 0.00059 	   1.1975	 0.06800 
	 240	  18.4132	 0.01319 	  18.4132	 0.01249 	   9.2066	 0.11635 	 481.0000	 0.00053 	 481.0000	 0.00059 	   1.2025	 0.03600 
	 241	  18.4897	 0.01317 	  18.4897	 0.01248 	   9.2449	 0.11684 	 483.0000	 0.00053 	 483.0000	 0.00059 	   1.2075	 0.02800 
	 242	  18.5663	 0.01314 	  18.5663	 0.01246 	   9.2832	 0.11731 	 485.0000	 0.00053 	 485.0000	 0.00059 	   1.2125	 0.02400 
	 243	  18.6429	 0.01311 	  18.6429	 0.01244 	   9.3214	 0.11776 	 487.0000	 0.00053 	 487.0000	 0.00059 	   1.2175	 0.04800 
	 244	  18.7194	 0.01308 	  18.7194	 0.01242 	   9.3597	 0.11818 	 489.0000	 0.00053 	 489.0000	 0.00058 	   1.2225	 0.02800 
	 245	  18.7960	 0.01305 	  18.7960	 0.01240 	   9.3980	 0.11858 	 491.0000	 0.00053 	 491.0000	 0.00058 	   1.2275	 0.02400 
	 246	  18.8726	 0.01303 	  18.8726	 0.01238 	   9.4363	 0.11895 	 493.0000	 0.00053 	 493.0000	 0.00057 	   1.2325	 0.04400 
	 247	  18.9491	 0.01300 	  18.9491	 0.01237 	   9.4746	 0.11930 	 495.0000	 0.00053 	 495.0000	 0.00057 	   1.2375	 0.02400 
	 248	  19.0257	 0.01298 	  19.0257	 0.01235 	   9.5128	 0.11963 	 497.0000	 0.00053 	 497.0000	 0.00056 	   1.2425	 0.06000 
	 249	  19.1022	 0.01295 	  19.1022	 0.01233 	   9.5511	 0.11993 	 499.0000	 0.00053 	 499.0000	 0.00056 	   1.2475	 0.03200 
	 250	  19.1788	 0.01292 	  19.1788	 0.01232 	   9.5894	 0.12021 	 501.0000	 0.00052 	 501.0000	 0.00056 	   1.2525	 0.04000 
	 251	  19.2554	 0.01290 	  19.2554	 0.01230 	   9.6277	 0.12046 	 503.0000	 0.00052 	 503.0000	 0.00056 	   1.2575	 0.03200 
	 252	  19.3319	 0.01287 	  19.3319	 0.01228 	   9.6660	 0.12069 	 505.0000	 0.00052 	 505.0000	 0.00056 	   1.2625	 0.02800 
	 253	  19.4085	 0.01285 	  19.4085	 0.01227 	   9.7042	 0.12090 	 507.0000	 0.00052 	 507.0000	 0.00056 	   1.2675	 0.04400 
	 254	  19.4851	 0.01283 	  19.4851	 0.01225 	   9.7425	 0.12108 	 509.0000	 0.00052 	 509.0000	 0.00055 	   1.2725	 0.04000 
	 255	  19.5616	 0.01280 	  19.5616	 0.01224 	   9.7808	 0.12124 	 511.0000	 0.00052 	 511.0000	 0.00055 	   1.2775	 0.04400 
	 256	  19.6382	 0.01278 	  19.6382	 0.01222 	   9.8191	 0.12138 	 513.0000	 0.00052 	 513.0000	 0.00055 	   1.2825	 0.03200 
	 257	  19.7147	 0.01276 	  19.7147	 0.01221 	   9.8574	 0.12150 	 515.0000	 0.00051 	 515.0000	 0.00055 	   1.2875	 0.01600 
	 258	  19.7913	 0.01273 	  19.7913	 0.01219 	   9.8957	 0.12159 	 517.0000	 0.00051 	 517.0000	 0.00054 	   1.2925	 0.03200 
	 259	  19.8679	 0.01271 	  19.8679	 0.01218 	   9.9339	 0.12166 	 519.0000	 0.00051 	 519.0000	 0.00054 	   1.2975	 0.03600 
	 260	  19.9444	 0.01269 	  19.9444	 0.01216 	   9.9722	 0.12171 	 521.0000	 0.00051 	 521.0000	 0.00054 	   1.3025	 0.04400 
	 261	  20.0210	 0.01267 	  20.0210	 0.01215 	  10.0105	 0.12173 	 523.0000	 0.00051 	 523.0000	 0.00054 	   1.3075	 0.02400 
	 262	  20.0975	 0.01265 	  20.0975	 0.01213 	  10.0488	 0.12174 	 525.0000	 0.00051 	 525.0000	 0.00053 	   1.3125	 0.02800 
	 263	  20.1741	 0.01262 	  20.1741	 0.01212 	  10.0871	 0.12172 	 527.0000	 0.00051 	 527.0000	 0.00053 	   1.3175	 0.02400 
	 264	  20.2507	 0.01260 	  20.2507	 0.01211 	  10.1253	 0.12168 	 529.0000	 0.00051 	 529.0000	 0.00053 	   1.3225	 0.03600 
	 265	  20.3272	 0.01258 	  20.3272	 0.01209 	  10.1636	 0.12162 	 531.0000	 0.00051 	 531.0000	 0.00053 	   1.3275	 0.01600 
	 266	  20.4038	 0.01256 	  20.4038	 0.01208 	  10.2019	 0.12154 	 533.0000	 0.00051 	 533.0000	 0.00053 	   1.3325	 0.04400 
	 267	  20.4804	 0.01254 	  20.4804	 0.01207 	  10.2402	 0.12144 	 535.0000	 0.00051 	 535.0000	 0.00053 	   1.3375	 0.02800 
	 268	  20.5569	 0.01252 	  20.5569	 0.01205 	  10.2785	 0.12132 	 537.0000	 0.00051 	 537.0000	 0.00053 	   1.3425	 0.04000 
	 269	  20.6335	 0.01250 	  20.6335	 0.01204 	  10.3167	 0.12117 	 539.0000	 0.00051 	 539.0000	 0.00053 	   1.3475	 0.04000 
	 270	  20.7100	 0.01248 	  20.7100	 0.01203 	  10.3550	 0.12101 	 541.0000	 0.00051 	 541.0000	 0.00053 	   1.3525	 0.05600 
	 271	  20.7866	 0.01246 	  20.7866	 0.01202 	  10.3933	 0.12083 	 543.0000	 0.00051 	 543.0000	 0.00053 	   1.3575	 0.03200 
	 272	  20.8632	 0.01245 	  20.8632	 0.01200 	  10.4316	 0.12063 	 545.0000	 0.00051 	 545.0000	 0.00053 	   1.3625	 0.03600 
	 273	  20.9397	 0.01243 	  20.9397	 0.01199 	  10.4699	 0.12041 	 547.0000	 0.00051 	 547.0000	 0.00053 	   1.3675	 0.02400 
	 274	  21.0163	 0.01241 	  21.0163	 0.01198 	  10.5081	 0.12018 	 549.0000	 0.00051 	 549.0000	 0.00053 	   1.3725	 0.04000 
	 275	  21.0929	 0.01239 	  21.0929	 0.01197 	  10.5464	 0.11992 	 551.0000	 0.00051 	 551.0000	 0.00053 	   1.3775	 0.06800 
	 276	  21.1694	 0.01237 	  21.1694	 0.01196 	  10.5847	 0.11965 	 553.0000	 0.00050 	 553.0000	 0.00053 	   1.3825	 0.05200 
	 277	  21.2460	 0.01236 	  21.2460	 0.01195 	  10.6230	 0.11936 	 555.0000	 0.00050 	 555.0000	 0.00053 	   1.3875	 0.03600 
	 278	  21.3225	 0.01234 	  21.3225	 0.01193 	  10.6613	 0.11905 	 557.0000	 0.00050 	 557.0000	 0.00052 	   1.3925	 0.04400 
	 279	  21.3991	 0.01232 	  21.3991	 0.01192 	  10.6996	 0.11873 	 559.0000	 0.00050 	 559.0000	 0.00052 	   1.3975	 0.02000 
	 280	  21.4757	 0.01230 	  21.4757	 0.01191 	  10.7378	 0.11839 	 561.0000	 0.00050 	 561.0000	 0.00052 	   1.4025	 0.02800 
	 281	  21.5522	 0.01229 	  21.5522	 0.01190 	  10.7761	 0.11803 	 563.0000	 0.00050 	 563.0000	 0.00052 	   1.4075	 0.04800 
	 282	  21.6288	 0.01227 	  21.6288	 0.01189 	  10.8144	 0.11766 	 565.0000	 0.00050 	 565.0000	 0.00052 	   1.4125	 0.04400 
	 283	  21.7054	 0.01226 	  21.7054	 0.01188 	  10.8527	 0.11727 	 567.0000	 0.00050 	 567.0000	 0.00052 	   1.4175	 0.03600 
	 284	  21.7819	 0.01224 	  21.7819	 0.01187 	  10.8910	 0.11687 	 569.0000	 0.00050 	 569.0000	 0.00052 	   1.4225	 0.04400 
	 285	  21.8585	 0.01222 	  21.8585	 0.01186 	  10.9292	 0.11645 	 571.0000	 0.00050 	 571.0000	 0.00052 	   1.4275	 0.03600 
	 286	  21.9350	 0.01221 	  21.9350	 0.01185 	  10.9675	 0.11602 	 573.0000	 0.00050 	 573.0000	 0.00052 	   1.4325	 0.04400 
	 287	  22.0116	 0.01219 	  22.0116	 0.01184 	  11.0058	 0.11558 	 575.0000	 0.00050 	 575.0000	 0.00051 	   1.4375	 0.03600 
	 288	  22.0882	 0.01218 	  22.0882	 0.01183 	  11.0441	 0.11512 	 577.0000	 0.00050 	 577.0000	 0.00051 	   1.4425	 0.05600 
	 289	  22.1647	 0.01216 	  22.1647	 0.01182 	  11.0824	 0.11464 	 579.0000	 0.00050 	 579.0000	 0.00051 	   1.4475	 0.03200 
	 290	  22.2413	 0.01215 	  22.2413	 0.01181 	  11.1206	 0.11416 	 581.0000	 0.00050 	 581.0000	 0.00051 	   1.4525	 0.02400 
	 291	  22.3178	 0.01213 	  22.3178	 0.01180 	  11.1589	 0.11366 	 583.0000	 0.00050 	 583.0000	 0.00051 	   1.4575	 0.03200 
	 292	  22.3944	 0.01212 	  22.3944	 0.01179 	  11.1972	 0.11315 	 585.0000	 0.00050 	 585.0000	 0.00051 	   1.4625	 0.03200 
	 293	  22.4710	 0.01211 	  22.4710	 0.01178 	  11.2355	 0.11263 	 587.0000	 0.00050 	 587.0000	 0.00051 	   1.4675	 0.02800 
	 294	  22.5475	 0.01209 	  22.5475	 0.01177 	  11.2738	 0.11210 	 589.0000	 0.00050 	 589.0000	 0.00051 	   1.4725	 0.03600 
	 295	  22.6241	 0.01208 	  22.6241	 0.01177 	  11.3120	 0.11155 	 591.0000	 0.00050 	 591.0000	 0.00051 	   1.4775	 0.03200 
	 296	  22.7007	 0.01206 	  22.7007	 0.01176 	  11.3503	 0.11100 	 593.0000	 0.00050 	 593.0000	 0.00051 	   1.4825	 0.02400 
	 297	  22.7772	 0.01205 	  22.7772	 0.01175 	  11.3886	 0.11043 	 595.0000	 0.00050 	 595.0000	 0.00051 	   1.4875	 0.04000 
	 298	  22.8538	 0.01204 	  22.8538	 0.01174 	  11.4269	 0.10986 	 597.0000	 0.00049 	 597.0000	 0.00052 	   1.4925	 0.05600 
	 299	  22.9303	 0.01202 	  22.9303	 0.01173 	  11.4652	 0.10927 	 599.0000	 0.00049 	 599.0000	 0.00052 	   1.4975	 0.06400 
	 300	  23.0069	 0.01201 	  23.0069	 0.01172 	  11.5035	 0.10868 	 601.0000	 0.00049 	 601.0000	 0.00052 	   1.5025	 0.02400 
	 301	  23.0835	 0.01200 	  23.0835	 0.01171 	  11.5417	 0.10807 	 603.0000	 0.00049 	 603.0000	 0.00052 	   1.5075	 0.03200 
	 302	  23.1600	 0.01199 	  23.1600	 0.01171 	  11.5800	 0.10746 	 605.0000	 0.00049 	 605.0000	 0.00052 	   1.5125	 0.00800 
	 303	  23.2366	 0.01197 	  23.2366	 0.01170 	  11.6183	 0.10684 	 607.0000	 0.00049 	 607.0000	 0.00052 	   1.5175	 0.03200 
	 304	  23.3132	 0.01196 	  23.3132	 0.01169 	  11.6566	 0.10621 	 609.0000	 0.00049 	 609.0000	 0.00052 	   1.5225	 0.02800 
	 305	  23.3897	 0.01195 	  23.3897	 0.01168 	  11.6949	 0.10557 	 611.0000	 0.00049 	 611.0000	 0.00051 	   1.5275	 0.03200 
	 306	  23.4663	 0.01194 	  23.4663	 0.01168 	  11.7331	 0.10493 	 613.0000	 0.00049 	 613.0000	 0.00051 	   1.5325	 0.02400 
	 307	  23.5428	 0.01193 	  23.5428	 0.01167 	  11.7714	 0.10428 	 615.0000	 0.00049 	 615.0000	 0.00051 	   1.5375	 0.04400 
	 308	  23.6194	 0.01192 	  23.6194	 0.01166 	  11.8097	 0.10362 	 617.0000	 0.00049 	 617.0000	 0.00051 	   1.5425	 0.05200 
	 309	  23.6960	 0.01190 	  23.6960	 0.01165 	  11.8480	 0.10296 	 619.0000	 0.00049 	 619.0000	 0.00051 	   1.5475	 0.03600 
	 310	  23.7725	 0.01189 	  23.7725	 0.01165 	  11.8863	 0.10228 	 621.0000	 0.00049 	 621.0000	 0.00051 	   1.5525	 0.04400 
	 311	  23.8491	 0.01188 	  23.8491	 0.01164 	  11.9245	 0.10161 	 623.0000	 0.00049 	 623.0000	 0.00051 	   1.5575	 0.03200 
	 312	  23.9257	 0.01187 	  23.9257	 0.01163 	  11.9628	 0.10093 	 625.0000	 0.00049 	 625.0000	 0.00051 	   1.5625	 0.01200 
	 313	  24.0022	 0.01186 	  24.0022	 0.01162 	  12.0011	 0.10024 	 627.0000	 0.00049 	 627.0000	 0.00051 	   1.5675	 0.04000 
	 314	  24.0788	 0.01185 	  24.0788	 0.01162 	  12.0394	 0.09955 	 629.0000	 0.00049 	 629.0000	 0.00050 	   1.5725	 0.04000 
	 315	  24.1553	 0.01184 	  24.1553	 0.01161 	  12.0777	 0.09885 	 631.0000	 0.00049 	 631.0000	 0.00050 	   1.5775	 0.02400 
	 316	  24.2319	 0.01183 	  24.2319	 0.01160 	  12.1160	 0.09815 	 633.0000	 0.00049 	 633.0000	 0.00050 	   1.5825	 0.04400 
	 317	  24.3085	 0.01182 	  24.3085	 0.01160 	  12.1542	 0.09744 	 635.0000	 0.00049 	 635.0000	 0.00050 	   1.5875	 0.04400 
	 318	  24.3850	 0.01181 	  24.3850	 0.01159 	  12.1925	 0.09673 	 637.0000	 0.00049 	 637.0000	 0.00050 	   1.5925	 0.01200 
	 319	  24.4616	 0.01180 	  24.4616	 0.01158 	  12.2308	 0.09602 	 639.0000	 0.00049 	 639.0000	 0.00050 	   1.5975	 0.02800 
	 320	  24.5382	 0.01179 	  24.5382	 0.01158 	  12.2691	 0.09530 	 641.0000	 0.00049 	 641.0000	 0.00050 	   1.6025	 0.03200 
	 321	  24.6147	 0.01178 	  24.6147	 0.01157 	  12.3074	 0.09458 	 643.0000	 0.00049 	 643.0000	 0.00049 	   1.6075	 0.03200 
	 322	  24.6913	 0.01177 	  24.6913	 0.01156 	  12.3456	 0.09386 	 645.0000	 0.00049 	 645.0000	 0.00049 	   1.6125	 0.02800 
	 323	  24.7678	 0.01176 	  24.7678	 0.01156 	  12.3839	 0.09313 	 647.0000	 0.00049 	 647.0000	 0.00049 	   1.6175	 0.02800 
	 324	  24.8444	 0.01175 	  24.8444	 0.01155 	  12.4222	 0.09241 	 649.0000	 0.00049 	 649.0000	 0.00049 	   1.6225	 0.02400 
	 325	  24.9210	 0.01174 	  24.9210	 0.01154 	  12.4605	 0.09168 	 651.0000	 0.00049 	 651.0000	 0.00048 	   1.6275	 0.01200 
	 326	  24.9975	 0.01173 	  24.9975	 0.01154 	  12.4988	 0.09095 	 653.0000	 0.00049 	 653.0000	 0.00048 	   1.6325	 0.02800 
	 327	  25.0741	 0.01172 	  25.0741	 0.01153 	  12.5370	 0.09021 	 655.0000	 0.00049 	 655.0000	 0.00048 	   1.6375	 0.06400 
	 328	  25.1506	 0.01171 	  25.1506	 0.01153 	  12.5753	 0.08948 	 657.0000	 0.00049 	 657.0000	 0.00048 	   1.6425	 0.04400 
	 329	  25.2272	 0.01171 	  25.2272	 0.01152 	  12.6136	 0.08874 	 659.0000	 0.00049 	 659.0000	 0.00048 	   1.6475	 0.06400 
	 330	  25.3038	 0.01170 	  25.3038	 0.01152 	  12.6519	 0.08801 	 661.0000	 0.00049 	 661.0000	 0.00048 	   1.6525	 0.04800 
	 331	  25.3803	 0.01169 	  25.3803	 0.01151 	  12.6902	 0.08727 	 663.0000	 0.00049 	 663.0000	 0.00048 	   1.6575	 0.03600 
	 332	  25.4569	 0.01168 	  25.4569	 0.01150 	  12.7284	 0.08653 	 665.0000	 0.00049 	 665.0000	 0.00048 	   1.6625	 0.02000 
	 333	  25.5335	 0.01167 	  25.5335	 0.01150 	  12.7667	 0.08579 	 667.0000	 0.00049 	 667.0000	 0.00048 	   1.6675	 0.02400 
	 334	  25.6100	 0.01166 	  25.6100	 0.01149 	  12.8050	 0.08505 	 669.0000	 0.00049 	 669.0000	 0.00048 	   1.6725	 0.03200 
	 335	  25.6866	 0.01166 	  25.6866	 0.01149 	  12.8433	 0.08432 	 671.0000	 0.00049 	 671.0000	 0.00048 	   1.6775	 0.02400 
	 336	  25.7631	 0.01165 	  25.7631	 0.01148 	  12.8816	 0.08358 	 673.0000	 0.00049 	 673.0000	 0.00049 	   1.6825	 0.02800 
	 337	  25.8397	 0.01164 	  25.8397	 0.01148 	  12.9199	 0.08284 	 675.0000	 0.00049 	 675.0000	 0.00049 	   1.6875	 0.03200 
	 338	  25.9163	 0.01163 	  25.9163	 0.01147 	  12.9581	 0.08210 	 677.0000	 0.00050 	 677.0000	 0.00049 	   1.6925	 0.04400 
	 339	  25.9928	 0.01162 	  25.9928	 0.01147 	  12.9964	 0.08137 	 679.0000	 0.00050 	 679.0000	 0.00049 	   1.6975	 0.03200 
	 340	  26.0694	 0.01162 	  26.0694	 0.01146 	  13.0347	 0.08063 	 681.0000	 0.00050 	 681.0000	 0.00049 	   1.7025	 0.02800 
	 341	  26.1460	 0.01161 	  26.1460	 0.01145 	  13.0730	 0.07990 	 683.0000	 0.00050 	 683.0000	 0.00049 	   1.7075	 0.02000 
	 342	  26.2225	 0.01160 	  26.2225	 0.01145 	  13.1113	 0.07917 	 685.0000	 0.00050 	 685.0000	 0.00049 	   1.7125	 0.06000 
	 343	  26.2991	 0.01159 	  26.2991	 0.01144 	  13.1495	 0.07844 	 687.0000	 0.00050 	 687.0000	 0.00049 	   1.7175	 0.04400 
	 344	  26.3756	 0.01159 	  26.3756	 0.01144 	  13.1878	 0.07771 	 689.0000	 0.00050 	 689.0000	 0.00049 	   1.7225	 0.01200 
	 345	  26.4522	 0.01158 	  26.4522	 0.01143 	  13.2261	 0.07698 	 691.0000	 0.00050 	 691.0000	 0.00049 	   1.7275	 0.03200 
	 346	  26.5288	 0.01157 	  26.5288	 0.01143 	  13.2644	 0.07625 	 693.0000	 0.00050 	 693.0000	 0.00049 	   1.7325	 0.03200 
	 347	  26.6053	 0.01157 	  26.6053	 0.01142 	  13.3027	 0.07553 	 695.0000	 0.00050 	 695.0000	 0.00049 	   1.7375	 0.02800 
	 348	  26.6819	 0.01156 	  26.6819	 0.01142 	  13.3409	 0.07481 	 697.0000	 0.00050 	 697.0000	 0.00049 	   1.7425	 0.03600 
	 349	  26.7585	 0.01155 	  26.7585	 0.01142 	  13.3792	 0.07409 	 699.0000	 0.00050 	 699.0000	 0.00049 	   1.7475	 0.02800 
	 350	  26.8350	 0.01155 	  26.8350	 0.01141 	  13.4175	 0.07337 	 701.0000	 0.00050 	 701.0000	 0.00049 	   1.7525	 0.05200 
	 351	  26.9116	 0.01154 	  26.9116	 0.01141 	  13.4558	 0.07266 	 703.0000	 0.00050 	 703.0000	 0.00049 	   1.7575	 0.01600 
	 352	  26.9881	 0.01153 	  26.9881	 0.01140 	  13.4941	 0.07195 	 705.0000	 0.00050 	 705.0000	 0.00049 	   1.7625	 0.04800 
	 353	  27.0647	 0.01153 	  27.0647	 0.01140 	  13.5323	 0.07124 	 707.0000	 0.00050 	 707.0000	 0.00050 	   1.7675	 0.03200 
	 354	  27.1413	 0.01152 	  27.1413	 0.01139 	  13.5706	 0.07053 	 709.0000	 0.00050 	 709.0000	 0.00050 	   1.7725	 0.02400 
	 355	  27.2178	 0.01151 	  27.2178	 0.01139 	  13.6089	 0.06983 	 711.0000	 0.00050 	 711.0000	 0.00050 	   1.7775	 0.02000 
	 356	  27.2944	 0.01151 	  27.2944	 0.01138 	  13.6472	 0.06913 	 713.0000	 0.00050 	 713.0000	 0.00050 	   1.7825	 0.00400 
	 357	  27.3709	 0.01150 	  27.3709	 0.01138 	  13.6855	 0.06844 	 715.0000	 0.00050 	 715.0000	 0.00050 	   1.7875	 0.03200 
	 358	  27.4475	 0.01149 	  27.4475	 0.01137 	  13.7238	 0.06774 	 717.0000	 0.00050 	 717.0000	 0.00051 	   1.7925	 0.02800 
	 359	  27.5241	 0.01149 	  27.5241	 0.01137 	  13.7620	 0.06705 	 719.0000	 0.00050 	 719.0000	 0.00051 	   1.7975	 0.05200 
	 360	  27.6006	 0.01148 	  27.6006	 0.01137 	  13.8003	 0.06637 	 721.0000	 0.00049 	 721.0000	 0.00051 	   1.8025	 0.03600 
	 361	  27.6772	 0.01148 	  27.6772	 0.01136 	  13.8386	 0.06569 	 723.0000	 0.00049 	 723.0000	 0.00051 	   1.8075	 0.02800 
	 362	  27.7538	 0.01147 	  27.7538	 0.01136 	  13.8769	 0.06501 	 725.0000	 0.00049 	 725.0000	 0.00050 	   1.8125	 0.02000 
	 363	  27.8303	 0.01146 	  27.8303	 0.01135 	  13.9152	 0.06433 	 727.0000	 0.00049 	 727.0000	 0.00050 	   1.8175	 0.03200 
	 364	  27.9069	 0.01146 	  27.9069	 0.01135 	  13.9534	 0.06366 	 729.0000	 0.00049 	 729.0000	 0.00050 	   1.8225	 0.03200 
	 365	  27.9834	 0.01145 	  27.9834	 0.01134 	  13.9917	 0.06300 	 731.0000	 0.00049 	 731.0000	 0.00050 	   1.8275	 0.01200 
	 366	  28.0600	 0.01145 	  28.0600	 0.01134 	  14.0300	 0.06233 	 733.0000	 0.00049 	 733.0000	 0.00050 	   1.8325	 0.03600 
	 367	  28.1366	 0.01144 	  28.1366	 0.01134 	  14.0683	 0.06167 	 735.0000	 0.00049 	 735.0000	 0.00050 	   1.8375	 0.02000 
	 368	  28.2131	 0.01144 	  28.2131	 0.01133 	  14.1066	 0.06102 	 737.0000	 0.00048 	 737.0000	 0.00050 	   1.8425	 0.00800 
	 369	  28.2897	 0.01143 	  28.2897	 0.01133 	  14.1448	 0.06037 	 739.0000	 0.00048 	 739.0000	 0.00050 	   1.8475	 0.02800 
	 370	  28.3663	 0.01142 	  28.3663	 0.01132 	  14.1831	 0.05972 	 741.0000	 0.00048 	 741.0000	 0.00050 	   1.8525	 0.04000 
	 371	  28.4428	 0.01142 	  28.4428	 0.01132 	  14.2214	 0.05908 	 743.0000	 0.00048 	 743.0000	 0.00050 	   1.8575	 0.03600 
	 372	  28.5194	 0.01141 	  28.5194	 0.01132 	  14.2597	 0.05845 	 745.0000	 0.00048 	 745.0000	 0.00050 	   1.8625	 0.02800 
	 373	  28.5959	 0.01141 	  28.5959	 0.01131 	  14.2980	 0.05781 	 747.0000	 0.00048 	 747.0000	 0.00050 	   1.8675	 0.04000 
	 374	  28.6725	 0.01140 	  28.6725	 0.01131 	  14.3363	 0.05719 	 749.0000	 0.00049 	 749.0000	 0.00050 	   1.8725	 0.02400 
	 375	  28.7491	 0.01140 	  28.7491	 0.01130 	  14.3745	 0.05656 	 751.0000	 0.00049 	 751.0000	 0.00049 	   1.8775	 0.03600 
	 376	  28.8256	 0.01139 	  28.8256	 0.01130 	  14.4128	 0.05594 	 753.0000	 0.00049 	 753.0000	 0.00049 	   1.8825	 0.02400 
	 377	  28.9022	 0.01139 	  28.9022	 0.01130 	  14.4511	 0.05533 	 755.0000	 0.00049 	 755.0000	 0.00049 	   1.8875	 0.04000 
	 378	  28.9788	 0.01138 	  28.9788	 0.01129 	  14.4894	 0.05472 	 757.0000	 0.00049 	 757.0000	 0.00049 	   1.8925	 0.02400 
	 379	  29.0553	 0.01138 	  29.0553	 0.01129 	  14.5277	 0.05411 	 759.0000	 0.00049 	 759.0000	 0.00049 	   1.8975	 0.04000 
	 380	  29.1319	 0.01137 	  29.1319	 0.01129 	  14.5659	 0.05351 	 761.0000	 0.00048 	 761.0000	 0.00049 	   1.9025	 0.02000 
	 381	  29.2084	 0.01137 	  29.2084	 0.01128 	  14.6042	 0.05292 	 763.0000	 0.00048 	 763.0000	 0.00048 	   1.9075	 0.02000 
	 382	  29.2850	 0.01136 	  29.2850	 0.01128 	  14.6425	 0.05233 	 765.0000	 0.00048 	 765.0000	 0.00048 	   1.9125	 0.02800 
	 383	  29.3616	 0.01136 	  29.3616	 0.01127 	  14.6808	 0.05174 	 767.0000	 0.00048 	 767.0000	 0.00048 	   1.9175	 0.03600 
	 384	  29.4381	 0.01135 	  29.4381	 0.01127 	  14.7191	 0.05116 	 769.0000	 0.00048 	 769.0000	 0.00048 	   1.9225	 0.02400 
	 385	  29.5147	 0.01135 	  29.5147	 0.01127 	  14.7573	 0.05059 	 771.0000	 0.00048 	 771.0000	 0.00048 	   1.9275	 0.02000 
	 386	  29.5912	 0.01135 	  29.5912	 0.01126 	  14.7956	 0.05001 	 773.0000	 0.00048 	 773.0000	 0.00048 	   1.9325	 0.04000 
	 387	  29.6678	 0.01134 	  29.6678	 0.01126 	  14.8339	 0.04945 	 775.0000	 0.00048 	 775.0000	 0.00048 	   1.9375	 0.02800 
	 388	  29.7444	 0.01134 	  29.7444	 0.01126 	  14.8722	 0.04889 	 777.0000	 0.00047 	 777.0000	 0.00047 	   1.9425	 0.02400 
	 389	  29.8209	 0.01133 	  29.8209	 0.01125 	  14.9105	 0.04833 	 779.0000	 0.00047 	 779.0000	 0.00047 	   1.9475	 0.02400 
	 390	  29.8975	 0.01133 	  29.8975	 0.01125 	  14.9487	 0.04778 	 781.0000	 0.00047 	 781.0000	 0.00047 	   1.9525	 0.03600 
	 391	  29.9741	 0.01132 	  29.9741	 0.01125 	  14.9870	 0.04723 	 783.0000	 0.00047 	 783.0000	 0.00048 	   1.9575	 0.02400 
	 392	  30.0506	 0.01132 	  30.0506	 0.01124 	  15.0253	 0.04669 	 785.0000	 0.00047 	 785.0000	 0.00048 	   1.9625	 0.02400 
	 393	  30.1272	 0.01131 	  30.1272	 0.01124 	  15.0636	 0.04615 	 787.0000	 0.00047 	 787.0000	 0.00048 	   1.9675	 0.02800 
	 394	  30.2037	 0.01131 	  30.2037	 0.01124 	  15.1019	 0.04562 	 789.0000	 0.00047 	 789.0000	 0.00048 	   1.9725	 0.00800 
	 395	  30.2803	 0.01131 	  30.2803	 0.01123 	  15.1402	 0.04509 	 791.0000	 0.00047 	 791.0000	 0.00048 	   1.9775	 0.05200 
	 396	  30.3569	 0.01130 	  30.3569	 0.01123 	  15.1784	 0.04457 	 793.0000	 0.00047 	 793.0000	 0.00048 	   1.9825	 0.02000 
	 397	  30.4334	 0.01130 	  30.4334	 0.01123 	  15.2167	 0.04406 	 795.0000	 0.00047 	 795.0000	 0.00048 	   1.9875	 0.04000 
	 398	  30.5100	 0.01129 	  30.5100	 0.01122 	  15.2550	 0.04354 	 797.0000	 0.00048 	 797.0000	 0.00048 	   1.9925	 0.03600 
	 399	  30.5866	 0.01129 	  30.5866	 0.01122 	  15.2933	 0.04304 	 799.0000	 0.00048 	 799.0000	 0.00048 	   1.9975	 0.02800 
	 400	  30.6631	 0.01128 	  30.6631	 0.01122 	  15.3316	 0.04253 	 801.0000	 0.00048 	 801.0000	 0.00048 	   2.0025	 0.02800 
	 401	  30.7397	 0.01128 	  30.7397	 0.01122 	  15.3698	 0.04204 	 803.0000	 0.00048 	 803.0000	 0.00047 	   2.0075	 0.03200 
	 402	  30.8162	 0.01128 	  30.8162	 0.01121 	  15.4081	 0.04154 	 805.0000	 0.00048 	 805.0000	 0.00047 	   2.0125	 0.02400 
	 403	  30.8928	 0.01127 	  30.8928	 0.01121 	  15.4464	 0.04106 	 807.0000	 0.00048 	 807.0000	 0.00047 	   2.0175	 0.04000 
	 404	  30.9694	 0.01127 	  30.9694	 0.01121 	  15.4847	 0.04058 	 809.0000	 0.00048 	 809.0000	 0.00047 	   2.0225	 0.03200 
	 405	  31.0459	 0.01126 	  31.0459	 0.01120 	  15.5230	 0.04010 	 811.0000	 0.00048 	 811.0000	 0.00047 	   2.0275	 0.04400 
	 406	  31.1225	 0.01126 	  31.1225	 0.01120 	  15.5612	 0.03962 	 813.0000	 0.00048 	 813.0000	 0.00047 	   2.0325	 0.04800 
	 407	  31.1991	 0.01126 	  31.1991	 0.01120 	  15.5995	 0.03916 	 815.0000	 0.00048 	 815.0000	 0.00047 	   2.0375	 0.02800 
	 408	  31.2756	 0.01125 	  31.2756	 0.01119 	  15.6378	 0.03869 	 817.0000	 0.00048 	 817.0000	 0.00047 	   2.0425	 0.04000 
	 409	  31.3522	 0.01125 	  31.3522	 0.01119 	  15.6761	 0.03824 	 819.0000	 0.00047 	 819.0000	 0.00047 	   2.0475	 0.03200 
	 410	  31.4287	 0.01125 	  31.4287	 0.01119 	  15.7144	 0.03778 	 821.0000	 0.00047 	 821.0000	 0.00047 	   2.0525	 0.02000 
	 411	  31.5053	 0.01124 	  31.5053	 0.01119 	  15.7527	 0.03733 	 823.0000	 0.00047 	 823.0000	 0.00047 	   2.0575	 0.03600 
	 412	  31.5819	 0.01124 	  31.5819	 0.01118 	  15.7909	 0.03689 	 825.0000	 0.00047 	 825.0000	 0.00047 	   2.0625	 0.03200 
	 413	  31.6584	 0.01123 	  31.6584	 0.01118 	  15.8292	 0.03645 	 827.0000	 0.00046 	 827.0000	 0.00047 	   2.0675	 0.01600 
	 414	  31.7350	 0.01123 	  31.7350	 0.01118 	  15.8675	 0.03602 	 829.0000	 0.00046 	 829.0000	 0.00047 	   2.0725	 0.00800 
	 415	  31.8115	 0.01123 	  31.8115	 0.01117 	  15.9058	 0.03559 	 831.0000	 0.00046 	 831.0000	 0.00047 	   2.0775	 0.01200 
	 416	  31.8881	 0.01122 	  31.8881	 0.01117 	  15.9441	 0.03516 	 833.0000	 0.00046 	 833.0000	 0.00047 	   2.0825	 0.03600 
	 417	  31.9647	 0.01122 	  31.9647	 0.01117 	  15.9823	 0.03474 	 835.0000	 0.00046 	 835.0000	 0.00047 	   2.0875	 0.06000 
	 418	  32.0412	 0.01122 	  32.0412	 0.01117 	  16.0206	 0.03433 	 837.0000	 0.00045 	 837.0000	 0.00047 	   2.0925	 0.03200 
	 419	  32.1178	 0.01121 	  32.1178	 0.01116 	  16.0589	 0.03392 	 839.0000	 0.00045 	 839.0000	 0.00047 	   2.0975	 0.03600 
	 420	  32.1944	 0.01121 	  32.1944	 0.01116 	  16.0972	 0.03351 	 841.0000	 0.00045 	 841.0000	 0.00047 	   2.1025	 0.02800 
	 421	  32.2709	 0.01121 	  32.2709	 0.01116 	  16.1355	 0.03311 	 843.0000	 0.00045 	 843.0000	 0.00047 	   2.1075	 0.01600 
	 422	  32.3475	 0.01120 	  32.3475	 0.01115 	  16.1737	 0.03271 	 845.0000	 0.00045 	 845.0000	 0.00047 	   2.1125	 0.03600 
	 423	  32.4240	 0.01120 	  32.4240	 0.01115 	  16.2120	 0.03232 	 847.0000	 0.00045 	 847.0000	 0.00047 	   2.1175	 0.04000 
	 424	  32.5006	 0.01120 	  32.5006	 0.01115 	  16.2503	 0.03193 	 849.0000	 0.00045 	 849.0000	 0.00047 	   2.1225	 0.02400 
	 425	  32.5772	 0.01119 	  32.5772	 0.01115 	  16.2886	 0.03154 	 851.0000	 0.00045 	 851.0000	 0.00047 	   2.1275	 0.03600 
	 426	  32.6537	 0.01119 	  32.6537	 0.01114 	  16.3269	 0.03116 	 853.0000	 0.00045 	 853.0000	 0.00047 	   2.1325	 0.01200 
	 427	  32.7303	 0.01119 	  32.7303	 0.01114 	  16.3651	 0.03079 	 855.0000	 0.00045 	 855.0000	 0.00047 	   2.1375	 0.03600 
	 428	  32.8069	 0.01118 	  32.8069	 0.01114 	  16.4034	 0.03042 	 857.0000	 0.00046 	 857.0000	 0.00047 	   2.1425	 0.02000 
	 429	  32.8834	 0.01118 	  32.8834	 0.01114 	  16.4417	 0.03005 	 859.0000	 0.00046 	 859.0000	 0.00047 	   2.1475	 0.01600 
	 430	  32.9600	 0.01118 	  32.9600	 0.01113 	  16.4800	 0.02969 	 861.0000	 0.00046 	 861.0000	 0.00047 	   2.1525	 0.02000 
	 431	  33.0365	 0.01117 	  33.0365	 0.01113 	  16.5183	 0.02933 	 863.0000	 0.00046 	 863.0000	 0.00047 	   2.1575	 0.02400 
	 432	  33.1131	 0.01117 	  33.1131	 0.01113 	  16.5566	 0.02898 	 865.0000	 0.00046 	 865.0000	 0.00047 	   2.1625	 0.00400 
	 433	  33.1897	 0.01117 	  33.1897	 0.01113 	  16.5948	 0.02863 	 867.0000	 0.00046 	 867.0000	 0.00047 	   2.1675	 0.02000 
	 434	  33.2662	 0.01116 	  33.2662	 0.01112 	  16.6331	 0.02828 	 869.0000	 0.00046 	 869.0000	 0.00047 	   2.1725	 0.02400 
	 435	  33.3428	 0.01116 	  33.3428	 0.01112 	  16.6714	 0.02794 	 871.0000	 0.00047 	 871.0000	 0.00047 	   2.1775	 0.01600 
	 436	  33.4194	 0.01116 	  33.4194	 0.01112 	  16.7097	 0.02760 	 873.0000	 0.00047 	 873.0000	 0.00047 	   2.1825	 0.03200 
	 437	  33.4959	 0.01115 	  33.4959	 0.01112 	  16.7480	 0.02727 	 875.0000	 0.00047 	 875.0000	 0.00047 	   2.1875	 0.03200 
	 438	  33.5725	 0.01115 	  33.5725	 0.01111 	  16.7862	 0.02694 	 877.0000	 0.00047 	 877.0000	 0.00047 	   2.1925	 0.00800 
	 439	  33.6490	 0.01115 	  33.6490	 0.01111 	  16.8245	 0.02662 	 879.0000	 0.00047 	 879.0000	 0.00047 	   2.1975	 0.04000 
	 440	  33.7256	 0.01115 	  33.7256	 0.01111 	  16.8628	 0.02630 	 881.0000	 0.00047 	 881.0000	 0.00047 	   2.2025	 0.02800 
	 441	  33.8022	 0.01114 	  33.8022	 0.01111 	  16.9011	 0.02598 	 883.0000	 0.00047 	 883.0000	 0.00047 	   2.2075	 0.01200 
	 442	  33.8787	 0.01114 	  33.8787	 0.01110 	  16.9394	 0.02566 	 885.0000	 0.00047 	 885.0000	 0.00047 	   2.2125	 0.02000 
	 443	  33.9553	 0.01114 	  33.9553	 0.01110 	  16.9776	 0.02535 	 887.0000	 0.00047 	 887.0000	 0.00047 	   2.2175	 0.04000 
	 444	  34.0318	 0.01113 	  34.0318	 0.01110 	  17.0159	 0.02505 	 889.0000	 0.00047 	 889.0000	 0.00047 	   2.2225	 0.02400 
	 445	  34.1084	 0.01113 	  34.1084	 0.01110 	  17.0542	 0.02475 	 891.0000	 0.00047 	 891.0000	 0.00047 	   2.2275	 0.01200 
	 446	  34.1850	 0.01113 	  34.1850	 0.01109 	  17.0925	 0.02445 	 893.0000	 0.00047 	 893.0000	 0.00047 	   2.2325	 0.02800 
	 447	  34.2615	 0.01113 	  34.2615	 0.01109 	  17.1308	 0.02415 	 895.0000	 0.00047 	 895.0000	 0.00047 	   2.2375	 0.02800 
	 448	  34.3381	 0.01112 	  34.3381	 0.01109 	  17.1690	 0.02386 	 897.0000	 0.00047 	 897.0000	 0.00047 	   2.2425	 0.02800 
	 449	  34.4147	 0.01112 	  34.4147	 0.01109 	  17.2073	 0.02357 	 899.0000	 0.00047 	 899.0000	 0.00047 	   2.2475	 0.04000 
	 450	  34.4912	 0.01112 	  34.4912	 0.01108 	  17.2456	 0.02329 	 901.0000	 0.00047 	 901.0000	 0.00047 	   2.2525	 0.02800 
	 451	  34.5678	 0.01111 	  34.5678	 0.01108 	  17.2839	 0.02301 	 903.0000	 0.00047 	 903.0000	 0.00046 	   2.2575	 0.04400 
	 452	  34.6443	 0.01111 	  34.6443	 0.01108 	  17.3222	 0.02273 	 905.0000	 0.00047 	 905.0000	 0.00046 	   2.2625	 0.01600 
	 453	  34.7209	 0.01111 	  34.7209	 0.01108 	  17.3605	 0.02246 	 907.0000	 0.00047 	 907.0000	 0.00046 	   2.2675	 0.02000 
	 454	  34.7975	 0.01111 	  34.7975	 0.01108 	  17.3987	 0.02219 	 909.0000	 0.00047 	 909.0000	 0.00046 	   2.2725	 0.03200 
	 455	  34.8740	 0.01110 	  34.8740	 0.01107 	  17.4370	 0.02192 	 911.0000	 0.00047 	 911.0000	 0.00046 	   2.2775	 0.01600 
	 456	  34.9506	 0.01110 	  34.9506	 0.01107 	  17.4753	 0.02166 	 913.0000	 0.00047 	 913.0000	 0.00046 	   2.2825	 0.03600 
	 457	  35.0272	 0.01110 	  35.0272	 0.01107 	  17.5136	 0.02140 	 915.0000	 0.00047 	 915.0000	 0.00046 	   2.2875	 0.02800 
	 458	  35.1037	 0.01109 	  35.1037	 0.01107 	  17.5519	 0.02115 	 917.0000	 0.00047 	 917.0000	 0.00046 	   2.2925	 0.03600 
	 459	  35.1803	 0.01109 	  35.1803	 0.01106 	  17.5901	 0.02089 	 919.0000	 0.00047 	 919.0000	 0.00046 	   2.2975	 0.03200 
	 460	  35.2568	 0.01109 	  35.2568	 0.01106 	  17.6284	 0.02064 	 921.0000	 0.00047 	 921.0000	 0.00046 	   2.3025	 0.02800 
	 461	  35.3334	 0.01109 	  35.3334	 0.01106 	  17.6667	 0.02040 	 923.0000	 0.00047 	 923.0000	 0.00046 	   2.3075	 0.01600 
	 462	  35.4100	 0.01108 	  35.4100	 0.01106 	  17.7050	 0.02015 	 925.0000	 0.00047 	 925.0000	 0.00046 	   2.3125	 0.04400 
	 463	  35.4865	 0.01108 	  35.4865	 0.01106 	  17.7433	 0.01991 	 927.0000	 0.00047 	 927.0000	 0.00046 	   2.3175	 0.02800 
	 464	  35.5631	 0.01108 	  35.5631	 0.01105 	  17.7815	 0.01967 	 929.0000	 0.00048 	 929.0000	 0.00046 	   2.3225	 0.02800 
	 465	  35.6397	 0.01108 	  35.6397	 0.01105 	  17.8198	 0.01944 	 931.0000	 0.00048 	 931.0000	 0.00046 	   2.3275	 0.02800 
	 466	  35.7162	 0.01107 	  35.7162	 0.01105 	  17.8581	 0.01921 	 933.0000	 0.00048 	 933.0000	 0.00045 	   2.3325	 0.02800 
	 467	  35.7928	 0.01107 	  35.7928	 0.01105 	  17.8964	 0.01898 	 935.0000	 0.00048 	 935.0000	 0.00045 	   2.3375	 0.00800 
	 468	  35.8693	 0.01107 	  35.8693	 0.01105 	  17.9347	 0.01876 	 937.0000	 0.00048 	 937.0000	 0.00045 	   2.3425	 0.02400 
	 469	  35.9459	 0.01107 	  35.9459	 0.01104 	  17.9730	 0.01853 	 939.0000	 0.00048 	 939.0000	 0.00045 	   2.3475	 0.03200 
	 470	  36.0225	 0.01106 	  36.0225	 0.01104 	  18.0112	 0.01831 	 941.0000	 0.00048 	 941.0000	 0.00045 	   2.3525	 0.02800 
	 471	  36.0990	 0.01106 	  36.0990	 0.01104 	  18.0495	 0.01810 	 943.0000	 0.00048 	 943.0000	 0.00045 	   2.3575	 0.04000 
	 472	  36.1756	 0.01106 	  36.1756	 0.01104 	  18.0878	 0.01788 	 945.0000	 0.00048 	 945.0000	 0.00045 	   2.3625	 0.02400 
	 473	  36.2522	 0.01106 	  36.2522	 0.01104 	  18.1261	 0.01767 	 947.0000	 0.00048 	 947.0000	 0.00045 	   2.3675	 0.03200 
	 474	  36.3287	 0.01105 	  36.3287	 0.01103 	  18.1644	 0.01746 	 949.0000	 0.00048 	 949.0000	 0.00045 	   2.3725	 0.01200 
	 475	  36.4053	 0.01105 	  36.4053	 0.01103 	  18.2026	 0.01726 	 951.0000	 0.00048 	 951.0000	 0.00045 	   2.3775	 0.03600 
	 476	  36.4818	 0.01105 	  36.4818	 0.01103 	  18.2409	 0.01706 	 953.0000	 0.00048 	 953.0000	 0.00045 	   2.3825	 0.04000 
	 477	  36.5584	 0.01105 	  36.5584	 0.01103 	  18.2792	 0.01686 	 955.0000	 0.00048 	 955.0000	 0.00045 	   2.3875	 0.02400 
	 478	  36.6350	 0.01104 	  36.6350	 0.01103 	  18.3175	 0.01666 	 957.0000	 0.00048 	 957.0000	 0.00045 	   2.3925	 0.03200 
	 479	  36.7115	 0.01104 	  36.7115	 0.01102 	  18.3558	 0.01646 	 959.0000	 0.00048 	 959.0000	 0.00045 	   2.3975	 0.02000 
	 480	  36.7881	 0.01104 	  36.7881	 0.01102 	  18.3940	 0.01627 	 961.0000	 0.00047 	 961.0000	 0.00046 	   2.4025	 0.03600 
	 481	  36.8646	 0.01104 	  36.8646	 0.01102 	  18.4323	 0.01608 	 963.0000	 0.00047 	 963.0000	 0.00046 	   2.4075	 0.02800 
	 482	  36.9412	 0.01103 	  36.9412	 0.01102 	  18.4706	 0.01589 	 965.0000	 0.00047 	 965.0000	 0.00046 	   2.4125	 0.04800 
	 483	  37.0178	 0.01103 	  37.0178	 0.01102 	  18.5089	 0.01571 	 967.0000	 0.00047 	 967.0000	 0.00046 	   2.4175	 0.04800 
	 484	  37.0943	 0.01103 	  37.0943	 0.01101 	  18.5472	 0.01553 	 969.0000	 0.00047 	 969.0000	 0.00046 	   2.4225	 0.03200 
	 485	  37.1709	 0.01103 	  37.1709	 0.01101 	  18.5854	 0.01535 	 971.0000	 0.00047 	 971.0000	 0.00046 	   2.4275	 0.01600 
	 486	  37.2475	 0.01103 	  37.2475	 0.01101 	  18.6237	 0.01517 	 973.0000	 0.00046 	 973.0000	 0.00046 	   2.4325	 0.01600 
	 487	  37.3240	 0.01102 	  37.3240	 0.01101 	  18.6620	 0.01499 	 975.0000	 0.00046 	 975.0000	 0.00046 	   2.4375	 0.02400 
	 488	  37.4006	 0.01102 	  37.4006	 0.01101 	  18.7003	 0.01482 	 977.0000	 0.00046 	 977.0000	 0.00046 	   2.4425	 0.02000 
	 489	  37.4771	 0.01102 	  37.4771	 0.01101 	  18.7386	 0.01465 	 979.0000	 0.00046 	 979.0000	 0.00046 	   2.4475	 0.02400 
	 490	  37.5537	 0.01102 	  37.5537	 0.01100 	  18.7769	 0.01448 	 981.0000	 0.00046 	 981.0000	 0.00045 	   2.4525	 0.03600 
	 491	  37.6303	 0.01101 	  37.6303	 0.01100 	  18.8151	 0.01431 	 983.0000	 0.00046 	 983.0000	 0.00045 	   2.4575	 0.03600 
	 492	  37.7068	 0.01101 	  37.7068	 0.01100 	  18.8534	 0.01415 	 985.0000	 0.00046 	 985.0000	 0.00045 	   2.4625	 0.02000 
	 493	  37.7834	 0.01101 	  37.7834	 0.01100 	  18.8917	 0.01399 	 987.0000	 0.00046 	 987.0000	 0.00045 	   2.4675	 0.02000 
	 494	  37.8600	 0.01101 	  37.8600	 0.01100 	  18.9300	 0.01383 	 989.0000	 0.00046 	 989.0000	 0.00045 	   2.4725	 0.02000 
	 495	  37.9365	 0.01101 	  37.9365	 0.01099 	  18.9683	 0.01367 	 991.0000	 0.00045 	 991.0000	 0.00045 	   2.4775	 0.02400 
	 496	  38.0131	 0.01100 	  38.0131	 0.01099 	  19.0065	 0.01352 	 993.0000	 0.00045 	 993.0000	 0.00045 	   2.4825	 0.03200 
	 497	  38.0896	 0.01100 	  38.0896	 0.01099 	  19.0448	 0.01336 	 995.0000	 0.00045 	 995.0000	 0.00045 	   2.4875	 0.04000 
	 498	  38.1662	 0.01100 	  38.1662	 0.01099 	  19.0831	 0.01321 	 997.0000	 0.00045 	 997.0000	 0.00045 	   2.4925	 0.04000 
	 499	  38.2428	 0.01100 	  38.2428	 0.01099 	  19.1214	 0.01306 	 999.0000	 0.00045 	 999.0000	 0.00045 	   2.4975	 0.02800 
	 500	  38.3193	 0.01099 	  38.3193	 0.01099 	  19.1597	 0.01292 	1001.0000	 0.00045 	1001.0000	 0.00045 	   2.5025	 0.01600 
	 501	  38.3959	 0.01099 	  38.3959	 0.01098 	  19.1979	 0.01277 	1003.0000	 0.00045 	1003.0000	 0.00045 	   2.5075	 0.02400 
	 502	  38.4725	 0.01099 	  38.4725	 0.01098 	  19.2362	 0.01263 	1005.0000	 0.00045 	1005.0000	 0.00045 	   2.5125	 0.03600 
	 503	  38.5490	 0.01099 	  38.5490	 0.01098 	  19.2745	 0.01248 	1007.0000	 0.00044 	1007.0000	 0.00045 	   2.5175	 0.04800 
	 504	  38.6256	 0.01099 	  38.6256	 0.01098 	  19.3128	 0.01235 	1009.0000	 0.00044 	1009.0000	 0.00045 	   2.5225	 0.02000 
	 505	  38.7021	 0.01098 	  38.7021	 0.01098 	  19.3511	 0.01221 	1011.0000	 0.00044 	1011.0000	 0.00045 	   2.5275	 0.02000 
	 506	  38.7787	 0.01098 	  38.7787	 0.01098 	  19.3893	 0.01207 	1013.0000	 0.00044 	1013.0000	 0.00045 	   2.5325	 0.02400 
	 507	  38.8553	 0.01098 	  38.8553	 0.01097 	  19.4276	 0.01194 	1015.0000	 0.00044 	1015.0000	 0.00045 	   2.5375	 0.03200 
	 508	  38.9318	 0.01098 	  38.9318	 0.01097 	  19.4659	 0.01181 	1017.0000	 0.00044 	1017.0000	 0.00045 	   2.5425	 0.01600 
	 509	  39.0084	 0.01098 	  39.0084	 0.01097 	  19.5042	 0.01167 	1019.0000	 0.00044 	1019.0000	 0.00045 	   2.5475	 0.03200 
	 510	  39.0849	 0.01097 	  39.0849	 0.01097 	  19.5425	 0.01155 	1021.0000	 0.00044 	1021.0000	 0.00045 	   2.5525	 0.01600 
	 511	  39.1615	 0.01097 	  39.1615	 0.01097 	  19.5808	 0.01142 	1023.0000	 0.00044 	1023.0000	 0.00045 	   2.5575	 0.02000 
	 512	  39.2381	 0.01097 	  39.2381	 0.01097 	  19.6190	 0.01129 	1025.0000	 0.00044 	1025.0000	 0.00045 	   2.5625	 0.00800 
	 513	  39.3146	 0.01097 	  39.3146	 0.01096 	  19.6573	 0.01117 	1027.0000	 0.00044 	1027.0000	 0.00045 	   2.5675	 0.03200 
	 514	  39.3912	 0.01097 	  39.3912	 0.01096 	  19.6956	 0.01105 	1029.0000	 0.00044 	1029.0000	 0.00045 	   2.5725	 0.02400 
	 515	  39.4678	 0.01096 	  39.4678	 0.01096 	  19.7339	 0.01093 	1031.0000	 0.00044 	1031.0000	 0.00045 	   2.5775	 0.04400 
	 516	  39.5443	 0.01096 	  39.5443	 0.01096 	  19.7722	 0.01081 	1033.0000	 0.00044 	1033.0000	 0.00045 	   2.5825	 0.03200 
	 517	  39.6209	 0.01096 	  39.6209	 0.01096 	  19.8104	 0.01069 	1035.0000	 0.00044 	1035.0000	 0.00045 	   2.5875	 0.02400 
	 518	  39.6974	 0.01096 	  39.6974	 0.01096 	  19.8487	 0.01057 	1037.0000	 0.00044 	1037.0000	 0.00044 	   2.5925	 0.02000 
	 519	  39.7740	 0.01096 	  39.7740	 0.01095 	  19.8870	 0.01046 	1039.0000	 0.00044 	1039.0000	 0.00044 	   2.5975	 0.01600 
	 520	  39.8506	 0.01095 	  39.8506	 0.01095 	  19.9253	 0.01035 	1041.0000	 0.00044 	1041.0000	 0.00044 	   2.6025	 0.02400 
	 521	  39.9271	 0.01095 	  39.9271	 0.01095 	  19.9636	 0.01024 	1043.0000	 0.00044 	1043.0000	 0.00044 	   2.6075	 0.03200 
	 522	  40.0037	 0.01095 	  40.0037	 0.01095 	  20.0018	 0.01013 	1045.0000	 0.00044 	1045.0000	 0.00044 	   2.6125	 0.03200 
	 523	  40.0803	 0.01095 	  40.0803	 0.01095 	  20.0401	 0.01002 	1047.0000	 0.00044 	1047.0000	 0.00044 	   2.6175	 0.02000 
	 524	  40.1568	 0.01095 	  40.1568	 0.01095 	  20.0784	 0.00991 	1049.0000	 0.00044 	1049.0000	 0.00044 	   2.6225	 0.03200 
	 525	  40.2334	 0.01094 	  40.2334	 0.01094 	  20.1167	 0.00981 	1051.0000	 0.00044 	1051.0000	 0.00044 	   2.6275	 0.03200 
	 526	  40.3099	 0.01094 	  40.3099	 0.01094 	  20.1550	 0.00970 	1053.0000	 0.00044 	1053.0000	 0.00044 	   2.6325	 0.02800 
	 527	  40.3865	 0.01094 	  40.3865	 0.01094 	  20.1933	 0.00960 	1055.0000	 0.00044 	1055.0000	 0.00044 	   2.6375	 0.02800 
	 528	  40.4631	 0.01094 	  40.4631	 0.01094 	  20.2315	 0.00950 	1057.0000	 0.00044 	1057.0000	 0.00044 	   2.6425	 0.03200 
	 529	  40.5396	 0.01094 	  40.5396	 0.01094 	  20.2698	 0.00940 	1059.0000	 0.00044 	1059.0000	 0.00044 	   2.6475	 0.06400 
	 530	  40.6162	 0.01094 	  40.6162	 0.01094 	  20.3081	 0.00930 	1061.0000	 0.00044 	1061.0000	 0.00044 	   2.6525	 0.03600 
	 531	  40.6928	 0.01093 	  40.6928	 0.01094 	  20.3464	 0.00920 	1063.0000	 0.00044 	1063.0000	 0.00043 	   2.6575	 0.01600 
	 532	  40.7693	 0.01093 	  40.7693	 0.01093 	  20.3847	 0.00911 	1065.0000	 0.00044 	1065.0000	 0.00043 	   2.6625	 0.02000 
	 533	  40.8459	 0.01093 	  40.8459	 0.01093 	  20.4229	 0.00901 	1067.0000	 0.00044 	1067.0000	 0.00043 	   2.6675	 0.03200 
	 534	  40.9224	 0.01093 	  40.9224	 0.01093 	  20.4612	 0.00892 	1069.0000	 0.00044 	1069.0000	 0.00043 	   2.6725	 0.02400 
	 535	  40.9990	 0.01093 	  40.9990	 0.01093 	  20.4995	 0.00883 	1071.0000	 0.00044 	1071.0000	 0.00043 	   2.6775	 0.04000 
	 536	  41.0756	 0.01092 	  41.0756	 0.01093 	  20.5378	 0.00874 	1073.0000	 0.00044 	1073.0000	 0.00043 	   2.6825	 0.02000 
	 537	  41.1521	 0.01092 	  41.1521	 0.01093 	  20.5761	 0.00865 	1075.0000	 0.00044 	1075.0000	 0.00043 	   2.6875	 0.01200 
	 538	  41.2287	 0.01092 	  41.2287	 0.01093 	  20.6143	 0.00856 	1077.0000	 0.00044 	1077.0000	 0.00043 	   2.6925	 0.02400 
	 539	  41.3052	 0.01092 	  41.3052	 0.01092 	  20.6526	 0.00847 	1079.0000	 0.00044 	1079.0000	 0.00043 	   2.6975	 0.00800 
	 540	  41.3818	 0.01092 	  41.3818	 0.01092 	  20.6909	 0.00838 	1081.0000	 0.00044 	1081.0000	 0.00043 	   2.7025	 0.02800 
	 541	  41.4584	 0.01092 	  41.4584	 0.01092 	  20.7292	 0.00830 	1083.0000	 0.00044 	1083.0000	 0.00043 	   2.7075	 0.02000 
	 542	  41.5349	 0.01091 	  41.5349	 0.01092 	  20.7675	 0.00821 	1085.0000	 0.00044 	1085.0000	 0.00043 	   2.7125	 0.02400 
	 543	  41.6115	 0.01091 	  41.6115	 0.01092 	  20.8057	 0.00813 	1087.0000	 0.00044 	1087.0000	 0.00043 	   2.7175	 0.02800 
	 544	  41.6881	 0.01091 	  41.6881	 0.01092 	  20.8440	 0.00805 	1089.0000	 0.00044 	1089.0000	 0.00043 	   2.7225	 0.03200 
	 545	  41.7646	 0.01091 	  41.7646	 0.01091 	  20.8823	 0.00797 	1091.0000	 0.00044 	1091.0000	 0.00043 	   2.7275	 0.02000 
	 546	  41.8412	 0.01091 	  41.8412	 0.01091 	  20.9206	 0.00789 	1093.0000	 0.00044 	1093.0000	 0.00043 	   2.7325	 0.01200 
	 547	  41.9177	 0.01091 	  41.9177	 0.01091 	  20.9589	 0.00781 	1095.0000	 0.00044 	1095.0000	 0.00043 	   2.7375	 0.01200 
	 548	  41.9943	 0.01090 	  41.9943	 0.01091 	  20.9972	 0.00773 	1097.0000	 0.00044 	1097.0000	 0.00043 	   2.7425	 0.04000 
	 549	  42.0709	 0.01090 	  42.0709	 0.01091 	  21.0354	 0.00766 	1099.0000	 0.00044 	1099.0000	 0.00043 	   2.7475	 0.04400 
	 550	  42.1474	 0.01090 	  42.1474	 0.01091 	  21.0737	 0.00758 	1101.0000	 0.00044 	1101.0000	 0.00043 	   2.7525	 0.04000 
	 551	  42.2240	 0.01090 	  42.2240	 0.01091 	  21.1120	 0.00750 	1103.0000	 0.00044 	1103.0000	 0.00043 	   2.7575	 0.02000 
	 552	  42.3006	 0.01090 	  42.3006	 0.01091 	  21.1503	 0.00743 	1105.0000	 0.00044 	1105.0000	 0.00043 	   2.7625	 0.01600 
	 553	  42.3771	 0.01090 	  42.3771	 0.01090 	  21.1886	 0.00736 	1107.0000	 0.00044 	1107.0000	 0.00043 	   2.7675	 0.03200 
	 554	  42.4537	 0.01089 	  42.4537	 0.01090 	  21.2268	 0.00729 	1109.0000	 0.00044 	1109.0000	 0.00043 	   2.7725	 0.02800 
	 555	  42.5302	 0.01089 	  42.5302	 0.01090 	  21.2651	 0.00722 	1111.0000	 0.00044 	1111.0000	 0.00043 	   2.7775	 0.02400 
	 556	  42.6068	 0.01089 	  42.6068	 0.01090 	  21.3034	 0.00715 	1113.0000	 0.00044 	1113.0000	 0.00043 	   2.7825	 0.01600 
	 557	  42.6834	 0.01089 	  42.6834	 0.01090 	  21.3417	 0.00708 	1115.0000	 0.00044 	1115.0000	 0.00043 	   2.7875	 0.02000 
	 558	  42.7599	 0.01089 	  42.7599	 0.01090 	  21.3800	 0.00701 	1117.0000	 0.00044 	1117.0000	 0.00043 	   2.7925	 0.03200 
	 559	  42.8365	 0.01089 	  42.8365	 0.01090 	  21.4182	 0.00694 	1119.0000	 0.00044 	1119.0000	 0.00043 	   2.7975	 0.03200 
	 560	  42.9131	 0.01088 	  42.9131	 0.01089 	  21.4565	 0.00687 	1121.0000	 0.00044 	1121.0000	 0.00043 	   2.8025	 0.02000 
	 561	  42.9896	 0.01088 	  42.9896	 0.01089 	  21.4948	 0.00681 	1123.0000	 0.00044 	1123.0000	 0.00043 	   2.8075	 0.03200 
	 562	  43.0662	 0.01088 	  43.0662	 0.01089 	  21.5331	 0.00674 	1125.0000	 0.00044 	1125.0000	 0.00043 	   2.8125	 0.02400 
	 563	  43.1427	 0.01088 	  43.1427	 0.01089 	  21.5714	 0.00668 	1127.0000	 0.00043 	1127.0000	 0.00043 	   2.8175	 0.02800 
	 564	  43.2193	 0.01088 	  43.2193	 0.01089 	  21.6097	 0.00662 	1129.0000	 0.00043 	1129.0000	 0.00043 	   2.8225	 0.02000 
	 565	  43.2959	 0.01088 	  43.2959	 0.01089 	  21.6479	 0.00655 	1131.0000	 0.00043 	1131.0000	 0.00043 	   2.8275	 0.02400 
	 566	  43.3724	 0.01087 	  43.3724	 0.01089 	  21.6862	 0.00649 	1133.0000	 0.00043 	1133.0000	 0.00043 	   2.8325	 0.04000 
	 567	  43.4490	 0.01087 	  43.4490	 0.01089 	  21.7245	 0.00643 	1135.0000	 0.00043 	1135.0000	 0.00043 	   2.8375	 0.04400 
	 568	  43.5255	 0.01087 	  43.5255	 0.01088 	  21.7628	 0.00637 	1137.0000	 0.00043 	1137.0000	 0.00043 	   2.8425	 0.02000 
	 569	  43.6021	 0.01087 	  43.6021	 0.01088 	  21.8011	 0.00631 	1139.0000	 0.00043 	1139.0000	 0.00043 	   2.8475	 0.02000 
	 570	  43.6787	 0.01087 	  43.6787	 0.01088 	  21.8393	 0.00625 	1141.0000	 0.00043 	1141.0000	 0.00043 	   2.8525	 0.02800 
	 571	  43.7552	 0.01087 	  43.7552	 0.01088 	  21.8776	 0.00620 	1143.0000	 0.00043 	1143.0000	 0.00043 	   2.8575	 0.02000 
	 572	  43.8318	 0.01086 	  43.8318	 0.01088 	  21.9159	 0.00614 	1145.0000	 0.00043 	1145.0000	 0.00043 	   2.8625	 0.02000 
	 573	  43.9084	 0.01086 	  43.9084	 0.01088 	  21.9542	 0.00608 	1147.0000	 0.00043 	1147.0000	 0.00043 	   2.8675	 0.03200 
	 574	  43.9849	 0.01086 	  43.9849	 0.01088 	  21.9925	 0.00603 	1149.0000	 0.00043 	1149.0000	 0.00043 	   2.8725	 0.03200 
	 575	  44.0615	 0.01086 	  44.0615	 0.01088 	  22.0307	 0.00597 	1151.0000	 0.00043 	1151.0000	 0.00043 	   2.8775	 0.02000 
	 576	  44.1380	 0.01086 	  44.1380	 0.01087 	  22.0690	 0.00592 	1153.0000	 0.00043 	1153.0000	 0.00043 	   2.8825	 0.02000 
	 577	  44.2146	 0.01086 	  44.2146	 0.01087 	  22.1073	 0.00586 	1155.0000	 0.00043 	1155.0000	 0.00043 	   2.8875	 0.02400 
	 578	  44.2912	 0.01086 	  44.2912	 0.01087 	  22.1456	 0.00581 	1157.0000	 0.00043 	1157.0000	 0.00043 	   2.8925	 0.02000 
	 579	  44.3677	 0.01085 	  44.3677	 0.01087 	  22.1839	 0.00576 	1159.0000	 0.00043 	1159.0000	 0.00043 	   2.8975	 0.02000 
	 580	  44.4443	 0.01085 	  44.4443	 0.01087 	  22.2221	 0.00571 	1161.0000	 0.00043 	1161.0000	 0.00043 	   2.9025	 0.01600 
	 581	  44.5209	 0.01085 	  44.5209	 0.01087 	  22.2604	 0.00566 	1163.0000	 0.00043 	1163.0000	 0.00043 	   2.9075	 0.00800 
	 582	  44.5974	 0.01085 	  44.5974	 0.01087 	  22.2987	 0.00561 	1165.0000	 0.00043 	1165.0000	 0.00043 	   2.9125	 0.02400 
	 583	  44.6740	 0.01085 	  44.6740	 0.01087 	  22.3370	 0.00556 	1167.0000	 0.00043 	1167.0000	 0.00043 	   2.9175	 0.02800 
	 584	  44.7505	 0.01085 	  44.7505	 0.01086 	  22.3753	 0.00551 	1169.0000	 0.00043 	1169.0000	 0.00043 	   2.9225	 0.01600 
	 585	  44.8271	 0.01084 	  44.8271	 0.01086 	  22.4136	 0.00546 	1171.0000	 0.00043 	1171.0000	 0.00043 	   2.9275	 0.01200 
	 586	  44.9037	 0.01084 	  44.9037	 0.01086 	  22.4518	 0.00541 	1173.0000	 0.00043 	1173.0000	 0.00043 	   2.9325	 0.01600 
	 587	  44.9802	 0.01084 	  44.9802	 0.01086 	  22.4901	 0.00536 	1175.0000	 0.00043 	1175.0000	 0.00043 	   2.9375	 0.01200 
	 588	  45.0568	 0.01084 	  45.0568	 0.01086 	  22.5284	 0.00532 	1177.0000	 0.00043 	1177.0000	 0.00043 	   2.9425	 0.02400 
	 589	  45.1334	 0.01084 	  45.1334	 0.01086 	  22.5667	 0.00527 	1179.0000	 0.00043 	1179.0000	 0.00043 	   2.9475	 0.03600 
	 590	  45.2099	 0.01084 	  45.2099	 0.01086 	  22.6050	 0.00523 	1181.0000	 0.00043 	1181.0000	 0.00043 	   2.9525	 0.02400 
	 591	  45.2865	 0.01084 	  45.2865	 0.01086 	  22.6432	 0.00518 	1183.0000	 0.00043 	1183.0000	 0.00043 	   2.9575	 0.00800 
	 592	  45.3630	 0.01083 	  45.3630	 0.01085 	  22.6815	 0.00514 	1185.0000	 0.00043 	1185.0000	 0.00043 	   2.9625	 0.02000 
	 593	  45.4396	 0.01083 	  45.4396	 0.01085 	  22.7198	 0.00509 	1187.0000	 0.00043 	1187.0000	 0.00043 	   2.9675	 0.01200 
	 594	  45.5162	 0.01083 	  45.5162	 0.01085 	  22.7581	 0.00505 	1189.0000	 0.00043 	1189.0000	 0.00043 	   2.9725	 0.00800 
	 595	  45.5927	 0.01083 	  45.5927	 0.01085 	  22.7964	 0.00501 	1191.0000	 0.00044 	1191.0000	 0.00043 	   2.9775	 0.02800 
	 596	  45.6693	 0.01083 	  45.6693	 0.01085 	  22.8346	 0.00497 	1193.0000	 0.00044 	1193.0000	 0.00043 	   2.9825	 0.02800 
	 597	  45.7458	 0.01083 	  45.7458	 0.01085 	  22.8729	 0.00492 	1195.0000	 0.00044 	1195.0000	 0.00043 	   2.9875	 0.02000 
	 598	  45.8224	 0.01083 	  45.8224	 0.01085 	  22.9112	 0.00488 	1197.0000	 0.00044 	1197.0000	 0.00043 	   2.9925	 0.02400 
	 599	  45.8990	 0.01082 	  45.8990	 0.01085 	  22.9495	 0.00484 	1199.0000	 0.00044 	1199.0000	 0.00043 	   2.9975	 0.01200 
	 600	  45.9755	 0.01082 	  45.9755	 0.01085 	  22.9878	 0.00480 	1201.0000	 0.00044 	1201.0000	 0.00043 	   3.0025	 0.00400 
	 601	  46.0521	 0.01082 	  46.0521	 0.01084 	  23.0260	 0.00476 	1203.0000	 0.00044 	1203.0000	 0.00043 	   3.0075	 0.01200 
	 602	  46.1287	 0.01082 	  46.1287	 0.01084 	  23.0643	 0.00472 	1205.0000	 0.00044 	1205.0000	 0.00043 	   3.0125	 0.01600 
	 603	  46.2052	 0.01082 	  46.2052	 0.01084 	  23.1026	 0.00468 	1207.0000	 0.00044 	1207.0000	 0.00043 	   3.0175	 0.00800 
	 604	  46.2818	 0.01082 	  46.2818	 0.01084 	  23.1409	 0.00464 	1209.0000	 0.00044 	1209.0000	 0.00043 	   3.0225	 0.02800 
	 605	  46.3583	 0.01082 	  46.3583	 0.01084 	  23.1792	 0.00461 	1211.0000	 0.00044 	1211.0000	 0.00043 	   3.0275	 0.02400 
	 606	  46.4349	 0.01082 	  46.4349	 0.01084 	  23.2175	 0.00457 	1213.0000	 0.00044 	1213.0000	 0.00043 	   3.0325	 0.01200 
	 607	  46.5115	 0.01081 	  46.5115	 0.01084 	  23.2557	 0.00453 	1215.0000	 0.00044 	1215.0000	 0.00043 	   3.0375	 0.02000 
	 608	  46.5880	 0.01081 	  46.5880	 0.01084 	  23.2940	 0.00450 	1217.0000	 0.00044 	1217.0000	 0.00043 	   3.0425	 0.01200 
	 609	  46.6646	 0.01081 	  46.6646	 0.01084 	  23.3323	 0.00446 	1219.0000	 0.00044 	1219.0000	 0.00043 	   3.0475	 0.03600 
	 610	  46.7412	 0.01081 	  46.7412	 0.01083 	  23.3706	 0.00442 	1221.0000	 0.00044 	1221.0000	 0.00042 	   3.0525	 0.02800 
	 611	  46.8177	 0.01081 	  46.8177	 0.01083 	  23.4089	 0.00439 	1223.0000	 0.00044 	1223.0000	 0.00042 	   3.0575	 0.01200 
	 612	  46.8943	 0.01081 	  46.8943	 0.01083 	  23.4471	 0.00435 	1225.0000	 0.00044 	1225.0000	 0.00042 	   3.0625	 0.02800 
	 613	  46.9708	 0.01081 	  46.9708	 0.01083 	  23.4854	 0.00432 	1227.0000	 0.00044 	1227.0000	 0.00042 	   3.0675	 0.02400 
	 614	  47.0474	 0.01080 	  47.0474	 0.01083 	  23.5237	 0.00429 	1229.0000	 0.00044 	1229.0000	 0.00042 	   3.0725	 0.02000 
	 615	  47.1240	 0.01080 	  47.1240	 0.01083 	  23.5620	 0.00425 	1231.0000	 0.00044 	1231.0000	 0.00042 	   3.0775	 0.03600 
	 616	  47.2005	 0.01080 	  47.2005	 0.01083 	  23.6003	 0.00422 	1233.0000	 0.00044 	1233.0000	 0.00042 	   3.0825	 0.02000 
	 617	  47.2771	 0.01080 	  47.2771	 0.01083 	  23.6385	 0.00419 	1235.0000	 0.00044 	1235.0000	 0.00042 	   3.0875	 0.01600 
	 618	  47.3537	 0.01080 	  47.3537	 0.01083 	  23.6768	 0.00415 	1237.0000	 0.00044 	1237.0000	 0.00042 	   3.0925	 0.02000 
	 619	  47.4302	 0.01080 	  47.4302	 0.01083 	  23.7151	 0.00412 	1239.0000	 0.00044 	1239.0000	 0.00042 	   3.0975	 0.04000 
	 620	  47.5068	 0.01080 	  47.5068	 0.01082 	  23.7534	 0.00409 	1241.0000	 0.00044 	1241.0000	 0.00042 	   3.1025	 0.02400 
	 621	  47.5833	 0.01080 	  47.5833	 0.01082 	  23.7917	 0.00406 	1243.0000	 0.00044 	1243.0000	 0.00042 	   3.1075	 0.03200 
	 622	  47.6599	 0.01079 	  47.6599	 0.01082 	  23.8300	 0.00403 	1245.0000	 0.00043 	1245.0000	 0.00042 	   3.1125	 0.00800 
	 623	  47.7365	 0.01079 	  47.7365	 0.01082 	  23.8682	 0.00400 	1247.0000	 0.00043 	1247.0000	 0.00042 	   3.1175	 0.02800 
	 624	  47.8130	 0.01079 	  47.8130	 0.01082 	  23.9065	 0.00397 	1249.0000	 0.00043 	1249.0000	 0.00042 	   3.1225	 0.02000 
	 625	  47.8896	 0.01079 	  47.8896	 0.01082 	  23.9448	 0.00394 	1251.0000	 0.00043 	1251.0000	 0.00042 	   3.1275	 0.00800 
	 626	  47.9662	 0.01079 	  47.9662	 0.01082 	  23.9831	 0.00391 	1253.0000	 0.00043 	1253.0000	 0.00042 	   3.1325	 0.01200 
	 627	  48.0427	 0.01079 	  48.0427	 0.01082 	  24.0214	 0.00388 	1255.0000	 0.00043 	1255.0000	 0.00042 	   3.1375	 0.01200 
	 628	  48.1193	 0.01079 	  48.1193	 0.01082 	  24.0596	 0.00385 	1257.0000	 0.00043 	1257.0000	 0.00042 	   3.1425	 0.02400 
	 629	  48.1958	 0.01079 	  48.1958	 0.01081 	  24.0979	 0.00382 	1259.0000	 0.00043 	1259.0000	 0.00042 	   3.1475	 0.02000 
	 630	  48.2724	 0.01078 	  48.2724	 0.01081 	  24.1362	 0.00379 	1261.0000	 0.00043 	1261.0000	 0.00042 	   3.1525	 0.02800 
	 631	  48.3490	 0.01078 	  48.3490	 0.01081 	  24.1745	 0.00376 	1263.0000	 0.00043 	1263.0000	 0.00042 	   3.1575	 0.01200 
	 632	  48.4255	 0.01078 	  48.4255	 0.01081 	  24.2128	 0.00374 	1265.0000	 0.00043 	1265.0000	 0.00042 	   3.1625	 0.02000 
	 633	  48.5021	 0.01078 	  48.5021	 0.01081 	  24.2510	 0.00371 	1267.0000	 0.00043 	1267.0000	 0.00042 	   3.1675	 0.02000 
	 634	  48.5786	 0.01078 	  48.5786	 0.01081 	  24.2893	 0.00368 	1269.0000	 0.00043 	1269.0000	 0.00042 	   3.1725	 0.03200 
	 635	  48.6552	 0.01078 	  48.6552	 0.01081 	  24.3276	 0.00365 	1271.0000	 0.00042 	1271.0000	 0.00042 	   3.1775	 0.00800 
	 636	  48.7318	 0.01078 	  48.7318	 0.01081 	  24.3659	 0.00363 	1273.0000	 0.00042 	1273.0000	 0.00042 	   3.1825	 0.02400 
	 637	  48.8083	 0.01078 	  48.8083	 0.01081 	  24.4042	 0.00360 	1275.0000	 0.00042 	1275.0000	 0.00042 	   3.1875	 0.04400 
	 638	  48.8849	 0.01077 	  48.8849	 0.01081 	  24.4424	 0.00358 	1277.0000	 0.00042 	1277.0000	 0.00042 	   3.1925	 0.02400 
	 639	  48.9615	 0.01077 	  48.9615	 0.01081 	  24.4807	 0.00355 	1279.0000	 0.00042 	1279.0000	 0.00042 	   3.1975	 0.02400 
	 640	  49.0380	 0.01077 	  49.0380	 0.01080 	  24.5190	 0.00353 	1281.0000	 0.00042 	1281.0000	 0.00042 	   3.2025	 0.02400 
	 641	  49.1146	 0.01077 	  49.1146	 0.01080 	  24.5573	 0.00350 	1283.0000	 0.00041 	1283.0000	 0.00042 	   3.2075	 0.03200 
	 642	  49.1911	 0.01077 	  49.1911	 0.01080 	  24.5956	 0.00348 	1285.0000	 0.00041 	1285.0000	 0.00042 	   3.2125	 0.01200 
	 643	  49.2677	 0.01077 	  49.2677	 0.01080 	  24.6339	 0.00345 	1287.0000	 0.00041 	1287.0000	 0.00041 	   3.2175	 0.01600 
	 644	  49.3443	 0.01077 	  49.3443	 0.01080 	  24.6721	 0.00343 	1289.0000	 0.00041 	1289.0000	 0.00041 	   3.2225	 0.03200 
	 645	  49.4208	 0.01077 	  49.4208	 0.01080 	  24.7104	 0.00340 	1291.0000	 0.00041 	1291.0000	 0.00041 	   3.2275	 0.01200 
	 646	  49.4974	 0.01076 	  49.4974	 0.01080 	  24.7487	 0.00338 	1293.0000	 0.00041 	1293.0000	 0.00041 	   3.2325	 0.00800 
	 647	  49.5740	 0.01076 	  49.5740	 0.01080 	  24.7870	 0.00336 	1295.0000	 0.00041 	1295.0000	 0.00041 	   3.2375	 0.01600 
	 648	  49.6505	 0.01076 	  49.6505	 0.01080 	  24.8253	 0.00333 	1297.0000	 0.00041 	1297.0000	 0.00041 	   3.2425	 0.02000 
	 649	  49.7271	 0.01076 	  49.7271	 0.01080 	  24.8635	 0.00331 	1299.0000	 0.00040 	1299.0000	 0.00041 	   3.2475	 0.01600 
	 650	  49.8036	 0.01076 	  49.8036	 0.01079 	  24.9018	 0.00329 	1301.0000	 0.00040 	1301.0000	 0.00041 	   3.2525	 0.00400 
	 651	  49.8802	 0.01076 	  49.8802	 0.01079 	  24.9401	 0.00327 	1303.0000	 0.00040 	1303.0000	 0.00041 	   3.2575	 0.02800 
	 652	  49.9568	 0.01076 	  49.9568	 0.01079 	  24.9784	 0.00324 	1305.0000	 0.00040 	1305.0000	 0.00041 	   3.2625	 0.00800 
	 653	  50.0333	 0.01076 	  50.0333	 0.01079 	  25.0167	 0.00322 	1307.0000	 0.00040 	1307.0000	 0.00040 	   3.2675	 0.02400 
	 654	  50.1099	 0.01076 	  50.1099	 0.01079 	  25.0549	 0.00320 	1309.0000	 0.00040 	1309.0000	 0.00040 	   3.2725	 0.02400 
	 655	  50.1865	 0.01075 	  50.1865	 0.01079 	  25.0932	 0.00318 	1311.0000	 0.00040 	1311.0000	 0.00040 	   3.2775	 0.02400 
	 656	  50.2630	 0.01075 	  50.2630	 0.01079 	  25.1315	 0.00316 	1313.0000	 0.00040 	1313.0000	 0.00040 	   3.2825	 0.00400 
	 657	  50.3396	 0.01075 	  50.3396	 0.01079 	  25.1698	 0.00314 	1315.0000	 0.00040 	1315.0000	 0.00040 	   3.2875	 0.02000 
	 658	  50.4161	 0.01075 	  50.4161	 0.01079 	  25.2081	 0.00312 	1317.0000	 0.00040 	1317.0000	 0.00040 	   3.2925	 0.02800 
	 659	  50.4927	 0.01075 	  50.4927	 0.01079 	  25.2463	 0.00309 	1319.0000	 0.00040 	1319.0000	 0.00040 	   3.2975	 0.01600 
	 660	  50.5693	 0.01075 	  50.5693	 0.01079 	  25.2846	 0.00307 	1321.0000	 0.00040 	1321.0000	 0.00040 	   3.3025	 0.02800 
	 661	  50.6458	 0.01075 	  50.6458	 0.01078 	  25.3229	 0.00305 	1323.0000	 0.00040 	1323.0000	 0.00040 	   3.3075	 0.02000 
	 662	  50.7224	 0.01075 	  50.7224	 0.01078 	  25.3612	 0.00303 	1325.0000	 0.00039 	1325.0000	 0.00040 	   3.3125	 0.00800 
	 663	  50.7989	 0.01075 	  50.7989	 0.01078 	  25.3995	 0.00301 	1327.0000	 0.00039 	1327.0000	 0.00040 	   3.3175	 0.01200 
	 664	  50.8755	 0.01074 	  50.8755	 0.01078 	  25.4378	 0.00300 	1329.0000	 0.00039 	1329.0000	 0.00040 	   3.3225	 0.01600 
	 665	  50.9521	 0.01074 	  50.9521	 0.01078 	  25.4760	 0.00298 	1331.0000	 0.00039 	1331.0000	 0.00041 	   3.3275	 0.02000 
	 666	  51.0286	 0.01074 	  51.0286	 0.01078 	  25.5143	 0.00296 	1333.0000	 0.00039 	1333.0000	 0.00041 	   3.3325	 0.02400 
	 667	  51.1052	 0.01074 	  51.1052	 0.01078 	  25.5526	 0.00294 	1335.0000	 0.00039 	1335.0000	 0.00041 	   3.3375	 0.02000 
	 668	  51.1818	 0.01074 	  51.1818	 0.01078 	  25.5909	 0.00292 	1337.0000	 0.00039 	1337.0000	 0.00041 	   3.3425	 0.02400 
	 669	  51.2583	 0.01074 	  51.2583	 0.01078 	  25.6292	 0.00290 	1339.0000	 0.00039 	1339.0000	 0.00041 	   3.3475	 0.01600 
	 670	  51.3349	 0.01074 	  51.3349	 0.01078 	  25.6674	 0.00288 	1341.0000	 0.00039 	1341.0000	 0.00041 	   3.3525	 0.01200 
	 671	  51.4114	 0.01074 	  51.4114	 0.01078 	  25.7057	 0.00286 	1343.0000	 0.00039 	1343.0000	 0.00041 	   3.3575	 0.02000 
	 672	  51.4880	 0.01074 	  51.4880	 0.01077 	  25.7440	 0.00285 	1345.0000	 0.00039 	1345.0000	 0.00041 	   3.3625	 0.03200 
	 673	  51.5646	 0.01073 	  51.5646	 0.01077 	  25.7823	 0.00283 	1347.0000	 0.00039 	1347.0000	 0.00041 	   3.3675	 0.02400 
	 674	  51.6411	 0.01073 	  51.6411	 0.01077 	  25.8206	 0.00281 	1349.0000	 0.00039 	1349.0000	 0.00041 	   3.3725	 0.02000 
	 675	  51.7177	 0.01073 	  51.7177	 0.01077 	  25.8588	 0.00279 	1351.0000	 0.00039 	1351.0000	 0.00041 	   3.3775	 0.02400 
	 676	  51.7943	 0.01073 	  51.7943	 0.01077 	  25.8971	 0.00278 	1353.0000	 0.00039 	1353.0000	 0.00041 	   3.3825	 0.01600 
	 677	  51.8708	 0.01073 	  51.8708	 0.01077 	  25.9354	 0.00276 	1355.0000	 0.00039 	1355.0000	 0.00041 	   3.3875	 0.01600 
	 678	  51.9474	 0.01073 	  51.9474	 0.01077 	  25.9737	 0.00274 	1357.0000	 0.00039 	1357.0000	 0.00041 	   3.3925	 0.00800 
	 679	  52.0239	 0.01073 	  52.0239	 0.01077 	  26.0120	 0.00273 	1359.0000	 0.00039 	1359.0000	 0.00041 	   3.3975	 0.02000 
	 680	  52.1005	 0.01073 	  52.1005	 0.01077 	  26.0503	 0.00271 	1361.0000	 0.00039 	1361.0000	 0.00041 	   3.4025	 0.02400 
	 681	  52.1771	 0.01073 	  52.1771	 0.01077 	  26.0885	 0.00269 	1363.0000	 0.00039 	1363.0000	 0.00041 	   3.4075	 0.01200 
	 682	  52.2536	 0.01072 	  52.2536	 0.01077 	  26.1268	 0.00268 	1365.0000	 0.00039 	1365.0000	 0.00041 	   3.4125	 0.02000 
	 683	  52.3302	 0.01072 	  52.3302	 0.01077 	  26.1651	 0.00266 	1367.0000	 0.00039 	1367.0000	 0.00041 	   3.4175	 0.02000 
	 684	  52.4068	 0.01072 	  52.4068	 0.01076 	  26.2034	 0.00265 	1369.0000	 0.00039 	1369.0000	 0.00041 	   3.4225	 0.03200 
	 685	  52.4833	 0.01072 	  52.4833	 0.01076 	  26.2417	 0.00263 	1371.0000	 0.00039 	1371.0000	 0.00041 	   3.4275	 0.01200 
	 686	  52.5599	 0.01072 	  52.5599	 0.01076 	  26.2799	 0.00262 	1373.0000	 0.00039 	1373.0000	 0.00041 	   3.4325	 0.02000 
	 687	  52.6364	 0.01072 	  52.6364	 0.01076 	  26.3182	 0.00260 	1375.0000	 0.00039 	1375.0000	 0.00041 	   3.4375	 0.02000 
	 688	  52.7130	 0.01072 	  52.7130	 0.01076 	  26.3565	 0.00258 	1377.0000	 0.00039 	1377.0000	 0.00041 	   3.4425	 0.00000 
	 689	  52.7896	 0.01072 	  52.7896	 0.01076 	  26.3948	 0.00257 	1379.0000	 0.00039 	1379.0000	 0.00041 	   3.4475	 0.02000 
	 690	  52.8661	 0.01072 	  52.8661	 0.01076 	  26.4331	 0.00255 	1381.0000	 0.00039 	1381.0000	 0.00041 	   3.4525	 0.02000 
	 691	  52.9427	 0.01072 	  52.9427	 0.01076 	  26.4713	 0.00254 	1383.0000	 0.00039 	1383.0000	 0.00041 	   3.4575	 0.01200 
	 692	  53.0192	 0.01071 	  53.0192	 0.01076 	  26.5096	 0.00253 	1385.0000	 0.00039 	1385.0000	 0.00041 	   3.4625	 0.00400 
	 693	  53.0958	 0.01071 	  53.0958	 0.01076 	  26.5479	 0.00251 	1387.0000	 0.00039 	1387.0000	 0.00041 	   3.4675	 0.00800 
	 694	  53.1724	 0.01071 	  53.1724	 0.01076 	  26.5862	 0.00250 	1389.0000	 0.00039 	1389.0000	 0.00041 	   3.4725	 0.02400 
	 695	  53.2489	 0.01071 	  53.2489	 0.01076 	  26.6245	 0.00248 	1391.0000	 0.00039 	1391.0000	 0.00041 	   3.4775	 0.01200 
	 696	  53.3255	 0.01071 	  53.3255	 0.01076 	  26.6627	 0.00247 	1393.0000	 0.00039 	1393.0000	 0.00041 	   3.4825	 0.02000 
	 697	  53.4021	 0.01071 	  53.4021	 0.01075 	  26.7010	 0.00245 	1395.0000	 0.00039 	1395.0000	 0.00041 	   3.4875	 0.01600 
	 698	  53.4786	 0.01071 	  53.4786	 0.01075 	  26.7393	 0.00244 	1397.0000	 0.00039 	1397.0000	 0.00041 	   3.4925	 0.02400 
	 699	  53.5552	 0.01071 	  53.5552	 0.01075 	  26.7776	 0.00243 	1399.0000	 0.00039 	1399.0000	 0.00041 	   3.4975	 0.01600 
	 700	  53.6317	 0.01071 	  53.6317	 0.01075 	  26.8159	 0.00241 	1401.0000	 0.00039 	1401.0000	 0.00041 	   3.5025	 0.00800 
	 701	  53.7083	 0.01071 	  53.7083	 0.01075 	  26.8542	 0.00240 	1403.0000	 0.00039 	1403.0000	 0.00041 	   3.5075	 0.02000 
	 702	  53.7849	 0.01070 	  53.7849	 0.01075 	  26.8924	 0.00239 	1405.0000	 0.00039 	1405.0000	 0.00041 	   3.5125	 0.01600 
	 703	  53.8614	 0.01070 	  53.8614	 0.01075 	  26.9307	 0.00237 	1407.0000	 0.00039 	1407.0000	 0.00041 	   3.5175	 0.00400 
	 704	  53.9380	 0.01070 	  53.9380	 0.01075 	  26.9690	 0.00236 	1409.0000	 0.00039 	1409.0000	 0.00041 	   3.5225	 0.02400 
	 705	  54.0146	 0.01070 	  54.0146	 0.01075 	  27.0073	 0.00235 	1411.0000	 0.00039 	1411.0000	 0.00041 	   3.5275	 0.02000 
	 706	  54.0911	 0.01070 	  54.0911	 0.01075 	  27.0456	 0.00234 	1413.0000	 0.00039 	1413.0000	 0.00041 	   3.5325	 0.02000 
	 707	  54.1677	 0.01070 	  54.1677	 0.01075 	  27.0838	 0.00232 	1415.0000	 0.00039 	1415.0000	 0.00041 	   3.5375	 0.02400 
	 708	  54.2442	 0.01070 	  54.2442	 0.01075 	  27.1221	 0.00231 	1417.0000	 0.00038 	1417.0000	 0.00041 	   3.5425	 0.03200 
	 709	  54.3208	 0.01070 	  54.3208	 0.01074 	  27.1604	 0.00230 	1419.0000	 0.00038 	1419.0000	 0.00041 	   3.5475	 0.00400 
	 710	  54.3974	 0.01070 	  54.3974	 0.01074 	  27.1987	 0.00229 	1421.0000	 0.00038 	1421.0000	 0.00041 	   3.5525	 0.00400 
	 711	  54.4739	 0.01070 	  54.4739	 0.01074 	  27.2370	 0.00227 	1423.0000	 0.00038 	1423.0000	 0.00041 	   3.5575	 0.03600 
	 712	  54.5505	 0.01069 	  54.5505	 0.01074 	  27.2752	 0.00226 	1425.0000	 0.00038 	1425.0000	 0.00041 	   3.5625	 0.01200 
	 713	  54.6271	 0.01069 	  54.6271	 0.01074 	  27.3135	 0.00225 	1427.0000	 0.00038 	1427.0000	 0.00041 	   3.5675	 0.00800 
	 714	  54.7036	 0.01069 	  54.7036	 0.01074 	  27.3518	 0.00224 	1429.0000	 0.00038 	1429.0000	 0.00041 	   3.5725	 0.02800 
	 715	  54.7802	 0.01069 	  54.7802	 0.01074 	  27.3901	 0.00223 	1431.0000	 0.00038 	1431.0000	 0.00041 	   3.5775	 0.01200 
	 716	  54.8567	 0.01069 	  54.8567	 0.01074 	  27.4284	 0.00221 	1433.0000	 0.00038 	1433.0000	 0.00041 	   3.5825	 0.01200 
	 717	  54.9333	 0.01069 	  54.9333	 0.01074 	  27.4667	 0.00220 	1435.0000	 0.00038 	1435.0000	 0.00041 	   3.5875	 0.02000 
	 718	  55.0099	 0.01069 	  55.0099	 0.01074 	  27.5049	 0.00219 	1437.0000	 0.00038 	1437.0000	 0.00040 	   3.5925	 0.00800 
	 719	  55.0864	 0.01069 	  55.0864	 0.01074 	  27.5432	 0.00218 	1439.0000	 0.00038 	1439.0000	 0.00040 	   3.5975	 0.02000 
	 720	  55.1630	 0.01069 	  55.1630	 0.01074 	  27.5815	 0.00217 	1441.0000	 0.00038 	1441.0000	 0.00040 	   3.6025	 0.01600 
	 721	  55.2395	 0.01069 	  55.2395	 0.01074 	  27.6198	 0.00216 	1443.0000	 0.00038 	1443.0000	 0.00040 	   3.6075	 0.02400 
	 722	  55.3161	 0.01069 	  55.3161	 0.01074 	  27.6581	 0.00215 	1445.0000	 0.00038 	1445.0000	 0.00040 	   3.6125	 0.03200 
	 723	  55.3927	 0.01068 	  55.3927	 0.01073 	  27.6963	 0.00214 	1447.0000	 0.00038 	1447.0000	 0.00040 	   3.6175	 0.02000 
	 724	  55.4692	 0.01068 	  55.4692	 0.01073 	  27.7346	 0.00213 	1449.0000	 0.00038 	1449.0000	 0.00040 	   3.6225	 0.01600 
	 725	  55.5458	 0.01068 	  55.5458	 0.01073 	  27.7729	 0.00212 	1451.0000	 0.00038 	1451.0000	 0.00040 	   3.6275	 0.01200 
	 726	  55.6224	 0.01068 	  55.6224	 0.01073 	  27.8112	 0.00210 	1453.0000	 0.00038 	1453.0000	 0.00040 	   3.6325	 0.01600 
	 727	  55.6989	 0.01068 	  55.6989	 0.01073 	  27.8495	 0.00209 	1455.0000	 0.00038 	1455.0000	 0.00040 	   3.6375	 0.04000 
	 728	  55.7755	 0.01068 	  55.7755	 0.01073 	  27.8877	 0.00208 	1457.0000	 0.00038 	1457.0000	 0.00040 	   3.6425	 0.02800 
	 729	  55.8520	 0.01068 	  55.8520	 0.01073 	  27.9260	 0.00207 	1459.0000	 0.00038 	1459.0000	 0.00040 	   3.6475	 0.01600 
	 730	  55.9286	 0.01068 	  55.9286	 0.01073 	  27.9643	 0.00206 	1461.0000	 0.00038 	1461.0000	 0.00040 	   3.6525	 0.00800 
	 731	  56.0052	 0.01068 	  56.0052	 0.01073 	  28.0026	 0.00205 	1463.0000	 0.00038 	1463.0000	 0.00040 	   3.6575	 0.01200 
	 732	  56.0817	 0.01068 	  56.0817	 0.01073 	  28.0409	 0.00204 	1465.0000	 0.00038 	1465.0000	 0.00040 	   3.6625	 0.02400 
	 733	  56.1583	 0.01068 	  56.1583	 0.01073 	  28.0791	 0.00203 	1467.0000	 0.00038 	1467.0000	 0.00040 	   3.6675	 0.01200 
	 734	  56.2349	 0.01067 	  56.2349	 0.01073 	  28.1174	 0.00202 	1469.0000	 0.00038 	1469.0000	 0.00040 	   3.6725	 0.00800 
	 735	  56.3114	 0.01067 	  56.3114	 0.01073 	  28.1557	 0.00201 	1471.0000	 0.00038 	1471.0000	 0.00040 	   3.6775	 0.01200 
	 736	  56.3880	 0.01067 	  56.3880	 0.01073 	  28.1940	 0.00200 	1473.0000	 0.00038 	1473.0000	 0.00040 	   3.6825	 0.00800 
	 737	  56.4645	 0.01067 	  56.4645	 0.01072 	  28.2323	 0.00199 	1475.0000	 0.00038 	1475.0000	 0.00040 	   3.6875	 0.01200 
	 738	  56.5411	 0.01067 	  56.5411	 0.01072 	  28.2706	 0.00199 	1477.0000	 0.00038 	1477.0000	 0.00040 	   3.6925	 0.02800 
	 739	  56.6177	 0.01067 	  56.6177	 0.01072 	  28.3088	 0.00198 	1479.0000	 0.00038 	1479.0000	 0.00040 	   3.6975	 0.02400 
	 740	  56.6942	 0.01067 	  56.6942	 0.01072 	  28.3471	 0.00197 	1481.0000	 0.00038 	1481.0000	 0.00040 	   3.7025	 0.00800 
	 741	  56.7708	 0.01067 	  56.7708	 0.01072 	  28.3854	 0.00196 	1483.0000	 0.00038 	1483.0000	 0.00040 	   3.7075	 0.02400 
	 742	  56.8474	 0.01067 	  56.8474	 0.01072 	  28.4237	 0.00195 	1485.0000	 0.00038 	1485.0000	 0.00040 	   3.7125	 0.03600 
	 743	  56.9239	 0.01067 	  56.9239	 0.01072 	  28.4620	 0.00194 	1487.0000	 0.00038 	1487.0000	 0.00040 	   3.7175	 0.02000 
	 744	  57.0005	 0.01067 	  57.0005	 0.01072 	  28.5002	 0.00193 	1489.0000	 0.00038 	1489.0000	 0.00040 	   3.7225	 0.01600 
	 745	  57.0770	 0.01066 	  57.0770	 0.01072 	  28.5385	 0.00192 	1491.0000	 0.00038 	1491.0000	 0.00040 	   3.7275	 0.02800 
	 746	  57.1536	 0.01066 	  57.1536	 0.01072 	  28.5768	 0.00191 	1493.0000	 0.00038 	1493.0000	 0.00040 	   3.7325	 0.02400 
	 747	  57.2302	 0.01066 	  57.2302	 0.01072 	  28.6151	 0.00190 	1495.0000	 0.00038 	1495.0000	 0.00040 	   3.7375	 0.00800 
	 748	  57.3067	 0.01066 	  57.3067	 0.01072 	  28.6534	 0.00190 	1497.0000	 0.00038 	1497.0000	 0.00040 	   3.7425	 0.01200 
	 749	  57.3833	 0.01066 	  57.3833	 0.01072 	  28.6916	 0.00189 	1499.0000	 0.00038 	1499.0000	 0.00040 	   3.7475	 0.01600 
	 750	  57.4598	 0.01066 	  57.4598	 0.01072 	  28.7299	 0.00188 	1501.0000	 0.00038 	1501.0000	 0.00040 	   3.7525	 0.01200 
	 751	  57.5364	 0.01066 	  57.5364	 0.01072 	  28.7682	 0.00187 	1503.0000	 0.00038 	1503.0000	 0.00040 	   3.7575	 0.00800 
	 752	  57.6130	 0.01066 	  57.6130	 0.01071 	  28.8065	 0.00186 	1505.0000	 0.00037 	1505.0000	 0.00040 	   3.7625	 0.02000 
	 753	  57.6895	 0.01066 	  57.6895	 0.01071 	  28.8448	 0.00185 	1507.0000	 0.00037 	1507.0000	 0.00040 	   3.7675	 0.00000 
	 754	  57.7661	 0.01066 	  57.7661	 0.01071 	  28.8830	 0.00184 	1509.0000	 0.00037 	1509.0000	 0.00040 	   3.7725	 0.03600 
	 755	  57.8427	 0.01066 	  57.8427	 0.01071 	  28.9213	 0.00184 	1511.0000	 0.00037 	1511.0000	 0.00040 	   3.7775	 0.01600 
	 756	  57.9192	 0.01066 	  57.9192	 0.01071 	  28.9596	 0.00183 	1513.0000	 0.00037 	1513.0000	 0.00040 	   3.7825	 0.00800 
	 757	  57.9958	 0.01065 	  57.9958	 0.01071 	  28.9979	 0.00182 	1515.0000	 0.00037 	1515.0000	 0.00040 	   3.7875	 0.02000 
	 758	  58.0723	 0.01065 	  58.0723	 0.01071 	  29.0362	 0.00181 	1517.0000	 0.00037 	1517.0000	 0.00040 	   3.7925	 0.00000 
	 759	  58.1489	 0.01065 	  58.1489	 0.01071 	  29.0745	 0.00180 	1519.0000	 0.00037 	1519.0000	 0.00040 	   3.7975	 0.03200 
	 760	  58.2255	 0.01065 	  58.2255	 0.01071 	  29.1127	 0.00180 	1521.0000	 0.00037 	1521.0000	 0.00040 	   3.8025	 0.01600 
	 761	  58.3020	 0.01065 	  58.3020	 0.01071 	  29.1510	 0.00179 	1523.0000	 0.00037 	1523.0000	 0.00040 	   3.8075	 0.02000 
	 762	  58.3786	 0.01065 	  58.3786	 0.01071 	  29.1893	 0.00178 	1525.0000	 0.00036 	1525.0000	 0.00040 	   3.8125	 0.00400 
	 763	  58.4552	 0.01065 	  58.4552	 0.01071 	  29.2276	 0.00177 	1527.0000	 0.00036 	1527.0000	 0.00040 	   3.8175	 0.02000 
	 764	  58.5317	 0.01065 	  58.5317	 0.01071 	  29.2659	 0.00177 	1529.0000	 0.00036 	1529.0000	 0.00040 	   3.8225	 0.01200 
	 765	  58.6083	 0.01065 	  58.6083	 0.01071 	  29.3041	 0.00176 	1531.0000	 0.00036 	1531.0000	 0.00040 	   3.8275	 0.01600 
	 766	  58.6848	 0.01065 	  58.6848	 0.01071 	  29.3424	 0.00175 	1533.0000	 0.00036 	1533.0000	 0.00040 	   3.8325	 0.02000 
	 767	  58.7614	 0.01065 	  58.7614	 0.01070 	  29.3807	 0.00174 	1535.0000	 0.00036 	1535.0000	 0.00040 	   3.8375	 0.01600 
	 768	  58.8380	 0.01065 	  58.8380	 0.01070 	  29.4190	 0.00174 	1537.0000	 0.00036 	1537.0000	 0.00040 	   3.8425	 0.02000 
	 769	  58.9145	 0.01064 	  58.9145	 0.01070 	  29.4573	 0.00173 	1539.0000	 0.00036 	1539.0000	 0.00040 	   3.8475	 0.02400 
	 770	  58.9911	 0.01064 	  58.9911	 0.01070 	  29.4955	 0.00172 	1541.0000	 0.00036 	1541.0000	 0.00040 	   3.8525	 0.02400 
	 771	  59.0677	 0.01064 	  59.0677	 0.01070 	  29.5338	 0.00172 	1543.0000	 0.00036 	1543.0000	 0.00040 	   3.8575	 0.00800 
	 772	  59.1442	 0.01064 	  59.1442	 0.01070 	  29.5721	 0.00171 	1545.0000	 0.00036 	1545.0000	 0.00040 	   3.8625	 0.01200 
	 773	  59.2208	 0.01064 	  59.2208	 0.01070 	  29.6104	 0.00170 	1547.0000	 0.00035 	1547.0000	 0.00040 	   3.8675	 0.00800 
	 774	  59.2973	 0.01064 	  59.2973	 0.01070 	  29.6487	 0.00169 	1549.0000	 0.00035 	1549.0000	 0.00040 	   3.8725	 0.01600 
	 775	  59.3739	 0.01064 	  59.3739	 0.01070 	  29.6870	 0.00169 	1551.0000	 0.00035 	1551.0000	 0.00040 	   3.8775	 0.00400 
	 776	  59.4505	 0.01064 	  59.4505	 0.01070 	  29.7252	 0.00168 	1553.0000	 0.00035 	1553.0000	 0.00040 	   3.8825	 0.02000 
	 777	  59.5270	 0.01064 	  59.5270	 0.01070 	  29.7635	 0.00167 	1555.0000	 0.00035 	1555.0000	 0.00040 	   3.8875	 0.00800 
	 778	  59.6036	 0.01064 	  59.6036	 0.01070 	  29.8018	 0.00167 	1557.0000	 0.00035 	1557.0000	 0.00040 	   3.8925	 0.00800 
	 779	  59.6802	 0.01064 	  59.6802	 0.01070 	  29.8401	 0.00166 	1559.0000	 0.00035 	1559.0000	 0.00040 	   3.8975	 0.03600 
	 780	  59.7567	 0.01064 	  59.7567	 0.01070 	  29.8784	 0.00165 	1561.0000	 0.00035 	1561.0000	 0.00040 	   3.9025	 0.02000 
	 781	  59.8333	 0.01064 	  59.8333	 0.01070 	  29.9166	 0.00165 	1563.0000	 0.00035 	1563.0000	 0.00040 	   3.9075	 0.01600 
	 782	  59.9098	 0.01063 	  59.9098	 0.01070 	  29.9549	 0.00164 	1565.0000	 0.00035 	1565.0000	 0.00040 	   3.9125	 0.00000 
	 783	  59.9864	 0.01063 	  59.9864	 0.01069 	  29.9932	 0.00163 	1567.0000	 0.00035 	1567.0000	 0.00040 	   3.9175	 0.02800 
	 784	  60.0630	 0.01063 	  60.0630	 0.01069 	  30.0315	 0.00163 	1569.0000	 0.00035 	1569.0000	 0.00040 	   3.9225	 0.00800 
	 785	  60.1395	 0.01063 	  60.1395	 0.01069 	  30.0698	 0.00162 	1571.0000	 0.00035 	1571.0000	 0.00040 	   3.9275	 0.03200 
	 786	  60.2161	 0.01063 	  60.2161	 0.01069 	  30.1080	 0.00162 	1573.0000	 0.00035 	1573.0000	 0.00040 	   3.9325	 0.02400 
	 787	  60.2926	 0.01063 	  60.2926	 0.01069 	  30.1463	 0.00161 	1575.0000	 0.00035 	1575.0000	 0.00040 	   3.9375	 0.00000 
	 788	  60.3692	 0.01063 	  60.3692	 0.01069 	  30.1846	 0.00160 	1577.0000	 0.00035 	1577.0000	 0.00040 	   3.9425	 0.00800 
	 789	  60.4458	 0.01063 	  60.4458	 0.01069 	  30.2229	 0.00160 	1579.0000	 0.00035 	1579.0000	 0.00039 	   3.9475	 0.01600 
	 790	  60.5223	 0.01063 	  60.5223	 0.01069 	  30.2612	 0.00159 	1581.0000	 0.00035 	1581.0000	 0.00039 	   3.9525	 0.02000 
	 791	  60.5989	 0.01063 	  60.5989	 0.01069 	  30.2994	 0.00158 	1583.0000	 0.00035 	1583.0000	 0.00039 	   3.9575	 0.01200 
	 792	  60.6755	 0.01063 	  60.6755	 0.01069 	  30.3377	 0.00158 	1585.0000	 0.00035 	1585.0000	 0.00039 	   3.9625	 0.01600 
	 793	  60.7520	 0.01063 	  60.7520	 0.01069 	  30.3760	 0.00157 	1587.0000	 0.00035 	1587.0000	 0.00039 	   3.9675	 0.02800 
	 794	  60.8286	 0.01063 	  60.8286	 0.01069 	  30.4143	 0.00157 	1589.0000	 0.00035 	1589.0000	 0.00039 	   3.9725	 0.00400 
	 795	  60.9051	 0.01062 	  60.9051	 0.01069 	  30.4526	 0.00156 	1591.0000	 0.00035 	1591.0000	 0.00039 	   3.9775	 0.02000 
	 796	  60.9817	 0.01062 	  60.9817	 0.01069 	  30.4909	 0.00156 	1593.0000	 0.00035 	1593.0000	 0.00039 	   3.9825	 0.01200 
	 797	  61.0583	 0.01062 	  61.0583	 0.01069 	  30.5291	 0.00155 	1595.0000	 0.00035 	1595.0000	 0.00039 	   3.9875	 0.01600 
	 798	  61.1348	 0.01062 	  61.1348	 0.01069 	  30.5674	 0.00154 	1597.0000	 0.00035 	1597.0000	 0.00039 	   3.9925	 0.00400 
	 799	  61.2114	 0.01062 	  61.2114	 0.01069 	  30.6057	 0.00154 	1599.0000	 0.00035 	1599.0000	 0.00039 	   3.9975	 0.01200 
	 800	  61.2880	 0.01062 	  61.2880	 0.01068 	  30.6440	 0.00153 	1601.0000	 0.00035 	1601.0000	 0.00039 	   4.0025	 0.02000 
	 801	  61.3645	 0.01062 	  61.3645	 0.01068 	  30.6823	 0.00153 	1603.0000	 0.00035 	1603.0000	 0.00039 	   4.0075	 0.02000 
	 802	  61.4411	 0.01062 	  61.4411	 0.01068 	  30.7205	 0.00152 	1605.0000	 0.00035 	1605.0000	 0.00039 	   4.0125	 0.01200 
	 803	  61.5176	 0.01062 	  61.5176	 0.01068 	  30.7588	 0.00152 	1607.0000	 0.00035 	1607.0000	 0.00039 	   4.0175	 0.01600 
	 804	  61.5942	 0.01062 	  61.5942	 0.01068 	  30.7971	 0.00151 	1609.0000	 0.00035 	1609.0000	 0.00039 	   4.0225	 0.02000 
	 805	  61.6708	 0.01062 	  61.6708	 0.01068 	  30.8354	 0.00150 	1611.0000	 0.00035 	1611.0000	 0.00039 	   4.0275	 0.01600 
	 806	  61.7473	 0.01062 	  61.7473	 0.01068 	  30.8737	 0.00150 	1613.0000	 0.00035 	1613.0000	 0.00039 	   4.0325	 0.02000 
	 807	  61.8239	 0.01062 	  61.8239	 0.01068 	  30.9119	 0.00149 	1615.0000	 0.00035 	1615.0000	 0.00039 	   4.0375	 0.00800 
	 808	  61.9005	 0.01061 	  61.9005	 0.01068 	  30.9502	 0.00149 	1617.0000	 0.00035 	1617.0000	 0.00039 	   4.0425	 0.00400 
	 809	  61.9770	 0.01061 	  61.9770	 0.01068 	  30.9885	 0.00148 	1619.0000	 0.00034 	1619.0000	 0.00039 	   4.0475	 0.01200 
	 810	  62.0536	 0.01061 	  62.0536	 0.01068 	  31.0268	 0.00148 	1621.0000	 0.00034 	1621.0000	 0.00038 	   4.0525	 0.02400 
	 811	  62.1301	 0.01061 	  62.1301	 0.01068 	  31.0651	 0.00147 	1623.0000	 0.00034 	1623.0000	 0.00038 	   4.0575	 0.00800 
	 812	  62.2067	 0.01061 	  62.2067	 0.01068 	  31.1033	 0.00147 	1625.0000	 0.00034 	1625.0000	 0.00038 	   4.0625	 0.01200 
	 813	  62.2833	 0.01061 	  62.2833	 0.01068 	  31.1416	 0.00146 	1627.0000	 0.00034 	1627.0000	 0.00038 	   4.0675	 0.02000 
	 814	  62.3598	 0.01061 	  62.3598	 0.01068 	  31.1799	 0.00146 	1629.0000	 0.00034 	1629.0000	 0.00038 	   4.0725	 0.01600 
	 815	  62.4364	 0.01061 	  62.4364	 0.01068 	  31.2182	 0.00145 	1631.0000	 0.00034 	1631.0000	 0.00038 	   4.0775	 0.00000 
	 816	  62.5129	 0.01061 	  62.5129	 0.01068 	  31.2565	 0.00145 	1633.0000	 0.00034 	1633.0000	 0.00038 	   4.0825	 0.02800 
	 817	  62.5895	 0.01061 	  62.5895	 0.01068 	  31.2948	 0.00144 	1635.0000	 0.00034 	1635.0000	 0.00038 	   4.0875	 0.01600 
	 818	  62.6661	 0.01061 	  62.6661	 0.01067 	  31.3330	 0.00144 	1637.0000	 0.00034 	1637.0000	 0.00038 	   4.0925	 0.02400 
	 819	  62.7426	 0.01061 	  62.7426	 0.01067 	  31.3713	 0.00143 	1639.0000	 0.00034 	1639.0000	 0.00038 	   4.0975	 0.02800 
	 820	  62.8192	 0.01061 	  62.8192	 0.01067 	  31.4096	 0.00143 	1641.0000	 0.00034 	1641.0000	 0.00038 	   4.1025	 0.03600 
	 821	  62.8958	 0.01061 	  62.8958	 0.01067 	  31.4479	 0.00142 	1643.0000	 0.00034 	1643.0000	 0.00038 	   4.1075	 0.02000 
	 822	  62.9723	 0.01060 	  62.9723	 0.01067 	  31.4862	 0.00142 	1645.0000	 0.00034 	1645.0000	 0.00038 	   4.1125	 0.02000 
	 823	  63.0489	 0.01060 	  63.0489	 0.01067 	  31.5244	 0.00141 	1647.0000	 0.00034 	1647.0000	 0.00038 	   4.1175	 0.01200 
	 824	  63.1254	 0.01060 	  63.1254	 0.01067 	  31.5627	 0.00141 	1649.0000	 0.00034 	1649.0000	 0.00037 	   4.1225	 0.01200 
	 825	  63.2020	 0.01060 	  63.2020	 0.01067 	  31.6010	 0.00140 	1651.0000	 0.00034 	1651.0000	 0.00037 	   4.1275	 0.01600 
	 826	  63.2786	 0.01060 	  63.2786	 0.01067 	  31.6393	 0.00140 	1653.0000	 0.00034 	1653.0000	 0.00037 	   4.1325	 0.00400 
	 827	  63.3551	 0.01060 	  63.3551	 0.01067 	  31.6776	 0.00140 	1655.0000	 0.00034 	1655.0000	 0.00037 	   4.1375	 0.01600 
	 828	  63.4317	 0.01060 	  63.4317	 0.01067 	  31.7158	 0.00139 	1657.0000	 0.00034 	1657.0000	 0.00037 	   4.1425	 0.00000 
	 829	  63.5083	 0.01060 	  63.5083	 0.01067 	  31.7541	 0.00139 	1659.0000	 0.00034 	1659.0000	 0.00037 	   4.1475	 0.01200 
	 830	  63.5848	 0.01060 	  63.5848	 0.01067 	  31.7924	 0.00138 	1661.0000	 0.00034 	1661.0000	 0.00037 	   4.1525	 0.00400 
	 831	  63.6614	 0.01060 	  63.6614	 0.01067 	  31.8307	 0.00138 	1663.0000	 0.00034 	1663.0000	 0.00037 	   4.1575	 0.02000 
	 832	  63.7379	 0.01060 	  63.7379	 0.01067 	  31.8690	 0.00137 	1665.0000	 0.00034 	1665.0000	 0.00037 	   4.1625	 0.00400 
	 833	  63.8145	 0.01060 	  63.8145	 0.01067 	  31.9073	 0.00137 	1667.0000	 0.00034 	1667.0000	 0.00037 	   4.1675	 0.01200 
	 834	  63.8911	 0.01060 	  63.8911	 0.01067 	  31.9455	 0.00136 	1669.0000	 0.00034 	1669.0000	 0.00037 	   4.1725	 0.02000 
	 835	  63.9676	 0.01060 	  63.9676	 0.01067 	  31.9838	 0.00136 	1671.0000	 0.00034 	1671.0000	 0.00037 	   4.1775	 0.02400 
	 836	  64.0442	 0.01060 	  64.0442	 0.01067 	  32.0221	 0.00136 	1673.0000	 0.00034 	1673.0000	 0.00037 	   4.1825	 0.00400 
	 837	  64.1208	 0.01059 	  64.1208	 0.01066 	  32.0604	 0.00135 	1675.0000	 0.00033 	1675.0000	 0.00037 	   4.1875	 0.01200 
	 838	  64.1973	 0.01059 	  64.1973	 0.01066 	  32.0987	 0.00135 	1677.0000	 0.00033 	1677.0000	 0.00037 	   4.1925	 0.01200 
	 839	  64.2739	 0.01059 	  64.2739	 0.01066 	  32.1369	 0.00134 	1679.0000	 0.00033 	1679.0000	 0.00037 	   4.1975	 0.02800 
	 840	  64.3504	 0.01059 	  64.3504	 0.01066 	  32.1752	 0.00134 	1681.0000	 0.00033 	1681.0000	 0.00037 	   4.2025	 0.01200 
	 841	  64.4270	 0.01059 	  64.4270	 0.01066 	  32.2135	 0.00133 	1683.0000	 0.00033 	1683.0000	 0.00037 	   4.2075	 0.00400 
	 842	  64.5036	 0.01059 	  64.5036	 0.01066 	  32.2518	 0.00133 	1685.0000	 0.00033 	1685.0000	 0.00037 	   4.2125	 0.00800 
	 843	  64.5801	 0.01059 	  64.5801	 0.01066 	  32.2901	 0.00133 	1687.0000	 0.00033 	1687.0000	 0.00037 	   4.2175	 0.02400 
	 844	  64.6567	 0.01059 	  64.6567	 0.01066 	  32.3283	 0.00132 	1689.0000	 0.00033 	1689.0000	 0.00037 	   4.2225	 0.02000 
	 845	  64.7332	 0.01059 	  64.7332	 0.01066 	  32.3666	 0.00132 	1691.0000	 0.00033 	1691.0000	 0.00037 	   4.2275	 0.02000 
	 846	  64.8098	 0.01059 	  64.8098	 0.01066 	  32.4049	 0.00131 	1693.0000	 0.00033 	1693.0000	 0.00037 	   4.2325	 0.01600 
	 847	  64.8864	 0.01059 	  64.8864	 0.01066 	  32.4432	 0.00131 	1695.0000	 0.00033 	1695.0000	 0.00037 	   4.2375	 0.01200 
	 848	  64.9629	 0.01059 	  64.9629	 0.01066 	  32.4815	 0.00131 	1697.0000	 0.00033 	1697.0000	 0.00037 	   4.2425	 0.01200 
	 849	  65.0395	 0.01059 	  65.0395	 0.01066 	  32.5197	 0.00130 	1699.0000	 0.00033 	1699.0000	 0.00037 	   4.2475	 0.02800 
	 850	  65.1161	 0.01059 	  65.1161	 0.01066 	  32.5580	 0.00130 	1701.0000	 0.00033 	1701.0000	 0.00037 	   4.2525	 0.00800 
	 851	  65.1926	 0.01059 	  65.1926	 0.01066 	  32.5963	 0.00129 	1703.0000	 0.00033 	1703.0000	 0.00037 	   4.2575	 0.01200 
	 852	  65.2692	 0.01058 	  65.2692	 0.01066 	  32.6346	 0.00129 	1705.0000	 0.00033 	1705.0000	 0.00037 	   4.2625	 0.01600 
	 853	  65.3457	 0.01058 	  65.3457	 0.01066 	  32.6729	 0.00129 	1707.0000	 0.00033 	1707.0000	 0.00037 	   4.2675	 0.01200 
	 854	  65.4223	 0.01058 	  65.4223	 0.01066 	  32.7112	 0.00128 	1709.0000	 0.00033 	1709.0000	 0.00037 	   4.2725	 0.02000 
	 855	  65.4989	 0.01058 	  65.4989	 0.01066 	  32.7494	 0.00128 	1711.0000	 0.00033 	1711.0000	 0.00037 	   4.2775	 0.00800 
	 856	  65.5754	 0.01058 	  65.5754	 0.01066 	  32.7877	 0.00128 	1713.0000	 0.00033 	1713.0000	 0.00037 	   4.2825	 0.02000 
	 857	  65.6520	 0.01058 	  65.6520	 0.01065 	  32.8260	 0.00127 	1715.0000	 0.00033 	1715.0000	 0.00037 	   4.2875	 0.01200 
	 858	  65.7286	 0.01058 	  65.7286	 0.01065 	  32.8643	 0.00127 	1717.0000	 0.00033 	1717.0000	 0.00037 	   4.2925	 0.01200 
	 859	  65.8051	 0.01058 	  65.8051	 0.01065 	  32.9026	 0.00126 	1719.0000	 0.00033 	1719.0000	 0.00037 	   4.2975	 0.00800 
	 860	  65.8817	 0.01058 	  65.8817	 0.01065 	  32.9408	 0.00126 	1721.0000	 0.00033 	1721.0000	 0.00037 	   4.3025	 0.00400 
	 861	  65.9582	 0.01058 	  65.9582	 0.01065 	  32.9791	 0.00126 	1723.0000	 0.00033 	1723.0000	 0.00037 	   4.3075	 0.02400 
	 862	  66.0348	 0.01058 	  66.0348	 0.01065 	  33.0174	 0.00125 	1725.0000	 0.00033 	1725.0000	 0.00037 	   4.3125	 0.01600 
	 863	  66.1114	 0.01058 	  66.1114	 0.01065 	  33.0557	 0.00125 	1727.0000	 0.00033 	1727.0000	 0.00037 	   4.3175	 0.02400 
	 864	  66.1879	 0.01058 	  66.1879	 0.01065 	  33.0940	 0.00125 	1729.0000	 0.00033 	1729.0000	 0.00037 	   4.3225	 0.00800 
	 865	  66.2645	 0.01058 	  66.2645	 0.01065 	  33.1322	 0.00124 	1731.0000	 0.00033 	1731.0000	 0.00037 	   4.3275	 0.01200 
	 866	  66.3411	 0.01058 	  66.3411	 0.01065 	  33.1705	 0.00124 	1733.0000	 0.00033 	1733.0000	 0.00037 	   4.3325	 0.01200 
	 867	  66.4176	 0.01057 	  66.4176	 0.01065 	  33.2088	 0.00124 	1735.0000	 0.00032 	1735.0000	 0.00037 	   4.3375	 0.01600 
	 868	  66.4942	 0.01057 	  66.4942	 0.01065 	  33.2471	 0.00123 	1737.0000	 0.00032 	1737.0000	 0.00037 	   4.3425	 0.01600 
	 869	  66.5707	 0.01057 	  66.5707	 0.01065 	  33.2854	 0.00123 	1739.0000	 0.00032 	1739.0000	 0.00037 	   4.3475	 0.01600 
	 870	  66.6473	 0.01057 	  66.6473	 0.01065 	  33.3237	 0.00123 	1741.0000	 0.00032 	1741.0000	 0.00037 	   4.3525	 0.01200 
	 871	  66.7239	 0.01057 	  66.7239	 0.01065 	  33.3619	 0.00122 	1743.0000	 0.00032 	1743.0000	 0.00037 	   4.3575	 0.01200 
	 872	  66.8004	 0.01057 	  66.8004	 0.01065 	  33.4002	 0.00122 	1745.0000	 0.00032 	1745.0000	 0.00037 	   4.3625	 0.02400 
	 873	  66.8770	 0.01057 	  66.8770	 0.01065 	  33.4385	 0.00122 	1747.0000	 0.00032 	1747.0000	 0.00037 	   4.3675	 0.00800 
	 874	  66.9535	 0.01057 	  66.9535	 0.01065 	  33.4768	 0.00121 	1749.0000	 0.00032 	1749.0000	 0.00037 	   4.3725	 0.00800 
	 875	  67.0301	 0.01057 	  67.0301	 0.01065 	  33.5151	 0.00121 	1751.0000	 0.00032 	1751.0000	 0.00037 	   4.3775	 0.02000 
	 876	  67.1067	 0.01057 	  67.1067	 0.01065 	  33.5533	 0.00121 	1753.0000	 0.00032 	1753.0000	 0.00037 	   4.3825	 0.02400 
	 877	  67.1832	 0.01057 	  67.1832	 0.01065 	  33.5916	 0.00120 	1755.0000	 0.00032 	1755.0000	 0.00037 	   4.3875	 0.00800 
	 878	  67.2598	 0.01057 	  67.2598	 0.01064 	  33.6299	 0.00120 	1757.0000	 0.00032 	1757.0000	 0.00037 	   4.3925	 0.01200 
	 879	  67.3364	 0.01057 	  67.3364	 0.01064 	  33.6682	 0.00120 	1759.0000	 0.00032 	1759.0000	 0.00037 	   4.3975	 0.02400 
	 880	  67.4129	 0.01057 	  67.4129	 0.01064 	  33.7065	 0.00119 	1761.0000	 0.00032 	1761.0000	 0.00037 	   4.4025	 0.00800 
	 881	  67.4895	 0.01057 	  67.4895	 0.01064 	  33.7447	 0.00119 	1763.0000	 0.00032 	1763.0000	 0.00037 	   4.4075	 0.01200 
	 882	  67.5660	 0.01057 	  67.5660	 0.01064 	  33.7830	 0.00119 	1765.0000	 0.00032 	1765.0000	 0.00036 	   4.4125	 0.00800 
	 883	  67.6426	 0.01056 	  67.6426	 0.01064 	  33.8213	 0.00118 	1767.0000	 0.00032 	1767.0000	 0.00036 	   4.4175	 0.02000 
	 884	  67.7192	 0.01056 	  67.7192	 0.01064 	  33.8596	 0.00118 	1769.0000	 0.00032 	1769.0000	 0.00036 	   4.4225	 0.00800 
	 885	  67.7957	 0.01056 	  67.7957	 0.01064 	  33.8979	 0.00118 	1771.0000	 0.00032 	1771.0000	 0.00036 	   4.4275	 0.00000 
	 886	  67.8723	 0.01056 	  67.8723	 0.01064 	  33.9361	 0.00117 	1773.0000	 0.00032 	1773.0000	 0.00036 	   4.4325	 0.01600 
	 887	  67.9489	 0.01056 	  67.9489	 0.01064 	  33.9744	 0.00117 	1775.0000	 0.00032 	1775.0000	 0.00036 	   4.4375	 0.01600 
	 888	  68.0254	 0.01056 	  68.0254	 0.01064 	  34.0127	 0.00117 	1777.0000	 0.00032 	1777.0000	 0.00036 	   4.4425	 0.02400 
	 889	  68.1020	 0.01056 	  68.1020	 0.01064 	  34.0510	 0.00117 	1779.0000	 0.00032 	1779.0000	 0.00036 	   4.4475	 0.00800 
	 890	  68.1785	 0.01056 	  68.1785	 0.01064 	  34.0893	 0.00116 	1781.0000	 0.00032 	1781.0000	 0.00036 	   4.4525	 0.00800 
	 891	  68.2551	 0.01056 	  68.2551	 0.01064 	  34.1276	 0.00116 	1783.0000	 0.00032 	1783.0000	 0.00036 	   4.4575	 0.02800 
	 892	  68.3317	 0.01056 	  68.3317	 0.01064 	  34.1658	 0.00116 	1785.0000	 0.00032 	1785.0000	 0.00036 	   4.4625	 0.01600 
	 893	  68.4082	 0.01056 	  68.4082	 0.01064 	  34.2041	 0.00115 	1787.0000	 0.00032 	1787.0000	 0.00036 	   4.4675	 0.00800 
	 894	  68.4848	 0.01056 	  68.4848	 0.01064 	  34.2424	 0.00115 	1789.0000	 0.00032 	1789.0000	 0.00036 	   4.4725	 0.00800 
	 895	  68.5614	 0.01056 	  68.5614	 0.01064 	  34.2807	 0.00115 	1791.0000	 0.00032 	1791.0000	 0.00036 	   4.4775	 0.00800 
	 896	  68.6379	 0.01056 	  68.6379	 0.01064 	  34.3190	 0.00115 	1793.0000	 0.00032 	1793.0000	 0.00036 	   4.4825	 0.00800 
	 897	  68.7145	 0.01056 	  68.7145	 0.01064 	  34.3572	 0.00114 	1795.0000	 0.00032 	1795.0000	 0.00036 	   4.4875	 0.00000 
	 898	  68.7910	 0.01056 	  68.7910	 0.01064 	  34.3955	 0.00114 	1797.0000	 0.00032 	1797.0000	 0.00036 	   4.4925	 0.00400 
	 899	  68.8676	 0.01056 	  68.8676	 0.01064 	  34.4338	 0.00114 	1799.0000	 0.00031 	1799.0000	 0.00036 	   4.4975	 0.01600 
	 900	  68.9442	 0.01055 	  68.9442	 0.01063 	  34.4721	 0.00113 	1801.0000	 0.00031 	1801.0000	 0.00036 	   4.5025	 0.00800 
	 901	  69.0207	 0.01055 	  69.0207	 0.01063 	  34.5104	 0.00113 	1803.0000	 0.00031 	1803.0000	 0.00036 	   4.5075	 0.01600 
	 902	  69.0973	 0.01055 	  69.0973	 0.01063 	  34.5486	 0.00113 	1805.0000	 0.00031 	1805.0000	 0.00036 	   4.5125	 0.02400 
	 903	  69.1738	 0.01055 	  69.1738	 0.01063 	  34.5869	 0.00113 	1807.0000	 0.00031 	1807.0000	 0.00036 	   4.5175	 0.00800 
	 904	  69.2504	 0.01055 	  69.2504	 0.01063 	  34.6252	 0.00112 	1809.0000	 0.00031 	1809.0000	 0.00036 	   4.5225	 0.00400 
	 905	  69.3270	 0.01055 	  69.3270	 0.01063 	  34.6635	 0.00112 	1811.0000	 0.00031 	1811.0000	 0.00036 	   4.5275	 0.01200 
	 906	  69.4035	 0.01055 	  69.4035	 0.01063 	  34.7018	 0.00112 	1813.0000	 0.00031 	1813.0000	 0.00036 	   4.5325	 0.02400 
	 907	  69.4801	 0.01055 	  69.4801	 0.01063 	  34.7400	 0.00111 	1815.0000	 0.00031 	1815.0000	 0.00036 	   4.5375	 0.00400 
	 908	  69.5567	 0.01055 	  69.5567	 0.01063 	  34.7783	 0.00111 	1817.0000	 0.00031 	1817.0000	 0.00036 	   4.5425	 0.01200 
	 909	  69.6332	 0.01055 	  69.6332	 0.01063 	  34.8166	 0.00111 	1819.0000	 0.00031 	1819.0000	 0.00035 	   4.5475	 0.01600 
	 910	  69.7098	 0.01055 	  69.7098	 0.01063 	  34.8549	 0.00111 	1821.0000	 0.00031 	1821.0000	 0.00035 	   4.5525	 0.01200 
	 911	  69.7863	 0.01055 	  69.7863	 0.01063 	  34.8932	 0.00110 	1823.0000	 0.00031 	1823.0000	 0.00035 	   4.5575	 0.02000 
	 912	  69.8629	 0.01055 	  69.8629	 0.01063 	  34.9315	 0.00110 	1825.0000	 0.00031 	1825.0000	 0.00035 	   4.5625	 0.00000 
	 913	  69.9395	 0.01055 	  69.9395	 0.01063 	  34.9697	 0.00110 	1827.0000	 0.00031 	1827.0000	 0.00035 	   4.5675	 0.00000 
	 914	  70.0160	 0.01055 	  70.0160	 0.01063 	  35.0080	 0.00110 	1829.0000	 0.00031 	1829.0000	 0.00035 	   4.5725	 0.02400 
	 915	  70.0926	 0.01055 	  70.0926	 0.01063 	  35.0463	 0.00109 	1831.0000	 0.00031 	1831.0000	 0.00035 	   4.5775	 0.00800 
	 916	  70.1692	 0.01055 	  70.1692	 0.01063 	  35.0846	 0.00109 	1833.0000	 0.00031 	1833.0000	 0.00035 	   4.5825	 0.02000 
	 917	  70.2457	 0.01054 	  70.2457	 0.01063 	  35.1229	 0.00109 	1835.0000	 0.00031 	1835.0000	 0.00035 	   4.5875	 0.00400 
	 918	  70.3223	 0.01054 	  70.3223	 0.01063 	  35.1611	 0.00109 	1837.0000	 0.00031 	1837.0000	 0.00035 	   4.5925	 0.00400 
	 919	  70.3988	 0.01054 	  70.3988	 0.01063 	  35.1994	 0.00108 	1839.0000	 0.00031 	1839.0000	 0.00035 	   4.5975	 0.02000 
	 920	  70.4754	 0.01054 	  70.4754	 0.01063 	  35.2377	 0.00108 	1841.0000	 0.00031 	1841.0000	 0.00035 	   4.6025	 0.00800 
	 921	  70.5520	 0.01054 	  70.5520	 0.01063 	  35.2760	 0.00108 	1843.0000	 0.00031 	1843.0000	 0.00035 	   4.6075	 0.00800 
	 922	  70.6285	 0.01054 	  70.6285	 0.01063 	  35.3143	 0.00108 	1845.0000	 0.00031 	1845.0000	 0.00035 	   4.6125	 0.00400 
	 923	  70.7051	 0.01054 	  70.7051	 0.01063 	  35.3525	 0.00107 	1847.0000	 0.00030 	1847.0000	 0.00035 	   4.6175	 0.00000 
	 924	  70.7817	 0.01054 	  70.7817	 0.01062 	  35.3908	 0.00107 	1849.0000	 0.00030 	1849.0000	 0.00035 	   4.6225	 0.00400 
	 925	  70.8582	 0.01054 	  70.8582	 0.01062 	  35.4291	 0.00107 	1851.0000	 0.00030 	1851.0000	 0.00035 	   4.6275	 0.02400 
	 926	  70.9348	 0.01054 	  70.9348	 0.01062 	  35.4674	 0.00107 	1853.0000	 0.00030 	1853.0000	 0.00035 	   4.6325	 0.00800 
	 927	  71.0113	 0.01054 	  71.0113	 0.01062 	  35.5057	 0.00106 	1855.0000	 0.00030 	1855.0000	 0.00035 	   4.6375	 0.02000 
	 928	  71.0879	 0.01054 	  71.0879	 0.01062 	  35.5440	 0.00106 	1857.0000	 0.00030 	1857.0000	 0.00035 	   4.6425	 0.00400 
	 929	  71.1645	 0.01054 	  71.1645	 0.01062 	  35.5822	 0.00106 	1859.0000	 0.00030 	1859.0000	 0.00035 	   4.6475	 0.01200 
	 930	  71.2410	 0.01054 	  71.2410	 0.01062 	  35.6205	 0.00106 	1861.0000	 0.00030 	1861.0000	 0.00035 	   4.6525	 0.02000 
	 931	  71.3176	 0.01054 	  71.3176	 0.01062 	  35.6588	 0.00106 	1863.0000	 0.00030 	1863.0000	 0.00035 	   4.6575	 0.00400 
	 932	  71.3942	 0.01054 	  71.3942	 0.01062 	  35.6971	 0.00105 	1865.0000	 0.00030 	1865.0000	 0.00035 	   4.6625	 0.01600 
	 933	  71.4707	 0.01054 	  71.4707	 0.01062 	  35.7354	 0.00105 	1867.0000	 0.00030 	1867.0000	 0.00035 	   4.6675	 0.01600 
	 934	  71.5473	 0.01054 	  71.5473	 0.01062 	  35.7736	 0.00105 	1869.0000	 0.00030 	1869.0000	 0.00035 	   4.6725	 0.01200 
	 935	  71.6238	 0.01054 	  71.6238	 0.01062 	  35.8119	 0.00105 	1871.0000	 0.00030 	1871.0000	 0.00035 	   4.6775	 0.01200 
	 936	  71.7004	 0.01053 	  71.7004	 0.01062 	  35.8502	 0.00104 	1873.0000	 0.00030 	1873.0000	 0.00035 	   4.6825	 0.01200 
	 937	  71.7770	 0.01053 	  71.7770	 0.01062 	  35.8885	 0.00104 	1875.0000	 0.00030 	1875.0000	 0.00035 	   4.6875	 0.00800 
	 938	  71.8535	 0.01053 	  71.8535	 0.01062 	  35.9268	 0.00104 	1877.0000	 0.00030 	1877.0000	 0.00035 	   4.6925	 0.00400 
	 939	  71.9301	 0.01053 	  71.9301	 0.01062 	  35.9650	 0.00104 	1879.0000	 0.00030 	1879.0000	 0.00035 	   4.6975	 0.00800 
	 940	  72.0066	 0.01053 	  72.0066	 0.01062 	  36.0033	 0.00104 	1881.0000	 0.00030 	1881.0000	 0.00035 	   4.7025	 0.00000 
	 941	  72.0832	 0.01053 	  72.0832	 0.01062 	  36.0416	 0.00103 	1883.0000	 0.00030 	1883.0000	 0.00035 	   4.7075	 0.00800 
	 942	  72.1598	 0.01053 	  72.1598	 0.01062 	  36.0799	 0.00103 	1885.0000	 0.00030 	1885.0000	 0.00035 	   4.7125	 0.00800 
	 943	  72.2363	 0.01053 	  72.2363	 0.01062 	  36.1182	 0.00103 	1887.0000	 0.00030 	1887.0000	 0.00035 	   4.7175	 0.00400 
	 944	  72.3129	 0.01053 	  72.3129	 0.01062 	  36.1564	 0.00103 	1889.0000	 0.00030 	1889.0000	 0.00035 	   4.7225	 0.00800 
	 945	  72.3895	 0.01053 	  72.3895	 0.01062 	  36.1947	 0.00102 	1891.0000	 0.00030 	1891.0000	 0.00035 	   4.7275	 0.00400 
	 946	  72.4660	 0.01053 	  72.4660	 0.01062 	  36.2330	 0.00102 	1893.0000	 0.00030 	1893.0000	 0.00035 	   4.7325	 0.00800 
	 947	  72.5426	 0.01053 	  72.5426	 0.01062 	  36.2713	 0.00102 	1895.0000	 0.00030 	1895.0000	 0.00035 	   4.7375	 0.01200 
	 948	  72.6191	 0.01053 	  72.6191	 0.01062 	  36.3096	 0.00102 	1897.0000	 0.00030 	1897.0000	 0.00035 	   4.7425	 0.02000 
	 949	  72.6957	 0.01053 	  72.6957	 0.01061 	  36.3479	 0.00102 	1899.0000	 0.00030 	1899.0000	 0.00035 	   4.7475	 0.00800 
	 950	  72.7723	 0.01053 	  72.7723	 0.01061 	  36.3861	 0.00101 	1901.0000	 0.00030 	1901.0000	 0.00035 	   4.7525	 0.01600 
	 951	  72.8488	 0.01053 	  72.8488	 0.01061 	  36.4244	 0.00101 	1903.0000	 0.00030 	1903.0000	 0.00035 	   4.7575	 0.00800 
	 952	  72.9254	 0.01053 	  72.9254	 0.01061 	  36.4627	 0.00101 	1905.0000	 0.00030 	1905.0000	 0.00035 	   4.7625	 0.01200 
	 953	  73.0020	 0.01053 	  73.0020	 0.01061 	  36.5010	 0.00101 	1907.0000	 0.00030 	1907.0000	 0.00035 	   4.7675	 0.02000 
	 954	  73.0785	 0.01053 	  73.0785	 0.01061 	  36.5393	 0.00101 	1909.0000	 0.00030 	1909.0000	 0.00035 	   4.7725	 0.00800 
	 955	  73.1551	 0.01052 	  73.1551	 0.01061 	  36.5775	 0.00100 	1911.0000	 0.00030 	1911.0000	 0.00035 	   4.7775	 0.00800 
	 956	  73.2316	 0.01052 	  73.2316	 0.01061 	  36.6158	 0.00100 	1913.0000	 0.00030 	1913.0000	 0.00035 	   4.7825	 0.00400 
	 957	  73.3082	 0.01052 	  73.3082	 0.01061 	  36.6541	 0.00100 	1915.0000	 0.00030 	1915.0000	 0.00035 	   4.7875	 0.01600 
	 958	  73.3848	 0.01052 	  73.3848	 0.01061 	  36.6924	 0.00100 	1917.0000	 0.00030 	1917.0000	 0.00035 	   4.7925	 0.01200 
	 959	  73.4613	 0.01052 	  73.4613	 0.01061 	  36.7307	 0.00100 	1919.0000	 0.00030 	1919.0000	 0.00035 	   4.7975	 0.00800 
	 960	  73.5379	 0.01052 	  73.5379	 0.01061 	  36.7689	 0.00099 	1921.0000	 0.00030 	1921.0000	 0.00035 	   4.8025	 0.02400 
	 961	  73.6145	 0.01052 	  73.6145	 0.01061 	  36.8072	 0.00099 	1923.0000	 0.00030 	1923.0000	 0.00035 	   4.8075	 0.00800 
	 962	  73.6910	 0.01052 	  73.6910	 0.01061 	  36.8455	 0.00099 	1925.0000	 0.00030 	1925.0000	 0.00035 	   4.8125	 0.00800 
	 963	  73.7676	 0.01052 	  73.7676	 0.01061 	  36.8838	 0.00099 	1927.0000	 0.00030 	1927.0000	 0.00035 	   4.8175	 0.00800 
	 964	  73.8441	 0.01052 	  73.8441	 0.01061 	  36.9221	 0.00099 	1929.0000	 0.00030 	1929.0000	 0.00035 	   4.8225	 0.00400 
	 965	  73.9207	 0.01052 	  73.9207	 0.01061 	  36.9603	 0.00098 	1931.0000	 0.00030 	1931.0000	 0.00035 	   4.8275	 0.00800 
	 966	  73.9973	 0.01052 	  73.9973	 0.01061 	  36.9986	 0.00098 	1933.0000	 0.00030 	1933.0000	 0.00035 	   4.8325	 0.02400 
	 967	  74.0738	 0.01052 	  74.0738	 0.01061 	  37.0369	 0.00098 	1935.0000	 0.00030 	1935.0000	 0.00035 	   4.8375	 0.00400 
	 968	  74.1504	 0.01052 	  74.1504	 0.01061 	  37.0752	 0.00098 	1937.0000	 0.00030 	1937.0000	 0.00035 	   4.8425	 0.02400 
	 969	  74.2269	 0.01052 	  74.2269	 0.01061 	  37.1135	 0.00098 	1939.0000	 0.00030 	1939.0000	 0.00034 	   4.8475	 0.01600 
	 970	  74.3035	 0.01052 	  74.3035	 0.01061 	  37.1518	 0.00098 	1941.0000	 0.00030 	1941.0000	 0.00034 	   4.8525	 0.00400 
	 971	  74.3801	 0.01052 	  74.3801	 0.01061 	  37.1900	 0.00097 	1943.0000	 0.00030 	1943.0000	 0.00034 	   4.8575	 0.00400 
	 972	  74.4566	 0.01052 	  74.4566	 0.01061 	  37.2283	 0.00097 	1945.0000	 0.00030 	1945.0000	 0.00034 	   4.8625	 0.00400 
	 973	  74.5332	 0.01052 	  74.5332	 0.01061 	  37.2666	 0.00097 	1947.0000	 0.00030 	1947.0000	 0.00034 	   4.8675	 0.00000 
	 974	  74.6098	 0.01051 	  74.6098	 0.01061 	  37.3049	 0.00097 	1949.0000	 0.00030 	1949.0000	 0.00034 	   4.8725	 0.01600 
	 975	  74.6863	 0.01051 	  74.6863	 0.01061 	  37.3432	 0.00097 	1951.0000	 0.00030 	1951.0000	 0.00034 	   4.8775	 0.00400 
	 976	  74.7629	 0.01051 	  74.7629	 0.01060 	  37.3814	 0.00096 	1953.0000	 0.00030 	1953.0000	 0.00034 	   4.8825	 0.01600 
	 977	  74.8394	 0.01051 	  74.8394	 0.01060 	  37.4197	 0.00096 	1955.0000	 0.00030 	1955.0000	 0.00034 	   4.8875	 0.01200 
	 978	  74.9160	 0.01051 	  74.9160	 0.01060 	  37.4580	 0.00096 	1957.0000	 0.00030 	1957.0000	 0.00034 	   4.8925	 0.00800 
	 979	  74.9926	 0.01051 	  74.9926	 0.01060 	  37.4963	 0.00096 	1959.0000	 0.00030 	1959.0000	 0.00034 	   4.8975	 0.02400 
	 980	  75.0691	 0.01051 	  75.0691	 0.01060 	  37.5346	 0.00096 	1961.0000	 0.00030 	1961.0000	 0.00034 	   4.9025	 0.00400 
	 981	  75.1457	 0.01051 	  75.1457	 0.01060 	  37.5728	 0.00096 	1963.0000	 0.00030 	1963.0000	 0.00034 	   4.9075	 0.00000 
	 982	  75.2223	 0.01051 	  75.2223	 0.01060 	  37.6111	 0.00095 	1965.0000	 0.00029 	1965.0000	 0.00034 	   4.9125	 0.01200 
	 983	  75.2988	 0.01051 	  75.2988	 0.01060 	  37.6494	 0.00095 	1967.0000	 0.00029 	1967.0000	 0.00033 	   4.9175	 0.01200 
	 984	  75.3754	 0.01051 	  75.3754	 0.01060 	  37.6877	 0.00095 	1969.0000	 0.00029 	1969.0000	 0.00033 	   4.9225	 0.00800 
	 985	  75.4519	 0.01051 	  75.4519	 0.01060 	  37.7260	 0.00095 	1971.0000	 0.00029 	1971.0000	 0.00033 	   4.9275	 0.01200 
	 986	  75.5285	 0.01051 	  75.5285	 0.01060 	  37.7643	 0.00095 	1973.0000	 0.00029 	1973.0000	 0.00033 	   4.9325	 0.01200 
	 987	  75.6051	 0.01051 	  75.6051	 0.01060 	  37.8025	 0.00095 	1975.0000	 0.00029 	1975.0000	 0.00033 	   4.9375	 0.00000 
	 988	  75.6816	 0.01051 	  75.6816	 0.01060 	  37.8408	 0.00094 	1977.0000	 0.00029 	1977.0000	 0.00033 	   4.9425	 0.01200 
	 989	  75.7582	 0.01051 	  75.7582	 0.01060 	  37.8791	 0.00094 	1979.0000	 0.00029 	1979.0000	 0.00033 	   4.9475	 0.00800 
	 990	  75.8348	 0.01051 	  75.8348	 0.01060 	  37.9174	 0.00094 	1981.0000	 0.00029 	1981.0000	 0.00033 	   4.9525	 0.00800 
	 991	  75.9113	 0.01051 	  75.9113	 0.01060 	  37.9557	 0.00094 	1983.0000	 0.00029 	1983.0000	 0.00033 	   4.9575	 0.00400 
	 992	  75.9879	 0.01051 	  75.9879	 0.01060 	  37.9939	 0.00094 	1985.0000	 0.00029 	1985.0000	 0.00033 	   4.9625	 0.00000 
	 993	  76.0644	 0.01051 	  76.0644	 0.01060 	  38.0322	 0.00094 	1987.0000	 0.00029 	1987.0000	 0.00033 	   4.9675	 0.01200 
	 994	  76.1410	 0.01051 	  76.1410	 0.01060 	  38.0705	 0.00093 	1989.0000	 0.00029 	1989.0000	 0.00033 	   4.9725	 0.01600 
	 995	  76.2176	 0.01050 	  76.2176	 0.01060 	  38.1088	 0.00093 	1991.0000	 0.00029 	1991.0000	 0.00033 	   4.9775	 0.00400 
	 996	  76.2941	 0.01050 	  76.2941	 0.01060 	  38.1471	 0.00093 	1993.0000	 0.00029 	1993.0000	 0.00033 	   4.9825	 0.00400 
	 997	  76.3707	 0.01050 	  76.3707	 0.01060 	  38.1853	 0.00093 	1995.0000	 0.00029 	1995.0000	 0.00033 	   4.9875	 0.00800 
	 998	  76.4472	 0.01050 	  76.4472	 0.01060 	  38.2236	 0.00093 	1997.0000	 0.00029 	1997.0000	 0.00033 	   4.9925	 0.00400 
	 999	  76.5238	 0.01050 	  76.5238	 0.01060 	  38.2619	 0.00093 	1999.0000	 0.00029 	1999.0000	 0.00033 	   4.9975	 0.00800 
 Before			 0.00000		 0.00000		 0.00000		 0.00000		 0.00000		 0.00000
 After			 0.00000		 0.00000		 0.00000		 0.00000		 0.00000		 0.00000


ASCII Curves - Approximate Posterior Densities 
===================================================
q1   curve 
 0.02979  |  *                                                       
          | **                                                      
          | **                                                      
          | **                                                      
          | **                                                      
          | **                                                      
          | * *                                                     
          | * *                                                     
          | * *                                                     
          | * *                                                     
          | * **                                                    
          |*   *                                                    
          |*    *                                                   
          |*     *                                                  
          |*     **                                                 
          |*      *                                                 
          |*      **                                                
          |*       *                                                
          |        **                                               
          |*        *                                               
          |*        **                                              
          |*         *                                              
          |           *                                             
          |*          ***                                           
          |*            **                                          
          |*             *****                                      
          |*                 ***********                            
          |                            ***************************  
          |                                                         
          |*                                                        
          |                                                         
          |*                                                        
          |                                                         
          |                                                         
          |*                                                        
          |                                                         
          |*                                                        
          |                                                         
          |                                                         
  0.0008  |                                                           
          -*------------------------------------------------------ 
            0.0383                                            76.5238 

q2   curve 
 0.03425  | *                                                        
          | *                                                       
          | *                                                       
          | **                                                      
          | **                                                      
          | **                                                      
          |* *                                                      
          |* *                                                      
          |* *                                                      
          |* *                                                      
          |* *                                                      
          |* *                                                      
          |  *                                                      
          |  *                                                      
          |   *                                                     
          |*  *                                                     
          |   *                                                     
          |   *                                                     
          |   *                                                     
          |   *                                                     
          |   *                                                     
          |*  *                                                     
          |    *                                                    
          |    *                                                    
          |*   *                                                    
          |*   *                                                    
          |    **                                                   
          |     *                                                   
          |     *                                                   
          |     **                                                  
          |      *                                                  
          |      **                                                 
          |       **                                                
          |        *                                                
          |         *                                               
          |         **                                              
          |          **                                             
          |           ***                                           
          |             ***                                         
  0.0106  |               ********                                    
          -----------------------********************************* 
            0.0383                                            76.5238 

qa   curve 
  0.1217  |              *                                           
          |             ***                                         
          |            ** *                                         
          |            *  *                                         
          |            *  **                                        
          |            *   *                                        
          |            *   *                                        
          |           **   *                                        
          |           *    **                                       
          |           *     *                                       
          |           *     *                                       
          |           *     *                                       
          |           *     **                                      
          |          **      *                                      
          |          *       *                                      
          |          *       *                                      
          |          *       *                                      
          |          *       **                                     
          |          *        *                                     
          |          *        *                                     
          |          *        *                                     
          |         **        **                                    
          |         *          *                                    
          |         *          *                                    
          |         *          *                                    
          |         *          **                                   
          |         *           *                                   
          |         *           *                                   
          |        **           **                                  
          |        *             *                                  
          |        *             **                                 
          |        *              *                                 
          |        *              *                                 
          |        *               *                                
          |       *                **                               
          |       *                 **                              
          |       *                  *                              
          |      **                   **                            
          |     **                     ***                          
  0.0009  | *****                        ****                         
          -**-------------------------------********************** 
            0.0191                                            38.2619 

m1   curve 
0.008015  |*                                                         
          |                                                         
          |                                                         
          |                                                         
          |                                                         
          |                                                         
          |                                                         
          |                                                         
          |                                                         
          |                                                         
          |                                                         
          |                                                         
          |                                                         
          |*                                                        
          |                                                         
          |                                                         
          |                                                         
          |                                                         
          |                                                         
          |*                                                        
          |                                                         
          |                                                         
          |*                                                        
          |                                                         
          |                                                         
          |                                                         
          |*                                                        
          |                                                         
          |                                                         
          |*                                                        
          |                                                         
          |*                                                        
          |*                                                        
          |*                                                        
          |*                                                        
          |                                                         
          |*                                                        
          |**                                                       
          | *****                                                   
  0.0003  |    *****************                                      
          ---------------------*********************************** 
            1.0000                                           1999.0000 

m2   curve 
0.005812  |*                                                         
          |                                                         
          |                                                         
          |                                                         
          |                                                         
          |                                                         
          |                                                         
          |                                                         
          |                                                         
          |                                                         
          |                                                         
          |                                                         
          |                                                         
          |                                                         
          |                                                         
          |                                                         
          |                                                         
          |                                                         
          |                                                         
          |                                                         
          |                                                         
          |                                                         
          |                                                         
          |                                                         
          |                                                         
          |                                                         
          |                                                         
          |*                                                        
          |                                                         
          |                                                         
          |                                                         
          |*                                                        
          |*                                                        
          |*                                                        
          |*                                                        
          |**                                                       
          | *                                                       
          | **                                                      
          |  ********                                               
  0.0003  |        *****************                                  
          -------------------------******************************* 
            1.0000                                           1999.0000 

t    curve 
 0.06578  |*                                                         
          |*                                                        
          |                                                         
          |*                                                        
          |*                                                        
          |*                                                        
          |                                                         
          |                                                         
          |                                                         
          |                                                         
          |*                                                        
          |                                                         
          |                                                         
          |*                                                        
          |                                                         
          |*                                                        
          |                                                         
          |                                                         
          |                                                         
          |*                                                        
          |*                                                        
          |                                                         
          |                                                         
          |*                                                        
          |                                                         
          |                                                         
          |*                                                        
          |*                                                        
          |*                                                        
          |                                                         
          |*                                                        
          |*                                                        
          |*                                                        
          |*                                                        
          | *                                                       
          | *                                                       
          | *                                                       
          | *                                                       
          | *                                                       
  0.0000  |  *                                                        
          ----**************************************************** 
            0.0025                                             4.9975 

Time Elapsed : 61 hours, 45 minutes, 57 seconds 


END OF OUTPUT
