# Supplementary material for: Selection and demographic history shape the molecular evolution of the gamete compatibility protein bindin in Pisaster sea stars
Source: Ecol Evol. 2014 Mar 31;4(9):1567–88. doi: 10.1002/ece3.1042 (PMC4063459; doi:10.1002/ece3.1042)
Supplement: Supplementary file 2 [file ece30004-1567-SD2.zip › ece31042-sup-00012-hop.la.out.txt]

IMa - Isolation with Migration [analytic]  -  Jody Hey 2007  -  7/13/2007
P. ochraceus

INPUT AND STARTING INFORMATION 
================================

Command line string :  -i hop.la.2.input.txt -o hop.la.2.out3 -q1 20 -q2 20 -qA 10 -m1 1000 -m2 1000 -t 5 -d 20 -u 5 -n 100 -k 20 -fg -g1 0.9 -g2 0.8 -b 2000000 -L0.5 -p2345 
Input filename : hop.la.2.input.txt 
Output filename: hop.la.2.out3 
Random number seed : 1365122125 
IM Model:
     - Inheritance Scalars are treated as constants, as given in input file
- Run Duration - 
     Burn period, # steps: 2000000 
      Record period, # seconds per interval: 1800 
- Metropolis Coupling -
     Metropolis Coupling implemented using 100 chains 
     Geometric Increment Model   term1: 0.900  term2: 0.800

- Maximum Values for Integrated Parameters -
     Max for q1 : 76.82 
     Max for q2 : 76.82 
     Max for qa : 38.41 
     Max for m1 : 1000.00 
     Max for m2 : 1000.00 
     Max for t  : 5.00 

All tree information used for surface estimation printed to fileGeneration time specified (in years): 5.00


MCMC INFORMATION
===========================

Number of steps in chain following burnin:    4212209 
Number of steps between recording : 10  Number of record steps: 421221 
Number of steps between saving tree information: 20  Number of trees saved per locus: 210611 

Time Elapsed : 91 hours, 41 minutes, 23 seconds 

Highest Sampled Joint P(G) (log) : 187329.635 
Highest Joint P(D|G) (log) :  -3755.344 

Highest P(D|G, Params) (log) for each Locus 
	Locus	P(D|G, Params)
	0	-1150.130
	1	-2586.553

Mean Time of Most Recent Common Ancestor 
	Locus	Mean Time	Variance 
	0	     1.354	     2.142
	1	     2.909	    10.097

Cumulative Update Acceptance Rates 
----------------------------------
Splitting Time Parameter (t):  # Attempts:  7.02e+005  # Updates:  2.84e+005   %:  40.44

Genealogy (G), Branch Topology (B), and Common Ancestor Time (T) Update Rates 
Loc#	Attempts	G Updates	G%	B Updates	B%	T Updates	T%
 0	4.21e+006	1.31e+006	31.14	4.69e+005	11.13	1.71e+005	4.05
 1	4.21e+006	1.08e+006	25.61	4.21e+005	9.98	6.24e+004	1.48

Mutation Model (M) and Update Rates for Mutation Rate (u), Kappa (K)
Loc#  M	u Attempts	u Updates	u%	K%
 0    H	4.21e+005	3.36e+004	7.99	7.99
 1    H	4.21e+005	3.36e+004	7.99	7.99

Autocorrelations and Effective Sample Size Estimates
---------------------------------------
   # Steps Between Values  and Autocorrelation Estmates 
	Steps	 L[P]	 t	 tmrca0	 tmrca1
	1	 0.5637	 0.5246	 0.5688	 0.5698
	10	 0.0645	 0.0608	 0.0608	 0.0883
	50	 0.0328	 0.0349	 0.0263	 0.0547
	100	 0.0188	 0.0402	 0.0182	 0.0209
	500	 0.0390	-0.0032	-0.0022	 0.0114
	1000	-0.0118	 0.0088	 0.0190	-0.0033
	5000	 0.0486	 0.0122	 0.0036	-0.0223
	10000	 0.0284	-0.0131	 0.0026	 0.0162
	50000	 0.0282	-0.0104	-0.0069	 0.0119
	100000	 0.0274	-0.0110	-0.0138	 0.0136
	500000	 0.0190	-0.0251	-0.0149	-0.0042
	1000000	 0.0197	-0.0319	-0.0047	 0.0104
	ESS	509702	207667	682893	404099

CHAIN SWAPPING BETWEEN SUCCESSIVE CHAINS:  Geometric Increment  term1: 0.9000 term2: 0.8000
-----------------------------------------------------------------------------
Chain   beta   #Swaps  Rate 
   0   1.0000 797814   0.9994
   1   1.0000 177433   0.9992
   2   1.0000 177224   0.9989
   3   1.0000 176130   0.9986
   4   1.0000 177027   0.9985
   5   1.0000 176643   0.9983
   6   1.0000 176605   0.9982
   7   1.0000 177830   0.9977
   8   1.0000 175754   0.9973
   9   1.0000 176500   0.9966
  10   1.0000 176890   0.9963
  11   1.0000 176711   0.9957
  12   1.0000 176451   0.9951
  13   1.0000 177035   0.9944
  14   1.0000 176349   0.9933
  15   1.0000 176302   0.9925
  16   1.0000 175571   0.9914
  17   1.0000 176053   0.9904
  18   1.0000 175396   0.9891
  19   1.0000 176076   0.9878
  20   1.0000 174908   0.9862
  21   1.0000 175232   0.9850
  22   1.0000 174953   0.9832
  23   1.0000 174208   0.9822
  24   1.0000 174085   0.9801
  25   1.0000 173085   0.9788
  26   1.0000 173225   0.9776
  27   1.0000 173893   0.9754
  28   1.0000 172507   0.9731
  29   1.0000 172664   0.9730
  30   1.0000 171929   0.9714
  31   1.0000 172194   0.9699
  32   0.9999 171945   0.9698
  33   0.9999 172149   0.9685
  34   0.9999 171982   0.9675
  35   0.9999 171955   0.9663
  36   0.9999 171516   0.9662
  37   0.9999 170910   0.9650
  38   0.9999 170291   0.9647
  39   0.9999 171148   0.9638
  40   0.9998 170968   0.9635
  41   0.9998 170142   0.9619
  42   0.9998 170627   0.9615
  43   0.9998 170584   0.9605
  44   0.9997 170253   0.9597
  45   0.9997 170013   0.9583
  46   0.9997 169992   0.9582
  47   0.9996 170367   0.9573
  48   0.9996 169559   0.9571
  49   0.9995 169902   0.9558
  50   0.9994 170748   0.9569
  51   0.9993 169758   0.9571
  52   0.9993 169550   0.9573
  53   0.9992 169764   0.9565
  54   0.9990 169888   0.9567
  55   0.9989 169567   0.9568
  56   0.9988 169509   0.9579
  57   0.9986 170013   0.9572
  58   0.9984 170160   0.9573
  59   0.9982 170157   0.9578
  60   0.9980 170225   0.9575
  61   0.9978 170592   0.9576
  62   0.9975 169647   0.9564
  63   0.9971 169598   0.9551
  64   0.9968 169413   0.9545
  65   0.9963 169493   0.9541
  66   0.9959 169410   0.9536
  67   0.9954 169018   0.9525
  68   0.9948 168395   0.9500
  69   0.9941 168253   0.9494
  70   0.9933 167532   0.9485
  71   0.9925 167303   0.9466
  72   0.9915 167616   0.9435
  73   0.9905 167127   0.9406
  74   0.9893 166417   0.9388
  75   0.9879 165876   0.9347
  76   0.9864 165261   0.9322
  77   0.9847 165059   0.9293
  78   0.9828 164196   0.9234
  79   0.9806 162481   0.9183
  80   0.9782 161659   0.9123
  81   0.9754 161096   0.9072
  82   0.9724 160506   0.9023
  83   0.9689 159461   0.8972
  84   0.9651 159209   0.8948
  85   0.9607 158167   0.8920
  86   0.9558 158116   0.8918
  87   0.9504 157501   0.8901
  88   0.9442 157444   0.8889
  89   0.9373 157460   0.8870
  90   0.9296 155144   0.8800
  91   0.9209 154304   0.8681
  92   0.9111 151821   0.8532
  93   0.9002 147305   0.8325
  94   0.8879 141363   0.7985
  95   0.8741 134966   0.7613
  96   0.8586 126664   0.7156
  97   0.8413 119888   0.6769
  98   0.8218 516537   0.6467
  99   0.8000   na      na


PEAK LOCATIONS AND PROBABILITES
=================================


Marginal Peak Locations and Probabilities
------------------------------------------
 Set    q1          P         q2          P         qa          P         m1          P         m2          P      
   0      3.8232  0.02803      3.7023  0.02862      4.7088   0.1286      0.0001  0.01658      1.0967 0.007961 
   1      3.8381  0.03787      3.6896  0.03431      4.3045   0.1282      0.2652 0.009163      0.0387 0.007795 
 ALL      3.8328  0.03295      3.6952  0.03147      4.5039   0.1281      0.0001  0.01283      1.1028 0.007176 
  95%Lo    0.8411                0.9122                0.0001               <min                 <min              
  95%Hi   >max                 >max                 11.4416               17.2442              481.5178            


MARGINAL DISTRIBUTION VALUES AND HISTOGRAMS - curve height is an estimate of marginal posterior probability
========================================
 Summaries
	Value  	 q1  	 q2  	 qa  	 m1  	 m2  	 t   	 0u 	 1u 	 0_Ka	 1_Ka
	Minbin 	   0.0384	   0.0384	   0.0192	   0.5000	   0.5000	   0.0025	   0.1236	   0.3733	   0.1500	   0.3500
	Maxbin	  76.7830	  76.7830	  38.3915	 999.5000	 999.5000	   4.9975	   2.6792	   8.0910	  99.9500	  15.6500
	HiPt  	   3.8027	   3.7258	   4.5133	   0.5000	   0.5000	   0.0825	   0.6855	   1.4588	   6.9500	   1.9500
	HiSmth	   3.8795	   3.7258	   4.5133	   0.5000	   0.5000	   0.0825	   0.7244	   1.4322	   6.9500	   1.9500
	Mean  	  32.9194	  34.2930	   5.5232	 414.1377	 412.8148	   0.5368	   0.7190	   1.5272	  36.6387	   2.3862
	95Lo  	   2.4199	   2.4967	   0.4033	   3.5000	   5.5000	   0.0225	   0.3664	   0.8241	   2.8500	   1.0500
	95Hi  	  74.4015	  74.5552	  14.2696	 955.5000	 952.5000	   2.3425	   1.2134	   2.7290	  94.7500	   4.7500
	HPD90Lo	  1.3444 	  1.4212 	  0.0192 	  0.5000 	  0.5000 	  0.0025 	  0.0825?	  0.6982?	  1.0500?	  0.9500 
	HPD90Hi	 67.7180 	 68.2558 	  9.7755 	833.5000 	824.5000 	  1.3075 	  1.1066?	  2.2699?	 80.6500?	  3.9500 

	Parameter	q1  	L	q2  	L	qa  	L	m1  	L	m2  	L	t   	L	0u 	L	1u 	L	0_Ka	L	1_Ka	L
	HiPt	   3.8027	 0.03295 	   3.7258	 0.03147 	   4.5133	 0.12805 	   0.5000	 0.01057 	   0.5000	 0.00683 	   0.0825	 2.58819 	   0.6855	 0.00248 	   1.4588	 0.00248 	   6.9500	 0.02538 	   1.9500	 0.50904 

	   0	   0.0384	 0.00006 	   0.0384	 0.00004 	   0.0192	 0.05692 	   0.5000	 0.01057 	   0.5000	 0.00683 	 0.002500	 1.05313 	 0.000101	 0.00000 	 0.000101	 0.00000 	   0.0500	 0.00000 	   0.0500	 0.00000 
	   1	   0.1152	 0.00034 	   0.1152	 0.00045 	   0.0576	 0.05839 	   1.5000	 0.00758 	   1.5000	 0.00669 	   0.0075	 1.10773 	 0.000103	 0.00000 	 0.000103	 0.00000 	   0.1500	 0.00009 	   0.1500	 0.00000 
	   2	   0.1921	 0.00068 	   0.1921	 0.00070 	   0.0960	 0.06066 	   2.5000	 0.00542 	   2.5000	 0.00500 	   0.0125	 1.28769 	 0.000105	 0.00000 	 0.000105	 0.00000 	   0.2500	 0.00019 	   0.2500	 0.00000 
	   3	   0.2689	 0.00101 	   0.2689	 0.00103 	   0.1344	 0.06229 	   3.5000	 0.00489 	   3.5000	 0.00355 	   0.0175	 1.38882 	 0.000107	 0.00000 	 0.000107	 0.00000 	   0.3500	 0.00021 	   0.3500	 0.00007 
	   4	   0.3457	 0.00153 	   0.3457	 0.00146 	   0.1728	 0.06394 	   4.5000	 0.00511 	   4.5000	 0.00255 	   0.0225	 1.56165 	 0.000109	 0.00000 	 0.000109	 0.00000 	   0.4500	 0.00119 	   0.4500	 0.00057 
	   5	   0.4225	 0.00202 	   0.4225	 0.00185 	   0.2113	 0.06578 	   5.5000	 0.00487 	   5.5000	 0.00192 	   0.0275	 1.70647 	 0.000111	 0.00000 	 0.000111	 0.00000 	   0.5500	 0.00202 	   0.5500	 0.00226 
	   6	   0.4993	 0.00246 	   0.4993	 0.00226 	   0.2497	 0.06748 	   6.5000	 0.00435 	   6.5000	 0.00156 	   0.0325	 1.82232 	 0.000113	 0.00000 	 0.000113	 0.00000 	   0.6500	 0.00273 	   0.6500	 0.00833 
	   7	   0.5762	 0.00295 	   0.5762	 0.00265 	   0.2881	 0.06895 	   7.5000	 0.00398 	   7.5000	 0.00135 	   0.0375	 1.92915 	 0.000115	 0.00000 	 0.000115	 0.00000 	   0.7500	 0.00323 	   0.7500	 0.02243 
	   8	   0.6530	 0.00345 	   0.6530	 0.00299 	   0.3265	 0.07025 	   8.5000	 0.00363 	   8.5000	 0.00124 	   0.0425	 2.03171 	 0.000117	 0.00000 	 0.000117	 0.00000 	   0.8500	 0.00363 	   0.8500	 0.05209 
	   9	   0.7298	 0.00398 	   0.7298	 0.00335 	   0.3649	 0.07140 	   9.5000	 0.00329 	   9.5000	 0.00120 	   0.0475	 2.13000 	 0.000119	 0.00000 	 0.000119	 0.00000 	   0.9500	 0.00470 	   0.9500	 0.09335 
	  10	   0.8066	 0.00456 	   0.8066	 0.00380 	   0.4033	 0.07241 	  10.5000	 0.00298 	  10.5000	 0.00116 	   0.0525	 2.23731 	 0.000121	 0.00000 	 0.000121	 0.00000 	   1.0500	 0.00603 	   1.0500	 0.14560 
	  11	   0.8834	 0.00518 	   0.8834	 0.00437 	   0.4417	 0.07332 	  11.5000	 0.00272 	  11.5000	 0.00111 	   0.0575	 2.31565 	 0.000124	 0.00000 	 0.000124	 0.00000 	   1.1500	 0.00679 	   1.1500	 0.20828 
	  12	   0.9603	 0.00584 	   0.9603	 0.00505 	   0.4801	 0.07415 	  12.5000	 0.00246 	  12.5000	 0.00109 	   0.0625	 2.43815 	 0.000126	 0.00000 	 0.000126	 0.00000 	   1.2500	 0.00845 	   1.2500	 0.27150 
	  13	   1.0371	 0.00660 	   1.0371	 0.00581 	   0.5185	 0.07492 	  13.5000	 0.00232 	  13.5000	 0.00108 	   0.0675	 2.52219 	 0.000128	 0.00000 	 0.000128	 0.00000 	   1.3500	 0.00864 	   1.3500	 0.33707 
	  14	   1.1139	 0.00747 	   1.1139	 0.00665 	   0.5570	 0.07565 	  14.5000	 0.00220 	  14.5000	 0.00107 	   0.0725	 2.57062 	 0.000131	 0.00000 	 0.000131	 0.00000 	   1.4500	 0.01121 	   1.4500	 0.39670 
	  15	   1.1907	 0.00844 	   1.1907	 0.00756 	   0.5954	 0.07634 	  15.5000	 0.00207 	  15.5000	 0.00105 	   0.0775	 2.58344 	 0.000133	 0.00000 	 0.000133	 0.00000 	   1.5500	 0.00805 	   1.5500	 0.43433 
	  16	   1.2676	 0.00948 	   1.2676	 0.00852 	   0.6338	 0.07700 	  16.5000	 0.00195 	  16.5000	 0.00105 	   0.0825	 2.58819 	 0.000136	 0.00000 	 0.000136	 0.00000 	   1.6500	 0.01142 	   1.6500	 0.47987 
	  17	   1.3444	 0.01057 	   1.3444	 0.00953 	   0.6722	 0.07764 	  17.5000	 0.00186 	  17.5000	 0.00105 	   0.0875	 2.58724 	 0.000138	 0.00000 	 0.000138	 0.00000 	   1.7500	 0.01140 	   1.7500	 0.49425 
	  18	   1.4212	 0.01167 	   1.4212	 0.01058 	   0.7106	 0.07826 	  18.5000	 0.00181 	  18.5000	 0.00104 	   0.0925	 2.49940 	 0.000141	 0.00000 	 0.000141	 0.00000 	   1.8500	 0.01142 	   1.8500	 0.50805 
	  19	   1.4980	 0.01278 	   1.4980	 0.01167 	   0.7490	 0.07886 	  19.5000	 0.00178 	  19.5000	 0.00101 	   0.0975	 2.39114 	 0.000143	 0.00000 	 0.000143	 0.00000 	   1.9500	 0.01251 	   1.9500	 0.50904 
	  20	   1.5748	 0.01391 	   1.5748	 0.01280 	   0.7874	 0.07945 	  20.5000	 0.00172 	  20.5000	 0.00099 	   0.1025	 2.54641 	 0.000146	 0.00000 	 0.000146	 0.00000 	   2.0500	 0.01505 	   2.0500	 0.50634 
	  21	   1.6517	 0.01505 	   1.6517	 0.01397 	   0.8258	 0.08004 	  21.5000	 0.00165 	  21.5000	 0.00098 	   0.1075	 2.52362 	 0.000149	 0.00000 	 0.000149	 0.00000 	   2.1500	 0.01441 	   2.1500	 0.49273 
	  22	   1.7285	 0.01621 	   1.7285	 0.01518 	   0.8642	 0.08061 	  22.5000	 0.00162 	  22.5000	 0.00099 	   0.1125	 2.48041 	 0.000151	 0.00000 	 0.000151	 0.00000 	   2.2500	 0.01524 	   2.2500	 0.46432 
	  23	   1.8053	 0.01738 	   1.8053	 0.01642 	   0.9027	 0.08116 	  23.5000	 0.00163 	  23.5000	 0.00102 	   0.1175	 2.52789 	 0.000154	 0.00000 	 0.000154	 0.00000 	   2.3500	 0.01631 	   2.3500	 0.44635 
	  24	   1.8821	 0.01857 	   1.8821	 0.01766 	   0.9411	 0.08171 	  24.5000	 0.00164 	  24.5000	 0.00105 	   0.1225	 2.47661 	 0.000157	 0.00000 	 0.000157	 0.00000 	   2.4500	 0.01602 	   2.4500	 0.41266 
	  25	   1.9589	 0.01977 	   1.9589	 0.01889 	   0.9795	 0.08223 	  25.5000	 0.00159 	  25.5000	 0.00108 	   0.1275	 2.47376 	 0.000160	 0.00000 	 0.000160	 0.00000 	   2.5500	 0.01693 	   2.5500	 0.37717 
	  26	   2.0358	 0.02095 	   2.0358	 0.02009 	   1.0179	 0.08274 	  26.5000	 0.00153 	  26.5000	 0.00110 	   0.1325	 2.46806 	 0.000163	 0.00000 	 0.000163	 0.00000 	   2.6500	 0.01702 	   2.6500	 0.35668 
	  27	   2.1126	 0.02211 	   2.1126	 0.02125 	   1.0563	 0.08323 	  27.5000	 0.00148 	  27.5000	 0.00112 	   0.1375	 2.30330 	 0.000166	 0.00000 	 0.000166	 0.00000 	   2.7500	 0.01664 	   2.7500	 0.31822 
	  28	   2.1894	 0.02323 	   2.1894	 0.02236 	   1.0947	 0.08369 	  28.5000	 0.00147 	  28.5000	 0.00112 	   0.1425	 2.17463 	 0.000169	 0.00000 	 0.000169	 0.00000 	   2.8500	 0.01669 	   2.8500	 0.29270 
	  29	   2.2662	 0.02431 	   2.2662	 0.02340 	   1.1331	 0.08413 	  29.5000	 0.00147 	  29.5000	 0.00110 	   0.1475	 2.10246 	 0.000172	 0.00000 	 0.000172	 0.00000 	   2.9500	 0.01935 	   2.9500	 0.26008 
	  30	   2.3431	 0.02532 	   2.3431	 0.02438 	   1.1715	 0.08454 	  30.5000	 0.00147 	  30.5000	 0.00109 	   0.1525	 2.01604 	 0.000175	 0.00000 	 0.000175	 0.00000 	   3.0500	 0.02025 	   3.0500	 0.23729 
	  31	   2.4199	 0.02627 	   2.4199	 0.02528 	   1.2099	 0.08493 	  31.5000	 0.00147 	  31.5000	 0.00109 	   0.1575	 2.01035 	 0.000179	 0.00000 	 0.000179	 0.00000 	   3.1500	 0.01942 	   3.1500	 0.20246 
	  32	   2.4967	 0.02714 	   2.4967	 0.02612 	   1.2483	 0.08529 	  32.5000	 0.00146 	  32.5000	 0.00111 	   0.1625	 1.90446 	 0.000182	 0.00000 	 0.000182	 0.00000 	   3.2500	 0.02170 	   3.2500	 0.19182 
	  33	   2.5735	 0.02794 	   2.5735	 0.02688 	   1.2868	 0.08563 	  33.5000	 0.00146 	  33.5000	 0.00113 	   0.1675	 1.85651 	 0.000185	 0.00000 	 0.000185	 0.00000 	   3.3500	 0.02016 	   3.3500	 0.16509 
	  34	   2.6503	 0.02866 	   2.6503	 0.02757 	   1.3252	 0.08595 	  34.5000	 0.00146 	  34.5000	 0.00115 	   0.1725	 1.77864 	 0.000189	 0.00000 	 0.000189	 0.00000 	   3.4500	 0.01847 	   3.4500	 0.14883 
	  35	   2.7272	 0.02932 	   2.7272	 0.02819 	   1.3636	 0.08626 	  35.5000	 0.00143 	  35.5000	 0.00117 	   0.1775	 1.65899 	 0.000192	 0.00000 	 0.000192	 0.00000 	   3.5500	 0.02001 	   3.5500	 0.13423 
	  36	   2.8040	 0.02990 	   2.8040	 0.02875 	   1.4020	 0.08655 	  36.5000	 0.00141 	  36.5000	 0.00119 	   0.1825	 1.68368 	 0.000196	 0.00000 	 0.000196	 0.00000 	   3.6500	 0.01916 	   3.6500	 0.11958 
	  37	   2.8808	 0.03042 	   2.8808	 0.02925 	   1.4404	 0.08684 	  37.5000	 0.00140 	  37.5000	 0.00121 	   0.1875	 1.60106 	 0.000200	 0.00000 	 0.000200	 0.00000 	   3.7500	 0.02075 	   3.7500	 0.10232 
	  38	   2.9576	 0.03087 	   2.9576	 0.02969 	   1.4788	 0.08713 	  38.5000	 0.00139 	  38.5000	 0.00123 	   0.1925	 1.64094 	 0.000203	 0.00000 	 0.000203	 0.00000 	   3.8500	 0.01980 	   3.8500	 0.09354 
	  39	   3.0344	 0.03127 	   3.0344	 0.03007 	   1.5172	 0.08741 	  39.5000	 0.00139 	  39.5000	 0.00124 	   0.1975	 1.56782 	 0.000207	 0.00000 	 0.000207	 0.00000 	   3.9500	 0.01921 	   3.9500	 0.07891 
	  40	   3.1113	 0.03162 	   3.1113	 0.03040 	   1.5556	 0.08771 	  40.5000	 0.00139 	  40.5000	 0.00123 	   0.2025	 1.53601 	 0.000211	 0.00000 	 0.000211	 0.00000 	   4.0500	 0.02125 	   4.0500	 0.07248 
	  41	   3.1881	 0.03192 	   3.1881	 0.03068 	   1.5940	 0.08801 	  41.5000	 0.00138 	  41.5000	 0.00123 	   0.2075	 1.50562 	 0.000215	 0.00000 	 0.000215	 0.00000 	   4.1500	 0.02208 	   4.1500	 0.06322 
	  42	   3.2649	 0.03217 	   3.2649	 0.03091 	   1.6325	 0.08832 	  42.5000	 0.00138 	  42.5000	 0.00124 	   0.2125	 1.48995 	 0.000219	 0.00000 	 0.000219	 0.00000 	   4.2500	 0.02065 	   4.2500	 0.05714 
	  43	   3.3417	 0.03238 	   3.3417	 0.03110 	   1.6709	 0.08866 	  43.5000	 0.00138 	  43.5000	 0.00125 	   0.2175	 1.49945 	 0.000223	 0.00000 	 0.000223	 0.00000 	   4.3500	 0.02137 	   4.3500	 0.05175 
	  44	   3.4186	 0.03256 	   3.4186	 0.03125 	   1.7093	 0.08901 	  44.5000	 0.00137 	  44.5000	 0.00126 	   0.2225	 1.44390 	 0.000227	 0.00000 	 0.000227	 0.00000 	   4.4500	 0.02253 	   4.4500	 0.04463 
	  45	   3.4954	 0.03270 	   3.4954	 0.03136 	   1.7477	 0.08938 	  45.5000	 0.00137 	  45.5000	 0.00126 	   0.2275	 1.42775 	 0.000231	 0.00000 	 0.000231	 0.00000 	   4.5500	 0.02187 	   4.5500	 0.04069 
	  46	   3.5722	 0.03280 	   3.5722	 0.03143 	   1.7861	 0.08978 	  46.5000	 0.00137 	  46.5000	 0.00126 	   0.2325	 1.44627 	 0.000236	 0.00000 	 0.000236	 0.00000 	   4.6500	 0.02248 	   4.6500	 0.03402 
	  47	   3.6490	 0.03288 	   3.6490	 0.03146 	   1.8245	 0.09020 	  47.5000	 0.00137 	  47.5000	 0.00125 	   0.2375	 1.38882 	 0.000240	 0.00000 	 0.000240	 0.00000 	   4.7500	 0.02286 	   4.7500	 0.03079 
	  48	   3.7258	 0.03293 	   3.7258	 0.03147 	   1.8629	 0.09065 	  48.5000	 0.00138 	  48.5000	 0.00125 	   0.2425	 1.34989 	 0.000244	 0.00000 	 0.000244	 0.00000 	   4.8500	 0.02160 	   4.8500	 0.02809 
	  49	   3.8027	 0.03295 	   3.8027	 0.03144 	   1.9013	 0.09112 	  49.5000	 0.00138 	  49.5000	 0.00125 	   0.2475	 1.36935 	 0.000249	 0.00000 	 0.000249	 0.00000 	   4.9500	 0.02160 	   4.9500	 0.02343 
	  50	   3.8795	 0.03295 	   3.8795	 0.03138 	   1.9397	 0.09162 	  50.5000	 0.00137 	  50.5000	 0.00126 	   0.2525	 1.30905 	 0.000254	 0.00000 	 0.000254	 0.00000 	   5.0500	 0.02270 	   5.0500	 0.02018 
	  51	   3.9563	 0.03292 	   3.9563	 0.03130 	   1.9782	 0.09215 	  51.5000	 0.00135 	  51.5000	 0.00126 	   0.2575	 1.23878 	 0.000258	 0.00000 	 0.000258	 0.00000 	   5.1500	 0.01956 	   5.1500	 0.01878 
	  52	   4.0331	 0.03287 	   4.0331	 0.03119 	   2.0166	 0.09270 	  52.5000	 0.00134 	  52.5000	 0.00127 	   0.2625	 1.18892 	 0.000263	 0.00000 	 0.000263	 0.00000 	   5.2500	 0.02224 	   5.2500	 0.01726 
	  53	   4.1099	 0.03281 	   4.1099	 0.03106 	   2.0550	 0.09327 	  53.5000	 0.00134 	  53.5000	 0.00128 	   0.2675	 1.11153 	 0.000268	 0.00000 	 0.000268	 0.00000 	   5.3500	 0.02357 	   5.3500	 0.01498 
	  54	   4.1868	 0.03272 	   4.1868	 0.03090 	   2.0934	 0.09386 	  54.5000	 0.00134 	  54.5000	 0.00129 	   0.2725	 1.07877 	 0.000273	 0.00000 	 0.000273	 0.00000 	   5.4500	 0.02324 	   5.4500	 0.01258 
	  55	   4.2636	 0.03261 	   4.2636	 0.03073 	   2.1318	 0.09448 	  55.5000	 0.00135 	  55.5000	 0.00129 	   0.2775	 1.04743 	 0.000278	 0.00000 	 0.000278	 0.00000 	   5.5500	 0.02251 	   5.5500	 0.01189 
	  56	   4.3404	 0.03249 	   4.3404	 0.03054 	   2.1702	 0.09511 	  56.5000	 0.00136 	  56.5000	 0.00129 	   0.2825	 0.99995 	 0.000283	 0.00000 	 0.000283	 0.00000 	   5.6500	 0.02253 	   5.6500	 0.01078 
	  57	   4.4172	 0.03235 	   4.4172	 0.03034 	   2.2086	 0.09575 	  57.5000	 0.00136 	  57.5000	 0.00129 	   0.2875	 0.96149 	 0.000288	 0.00000 	 0.000288	 0.00000 	   5.7500	 0.02376 	   5.7500	 0.00817 
	  58	   4.4941	 0.03220 	   4.4941	 0.03012 	   2.2470	 0.09642 	  58.5000	 0.00135 	  58.5000	 0.00130 	   0.2925	 0.94677 	 0.000294	 0.00000 	 0.000294	 0.00000 	   5.8500	 0.02357 	   5.8500	 0.00781 
	  59	   4.5709	 0.03203 	   4.5709	 0.02989 	   2.2854	 0.09709 	  59.5000	 0.00134 	  59.5000	 0.00130 	   0.2975	 0.88505 	 0.000299	 0.00000 	 0.000299	 0.00000 	   5.9500	 0.02253 	   5.9500	 0.00700 
	  60	   4.6477	 0.03185 	   4.6477	 0.02966 	   2.3238	 0.09778 	  60.5000	 0.00132 	  60.5000	 0.00131 	   0.3025	 0.88789 	 0.000305	 0.00000 	 0.000305	 0.00000 	   6.0500	 0.02184 	   6.0500	 0.00627 
	  61	   4.7245	 0.03166 	   4.7245	 0.02941 	   2.3623	 0.09847 	  61.5000	 0.00130 	  61.5000	 0.00130 	   0.3075	 0.86415 	 0.000310	 0.00000 	 0.000310	 0.00000 	   6.1500	 0.02338 	   6.1500	 0.00544 
	  62	   4.8013	 0.03146 	   4.8013	 0.02916 	   2.4007	 0.09917 	  62.5000	 0.00128 	  62.5000	 0.00129 	   0.3125	 0.86605 	 0.000316	 0.00000 	 0.000316	 0.00000 	   6.2500	 0.02426 	   6.2500	 0.00522 
	  63	   4.8782	 0.03125 	   4.8782	 0.02890 	   2.4391	 0.09989 	  63.5000	 0.00127 	  63.5000	 0.00129 	   0.3175	 0.81145 	 0.000322	 0.00000 	 0.000322	 0.00000 	   6.3500	 0.02438 	   6.3500	 0.00444 
	  64	   4.9550	 0.03104 	   4.9550	 0.02864 	   2.4775	 0.10060 	  64.5000	 0.00126 	  64.5000	 0.00129 	   0.3225	 0.78961 	 0.000328	 0.00000 	 0.000328	 0.00000 	   6.4500	 0.02160 	   6.4500	 0.00387 
	  65	   5.0318	 0.03081 	   5.0318	 0.02838 	   2.5159	 0.10132 	  65.5000	 0.00125 	  65.5000	 0.00130 	   0.3275	 0.78154 	 0.000334	 0.00000 	 0.000334	 0.00000 	   6.5500	 0.02179 	   6.5500	 0.00309 
	  66	   5.1086	 0.03059 	   5.1086	 0.02811 	   2.5543	 0.10205 	  66.5000	 0.00124 	  66.5000	 0.00131 	   0.3325	 0.76919 	 0.000340	 0.00000 	 0.000340	 0.00000 	   6.6500	 0.02291 	   6.6500	 0.00389 
	  67	   5.1854	 0.03035 	   5.1854	 0.02785 	   2.5927	 0.10278 	  67.5000	 0.00124 	  67.5000	 0.00132 	   0.3375	 0.77347 	 0.000347	 0.00000 	 0.000347	 0.00000 	   6.7500	 0.02084 	   6.7500	 0.00242 
	  68	   5.2623	 0.03011 	   5.2623	 0.02758 	   2.6311	 0.10351 	  68.5000	 0.00123 	  68.5000	 0.00133 	   0.3425	 0.76207 	 0.000353	 0.00000 	 0.000353	 0.00000 	   6.8500	 0.02208 	   6.8500	 0.00223 
	  69	   5.3391	 0.02987 	   5.3391	 0.02732 	   2.6695	 0.10425 	  69.5000	 0.00123 	  69.5000	 0.00134 	   0.3475	 0.72456 	 0.000360	 0.00000 	 0.000360	 0.00000 	   6.9500	 0.02538 	   6.9500	 0.00237 
	  70	   5.4159	 0.02963 	   5.4159	 0.02706 	   2.7080	 0.10499 	  70.5000	 0.00123 	  70.5000	 0.00134 	   0.3525	 0.70699 	 0.000366	 0.00000 	 0.000366	 0.00000 	   7.0500	 0.02172 	   7.0500	 0.00199 
	  71	   5.4927	 0.02939 	   5.4927	 0.02680 	   2.7464	 0.10573 	  71.5000	 0.00123 	  71.5000	 0.00135 	   0.3575	 0.67376 	 0.000373	 0.00000 	 0.000373	 0.00000 	   7.1500	 0.02393 	   7.1500	 0.00133 
	  72	   5.5696	 0.02914 	   5.5696	 0.02654 	   2.7848	 0.10647 	  72.5000	 0.00123 	  72.5000	 0.00135 	   0.3625	 0.62580 	 0.000380	 0.00000 	 0.000380	 0.00000 	   7.2500	 0.02365 	   7.2500	 0.00173 
	  73	   5.6464	 0.02890 	   5.6464	 0.02629 	   2.8232	 0.10722 	  73.5000	 0.00122 	  73.5000	 0.00136 	   0.3675	 0.63340 	 0.000387	 0.00000 	 0.000387	 0.00000 	   7.3500	 0.02310 	   7.3500	 0.00147 
	  74	   5.7232	 0.02865 	   5.7232	 0.02604 	   2.8616	 0.10796 	  74.5000	 0.00121 	  74.5000	 0.00136 	   0.3725	 0.59446 	 0.000394	 0.00000 	 0.000394	 0.00000 	   7.4500	 0.02284 	   7.4500	 0.00154 
	  75	   5.8000	 0.02841 	   5.8000	 0.02579 	   2.9000	 0.10870 	  75.5000	 0.00120 	  75.5000	 0.00136 	   0.3775	 0.60348 	 0.000402	 0.00000 	 0.000402	 0.00000 	   7.5500	 0.02448 	   7.5500	 0.00135 
	  76	   5.8768	 0.02817 	   5.8768	 0.02554 	   2.9384	 0.10944 	  76.5000	 0.00120 	  76.5000	 0.00136 	   0.3825	 0.59209 	 0.000409	 0.00000 	 0.000409	 0.00000 	   7.6500	 0.02189 	   7.6500	 0.00104 
	  77	   5.9537	 0.02793 	   5.9537	 0.02530 	   2.9768	 0.11018 	  77.5000	 0.00119 	  77.5000	 0.00136 	   0.3875	 0.57879 	 0.000417	 0.00000 	 0.000417	 0.00000 	   7.7500	 0.02146 	   7.7500	 0.00055 
	  78	   6.0305	 0.02769 	   6.0305	 0.02507 	   3.0152	 0.11092 	  78.5000	 0.00119 	  78.5000	 0.00136 	   0.3925	 0.58402 	 0.000425	 0.00000 	 0.000425	 0.00000 	   7.8500	 0.02146 	   7.8500	 0.00064 
	  79	   6.1073	 0.02746 	   6.1073	 0.02483 	   3.0536	 0.11166 	  79.5000	 0.00118 	  79.5000	 0.00136 	   0.3975	 0.57879 	 0.000433	 0.00000 	 0.000433	 0.00000 	   7.9500	 0.02198 	   7.9500	 0.00064 
	  80	   6.1841	 0.02723 	   6.1841	 0.02460 	   3.0921	 0.11239 	  80.5000	 0.00118 	  80.5000	 0.00136 	   0.4025	 0.55220 	 0.000441	 0.00000 	 0.000441	 0.00000 	   8.0500	 0.02101 	   8.0500	 0.00069 
	  81	   6.2609	 0.02700 	   6.2609	 0.02438 	   3.1305	 0.11311 	  81.5000	 0.00117 	  81.5000	 0.00136 	   0.4075	 0.55790 	 0.000449	 0.00000 	 0.000449	 0.00000 	   8.1500	 0.02144 	   8.1500	 0.00050 
	  82	   6.3378	 0.02678 	   6.3378	 0.02416 	   3.1689	 0.11383 	  82.5000	 0.00117 	  82.5000	 0.00136 	   0.4125	 0.51279 	 0.000457	 0.00000 	 0.000457	 0.00000 	   8.2500	 0.02172 	   8.2500	 0.00074 
	  83	   6.4146	 0.02656 	   6.4146	 0.02394 	   3.2073	 0.11455 	  83.5000	 0.00117 	  83.5000	 0.00137 	   0.4175	 0.52846 	 0.000466	 0.00000 	 0.000466	 0.00000 	   8.3500	 0.02253 	   8.3500	 0.00057 
	  84	   6.4914	 0.02634 	   6.4914	 0.02373 	   3.2457	 0.11525 	  84.5000	 0.00117 	  84.5000	 0.00139 	   0.4225	 0.49903 	 0.000474	 0.00000 	 0.000474	 0.00000 	   8.4500	 0.02111 	   8.4500	 0.00040 
	  85	   6.5682	 0.02613 	   6.5682	 0.02352 	   3.2841	 0.11595 	  85.5000	 0.00117 	  85.5000	 0.00140 	   0.4275	 0.48241 	 0.000483	 0.00000 	 0.000483	 0.00000 	   8.5500	 0.02405 	   8.5500	 0.00047 
	  86	   6.6450	 0.02592 	   6.6450	 0.02331 	   3.3225	 0.11663 	  86.5000	 0.00117 	  86.5000	 0.00141 	   0.4325	 0.47908 	 0.000492	 0.00000 	 0.000492	 0.00000 	   8.6500	 0.02006 	   8.6500	 0.00033 
	  87	   6.7219	 0.02572 	   6.7219	 0.02311 	   3.3609	 0.11730 	  87.5000	 0.00117 	  87.5000	 0.00141 	   0.4375	 0.47149 	 0.000501	 0.00000 	 0.000501	 0.00000 	   8.7500	 0.02120 	   8.7500	 0.00040 
	  88	   6.7987	 0.02552 	   6.7987	 0.02291 	   3.3993	 0.11796 	  88.5000	 0.00116 	  88.5000	 0.00141 	   0.4425	 0.45154 	 0.000511	 0.00000 	 0.000511	 0.00000 	   8.8500	 0.02125 	   8.8500	 0.00024 
	  89	   6.8755	 0.02532 	   6.8755	 0.02271 	   3.4378	 0.11861 	  89.5000	 0.00116 	  89.5000	 0.00141 	   0.4475	 0.42638 	 0.000520	 0.00000 	 0.000520	 0.00000 	   8.9500	 0.01930 	   8.9500	 0.00021 
	  90	   6.9523	 0.02513 	   6.9523	 0.02252 	   3.4762	 0.11924 	  90.5000	 0.00116 	  90.5000	 0.00141 	   0.4525	 0.43160 	 0.000530	 0.00000 	 0.000530	 0.00000 	   9.0500	 0.01932 	   9.0500	 0.00057 
	  91	   7.0292	 0.02495 	   7.0292	 0.02233 	   3.5146	 0.11986 	  91.5000	 0.00117 	  91.5000	 0.00140 	   0.4575	 0.42638 	 0.000540	 0.00000 	 0.000540	 0.00000 	   9.1500	 0.02125 	   9.1500	 0.00031 
	  92	   7.1060	 0.02476 	   7.1060	 0.02215 	   3.5530	 0.12045 	  92.5000	 0.00117 	  92.5000	 0.00140 	   0.4625	 0.43018 	 0.000550	 0.00000 	 0.000550	 0.00000 	   9.2500	 0.02227 	   9.2500	 0.00009 
	  93	   7.1828	 0.02459 	   7.1828	 0.02196 	   3.5914	 0.12103 	  93.5000	 0.00117 	  93.5000	 0.00140 	   0.4675	 0.40359 	 0.000560	 0.00000 	 0.000560	 0.00000 	   9.3500	 0.02058 	   9.3500	 0.00014 
	  94	   7.2596	 0.02441 	   7.2596	 0.02178 	   3.6298	 0.12160 	  94.5000	 0.00117 	  94.5000	 0.00139 	   0.4725	 0.41783 	 0.000570	 0.00000 	 0.000570	 0.00000 	   9.4500	 0.02187 	   9.4500	 0.00014 
	  95	   7.3364	 0.02424 	   7.3364	 0.02161 	   3.6682	 0.12214 	  95.5000	 0.00117 	  95.5000	 0.00138 	   0.4775	 0.41498 	 0.000581	 0.00000 	 0.000581	 0.00000 	   9.5500	 0.01906 	   9.5500	 0.00021 
	  96	   7.4133	 0.02407 	   7.4133	 0.02144 	   3.7066	 0.12266 	  96.5000	 0.00117 	  96.5000	 0.00137 	   0.4825	 0.40359 	 0.000592	 0.00000 	 0.000592	 0.00000 	   9.6500	 0.02065 	   9.6500	 0.00024 
	  97	   7.4901	 0.02391 	   7.4901	 0.02127 	   3.7450	 0.12316 	  97.5000	 0.00117 	  97.5000	 0.00136 	   0.4875	 0.38934 	 0.000603	 0.00000 	 0.000603	 0.00000 	   9.7500	 0.02168 	   9.7500	 0.00014 
	  98	   7.5669	 0.02375 	   7.5669	 0.02110 	   3.7835	 0.12363 	  98.5000	 0.00117 	  98.5000	 0.00135 	   0.4925	 0.39077 	 0.000614	 0.00000 	 0.000614	 0.00000 	   9.8500	 0.02144 	   9.8500	 0.00012 
	  99	   7.6437	 0.02360 	   7.6437	 0.02094 	   3.8219	 0.12409 	  99.5000	 0.00117 	  99.5000	 0.00135 	   0.4975	 0.40074 	 0.000625	 0.00000 	 0.000625	 0.00000 	   9.9500	 0.02163 	   9.9500	 0.00012 
	 100	   7.7205	 0.02344 	   7.7205	 0.02078 	   3.8603	 0.12452 	 100.5000	 0.00117 	 100.5000	 0.00135 	   0.5025	 0.38697 	 0.000637	 0.00000 	 0.000637	 0.00000 	  10.0500	 0.02134 	  10.0500	 0.00005 
	 101	   7.7974	 0.02330 	   7.7974	 0.02062 	   3.8987	 0.12493 	 101.5000	 0.00117 	 101.5000	 0.00135 	   0.5075	 0.38839 	 0.000649	 0.00000 	 0.000649	 0.00000 	  10.1500	 0.02108 	  10.1500	 0.00009 
	 102	   7.8742	 0.02315 	   7.8742	 0.02047 	   3.9371	 0.12531 	 102.5000	 0.00116 	 102.5000	 0.00135 	   0.5125	 0.36513 	 0.000661	 0.00000 	 0.000661	 0.00000 	  10.2500	 0.02063 	  10.2500	 0.00002 
	 103	   7.9510	 0.02301 	   7.9510	 0.02032 	   3.9755	 0.12567 	 103.5000	 0.00116 	 103.5000	 0.00135 	   0.5175	 0.38222 	 0.000673	 0.00000 	 0.000673	 0.00000 	  10.3500	 0.01809 	  10.3500	 0.00000 
	 104	   8.0278	 0.02287 	   8.0278	 0.02017 	   4.0139	 0.12600 	 104.5000	 0.00115 	 104.5000	 0.00135 	   0.5225	 0.38270 	 0.000685	 0.00000 	 0.000685	 0.00000 	  10.4500	 0.02120 	  10.4500	 0.00012 
	 105	   8.1047	 0.02273 	   8.1047	 0.02002 	   4.0523	 0.12631 	 105.5000	 0.00114 	 105.5000	 0.00136 	   0.5275	 0.38127 	 0.000698	 0.00000 	 0.000698	 0.00000 	  10.5500	 0.02001 	  10.5500	 0.00000 
	 106	   8.1815	 0.02259 	   8.1815	 0.01988 	   4.0907	 0.12660 	 106.5000	 0.00114 	 106.5000	 0.00137 	   0.5325	 0.35326 	 0.000711	 0.00000 	 0.000711	 0.00000 	  10.6500	 0.02054 	  10.6500	 0.00005 
	 107	   8.2583	 0.02246 	   8.2583	 0.01974 	   4.1291	 0.12686 	 107.5000	 0.00113 	 107.5000	 0.00138 	   0.5375	 0.36181 	 0.000724	 0.00000 	 0.000724	 0.00000 	  10.7500	 0.01954 	  10.7500	 0.00005 
	 108	   8.3351	 0.02233 	   8.3351	 0.01961 	   4.1676	 0.12709 	 108.5000	 0.00113 	 108.5000	 0.00139 	   0.5425	 0.36940 	 0.000738	 0.00000 	 0.000738	 0.00000 	  10.8500	 0.02106 	  10.8500	 0.00012 
	 109	   8.4119	 0.02221 	   8.4119	 0.01947 	   4.2060	 0.12730 	 109.5000	 0.00113 	 109.5000	 0.00140 	   0.5475	 0.38032 	 0.000752	 0.00000 	 0.000752	 0.00000 	  10.9500	 0.01916 	  10.9500	 0.00000 
	 110	   8.4888	 0.02208 	   8.4888	 0.01934 	   4.2444	 0.12748 	 110.5000	 0.00112 	 110.5000	 0.00141 	   0.5525	 0.34851 	 0.000766	 0.00000 	 0.000766	 0.00000 	  11.0500	 0.02260 	  11.0500	 0.00000 
	 111	   8.5656	 0.02196 	   8.5656	 0.01921 	   4.2828	 0.12764 	 111.5000	 0.00112 	 111.5000	 0.00142 	   0.5575	 0.34994 	 0.000780	 0.00000 	 0.000780	 0.00000 	  11.1500	 0.01894 	  11.1500	 0.00009 
	 112	   8.6424	 0.02184 	   8.6424	 0.01909 	   4.3212	 0.12777 	 112.5000	 0.00112 	 112.5000	 0.00141 	   0.5625	 0.37605 	 0.000794	 0.00000 	 0.000794	 0.00000 	  11.2500	 0.02018 	  11.2500	 0.00000 
	 113	   8.7192	 0.02172 	   8.7192	 0.01897 	   4.3596	 0.12788 	 113.5000	 0.00113 	 113.5000	 0.00141 	   0.5675	 0.36181 	 0.000809	 0.00000 	 0.000809	 0.00000 	  11.3500	 0.02089 	  11.3500	 0.00000 
	 114	   8.7960	 0.02160 	   8.7960	 0.01885 	   4.3980	 0.12796 	 114.5000	 0.00113 	 114.5000	 0.00140 	   0.5725	 0.35848 	 0.000824	 0.00000 	 0.000824	 0.00000 	  11.4500	 0.02324 	  11.4500	 0.00005 
	 115	   8.8729	 0.02149 	   8.8729	 0.01873 	   4.4364	 0.12802 	 115.5000	 0.00113 	 115.5000	 0.00140 	   0.5775	 0.34946 	 0.000839	 0.00000 	 0.000839	 0.00000 	  11.5500	 0.01918 	  11.5500	 0.00005 
	 116	   8.9497	 0.02138 	   8.9497	 0.01862 	   4.4748	 0.12805 	 116.5000	 0.00113 	 116.5000	 0.00139 	   0.5825	 0.36940 	 0.000855	 0.00000 	 0.000855	 0.00000 	  11.6500	 0.02106 	  11.6500	 0.00000 
	 117	   9.0265	 0.02127 	   9.0265	 0.01850 	   4.5133	 0.12805 	 117.5000	 0.00113 	 117.5000	 0.00139 	   0.5875	 0.36845 	 0.000871	 0.00000 	 0.000871	 0.00000 	  11.7500	 0.01970 	  11.7500	 0.00002 
	 118	   9.1033	 0.02116 	   9.1033	 0.01839 	   4.5517	 0.12803 	 118.5000	 0.00113 	 118.5000	 0.00139 	   0.5925	 0.34234 	 0.000887	 0.00000 	 0.000887	 0.00000 	  11.8500	 0.01989 	  11.8500	 0.00005 
	 119	   9.1802	 0.02105 	   9.1802	 0.01829 	   4.5901	 0.12799 	 119.5000	 0.00113 	 119.5000	 0.00139 	   0.5975	 0.36133 	 0.000904	 0.00000 	 0.000904	 0.00000 	  11.9500	 0.01935 	  11.9500	 0.00000 
	 120	   9.2570	 0.02094 	   9.2570	 0.01818 	   4.6285	 0.12792 	 120.5000	 0.00113 	 120.5000	 0.00139 	   0.6025	 0.34139 	 0.000920	 0.00000 	 0.000920	 0.00000 	  12.0500	 0.01883 	  12.0500	 0.00002 
	 121	   9.3338	 0.02084 	   9.3338	 0.01808 	   4.6669	 0.12783 	 121.5000	 0.00113 	 121.5000	 0.00139 	   0.6075	 0.33901 	 0.000938	 0.00000 	 0.000938	 0.00000 	  12.1500	 0.02049 	  12.1500	 0.00005 
	 122	   9.4106	 0.02073 	   9.4106	 0.01798 	   4.7053	 0.12772 	 122.5000	 0.00113 	 122.5000	 0.00138 	   0.6125	 0.36560 	 0.000955	 0.00000 	 0.000955	 0.00000 	  12.2500	 0.01997 	  12.2500	 0.00000 
	 123	   9.4874	 0.02063 	   9.4874	 0.01788 	   4.7437	 0.12758 	 123.5000	 0.00114 	 123.5000	 0.00138 	   0.6175	 0.38032 	 0.000973	 0.00000 	 0.000973	 0.00000 	  12.3500	 0.02049 	  12.3500	 0.00007 
	 124	   9.5643	 0.02053 	   9.5643	 0.01778 	   4.7821	 0.12742 	 124.5000	 0.00114 	 124.5000	 0.00138 	   0.6225	 0.34614 	 0.000991	 0.00000 	 0.000991	 0.00000 	  12.4500	 0.01835 	  12.4500	 0.00000 
	 125	   9.6411	 0.02043 	   9.6411	 0.01769 	   4.8205	 0.12723 	 125.5000	 0.00114 	 125.5000	 0.00137 	   0.6275	 0.36798 	 0.001009	 0.00000 	 0.001009	 0.00000 	  12.5500	 0.01892 	  12.5500	 0.00000 
	 126	   9.7179	 0.02033 	   9.7179	 0.01760 	   4.8590	 0.12702 	 126.5000	 0.00115 	 126.5000	 0.00137 	   0.6325	 0.34851 	 0.001028	 0.00000 	 0.001028	 0.00000 	  12.6500	 0.01906 	  12.6500	 0.00000 
	 127	   9.7947	 0.02023 	   9.7947	 0.01751 	   4.8974	 0.12679 	 127.5000	 0.00115 	 127.5000	 0.00137 	   0.6375	 0.34329 	 0.001047	 0.00000 	 0.001047	 0.00000 	  12.7500	 0.01911 	  12.7500	 0.00000 
	 128	   9.8715	 0.02014 	   9.8715	 0.01742 	   4.9358	 0.12654 	 128.5000	 0.00115 	 128.5000	 0.00136 	   0.6425	 0.35326 	 0.001067	 0.00000 	 0.001067	 0.00000 	  12.8500	 0.01980 	  12.8500	 0.00000 
	 129	   9.9484	 0.02004 	   9.9484	 0.01733 	   4.9742	 0.12626 	 129.5000	 0.00115 	 129.5000	 0.00136 	   0.6475	 0.38507 	 0.001086	 0.00000 	 0.001086	 0.00000 	  12.9500	 0.01902 	  12.9500	 0.00000 
	 130	  10.0252	 0.01995 	  10.0252	 0.01725 	   5.0126	 0.12596 	 130.5000	 0.00115 	 130.5000	 0.00136 	   0.6525	 0.32002 	 0.001107	 0.00000 	 0.001107	 0.00000 	  13.0500	 0.01973 	  13.0500	 0.00000 
	 131	  10.1020	 0.01985 	  10.1020	 0.01717 	   5.0510	 0.12564 	 131.5000	 0.00115 	 131.5000	 0.00136 	   0.6575	 0.34614 	 0.001127	 0.00000 	 0.001127	 0.00000 	  13.1500	 0.01956 	  13.1500	 0.00000 
	 132	  10.1788	 0.01976 	  10.1788	 0.01708 	   5.0894	 0.12530 	 132.5000	 0.00115 	 132.5000	 0.00136 	   0.6625	 0.35706 	 0.001148	 0.00000 	 0.001148	 0.00000 	  13.2500	 0.01921 	  13.2500	 0.00000 
	 133	  10.2557	 0.01967 	  10.2557	 0.01701 	   5.1278	 0.12494 	 133.5000	 0.00115 	 133.5000	 0.00136 	   0.6675	 0.35041 	 0.001169	 0.00000 	 0.001169	 0.00000 	  13.3500	 0.01754 	  13.3500	 0.00000 
	 134	  10.3325	 0.01958 	  10.3325	 0.01693 	   5.1662	 0.12456 	 134.5000	 0.00115 	 134.5000	 0.00136 	   0.6725	 0.35943 	 0.001191	 0.00000 	 0.001191	 0.00000 	  13.4500	 0.01968 	  13.4500	 0.00000 
	 135	  10.4093	 0.01949 	  10.4093	 0.01685 	   5.2046	 0.12416 	 135.5000	 0.00115 	 135.5000	 0.00136 	   0.6775	 0.33522 	 0.001213	 0.00000 	 0.001213	 0.00000 	  13.5500	 0.01821 	  13.5500	 0.00000 
	 136	  10.4861	 0.01940 	  10.4861	 0.01678 	   5.2431	 0.12373 	 136.5000	 0.00114 	 136.5000	 0.00136 	   0.6825	 0.33332 	 0.001236	 0.00000 	 0.001236	 0.00000 	  13.6500	 0.01968 	  13.6500	 0.00000 
	 137	  10.5629	 0.01931 	  10.5629	 0.01670 	   5.2815	 0.12329 	 137.5000	 0.00114 	 137.5000	 0.00136 	   0.6875	 0.33996 	 0.001259	 0.00000 	 0.001259	 0.00000 	  13.7500	 0.01726 	  13.7500	 0.00000 
	 138	  10.6398	 0.01922 	  10.6398	 0.01663 	   5.3199	 0.12283 	 138.5000	 0.00114 	 138.5000	 0.00136 	   0.6925	 0.33047 	 0.001282	 0.00000 	 0.001282	 0.00000 	  13.8500	 0.01916 	  13.8500	 0.00002 
	 139	  10.7166	 0.01913 	  10.7166	 0.01656 	   5.3583	 0.12235 	 139.5000	 0.00113 	 139.5000	 0.00136 	   0.6975	 0.36228 	 0.001306	 0.00000 	 0.001306	 0.00000 	  13.9500	 0.01978 	  13.9500	 0.00002 
	 140	  10.7934	 0.01905 	  10.7934	 0.01649 	   5.3967	 0.12185 	 140.5000	 0.00113 	 140.5000	 0.00136 	   0.7025	 0.35753 	 0.001330	 0.00000 	 0.001330	 0.00000 	  14.0500	 0.01733 	  14.0500	 0.00000 
	 141	  10.8702	 0.01896 	  10.8702	 0.01642 	   5.4351	 0.12134 	 141.5000	 0.00112 	 141.5000	 0.00136 	   0.7075	 0.32762 	 0.001355	 0.00000 	 0.001355	 0.00000 	  14.1500	 0.01894 	  14.1500	 0.00000 
	 142	  10.9470	 0.01887 	  10.9470	 0.01636 	   5.4735	 0.12080 	 142.5000	 0.00112 	 142.5000	 0.00135 	   0.7125	 0.35088 	 0.001380	 0.00000 	 0.001380	 0.00000 	  14.2500	 0.01785 	  14.2500	 0.00000 
	 143	  11.0239	 0.01879 	  11.0239	 0.01629 	   5.5119	 0.12025 	 143.5000	 0.00112 	 143.5000	 0.00135 	   0.7175	 0.34661 	 0.001406	 0.00000 	 0.001406	 0.00000 	  14.3500	 0.01937 	  14.3500	 0.00000 
	 144	  11.1007	 0.01870 	  11.1007	 0.01623 	   5.5503	 0.11968 	 144.5000	 0.00113 	 144.5000	 0.00134 	   0.7225	 0.31812 	 0.001432	 0.00000 	 0.001432	 0.00000 	  14.4500	 0.01873 	  14.4500	 0.00002 
	 145	  11.1775	 0.01862 	  11.1775	 0.01616 	   5.5888	 0.11910 	 145.5000	 0.00113 	 145.5000	 0.00134 	   0.7275	 0.33237 	 0.001459	 0.00000 	 0.001459	 0.00000 	  14.5500	 0.01845 	  14.5500	 0.00005 
	 146	  11.2543	 0.01854 	  11.2543	 0.01610 	   5.6272	 0.11850 	 146.5000	 0.00113 	 146.5000	 0.00133 	   0.7325	 0.35801 	 0.001486	 0.00000 	 0.001486	 0.00000 	  14.6500	 0.01849 	  14.6500	 0.00000 
	 147	  11.3312	 0.01845 	  11.3312	 0.01604 	   5.6656	 0.11788 	 147.5000	 0.00114 	 147.5000	 0.00133 	   0.7375	 0.34899 	 0.001514	 0.00000 	 0.001514	 0.00000 	  14.7500	 0.01697 	  14.7500	 0.00000 
	 148	  11.4080	 0.01837 	  11.4080	 0.01598 	   5.7040	 0.11725 	 148.5000	 0.00114 	 148.5000	 0.00133 	   0.7425	 0.35896 	 0.001542	 0.00000 	 0.001542	 0.00000 	  14.8500	 0.01857 	  14.8500	 0.00000 
	 149	  11.4848	 0.01829 	  11.4848	 0.01592 	   5.7424	 0.11660 	 149.5000	 0.00114 	 149.5000	 0.00133 	   0.7475	 0.34756 	 0.001570	 0.00000 	 0.001570	 0.00000 	  14.9500	 0.01790 	  14.9500	 0.00000 
	 150	  11.5616	 0.01821 	  11.5616	 0.01587 	   5.7808	 0.11594 	 150.5000	 0.00115 	 150.5000	 0.00133 	   0.7525	 0.35373 	 0.001600	 0.00000 	 0.001600	 0.00000 	  15.0500	 0.01842 	  15.0500	 0.00000 
	 151	  11.6384	 0.01813 	  11.6384	 0.01581 	   5.8192	 0.11527 	 151.5000	 0.00115 	 151.5000	 0.00133 	   0.7575	 0.33189 	 0.001629	 0.00000 	 0.001629	 0.00000 	  15.1500	 0.01733 	  15.1500	 0.00000 
	 152	  11.7153	 0.01805 	  11.7153	 0.01575 	   5.8576	 0.11458 	 152.5000	 0.00115 	 152.5000	 0.00133 	   0.7625	 0.34566 	 0.001660	 0.00000 	 0.001660	 0.00000 	  15.2500	 0.01757 	  15.2500	 0.00000 
	 153	  11.7921	 0.01797 	  11.7921	 0.01570 	   5.8960	 0.11388 	 153.5000	 0.00114 	 153.5000	 0.00134 	   0.7675	 0.36750 	 0.001690	 0.00000 	 0.001690	 0.00000 	  15.3500	 0.01695 	  15.3500	 0.00000 
	 154	  11.8689	 0.01789 	  11.8689	 0.01564 	   5.9345	 0.11317 	 154.5000	 0.00114 	 154.5000	 0.00134 	   0.7725	 0.35278 	 0.001722	 0.00000 	 0.001722	 0.00000 	  15.4500	 0.01681 	  15.4500	 0.00000 
	 155	  11.9457	 0.01781 	  11.9457	 0.01559 	   5.9729	 0.11245 	 155.5000	 0.00114 	 155.5000	 0.00134 	   0.7775	 0.34044 	 0.001754	 0.00000 	 0.001754	 0.00000 	  15.5500	 0.01716 	  15.5500	 0.00000 
	 156	  12.0225	 0.01773 	  12.0225	 0.01554 	   6.0113	 0.11171 	 156.5000	 0.00114 	 156.5000	 0.00134 	   0.7825	 0.35658 	 0.001786	 0.00000 	 0.001786	 0.00000 	  15.6500	 0.01781 	  15.6500	 0.00002 
	 157	  12.0994	 0.01766 	  12.0994	 0.01549 	   6.0497	 0.11097 	 157.5000	 0.00114 	 157.5000	 0.00134 	   0.7875	 0.33712 	 0.001820	 0.00000 	 0.001820	 0.00000 	  15.7500	 0.01804 	  15.7500	 0.00000 
	 158	  12.1762	 0.01758 	  12.1762	 0.01544 	   6.0881	 0.11021 	 158.5000	 0.00113 	 158.5000	 0.00134 	   0.7925	 0.32999 	 0.001854	 0.00000 	 0.001854	 0.00000 	  15.8500	 0.01745 	  15.8500	 0.00000 
	 159	  12.2530	 0.01750 	  12.2530	 0.01538 	   6.1265	 0.10944 	 159.5000	 0.00113 	 159.5000	 0.00134 	   0.7975	 0.33996 	 0.001888	 0.00000 	 0.001888	 0.00000 	  15.9500	 0.01491 	  15.9500	 0.00000 
	 160	  12.3298	 0.01743 	  12.3298	 0.01534 	   6.1649	 0.10867 	 160.5000	 0.00113 	 160.5000	 0.00134 	   0.8025	 0.35801 	 0.001923	 0.00000 	 0.001923	 0.00000 	  16.0500	 0.01707 	  16.0500	 0.00000 
	 161	  12.4067	 0.01735 	  12.4067	 0.01529 	   6.2033	 0.10788 	 161.5000	 0.00113 	 161.5000	 0.00134 	   0.8075	 0.32714 	 0.001959	 0.00000 	 0.001959	 0.00000 	  16.1500	 0.01610 	  16.1500	 0.00000 
	 162	  12.4835	 0.01728 	  12.4835	 0.01524 	   6.2417	 0.10709 	 162.5000	 0.00112 	 162.5000	 0.00134 	   0.8125	 0.33617 	 0.001995	 0.00000 	 0.001995	 0.00000 	  16.2500	 0.01626 	  16.2500	 0.00000 
	 163	  12.5603	 0.01720 	  12.5603	 0.01519 	   6.2801	 0.10629 	 163.5000	 0.00112 	 163.5000	 0.00134 	   0.8175	 0.34519 	 0.002032	 0.00000 	 0.002032	 0.00000 	  16.3500	 0.01676 	  16.3500	 0.00000 
	 164	  12.6371	 0.01713 	  12.6371	 0.01515 	   6.3186	 0.10548 	 164.5000	 0.00112 	 164.5000	 0.00135 	   0.8225	 0.31907 	 0.002070	 0.00000 	 0.002070	 0.00000 	  16.4500	 0.01512 	  16.4500	 0.00000 
	 165	  12.7139	 0.01706 	  12.7139	 0.01510 	   6.3570	 0.10466 	 165.5000	 0.00111 	 165.5000	 0.00135 	   0.8275	 0.33379 	 0.002109	 0.00000 	 0.002109	 0.00000 	  16.5500	 0.01538 	  16.5500	 0.00000 
	 166	  12.7908	 0.01698 	  12.7908	 0.01505 	   6.3954	 0.10384 	 166.5000	 0.00111 	 166.5000	 0.00134 	   0.8325	 0.32714 	 0.002148	 0.00000 	 0.002148	 0.00000 	  16.6500	 0.01743 	  16.6500	 0.00000 
	 167	  12.8676	 0.01691 	  12.8676	 0.01501 	   6.4338	 0.10301 	 167.5000	 0.00111 	 167.5000	 0.00134 	   0.8375	 0.33237 	 0.002188	 0.00000 	 0.002188	 0.00000 	  16.7500	 0.01662 	  16.7500	 0.00000 
	 168	  12.9444	 0.01684 	  12.9444	 0.01497 	   6.4722	 0.10217 	 168.5000	 0.00111 	 168.5000	 0.00134 	   0.8425	 0.32430 	 0.002228	 0.00000 	 0.002228	 0.00000 	  16.8500	 0.01662 	  16.8500	 0.00000 
	 169	  13.0212	 0.01677 	  13.0212	 0.01492 	   6.5106	 0.10133 	 169.5000	 0.00111 	 169.5000	 0.00134 	   0.8475	 0.30958 	 0.002270	 0.00000 	 0.002270	 0.00000 	  16.9500	 0.01724 	  16.9500	 0.00000 
	 170	  13.0980	 0.01670 	  13.0980	 0.01488 	   6.5490	 0.10049 	 170.5000	 0.00110 	 170.5000	 0.00133 	   0.8525	 0.33949 	 0.002312	 0.00000 	 0.002312	 0.00000 	  17.0500	 0.01638 	  17.0500	 0.00000 
	 171	  13.1749	 0.01663 	  13.1749	 0.01484 	   6.5874	 0.09963 	 171.5000	 0.00110 	 171.5000	 0.00133 	   0.8575	 0.33047 	 0.002355	 0.00000 	 0.002355	 0.00000 	  17.1500	 0.01560 	  17.1500	 0.00000 
	 172	  13.2517	 0.01656 	  13.2517	 0.01480 	   6.6258	 0.09878 	 172.5000	 0.00110 	 172.5000	 0.00133 	   0.8625	 0.35848 	 0.002399	 0.00000 	 0.002399	 0.00000 	  17.2500	 0.01555 	  17.2500	 0.00000 
	 173	  13.3285	 0.01649 	  13.3285	 0.01476 	   6.6643	 0.09792 	 173.5000	 0.00109 	 173.5000	 0.00133 	   0.8675	 0.33427 	 0.002443	 0.00000 	 0.002443	 0.00000 	  17.3500	 0.01621 	  17.3500	 0.00000 
	 174	  13.4053	 0.01642 	  13.4053	 0.01471 	   6.7027	 0.09706 	 174.5000	 0.00109 	 174.5000	 0.00134 	   0.8725	 0.34139 	 0.002489	 0.00000 	 0.002489	 0.00000 	  17.4500	 0.01508 	  17.4500	 0.00000 
	 175	  13.4822	 0.01636 	  13.4822	 0.01467 	   6.7411	 0.09619 	 175.5000	 0.00108 	 175.5000	 0.00134 	   0.8775	 0.30815 	 0.002535	 0.00000 	 0.002535	 0.00000 	  17.5500	 0.01583 	  17.5500	 0.00000 
	 176	  13.5590	 0.01629 	  13.5590	 0.01464 	   6.7795	 0.09532 	 176.5000	 0.00108 	 176.5000	 0.00134 	   0.8825	 0.31432 	 0.002582	 0.00000 	 0.002582	 0.00000 	  17.6500	 0.01607 	  17.6500	 0.00000 
	 177	  13.6358	 0.01622 	  13.6358	 0.01460 	   6.8179	 0.09445 	 177.5000	 0.00108 	 177.5000	 0.00134 	   0.8875	 0.31670 	 0.002630	 0.00000 	 0.002630	 0.00000 	  17.7500	 0.01664 	  17.7500	 0.00000 
	 178	  13.7126	 0.01616 	  13.7126	 0.01456 	   6.8563	 0.09358 	 178.5000	 0.00107 	 178.5000	 0.00134 	   0.8925	 0.32287 	 0.002679	 0.00000 	 0.002679	 0.00000 	  17.8500	 0.01690 	  17.8500	 0.00000 
	 179	  13.7894	 0.01609 	  13.7894	 0.01452 	   6.8947	 0.09270 	 179.5000	 0.00107 	 179.5000	 0.00134 	   0.8975	 0.32809 	 0.002729	 0.00000 	 0.002729	 0.00000 	  17.9500	 0.01714 	  17.9500	 0.00000 
	 180	  13.8663	 0.01603 	  13.8663	 0.01448 	   6.9331	 0.09183 	 180.5000	 0.00107 	 180.5000	 0.00134 	   0.9025	 0.32999 	 0.002780	 0.00000 	 0.002780	 0.00000 	  18.0500	 0.01598 	  18.0500	 0.00000 
	 181	  13.9431	 0.01596 	  13.9431	 0.01445 	   6.9715	 0.09095 	 181.5000	 0.00106 	 181.5000	 0.00134 	   0.9075	 0.34376 	 0.002831	 0.00000 	 0.002831	 0.00000 	  18.1500	 0.01643 	  18.1500	 0.00000 
	 182	  14.0199	 0.01590 	  14.0199	 0.01441 	   7.0100	 0.09007 	 182.5000	 0.00106 	 182.5000	 0.00133 	   0.9125	 0.33094 	 0.002884	 0.00000 	 0.002884	 0.00000 	  18.2500	 0.01534 	  18.2500	 0.00000 
	 183	  14.0967	 0.01584 	  14.0967	 0.01437 	   7.0484	 0.08919 	 183.5000	 0.00106 	 183.5000	 0.00133 	   0.9175	 0.32572 	 0.002938	 0.00000 	 0.002938	 0.00000 	  18.3500	 0.01614 	  18.3500	 0.00000 
	 184	  14.1735	 0.01578 	  14.1735	 0.01434 	   7.0868	 0.08831 	 184.5000	 0.00106 	 184.5000	 0.00132 	   0.9225	 0.29343 	 0.002992	 0.00000 	 0.002992	 0.00000 	  18.4500	 0.01493 	  18.4500	 0.00000 
	 185	  14.2504	 0.01572 	  14.2504	 0.01430 	   7.1252	 0.08743 	 185.5000	 0.00106 	 185.5000	 0.00132 	   0.9275	 0.29913 	 0.003048	 0.00000 	 0.003048	 0.00000 	  18.5500	 0.01614 	  18.5500	 0.00000 
	 186	  14.3272	 0.01565 	  14.3272	 0.01427 	   7.1636	 0.08656 	 186.5000	 0.00106 	 186.5000	 0.00132 	   0.9325	 0.32335 	 0.003105	 0.00000 	 0.003105	 0.00000 	  18.6500	 0.01515 	  18.6500	 0.00000 
	 187	  14.4040	 0.01559 	  14.4040	 0.01423 	   7.2020	 0.08568 	 187.5000	 0.00106 	 187.5000	 0.00132 	   0.9375	 0.32667 	 0.003162	 0.00000 	 0.003162	 0.00000 	  18.7500	 0.01655 	  18.7500	 0.00000 
	 188	  14.4808	 0.01554 	  14.4808	 0.01420 	   7.2404	 0.08480 	 188.5000	 0.00106 	 188.5000	 0.00132 	   0.9425	 0.30910 	 0.003221	 0.00000 	 0.003221	 0.00000 	  18.8500	 0.01579 	  18.8500	 0.00000 
	 189	  14.5577	 0.01548 	  14.5577	 0.01417 	   7.2788	 0.08393 	 189.5000	 0.00105 	 189.5000	 0.00131 	   0.9475	 0.30530 	 0.003281	 0.00000 	 0.003281	 0.00000 	  18.9500	 0.01624 	  18.9500	 0.00000 
	 190	  14.6345	 0.01542 	  14.6345	 0.01413 	   7.3172	 0.08305 	 190.5000	 0.00106 	 190.5000	 0.00131 	   0.9525	 0.33617 	 0.003342	 0.00000 	 0.003342	 0.00000 	  19.0500	 0.01629 	  19.0500	 0.00000 
	 191	  14.7113	 0.01536 	  14.7113	 0.01410 	   7.3556	 0.08218 	 191.5000	 0.00106 	 191.5000	 0.00131 	   0.9575	 0.32762 	 0.003404	 0.00000 	 0.003404	 0.00000 	  19.1500	 0.01593 	  19.1500	 0.00000 
	 192	  14.7881	 0.01530 	  14.7881	 0.01407 	   7.3941	 0.08131 	 192.5000	 0.00106 	 192.5000	 0.00131 	   0.9625	 0.32145 	 0.003467	 0.00000 	 0.003467	 0.00000 	  19.2500	 0.01724 	  19.2500	 0.00000 
	 193	  14.8649	 0.01525 	  14.8649	 0.01404 	   7.4325	 0.08044 	 193.5000	 0.00106 	 193.5000	 0.00130 	   0.9675	 0.32050 	 0.003532	 0.00000 	 0.003532	 0.00000 	  19.3500	 0.01624 	  19.3500	 0.00000 
	 194	  14.9418	 0.01519 	  14.9418	 0.01401 	   7.4709	 0.07957 	 194.5000	 0.00107 	 194.5000	 0.00130 	   0.9725	 0.30958 	 0.003597	 0.00000 	 0.003597	 0.00000 	  19.4500	 0.01640 	  19.4500	 0.00000 
	 195	  15.0186	 0.01514 	  15.0186	 0.01397 	   7.5093	 0.07871 	 195.5000	 0.00107 	 195.5000	 0.00130 	   0.9775	 0.30008 	 0.003664	 0.00000 	 0.003664	 0.00000 	  19.5500	 0.01572 	  19.5500	 0.00000 
	 196	  15.0954	 0.01508 	  15.0954	 0.01394 	   7.5477	 0.07785 	 196.5000	 0.00107 	 196.5000	 0.00129 	   0.9825	 0.30055 	 0.003733	 0.00000 	 0.003733	 0.00000 	  19.6500	 0.01576 	  19.6500	 0.00000 
	 197	  15.1722	 0.01503 	  15.1722	 0.01391 	   7.5861	 0.07699 	 197.5000	 0.00108 	 197.5000	 0.00129 	   0.9875	 0.30863 	 0.003802	 0.00000 	 0.003802	 0.00000 	  19.7500	 0.01607 	  19.7500	 0.00000 
	 198	  15.2490	 0.01497 	  15.2490	 0.01388 	   7.6245	 0.07614 	 198.5000	 0.00108 	 198.5000	 0.00129 	   0.9925	 0.29533 	 0.003873	 0.00000 	 0.003873	 0.00000 	  19.8500	 0.01562 	  19.8500	 0.00000 
	 199	  15.3259	 0.01492 	  15.3259	 0.01385 	   7.6629	 0.07529 	 199.5000	 0.00108 	 199.5000	 0.00129 	   0.9975	 0.29058 	 0.003945	 0.00000 	 0.003945	 0.00000 	  19.9500	 0.01598 	  19.9500	 0.00000 
	 200	  15.4027	 0.01487 	  15.4027	 0.01382 	   7.7013	 0.07444 	 200.5000	 0.00108 	 200.5000	 0.00128 	   1.0025	 0.30103 	 0.004018	 0.00000 	 0.004018	 0.00000 	  20.0500	 0.01593 	  20.0500	 0.00000 
	 201	  15.4795	 0.01482 	  15.4795	 0.01380 	   7.7398	 0.07360 	 201.5000	 0.00108 	 201.5000	 0.00128 	   1.0075	 0.28821 	 0.004093	 0.00000 	 0.004093	 0.00000 	  20.1500	 0.01674 	  20.1500	 0.00000 
	 202	  15.5563	 0.01476 	  15.5563	 0.01377 	   7.7782	 0.07276 	 202.5000	 0.00108 	 202.5000	 0.00128 	   1.0125	 0.27871 	 0.004169	 0.00000 	 0.004169	 0.00000 	  20.2500	 0.01567 	  20.2500	 0.00000 
	 203	  15.6332	 0.01471 	  15.6332	 0.01374 	   7.8166	 0.07192 	 203.5000	 0.00108 	 203.5000	 0.00128 	   1.0175	 0.26494 	 0.004246	 0.00000 	 0.004246	 0.00000 	  20.3500	 0.01481 	  20.3500	 0.00000 
	 204	  15.7100	 0.01466 	  15.7100	 0.01371 	   7.8550	 0.07109 	 204.5000	 0.00107 	 204.5000	 0.00128 	   1.0225	 0.30530 	 0.004325	 0.00000 	 0.004325	 0.00000 	  20.4500	 0.01595 	  20.4500	 0.00000 
	 205	  15.7868	 0.01462 	  15.7868	 0.01368 	   7.8934	 0.07026 	 205.5000	 0.00107 	 205.5000	 0.00128 	   1.0275	 0.29391 	 0.004406	 0.00000 	 0.004406	 0.00000 	  20.5500	 0.01629 	  20.5500	 0.00000 
	 206	  15.8636	 0.01457 	  15.8636	 0.01366 	   7.9318	 0.06944 	 206.5000	 0.00107 	 206.5000	 0.00128 	   1.0325	 0.28299 	 0.004487	 0.00000 	 0.004487	 0.00000 	  20.6500	 0.01607 	  20.6500	 0.00000 
	 207	  15.9404	 0.01452 	  15.9404	 0.01363 	   7.9702	 0.06862 	 207.5000	 0.00107 	 207.5000	 0.00128 	   1.0375	 0.30388 	 0.004571	 0.00000 	 0.004571	 0.00000 	  20.7500	 0.01574 	  20.7500	 0.00000 
	 208	  16.0173	 0.01447 	  16.0173	 0.01360 	   8.0086	 0.06781 	 208.5000	 0.00107 	 208.5000	 0.00128 	   1.0425	 0.26304 	 0.004656	 0.00000 	 0.004656	 0.00000 	  20.8500	 0.01605 	  20.8500	 0.00000 
	 209	  16.0941	 0.01442 	  16.0941	 0.01358 	   8.0470	 0.06700 	 209.5000	 0.00107 	 209.5000	 0.00128 	   1.0475	 0.27444 	 0.004742	 0.00000 	 0.004742	 0.00000 	  20.9500	 0.01648 	  20.9500	 0.00000 
	 210	  16.1709	 0.01438 	  16.1709	 0.01355 	   8.0855	 0.06619 	 210.5000	 0.00107 	 210.5000	 0.00128 	   1.0525	 0.26874 	 0.004831	 0.00000 	 0.004831	 0.00000 	  21.0500	 0.01351 	  21.0500	 0.00000 
	 211	  16.2477	 0.01433 	  16.2477	 0.01353 	   8.1239	 0.06539 	 211.5000	 0.00107 	 211.5000	 0.00128 	   1.0575	 0.28014 	 0.004920	 0.00000 	 0.004920	 0.00000 	  21.1500	 0.01626 	  21.1500	 0.00000 
	 212	  16.3245	 0.01429 	  16.3245	 0.01350 	   8.1623	 0.06460 	 212.5000	 0.00107 	 212.5000	 0.00128 	   1.0625	 0.26922 	   0.0050	 0.00000 	   0.0050	 0.00000 	  21.2500	 0.01434 	  21.2500	 0.00000 
	 213	  16.4014	 0.01424 	  16.4014	 0.01347 	   8.2007	 0.06381 	 213.5000	 0.00107 	 213.5000	 0.00128 	   1.0675	 0.26304 	   0.0051	 0.00000 	   0.0051	 0.00000 	  21.3500	 0.01564 	  21.3500	 0.00000 
	 214	  16.4782	 0.01420 	  16.4782	 0.01345 	   8.2391	 0.06303 	 214.5000	 0.00107 	 214.5000	 0.00128 	   1.0725	 0.27681 	   0.0052	 0.00000 	   0.0052	 0.00000 	  21.4500	 0.01436 	  21.4500	 0.00000 
	 215	  16.5550	 0.01415 	  16.5550	 0.01343 	   8.2775	 0.06225 	 215.5000	 0.00107 	 215.5000	 0.00127 	   1.0775	 0.27397 	   0.0053	 0.00000 	   0.0053	 0.00000 	  21.5500	 0.01446 	  21.5500	 0.00000 
	 216	  16.6318	 0.01411 	  16.6318	 0.01340 	   8.3159	 0.06148 	 216.5000	 0.00107 	 216.5000	 0.00127 	   1.0825	 0.28536 	   0.0054	 0.00000 	   0.0054	 0.00000 	  21.6500	 0.01424 	  21.6500	 0.00000 
	 217	  16.7087	 0.01407 	  16.7087	 0.01338 	   8.3543	 0.06071 	 217.5000	 0.00107 	 217.5000	 0.00126 	   1.0875	 0.26637 	   0.0055	 0.00000 	   0.0055	 0.00000 	  21.7500	 0.01614 	  21.7500	 0.00000 
	 218	  16.7855	 0.01403 	  16.7855	 0.01335 	   8.3927	 0.05995 	 218.5000	 0.00107 	 218.5000	 0.00126 	   1.0925	 0.25640 	   0.0056	 0.00000 	   0.0056	 0.00000 	  21.8500	 0.01420 	  21.8500	 0.00000 
	 219	  16.8623	 0.01398 	  16.8623	 0.01333 	   8.4311	 0.05919 	 219.5000	 0.00107 	 219.5000	 0.00126 	   1.0975	 0.27159 	   0.0057	 0.00000 	   0.0057	 0.00000 	  21.9500	 0.01465 	  21.9500	 0.00000 
	 220	  16.9391	 0.01394 	  16.9391	 0.01331 	   8.4696	 0.05844 	 220.5000	 0.00107 	 220.5000	 0.00126 	   1.1025	 0.26542 	   0.0058	 0.00000 	   0.0058	 0.00000 	  22.0500	 0.01498 	  22.0500	 0.00000 
	 221	  17.0159	 0.01390 	  17.0159	 0.01329 	   8.5080	 0.05770 	 221.5000	 0.00107 	 221.5000	 0.00126 	   1.1075	 0.27017 	   0.0059	 0.00000 	   0.0059	 0.00000 	  22.1500	 0.01420 	  22.1500	 0.00000 
	 222	  17.0928	 0.01386 	  17.0928	 0.01326 	   8.5464	 0.05696 	 222.5000	 0.00107 	 222.5000	 0.00126 	   1.1125	 0.25545 	   0.0060	 0.00000 	   0.0060	 0.00000 	  22.2500	 0.01510 	  22.2500	 0.00000 
	 223	  17.1696	 0.01382 	  17.1696	 0.01324 	   8.5848	 0.05623 	 223.5000	 0.00106 	 223.5000	 0.00126 	   1.1175	 0.26020 	   0.0061	 0.00000 	   0.0061	 0.00000 	  22.3500	 0.01356 	  22.3500	 0.00000 
	 224	  17.2464	 0.01378 	  17.2464	 0.01322 	   8.6232	 0.05550 	 224.5000	 0.00106 	 224.5000	 0.00126 	   1.1225	 0.27254 	   0.0063	 0.00000 	   0.0063	 0.00000 	  22.4500	 0.01422 	  22.4500	 0.00000 
	 225	  17.3232	 0.01375 	  17.3232	 0.01320 	   8.6616	 0.05478 	 225.5000	 0.00106 	 225.5000	 0.00126 	   1.1275	 0.25450 	   0.0064	 0.00000 	   0.0064	 0.00000 	  22.5500	 0.01379 	  22.5500	 0.00000 
	 226	  17.4000	 0.01371 	  17.4000	 0.01318 	   8.7000	 0.05406 	 226.5000	 0.00106 	 226.5000	 0.00126 	   1.1325	 0.24358 	   0.0065	 0.00000 	   0.0065	 0.00000 	  22.6500	 0.01562 	  22.6500	 0.00000 
	 227	  17.4769	 0.01367 	  17.4769	 0.01315 	   8.7384	 0.05335 	 227.5000	 0.00106 	 227.5000	 0.00126 	   1.1375	 0.23741 	   0.0066	 0.00000 	   0.0066	 0.00000 	  22.7500	 0.01619 	  22.7500	 0.00000 
	 228	  17.5537	 0.01363 	  17.5537	 0.01313 	   8.7768	 0.05265 	 228.5000	 0.00106 	 228.5000	 0.00127 	   1.1425	 0.26210 	   0.0067	 0.00000 	   0.0067	 0.00000 	  22.8500	 0.01422 	  22.8500	 0.00000 
	 229	  17.6305	 0.01360 	  17.6305	 0.01311 	   8.8153	 0.05195 	 229.5000	 0.00106 	 229.5000	 0.00127 	   1.1475	 0.25545 	   0.0069	 0.00000 	   0.0069	 0.00000 	  22.9500	 0.01508 	  22.9500	 0.00000 
	 230	  17.7073	 0.01356 	  17.7073	 0.01309 	   8.8537	 0.05126 	 230.5000	 0.00106 	 230.5000	 0.00127 	   1.1525	 0.24643 	   0.0070	 0.00000 	   0.0070	 0.00000 	  23.0500	 0.01382 	  23.0500	 0.00000 
	 231	  17.7841	 0.01353 	  17.7841	 0.01307 	   8.8921	 0.05058 	 231.5000	 0.00106 	 231.5000	 0.00127 	   1.1575	 0.25022 	   0.0071	 0.00000 	   0.0071	 0.00000 	  23.1500	 0.01567 	  23.1500	 0.00000 
	 232	  17.8610	 0.01349 	  17.8610	 0.01305 	   8.9305	 0.04990 	 232.5000	 0.00106 	 232.5000	 0.00127 	   1.1625	 0.22648 	   0.0072	 0.00000 	   0.0072	 0.00000 	  23.2500	 0.01595 	  23.2500	 0.00000 
	 233	  17.9378	 0.01346 	  17.9378	 0.01303 	   8.9689	 0.04923 	 233.5000	 0.00106 	 233.5000	 0.00127 	   1.1675	 0.22791 	   0.0074	 0.00000 	   0.0074	 0.00000 	  23.3500	 0.01422 	  23.3500	 0.00000 
	 234	  18.0146	 0.01342 	  18.0146	 0.01301 	   9.0073	 0.04857 	 234.5000	 0.00107 	 234.5000	 0.00127 	   1.1725	 0.20607 	   0.0075	 0.00000 	   0.0075	 0.00000 	  23.4500	 0.01489 	  23.4500	 0.00000 
	 235	  18.0914	 0.01339 	  18.0914	 0.01299 	   9.0457	 0.04791 	 235.5000	 0.00107 	 235.5000	 0.00127 	   1.1775	 0.23930 	   0.0077	 0.00000 	   0.0077	 0.00000 	  23.5500	 0.01377 	  23.5500	 0.00000 
	 236	  18.1683	 0.01336 	  18.1683	 0.01298 	   9.0841	 0.04725 	 236.5000	 0.00107 	 236.5000	 0.00127 	   1.1825	 0.24500 	   0.0078	 0.00000 	   0.0078	 0.00000 	  23.6500	 0.01489 	  23.6500	 0.00000 
	 237	  18.2451	 0.01332 	  18.2451	 0.01296 	   9.1225	 0.04661 	 237.5000	 0.00108 	 237.5000	 0.00127 	   1.1875	 0.21889 	   0.0079	 0.00000 	   0.0079	 0.00000 	  23.7500	 0.01564 	  23.7500	 0.00000 
	 238	  18.3219	 0.01329 	  18.3219	 0.01294 	   9.1609	 0.04597 	 238.5000	 0.00108 	 238.5000	 0.00127 	   1.1925	 0.21414 	   0.0081	 0.00000 	   0.0081	 0.00000 	  23.8500	 0.01405 	  23.8500	 0.00000 
	 239	  18.3987	 0.01326 	  18.3987	 0.01292 	   9.1994	 0.04533 	 239.5000	 0.00108 	 239.5000	 0.00127 	   1.1975	 0.24120 	   0.0082	 0.00000 	   0.0082	 0.00000 	  23.9500	 0.01417 	  23.9500	 0.00000 
	 240	  18.4755	 0.01323 	  18.4755	 0.01290 	   9.2378	 0.04471 	 240.5000	 0.00109 	 240.5000	 0.00127 	   1.2025	 0.20464 	   0.0084	 0.00000 	   0.0084	 0.00000 	  24.0500	 0.01470 	  24.0500	 0.00000 
	 241	  18.5524	 0.01320 	  18.5524	 0.01288 	   9.2762	 0.04409 	 241.5000	 0.00109 	 241.5000	 0.00126 	   1.2075	 0.20132 	   0.0086	 0.00000 	   0.0086	 0.00000 	  24.1500	 0.01263 	  24.1500	 0.00000 
	 242	  18.6292	 0.01317 	  18.6292	 0.01287 	   9.3146	 0.04347 	 242.5000	 0.00109 	 242.5000	 0.00126 	   1.2125	 0.21082 	   0.0087	 0.00000 	   0.0087	 0.00000 	  24.2500	 0.01453 	  24.2500	 0.00000 
	 243	  18.7060	 0.01314 	  18.7060	 0.01285 	   9.3530	 0.04286 	 243.5000	 0.00109 	 243.5000	 0.00126 	   1.2175	 0.21889 	   0.0089	 0.00000 	   0.0089	 0.00000 	  24.3500	 0.01486 	  24.3500	 0.00000 
	 244	  18.7828	 0.01311 	  18.7828	 0.01283 	   9.3914	 0.04226 	 244.5000	 0.00109 	 244.5000	 0.00126 	   1.2225	 0.20227 	   0.0090	 0.00000 	   0.0090	 0.00000 	  24.4500	 0.01386 	  24.4500	 0.00000 
	 245	  18.8596	 0.01308 	  18.8596	 0.01281 	   9.4298	 0.04167 	 245.5000	 0.00109 	 245.5000	 0.00126 	   1.2275	 0.20559 	   0.0092	 0.00000 	   0.0092	 0.00000 	  24.5500	 0.01496 	  24.5500	 0.00000 
	 246	  18.9365	 0.01305 	  18.9365	 0.01280 	   9.4682	 0.04108 	 246.5000	 0.00109 	 246.5000	 0.00125 	   1.2325	 0.21366 	   0.0094	 0.00000 	   0.0094	 0.00000 	  24.6500	 0.01386 	  24.6500	 0.00000 
	 247	  19.0133	 0.01302 	  19.0133	 0.01278 	   9.5066	 0.04049 	 247.5000	 0.00109 	 247.5000	 0.00125 	   1.2375	 0.20179 	   0.0095	 0.00000 	   0.0095	 0.00000 	  24.7500	 0.01574 	  24.7500	 0.00000 
	 248	  19.0901	 0.01299 	  19.0901	 0.01276 	   9.5451	 0.03992 	 248.5000	 0.00109 	 248.5000	 0.00125 	   1.2425	 0.21461 	   0.0097	 0.00000 	   0.0097	 0.00000 	  24.8500	 0.01422 	  24.8500	 0.00000 
	 249	  19.1669	 0.01296 	  19.1669	 0.01275 	   9.5835	 0.03935 	 249.5000	 0.00109 	 249.5000	 0.00124 	   1.2475	 0.21366 	   0.0099	 0.00000 	   0.0099	 0.00000 	  24.9500	 0.01420 	  24.9500	 0.00000 
	 250	  19.2438	 0.01293 	  19.2438	 0.01273 	   9.6219	 0.03878 	 250.5000	 0.00109 	 250.5000	 0.00124 	   1.2525	 0.20512 	   0.0101	 0.00000 	   0.0101	 0.00000 	  25.0500	 0.01348 	  25.0500	 0.00000 
	 251	  19.3206	 0.01291 	  19.3206	 0.01272 	   9.6603	 0.03823 	 251.5000	 0.00109 	 251.5000	 0.00124 	   1.2575	 0.19182 	   0.0103	 0.00000 	   0.0103	 0.00000 	  25.1500	 0.01413 	  25.1500	 0.00000 
	 252	  19.3974	 0.01288 	  19.3974	 0.01270 	   9.6987	 0.03768 	 252.5000	 0.00109 	 252.5000	 0.00123 	   1.2625	 0.18802 	   0.0105	 0.00000 	   0.0105	 0.00000 	  25.2500	 0.01386 	  25.2500	 0.00000 
	 253	  19.4742	 0.01285 	  19.4742	 0.01269 	   9.7371	 0.03713 	 253.5000	 0.00109 	 253.5000	 0.00123 	   1.2675	 0.20702 	   0.0107	 0.00000 	   0.0107	 0.00000 	  25.3500	 0.01398 	  25.3500	 0.00000 
	 254	  19.5510	 0.01283 	  19.5510	 0.01267 	   9.7755	 0.03659 	 254.5000	 0.00109 	 254.5000	 0.00123 	   1.2725	 0.18945 	   0.0109	 0.00000 	   0.0109	 0.00000 	  25.4500	 0.01567 	  25.4500	 0.00000 
	 255	  19.6279	 0.01280 	  19.6279	 0.01266 	   9.8139	 0.03606 	 255.5000	 0.00108 	 255.5000	 0.00123 	   1.2775	 0.18755 	   0.0111	 0.00000 	   0.0111	 0.00000 	  25.5500	 0.01405 	  25.5500	 0.00000 
	 256	  19.7047	 0.01278 	  19.7047	 0.01264 	   9.8523	 0.03553 	 256.5000	 0.00108 	 256.5000	 0.00123 	   1.2825	 0.18850 	   0.0113	 0.00000 	   0.0113	 0.00000 	  25.6500	 0.01389 	  25.6500	 0.00000 
	 257	  19.7815	 0.01275 	  19.7815	 0.01263 	   9.8908	 0.03501 	 257.5000	 0.00108 	 257.5000	 0.00123 	   1.2875	 0.18945 	   0.0115	 0.00000 	   0.0115	 0.00000 	  25.7500	 0.01394 	  25.7500	 0.00000 
	 258	  19.8583	 0.01273 	  19.8583	 0.01261 	   9.9292	 0.03450 	 258.5000	 0.00107 	 258.5000	 0.00123 	   1.2925	 0.18470 	   0.0117	 0.00000 	   0.0117	 0.00000 	  25.8500	 0.01398 	  25.8500	 0.00000 
	 259	  19.9351	 0.01270 	  19.9351	 0.01260 	   9.9676	 0.03399 	 259.5000	 0.00107 	 259.5000	 0.00123 	   1.2975	 0.18185 	   0.0119	 0.00000 	   0.0119	 0.00000 	  25.9500	 0.01277 	  25.9500	 0.00000 
	 260	  20.0120	 0.01268 	  20.0120	 0.01258 	  10.0060	 0.03349 	 260.5000	 0.00107 	 260.5000	 0.00123 	   1.3025	 0.19467 	   0.0121	 0.00000 	   0.0121	 0.00000 	  26.0500	 0.01130 	  26.0500	 0.00000 
	 261	  20.0888	 0.01266 	  20.0888	 0.01257 	  10.0444	 0.03300 	 261.5000	 0.00107 	 261.5000	 0.00123 	   1.3075	 0.18280 	   0.0124	 0.00000 	   0.0124	 0.00000 	  26.1500	 0.01408 	  26.1500	 0.00000 
	 262	  20.1656	 0.01263 	  20.1656	 0.01256 	  10.0828	 0.03251 	 262.5000	 0.00107 	 262.5000	 0.00123 	   1.3125	 0.18043 	   0.0126	 0.00000 	   0.0126	 0.00000 	  26.2500	 0.01263 	  26.2500	 0.00000 
	 263	  20.2424	 0.01261 	  20.2424	 0.01254 	  10.1212	 0.03202 	 263.5000	 0.00107 	 263.5000	 0.00123 	   1.3175	 0.17236 	   0.0128	 0.00000 	   0.0128	 0.00000 	  26.3500	 0.01427 	  26.3500	 0.00000 
	 264	  20.3193	 0.01259 	  20.3193	 0.01253 	  10.1596	 0.03154 	 264.5000	 0.00107 	 264.5000	 0.00124 	   1.3225	 0.16856 	   0.0131	 0.00000 	   0.0131	 0.00000 	  26.4500	 0.01339 	  26.4500	 0.00000 
	 265	  20.3961	 0.01256 	  20.3961	 0.01251 	  10.1980	 0.03107 	 265.5000	 0.00107 	 265.5000	 0.00124 	   1.3275	 0.18090 	   0.0133	 0.00000 	   0.0133	 0.00000 	  26.5500	 0.01498 	  26.5500	 0.00000 
	 266	  20.4729	 0.01254 	  20.4729	 0.01250 	  10.2364	 0.03061 	 266.5000	 0.00107 	 266.5000	 0.00123 	   1.3325	 0.16998 	   0.0136	 0.00000 	   0.0136	 0.00000 	  26.6500	 0.01294 	  26.6500	 0.00000 
	 267	  20.5497	 0.01252 	  20.5497	 0.01249 	  10.2749	 0.03015 	 267.5000	 0.00107 	 267.5000	 0.00123 	   1.3375	 0.17188 	   0.0138	 0.00000 	   0.0138	 0.00000 	  26.7500	 0.01403 	  26.7500	 0.00000 
	 268	  20.6265	 0.01250 	  20.6265	 0.01248 	  10.3133	 0.02969 	 268.5000	 0.00107 	 268.5000	 0.00123 	   1.3425	 0.17615 	   0.0141	 0.00000 	   0.0141	 0.00000 	  26.8500	 0.01211 	  26.8500	 0.00000 
	 269	  20.7034	 0.01248 	  20.7034	 0.01246 	  10.3517	 0.02925 	 269.5000	 0.00107 	 269.5000	 0.00123 	   1.3475	 0.17141 	   0.0143	 0.00000 	   0.0143	 0.00000 	  26.9500	 0.01263 	  26.9500	 0.00000 
	 270	  20.7802	 0.01246 	  20.7802	 0.01245 	  10.3901	 0.02880 	 270.5000	 0.00107 	 270.5000	 0.00123 	   1.3525	 0.16523 	   0.0146	 0.00000 	   0.0146	 0.00000 	  27.0500	 0.01320 	  27.0500	 0.00000 
	 271	  20.8570	 0.01244 	  20.8570	 0.01244 	  10.4285	 0.02837 	 271.5000	 0.00107 	 271.5000	 0.00123 	   1.3575	 0.15764 	   0.0149	 0.00000 	   0.0149	 0.00000 	  27.1500	 0.01334 	  27.1500	 0.00000 
	 272	  20.9338	 0.01242 	  20.9338	 0.01243 	  10.4669	 0.02794 	 272.5000	 0.00107 	 272.5000	 0.00122 	   1.3625	 0.16618 	   0.0151	 0.00000 	   0.0151	 0.00000 	  27.2500	 0.01296 	  27.2500	 0.00000 
	 273	  21.0106	 0.01240 	  21.0106	 0.01241 	  10.5053	 0.02751 	 273.5000	 0.00107 	 273.5000	 0.00122 	   1.3675	 0.17331 	   0.0154	 0.00000 	   0.0154	 0.00000 	  27.3500	 0.01325 	  27.3500	 0.00000 
	 274	  21.0875	 0.01238 	  21.0875	 0.01240 	  10.5437	 0.02709 	 274.5000	 0.00107 	 274.5000	 0.00122 	   1.3725	 0.16333 	   0.0157	 0.00000 	   0.0157	 0.00000 	  27.4500	 0.01365 	  27.4500	 0.00000 
	 275	  21.1643	 0.01236 	  21.1643	 0.01239 	  10.5821	 0.02668 	 275.5000	 0.00107 	 275.5000	 0.00122 	   1.3775	 0.15099 	   0.0160	 0.00000 	   0.0160	 0.00000 	  27.5500	 0.01375 	  27.5500	 0.00000 
	 276	  21.2411	 0.01234 	  21.2411	 0.01238 	  10.6206	 0.02627 	 276.5000	 0.00107 	 276.5000	 0.00122 	   1.3825	 0.15716 	   0.0163	 0.00000 	   0.0163	 0.00000 	  27.6500	 0.01375 	  27.6500	 0.00000 
	 277	  21.3179	 0.01232 	  21.3179	 0.01237 	  10.6590	 0.02587 	 277.5000	 0.00107 	 277.5000	 0.00122 	   1.3875	 0.17378 	   0.0166	 0.00000 	   0.0166	 0.00000 	  27.7500	 0.01310 	  27.7500	 0.00000 
	 278	  21.3948	 0.01230 	  21.3948	 0.01236 	  10.6974	 0.02547 	 278.5000	 0.00107 	 278.5000	 0.00122 	   1.3925	 0.14434 	   0.0169	 0.00000 	   0.0169	 0.00000 	  27.8500	 0.01443 	  27.8500	 0.00000 
	 279	  21.4716	 0.01228 	  21.4716	 0.01234 	  10.7358	 0.02508 	 279.5000	 0.00107 	 279.5000	 0.00122 	   1.3975	 0.16239 	   0.0172	 0.00000 	   0.0172	 0.00000 	  27.9500	 0.01232 	  27.9500	 0.00000 
	 280	  21.5484	 0.01226 	  21.5484	 0.01233 	  10.7742	 0.02469 	 280.5000	 0.00106 	 280.5000	 0.00122 	   1.4025	 0.14862 	   0.0175	 0.00000 	   0.0175	 0.00000 	  28.0500	 0.01346 	  28.0500	 0.00000 
	 281	  21.6252	 0.01224 	  21.6252	 0.01232 	  10.8126	 0.02431 	 281.5000	 0.00106 	 281.5000	 0.00122 	   1.4075	 0.13912 	   0.0179	 0.00000 	   0.0179	 0.00000 	  28.1500	 0.01244 	  28.1500	 0.00000 
	 282	  21.7020	 0.01223 	  21.7020	 0.01231 	  10.8510	 0.02393 	 282.5000	 0.00106 	 282.5000	 0.00122 	   1.4125	 0.14957 	   0.0182	 0.00000 	   0.0182	 0.00000 	  28.2500	 0.01332 	  28.2500	 0.00000 
	 283	  21.7789	 0.01221 	  21.7789	 0.01230 	  10.8894	 0.02356 	 283.5000	 0.00106 	 283.5000	 0.00123 	   1.4175	 0.14292 	   0.0185	 0.00000 	   0.0185	 0.00000 	  28.3500	 0.01394 	  28.3500	 0.00000 
	 284	  21.8557	 0.01219 	  21.8557	 0.01229 	  10.9278	 0.02319 	 284.5000	 0.00106 	 284.5000	 0.00123 	   1.4225	 0.13580 	   0.0189	 0.00000 	   0.0189	 0.00000 	  28.4500	 0.01258 	  28.4500	 0.00000 
	 285	  21.9325	 0.01217 	  21.9325	 0.01228 	  10.9663	 0.02283 	 285.5000	 0.00106 	 285.5000	 0.00123 	   1.4275	 0.15051 	   0.0192	 0.00000 	   0.0192	 0.00000 	  28.5500	 0.01261 	  28.5500	 0.00000 
	 286	  22.0093	 0.01216 	  22.0093	 0.01227 	  11.0047	 0.02248 	 286.5000	 0.00106 	 286.5000	 0.00124 	   1.4325	 0.14007 	   0.0196	 0.00000 	   0.0196	 0.00000 	  28.6500	 0.01334 	  28.6500	 0.00000 
	 287	  22.0861	 0.01214 	  22.0861	 0.01226 	  11.0431	 0.02213 	 287.5000	 0.00106 	 287.5000	 0.00124 	   1.4375	 0.13437 	   0.0200	 0.00000 	   0.0200	 0.00000 	  28.7500	 0.01268 	  28.7500	 0.00000 
	 288	  22.1630	 0.01212 	  22.1630	 0.01225 	  11.0815	 0.02178 	 288.5000	 0.00106 	 288.5000	 0.00124 	   1.4425	 0.12820 	   0.0203	 0.00000 	   0.0203	 0.00000 	  28.8500	 0.01251 	  28.8500	 0.00000 
	 289	  22.2398	 0.01211 	  22.2398	 0.01224 	  11.1199	 0.02144 	 289.5000	 0.00107 	 289.5000	 0.00125 	   1.4475	 0.12962 	   0.0207	 0.00000 	   0.0207	 0.00000 	  28.9500	 0.01251 	  28.9500	 0.00000 
	 290	  22.3166	 0.01209 	  22.3166	 0.01223 	  11.1583	 0.02110 	 290.5000	 0.00107 	 290.5000	 0.00125 	   1.4525	 0.13864 	   0.0211	 0.00000 	   0.0211	 0.00000 	  29.0500	 0.01291 	  29.0500	 0.00000 
	 291	  22.3934	 0.01208 	  22.3934	 0.01222 	  11.1967	 0.02077 	 291.5000	 0.00107 	 291.5000	 0.00125 	   1.4575	 0.14244 	   0.0215	 0.00000 	   0.0215	 0.00000 	  29.1500	 0.01272 	  29.1500	 0.00000 
	 292	  22.4703	 0.01206 	  22.4703	 0.01221 	  11.2351	 0.02045 	 292.5000	 0.00107 	 292.5000	 0.00125 	   1.4625	 0.12725 	   0.0219	 0.00000 	   0.0219	 0.00000 	  29.2500	 0.01351 	  29.2500	 0.00000 
	 293	  22.5471	 0.01204 	  22.5471	 0.01220 	  11.2735	 0.02013 	 293.5000	 0.00107 	 293.5000	 0.00125 	   1.4675	 0.12488 	   0.0223	 0.00000 	   0.0223	 0.00000 	  29.3500	 0.01315 	  29.3500	 0.00000 
	 294	  22.6239	 0.01203 	  22.6239	 0.01219 	  11.3119	 0.01981 	 294.5000	 0.00107 	 294.5000	 0.00125 	   1.4725	 0.12345 	   0.0227	 0.00000 	   0.0227	 0.00000 	  29.4500	 0.01227 	  29.4500	 0.00000 
	 295	  22.7007	 0.01201 	  22.7007	 0.01218 	  11.3504	 0.01950 	 295.5000	 0.00107 	 295.5000	 0.00125 	   1.4775	 0.13200 	   0.0231	 0.00000 	   0.0231	 0.00000 	  29.5500	 0.01394 	  29.5500	 0.00000 
	 296	  22.7775	 0.01200 	  22.7775	 0.01217 	  11.3888	 0.01919 	 296.5000	 0.00107 	 296.5000	 0.00125 	   1.4825	 0.13864 	   0.0236	 0.00000 	   0.0236	 0.00000 	  29.6500	 0.01277 	  29.6500	 0.00000 
	 297	  22.8544	 0.01198 	  22.8544	 0.01216 	  11.4272	 0.01889 	 297.5000	 0.00107 	 297.5000	 0.00125 	   1.4875	 0.12155 	   0.0240	 0.00000 	   0.0240	 0.00000 	  29.7500	 0.01211 	  29.7500	 0.00000 
	 298	  22.9312	 0.01197 	  22.9312	 0.01216 	  11.4656	 0.01859 	 298.5000	 0.00107 	 298.5000	 0.00124 	   1.4925	 0.11823 	   0.0244	 0.00000 	   0.0244	 0.00000 	  29.8500	 0.01310 	  29.8500	 0.00000 
	 299	  23.0080	 0.01196 	  23.0080	 0.01215 	  11.5040	 0.01829 	 299.5000	 0.00107 	 299.5000	 0.00124 	   1.4975	 0.11728 	   0.0249	 0.00000 	   0.0249	 0.00000 	  29.9500	 0.01121 	  29.9500	 0.00000 
	 300	  23.0848	 0.01194 	  23.0848	 0.01214 	  11.5424	 0.01800 	 300.5000	 0.00106 	 300.5000	 0.00124 	   1.5025	 0.11918 	   0.0254	 0.00000 	   0.0254	 0.00000 	  30.0500	 0.01092 	  30.0500	 0.00000 
	 301	  23.1616	 0.01193 	  23.1616	 0.01213 	  11.5808	 0.01772 	 301.5000	 0.00106 	 301.5000	 0.00124 	   1.5075	 0.12108 	   0.0258	 0.00000 	   0.0258	 0.00000 	  30.1500	 0.01170 	  30.1500	 0.00000 
	 302	  23.2385	 0.01191 	  23.2385	 0.01212 	  11.6192	 0.01744 	 302.5000	 0.00106 	 302.5000	 0.00123 	   1.5125	 0.10968 	   0.0263	 0.00000 	   0.0263	 0.00000 	  30.2500	 0.01230 	  30.2500	 0.00000 
	 303	  23.3153	 0.01190 	  23.3153	 0.01211 	  11.6576	 0.01716 	 303.5000	 0.00106 	 303.5000	 0.00123 	   1.5175	 0.10161 	   0.0268	 0.00000 	   0.0268	 0.00000 	  30.3500	 0.01185 	  30.3500	 0.00000 
	 304	  23.3921	 0.01189 	  23.3921	 0.01210 	  11.6961	 0.01689 	 304.5000	 0.00106 	 304.5000	 0.00123 	   1.5225	 0.12867 	   0.0273	 0.00000 	   0.0273	 0.00000 	  30.4500	 0.01218 	  30.4500	 0.00000 
	 305	  23.4689	 0.01187 	  23.4689	 0.01210 	  11.7345	 0.01662 	 305.5000	 0.00106 	 305.5000	 0.00122 	   1.5275	 0.11063 	   0.0278	 0.00000 	   0.0278	 0.00000 	  30.5500	 0.01149 	  30.5500	 0.00000 
	 306	  23.5458	 0.01186 	  23.5458	 0.01209 	  11.7729	 0.01635 	 306.5000	 0.00106 	 306.5000	 0.00122 	   1.5325	 0.11348 	   0.0283	 0.00000 	   0.0283	 0.00000 	  30.6500	 0.01394 	  30.6500	 0.00000 
	 307	  23.6226	 0.01185 	  23.6226	 0.01208 	  11.8113	 0.01609 	 307.5000	 0.00106 	 307.5000	 0.00122 	   1.5375	 0.11206 	   0.0288	 0.00000 	   0.0288	 0.00000 	  30.7500	 0.01220 	  30.7500	 0.00000 
	 308	  23.6994	 0.01184 	  23.6994	 0.01207 	  11.8497	 0.01584 	 308.5000	 0.00106 	 308.5000	 0.00122 	   1.5425	 0.10731 	   0.0294	 0.00000 	   0.0294	 0.00000 	  30.8500	 0.01175 	  30.8500	 0.00000 
	 309	  23.7762	 0.01182 	  23.7762	 0.01206 	  11.8881	 0.01558 	 309.5000	 0.00107 	 309.5000	 0.00122 	   1.5475	 0.10778 	   0.0299	 0.00000 	   0.0299	 0.00000 	  30.9500	 0.01161 	  30.9500	 0.00000 
	 310	  23.8530	 0.01181 	  23.8530	 0.01206 	  11.9265	 0.01533 	 310.5000	 0.00107 	 310.5000	 0.00122 	   1.5525	 0.11870 	   0.0305	 0.00000 	   0.0305	 0.00000 	  31.0500	 0.01194 	  31.0500	 0.00000 
	 311	  23.9299	 0.01180 	  23.9299	 0.01205 	  11.9649	 0.01509 	 311.5000	 0.00107 	 311.5000	 0.00121 	   1.5575	 0.11585 	   0.0310	 0.00000 	   0.0310	 0.00000 	  31.1500	 0.01166 	  31.1500	 0.00000 
	 312	  24.0067	 0.01179 	  24.0067	 0.01204 	  12.0033	 0.01485 	 312.5000	 0.00107 	 312.5000	 0.00121 	   1.5625	 0.10683 	   0.0316	 0.00000 	   0.0316	 0.00000 	  31.2500	 0.01284 	  31.2500	 0.00000 
	 313	  24.0835	 0.01177 	  24.0835	 0.01203 	  12.0418	 0.01461 	 313.5000	 0.00107 	 313.5000	 0.00121 	   1.5675	 0.10398 	   0.0322	 0.00000 	   0.0322	 0.00000 	  31.3500	 0.01256 	  31.3500	 0.00000 
	 314	  24.1603	 0.01176 	  24.1603	 0.01203 	  12.0802	 0.01438 	 314.5000	 0.00107 	 314.5000	 0.00121 	   1.5725	 0.10303 	   0.0328	 0.00000 	   0.0328	 0.00000 	  31.4500	 0.01182 	  31.4500	 0.00000 
	 315	  24.2371	 0.01175 	  24.2371	 0.01202 	  12.1186	 0.01415 	 315.5000	 0.00107 	 315.5000	 0.00121 	   1.5775	 0.10161 	   0.0334	 0.00000 	   0.0334	 0.00000 	  31.5500	 0.01185 	  31.5500	 0.00000 
	 316	  24.3140	 0.01174 	  24.3140	 0.01201 	  12.1570	 0.01392 	 316.5000	 0.00107 	 316.5000	 0.00121 	   1.5825	 0.10018 	   0.0340	 0.00000 	   0.0340	 0.00000 	  31.6500	 0.01121 	  31.6500	 0.00000 
	 317	  24.3908	 0.01173 	  24.3908	 0.01200 	  12.1954	 0.01370 	 317.5000	 0.00107 	 317.5000	 0.00121 	   1.5875	 0.09401 	   0.0347	 0.00000 	   0.0347	 0.00000 	  31.7500	 0.01185 	  31.7500	 0.00000 
	 318	  24.4676	 0.01172 	  24.4676	 0.01200 	  12.2338	 0.01348 	 318.5000	 0.00107 	 318.5000	 0.00121 	   1.5925	 0.11395 	   0.0353	 0.00000 	   0.0353	 0.00000 	  31.8500	 0.01206 	  31.8500	 0.00000 
	 319	  24.5444	 0.01171 	  24.5444	 0.01199 	  12.2722	 0.01326 	 319.5000	 0.00107 	 319.5000	 0.00121 	   1.5975	 0.10541 	   0.0360	 0.00000 	   0.0360	 0.00000 	  31.9500	 0.01301 	  31.9500	 0.00000 
	 320	  24.6213	 0.01169 	  24.6213	 0.01198 	  12.3106	 0.01305 	 320.5000	 0.00107 	 320.5000	 0.00121 	   1.6025	 0.09639 	   0.0366	 0.00000 	   0.0366	 0.00000 	  32.0500	 0.01261 	  32.0500	 0.00000 
	 321	  24.6981	 0.01168 	  24.6981	 0.01198 	  12.3490	 0.01284 	 321.5000	 0.00107 	 321.5000	 0.00121 	   1.6075	 0.08167 	   0.0373	 0.00000 	   0.0373	 0.00000 	  32.1500	 0.01104 	  32.1500	 0.00000 
	 322	  24.7749	 0.01167 	  24.7749	 0.01197 	  12.3874	 0.01264 	 322.5000	 0.00108 	 322.5000	 0.00121 	   1.6125	 0.09306 	   0.0380	 0.00000 	   0.0380	 0.00000 	  32.2500	 0.01159 	  32.2500	 0.00000 
	 323	  24.8517	 0.01166 	  24.8517	 0.01196 	  12.4259	 0.01243 	 323.5000	 0.00108 	 323.5000	 0.00121 	   1.6175	 0.07739 	   0.0387	 0.00000 	   0.0387	 0.00000 	  32.3500	 0.01315 	  32.3500	 0.00000 
	 324	  24.9285	 0.01165 	  24.9285	 0.01196 	  12.4643	 0.01223 	 324.5000	 0.00108 	 324.5000	 0.00121 	   1.6225	 0.08784 	   0.0394	 0.00000 	   0.0394	 0.00000 	  32.4500	 0.01344 	  32.4500	 0.00000 
	 325	  25.0054	 0.01164 	  25.0054	 0.01195 	  12.5027	 0.01204 	 325.5000	 0.00108 	 325.5000	 0.00121 	   1.6275	 0.08452 	   0.0402	 0.00000 	   0.0402	 0.00000 	  32.5500	 0.01121 	  32.5500	 0.00000 
	 326	  25.0822	 0.01163 	  25.0822	 0.01194 	  12.5411	 0.01184 	 326.5000	 0.00108 	 326.5000	 0.00121 	   1.6325	 0.08072 	   0.0409	 0.00000 	   0.0409	 0.00000 	  32.6500	 0.01097 	  32.6500	 0.00000 
	 327	  25.1590	 0.01162 	  25.1590	 0.01194 	  12.5795	 0.01165 	 327.5000	 0.00108 	 327.5000	 0.00121 	   1.6375	 0.07549 	   0.0417	 0.00000 	   0.0417	 0.00000 	  32.7500	 0.01261 	  32.7500	 0.00000 
	 328	  25.2358	 0.01161 	  25.2358	 0.01193 	  12.6179	 0.01147 	 328.5000	 0.00108 	 328.5000	 0.00121 	   1.6425	 0.07265 	   0.0425	 0.00000 	   0.0425	 0.00000 	  32.8500	 0.01106 	  32.8500	 0.00000 
	 329	  25.3126	 0.01160 	  25.3126	 0.01192 	  12.6563	 0.01128 	 329.5000	 0.00108 	 329.5000	 0.00121 	   1.6475	 0.08737 	   0.0433	 0.00000 	   0.0433	 0.00000 	  32.9500	 0.01189 	  32.9500	 0.00000 
	 330	  25.3895	 0.01159 	  25.3895	 0.01192 	  12.6947	 0.01110 	 330.5000	 0.00108 	 330.5000	 0.00121 	   1.6525	 0.08642 	   0.0441	 0.00000 	   0.0441	 0.00000 	  33.0500	 0.01315 	  33.0500	 0.00000 
	 331	  25.4663	 0.01158 	  25.4663	 0.01191 	  12.7331	 0.01093 	 331.5000	 0.00108 	 331.5000	 0.00121 	   1.6575	 0.08689 	   0.0449	 0.00000 	   0.0449	 0.00000 	  33.1500	 0.01163 	  33.1500	 0.00000 
	 332	  25.5431	 0.01157 	  25.5431	 0.01191 	  12.7716	 0.01075 	 332.5000	 0.00108 	 332.5000	 0.00121 	   1.6625	 0.07597 	   0.0457	 0.00000 	   0.0457	 0.00000 	  33.2500	 0.01187 	  33.2500	 0.00000 
	 333	  25.6199	 0.01156 	  25.6199	 0.01190 	  12.8100	 0.01058 	 333.5000	 0.00109 	 333.5000	 0.00121 	   1.6675	 0.08547 	   0.0466	 0.00000 	   0.0466	 0.00000 	  33.3500	 0.01282 	  33.3500	 0.00000 
	 334	  25.6968	 0.01155 	  25.6968	 0.01189 	  12.8484	 0.01041 	 334.5000	 0.00109 	 334.5000	 0.00121 	   1.6725	 0.07882 	   0.0474	 0.00000 	   0.0474	 0.00000 	  33.4500	 0.01170 	  33.4500	 0.00000 
	 335	  25.7736	 0.01155 	  25.7736	 0.01189 	  12.8868	 0.01024 	 335.5000	 0.00109 	 335.5000	 0.00121 	   1.6775	 0.08689 	   0.0483	 0.00000 	   0.0483	 0.00000 	  33.5500	 0.01125 	  33.5500	 0.00000 
	 336	  25.8504	 0.01154 	  25.8504	 0.01188 	  12.9252	 0.01008 	 336.5000	 0.00109 	 336.5000	 0.00121 	   1.6825	 0.07360 	   0.0492	 0.00000 	   0.0492	 0.00000 	  33.6500	 0.01149 	  33.6500	 0.00000 
	 337	  25.9272	 0.01153 	  25.9272	 0.01188 	  12.9636	 0.00992 	 337.5000	 0.00109 	 337.5000	 0.00121 	   1.6875	 0.09069 	   0.0501	 0.00000 	   0.0501	 0.00000 	  33.7500	 0.01197 	  33.7500	 0.00000 
	 338	  26.0040	 0.01152 	  26.0040	 0.01187 	  13.0020	 0.00976 	 338.5000	 0.00108 	 338.5000	 0.00121 	   1.6925	 0.06362 	   0.0511	 0.00000 	   0.0511	 0.00000 	  33.8500	 0.01166 	  33.8500	 0.00000 
	 339	  26.0809	 0.01151 	  26.0809	 0.01186 	  13.0404	 0.00960 	 339.5000	 0.00108 	 339.5000	 0.00121 	   1.6975	 0.08357 	   0.0520	 0.00000 	   0.0520	 0.00000 	  33.9500	 0.01178 	  33.9500	 0.00000 
	 340	  26.1577	 0.01150 	  26.1577	 0.01186 	  13.0788	 0.00945 	 340.5000	 0.00108 	 340.5000	 0.00121 	   1.7025	 0.07455 	   0.0530	 0.00000 	   0.0530	 0.00000 	  34.0500	 0.01118 	  34.0500	 0.00000 
	 341	  26.2345	 0.01149 	  26.2345	 0.01185 	  13.1173	 0.00930 	 341.5000	 0.00108 	 341.5000	 0.00121 	   1.7075	 0.07834 	   0.0540	 0.00000 	   0.0540	 0.00000 	  34.1500	 0.01140 	  34.1500	 0.00000 
	 342	  26.3113	 0.01149 	  26.3113	 0.01185 	  13.1557	 0.00915 	 342.5000	 0.00108 	 342.5000	 0.00121 	   1.7125	 0.07549 	   0.0550	 0.00000 	   0.0550	 0.00000 	  34.2500	 0.01052 	  34.2500	 0.00000 
	 343	  26.3881	 0.01148 	  26.3881	 0.01184 	  13.1941	 0.00900 	 343.5000	 0.00109 	 343.5000	 0.00121 	   1.7175	 0.07644 	   0.0560	 0.00000 	   0.0560	 0.00000 	  34.3500	 0.01261 	  34.3500	 0.00000 
	 344	  26.4650	 0.01147 	  26.4650	 0.01184 	  13.2325	 0.00886 	 344.5000	 0.00109 	 344.5000	 0.00121 	   1.7225	 0.06790 	   0.0570	 0.00000 	   0.0570	 0.00000 	  34.4500	 0.00997 	  34.4500	 0.00000 
	 345	  26.5418	 0.01146 	  26.5418	 0.01183 	  13.2709	 0.00872 	 345.5000	 0.00109 	 345.5000	 0.00122 	   1.7275	 0.07834 	   0.0581	 0.00000 	   0.0581	 0.00000 	  34.5500	 0.01090 	  34.5500	 0.00000 
	 346	  26.6186	 0.01145 	  26.6186	 0.01183 	  13.3093	 0.00858 	 346.5000	 0.00109 	 346.5000	 0.00122 	   1.7325	 0.06790 	   0.0592	 0.00000 	   0.0592	 0.00000 	  34.6500	 0.01199 	  34.6500	 0.00000 
	 347	  26.6954	 0.01144 	  26.6954	 0.01182 	  13.3477	 0.00844 	 347.5000	 0.00109 	 347.5000	 0.00122 	   1.7375	 0.07312 	   0.0603	 0.00000 	   0.0603	 0.00000 	  34.7500	 0.01185 	  34.7500	 0.00000 
	 348	  26.7723	 0.01144 	  26.7723	 0.01182 	  13.3861	 0.00831 	 348.5000	 0.00109 	 348.5000	 0.00122 	   1.7425	 0.06932 	   0.0614	 0.00000 	   0.0614	 0.00000 	  34.8500	 0.01066 	  34.8500	 0.00000 
	 349	  26.8491	 0.01143 	  26.8491	 0.01181 	  13.4245	 0.00818 	 349.5000	 0.00109 	 349.5000	 0.00122 	   1.7475	 0.07360 	   0.0625	 0.00000 	   0.0625	 0.00000 	  34.9500	 0.01135 	  34.9500	 0.00000 
	 350	  26.9259	 0.01142 	  26.9259	 0.01181 	  13.4629	 0.00805 	 350.5000	 0.00109 	 350.5000	 0.00121 	   1.7525	 0.06885 	   0.0637	 0.00000 	   0.0637	 0.00000 	  35.0500	 0.01149 	  35.0500	 0.00000 
	 351	  27.0027	 0.01141 	  27.0027	 0.01180 	  13.5014	 0.00792 	 351.5000	 0.00108 	 351.5000	 0.00121 	   1.7575	 0.07644 	   0.0649	 0.00000 	   0.0649	 0.00000 	  35.1500	 0.01170 	  35.1500	 0.00000 
	 352	  27.0795	 0.01141 	  27.0795	 0.01180 	  13.5398	 0.00779 	 352.5000	 0.00108 	 352.5000	 0.00121 	   1.7625	 0.06315 	   0.0661	 0.00000 	   0.0661	 0.00000 	  35.2500	 0.01075 	  35.2500	 0.00000 
	 353	  27.1564	 0.01140 	  27.1564	 0.01179 	  13.5782	 0.00767 	 353.5000	 0.00108 	 353.5000	 0.00121 	   1.7675	 0.06600 	   0.0673	 0.00000 	   0.0673	 0.00000 	  35.3500	 0.01128 	  35.3500	 0.00000 
	 354	  27.2332	 0.01139 	  27.2332	 0.01179 	  13.6166	 0.00755 	 354.5000	 0.00108 	 354.5000	 0.00120 	   1.7725	 0.07075 	   0.0685	 0.00000 	   0.0685	 0.00000 	  35.4500	 0.01011 	  35.4500	 0.00000 
	 355	  27.3100	 0.01138 	  27.3100	 0.01178 	  13.6550	 0.00743 	 355.5000	 0.00108 	 355.5000	 0.00120 	   1.7775	 0.05413 	   0.0698	 0.00000 	   0.0698	 0.00000 	  35.5500	 0.01109 	  35.5500	 0.00000 
	 356	  27.3868	 0.01138 	  27.3868	 0.01178 	  13.6934	 0.00731 	 356.5000	 0.00108 	 356.5000	 0.00120 	   1.7825	 0.06885 	   0.0711	 0.00000 	   0.0711	 0.00000 	  35.6500	 0.01002 	  35.6500	 0.00000 
	 357	  27.4636	 0.01137 	  27.4636	 0.01177 	  13.7318	 0.00720 	 357.5000	 0.00108 	 357.5000	 0.00119 	   1.7875	 0.06457 	   0.0724	 0.00000 	   0.0724	 0.00000 	  35.7500	 0.01128 	  35.7500	 0.00000 
	 358	  27.5405	 0.01136 	  27.5405	 0.01177 	  13.7702	 0.00708 	 358.5000	 0.00108 	 358.5000	 0.00119 	   1.7925	 0.06315 	   0.0738	 0.00000 	   0.0738	 0.00000 	  35.8500	 0.01116 	  35.8500	 0.00000 
	 359	  27.6173	 0.01136 	  27.6173	 0.01176 	  13.8086	 0.00697 	 359.5000	 0.00108 	 359.5000	 0.00119 	   1.7975	 0.05223 	   0.0752	 0.00000 	   0.0752	 0.00000 	  35.9500	 0.01147 	  35.9500	 0.00000 
	 360	  27.6941	 0.01135 	  27.6941	 0.01176 	  13.8471	 0.00686 	 360.5000	 0.00108 	 360.5000	 0.00119 	   1.8025	 0.06932 	   0.0766	 0.00000 	   0.0766	 0.00000 	  36.0500	 0.01092 	  36.0500	 0.00000 
	 361	  27.7709	 0.01134 	  27.7709	 0.01176 	  13.8855	 0.00676 	 361.5000	 0.00109 	 361.5000	 0.00118 	   1.8075	 0.05935 	   0.0780	 0.00000 	   0.0780	 0.00000 	  36.1500	 0.01225 	  36.1500	 0.00000 
	 362	  27.8478	 0.01134 	  27.8478	 0.01175 	  13.9239	 0.00665 	 362.5000	 0.00109 	 362.5000	 0.00118 	   1.8125	 0.05840 	   0.0794	 0.00000 	   0.0794	 0.00000 	  36.2500	 0.01054 	  36.2500	 0.00000 
	 363	  27.9246	 0.01133 	  27.9246	 0.01175 	  13.9623	 0.00655 	 363.5000	 0.00109 	 363.5000	 0.00118 	   1.8175	 0.05365 	   0.0809	 0.00000 	   0.0809	 0.00000 	  36.3500	 0.01071 	  36.3500	 0.00000 
	 364	  28.0014	 0.01132 	  28.0014	 0.01174 	  14.0007	 0.00644 	 364.5000	 0.00109 	 364.5000	 0.00118 	   1.8225	 0.06030 	   0.0824	 0.00000 	   0.0824	 0.00000 	  36.4500	 0.01007 	  36.4500	 0.00000 
	 365	  28.0782	 0.01132 	  28.0782	 0.01174 	  14.0391	 0.00634 	 365.5000	 0.00109 	 365.5000	 0.00118 	   1.8275	 0.05270 	   0.0839	 0.00000 	   0.0839	 0.00000 	  36.5500	 0.00990 	  36.5500	 0.00000 
	 366	  28.1550	 0.01131 	  28.1550	 0.01173 	  14.0775	 0.00624 	 366.5000	 0.00109 	 366.5000	 0.00118 	   1.8325	 0.05508 	   0.0855	 0.00000 	   0.0855	 0.00000 	  36.6500	 0.01216 	  36.6500	 0.00000 
	 367	  28.2319	 0.01130 	  28.2319	 0.01173 	  14.1159	 0.00615 	 367.5000	 0.00109 	 367.5000	 0.00118 	   1.8375	 0.05650 	   0.0871	 0.00000 	   0.0871	 0.00000 	  36.7500	 0.01035 	  36.7500	 0.00000 
	 368	  28.3087	 0.01130 	  28.3087	 0.01173 	  14.1543	 0.00605 	 368.5000	 0.00109 	 368.5000	 0.00118 	   1.8425	 0.05413 	   0.0887	 0.00000 	   0.0887	 0.00000 	  36.8500	 0.01175 	  36.8500	 0.00000 
	 369	  28.3855	 0.01129 	  28.3855	 0.01172 	  14.1928	 0.00596 	 369.5000	 0.00110 	 369.5000	 0.00118 	   1.8475	 0.05888 	   0.0904	 0.00000 	   0.0904	 0.00000 	  36.9500	 0.01040 	  36.9500	 0.00000 
	 370	  28.4623	 0.01129 	  28.4623	 0.01172 	  14.2312	 0.00586 	 370.5000	 0.00110 	 370.5000	 0.00118 	   1.8525	 0.06030 	   0.0920	 0.00000 	   0.0920	 0.00000 	  37.0500	 0.01028 	  37.0500	 0.00000 
	 371	  28.5391	 0.01128 	  28.5391	 0.01171 	  14.2696	 0.00577 	 371.5000	 0.00110 	 371.5000	 0.00118 	   1.8575	 0.05793 	   0.0938	 0.00000 	   0.0938	 0.00000 	  37.1500	 0.01066 	  37.1500	 0.00000 
	 372	  28.6160	 0.01127 	  28.6160	 0.01171 	  14.3080	 0.00568 	 372.5000	 0.00110 	 372.5000	 0.00118 	   1.8625	 0.06078 	   0.0955	 0.00000 	   0.0955	 0.00000 	  37.2500	 0.01035 	  37.2500	 0.00000 
	 373	  28.6928	 0.01127 	  28.6928	 0.01170 	  14.3464	 0.00560 	 373.5000	 0.00109 	 373.5000	 0.00118 	   1.8675	 0.06125 	   0.0973	 0.00000 	   0.0973	 0.00000 	  37.3500	 0.01028 	  37.3500	 0.00000 
	 374	  28.7696	 0.01126 	  28.7696	 0.01170 	  14.3848	 0.00551 	 374.5000	 0.00109 	 374.5000	 0.00118 	   1.8725	 0.05365 	   0.0991	 0.00000 	   0.0991	 0.00000 	  37.4500	 0.01085 	  37.4500	 0.00000 
	 375	  28.8464	 0.01126 	  28.8464	 0.01170 	  14.4232	 0.00543 	 375.5000	 0.00109 	 375.5000	 0.00118 	   1.8775	 0.05745 	   0.1009	 0.00000 	   0.1009	 0.00000 	  37.5500	 0.01090 	  37.5500	 0.00000 
	 376	  28.9233	 0.01125 	  28.9233	 0.01169 	  14.4616	 0.00534 	 376.5000	 0.00109 	 376.5000	 0.00118 	   1.8825	 0.05080 	   0.1028	 0.00000 	   0.1028	 0.00000 	  37.6500	 0.01052 	  37.6500	 0.00000 
	 377	  29.0001	 0.01124 	  29.0001	 0.01169 	  14.5000	 0.00526 	 377.5000	 0.00109 	 377.5000	 0.00118 	   1.8875	 0.05033 	   0.1047	 0.00000 	   0.1047	 0.00000 	  37.7500	 0.01132 	  37.7500	 0.00000 
	 378	  29.0769	 0.01124 	  29.0769	 0.01169 	  14.5384	 0.00518 	 378.5000	 0.00108 	 378.5000	 0.00119 	   1.8925	 0.04891 	   0.1067	 0.00000 	   0.1067	 0.00000 	  37.8500	 0.01054 	  37.8500	 0.00000 
	 379	  29.1537	 0.01123 	  29.1537	 0.01168 	  14.5769	 0.00510 	 379.5000	 0.00108 	 379.5000	 0.00119 	   1.8975	 0.05888 	   0.1086	 0.00000 	   0.1086	 0.00000 	  37.9500	 0.01028 	  37.9500	 0.00000 
	 380	  29.2305	 0.01123 	  29.2305	 0.01168 	  14.6153	 0.00502 	 380.5000	 0.00108 	 380.5000	 0.00119 	   1.9025	 0.05080 	   0.1107	 0.00000 	   0.1107	 0.00000 	  38.0500	 0.00905 	  38.0500	 0.00000 
	 381	  29.3074	 0.01122 	  29.3074	 0.01167 	  14.6537	 0.00495 	 381.5000	 0.00107 	 381.5000	 0.00119 	   1.9075	 0.05365 	   0.1127	 0.00000 	   0.1127	 0.00000 	  38.1500	 0.00954 	  38.1500	 0.00000 
	 382	  29.3842	 0.01122 	  29.3842	 0.01167 	  14.6921	 0.00487 	 382.5000	 0.00107 	 382.5000	 0.00119 	   1.9125	 0.04321 	   0.1148	 0.00000 	   0.1148	 0.00000 	  38.2500	 0.01132 	  38.2500	 0.00000 
	 383	  29.4610	 0.01121 	  29.4610	 0.01167 	  14.7305	 0.00480 	 383.5000	 0.00107 	 383.5000	 0.00119 	   1.9175	 0.04463 	   0.1169	 0.00000 	   0.1169	 0.00000 	  38.3500	 0.01040 	  38.3500	 0.00000 
	 384	  29.5378	 0.01121 	  29.5378	 0.01166 	  14.7689	 0.00473 	 384.5000	 0.00107 	 384.5000	 0.00119 	   1.9225	 0.05793 	   0.1191	 0.00000 	   0.1191	 0.00000 	  38.4500	 0.00966 	  38.4500	 0.00000 
	 385	  29.6146	 0.01120 	  29.6146	 0.01166 	  14.8073	 0.00465 	 385.5000	 0.00107 	 385.5000	 0.00118 	   1.9275	 0.04368 	   0.1213	 0.00000 	   0.1213	 0.00000 	  38.5500	 0.01030 	  38.5500	 0.00000 
	 386	  29.6915	 0.01120 	  29.6915	 0.01166 	  14.8457	 0.00458 	 386.5000	 0.00107 	 386.5000	 0.00118 	   1.9325	 0.04226 	   0.1236	 0.00000 	   0.1236	 0.00000 	  38.6500	 0.01085 	  38.6500	 0.00000 
	 387	  29.7683	 0.01119 	  29.7683	 0.01165 	  14.8841	 0.00452 	 387.5000	 0.00106 	 387.5000	 0.00118 	   1.9375	 0.03609 	   0.1259	 0.00000 	   0.1259	 0.00000 	  38.7500	 0.01078 	  38.7500	 0.00000 
	 388	  29.8451	 0.01119 	  29.8451	 0.01165 	  14.9226	 0.00445 	 388.5000	 0.00106 	 388.5000	 0.00118 	   1.9425	 0.03941 	   0.1282	 0.00000 	   0.1282	 0.00000 	  38.8500	 0.01035 	  38.8500	 0.00000 
	 389	  29.9219	 0.01118 	  29.9219	 0.01165 	  14.9610	 0.00438 	 389.5000	 0.00106 	 389.5000	 0.00117 	   1.9475	 0.04226 	   0.1306	 0.00000 	   0.1306	 0.00000 	  38.9500	 0.01056 	  38.9500	 0.00000 
	 390	  29.9987	 0.01118 	  29.9987	 0.01164 	  14.9994	 0.00432 	 390.5000	 0.00106 	 390.5000	 0.00117 	   1.9525	 0.04701 	   0.1330	 0.00000 	   0.1330	 0.00000 	  39.0500	 0.00959 	  39.0500	 0.00000 
	 391	  30.0756	 0.01117 	  30.0756	 0.01164 	  15.0378	 0.00425 	 391.5000	 0.00106 	 391.5000	 0.00117 	   1.9575	 0.04891 	   0.1355	 0.00000 	   0.1355	 0.00000 	  39.1500	 0.01094 	  39.1500	 0.00000 
	 392	  30.1524	 0.01117 	  30.1524	 0.01164 	  15.0762	 0.00419 	 392.5000	 0.00106 	 392.5000	 0.00117 	   1.9625	 0.04843 	   0.1380	 0.00000 	   0.1380	 0.00000 	  39.2500	 0.01066 	  39.2500	 0.00000 
	 393	  30.2292	 0.01116 	  30.2292	 0.01163 	  15.1146	 0.00413 	 393.5000	 0.00106 	 393.5000	 0.00117 	   1.9675	 0.04606 	   0.1406	 0.00000 	   0.1406	 0.00000 	  39.3500	 0.01073 	  39.3500	 0.00000 
	 394	  30.3060	 0.01116 	  30.3060	 0.01163 	  15.1530	 0.00407 	 394.5000	 0.00106 	 394.5000	 0.00117 	   1.9725	 0.04036 	   0.1432	 0.00000 	   0.1432	 0.00000 	  39.4500	 0.01073 	  39.4500	 0.00000 
	 395	  30.3829	 0.01115 	  30.3829	 0.01163 	  15.1914	 0.00401 	 395.5000	 0.00106 	 395.5000	 0.00117 	   1.9775	 0.03893 	   0.1459	 0.00000 	   0.1459	 0.00000 	  39.5500	 0.01090 	  39.5500	 0.00000 
	 396	  30.4597	 0.01115 	  30.4597	 0.01162 	  15.2298	 0.00395 	 396.5000	 0.00107 	 396.5000	 0.00117 	   1.9825	 0.04036 	   0.1486	 0.00000 	   0.1486	 0.00000 	  39.6500	 0.01113 	  39.6500	 0.00000 
	 397	  30.5365	 0.01114 	  30.5365	 0.01162 	  15.2682	 0.00389 	 397.5000	 0.00107 	 397.5000	 0.00117 	   1.9875	 0.04606 	   0.1514	 0.00000 	   0.1514	 0.00000 	  39.7500	 0.01113 	  39.7500	 0.00000 
	 398	  30.6133	 0.01114 	  30.6133	 0.01162 	  15.3067	 0.00383 	 398.5000	 0.00107 	 398.5000	 0.00117 	   1.9925	 0.04511 	   0.1542	 0.00000 	   0.1542	 0.00000 	  39.8500	 0.01173 	  39.8500	 0.00000 
	 399	  30.6901	 0.01113 	  30.6901	 0.01161 	  15.3451	 0.00378 	 399.5000	 0.00107 	 399.5000	 0.00117 	   1.9975	 0.03988 	   0.1570	 0.00000 	   0.1570	 0.00000 	  39.9500	 0.00931 	  39.9500	 0.00000 
	 400	  30.7670	 0.01113 	  30.7670	 0.01161 	  15.3835	 0.00372 	 400.5000	 0.00107 	 400.5000	 0.00117 	   2.0025	 0.03893 	   0.1600	 0.00000 	   0.1600	 0.00000 	  40.0500	 0.00957 	  40.0500	 0.00000 
	 401	  30.8438	 0.01112 	  30.8438	 0.01161 	  15.4219	 0.00367 	 401.5000	 0.00107 	 401.5000	 0.00117 	   2.0075	 0.03893 	   0.1629	 0.00000 	   0.1629	 0.00000 	  40.1500	 0.00971 	  40.1500	 0.00000 
	 402	  30.9206	 0.01112 	  30.9206	 0.01160 	  15.4603	 0.00361 	 402.5000	 0.00108 	 402.5000	 0.00117 	   2.0125	 0.04606 	   0.1660	 0.00000 	   0.1660	 0.00000 	  40.2500	 0.00881 	  40.2500	 0.00000 
	 403	  30.9974	 0.01111 	  30.9974	 0.01160 	  15.4987	 0.00356 	 403.5000	 0.00108 	 403.5000	 0.00117 	   2.0175	 0.04463 	   0.1690	 0.00000 	   0.1690	 0.00000 	  40.3500	 0.01090 	  40.3500	 0.00000 
	 404	  31.0742	 0.01111 	  31.0742	 0.01160 	  15.5371	 0.00351 	 404.5000	 0.00108 	 404.5000	 0.00117 	   2.0225	 0.03561 	   0.1722	 0.00000 	   0.1722	 0.00000 	  40.4500	 0.01007 	  40.4500	 0.00000 
	 405	  31.1511	 0.01111 	  31.1511	 0.01160 	  15.5755	 0.00346 	 405.5000	 0.00108 	 405.5000	 0.00117 	   2.0275	 0.03656 	   0.1754	 0.00000 	   0.1754	 0.00000 	  40.5500	 0.01130 	  40.5500	 0.00000 
	 406	  31.2279	 0.01110 	  31.2279	 0.01159 	  15.6139	 0.00341 	 406.5000	 0.00108 	 406.5000	 0.00117 	   2.0325	 0.03656 	   0.1786	 0.00000 	   0.1786	 0.00000 	  40.6500	 0.01049 	  40.6500	 0.00000 
	 407	  31.3047	 0.01110 	  31.3047	 0.01159 	  15.6524	 0.00336 	 407.5000	 0.00109 	 407.5000	 0.00116 	   2.0375	 0.03893 	   0.1820	 0.00000 	   0.1820	 0.00000 	  40.7500	 0.00980 	  40.7500	 0.00000 
	 408	  31.3815	 0.01109 	  31.3815	 0.01159 	  15.6908	 0.00331 	 408.5000	 0.00109 	 408.5000	 0.00116 	   2.0425	 0.02706 	   0.1854	 0.00000 	   0.1854	 0.00000 	  40.8500	 0.01104 	  40.8500	 0.00000 
	 409	  31.4584	 0.01109 	  31.4584	 0.01158 	  15.7292	 0.00327 	 409.5000	 0.00109 	 409.5000	 0.00116 	   2.0475	 0.04036 	   0.1888	 0.00000 	   0.1888	 0.00000 	  40.9500	 0.01118 	  40.9500	 0.00000 
	 410	  31.5352	 0.01109 	  31.5352	 0.01158 	  15.7676	 0.00322 	 410.5000	 0.00109 	 410.5000	 0.00116 	   2.0525	 0.03609 	   0.1923	 0.00000 	   0.1923	 0.00000 	  41.0500	 0.00966 	  41.0500	 0.00000 
	 411	  31.6120	 0.01108 	  31.6120	 0.01158 	  15.8060	 0.00318 	 411.5000	 0.00109 	 411.5000	 0.00116 	   2.0575	 0.03324 	   0.1959	 0.00000 	   0.1959	 0.00000 	  41.1500	 0.00966 	  41.1500	 0.00000 
	 412	  31.6888	 0.01108 	  31.6888	 0.01158 	  15.8444	 0.00313 	 412.5000	 0.00109 	 412.5000	 0.00116 	   2.0625	 0.04321 	   0.1995	 0.00000 	   0.1995	 0.00000 	  41.2500	 0.00999 	  41.2500	 0.00000 
	 413	  31.7656	 0.01107 	  31.7656	 0.01157 	  15.8828	 0.00309 	 413.5000	 0.00110 	 413.5000	 0.00116 	   2.0675	 0.03229 	   0.2032	 0.00000 	   0.2032	 0.00000 	  41.3500	 0.01128 	  41.3500	 0.00000 
	 414	  31.8425	 0.01107 	  31.8425	 0.01157 	  15.9212	 0.00305 	 414.5000	 0.00110 	 414.5000	 0.00116 	   2.0725	 0.02896 	   0.2070	 0.00001 	   0.2070	 0.00000 	  41.4500	 0.00995 	  41.4500	 0.00000 
	 415	  31.9193	 0.01107 	  31.9193	 0.01157 	  15.9596	 0.00300 	 415.5000	 0.00110 	 415.5000	 0.00116 	   2.0775	 0.03371 	   0.2109	 0.00001 	   0.2109	 0.00000 	  41.5500	 0.00893 	  41.5500	 0.00000 
	 416	  31.9961	 0.01106 	  31.9961	 0.01156 	  15.9981	 0.00296 	 416.5000	 0.00110 	 416.5000	 0.00116 	   2.0825	 0.03704 	   0.2148	 0.00001 	   0.2148	 0.00000 	  41.6500	 0.01033 	  41.6500	 0.00000 
	 417	  32.0729	 0.01106 	  32.0729	 0.01156 	  16.0365	 0.00292 	 417.5000	 0.00110 	 417.5000	 0.00116 	   2.0875	 0.03561 	   0.2188	 0.00001 	   0.2188	 0.00000 	  41.7500	 0.00890 	  41.7500	 0.00000 
	 418	  32.1497	 0.01105 	  32.1497	 0.01156 	  16.0749	 0.00288 	 418.5000	 0.00110 	 418.5000	 0.00116 	   2.0925	 0.02991 	   0.2228	 0.00001 	   0.2228	 0.00000 	  41.8500	 0.01004 	  41.8500	 0.00000 
	 419	  32.2266	 0.01105 	  32.2266	 0.01156 	  16.1133	 0.00284 	 419.5000	 0.00110 	 419.5000	 0.00116 	   2.0975	 0.03181 	   0.2270	 0.00001 	   0.2270	 0.00000 	  41.9500	 0.00912 	  41.9500	 0.00000 
	 420	  32.3034	 0.01105 	  32.3034	 0.01155 	  16.1517	 0.00280 	 420.5000	 0.00110 	 420.5000	 0.00116 	   2.1025	 0.02801 	   0.2312	 0.00001 	   0.2312	 0.00000 	  42.0500	 0.00988 	  42.0500	 0.00000 
	 421	  32.3802	 0.01104 	  32.3802	 0.01155 	  16.1901	 0.00276 	 421.5000	 0.00110 	 421.5000	 0.00116 	   2.1075	 0.02801 	   0.2355	 0.00001 	   0.2355	 0.00000 	  42.1500	 0.01066 	  42.1500	 0.00000 
	 422	  32.4570	 0.01104 	  32.4570	 0.01155 	  16.2285	 0.00273 	 422.5000	 0.00110 	 422.5000	 0.00116 	   2.1125	 0.03561 	   0.2399	 0.00002 	   0.2399	 0.00000 	  42.2500	 0.01075 	  42.2500	 0.00000 
	 423	  32.5339	 0.01103 	  32.5339	 0.01155 	  16.2669	 0.00269 	 423.5000	 0.00110 	 423.5000	 0.00116 	   2.1175	 0.02706 	   0.2443	 0.00001 	   0.2443	 0.00000 	  42.3500	 0.01016 	  42.3500	 0.00000 
	 424	  32.6107	 0.01103 	  32.6107	 0.01154 	  16.3053	 0.00265 	 424.5000	 0.00110 	 424.5000	 0.00115 	   2.1225	 0.03276 	   0.2489	 0.00002 	   0.2489	 0.00000 	  42.4500	 0.01030 	  42.4500	 0.00000 
	 425	  32.6875	 0.01103 	  32.6875	 0.01154 	  16.3437	 0.00262 	 425.5000	 0.00110 	 425.5000	 0.00115 	   2.1275	 0.02754 	   0.2535	 0.00003 	   0.2535	 0.00000 	  42.5500	 0.00914 	  42.5500	 0.00000 
	 426	  32.7643	 0.01102 	  32.7643	 0.01154 	  16.3822	 0.00258 	 426.5000	 0.00110 	 426.5000	 0.00115 	   2.1325	 0.02801 	   0.2582	 0.00003 	   0.2582	 0.00000 	  42.6500	 0.00883 	  42.6500	 0.00000 
	 427	  32.8411	 0.01102 	  32.8411	 0.01154 	  16.4206	 0.00255 	 427.5000	 0.00110 	 427.5000	 0.00115 	   2.1375	 0.03324 	   0.2630	 0.00004 	   0.2630	 0.00000 	  42.7500	 0.00947 	  42.7500	 0.00000 
	 428	  32.9180	 0.01102 	  32.9180	 0.01153 	  16.4590	 0.00252 	 428.5000	 0.00110 	 428.5000	 0.00115 	   2.1425	 0.03514 	   0.2679	 0.00004 	   0.2679	 0.00000 	  42.8500	 0.00947 	  42.8500	 0.00000 
	 429	  32.9948	 0.01101 	  32.9948	 0.01153 	  16.4974	 0.00248 	 429.5000	 0.00110 	 429.5000	 0.00115 	   2.1475	 0.03704 	   0.2729	 0.00004 	   0.2729	 0.00000 	  42.9500	 0.00980 	  42.9500	 0.00000 
	 430	  33.0716	 0.01101 	  33.0716	 0.01153 	  16.5358	 0.00245 	 430.5000	 0.00110 	 430.5000	 0.00115 	   2.1525	 0.03229 	   0.2780	 0.00004 	   0.2780	 0.00000 	  43.0500	 0.00971 	  43.0500	 0.00000 
	 431	  33.1484	 0.01101 	  33.1484	 0.01153 	  16.5742	 0.00242 	 431.5000	 0.00110 	 431.5000	 0.00115 	   2.1575	 0.03798 	   0.2831	 0.00006 	   0.2831	 0.00000 	  43.1500	 0.00988 	  43.1500	 0.00000 
	 432	  33.2252	 0.01100 	  33.2252	 0.01152 	  16.6126	 0.00239 	 432.5000	 0.00110 	 432.5000	 0.00115 	   2.1625	 0.02801 	   0.2884	 0.00007 	   0.2884	 0.00000 	  43.2500	 0.00959 	  43.2500	 0.00000 
	 433	  33.3021	 0.01100 	  33.3021	 0.01152 	  16.6510	 0.00236 	 433.5000	 0.00110 	 433.5000	 0.00114 	   2.1675	 0.02754 	   0.2938	 0.00007 	   0.2938	 0.00000 	  43.3500	 0.00931 	  43.3500	 0.00000 
	 434	  33.3789	 0.01100 	  33.3789	 0.01152 	  16.6894	 0.00233 	 434.5000	 0.00110 	 434.5000	 0.00114 	   2.1725	 0.02801 	   0.2992	 0.00009 	   0.2992	 0.00000 	  43.4500	 0.01080 	  43.4500	 0.00000 
	 435	  33.4557	 0.01099 	  33.4557	 0.01152 	  16.7279	 0.00230 	 435.5000	 0.00110 	 435.5000	 0.00114 	   2.1775	 0.03181 	   0.3048	 0.00010 	   0.3048	 0.00000 	  43.5500	 0.00959 	  43.5500	 0.00000 
	 436	  33.5325	 0.01099 	  33.5325	 0.01152 	  16.7663	 0.00227 	 436.5000	 0.00110 	 436.5000	 0.00113 	   2.1825	 0.02469 	   0.3105	 0.00011 	   0.3105	 0.00000 	  43.6500	 0.00881 	  43.6500	 0.00000 
	 437	  33.6094	 0.01099 	  33.6094	 0.01151 	  16.8047	 0.00224 	 437.5000	 0.00110 	 437.5000	 0.00113 	   2.1875	 0.02516 	   0.3162	 0.00013 	   0.3162	 0.00000 	  43.7500	 0.00907 	  43.7500	 0.00000 
	 438	  33.6862	 0.01098 	  33.6862	 0.01151 	  16.8431	 0.00221 	 438.5000	 0.00110 	 438.5000	 0.00113 	   2.1925	 0.03181 	   0.3221	 0.00014 	   0.3221	 0.00000 	  43.8500	 0.00848 	  43.8500	 0.00000 
	 439	  33.7630	 0.01098 	  33.7630	 0.01151 	  16.8815	 0.00218 	 439.5000	 0.00110 	 439.5000	 0.00113 	   2.1975	 0.02896 	   0.3281	 0.00015 	   0.3281	 0.00000 	  43.9500	 0.00961 	  43.9500	 0.00000 
	 440	  33.8398	 0.01098 	  33.8398	 0.01151 	  16.9199	 0.00216 	 440.5000	 0.00109 	 440.5000	 0.00112 	   2.2025	 0.03229 	   0.3342	 0.00017 	   0.3342	 0.00000 	  44.0500	 0.00888 	  44.0500	 0.00000 
	 441	  33.9166	 0.01097 	  33.9166	 0.01150 	  16.9583	 0.00213 	 441.5000	 0.00109 	 441.5000	 0.00112 	   2.2075	 0.03181 	   0.3404	 0.00019 	   0.3404	 0.00000 	  44.1500	 0.00719 	  44.1500	 0.00000 
	 442	  33.9935	 0.01097 	  33.9935	 0.01150 	  16.9967	 0.00210 	 442.5000	 0.00109 	 442.5000	 0.00112 	   2.2125	 0.02469 	   0.3467	 0.00022 	   0.3467	 0.00000 	  44.2500	 0.01021 	  44.2500	 0.00000 
	 443	  34.0703	 0.01097 	  34.0703	 0.01150 	  17.0351	 0.00208 	 443.5000	 0.00109 	 443.5000	 0.00111 	   2.2175	 0.03229 	   0.3532	 0.00024 	   0.3532	 0.00000 	  44.3500	 0.00833 	  44.3500	 0.00000 
	 444	  34.1471	 0.01096 	  34.1471	 0.01150 	  17.0736	 0.00205 	 444.5000	 0.00109 	 444.5000	 0.00111 	   2.2225	 0.02706 	   0.3597	 0.00025 	   0.3597	 0.00000 	  44.4500	 0.00812 	  44.4500	 0.00000 
	 445	  34.2239	 0.01096 	  34.2239	 0.01150 	  17.1120	 0.00203 	 445.5000	 0.00109 	 445.5000	 0.00111 	   2.2275	 0.02516 	   0.3664	 0.00029 	   0.3664	 0.00000 	  44.5500	 0.00931 	  44.5500	 0.00000 
	 446	  34.3007	 0.01096 	  34.3007	 0.01149 	  17.1504	 0.00200 	 446.5000	 0.00109 	 446.5000	 0.00111 	   2.2325	 0.02137 	   0.3733	 0.00033 	   0.3733	 0.00000 	  44.6500	 0.00905 	  44.6500	 0.00000 
	 447	  34.3776	 0.01096 	  34.3776	 0.01149 	  17.1888	 0.00198 	 447.5000	 0.00108 	 447.5000	 0.00111 	   2.2375	 0.01804 	   0.3802	 0.00038 	   0.3802	 0.00000 	  44.7500	 0.00871 	  44.7500	 0.00000 
	 448	  34.4544	 0.01095 	  34.4544	 0.01149 	  17.2272	 0.00195 	 448.5000	 0.00108 	 448.5000	 0.00110 	   2.2425	 0.02184 	   0.3873	 0.00041 	   0.3873	 0.00000 	  44.8500	 0.00907 	  44.8500	 0.00000 
	 449	  34.5312	 0.01095 	  34.5312	 0.01149 	  17.2656	 0.00193 	 449.5000	 0.00108 	 449.5000	 0.00110 	   2.2475	 0.03229 	   0.3945	 0.00042 	   0.3945	 0.00000 	  44.9500	 0.00895 	  44.9500	 0.00000 
	 450	  34.6080	 0.01095 	  34.6080	 0.01148 	  17.3040	 0.00191 	 450.5000	 0.00108 	 450.5000	 0.00110 	   2.2525	 0.02849 	   0.4018	 0.00049 	   0.4018	 0.00000 	  45.0500	 0.00855 	  45.0500	 0.00000 
	 451	  34.6849	 0.01094 	  34.6849	 0.01148 	  17.3424	 0.00188 	 451.5000	 0.00108 	 451.5000	 0.00110 	   2.2575	 0.01994 	   0.4093	 0.00053 	   0.4093	 0.00000 	  45.1500	 0.00767 	  45.1500	 0.00000 
	 452	  34.7617	 0.01094 	  34.7617	 0.01148 	  17.3808	 0.00186 	 452.5000	 0.00108 	 452.5000	 0.00110 	   2.2625	 0.01804 	   0.4169	 0.00057 	   0.4169	 0.00000 	  45.2500	 0.00914 	  45.2500	 0.00000 
	 453	  34.8385	 0.01094 	  34.8385	 0.01148 	  17.4192	 0.00184 	 453.5000	 0.00108 	 453.5000	 0.00110 	   2.2675	 0.02564 	   0.4246	 0.00066 	   0.4246	 0.00000 	  45.3500	 0.00995 	  45.3500	 0.00000 
	 454	  34.9153	 0.01094 	  34.9153	 0.01148 	  17.4577	 0.00182 	 454.5000	 0.00107 	 454.5000	 0.00110 	   2.2725	 0.02422 	   0.4325	 0.00071 	   0.4325	 0.00000 	  45.4500	 0.00848 	  45.4500	 0.00000 
	 455	  34.9921	 0.01093 	  34.9921	 0.01147 	  17.4961	 0.00180 	 455.5000	 0.00107 	 455.5000	 0.00110 	   2.2775	 0.02896 	   0.4406	 0.00076 	   0.4406	 0.00000 	  45.5500	 0.00935 	  45.5500	 0.00000 
	 456	  35.0690	 0.01093 	  35.0690	 0.01147 	  17.5345	 0.00178 	 456.5000	 0.00107 	 456.5000	 0.00110 	   2.2825	 0.02279 	   0.4487	 0.00088 	   0.4487	 0.00000 	  45.6500	 0.00973 	  45.6500	 0.00000 
	 457	  35.1458	 0.01093 	  35.1458	 0.01147 	  17.5729	 0.00176 	 457.5000	 0.00107 	 457.5000	 0.00110 	   2.2875	 0.02659 	   0.4571	 0.00095 	   0.4571	 0.00000 	  45.7500	 0.00924 	  45.7500	 0.00000 
	 458	  35.2226	 0.01092 	  35.2226	 0.01147 	  17.6113	 0.00174 	 458.5000	 0.00107 	 458.5000	 0.00110 	   2.2925	 0.01852 	   0.4656	 0.00099 	   0.4656	 0.00000 	  45.8500	 0.00857 	  45.8500	 0.00000 
	 459	  35.2994	 0.01092 	  35.2994	 0.01147 	  17.6497	 0.00172 	 459.5000	 0.00107 	 459.5000	 0.00110 	   2.2975	 0.01994 	   0.4742	 0.00107 	   0.4742	 0.00000 	  45.9500	 0.00848 	  45.9500	 0.00000 
	 460	  35.3762	 0.01092 	  35.3762	 0.01146 	  17.6881	 0.00170 	 460.5000	 0.00107 	 460.5000	 0.00110 	   2.3025	 0.02611 	   0.4831	 0.00113 	   0.4831	 0.00000 	  46.0500	 0.00971 	  46.0500	 0.00000 
	 461	  35.4531	 0.01092 	  35.4531	 0.01146 	  17.7265	 0.00168 	 461.5000	 0.00107 	 461.5000	 0.00110 	   2.3075	 0.02564 	   0.4920	 0.00121 	   0.4920	 0.00000 	  46.1500	 0.00878 	  46.1500	 0.00000 
	 462	  35.5299	 0.01091 	  35.5299	 0.01146 	  17.7649	 0.00166 	 462.5000	 0.00107 	 462.5000	 0.00110 	   2.3125	 0.01947 	   0.5012	 0.00134 	   0.5012	 0.00000 	  46.2500	 0.00886 	  46.2500	 0.00000 
	 463	  35.6067	 0.01091 	  35.6067	 0.01146 	  17.8034	 0.00164 	 463.5000	 0.00107 	 463.5000	 0.00110 	   2.3175	 0.01947 	   0.5105	 0.00138 	   0.5105	 0.00000 	  46.3500	 0.00926 	  46.3500	 0.00000 
	 464	  35.6835	 0.01091 	  35.6835	 0.01146 	  17.8418	 0.00163 	 464.5000	 0.00106 	 464.5000	 0.00110 	   2.3225	 0.02327 	   0.5200	 0.00148 	   0.5200	 0.00000 	  46.4500	 0.00826 	  46.4500	 0.00000 
	 465	  35.7604	 0.01091 	  35.7604	 0.01146 	  17.8802	 0.00161 	 465.5000	 0.00106 	 465.5000	 0.00110 	   2.3275	 0.02184 	   0.5297	 0.00160 	   0.5297	 0.00001 	  46.5500	 0.00845 	  46.5500	 0.00000 
	 466	  35.8372	 0.01090 	  35.8372	 0.01145 	  17.9186	 0.00159 	 466.5000	 0.00106 	 466.5000	 0.00109 	   2.3325	 0.01804 	   0.5395	 0.00167 	   0.5395	 0.00001 	  46.6500	 0.00810 	  46.6500	 0.00000 
	 467	  35.9140	 0.01090 	  35.9140	 0.01145 	  17.9570	 0.00157 	 467.5000	 0.00106 	 467.5000	 0.00109 	   2.3375	 0.01519 	   0.5495	 0.00177 	   0.5495	 0.00001 	  46.7500	 0.00916 	  46.7500	 0.00000 
	 468	  35.9908	 0.01090 	  35.9908	 0.01145 	  17.9954	 0.00156 	 468.5000	 0.00106 	 468.5000	 0.00109 	   2.3425	 0.02279 	   0.5598	 0.00186 	   0.5598	 0.00001 	  46.8500	 0.00867 	  46.8500	 0.00000 
	 469	  36.0676	 0.01090 	  36.0676	 0.01145 	  18.0338	 0.00154 	 469.5000	 0.00106 	 469.5000	 0.00109 	   2.3475	 0.01994 	   0.5702	 0.00190 	   0.5702	 0.00001 	  46.9500	 0.00867 	  46.9500	 0.00000 
	 470	  36.1445	 0.01089 	  36.1445	 0.01145 	  18.0722	 0.00152 	 470.5000	 0.00106 	 470.5000	 0.00109 	   2.3525	 0.02374 	   0.5808	 0.00201 	   0.5808	 0.00002 	  47.0500	 0.00848 	  47.0500	 0.00000 
	 471	  36.2213	 0.01089 	  36.2213	 0.01144 	  18.1106	 0.00151 	 471.5000	 0.00106 	 471.5000	 0.00108 	   2.3575	 0.01994 	   0.5916	 0.00205 	   0.5916	 0.00002 	  47.1500	 0.00867 	  47.1500	 0.00000 
	 472	  36.2981	 0.01089 	  36.2981	 0.01144 	  18.1491	 0.00149 	 472.5000	 0.00106 	 472.5000	 0.00108 	   2.3625	 0.02849 	   0.6026	 0.00211 	   0.6026	 0.00002 	  47.2500	 0.00919 	  47.2500	 0.00000 
	 473	  36.3749	 0.01089 	  36.3749	 0.01144 	  18.1875	 0.00148 	 473.5000	 0.00106 	 473.5000	 0.00108 	   2.3675	 0.01947 	   0.6138	 0.00222 	   0.6138	 0.00003 	  47.3500	 0.00890 	  47.3500	 0.00000 
	 474	  36.4517	 0.01088 	  36.4517	 0.01144 	  18.2259	 0.00146 	 474.5000	 0.00106 	 474.5000	 0.00107 	   2.3725	 0.02184 	   0.6252	 0.00226 	   0.6252	 0.00004 	  47.4500	 0.00850 	  47.4500	 0.00000 
	 475	  36.5286	 0.01088 	  36.5286	 0.01144 	  18.2643	 0.00145 	 475.5000	 0.00106 	 475.5000	 0.00107 	   2.3775	 0.02944 	   0.6368	 0.00232 	   0.6368	 0.00004 	  47.5500	 0.00907 	  47.5500	 0.00000 
	 476	  36.6054	 0.01088 	  36.6054	 0.01144 	  18.3027	 0.00143 	 476.5000	 0.00107 	 476.5000	 0.00107 	   2.3825	 0.01899 	   0.6486	 0.00240 	   0.6486	 0.00006 	  47.6500	 0.00748 	  47.6500	 0.00000 
	 477	  36.6822	 0.01088 	  36.6822	 0.01143 	  18.3411	 0.00142 	 477.5000	 0.00107 	 477.5000	 0.00106 	   2.3875	 0.02327 	   0.6607	 0.00237 	   0.6607	 0.00006 	  47.7500	 0.00783 	  47.7500	 0.00000 
	 478	  36.7590	 0.01087 	  36.7590	 0.01143 	  18.3795	 0.00140 	 478.5000	 0.00107 	 478.5000	 0.00106 	   2.3925	 0.02089 	   0.6730	 0.00245 	   0.6730	 0.00008 	  47.8500	 0.00848 	  47.8500	 0.00000 
	 479	  36.8359	 0.01087 	  36.8359	 0.01143 	  18.4179	 0.00139 	 479.5000	 0.00107 	 479.5000	 0.00106 	   2.3975	 0.02564 	   0.6855	 0.00248 	   0.6855	 0.00009 	  47.9500	 0.00980 	  47.9500	 0.00000 
	 480	  36.9127	 0.01087 	  36.9127	 0.01143 	  18.4563	 0.00138 	 480.5000	 0.00107 	 480.5000	 0.00105 	   2.4025	 0.01519 	   0.6982	 0.00246 	   0.6982	 0.00011 	  48.0500	 0.00679 	  48.0500	 0.00000 
	 481	  36.9895	 0.01087 	  36.9895	 0.01143 	  18.4947	 0.00136 	 481.5000	 0.00107 	 481.5000	 0.00105 	   2.4075	 0.02279 	   0.7112	 0.00247 	   0.7112	 0.00013 	  48.1500	 0.00831 	  48.1500	 0.00000 
	 482	  37.0663	 0.01086 	  37.0663	 0.01143 	  18.5332	 0.00135 	 482.5000	 0.00107 	 482.5000	 0.00105 	   2.4125	 0.01804 	   0.7244	 0.00246 	   0.7244	 0.00015 	  48.2500	 0.00726 	  48.2500	 0.00000 
	 483	  37.1431	 0.01086 	  37.1431	 0.01142 	  18.5716	 0.00134 	 483.5000	 0.00107 	 483.5000	 0.00105 	   2.4175	 0.02279 	   0.7379	 0.00240 	   0.7379	 0.00018 	  48.3500	 0.00855 	  48.3500	 0.00000 
	 484	  37.2200	 0.01086 	  37.2200	 0.01142 	  18.6100	 0.00133 	 484.5000	 0.00107 	 484.5000	 0.00104 	   2.4225	 0.02754 	   0.7516	 0.00242 	   0.7516	 0.00020 	  48.4500	 0.00798 	  48.4500	 0.00000 
	 485	  37.2968	 0.01086 	  37.2968	 0.01142 	  18.6484	 0.00131 	 485.5000	 0.00108 	 485.5000	 0.00104 	   2.4275	 0.02279 	   0.7656	 0.00232 	   0.7656	 0.00022 	  48.5500	 0.00741 	  48.5500	 0.00000 
	 486	  37.3736	 0.01086 	  37.3736	 0.01142 	  18.6868	 0.00130 	 486.5000	 0.00108 	 486.5000	 0.00104 	   2.4325	 0.01804 	   0.7798	 0.00237 	   0.7798	 0.00025 	  48.6500	 0.00779 	  48.6500	 0.00000 
	 487	  37.4504	 0.01085 	  37.4504	 0.01142 	  18.7252	 0.00129 	 487.5000	 0.00108 	 487.5000	 0.00104 	   2.4375	 0.01757 	   0.7943	 0.00226 	   0.7943	 0.00030 	  48.7500	 0.00812 	  48.7500	 0.00000 
	 488	  37.5272	 0.01085 	  37.5272	 0.01142 	  18.7636	 0.00128 	 488.5000	 0.00108 	 488.5000	 0.00104 	   2.4425	 0.01947 	   0.8091	 0.00224 	   0.8091	 0.00034 	  48.8500	 0.00878 	  48.8500	 0.00000 
	 489	  37.6041	 0.01085 	  37.6041	 0.01141 	  18.8020	 0.00127 	 489.5000	 0.00107 	 489.5000	 0.00103 	   2.4475	 0.01899 	   0.8241	 0.00211 	   0.8241	 0.00041 	  48.9500	 0.00776 	  48.9500	 0.00000 
	 490	  37.6809	 0.01085 	  37.6809	 0.01141 	  18.8404	 0.00125 	 490.5000	 0.00107 	 490.5000	 0.00103 	   2.4525	 0.01899 	   0.8395	 0.00203 	   0.8395	 0.00044 	  49.0500	 0.00857 	  49.0500	 0.00000 
	 491	  37.7577	 0.01084 	  37.7577	 0.01141 	  18.8789	 0.00124 	 491.5000	 0.00107 	 491.5000	 0.00103 	   2.4575	 0.01899 	   0.8551	 0.00198 	   0.8551	 0.00051 	  49.1500	 0.00871 	  49.1500	 0.00000 
	 492	  37.8345	 0.01084 	  37.8345	 0.01141 	  18.9173	 0.00123 	 492.5000	 0.00107 	 492.5000	 0.00103 	   2.4625	 0.02042 	   0.8710	 0.00188 	   0.8710	 0.00057 	  49.2500	 0.00810 	  49.2500	 0.00000 
	 493	  37.9114	 0.01084 	  37.9114	 0.01141 	  18.9557	 0.00122 	 493.5000	 0.00107 	 493.5000	 0.00103 	   2.4675	 0.01472 	   0.8872	 0.00180 	   0.8872	 0.00063 	  49.3500	 0.00886 	  49.3500	 0.00000 
	 494	  37.9882	 0.01084 	  37.9882	 0.01141 	  18.9941	 0.00121 	 494.5000	 0.00107 	 494.5000	 0.00103 	   2.4725	 0.01852 	   0.9036	 0.00175 	   0.9036	 0.00068 	  49.4500	 0.00745 	  49.4500	 0.00000 
	 495	  38.0650	 0.01084 	  38.0650	 0.01141 	  19.0325	 0.00120 	 495.5000	 0.00107 	 495.5000	 0.00103 	   2.4775	 0.01757 	   0.9204	 0.00160 	   0.9204	 0.00074 	  49.5500	 0.00874 	  49.5500	 0.00000 
	 496	  38.1418	 0.01083 	  38.1418	 0.01140 	  19.0709	 0.00119 	 496.5000	 0.00107 	 496.5000	 0.00103 	   2.4825	 0.01852 	   0.9376	 0.00152 	   0.9376	 0.00085 	  49.6500	 0.00817 	  49.6500	 0.00000 
	 497	  38.2186	 0.01083 	  38.2186	 0.01140 	  19.1093	 0.00118 	 497.5000	 0.00107 	 497.5000	 0.00103 	   2.4875	 0.01235 	   0.9550	 0.00134 	   0.9550	 0.00092 	  49.7500	 0.00814 	  49.7500	 0.00000 
	 498	  38.2955	 0.01083 	  38.2955	 0.01140 	  19.1477	 0.00117 	 498.5000	 0.00107 	 498.5000	 0.00103 	   2.4925	 0.01614 	   0.9727	 0.00128 	   0.9727	 0.00103 	  49.8500	 0.00826 	  49.8500	 0.00000 
	 499	  38.3723	 0.01083 	  38.3723	 0.01140 	  19.1861	 0.00116 	 499.5000	 0.00107 	 499.5000	 0.00103 	   2.4975	 0.01757 	   0.9908	 0.00119 	   0.9908	 0.00115 	  49.9500	 0.00878 	  49.9500	 0.00000 
	 500	  38.4491	 0.01083 	  38.4491	 0.01140 	  19.2246	 0.00115 	 500.5000	 0.00107 	 500.5000	 0.00103 	   2.5025	 0.01567 	   1.0093	 0.00115 	   1.0093	 0.00119 	  50.0500	 0.00805 	  50.0500	 0.00000 
	 501	  38.5259	 0.01082 	  38.5259	 0.01140 	  19.2630	 0.00114 	 501.5000	 0.00107 	 501.5000	 0.00103 	   2.5075	 0.01662 	   1.0280	 0.00103 	   1.0280	 0.00128 	  50.1500	 0.00855 	  50.1500	 0.00000 
	 502	  38.6027	 0.01082 	  38.6027	 0.01139 	  19.3014	 0.00113 	 502.5000	 0.00106 	 502.5000	 0.00103 	   2.5125	 0.01899 	   1.0471	 0.00092 	   1.0471	 0.00134 	  50.2500	 0.00762 	  50.2500	 0.00000 
	 503	  38.6796	 0.01082 	  38.6796	 0.01139 	  19.3398	 0.00112 	 503.5000	 0.00106 	 503.5000	 0.00103 	   2.5175	 0.01662 	   1.0666	 0.00085 	   1.0666	 0.00152 	  50.3500	 0.00791 	  50.3500	 0.00000 
	 504	  38.7564	 0.01082 	  38.7564	 0.01139 	  19.3782	 0.00111 	 504.5000	 0.00106 	 504.5000	 0.00103 	   2.5225	 0.01852 	   1.0864	 0.00074 	   1.0864	 0.00160 	  50.4500	 0.00769 	  50.4500	 0.00000 
	 505	  38.8332	 0.01082 	  38.8332	 0.01139 	  19.4166	 0.00110 	 505.5000	 0.00106 	 505.5000	 0.00103 	   2.5275	 0.01852 	   1.1066	 0.00068 	   1.1066	 0.00175 	  50.5500	 0.00791 	  50.5500	 0.00000 
	 506	  38.9100	 0.01081 	  38.9100	 0.01139 	  19.4550	 0.00109 	 506.5000	 0.00106 	 506.5000	 0.00102 	   2.5325	 0.01852 	   1.1272	 0.00063 	   1.1272	 0.00180 	  50.6500	 0.00831 	  50.6500	 0.00000 
	 507	  38.9869	 0.01081 	  38.9869	 0.01139 	  19.4934	 0.00109 	 507.5000	 0.00106 	 507.5000	 0.00102 	   2.5375	 0.01804 	   1.1482	 0.00057 	   1.1482	 0.00188 	  50.7500	 0.00888 	  50.7500	 0.00000 
	 508	  39.0637	 0.01081 	  39.0637	 0.01139 	  19.5318	 0.00108 	 508.5000	 0.00106 	 508.5000	 0.00102 	   2.5425	 0.01757 	   1.1695	 0.00051 	   1.1695	 0.00198 	  50.8500	 0.00774 	  50.8500	 0.00000 
	 509	  39.1405	 0.01081 	  39.1405	 0.01138 	  19.5702	 0.00107 	 509.5000	 0.00106 	 509.5000	 0.00102 	   2.5475	 0.01519 	   1.1912	 0.00044 	   1.1912	 0.00203 	  50.9500	 0.00843 	  50.9500	 0.00000 
	 510	  39.2173	 0.01081 	  39.2173	 0.01138 	  19.6087	 0.00106 	 510.5000	 0.00105 	 510.5000	 0.00102 	   2.5525	 0.01567 	   1.2134	 0.00041 	   1.2134	 0.00211 	  51.0500	 0.00821 	  51.0500	 0.00000 
	 511	  39.2941	 0.01080 	  39.2941	 0.01138 	  19.6471	 0.00105 	 511.5000	 0.00105 	 511.5000	 0.00102 	   2.5575	 0.01567 	   1.2359	 0.00034 	   1.2359	 0.00224 	  51.1500	 0.00916 	  51.1500	 0.00000 
	 512	  39.3710	 0.01080 	  39.3710	 0.01138 	  19.6855	 0.00105 	 512.5000	 0.00105 	 512.5000	 0.00102 	   2.5625	 0.01804 	   1.2589	 0.00030 	   1.2589	 0.00226 	  51.2500	 0.00786 	  51.2500	 0.00000 
	 513	  39.4478	 0.01080 	  39.4478	 0.01138 	  19.7239	 0.00104 	 513.5000	 0.00105 	 513.5000	 0.00102 	   2.5675	 0.01994 	   1.2823	 0.00025 	   1.2823	 0.00237 	  51.3500	 0.00817 	  51.3500	 0.00000 
	 514	  39.5246	 0.01080 	  39.5246	 0.01138 	  19.7623	 0.00103 	 514.5000	 0.00105 	 514.5000	 0.00101 	   2.5725	 0.01757 	   1.3062	 0.00022 	   1.3062	 0.00232 	  51.4500	 0.00810 	  51.4500	 0.00000 
	 515	  39.6014	 0.01080 	  39.6014	 0.01138 	  19.8007	 0.00102 	 515.5000	 0.00105 	 515.5000	 0.00101 	   2.5775	 0.01852 	   1.3305	 0.00020 	   1.3305	 0.00242 	  51.5500	 0.00805 	  51.5500	 0.00000 
	 516	  39.6782	 0.01079 	  39.6782	 0.01138 	  19.8391	 0.00102 	 516.5000	 0.00104 	 516.5000	 0.00101 	   2.5825	 0.01519 	   1.3552	 0.00018 	   1.3552	 0.00240 	  51.6500	 0.00838 	  51.6500	 0.00000 
	 517	  39.7551	 0.01079 	  39.7551	 0.01137 	  19.8775	 0.00101 	 517.5000	 0.00104 	 517.5000	 0.00101 	   2.5875	 0.01377 	   1.3804	 0.00015 	   1.3804	 0.00246 	  51.7500	 0.00700 	  51.7500	 0.00000 
	 518	  39.8319	 0.01079 	  39.8319	 0.01137 	  19.9159	 0.00100 	 518.5000	 0.00104 	 518.5000	 0.00101 	   2.5925	 0.01709 	   1.4060	 0.00013 	   1.4060	 0.00247 	  51.8500	 0.00919 	  51.8500	 0.00000 
	 519	  39.9087	 0.01079 	  39.9087	 0.01137 	  19.9544	 0.00099 	 519.5000	 0.00104 	 519.5000	 0.00100 	   2.5975	 0.01472 	   1.4322	 0.00011 	   1.4322	 0.00246 	  51.9500	 0.00693 	  51.9500	 0.00000 
	 520	  39.9855	 0.01079 	  39.9855	 0.01137 	  19.9928	 0.00099 	 520.5000	 0.00104 	 520.5000	 0.00100 	   2.6025	 0.01709 	   1.4588	 0.00009 	   1.4588	 0.00248 	  52.0500	 0.00710 	  52.0500	 0.00000 
	 521	  40.0624	 0.01079 	  40.0624	 0.01137 	  20.0312	 0.00098 	 521.5000	 0.00103 	 521.5000	 0.00100 	   2.6075	 0.01235 	   1.4859	 0.00008 	   1.4859	 0.00245 	  52.1500	 0.00729 	  52.1500	 0.00000 
	 522	  40.1392	 0.01078 	  40.1392	 0.01137 	  20.0696	 0.00097 	 522.5000	 0.00103 	 522.5000	 0.00100 	   2.6125	 0.01377 	   1.5136	 0.00006 	   1.5136	 0.00237 	  52.2500	 0.00819 	  52.2500	 0.00000 
	 523	  40.2160	 0.01078 	  40.2160	 0.01137 	  20.1080	 0.00097 	 523.5000	 0.00103 	 523.5000	 0.00099 	   2.6175	 0.02137 	   1.5417	 0.00006 	   1.5417	 0.00240 	  52.3500	 0.00788 	  52.3500	 0.00000 
	 524	  40.2928	 0.01078 	  40.2928	 0.01136 	  20.1464	 0.00096 	 524.5000	 0.00103 	 524.5000	 0.00099 	   2.6225	 0.01377 	   1.5704	 0.00004 	   1.5704	 0.00232 	  52.4500	 0.00876 	  52.4500	 0.00000 
	 525	  40.3696	 0.01078 	  40.3696	 0.01136 	  20.1848	 0.00095 	 525.5000	 0.00102 	 525.5000	 0.00099 	   2.6275	 0.01235 	   1.5996	 0.00004 	   1.5996	 0.00226 	  52.5500	 0.00878 	  52.5500	 0.00000 
	 526	  40.4465	 0.01078 	  40.4465	 0.01136 	  20.2232	 0.00095 	 526.5000	 0.00102 	 526.5000	 0.00098 	   2.6325	 0.01662 	   1.6293	 0.00003 	   1.6293	 0.00222 	  52.6500	 0.00874 	  52.6500	 0.00000 
	 527	  40.5233	 0.01077 	  40.5233	 0.01136 	  20.2616	 0.00094 	 527.5000	 0.00102 	 527.5000	 0.00098 	   2.6375	 0.01329 	   1.6596	 0.00002 	   1.6596	 0.00211 	  52.7500	 0.00772 	  52.7500	 0.00000 
	 528	  40.6001	 0.01077 	  40.6001	 0.01136 	  20.3000	 0.00094 	 528.5000	 0.00101 	 528.5000	 0.00098 	   2.6425	 0.01235 	   1.6904	 0.00002 	   1.6904	 0.00205 	  52.8500	 0.00810 	  52.8500	 0.00000 
	 529	  40.6769	 0.01077 	  40.6769	 0.01136 	  20.3385	 0.00093 	 529.5000	 0.00101 	 529.5000	 0.00098 	   2.6475	 0.01662 	   1.7219	 0.00002 	   1.7219	 0.00201 	  52.9500	 0.00691 	  52.9500	 0.00000 
	 530	  40.7537	 0.01077 	  40.7537	 0.01136 	  20.3769	 0.00092 	 530.5000	 0.00101 	 530.5000	 0.00097 	   2.6525	 0.01567 	   1.7539	 0.00001 	   1.7539	 0.00190 	  53.0500	 0.00845 	  53.0500	 0.00000 
	 531	  40.8306	 0.01077 	  40.8306	 0.01136 	  20.4153	 0.00092 	 531.5000	 0.00101 	 531.5000	 0.00097 	   2.6575	 0.01045 	   1.7865	 0.00001 	   1.7865	 0.00186 	  53.1500	 0.00802 	  53.1500	 0.00000 
	 532	  40.9074	 0.01077 	  40.9074	 0.01135 	  20.4537	 0.00091 	 532.5000	 0.00100 	 532.5000	 0.00097 	   2.6625	 0.01472 	   1.8197	 0.00001 	   1.8197	 0.00177 	  53.2500	 0.00831 	  53.2500	 0.00000 
	 533	  40.9842	 0.01076 	  40.9842	 0.01135 	  20.4921	 0.00091 	 533.5000	 0.00100 	 533.5000	 0.00097 	   2.6675	 0.01377 	   1.8535	 0.00001 	   1.8535	 0.00167 	  53.3500	 0.00667 	  53.3500	 0.00000 
	 534	  41.0610	 0.01076 	  41.0610	 0.01135 	  20.5305	 0.00090 	 534.5000	 0.00100 	 534.5000	 0.00096 	   2.6725	 0.01567 	   1.8880	 0.00001 	   1.8880	 0.00160 	  53.4500	 0.00800 	  53.4500	 0.00000 
	 535	  41.1378	 0.01076 	  41.1378	 0.01135 	  20.5689	 0.00090 	 535.5000	 0.00100 	 535.5000	 0.00096 	   2.6775	 0.01614 	   1.9231	 0.00000 	   1.9231	 0.00148 	  53.5500	 0.00712 	  53.5500	 0.00000 
	 536	  41.2147	 0.01076 	  41.2147	 0.01135 	  20.6073	 0.00089 	 536.5000	 0.00100 	 536.5000	 0.00096 	   2.6825	 0.01614 	   1.9588	 0.00000 	   1.9588	 0.00138 	  53.6500	 0.00900 	  53.6500	 0.00000 
	 537	  41.2915	 0.01076 	  41.2915	 0.01135 	  20.6457	 0.00089 	 537.5000	 0.00099 	 537.5000	 0.00096 	   2.6875	 0.01662 	   1.9953	 0.00000 	   1.9953	 0.00134 	  53.7500	 0.00802 	  53.7500	 0.00000 
	 538	  41.3683	 0.01076 	  41.3683	 0.01135 	  20.6842	 0.00088 	 538.5000	 0.00099 	 538.5000	 0.00096 	   2.6925	 0.01187 	   2.0324	 0.00000 	   2.0324	 0.00121 	  53.8500	 0.00831 	  53.8500	 0.00000 
	 539	  41.4451	 0.01075 	  41.4451	 0.01135 	  20.7226	 0.00088 	 539.5000	 0.00099 	 539.5000	 0.00096 	   2.6975	 0.01567 	   2.0701	 0.00000 	   2.0701	 0.00113 	  53.9500	 0.00691 	  53.9500	 0.00000 
	 540	  41.5220	 0.01075 	  41.5220	 0.01134 	  20.7610	 0.00087 	 540.5000	 0.00099 	 540.5000	 0.00096 	   2.7025	 0.01519 	   2.1086	 0.00000 	   2.1086	 0.00107 	  54.0500	 0.00795 	  54.0500	 0.00000 
	 541	  41.5988	 0.01075 	  41.5988	 0.01134 	  20.7994	 0.00087 	 541.5000	 0.00099 	 541.5000	 0.00096 	   2.7075	 0.01235 	   2.1478	 0.00000 	   2.1478	 0.00099 	  54.1500	 0.00677 	  54.1500	 0.00000 
	 542	  41.6756	 0.01075 	  41.6756	 0.01134 	  20.8378	 0.00086 	 542.5000	 0.00098 	 542.5000	 0.00095 	   2.7125	 0.01472 	   2.1878	 0.00000 	   2.1878	 0.00095 	  54.2500	 0.00802 	  54.2500	 0.00000 
	 543	  41.7524	 0.01075 	  41.7524	 0.01134 	  20.8762	 0.00086 	 543.5000	 0.00098 	 543.5000	 0.00095 	   2.7175	 0.01472 	   2.2284	 0.00000 	   2.2284	 0.00088 	  54.3500	 0.00810 	  54.3500	 0.00000 
	 544	  41.8292	 0.01075 	  41.8292	 0.01134 	  20.9146	 0.00085 	 544.5000	 0.00098 	 544.5000	 0.00095 	   2.7225	 0.01614 	   2.2699	 0.00000 	   2.2699	 0.00076 	  54.4500	 0.00762 	  54.4500	 0.00000 
	 545	  41.9061	 0.01074 	  41.9061	 0.01134 	  20.9530	 0.00085 	 545.5000	 0.00098 	 545.5000	 0.00095 	   2.7275	 0.01472 	   2.3121	 0.00000 	   2.3121	 0.00071 	  54.5500	 0.00748 	  54.5500	 0.00000 
	 546	  41.9829	 0.01074 	  41.9829	 0.01134 	  20.9914	 0.00084 	 546.5000	 0.00098 	 546.5000	 0.00095 	   2.7325	 0.01092 	   2.3550	 0.00000 	   2.3550	 0.00066 	  54.6500	 0.00914 	  54.6500	 0.00000 
	 547	  42.0597	 0.01074 	  42.0597	 0.01134 	  21.0299	 0.00084 	 547.5000	 0.00097 	 547.5000	 0.00095 	   2.7375	 0.01472 	   2.3988	 0.00000 	   2.3988	 0.00057 	  54.7500	 0.00622 	  54.7500	 0.00000 
	 548	  42.1365	 0.01074 	  42.1365	 0.01134 	  21.0683	 0.00083 	 548.5000	 0.00097 	 548.5000	 0.00095 	   2.7425	 0.01329 	   2.4434	 0.00000 	   2.4434	 0.00053 	  54.8500	 0.00812 	  54.8500	 0.00000 
	 549	  42.2133	 0.01074 	  42.2133	 0.01133 	  21.1067	 0.00083 	 549.5000	 0.00097 	 549.5000	 0.00095 	   2.7475	 0.01282 	   2.4889	 0.00000 	   2.4889	 0.00049 	  54.9500	 0.00719 	  54.9500	 0.00000 
	 550	  42.2902	 0.01074 	  42.2902	 0.01133 	  21.1451	 0.00083 	 550.5000	 0.00097 	 550.5000	 0.00095 	   2.7525	 0.01187 	   2.5351	 0.00000 	   2.5351	 0.00042 	  55.0500	 0.00743 	  55.0500	 0.00000 
	 551	  42.3670	 0.01074 	  42.3670	 0.01133 	  21.1835	 0.00082 	 551.5000	 0.00097 	 551.5000	 0.00095 	   2.7575	 0.01045 	   2.5823	 0.00000 	   2.5823	 0.00041 	  55.1500	 0.00741 	  55.1500	 0.00000 
	 552	  42.4438	 0.01073 	  42.4438	 0.01133 	  21.2219	 0.00082 	 552.5000	 0.00097 	 552.5000	 0.00094 	   2.7625	 0.01472 	   2.6303	 0.00000 	   2.6303	 0.00038 	  55.2500	 0.00745 	  55.2500	 0.00000 
	 553	  42.5206	 0.01073 	  42.5206	 0.01133 	  21.2603	 0.00081 	 553.5000	 0.00097 	 553.5000	 0.00094 	   2.7675	 0.01567 	   2.6792	 0.00000 	   2.6792	 0.00033 	  55.3500	 0.00662 	  55.3500	 0.00000 
	 554	  42.5975	 0.01073 	  42.5975	 0.01133 	  21.2987	 0.00081 	 554.5000	 0.00097 	 554.5000	 0.00094 	   2.7725	 0.01377 	   2.7290	 0.00000 	   2.7290	 0.00029 	  55.4500	 0.00700 	  55.4500	 0.00000 
	 555	  42.6743	 0.01073 	  42.6743	 0.01133 	  21.3371	 0.00081 	 555.5000	 0.00097 	 555.5000	 0.00094 	   2.7775	 0.01614 	   2.7797	 0.00000 	   2.7797	 0.00025 	  55.5500	 0.00852 	  55.5500	 0.00000 
	 556	  42.7511	 0.01073 	  42.7511	 0.01133 	  21.3755	 0.00080 	 556.5000	 0.00097 	 556.5000	 0.00093 	   2.7825	 0.01519 	   2.8314	 0.00000 	   2.8314	 0.00024 	  55.6500	 0.00783 	  55.6500	 0.00000 
	 557	  42.8279	 0.01073 	  42.8279	 0.01133 	  21.4140	 0.00080 	 557.5000	 0.00096 	 557.5000	 0.00093 	   2.7875	 0.00760 	   2.8840	 0.00000 	   2.8840	 0.00022 	  55.7500	 0.00691 	  55.7500	 0.00000 
	 558	  42.9047	 0.01073 	  42.9047	 0.01132 	  21.4524	 0.00079 	 558.5000	 0.00096 	 558.5000	 0.00093 	   2.7925	 0.01282 	   2.9376	 0.00000 	   2.9376	 0.00019 	  55.8500	 0.00741 	  55.8500	 0.00000 
	 559	  42.9816	 0.01072 	  42.9816	 0.01132 	  21.4908	 0.00079 	 559.5000	 0.00096 	 559.5000	 0.00093 	   2.7975	 0.00997 	   2.9923	 0.00000 	   2.9923	 0.00017 	  55.9500	 0.00859 	  55.9500	 0.00000 
	 560	  43.0584	 0.01072 	  43.0584	 0.01132 	  21.5292	 0.00079 	 560.5000	 0.00096 	 560.5000	 0.00093 	   2.8025	 0.01424 	   3.0479	 0.00000 	   3.0479	 0.00015 	  56.0500	 0.00693 	  56.0500	 0.00000 
	 561	  43.1352	 0.01072 	  43.1352	 0.01132 	  21.5676	 0.00078 	 561.5000	 0.00096 	 561.5000	 0.00092 	   2.8075	 0.01140 	   3.1046	 0.00000 	   3.1046	 0.00014 	  56.1500	 0.00874 	  56.1500	 0.00000 
	 562	  43.2120	 0.01072 	  43.2120	 0.01132 	  21.6060	 0.00078 	 562.5000	 0.00096 	 562.5000	 0.00092 	   2.8125	 0.01329 	   3.1623	 0.00000 	   3.1623	 0.00013 	  56.2500	 0.00764 	  56.2500	 0.00000 
	 563	  43.2888	 0.01072 	  43.2888	 0.01132 	  21.6444	 0.00078 	 563.5000	 0.00096 	 563.5000	 0.00092 	   2.8175	 0.00997 	   3.2211	 0.00000 	   3.2211	 0.00011 	  56.3500	 0.00745 	  56.3500	 0.00000 
	 564	  43.3657	 0.01072 	  43.3657	 0.01132 	  21.6828	 0.00077 	 564.5000	 0.00095 	 564.5000	 0.00092 	   2.8225	 0.01140 	   3.2810	 0.00000 	   3.2810	 0.00010 	  56.4500	 0.00819 	  56.4500	 0.00000 
	 565	  43.4425	 0.01072 	  43.4425	 0.01132 	  21.7212	 0.00077 	 565.5000	 0.00095 	 565.5000	 0.00092 	   2.8275	 0.01757 	   3.3420	 0.00000 	   3.3420	 0.00009 	  56.5500	 0.00791 	  56.5500	 0.00000 
	 566	  43.5193	 0.01071 	  43.5193	 0.01132 	  21.7597	 0.00077 	 566.5000	 0.00095 	 566.5000	 0.00092 	   2.8325	 0.01329 	   3.4041	 0.00000 	   3.4041	 0.00007 	  56.6500	 0.00717 	  56.6500	 0.00000 
	 567	  43.5961	 0.01071 	  43.5961	 0.01131 	  21.7981	 0.00076 	 567.5000	 0.00095 	 567.5000	 0.00092 	   2.8375	 0.01235 	   3.4674	 0.00000 	   3.4674	 0.00007 	  56.7500	 0.00755 	  56.7500	 0.00000 
	 568	  43.6730	 0.01071 	  43.6730	 0.01131 	  21.8365	 0.00076 	 568.5000	 0.00095 	 568.5000	 0.00092 	   2.8425	 0.01092 	   3.5318	 0.00000 	   3.5318	 0.00006 	  56.8500	 0.00691 	  56.8500	 0.00000 
	 569	  43.7498	 0.01071 	  43.7498	 0.01131 	  21.8749	 0.00076 	 569.5000	 0.00095 	 569.5000	 0.00092 	   2.8475	 0.01282 	   3.5975	 0.00000 	   3.5975	 0.00004 	  56.9500	 0.00767 	  56.9500	 0.00000 
	 570	  43.8266	 0.01071 	  43.8266	 0.01131 	  21.9133	 0.00075 	 570.5000	 0.00094 	 570.5000	 0.00092 	   2.8525	 0.01235 	   3.6644	 0.00000 	   3.6644	 0.00004 	  57.0500	 0.00781 	  57.0500	 0.00000 
	 571	  43.9034	 0.01071 	  43.9034	 0.01131 	  21.9517	 0.00075 	 571.5000	 0.00094 	 571.5000	 0.00092 	   2.8575	 0.00902 	   3.7325	 0.00000 	   3.7325	 0.00004 	  57.1500	 0.00814 	  57.1500	 0.00000 
	 572	  43.9802	 0.01071 	  43.9802	 0.01131 	  21.9901	 0.00075 	 572.5000	 0.00094 	 572.5000	 0.00092 	   2.8625	 0.01519 	   3.8019	 0.00000 	   3.8019	 0.00004 	  57.2500	 0.00722 	  57.2500	 0.00000 
	 573	  44.0571	 0.01070 	  44.0571	 0.01131 	  22.0285	 0.00075 	 573.5000	 0.00094 	 573.5000	 0.00092 	   2.8675	 0.00760 	   3.8726	 0.00000 	   3.8726	 0.00003 	  57.3500	 0.00641 	  57.3500	 0.00000 
	 574	  44.1339	 0.01070 	  44.1339	 0.01131 	  22.0669	 0.00074 	 574.5000	 0.00094 	 574.5000	 0.00092 	   2.8725	 0.00902 	   3.9446	 0.00000 	   3.9446	 0.00003 	  57.4500	 0.00783 	  57.4500	 0.00000 
	 575	  44.2107	 0.01070 	  44.2107	 0.01131 	  22.1054	 0.00074 	 575.5000	 0.00093 	 575.5000	 0.00092 	   2.8775	 0.01140 	   4.0179	 0.00000 	   4.0179	 0.00002 	  57.5500	 0.00769 	  57.5500	 0.00000 
	 576	  44.2875	 0.01070 	  44.2875	 0.01131 	  22.1438	 0.00074 	 576.5000	 0.00093 	 576.5000	 0.00092 	   2.8825	 0.01804 	   4.0926	 0.00000 	   4.0926	 0.00001 	  57.6500	 0.00741 	  57.6500	 0.00000 
	 577	  44.3643	 0.01070 	  44.3643	 0.01130 	  22.1822	 0.00073 	 577.5000	 0.00093 	 577.5000	 0.00092 	   2.8875	 0.00997 	   4.1687	 0.00000 	   4.1687	 0.00002 	  57.7500	 0.00781 	  57.7500	 0.00000 
	 578	  44.4412	 0.01070 	  44.4412	 0.01130 	  22.2206	 0.00073 	 578.5000	 0.00093 	 578.5000	 0.00092 	   2.8925	 0.00997 	   4.2462	 0.00000 	   4.2462	 0.00001 	  57.8500	 0.00684 	  57.8500	 0.00000 
	 579	  44.5180	 0.01070 	  44.5180	 0.01130 	  22.2590	 0.00073 	 579.5000	 0.00093 	 579.5000	 0.00092 	   2.8975	 0.01187 	   4.3251	 0.00000 	   4.3251	 0.00001 	  57.9500	 0.00693 	  57.9500	 0.00000 
	 580	  44.5948	 0.01069 	  44.5948	 0.01130 	  22.2974	 0.00073 	 580.5000	 0.00092 	 580.5000	 0.00092 	   2.9025	 0.01187 	   4.4055	 0.00000 	   4.4055	 0.00001 	  58.0500	 0.00655 	  58.0500	 0.00000 
	 581	  44.6716	 0.01069 	  44.6716	 0.01130 	  22.3358	 0.00072 	 581.5000	 0.00092 	 581.5000	 0.00092 	   2.9075	 0.01235 	   4.4875	 0.00000 	   4.4875	 0.00001 	  58.1500	 0.00738 	  58.1500	 0.00000 
	 582	  44.7485	 0.01069 	  44.7485	 0.01130 	  22.3742	 0.00072 	 582.5000	 0.00092 	 582.5000	 0.00091 	   2.9125	 0.01187 	   4.5709	 0.00000 	   4.5709	 0.00001 	  58.2500	 0.00769 	  58.2500	 0.00000 
	 583	  44.8253	 0.01069 	  44.8253	 0.01130 	  22.4126	 0.00072 	 583.5000	 0.00092 	 583.5000	 0.00091 	   2.9175	 0.01045 	   4.6559	 0.00000 	   4.6559	 0.00001 	  58.3500	 0.00767 	  58.3500	 0.00000 
	 584	  44.9021	 0.01069 	  44.9021	 0.01130 	  22.4510	 0.00072 	 584.5000	 0.00092 	 584.5000	 0.00091 	   2.9225	 0.01567 	   4.7424	 0.00000 	   4.7424	 0.00001 	  58.4500	 0.00629 	  58.4500	 0.00000 
	 585	  44.9789	 0.01069 	  44.9789	 0.01130 	  22.4895	 0.00071 	 585.5000	 0.00091 	 585.5000	 0.00091 	   2.9275	 0.01092 	   4.8306	 0.00000 	   4.8306	 0.00001 	  58.5500	 0.00736 	  58.5500	 0.00000 
	 586	  45.0557	 0.01069 	  45.0557	 0.01130 	  22.5279	 0.00071 	 586.5000	 0.00091 	 586.5000	 0.00091 	   2.9325	 0.01282 	   4.9204	 0.00000 	   4.9204	 0.00000 	  58.6500	 0.00710 	  58.6500	 0.00000 
	 587	  45.1326	 0.01069 	  45.1326	 0.01130 	  22.5663	 0.00071 	 587.5000	 0.00091 	 587.5000	 0.00090 	   2.9375	 0.01140 	   5.0119	 0.00000 	   5.0119	 0.00000 	  58.7500	 0.00715 	  58.7500	 0.00000 
	 588	  45.2094	 0.01068 	  45.2094	 0.01129 	  22.6047	 0.00071 	 588.5000	 0.00091 	 588.5000	 0.00090 	   2.9425	 0.01282 	   5.1050	 0.00000 	   5.1050	 0.00000 	  58.8500	 0.00736 	  58.8500	 0.00000 
	 589	  45.2862	 0.01068 	  45.2862	 0.01129 	  22.6431	 0.00070 	 589.5000	 0.00091 	 589.5000	 0.00090 	   2.9475	 0.01377 	   5.2000	 0.00000 	   5.2000	 0.00000 	  58.9500	 0.00788 	  58.9500	 0.00000 
	 590	  45.3630	 0.01068 	  45.3630	 0.01129 	  22.6815	 0.00070 	 590.5000	 0.00090 	 590.5000	 0.00090 	   2.9525	 0.01235 	   5.2966	 0.00000 	   5.2966	 0.00000 	  59.0500	 0.00669 	  59.0500	 0.00000 
	 591	  45.4398	 0.01068 	  45.4398	 0.01129 	  22.7199	 0.00070 	 591.5000	 0.00090 	 591.5000	 0.00090 	   2.9575	 0.01377 	   5.3951	 0.00000 	   5.3951	 0.00000 	  59.1500	 0.00669 	  59.1500	 0.00000 
	 592	  45.5167	 0.01068 	  45.5167	 0.01129 	  22.7583	 0.00070 	 592.5000	 0.00090 	 592.5000	 0.00090 	   2.9625	 0.01662 	   5.4954	 0.00000 	   5.4954	 0.00000 	  59.2500	 0.00648 	  59.2500	 0.00000 
	 593	  45.5935	 0.01068 	  45.5935	 0.01129 	  22.7967	 0.00070 	 593.5000	 0.00090 	 593.5000	 0.00090 	   2.9675	 0.01235 	   5.5976	 0.00000 	   5.5976	 0.00000 	  59.3500	 0.00726 	  59.3500	 0.00000 
	 594	  45.6703	 0.01068 	  45.6703	 0.01129 	  22.8352	 0.00069 	 594.5000	 0.00090 	 594.5000	 0.00090 	   2.9725	 0.01519 	   5.7016	 0.00000 	   5.7016	 0.00000 	  59.4500	 0.00724 	  59.4500	 0.00000 
	 595	  45.7471	 0.01068 	  45.7471	 0.01129 	  22.8736	 0.00069 	 595.5000	 0.00090 	 595.5000	 0.00090 	   2.9775	 0.01092 	   5.8076	 0.00000 	   5.8076	 0.00000 	  59.5500	 0.00821 	  59.5500	 0.00000 
	 596	  45.8240	 0.01067 	  45.8240	 0.01129 	  22.9120	 0.00069 	 596.5000	 0.00089 	 596.5000	 0.00090 	   2.9825	 0.01235 	   5.9156	 0.00000 	   5.9156	 0.00000 	  59.6500	 0.00684 	  59.6500	 0.00000 
	 597	  45.9008	 0.01067 	  45.9008	 0.01129 	  22.9504	 0.00069 	 597.5000	 0.00089 	 597.5000	 0.00090 	   2.9875	 0.01424 	   6.0256	 0.00000 	   6.0256	 0.00000 	  59.7500	 0.00677 	  59.7500	 0.00000 
	 598	  45.9776	 0.01067 	  45.9776	 0.01129 	  22.9888	 0.00068 	 598.5000	 0.00089 	 598.5000	 0.00090 	   2.9925	 0.01282 	   6.1376	 0.00000 	   6.1376	 0.00000 	  59.8500	 0.00696 	  59.8500	 0.00000 
	 599	  46.0544	 0.01067 	  46.0544	 0.01128 	  23.0272	 0.00068 	 599.5000	 0.00089 	 599.5000	 0.00090 	   2.9975	 0.01045 	   6.2517	 0.00000 	   6.2517	 0.00000 	  59.9500	 0.00753 	  59.9500	 0.00000 
	 600	  46.1312	 0.01067 	  46.1312	 0.01128 	  23.0656	 0.00068 	 600.5000	 0.00089 	 600.5000	 0.00089 	   3.0025	 0.00950 	   6.3680	 0.00000 	   6.3680	 0.00000 	  60.0500	 0.00696 	  60.0500	 0.00000 
	 601	  46.2081	 0.01067 	  46.2081	 0.01128 	  23.1040	 0.00068 	 601.5000	 0.00089 	 601.5000	 0.00089 	   3.0075	 0.01187 	   6.4863	 0.00000 	   6.4863	 0.00000 	  60.1500	 0.00688 	  60.1500	 0.00000 
	 602	  46.2849	 0.01067 	  46.2849	 0.01128 	  23.1424	 0.00068 	 602.5000	 0.00089 	 602.5000	 0.00089 	   3.0125	 0.01092 	   6.6069	 0.00000 	   6.6069	 0.00000 	  60.2500	 0.00807 	  60.2500	 0.00000 
	 603	  46.3617	 0.01067 	  46.3617	 0.01128 	  23.1809	 0.00068 	 603.5000	 0.00089 	 603.5000	 0.00089 	   3.0175	 0.00760 	   6.7298	 0.00000 	   6.7298	 0.00000 	  60.3500	 0.00722 	  60.3500	 0.00000 
	 604	  46.4385	 0.01067 	  46.4385	 0.01128 	  23.2193	 0.00067 	 604.5000	 0.00089 	 604.5000	 0.00089 	   3.0225	 0.00665 	   6.8549	 0.00000 	   6.8549	 0.00000 	  60.4500	 0.00610 	  60.4500	 0.00000 
	 605	  46.5153	 0.01066 	  46.5153	 0.01128 	  23.2577	 0.00067 	 605.5000	 0.00089 	 605.5000	 0.00089 	   3.0275	 0.00997 	   6.9823	 0.00000 	   6.9823	 0.00000 	  60.5500	 0.00662 	  60.5500	 0.00000 
	 606	  46.5922	 0.01066 	  46.5922	 0.01128 	  23.2961	 0.00067 	 606.5000	 0.00089 	 606.5000	 0.00089 	   3.0325	 0.00902 	   7.1121	 0.00000 	   7.1121	 0.00000 	  60.6500	 0.00703 	  60.6500	 0.00000 
	 607	  46.6690	 0.01066 	  46.6690	 0.01128 	  23.3345	 0.00067 	 607.5000	 0.00089 	 607.5000	 0.00089 	   3.0375	 0.01045 	   7.2444	 0.00000 	   7.2444	 0.00000 	  60.7500	 0.00667 	  60.7500	 0.00000 
	 608	  46.7458	 0.01066 	  46.7458	 0.01128 	  23.3729	 0.00067 	 608.5000	 0.00089 	 608.5000	 0.00089 	   3.0425	 0.00807 	   7.3790	 0.00000 	   7.3790	 0.00000 	  60.8500	 0.00705 	  60.8500	 0.00000 
	 609	  46.8226	 0.01066 	  46.8226	 0.01128 	  23.4113	 0.00066 	 609.5000	 0.00089 	 609.5000	 0.00088 	   3.0475	 0.01045 	   7.5162	 0.00000 	   7.5162	 0.00000 	  60.9500	 0.00641 	  60.9500	 0.00000 
	 610	  46.8995	 0.01066 	  46.8995	 0.01127 	  23.4497	 0.00066 	 610.5000	 0.00089 	 610.5000	 0.00088 	   3.0525	 0.00997 	   7.6560	 0.00000 	   7.6560	 0.00000 	  61.0500	 0.00748 	  61.0500	 0.00000 
	 611	  46.9763	 0.01066 	  46.9763	 0.01127 	  23.4881	 0.00066 	 611.5000	 0.00089 	 611.5000	 0.00088 	   3.0575	 0.00665 	   7.7983	 0.00000 	   7.7983	 0.00000 	  61.1500	 0.00641 	  61.1500	 0.00000 
	 612	  47.0531	 0.01066 	  47.0531	 0.01127 	  23.5265	 0.00066 	 612.5000	 0.00089 	 612.5000	 0.00088 	   3.0625	 0.00760 	   7.9433	 0.00000 	   7.9433	 0.00000 	  61.2500	 0.00650 	  61.2500	 0.00000 
	 613	  47.1299	 0.01065 	  47.1299	 0.01127 	  23.5650	 0.00066 	 613.5000	 0.00089 	 613.5000	 0.00087 	   3.0675	 0.01424 	   8.0910	 0.00000 	   8.0910	 0.00000 	  61.3500	 0.00617 	  61.3500	 0.00000 
	 614	  47.2067	 0.01065 	  47.2067	 0.01127 	  23.6034	 0.00066 	 614.5000	 0.00089 	 614.5000	 0.00087 	   3.0725	 0.00760 	   8.2414	 0.00000 	   8.2414	 0.00000 	  61.4500	 0.00726 	  61.4500	 0.00000 
	 615	  47.2836	 0.01065 	  47.2836	 0.01127 	  23.6418	 0.00065 	 615.5000	 0.00089 	 615.5000	 0.00087 	   3.0775	 0.00807 	   8.3946	 0.00000 	   8.3946	 0.00000 	  61.5500	 0.00824 	  61.5500	 0.00000 
	 616	  47.3604	 0.01065 	  47.3604	 0.01127 	  23.6802	 0.00065 	 616.5000	 0.00089 	 616.5000	 0.00086 	   3.0825	 0.01709 	   8.5507	 0.00000 	   8.5507	 0.00000 	  61.6500	 0.00572 	  61.6500	 0.00000 
	 617	  47.4372	 0.01065 	  47.4372	 0.01127 	  23.7186	 0.00065 	 617.5000	 0.00089 	 617.5000	 0.00086 	   3.0875	 0.00950 	   8.7096	 0.00000 	   8.7096	 0.00000 	  61.7500	 0.00672 	  61.7500	 0.00000 
	 618	  47.5140	 0.01065 	  47.5140	 0.01127 	  23.7570	 0.00065 	 618.5000	 0.00089 	 618.5000	 0.00086 	   3.0925	 0.01662 	   8.8716	 0.00000 	   8.8716	 0.00000 	  61.8500	 0.00703 	  61.8500	 0.00000 
	 619	  47.5908	 0.01065 	  47.5908	 0.01127 	  23.7954	 0.00065 	 619.5000	 0.00089 	 619.5000	 0.00086 	   3.0975	 0.01140 	   9.0365	 0.00000 	   9.0365	 0.00000 	  61.9500	 0.00722 	  61.9500	 0.00000 
	 620	  47.6677	 0.01065 	  47.6677	 0.01127 	  23.8338	 0.00065 	 620.5000	 0.00089 	 620.5000	 0.00085 	   3.1025	 0.00855 	   9.2045	 0.00000 	   9.2045	 0.00000 	  62.0500	 0.00679 	  62.0500	 0.00000 
	 621	  47.7445	 0.01065 	  47.7445	 0.01127 	  23.8722	 0.00065 	 621.5000	 0.00089 	 621.5000	 0.00085 	   3.1075	 0.00760 	   9.3756	 0.00000 	   9.3756	 0.00000 	  62.1500	 0.00693 	  62.1500	 0.00000 
	 622	  47.8213	 0.01064 	  47.8213	 0.01126 	  23.9107	 0.00064 	 622.5000	 0.00088 	 622.5000	 0.00085 	   3.1125	 0.00950 	   9.5499	 0.00000 	   9.5499	 0.00000 	  62.2500	 0.00696 	  62.2500	 0.00000 
	 623	  47.8981	 0.01064 	  47.8981	 0.01126 	  23.9491	 0.00064 	 623.5000	 0.00088 	 623.5000	 0.00085 	   3.1175	 0.01282 	   9.7275	 0.00000 	   9.7275	 0.00000 	  62.3500	 0.00639 	  62.3500	 0.00000 
	 624	  47.9750	 0.01064 	  47.9750	 0.01126 	  23.9875	 0.00064 	 624.5000	 0.00088 	 624.5000	 0.00084 	   3.1225	 0.00997 	   9.9083	 0.00000 	   9.9083	 0.00000 	  62.4500	 0.00624 	  62.4500	 0.00000 
	 625	  48.0518	 0.01064 	  48.0518	 0.01126 	  24.0259	 0.00064 	 625.5000	 0.00088 	 625.5000	 0.00084 	   3.1275	 0.01472 	  10.0925	 0.00000 	  10.0925	 0.00000 	  62.5500	 0.00760 	  62.5500	 0.00000 
	 626	  48.1286	 0.01064 	  48.1286	 0.01126 	  24.0643	 0.00064 	 626.5000	 0.00088 	 626.5000	 0.00084 	   3.1325	 0.01424 	  10.2802	 0.00000 	  10.2802	 0.00000 	  62.6500	 0.00667 	  62.6500	 0.00000 
	 627	  48.2054	 0.01064 	  48.2054	 0.01126 	  24.1027	 0.00064 	 627.5000	 0.00088 	 627.5000	 0.00084 	   3.1375	 0.01377 	  10.4713	 0.00000 	  10.4713	 0.00000 	  62.7500	 0.00679 	  62.7500	 0.00000 
	 628	  48.2822	 0.01064 	  48.2822	 0.01126 	  24.1411	 0.00064 	 628.5000	 0.00088 	 628.5000	 0.00084 	   3.1425	 0.01140 	  10.6660	 0.00000 	  10.6660	 0.00000 	  62.8500	 0.00660 	  62.8500	 0.00000 
	 629	  48.3591	 0.01064 	  48.3591	 0.01126 	  24.1795	 0.00063 	 629.5000	 0.00087 	 629.5000	 0.00084 	   3.1475	 0.00950 	  10.8643	 0.00000 	  10.8643	 0.00000 	  62.9500	 0.00748 	  62.9500	 0.00000 
	 630	  48.4359	 0.01064 	  48.4359	 0.01126 	  24.2179	 0.00063 	 630.5000	 0.00087 	 630.5000	 0.00084 	   3.1525	 0.00997 	  11.0662	 0.00000 	  11.0662	 0.00000 	  63.0500	 0.00660 	  63.0500	 0.00000 
	 631	  48.5127	 0.01064 	  48.5127	 0.01126 	  24.2564	 0.00063 	 631.5000	 0.00087 	 631.5000	 0.00084 	   3.1575	 0.01045 	  11.2720	 0.00000 	  11.2720	 0.00000 	  63.1500	 0.00660 	  63.1500	 0.00000 
	 632	  48.5895	 0.01063 	  48.5895	 0.01126 	  24.2948	 0.00063 	 632.5000	 0.00087 	 632.5000	 0.00083 	   3.1625	 0.00712 	  11.4815	 0.00000 	  11.4815	 0.00000 	  63.2500	 0.00669 	  63.2500	 0.00000 
	 633	  48.6663	 0.01063 	  48.6663	 0.01126 	  24.3332	 0.00063 	 633.5000	 0.00087 	 633.5000	 0.00083 	   3.1675	 0.00807 	  11.6950	 0.00000 	  11.6950	 0.00000 	  63.3500	 0.00624 	  63.3500	 0.00000 
	 634	  48.7432	 0.01063 	  48.7432	 0.01126 	  24.3716	 0.00063 	 634.5000	 0.00087 	 634.5000	 0.00083 	   3.1725	 0.01187 	  11.9124	 0.00000 	  11.9124	 0.00000 	  63.4500	 0.00710 	  63.4500	 0.00000 
	 635	  48.8200	 0.01063 	  48.8200	 0.01125 	  24.4100	 0.00063 	 635.5000	 0.00087 	 635.5000	 0.00083 	   3.1775	 0.00902 	  12.1339	 0.00000 	  12.1339	 0.00000 	  63.5500	 0.00736 	  63.5500	 0.00000 
	 636	  48.8968	 0.01063 	  48.8968	 0.01125 	  24.4484	 0.00063 	 636.5000	 0.00087 	 636.5000	 0.00083 	   3.1825	 0.00902 	  12.3595	 0.00000 	  12.3595	 0.00000 	  63.6500	 0.00674 	  63.6500	 0.00000 
	 637	  48.9736	 0.01063 	  48.9736	 0.01125 	  24.4868	 0.00062 	 637.5000	 0.00087 	 637.5000	 0.00083 	   3.1875	 0.01377 	  12.5893	 0.00000 	  12.5893	 0.00000 	  63.7500	 0.00641 	  63.7500	 0.00000 
	 638	  49.0505	 0.01063 	  49.0505	 0.01125 	  24.5252	 0.00062 	 638.5000	 0.00087 	 638.5000	 0.00083 	   3.1925	 0.00950 	  12.8233	 0.00000 	  12.8233	 0.00000 	  63.8500	 0.00686 	  63.8500	 0.00000 
	 639	  49.1273	 0.01063 	  49.1273	 0.01125 	  24.5636	 0.00062 	 639.5000	 0.00087 	 639.5000	 0.00083 	   3.1975	 0.00997 	  13.0617	 0.00000 	  13.0617	 0.00000 	  63.9500	 0.00753 	  63.9500	 0.00000 
	 640	  49.2041	 0.01063 	  49.2041	 0.01125 	  24.6020	 0.00062 	 640.5000	 0.00087 	 640.5000	 0.00082 	   3.2025	 0.00855 	  13.3045	 0.00000 	  13.3045	 0.00000 	  64.0500	 0.00634 	  64.0500	 0.00000 
	 641	  49.2809	 0.01063 	  49.2809	 0.01125 	  24.6405	 0.00062 	 641.5000	 0.00087 	 641.5000	 0.00082 	   3.2075	 0.00902 	  13.5519	 0.00000 	  13.5519	 0.00000 	  64.1500	 0.00705 	  64.1500	 0.00000 
	 642	  49.3577	 0.01062 	  49.3577	 0.01125 	  24.6789	 0.00062 	 642.5000	 0.00087 	 642.5000	 0.00082 	   3.2125	 0.01045 	  13.8038	 0.00000 	  13.8038	 0.00000 	  64.2500	 0.00563 	  64.2500	 0.00000 
	 643	  49.4346	 0.01062 	  49.4346	 0.01125 	  24.7173	 0.00062 	 643.5000	 0.00087 	 643.5000	 0.00082 	   3.2175	 0.00807 	  14.0605	 0.00000 	  14.0605	 0.00000 	  64.3500	 0.00688 	  64.3500	 0.00000 
	 644	  49.5114	 0.01062 	  49.5114	 0.01125 	  24.7557	 0.00062 	 644.5000	 0.00087 	 644.5000	 0.00082 	   3.2225	 0.01282 	  14.3219	 0.00000 	  14.3219	 0.00000 	  64.4500	 0.00715 	  64.4500	 0.00000 
	 645	  49.5882	 0.01062 	  49.5882	 0.01125 	  24.7941	 0.00062 	 645.5000	 0.00087 	 645.5000	 0.00082 	   3.2275	 0.00950 	  14.5881	 0.00000 	  14.5881	 0.00000 	  64.5500	 0.00603 	  64.5500	 0.00000 
	 646	  49.6650	 0.01062 	  49.6650	 0.01125 	  24.8325	 0.00061 	 646.5000	 0.00087 	 646.5000	 0.00081 	   3.2325	 0.00902 	  14.8594	 0.00000 	  14.8594	 0.00000 	  64.6500	 0.00577 	  64.6500	 0.00000 
	 647	  49.7418	 0.01062 	  49.7418	 0.01125 	  24.8709	 0.00061 	 647.5000	 0.00087 	 647.5000	 0.00081 	   3.2375	 0.00997 	  15.1356	 0.00000 	  15.1356	 0.00000 	  64.7500	 0.00707 	  64.7500	 0.00000 
	 648	  49.8187	 0.01062 	  49.8187	 0.01125 	  24.9093	 0.00061 	 648.5000	 0.00087 	 648.5000	 0.00081 	   3.2425	 0.01187 	  15.4170	 0.00000 	  15.4170	 0.00000 	  64.8500	 0.00722 	  64.8500	 0.00000 
	 649	  49.8955	 0.01062 	  49.8955	 0.01124 	  24.9477	 0.00061 	 649.5000	 0.00087 	 649.5000	 0.00081 	   3.2475	 0.00665 	  15.7036	 0.00000 	  15.7036	 0.00000 	  64.9500	 0.00636 	  64.9500	 0.00000 
	 650	  49.9723	 0.01062 	  49.9723	 0.01124 	  24.9862	 0.00061 	 650.5000	 0.00087 	 650.5000	 0.00081 	   3.2525	 0.00665 	  15.9956	 0.00000 	  15.9956	 0.00000 	  65.0500	 0.00698 	  65.0500	 0.00000 
	 651	  50.0491	 0.01062 	  50.0491	 0.01124 	  25.0246	 0.00061 	 651.5000	 0.00087 	 651.5000	 0.00081 	   3.2575	 0.01282 	  16.2930	 0.00000 	  16.2930	 0.00000 	  65.1500	 0.00601 	  65.1500	 0.00000 
	 652	  50.1260	 0.01061 	  50.1260	 0.01124 	  25.0630	 0.00061 	 652.5000	 0.00087 	 652.5000	 0.00081 	   3.2625	 0.00950 	  16.5959	 0.00000 	  16.5959	 0.00000 	  65.2500	 0.00691 	  65.2500	 0.00000 
	 653	  50.2028	 0.01061 	  50.2028	 0.01124 	  25.1014	 0.00061 	 653.5000	 0.00086 	 653.5000	 0.00080 	   3.2675	 0.00950 	  16.9044	 0.00000 	  16.9044	 0.00000 	  65.3500	 0.00729 	  65.3500	 0.00000 
	 654	  50.2796	 0.01061 	  50.2796	 0.01124 	  25.1398	 0.00061 	 654.5000	 0.00086 	 654.5000	 0.00080 	   3.2725	 0.00427 	  17.2187	 0.00000 	  17.2187	 0.00000 	  65.4500	 0.00788 	  65.4500	 0.00000 
	 655	  50.3564	 0.01061 	  50.3564	 0.01124 	  25.1782	 0.00061 	 655.5000	 0.00086 	 655.5000	 0.00080 	   3.2775	 0.00760 	  17.5388	 0.00000 	  17.5388	 0.00000 	  65.5500	 0.00620 	  65.5500	 0.00000 
	 656	  50.4332	 0.01061 	  50.4332	 0.01124 	  25.2166	 0.00060 	 656.5000	 0.00086 	 656.5000	 0.00080 	   3.2825	 0.01092 	  17.8649	 0.00000 	  17.8649	 0.00000 	  65.6500	 0.00615 	  65.6500	 0.00000 
	 657	  50.5101	 0.01061 	  50.5101	 0.01124 	  25.2550	 0.00060 	 657.5000	 0.00086 	 657.5000	 0.00080 	   3.2875	 0.00760 	  18.1970	 0.00000 	  18.1970	 0.00000 	  65.7500	 0.00622 	  65.7500	 0.00000 
	 658	  50.5869	 0.01061 	  50.5869	 0.01124 	  25.2934	 0.00060 	 658.5000	 0.00086 	 658.5000	 0.00080 	   3.2925	 0.00712 	  18.5353	 0.00000 	  18.5353	 0.00000 	  65.8500	 0.00575 	  65.8500	 0.00000 
	 659	  50.6637	 0.01061 	  50.6637	 0.01124 	  25.3319	 0.00060 	 659.5000	 0.00086 	 659.5000	 0.00079 	   3.2975	 0.00997 	  18.8799	 0.00000 	  18.8799	 0.00000 	  65.9500	 0.00622 	  65.9500	 0.00000 
	 660	  50.7405	 0.01061 	  50.7405	 0.01124 	  25.3703	 0.00060 	 660.5000	 0.00086 	 660.5000	 0.00079 	   3.3025	 0.01045 	  19.2309	 0.00000 	  19.2309	 0.00000 	  66.0500	 0.00639 	  66.0500	 0.00000 
	 661	  50.8173	 0.01061 	  50.8173	 0.01124 	  25.4087	 0.00060 	 661.5000	 0.00086 	 661.5000	 0.00079 	   3.3075	 0.01187 	  19.5884	 0.00000 	  19.5884	 0.00000 	  66.1500	 0.00677 	  66.1500	 0.00000 
	 662	  50.8942	 0.01061 	  50.8942	 0.01124 	  25.4471	 0.00060 	 662.5000	 0.00086 	 662.5000	 0.00079 	   3.3125	 0.00997 	  19.9526	 0.00000 	  19.9526	 0.00000 	  66.2500	 0.00669 	  66.2500	 0.00000 
	 663	  50.9710	 0.01060 	  50.9710	 0.01123 	  25.4855	 0.00060 	 663.5000	 0.00086 	 663.5000	 0.00079 	   3.3175	 0.00807 	  20.3236	 0.00000 	  20.3236	 0.00000 	  66.3500	 0.00560 	  66.3500	 0.00000 
	 664	  51.0478	 0.01060 	  51.0478	 0.01123 	  25.5239	 0.00060 	 664.5000	 0.00085 	 664.5000	 0.00079 	   3.3225	 0.00997 	  20.7014	 0.00000 	  20.7014	 0.00000 	  66.4500	 0.00553 	  66.4500	 0.00000 
	 665	  51.1246	 0.01060 	  51.1246	 0.01123 	  25.5623	 0.00060 	 665.5000	 0.00085 	 665.5000	 0.00079 	   3.3275	 0.00950 	  21.0863	 0.00000 	  21.0863	 0.00000 	  66.5500	 0.00719 	  66.5500	 0.00000 
	 666	  51.2015	 0.01060 	  51.2015	 0.01123 	  25.6007	 0.00060 	 666.5000	 0.00085 	 666.5000	 0.00079 	   3.3325	 0.00997 	  21.4783	 0.00000 	  21.4783	 0.00000 	  66.6500	 0.00629 	  66.6500	 0.00000 
	 667	  51.2783	 0.01060 	  51.2783	 0.01123 	  25.6391	 0.00060 	 667.5000	 0.00085 	 667.5000	 0.00078 	   3.3375	 0.01045 	  21.8776	 0.00000 	  21.8776	 0.00000 	  66.7500	 0.00537 	  66.7500	 0.00000 
	 668	  51.3551	 0.01060 	  51.3551	 0.01123 	  25.6775	 0.00059 	 668.5000	 0.00085 	 668.5000	 0.00078 	   3.3425	 0.00712 	  22.2844	 0.00000 	  22.2844	 0.00000 	  66.8500	 0.00707 	  66.8500	 0.00000 
	 669	  51.4319	 0.01060 	  51.4319	 0.01123 	  25.7160	 0.00059 	 669.5000	 0.00084 	 669.5000	 0.00078 	   3.3475	 0.00950 	  22.6986	 0.00000 	  22.6986	 0.00000 	  66.9500	 0.00748 	  66.9500	 0.00000 
	 670	  51.5087	 0.01060 	  51.5087	 0.01123 	  25.7544	 0.00059 	 670.5000	 0.00084 	 670.5000	 0.00078 	   3.3525	 0.00522 	  23.1206	 0.00000 	  23.1206	 0.00000 	  67.0500	 0.00679 	  67.0500	 0.00000 
	 671	  51.5856	 0.01060 	  51.5856	 0.01123 	  25.7928	 0.00059 	 671.5000	 0.00084 	 671.5000	 0.00078 	   3.3575	 0.00902 	  23.5505	 0.00000 	  23.5505	 0.00000 	  67.1500	 0.00584 	  67.1500	 0.00000 
	 672	  51.6624	 0.01060 	  51.6624	 0.01123 	  25.8312	 0.00059 	 672.5000	 0.00084 	 672.5000	 0.00078 	   3.3625	 0.00997 	  23.9883	 0.00000 	  23.9883	 0.00000 	  67.2500	 0.00700 	  67.2500	 0.00000 
	 673	  51.7392	 0.01060 	  51.7392	 0.01123 	  25.8696	 0.00059 	 673.5000	 0.00084 	 673.5000	 0.00078 	   3.3675	 0.01187 	  24.4343	 0.00000 	  24.4343	 0.00000 	  67.3500	 0.00679 	  67.3500	 0.00000 
	 674	  51.8160	 0.01059 	  51.8160	 0.01123 	  25.9080	 0.00059 	 674.5000	 0.00084 	 674.5000	 0.00078 	   3.3725	 0.00950 	  24.8886	 0.00000 	  24.8886	 0.00000 	  67.4500	 0.00541 	  67.4500	 0.00000 
	 675	  51.8928	 0.01059 	  51.8928	 0.01123 	  25.9464	 0.00059 	 675.5000	 0.00083 	 675.5000	 0.00078 	   3.3775	 0.00902 	  25.3513	 0.00000 	  25.3513	 0.00000 	  67.5500	 0.00648 	  67.5500	 0.00000 
	 676	  51.9697	 0.01059 	  51.9697	 0.01123 	  25.9848	 0.00059 	 676.5000	 0.00083 	 676.5000	 0.00078 	   3.3825	 0.01140 	  25.8226	 0.00000 	  25.8226	 0.00000 	  67.6500	 0.00577 	  67.6500	 0.00000 
	 677	  52.0465	 0.01059 	  52.0465	 0.01123 	  26.0232	 0.00059 	 677.5000	 0.00083 	 677.5000	 0.00078 	   3.3875	 0.00712 	  26.3027	 0.00000 	  26.3027	 0.00000 	  67.7500	 0.00613 	  67.7500	 0.00000 
	 678	  52.1233	 0.01059 	  52.1233	 0.01122 	  26.0617	 0.00059 	 678.5000	 0.00083 	 678.5000	 0.00077 	   3.3925	 0.00997 	  26.7917	 0.00000 	  26.7917	 0.00000 	  67.8500	 0.00591 	  67.8500	 0.00000 
	 679	  52.2001	 0.01059 	  52.2001	 0.01122 	  26.1001	 0.00059 	 679.5000	 0.00083 	 679.5000	 0.00077 	   3.3975	 0.00950 	  27.2898	 0.00000 	  27.2898	 0.00000 	  67.9500	 0.00601 	  67.9500	 0.00000 
	 680	  52.2769	 0.01059 	  52.2769	 0.01122 	  26.1385	 0.00059 	 680.5000	 0.00083 	 680.5000	 0.00077 	   3.4025	 0.00902 	  27.7971	 0.00000 	  27.7971	 0.00000 	  68.0500	 0.00622 	  68.0500	 0.00000 
	 681	  52.3538	 0.01059 	  52.3538	 0.01122 	  26.1769	 0.00059 	 681.5000	 0.00083 	 681.5000	 0.00077 	   3.4075	 0.00712 	  28.3139	 0.00000 	  28.3139	 0.00000 	  68.1500	 0.00629 	  68.1500	 0.00000 
	 682	  52.4306	 0.01059 	  52.4306	 0.01122 	  26.2153	 0.00058 	 682.5000	 0.00083 	 682.5000	 0.00077 	   3.4125	 0.00665 	  28.8403	 0.00000 	  28.8403	 0.00000 	  68.2500	 0.00596 	  68.2500	 0.00000 
	 683	  52.5074	 0.01059 	  52.5074	 0.01122 	  26.2537	 0.00058 	 683.5000	 0.00083 	 683.5000	 0.00077 	   3.4175	 0.00855 	  29.3765	 0.00000 	  29.3765	 0.00000 	  68.3500	 0.00643 	  68.3500	 0.00000 
	 684	  52.5842	 0.01059 	  52.5842	 0.01122 	  26.2921	 0.00058 	 684.5000	 0.00083 	 684.5000	 0.00077 	   3.4225	 0.00617 	  29.9226	 0.00000 	  29.9226	 0.00000 	  68.4500	 0.00643 	  68.4500	 0.00000 
	 685	  52.6611	 0.01058 	  52.6611	 0.01122 	  26.3305	 0.00058 	 685.5000	 0.00082 	 685.5000	 0.00076 	   3.4275	 0.00712 	  30.4789	 0.00000 	  30.4789	 0.00000 	  68.5500	 0.00634 	  68.5500	 0.00000 
	 686	  52.7379	 0.01058 	  52.7379	 0.01122 	  26.3689	 0.00058 	 686.5000	 0.00082 	 686.5000	 0.00076 	   3.4325	 0.00855 	  31.0456	 0.00000 	  31.0456	 0.00000 	  68.6500	 0.00577 	  68.6500	 0.00000 
	 687	  52.8147	 0.01058 	  52.8147	 0.01122 	  26.4073	 0.00058 	 687.5000	 0.00082 	 687.5000	 0.00076 	   3.4375	 0.00712 	  31.6228	 0.00000 	  31.6228	 0.00000 	  68.7500	 0.00710 	  68.7500	 0.00000 
	 688	  52.8915	 0.01058 	  52.8915	 0.01122 	  26.4458	 0.00058 	 688.5000	 0.00082 	 688.5000	 0.00076 	   3.4425	 0.00950 	  32.2107	 0.00000 	  32.2107	 0.00000 	  68.8500	 0.00613 	  68.8500	 0.00000 
	 689	  52.9683	 0.01058 	  52.9683	 0.01122 	  26.4842	 0.00058 	 689.5000	 0.00082 	 689.5000	 0.00076 	   3.4475	 0.00617 	  32.8095	 0.00000 	  32.8095	 0.00000 	  68.9500	 0.00726 	  68.9500	 0.00000 
	 690	  53.0452	 0.01058 	  53.0452	 0.01122 	  26.5226	 0.00058 	 690.5000	 0.00082 	 690.5000	 0.00076 	   3.4525	 0.00617 	  33.4195	 0.00000 	  33.4195	 0.00000 	  69.0500	 0.00641 	  69.0500	 0.00000 
	 691	  53.1220	 0.01058 	  53.1220	 0.01122 	  26.5610	 0.00058 	 691.5000	 0.00082 	 691.5000	 0.00075 	   3.4575	 0.00855 	  34.0408	 0.00000 	  34.0408	 0.00000 	  69.1500	 0.00622 	  69.1500	 0.00000 
	 692	  53.1988	 0.01058 	  53.1988	 0.01122 	  26.5994	 0.00058 	 692.5000	 0.00081 	 692.5000	 0.00075 	   3.4625	 0.00570 	  34.6737	 0.00000 	  34.6737	 0.00000 	  69.2500	 0.00639 	  69.2500	 0.00000 
	 693	  53.2756	 0.01058 	  53.2756	 0.01122 	  26.6378	 0.00058 	 693.5000	 0.00081 	 693.5000	 0.00075 	   3.4675	 0.00807 	  35.3183	 0.00000 	  35.3183	 0.00000 	  69.3500	 0.00627 	  69.3500	 0.00000 
	 694	  53.3524	 0.01058 	  53.3524	 0.01121 	  26.6762	 0.00058 	 694.5000	 0.00081 	 694.5000	 0.00075 	   3.4725	 0.00712 	  35.9749	 0.00000 	  35.9749	 0.00000 	  69.4500	 0.00613 	  69.4500	 0.00000 
	 695	  53.4293	 0.01058 	  53.4293	 0.01121 	  26.7146	 0.00058 	 695.5000	 0.00081 	 695.5000	 0.00075 	   3.4775	 0.00902 	  36.6438	 0.00000 	  36.6438	 0.00000 	  69.5500	 0.00631 	  69.5500	 0.00000 
	 696	  53.5061	 0.01058 	  53.5061	 0.01121 	  26.7530	 0.00058 	 696.5000	 0.00081 	 696.5000	 0.00075 	   3.4825	 0.00902 	  37.3250	 0.00000 	  37.3250	 0.00000 	  69.6500	 0.00631 	  69.6500	 0.00000 
	 697	  53.5829	 0.01057 	  53.5829	 0.01121 	  26.7915	 0.00057 	 697.5000	 0.00081 	 697.5000	 0.00075 	   3.4875	 0.00950 	  38.0189	 0.00000 	  38.0189	 0.00000 	  69.7500	 0.00622 	  69.7500	 0.00000 
	 698	  53.6597	 0.01057 	  53.6597	 0.01121 	  26.8299	 0.00057 	 698.5000	 0.00080 	 698.5000	 0.00075 	   3.4925	 0.01045 	  38.7258	 0.00000 	  38.7258	 0.00000 	  69.8500	 0.00565 	  69.8500	 0.00000 
	 699	  53.7366	 0.01057 	  53.7366	 0.01121 	  26.8683	 0.00057 	 699.5000	 0.00080 	 699.5000	 0.00074 	   3.4975	 0.00712 	  39.4457	 0.00000 	  39.4457	 0.00000 	  69.9500	 0.00627 	  69.9500	 0.00000 
	 700	  53.8134	 0.01057 	  53.8134	 0.01121 	  26.9067	 0.00057 	 700.5000	 0.00080 	 700.5000	 0.00074 	   3.5025	 0.01329 	  40.1791	 0.00000 	  40.1791	 0.00000 	  70.0500	 0.00613 	  70.0500	 0.00000 
	 701	  53.8902	 0.01057 	  53.8902	 0.01121 	  26.9451	 0.00057 	 701.5000	 0.00080 	 701.5000	 0.00074 	   3.5075	 0.01045 	  40.9261	 0.00000 	  40.9261	 0.00000 	  70.1500	 0.00608 	  70.1500	 0.00000 
	 702	  53.9670	 0.01057 	  53.9670	 0.01121 	  26.9835	 0.00057 	 702.5000	 0.00080 	 702.5000	 0.00074 	   3.5125	 0.00807 	  41.6869	 0.00000 	  41.6869	 0.00000 	  70.2500	 0.00570 	  70.2500	 0.00000 
	 703	  54.0438	 0.01057 	  54.0438	 0.01121 	  27.0219	 0.00057 	 703.5000	 0.00080 	 703.5000	 0.00074 	   3.5175	 0.00807 	  42.4620	 0.00000 	  42.4620	 0.00000 	  70.3500	 0.00639 	  70.3500	 0.00000 
	 704	  54.1207	 0.01057 	  54.1207	 0.01121 	  27.0603	 0.00057 	 704.5000	 0.00080 	 704.5000	 0.00074 	   3.5225	 0.00807 	  43.2514	 0.00000 	  43.2514	 0.00000 	  70.4500	 0.00703 	  70.4500	 0.00000 
	 705	  54.1975	 0.01057 	  54.1975	 0.01121 	  27.0987	 0.00057 	 705.5000	 0.00080 	 705.5000	 0.00074 	   3.5275	 0.00522 	  44.0555	 0.00000 	  44.0555	 0.00000 	  70.5500	 0.00603 	  70.5500	 0.00000 
	 706	  54.2743	 0.01057 	  54.2743	 0.01121 	  27.1372	 0.00057 	 706.5000	 0.00080 	 706.5000	 0.00074 	   3.5325	 0.00855 	  44.8745	 0.00000 	  44.8745	 0.00000 	  70.6500	 0.00613 	  70.6500	 0.00000 
	 707	  54.3511	 0.01057 	  54.3511	 0.01121 	  27.1756	 0.00057 	 707.5000	 0.00079 	 707.5000	 0.00074 	   3.5375	 0.00522 	  45.7088	 0.00000 	  45.7088	 0.00000 	  70.7500	 0.00710 	  70.7500	 0.00000 
	 708	  54.4279	 0.01057 	  54.4279	 0.01121 	  27.2140	 0.00057 	 708.5000	 0.00079 	 708.5000	 0.00074 	   3.5425	 0.00807 	  46.5586	 0.00000 	  46.5586	 0.00000 	  70.8500	 0.00608 	  70.8500	 0.00000 
	 709	  54.5048	 0.01057 	  54.5048	 0.01121 	  27.2524	 0.00057 	 709.5000	 0.00079 	 709.5000	 0.00074 	   3.5475	 0.01140 	  47.4242	 0.00000 	  47.4242	 0.00000 	  70.9500	 0.00605 	  70.9500	 0.00000 
	 710	  54.5816	 0.01056 	  54.5816	 0.01121 	  27.2908	 0.00057 	 710.5000	 0.00079 	 710.5000	 0.00074 	   3.5525	 0.00950 	  48.3059	 0.00000 	  48.3059	 0.00000 	  71.0500	 0.00577 	  71.0500	 0.00000 
	 711	  54.6584	 0.01056 	  54.6584	 0.01120 	  27.3292	 0.00057 	 711.5000	 0.00079 	 711.5000	 0.00074 	   3.5575	 0.00617 	  49.2040	 0.00000 	  49.2040	 0.00000 	  71.1500	 0.00745 	  71.1500	 0.00000 
	 712	  54.7352	 0.01056 	  54.7352	 0.01120 	  27.3676	 0.00057 	 712.5000	 0.00079 	 712.5000	 0.00074 	   3.5625	 0.00807 	  50.1187	 0.00000 	  50.1187	 0.00000 	  71.2500	 0.00560 	  71.2500	 0.00000 
	 713	  54.8121	 0.01056 	  54.8121	 0.01120 	  27.4060	 0.00057 	 713.5000	 0.00079 	 713.5000	 0.00074 	   3.5675	 0.00522 	  51.0505	 0.00000 	  51.0505	 0.00000 	  71.3500	 0.00551 	  71.3500	 0.00000 
	 714	  54.8889	 0.01056 	  54.8889	 0.01120 	  27.4444	 0.00057 	 714.5000	 0.00079 	 714.5000	 0.00074 	   3.5725	 0.00855 	  51.9996	 0.00000 	  51.9996	 0.00000 	  71.4500	 0.00719 	  71.4500	 0.00000 
	 715	  54.9657	 0.01056 	  54.9657	 0.01120 	  27.4828	 0.00057 	 715.5000	 0.00079 	 715.5000	 0.00074 	   3.5775	 0.00902 	  52.9663	 0.00000 	  52.9663	 0.00000 	  71.5500	 0.00582 	  71.5500	 0.00000 
	 716	  55.0425	 0.01056 	  55.0425	 0.01120 	  27.5213	 0.00056 	 716.5000	 0.00079 	 716.5000	 0.00073 	   3.5825	 0.01140 	  53.9511	 0.00000 	  53.9511	 0.00000 	  71.6500	 0.00544 	  71.6500	 0.00000 
	 717	  55.1193	 0.01056 	  55.1193	 0.01120 	  27.5597	 0.00056 	 717.5000	 0.00079 	 717.5000	 0.00073 	   3.5875	 0.01045 	  54.9541	 0.00000 	  54.9541	 0.00000 	  71.7500	 0.00603 	  71.7500	 0.00000 
	 718	  55.1962	 0.01056 	  55.1962	 0.01120 	  27.5981	 0.00056 	 718.5000	 0.00079 	 718.5000	 0.00073 	   3.5925	 0.00855 	  55.9758	 0.00000 	  55.9758	 0.00000 	  71.8500	 0.00639 	  71.8500	 0.00000 
	 719	  55.2730	 0.01056 	  55.2730	 0.01120 	  27.6365	 0.00056 	 719.5000	 0.00079 	 719.5000	 0.00073 	   3.5975	 0.00997 	  57.0164	 0.00000 	  57.0164	 0.00000 	  71.9500	 0.00603 	  71.9500	 0.00000 
	 720	  55.3498	 0.01056 	  55.3498	 0.01120 	  27.6749	 0.00056 	 720.5000	 0.00079 	 720.5000	 0.00073 	   3.6025	 0.00855 	  58.0764	 0.00000 	  58.0764	 0.00000 	  72.0500	 0.00696 	  72.0500	 0.00000 
	 721	  55.4266	 0.01056 	  55.4266	 0.01120 	  27.7133	 0.00056 	 721.5000	 0.00079 	 721.5000	 0.00073 	   3.6075	 0.00855 	  59.1562	 0.00000 	  59.1562	 0.00000 	  72.1500	 0.00615 	  72.1500	 0.00000 
	 722	  55.5034	 0.01056 	  55.5034	 0.01120 	  27.7517	 0.00056 	 722.5000	 0.00079 	 722.5000	 0.00073 	   3.6125	 0.00712 	  60.2560	 0.00000 	  60.2560	 0.00000 	  72.2500	 0.00489 	  72.2500	 0.00000 
	 723	  55.5803	 0.01055 	  55.5803	 0.01120 	  27.7901	 0.00056 	 723.5000	 0.00079 	 723.5000	 0.00073 	   3.6175	 0.00997 	  61.3762	 0.00000 	  61.3762	 0.00000 	  72.3500	 0.00620 	  72.3500	 0.00000 
	 724	  55.6571	 0.01055 	  55.6571	 0.01120 	  27.8285	 0.00056 	 724.5000	 0.00079 	 724.5000	 0.00073 	   3.6225	 0.00760 	  62.5173	 0.00000 	  62.5173	 0.00000 	  72.4500	 0.00577 	  72.4500	 0.00000 
	 725	  55.7339	 0.01055 	  55.7339	 0.01120 	  27.8670	 0.00056 	 725.5000	 0.00079 	 725.5000	 0.00073 	   3.6275	 0.00712 	  63.6796	 0.00000 	  63.6796	 0.00000 	  72.5500	 0.00510 	  72.5500	 0.00000 
	 726	  55.8107	 0.01055 	  55.8107	 0.01120 	  27.9054	 0.00056 	 726.5000	 0.00078 	 726.5000	 0.00073 	   3.6325	 0.00807 	  64.8634	 0.00000 	  64.8634	 0.00000 	  72.6500	 0.00510 	  72.6500	 0.00000 
	 727	  55.8876	 0.01055 	  55.8876	 0.01120 	  27.9438	 0.00056 	 727.5000	 0.00078 	 727.5000	 0.00072 	   3.6375	 0.00807 	  66.0693	 0.00000 	  66.0693	 0.00000 	  72.7500	 0.00634 	  72.7500	 0.00000 
	 728	  55.9644	 0.01055 	  55.9644	 0.01120 	  27.9822	 0.00056 	 728.5000	 0.00078 	 728.5000	 0.00072 	   3.6425	 0.01140 	  67.2977	 0.00000 	  67.2977	 0.00000 	  72.8500	 0.00572 	  72.8500	 0.00000 
	 729	  56.0412	 0.01055 	  56.0412	 0.01120 	  28.0206	 0.00056 	 729.5000	 0.00078 	 729.5000	 0.00072 	   3.6475	 0.00760 	  68.5488	 0.00000 	  68.5488	 0.00000 	  72.9500	 0.00605 	  72.9500	 0.00000 
	 730	  56.1180	 0.01055 	  56.1180	 0.01119 	  28.0590	 0.00056 	 730.5000	 0.00078 	 730.5000	 0.00072 	   3.6525	 0.01235 	  69.8232	 0.00000 	  69.8232	 0.00000 	  73.0500	 0.00567 	  73.0500	 0.00000 
	 731	  56.1948	 0.01055 	  56.1948	 0.01119 	  28.0974	 0.00056 	 731.5000	 0.00078 	 731.5000	 0.00072 	   3.6575	 0.00902 	  71.1214	 0.00000 	  71.1214	 0.00000 	  73.1500	 0.00503 	  73.1500	 0.00000 
	 732	  56.2717	 0.01055 	  56.2717	 0.01119 	  28.1358	 0.00056 	 732.5000	 0.00078 	 732.5000	 0.00072 	   3.6625	 0.01092 	  72.4436	 0.00000 	  72.4436	 0.00000 	  73.2500	 0.00591 	  73.2500	 0.00000 
	 733	  56.3485	 0.01055 	  56.3485	 0.01119 	  28.1742	 0.00056 	 733.5000	 0.00078 	 733.5000	 0.00072 	   3.6675	 0.00950 	  73.7904	 0.00000 	  73.7904	 0.00000 	  73.3500	 0.00665 	  73.3500	 0.00000 
	 734	  56.4253	 0.01055 	  56.4253	 0.01119 	  28.2127	 0.00056 	 734.5000	 0.00077 	 734.5000	 0.00072 	   3.6725	 0.00522 	  75.1623	 0.00000 	  75.1623	 0.00000 	  73.4500	 0.00551 	  73.4500	 0.00000 
	 735	  56.5021	 0.01055 	  56.5021	 0.01119 	  28.2511	 0.00056 	 735.5000	 0.00077 	 735.5000	 0.00072 	   3.6775	 0.00475 	  76.5597	 0.00000 	  76.5597	 0.00000 	  73.5500	 0.00622 	  73.5500	 0.00000 
	 736	  56.5789	 0.01055 	  56.5789	 0.01119 	  28.2895	 0.00056 	 736.5000	 0.00077 	 736.5000	 0.00072 	   3.6825	 0.00807 	  77.9830	 0.00000 	  77.9830	 0.00000 	  73.6500	 0.00546 	  73.6500	 0.00000 
	 737	  56.6558	 0.01054 	  56.6558	 0.01119 	  28.3279	 0.00056 	 737.5000	 0.00077 	 737.5000	 0.00072 	   3.6875	 0.00665 	  79.4328	 0.00000 	  79.4328	 0.00000 	  73.7500	 0.00650 	  73.7500	 0.00000 
	 738	  56.7326	 0.01054 	  56.7326	 0.01119 	  28.3663	 0.00056 	 738.5000	 0.00077 	 738.5000	 0.00071 	   3.6925	 0.00950 	  80.9096	 0.00000 	  80.9096	 0.00000 	  73.8500	 0.00646 	  73.8500	 0.00000 
	 739	  56.8094	 0.01054 	  56.8094	 0.01119 	  28.4047	 0.00055 	 739.5000	 0.00077 	 739.5000	 0.00071 	   3.6975	 0.00902 	  82.4138	 0.00000 	  82.4138	 0.00000 	  73.9500	 0.00589 	  73.9500	 0.00000 
	 740	  56.8862	 0.01054 	  56.8862	 0.01119 	  28.4431	 0.00055 	 740.5000	 0.00077 	 740.5000	 0.00071 	   3.7025	 0.00617 	  83.9460	 0.00000 	  83.9460	 0.00000 	  74.0500	 0.00589 	  74.0500	 0.00000 
	 741	  56.9631	 0.01054 	  56.9631	 0.01119 	  28.4815	 0.00055 	 741.5000	 0.00077 	 741.5000	 0.00071 	   3.7075	 0.00760 	  85.5067	 0.00000 	  85.5067	 0.00000 	  74.1500	 0.00582 	  74.1500	 0.00000 
	 742	  57.0399	 0.01054 	  57.0399	 0.01119 	  28.5199	 0.00055 	 742.5000	 0.00077 	 742.5000	 0.00071 	   3.7125	 0.00855 	  87.0964	 0.00000 	  87.0964	 0.00000 	  74.2500	 0.00544 	  74.2500	 0.00000 
	 743	  57.1167	 0.01054 	  57.1167	 0.01119 	  28.5583	 0.00055 	 743.5000	 0.00077 	 743.5000	 0.00071 	   3.7175	 0.01045 	  88.7156	 0.00000 	  88.7156	 0.00000 	  74.3500	 0.00622 	  74.3500	 0.00000 
	 744	  57.1935	 0.01054 	  57.1935	 0.01119 	  28.5968	 0.00055 	 744.5000	 0.00077 	 744.5000	 0.00071 	   3.7225	 0.00902 	  90.3649	 0.00000 	  90.3649	 0.00000 	  74.4500	 0.00589 	  74.4500	 0.00000 
	 745	  57.2703	 0.01054 	  57.2703	 0.01119 	  28.6352	 0.00055 	 745.5000	 0.00077 	 745.5000	 0.00071 	   3.7275	 0.00855 	  92.0450	 0.00000 	  92.0450	 0.00000 	  74.5500	 0.00565 	  74.5500	 0.00000 
	 746	  57.3472	 0.01054 	  57.3472	 0.01119 	  28.6736	 0.00055 	 746.5000	 0.00076 	 746.5000	 0.00070 	   3.7325	 0.00570 	  93.7562	 0.00000 	  93.7562	 0.00000 	  74.6500	 0.00582 	  74.6500	 0.00000 
	 747	  57.4240	 0.01054 	  57.4240	 0.01119 	  28.7120	 0.00055 	 747.5000	 0.00076 	 747.5000	 0.00070 	   3.7375	 0.00902 	  95.4993	 0.00000 	  95.4993	 0.00000 	  74.7500	 0.00603 	  74.7500	 0.00000 
	 748	  57.5008	 0.01054 	  57.5008	 0.01119 	  28.7504	 0.00055 	 748.5000	 0.00076 	 748.5000	 0.00070 	   3.7425	 0.00760 	  97.2747	 0.00000 	  97.2747	 0.00000 	  74.8500	 0.00499 	  74.8500	 0.00000 
	 749	  57.5776	 0.01054 	  57.5776	 0.01118 	  28.7888	 0.00055 	 749.5000	 0.00076 	 749.5000	 0.00070 	   3.7475	 0.00902 	  99.0832	 0.00000 	  99.0832	 0.00000 	  74.9500	 0.00510 	  74.9500	 0.00000 
	 750	  57.6544	 0.01054 	  57.6544	 0.01118 	  28.8272	 0.00055 	 750.5000	 0.00076 	 750.5000	 0.00070 	   3.7525	 0.00665 	 100.9253	 0.00000 	 100.9253	 0.00000 	  75.0500	 0.00660 	  75.0500	 0.00000 
	 751	  57.7313	 0.01053 	  57.7313	 0.01118 	  28.8656	 0.00055 	 751.5000	 0.00076 	 751.5000	 0.00070 	   3.7575	 0.00665 	 102.8016	 0.00000 	 102.8016	 0.00000 	  75.1500	 0.00658 	  75.1500	 0.00000 
	 752	  57.8081	 0.01053 	  57.8081	 0.01118 	  28.9040	 0.00055 	 752.5000	 0.00076 	 752.5000	 0.00070 	   3.7625	 0.01140 	 104.7129	 0.00000 	 104.7129	 0.00000 	  75.2500	 0.00529 	  75.2500	 0.00000 
	 753	  57.8849	 0.01053 	  57.8849	 0.01118 	  28.9425	 0.00055 	 753.5000	 0.00076 	 753.5000	 0.00070 	   3.7675	 0.00712 	 106.6596	 0.00000 	 106.6596	 0.00000 	  75.3500	 0.00515 	  75.3500	 0.00000 
	 754	  57.9617	 0.01053 	  57.9617	 0.01118 	  28.9809	 0.00055 	 754.5000	 0.00076 	 754.5000	 0.00070 	   3.7725	 0.00807 	 108.6426	 0.00000 	 108.6426	 0.00000 	  75.4500	 0.00596 	  75.4500	 0.00000 
	 755	  58.0386	 0.01053 	  58.0386	 0.01118 	  29.0193	 0.00055 	 755.5000	 0.00076 	 755.5000	 0.00069 	   3.7775	 0.00902 	 110.6624	 0.00000 	 110.6624	 0.00000 	  75.5500	 0.00548 	  75.5500	 0.00000 
	 756	  58.1154	 0.01053 	  58.1154	 0.01118 	  29.0577	 0.00055 	 756.5000	 0.00076 	 756.5000	 0.00069 	   3.7825	 0.00665 	 112.7197	 0.00000 	 112.7197	 0.00000 	  75.6500	 0.00598 	  75.6500	 0.00000 
	 757	  58.1922	 0.01053 	  58.1922	 0.01118 	  29.0961	 0.00055 	 757.5000	 0.00076 	 757.5000	 0.00069 	   3.7875	 0.01092 	 114.8154	 0.00000 	 114.8154	 0.00000 	  75.7500	 0.00541 	  75.7500	 0.00000 
	 758	  58.2690	 0.01053 	  58.2690	 0.01118 	  29.1345	 0.00055 	 758.5000	 0.00075 	 758.5000	 0.00069 	   3.7925	 0.00950 	 116.9499	 0.00000 	 116.9499	 0.00000 	  75.8500	 0.00506 	  75.8500	 0.00000 
	 759	  58.3458	 0.01053 	  58.3458	 0.01118 	  29.1729	 0.00055 	 759.5000	 0.00075 	 759.5000	 0.00069 	   3.7975	 0.00380 	 119.1242	 0.00000 	 119.1242	 0.00000 	  75.9500	 0.00594 	  75.9500	 0.00000 
	 760	  58.4227	 0.01053 	  58.4227	 0.01118 	  29.2113	 0.00055 	 760.5000	 0.00075 	 760.5000	 0.00069 	   3.8025	 0.00522 	 121.3389	 0.00000 	 121.3389	 0.00000 	  76.0500	 0.00556 	  76.0500	 0.00000 
	 761	  58.4995	 0.01053 	  58.4995	 0.01118 	  29.2497	 0.00055 	 761.5000	 0.00075 	 761.5000	 0.00069 	   3.8075	 0.00712 	 123.5947	 0.00000 	 123.5947	 0.00000 	  76.1500	 0.00472 	  76.1500	 0.00000 
	 762	  58.5763	 0.01053 	  58.5763	 0.01118 	  29.2882	 0.00055 	 762.5000	 0.00075 	 762.5000	 0.00069 	   3.8125	 0.00760 	 125.8925	 0.00000 	 125.8925	 0.00000 	  76.2500	 0.00518 	  76.2500	 0.00000 
	 763	  58.6531	 0.01053 	  58.6531	 0.01118 	  29.3266	 0.00055 	 763.5000	 0.00075 	 763.5000	 0.00069 	   3.8175	 0.01092 	 128.2331	 0.00000 	 128.2331	 0.00000 	  76.3500	 0.00615 	  76.3500	 0.00000 
	 764	  58.7299	 0.01053 	  58.7299	 0.01118 	  29.3650	 0.00055 	 764.5000	 0.00075 	 764.5000	 0.00069 	   3.8225	 0.00712 	 130.6171	 0.00000 	 130.6171	 0.00000 	  76.4500	 0.00518 	  76.4500	 0.00000 
	 765	  58.8068	 0.01053 	  58.8068	 0.01118 	  29.4034	 0.00055 	 765.5000	 0.00075 	 765.5000	 0.00069 	   3.8275	 0.00855 	 133.0454	 0.00000 	 133.0454	 0.00000 	  76.5500	 0.00605 	  76.5500	 0.00000 
	 766	  58.8836	 0.01052 	  58.8836	 0.01118 	  29.4418	 0.00055 	 766.5000	 0.00074 	 766.5000	 0.00070 	   3.8325	 0.00855 	 135.5189	 0.00000 	 135.5189	 0.00000 	  76.6500	 0.00468 	  76.6500	 0.00000 
	 767	  58.9604	 0.01052 	  58.9604	 0.01118 	  29.4802	 0.00054 	 767.5000	 0.00074 	 767.5000	 0.00070 	   3.8375	 0.01235 	 138.0384	 0.00000 	 138.0384	 0.00000 	  76.7500	 0.00508 	  76.7500	 0.00000 
	 768	  59.0372	 0.01052 	  59.0372	 0.01118 	  29.5186	 0.00054 	 768.5000	 0.00074 	 768.5000	 0.00070 	   3.8425	 0.00522 	 140.6048	 0.00000 	 140.6048	 0.00000 	  76.8500	 0.00534 	  76.8500	 0.00000 
	 769	  59.1141	 0.01052 	  59.1141	 0.01118 	  29.5570	 0.00054 	 769.5000	 0.00074 	 769.5000	 0.00070 	   3.8475	 0.00997 	 143.2188	 0.00000 	 143.2188	 0.00000 	  76.9500	 0.00563 	  76.9500	 0.00000 
	 770	  59.1909	 0.01052 	  59.1909	 0.01117 	  29.5954	 0.00054 	 770.5000	 0.00074 	 770.5000	 0.00070 	   3.8525	 0.00712 	 145.8814	 0.00000 	 145.8814	 0.00000 	  77.0500	 0.00506 	  77.0500	 0.00000 
	 771	  59.2677	 0.01052 	  59.2677	 0.01117 	  29.6338	 0.00054 	 771.5000	 0.00074 	 771.5000	 0.00070 	   3.8575	 0.00807 	 148.5936	 0.00000 	 148.5936	 0.00000 	  77.1500	 0.00446 	  77.1500	 0.00000 
	 772	  59.3445	 0.01052 	  59.3445	 0.01117 	  29.6723	 0.00054 	 772.5000	 0.00074 	 772.5000	 0.00070 	   3.8625	 0.00855 	 151.3561	 0.00000 	 151.3561	 0.00000 	  77.2500	 0.00572 	  77.2500	 0.00000 
	 773	  59.4213	 0.01052 	  59.4213	 0.01117 	  29.7107	 0.00054 	 773.5000	 0.00073 	 773.5000	 0.00070 	   3.8675	 0.01140 	 154.1700	 0.00000 	 154.1700	 0.00000 	  77.3500	 0.00491 	  77.3500	 0.00000 
	 774	  59.4982	 0.01052 	  59.4982	 0.01117 	  29.7491	 0.00054 	 774.5000	 0.00073 	 774.5000	 0.00070 	   3.8725	 0.00902 	 157.0363	 0.00000 	 157.0363	 0.00000 	  77.4500	 0.00506 	  77.4500	 0.00000 
	 775	  59.5750	 0.01052 	  59.5750	 0.01117 	  29.7875	 0.00054 	 775.5000	 0.00073 	 775.5000	 0.00070 	   3.8775	 0.00902 	 159.9558	 0.00000 	 159.9558	 0.00000 	  77.5500	 0.00551 	  77.5500	 0.00000 
	 776	  59.6518	 0.01052 	  59.6518	 0.01117 	  29.8259	 0.00054 	 776.5000	 0.00073 	 776.5000	 0.00070 	   3.8825	 0.00950 	 162.9296	 0.00000 	 162.9296	 0.00000 	  77.6500	 0.00624 	  77.6500	 0.00000 
	 777	  59.7286	 0.01052 	  59.7286	 0.01117 	  29.8643	 0.00054 	 777.5000	 0.00073 	 777.5000	 0.00070 	   3.8875	 0.00712 	 165.9587	 0.00000 	 165.9587	 0.00000 	  77.7500	 0.00532 	  77.7500	 0.00000 
	 778	  59.8054	 0.01052 	  59.8054	 0.01117 	  29.9027	 0.00054 	 778.5000	 0.00072 	 778.5000	 0.00070 	   3.8925	 0.00522 	 169.0441	 0.00000 	 169.0441	 0.00000 	  77.8500	 0.00496 	  77.8500	 0.00000 
	 779	  59.8823	 0.01052 	  59.8823	 0.01117 	  29.9411	 0.00054 	 779.5000	 0.00072 	 779.5000	 0.00069 	   3.8975	 0.00617 	 172.1869	 0.00000 	 172.1869	 0.00000 	  77.9500	 0.00589 	  77.9500	 0.00000 
	 780	  59.9591	 0.01052 	  59.9591	 0.01117 	  29.9795	 0.00054 	 780.5000	 0.00072 	 780.5000	 0.00069 	   3.9025	 0.00665 	 175.3881	 0.00000 	 175.3881	 0.00000 	  78.0500	 0.00584 	  78.0500	 0.00000 
	 781	  60.0359	 0.01052 	  60.0359	 0.01117 	  30.0180	 0.00054 	 781.5000	 0.00072 	 781.5000	 0.00069 	   3.9075	 0.01282 	 178.6488	 0.00000 	 178.6488	 0.00000 	  78.1500	 0.00551 	  78.1500	 0.00000 
	 782	  60.1127	 0.01051 	  60.1127	 0.01117 	  30.0564	 0.00054 	 782.5000	 0.00072 	 782.5000	 0.00069 	   3.9125	 0.01140 	 181.9701	 0.00000 	 181.9701	 0.00000 	  78.2500	 0.00627 	  78.2500	 0.00000 
	 783	  60.1896	 0.01051 	  60.1896	 0.01117 	  30.0948	 0.00054 	 783.5000	 0.00072 	 783.5000	 0.00069 	   3.9175	 0.00617 	 185.3532	 0.00000 	 185.3532	 0.00000 	  78.3500	 0.00570 	  78.3500	 0.00000 
	 784	  60.2664	 0.01051 	  60.2664	 0.01117 	  30.1332	 0.00054 	 784.5000	 0.00072 	 784.5000	 0.00069 	   3.9225	 0.00902 	 188.7991	 0.00000 	 188.7991	 0.00000 	  78.4500	 0.00482 	  78.4500	 0.00000 
	 785	  60.3432	 0.01051 	  60.3432	 0.01117 	  30.1716	 0.00054 	 785.5000	 0.00072 	 785.5000	 0.00069 	   3.9275	 0.00855 	 192.3092	 0.00000 	 192.3092	 0.00000 	  78.5500	 0.00470 	  78.5500	 0.00000 
	 786	  60.4200	 0.01051 	  60.4200	 0.01117 	  30.2100	 0.00054 	 786.5000	 0.00072 	 786.5000	 0.00069 	   3.9325	 0.00950 	 195.8845	 0.00000 	 195.8845	 0.00000 	  78.6500	 0.00539 	  78.6500	 0.00000 
	 787	  60.4968	 0.01051 	  60.4968	 0.01117 	  30.2484	 0.00054 	 787.5000	 0.00072 	 787.5000	 0.00069 	   3.9375	 0.00950 	 199.5262	 0.00000 	 199.5262	 0.00000 	  78.7500	 0.00506 	  78.7500	 0.00000 
	 788	  60.5737	 0.01051 	  60.5737	 0.01117 	  30.2868	 0.00054 	 788.5000	 0.00071 	 788.5000	 0.00069 	   3.9425	 0.00855 	 203.2357	 0.00000 	 203.2357	 0.00000 	  78.8500	 0.00539 	  78.8500	 0.00000 
	 789	  60.6505	 0.01051 	  60.6505	 0.01117 	  30.3252	 0.00054 	 789.5000	 0.00071 	 789.5000	 0.00069 	   3.9475	 0.00855 	 207.0141	 0.00000 	 207.0141	 0.00000 	  78.9500	 0.00563 	  78.9500	 0.00000 
	 790	  60.7273	 0.01051 	  60.7273	 0.01117 	  30.3637	 0.00054 	 790.5000	 0.00071 	 790.5000	 0.00068 	   3.9525	 0.00712 	 210.8628	 0.00000 	 210.8628	 0.00000 	  79.0500	 0.00629 	  79.0500	 0.00000 
	 791	  60.8041	 0.01051 	  60.8041	 0.01117 	  30.4021	 0.00054 	 791.5000	 0.00071 	 791.5000	 0.00068 	   3.9575	 0.00712 	 214.7830	 0.00000 	 214.7830	 0.00000 	  79.1500	 0.00594 	  79.1500	 0.00000 
	 792	  60.8809	 0.01051 	  60.8809	 0.01117 	  30.4405	 0.00054 	 792.5000	 0.00071 	 792.5000	 0.00068 	   3.9625	 0.00380 	 218.7762	 0.00000 	 218.7762	 0.00000 	  79.2500	 0.00513 	  79.2500	 0.00000 
	 793	  60.9578	 0.01051 	  60.9578	 0.01116 	  30.4789	 0.00054 	 793.5000	 0.00071 	 793.5000	 0.00068 	   3.9675	 0.00617 	 222.8435	 0.00000 	 222.8435	 0.00000 	  79.3500	 0.00596 	  79.3500	 0.00000 
	 794	  61.0346	 0.01051 	  61.0346	 0.01116 	  30.5173	 0.00054 	 794.5000	 0.00071 	 794.5000	 0.00068 	   3.9725	 0.00997 	 226.9865	 0.00000 	 226.9865	 0.00000 	  79.4500	 0.00522 	  79.4500	 0.00000 
	 795	  61.1114	 0.01051 	  61.1114	 0.01116 	  30.5557	 0.00054 	 795.5000	 0.00071 	 795.5000	 0.00068 	   3.9775	 0.00617 	 231.2065	 0.00000 	 231.2065	 0.00000 	  79.5500	 0.00508 	  79.5500	 0.00000 
	 796	  61.1882	 0.01051 	  61.1882	 0.01116 	  30.5941	 0.00054 	 796.5000	 0.00071 	 796.5000	 0.00068 	   3.9825	 0.00570 	 235.5049	 0.00000 	 235.5049	 0.00000 	  79.6500	 0.00468 	  79.6500	 0.00000 
	 797	  61.2651	 0.01051 	  61.2651	 0.01116 	  30.6325	 0.00054 	 797.5000	 0.00071 	 797.5000	 0.00068 	   3.9875	 0.00665 	 239.8833	 0.00000 	 239.8833	 0.00000 	  79.7500	 0.00596 	  79.7500	 0.00000 
	 798	  61.3419	 0.01051 	  61.3419	 0.01116 	  30.6709	 0.00054 	 798.5000	 0.00071 	 798.5000	 0.00068 	   3.9925	 0.00807 	 244.3431	 0.00000 	 244.3431	 0.00000 	  79.8500	 0.00480 	  79.8500	 0.00000 
	 799	  61.4187	 0.01050 	  61.4187	 0.01116 	  30.7093	 0.00054 	 799.5000	 0.00071 	 799.5000	 0.00068 	   3.9975	 0.00617 	 248.8857	 0.00000 	 248.8857	 0.00000 	  79.9500	 0.00579 	  79.9500	 0.00000 
	 800	  61.4955	 0.01050 	  61.4955	 0.01116 	  30.7478	 0.00054 	 800.5000	 0.00071 	 800.5000	 0.00068 	   4.0025	 0.00760 	 253.5129	 0.00000 	 253.5129	 0.00000 	  80.0500	 0.00608 	  80.0500	 0.00000 
	 801	  61.5723	 0.01050 	  61.5723	 0.01116 	  30.7862	 0.00054 	 801.5000	 0.00071 	 801.5000	 0.00068 	   4.0075	 0.00570 	 258.2260	 0.00000 	 258.2260	 0.00000 	  80.1500	 0.00627 	  80.1500	 0.00000 
	 802	  61.6492	 0.01050 	  61.6492	 0.01116 	  30.8246	 0.00053 	 802.5000	 0.00071 	 802.5000	 0.00068 	   4.0125	 0.00712 	 263.0268	 0.00000 	 263.0268	 0.00000 	  80.2500	 0.00541 	  80.2500	 0.00000 
	 803	  61.7260	 0.01050 	  61.7260	 0.01116 	  30.8630	 0.00053 	 803.5000	 0.00071 	 803.5000	 0.00068 	   4.0175	 0.00665 	 267.9168	 0.00000 	 267.9168	 0.00000 	  80.3500	 0.00584 	  80.3500	 0.00000 
	 804	  61.8028	 0.01050 	  61.8028	 0.01116 	  30.9014	 0.00053 	 804.5000	 0.00071 	 804.5000	 0.00068 	   4.0225	 0.00855 	 272.8978	 0.00000 	 272.8978	 0.00000 	  80.4500	 0.00586 	  80.4500	 0.00000 
	 805	  61.8796	 0.01050 	  61.8796	 0.01116 	  30.9398	 0.00053 	 805.5000	 0.00071 	 805.5000	 0.00068 	   4.0275	 0.00712 	 277.9713	 0.00000 	 277.9713	 0.00000 	  80.5500	 0.00525 	  80.5500	 0.00000 
	 806	  61.9564	 0.01050 	  61.9564	 0.01116 	  30.9782	 0.00053 	 806.5000	 0.00071 	 806.5000	 0.00068 	   4.0325	 0.00902 	 283.1392	 0.00000 	 283.1392	 0.00000 	  80.6500	 0.00584 	  80.6500	 0.00000 
	 807	  62.0333	 0.01050 	  62.0333	 0.01116 	  31.0166	 0.00053 	 807.5000	 0.00070 	 807.5000	 0.00068 	   4.0375	 0.00760 	 288.4032	 0.00000 	 288.4032	 0.00000 	  80.7500	 0.00456 	  80.7500	 0.00000 
	 808	  62.1101	 0.01050 	  62.1101	 0.01116 	  31.0550	 0.00053 	 808.5000	 0.00070 	 808.5000	 0.00068 	   4.0425	 0.00807 	 293.7650	 0.00000 	 293.7650	 0.00000 	  80.8500	 0.00544 	  80.8500	 0.00000 
	 809	  62.1869	 0.01050 	  62.1869	 0.01116 	  31.0935	 0.00053 	 809.5000	 0.00070 	 809.5000	 0.00068 	   4.0475	 0.00617 	 299.2265	 0.00000 	 299.2265	 0.00000 	  80.9500	 0.00510 	  80.9500	 0.00000 
	 810	  62.2637	 0.01050 	  62.2637	 0.01116 	  31.1319	 0.00053 	 810.5000	 0.00070 	 810.5000	 0.00068 	   4.0525	 0.00760 	 304.7895	 0.00000 	 304.7895	 0.00000 	  81.0500	 0.00392 	  81.0500	 0.00000 
	 811	  62.3406	 0.01050 	  62.3406	 0.01116 	  31.1703	 0.00053 	 811.5000	 0.00070 	 811.5000	 0.00068 	   4.0575	 0.00570 	 310.4560	 0.00000 	 310.4560	 0.00000 	  81.1500	 0.00534 	  81.1500	 0.00000 
	 812	  62.4174	 0.01050 	  62.4174	 0.01116 	  31.2087	 0.00053 	 812.5000	 0.00070 	 812.5000	 0.00068 	   4.0625	 0.00475 	 316.2278	 0.00000 	 316.2278	 0.00000 	  81.2500	 0.00449 	  81.2500	 0.00000 
	 813	  62.4942	 0.01050 	  62.4942	 0.01116 	  31.2471	 0.00053 	 813.5000	 0.00070 	 813.5000	 0.00067 	   4.0675	 0.00475 	 322.1069	 0.00000 	 322.1069	 0.00000 	  81.3500	 0.00551 	  81.3500	 0.00000 
	 814	  62.5710	 0.01050 	  62.5710	 0.01116 	  31.2855	 0.00053 	 814.5000	 0.00070 	 814.5000	 0.00067 	   4.0725	 0.00665 	 328.0953	 0.00000 	 328.0953	 0.00000 	  81.4500	 0.00475 	  81.4500	 0.00000 
	 815	  62.6478	 0.01050 	  62.6478	 0.01116 	  31.3239	 0.00053 	 815.5000	 0.00070 	 815.5000	 0.00067 	   4.0775	 0.00617 	 334.1950	 0.00000 	 334.1950	 0.00000 	  81.5500	 0.00499 	  81.5500	 0.00000 
	 816	  62.7247	 0.01049 	  62.7247	 0.01116 	  31.3623	 0.00053 	 816.5000	 0.00070 	 816.5000	 0.00067 	   4.0825	 0.00665 	 340.4082	 0.00000 	 340.4082	 0.00000 	  81.6500	 0.00489 	  81.6500	 0.00000 
	 817	  62.8015	 0.01049 	  62.8015	 0.01115 	  31.4007	 0.00053 	 817.5000	 0.00070 	 817.5000	 0.00067 	   4.0875	 0.00807 	 346.7369	 0.00000 	 346.7369	 0.00000 	  81.7500	 0.00591 	  81.7500	 0.00000 
	 818	  62.8783	 0.01049 	  62.8783	 0.01115 	  31.4392	 0.00053 	 818.5000	 0.00070 	 818.5000	 0.00067 	   4.0925	 0.00950 	 353.1832	 0.00000 	 353.1832	 0.00000 	  81.8500	 0.00503 	  81.8500	 0.00000 
	 819	  62.9551	 0.01049 	  62.9551	 0.01115 	  31.4776	 0.00053 	 819.5000	 0.00070 	 819.5000	 0.00067 	   4.0975	 0.00522 	 359.7493	 0.00000 	 359.7493	 0.00000 	  81.9500	 0.00541 	  81.9500	 0.00000 
	 820	  63.0319	 0.01049 	  63.0319	 0.01115 	  31.5160	 0.00053 	 820.5000	 0.00070 	 820.5000	 0.00067 	   4.1025	 0.00427 	 366.4376	 0.00000 	 366.4376	 0.00000 	  82.0500	 0.00520 	  82.0500	 0.00000 
	 821	  63.1088	 0.01049 	  63.1088	 0.01115 	  31.5544	 0.00053 	 821.5000	 0.00070 	 821.5000	 0.00067 	   4.1075	 0.00950 	 373.2502	 0.00000 	 373.2502	 0.00000 	  82.1500	 0.00468 	  82.1500	 0.00000 
	 822	  63.1856	 0.01049 	  63.1856	 0.01115 	  31.5928	 0.00053 	 822.5000	 0.00070 	 822.5000	 0.00066 	   4.1125	 0.00712 	 380.1894	 0.00000 	 380.1894	 0.00000 	  82.2500	 0.00525 	  82.2500	 0.00000 
	 823	  63.2624	 0.01049 	  63.2624	 0.01115 	  31.6312	 0.00053 	 823.5000	 0.00070 	 823.5000	 0.00066 	   4.1175	 0.00712 	 387.2576	 0.00000 	 387.2576	 0.00000 	  82.3500	 0.00501 	  82.3500	 0.00000 
	 824	  63.3392	 0.01049 	  63.3392	 0.01115 	  31.6696	 0.00053 	 824.5000	 0.00070 	 824.5000	 0.00066 	   4.1225	 0.00475 	 394.4573	 0.00000 	 394.4573	 0.00000 	  82.4500	 0.00572 	  82.4500	 0.00000 
	 825	  63.4161	 0.01049 	  63.4161	 0.01115 	  31.7080	 0.00053 	 825.5000	 0.00069 	 825.5000	 0.00066 	   4.1275	 0.00665 	 401.7908	 0.00000 	 401.7908	 0.00000 	  82.5500	 0.00487 	  82.5500	 0.00000 
	 826	  63.4929	 0.01049 	  63.4929	 0.01115 	  31.7464	 0.00053 	 826.5000	 0.00069 	 826.5000	 0.00066 	   4.1325	 0.00997 	 409.2607	 0.00000 	 409.2607	 0.00000 	  82.6500	 0.00575 	  82.6500	 0.00000 
	 827	  63.5697	 0.01049 	  63.5697	 0.01115 	  31.7848	 0.00053 	 827.5000	 0.00069 	 827.5000	 0.00066 	   4.1375	 0.00475 	 416.8694	 0.00000 	 416.8694	 0.00000 	  82.7500	 0.00434 	  82.7500	 0.00000 
	 828	  63.6465	 0.01049 	  63.6465	 0.01115 	  31.8233	 0.00053 	 828.5000	 0.00069 	 828.5000	 0.00066 	   4.1425	 0.00617 	 424.6196	 0.00000 	 424.6196	 0.00000 	  82.8500	 0.00539 	  82.8500	 0.00000 
	 829	  63.7233	 0.01049 	  63.7233	 0.01115 	  31.8617	 0.00053 	 829.5000	 0.00069 	 829.5000	 0.00066 	   4.1475	 0.00760 	 432.5138	 0.00000 	 432.5138	 0.00000 	  82.9500	 0.00475 	  82.9500	 0.00000 
	 830	  63.8002	 0.01049 	  63.8002	 0.01115 	  31.9001	 0.00053 	 830.5000	 0.00069 	 830.5000	 0.00066 	   4.1525	 0.00522 	 440.5549	 0.00000 	 440.5549	 0.00000 	  83.0500	 0.00437 	  83.0500	 0.00000 
	 831	  63.8770	 0.01049 	  63.8770	 0.01115 	  31.9385	 0.00053 	 831.5000	 0.00069 	 831.5000	 0.00065 	   4.1575	 0.00570 	 448.7454	 0.00000 	 448.7454	 0.00000 	  83.1500	 0.00596 	  83.1500	 0.00000 
	 832	  63.9538	 0.01049 	  63.9538	 0.01115 	  31.9769	 0.00053 	 832.5000	 0.00069 	 832.5000	 0.00065 	   4.1625	 0.00712 	 457.0882	 0.00000 	 457.0882	 0.00000 	  83.2500	 0.00534 	  83.2500	 0.00000 
	 833	  64.0306	 0.01049 	  64.0306	 0.01115 	  32.0153	 0.00053 	 833.5000	 0.00069 	 833.5000	 0.00065 	   4.1675	 0.00665 	 465.5861	 0.00000 	 465.5861	 0.00000 	  83.3500	 0.00494 	  83.3500	 0.00000 
	 834	  64.1074	 0.01049 	  64.1074	 0.01115 	  32.0537	 0.00053 	 834.5000	 0.00069 	 834.5000	 0.00065 	   4.1725	 0.00950 	 474.2420	 0.00000 	 474.2420	 0.00000 	  83.4500	 0.00484 	  83.4500	 0.00000 
	 835	  64.1843	 0.01048 	  64.1843	 0.01115 	  32.0921	 0.00053 	 835.5000	 0.00069 	 835.5000	 0.00065 	   4.1775	 0.00807 	 483.0588	 0.00000 	 483.0588	 0.00000 	  83.5500	 0.00494 	  83.5500	 0.00000 
	 836	  64.2611	 0.01048 	  64.2611	 0.01115 	  32.1305	 0.00053 	 836.5000	 0.00069 	 836.5000	 0.00065 	   4.1825	 0.00617 	 492.0395	 0.00000 	 492.0395	 0.00000 	  83.6500	 0.00522 	  83.6500	 0.00000 
	 837	  64.3379	 0.01048 	  64.3379	 0.01115 	  32.1690	 0.00053 	 837.5000	 0.00068 	 837.5000	 0.00065 	   4.1875	 0.00902 	 501.1872	 0.00000 	 501.1872	 0.00000 	  83.7500	 0.00567 	  83.7500	 0.00000 
	 838	  64.4147	 0.01048 	  64.4147	 0.01115 	  32.2074	 0.00053 	 838.5000	 0.00068 	 838.5000	 0.00065 	   4.1925	 0.00522 	 510.5050	 0.00000 	 510.5050	 0.00000 	  83.8500	 0.00560 	  83.8500	 0.00000 
	 839	  64.4915	 0.01048 	  64.4915	 0.01115 	  32.2458	 0.00053 	 839.5000	 0.00068 	 839.5000	 0.00064 	   4.1975	 0.00760 	 519.9960	 0.00000 	 519.9960	 0.00000 	  83.9500	 0.00413 	  83.9500	 0.00000 
	 840	  64.5684	 0.01048 	  64.5684	 0.01115 	  32.2842	 0.00053 	 840.5000	 0.00068 	 840.5000	 0.00064 	   4.2025	 0.00380 	 529.6634	 0.00000 	 529.6634	 0.00000 	  84.0500	 0.00499 	  84.0500	 0.00000 
	 841	  64.6452	 0.01048 	  64.6452	 0.01115 	  32.3226	 0.00053 	 841.5000	 0.00068 	 841.5000	 0.00064 	   4.2075	 0.00712 	 539.5106	 0.00000 	 539.5106	 0.00000 	  84.1500	 0.00444 	  84.1500	 0.00000 
	 842	  64.7220	 0.01048 	  64.7220	 0.01115 	  32.3610	 0.00053 	 842.5000	 0.00068 	 842.5000	 0.00064 	   4.2125	 0.00332 	 549.5409	 0.00000 	 549.5409	 0.00000 	  84.2500	 0.00525 	  84.2500	 0.00000 
	 843	  64.7988	 0.01048 	  64.7988	 0.01115 	  32.3994	 0.00053 	 843.5000	 0.00068 	 843.5000	 0.00064 	   4.2175	 0.00617 	 559.7576	 0.00000 	 559.7576	 0.00000 	  84.3500	 0.00439 	  84.3500	 0.00000 
	 844	  64.8757	 0.01048 	  64.8757	 0.01114 	  32.4378	 0.00053 	 844.5000	 0.00067 	 844.5000	 0.00064 	   4.2225	 0.00617 	 570.1643	 0.00000 	 570.1643	 0.00000 	  84.4500	 0.00458 	  84.4500	 0.00000 
	 845	  64.9525	 0.01048 	  64.9525	 0.01114 	  32.4762	 0.00053 	 845.5000	 0.00067 	 845.5000	 0.00064 	   4.2275	 0.00855 	 580.7644	 0.00000 	 580.7644	 0.00000 	  84.5500	 0.00496 	  84.5500	 0.00000 
	 846	  65.0293	 0.01048 	  65.0293	 0.01114 	  32.5146	 0.00053 	 846.5000	 0.00067 	 846.5000	 0.00064 	   4.2325	 0.00617 	 591.5616	 0.00000 	 591.5616	 0.00000 	  84.6500	 0.00501 	  84.6500	 0.00000 
	 847	  65.1061	 0.01048 	  65.1061	 0.01114 	  32.5531	 0.00053 	 847.5000	 0.00067 	 847.5000	 0.00063 	   4.2375	 0.00522 	 602.5596	 0.00000 	 602.5596	 0.00000 	  84.7500	 0.00489 	  84.7500	 0.00000 
	 848	  65.1829	 0.01048 	  65.1829	 0.01114 	  32.5915	 0.00052 	 848.5000	 0.00067 	 848.5000	 0.00063 	   4.2425	 0.00427 	 613.7620	 0.00000 	 613.7620	 0.00000 	  84.8500	 0.00537 	  84.8500	 0.00000 
	 849	  65.2598	 0.01048 	  65.2598	 0.01114 	  32.6299	 0.00052 	 849.5000	 0.00067 	 849.5000	 0.00063 	   4.2475	 0.00712 	 625.1727	 0.00000 	 625.1727	 0.00000 	  84.9500	 0.00501 	  84.9500	 0.00000 
	 850	  65.3366	 0.01048 	  65.3366	 0.01114 	  32.6683	 0.00052 	 850.5000	 0.00067 	 850.5000	 0.00063 	   4.2525	 0.00712 	 636.7955	 0.00000 	 636.7955	 0.00000 	  85.0500	 0.00508 	  85.0500	 0.00000 
	 851	  65.4134	 0.01048 	  65.4134	 0.01114 	  32.7067	 0.00052 	 851.5000	 0.00066 	 851.5000	 0.00063 	   4.2575	 0.00712 	 648.6344	 0.00000 	 648.6344	 0.00000 	  85.1500	 0.00496 	  85.1500	 0.00000 
	 852	  65.4902	 0.01048 	  65.4902	 0.01114 	  32.7451	 0.00052 	 852.5000	 0.00066 	 852.5000	 0.00063 	   4.2625	 0.00760 	 660.6934	 0.00000 	 660.6934	 0.00000 	  85.2500	 0.00423 	  85.2500	 0.00000 
	 853	  65.5670	 0.01048 	  65.5670	 0.01114 	  32.7835	 0.00052 	 853.5000	 0.00066 	 853.5000	 0.00063 	   4.2675	 0.00617 	 672.9767	 0.00000 	 672.9767	 0.00000 	  85.3500	 0.00451 	  85.3500	 0.00000 
	 854	  65.6439	 0.01047 	  65.6439	 0.01114 	  32.8219	 0.00052 	 854.5000	 0.00066 	 854.5000	 0.00063 	   4.2725	 0.00475 	 685.4882	 0.00000 	 685.4882	 0.00000 	  85.4500	 0.00513 	  85.4500	 0.00000 
	 855	  65.7207	 0.01047 	  65.7207	 0.01114 	  32.8603	 0.00052 	 855.5000	 0.00066 	 855.5000	 0.00063 	   4.2775	 0.00807 	 698.2324	 0.00000 	 698.2324	 0.00000 	  85.5500	 0.00496 	  85.5500	 0.00000 
	 856	  65.7975	 0.01047 	  65.7975	 0.01114 	  32.8988	 0.00052 	 856.5000	 0.00066 	 856.5000	 0.00063 	   4.2825	 0.00285 	 711.2135	 0.00000 	 711.2135	 0.00000 	  85.6500	 0.00520 	  85.6500	 0.00000 
	 857	  65.8743	 0.01047 	  65.8743	 0.01114 	  32.9372	 0.00052 	 857.5000	 0.00066 	 857.5000	 0.00063 	   4.2875	 0.00427 	 724.4360	 0.00000 	 724.4360	 0.00000 	  85.7500	 0.00520 	  85.7500	 0.00000 
	 858	  65.9512	 0.01047 	  65.9512	 0.01114 	  32.9756	 0.00052 	 858.5000	 0.00066 	 858.5000	 0.00062 	   4.2925	 0.00712 	 737.9042	 0.00000 	 737.9042	 0.00000 	  85.8500	 0.00501 	  85.8500	 0.00000 
	 859	  66.0280	 0.01047 	  66.0280	 0.01114 	  33.0140	 0.00052 	 859.5000	 0.00066 	 859.5000	 0.00062 	   4.2975	 0.00570 	 751.6229	 0.00000 	 751.6229	 0.00000 	  85.9500	 0.00470 	  85.9500	 0.00000 
	 860	  66.1048	 0.01047 	  66.1048	 0.01114 	  33.0524	 0.00052 	 860.5000	 0.00065 	 860.5000	 0.00062 	   4.3025	 0.00427 	 765.5966	 0.00000 	 765.5966	 0.00000 	  86.0500	 0.00461 	  86.0500	 0.00000 
	 861	  66.1816	 0.01047 	  66.1816	 0.01114 	  33.0908	 0.00052 	 861.5000	 0.00065 	 861.5000	 0.00062 	   4.3075	 0.00760 	 779.8301	 0.00000 	 779.8301	 0.00000 	  86.1500	 0.00596 	  86.1500	 0.00000 
	 862	  66.2584	 0.01047 	  66.2584	 0.01114 	  33.1292	 0.00052 	 862.5000	 0.00065 	 862.5000	 0.00062 	   4.3125	 0.00807 	 794.3282	 0.00000 	 794.3282	 0.00000 	  86.2500	 0.00444 	  86.2500	 0.00000 
	 863	  66.3353	 0.01047 	  66.3353	 0.01114 	  33.1676	 0.00052 	 863.5000	 0.00065 	 863.5000	 0.00062 	   4.3175	 0.00570 	 809.0959	 0.00000 	 809.0959	 0.00000 	  86.3500	 0.00491 	  86.3500	 0.00000 
	 864	  66.4121	 0.01047 	  66.4121	 0.01114 	  33.2060	 0.00052 	 864.5000	 0.00065 	 864.5000	 0.00062 	   4.3225	 0.00380 	 824.1381	 0.00000 	 824.1381	 0.00000 	  86.4500	 0.00482 	  86.4500	 0.00000 
	 865	  66.4889	 0.01047 	  66.4889	 0.01114 	  33.2445	 0.00052 	 865.5000	 0.00065 	 865.5000	 0.00062 	   4.3275	 0.00285 	 839.4600	 0.00000 	 839.4600	 0.00000 	  86.5500	 0.00546 	  86.5500	 0.00000 
	 866	  66.5657	 0.01047 	  66.5657	 0.01114 	  33.2829	 0.00052 	 866.5000	 0.00065 	 866.5000	 0.00062 	   4.3325	 0.00427 	 855.0667	 0.00000 	 855.0667	 0.00000 	  86.6500	 0.00518 	  86.6500	 0.00000 
	 867	  66.6425	 0.01047 	  66.6425	 0.01114 	  33.3213	 0.00052 	 867.5000	 0.00065 	 867.5000	 0.00062 	   4.3375	 0.00760 	 870.9636	 0.00000 	 870.9636	 0.00000 	  86.7500	 0.00484 	  86.7500	 0.00000 
	 868	  66.7194	 0.01047 	  66.7194	 0.01114 	  33.3597	 0.00052 	 868.5000	 0.00065 	 868.5000	 0.00062 	   4.3425	 0.00807 	 887.1560	 0.00000 	 887.1560	 0.00000 	  86.8500	 0.00558 	  86.8500	 0.00000 
	 869	  66.7962	 0.01047 	  66.7962	 0.01114 	  33.3981	 0.00052 	 869.5000	 0.00065 	 869.5000	 0.00061 	   4.3475	 0.00950 	 903.6495	 0.00000 	 903.6495	 0.00000 	  86.9500	 0.00480 	  86.9500	 0.00000 
	 870	  66.8730	 0.01047 	  66.8730	 0.01114 	  33.4365	 0.00052 	 870.5000	 0.00064 	 870.5000	 0.00061 	   4.3525	 0.00570 	 920.4496	 0.00000 	 920.4496	 0.00000 	  87.0500	 0.00577 	  87.0500	 0.00000 
	 871	  66.9498	 0.01047 	  66.9498	 0.01114 	  33.4749	 0.00052 	 871.5000	 0.00064 	 871.5000	 0.00061 	   4.3575	 0.00712 	 937.5620	 0.00000 	 937.5620	 0.00000 	  87.1500	 0.00461 	  87.1500	 0.00000 
	 872	  67.0267	 0.01047 	  67.0267	 0.01114 	  33.5133	 0.00052 	 872.5000	 0.00064 	 872.5000	 0.00061 	   4.3625	 0.00380 	 954.9926	 0.00000 	 954.9926	 0.00000 	  87.2500	 0.00437 	  87.2500	 0.00000 
	 873	  67.1035	 0.01047 	  67.1035	 0.01113 	  33.5517	 0.00052 	 873.5000	 0.00064 	 873.5000	 0.00061 	   4.3675	 0.00807 	 972.7472	 0.00000 	 972.7472	 0.00000 	  87.3500	 0.00503 	  87.3500	 0.00000 
	 874	  67.1803	 0.01047 	  67.1803	 0.01113 	  33.5901	 0.00052 	 874.5000	 0.00064 	 874.5000	 0.00061 	   4.3725	 0.00665 	 990.8319	 0.00000 	 990.8319	 0.00000 	  87.4500	 0.00425 	  87.4500	 0.00000 
	 875	  67.2571	 0.01046 	  67.2571	 0.01113 	  33.6286	 0.00052 	 875.5000	 0.00064 	 875.5000	 0.00061 	   4.3775	 0.00617 	1009.2529	 0.00000 	1009.2529	 0.00000 	  87.5500	 0.00475 	  87.5500	 0.00000 
	 876	  67.3339	 0.01046 	  67.3339	 0.01113 	  33.6670	 0.00052 	 876.5000	 0.00064 	 876.5000	 0.00061 	   4.3825	 0.00522 	1028.0163	 0.00000 	1028.0163	 0.00000 	  87.6500	 0.00470 	  87.6500	 0.00000 
	 877	  67.4108	 0.01046 	  67.4108	 0.01113 	  33.7054	 0.00052 	 877.5000	 0.00064 	 877.5000	 0.00061 	   4.3875	 0.00712 	1047.1285	 0.00000 	1047.1285	 0.00000 	  87.7500	 0.00501 	  87.7500	 0.00000 
	 878	  67.4876	 0.01046 	  67.4876	 0.01113 	  33.7438	 0.00052 	 878.5000	 0.00063 	 878.5000	 0.00060 	   4.3925	 0.00855 	1066.5961	 0.00000 	1066.5961	 0.00000 	  87.8500	 0.00484 	  87.8500	 0.00000 
	 879	  67.5644	 0.01046 	  67.5644	 0.01113 	  33.7822	 0.00052 	 879.5000	 0.00063 	 879.5000	 0.00060 	   4.3975	 0.00902 	1086.4256	 0.00000 	1086.4256	 0.00000 	  87.9500	 0.00529 	  87.9500	 0.00000 
	 880	  67.6412	 0.01046 	  67.6412	 0.01113 	  33.8206	 0.00052 	 880.5000	 0.00063 	 880.5000	 0.00060 	   4.4025	 0.00665 	1106.6238	 0.00000 	1106.6238	 0.00000 	  88.0500	 0.00489 	  88.0500	 0.00000 
	 881	  67.7180	 0.01046 	  67.7180	 0.01113 	  33.8590	 0.00052 	 881.5000	 0.00063 	 881.5000	 0.00060 	   4.4075	 0.00617 	1127.1975	 0.00000 	1127.1975	 0.00000 	  88.1500	 0.00468 	  88.1500	 0.00000 
	 882	  67.7949	 0.01046 	  67.7949	 0.01113 	  33.8974	 0.00052 	 882.5000	 0.00063 	 882.5000	 0.00060 	   4.4125	 0.00807 	1148.1536	 0.00000 	1148.1536	 0.00000 	  88.2500	 0.00449 	  88.2500	 0.00000 
	 883	  67.8717	 0.01046 	  67.8717	 0.01113 	  33.9358	 0.00052 	 883.5000	 0.00063 	 883.5000	 0.00060 	   4.4175	 0.00570 	1169.4994	 0.00000 	1169.4994	 0.00000 	  88.3500	 0.00451 	  88.3500	 0.00000 
	 884	  67.9485	 0.01046 	  67.9485	 0.01113 	  33.9743	 0.00052 	 884.5000	 0.00062 	 884.5000	 0.00060 	   4.4225	 0.00665 	1191.2420	 0.00000 	1191.2420	 0.00000 	  88.4500	 0.00510 	  88.4500	 0.00000 
	 885	  68.0253	 0.01046 	  68.0253	 0.01113 	  34.0127	 0.00052 	 885.5000	 0.00062 	 885.5000	 0.00059 	   4.4275	 0.00427 	1213.3889	 0.00000 	1213.3889	 0.00000 	  88.5500	 0.00368 	  88.5500	 0.00000 
	 886	  68.1022	 0.01046 	  68.1022	 0.01113 	  34.0511	 0.00052 	 886.5000	 0.00062 	 886.5000	 0.00059 	   4.4325	 0.00807 	1235.9474	 0.00000 	1235.9474	 0.00000 	  88.6500	 0.00442 	  88.6500	 0.00000 
	 887	  68.1790	 0.01046 	  68.1790	 0.01113 	  34.0895	 0.00052 	 887.5000	 0.00062 	 887.5000	 0.00059 	   4.4375	 0.00570 	1258.9254	 0.00000 	1258.9254	 0.00000 	  88.7500	 0.00513 	  88.7500	 0.00000 
	 888	  68.2558	 0.01046 	  68.2558	 0.01113 	  34.1279	 0.00052 	 888.5000	 0.00062 	 888.5000	 0.00059 	   4.4425	 0.00997 	1282.3306	 0.00000 	1282.3306	 0.00000 	  88.8500	 0.00513 	  88.8500	 0.00000 
	 889	  68.3326	 0.01046 	  68.3326	 0.01113 	  34.1663	 0.00052 	 889.5000	 0.00062 	 889.5000	 0.00059 	   4.4475	 0.00522 	1306.1709	 0.00000 	1306.1709	 0.00000 	  88.9500	 0.00446 	  88.9500	 0.00000 
	 890	  68.4094	 0.01046 	  68.4094	 0.01113 	  34.2047	 0.00052 	 890.5000	 0.00062 	 890.5000	 0.00059 	   4.4525	 0.00570 	1330.4544	 0.00000 	1330.4544	 0.00000 	  89.0500	 0.00567 	  89.0500	 0.00000 
	 891	  68.4863	 0.01046 	  68.4863	 0.01113 	  34.2431	 0.00052 	 891.5000	 0.00061 	 891.5000	 0.00059 	   4.4575	 0.00760 	1355.1894	 0.00000 	1355.1894	 0.00000 	  89.1500	 0.00494 	  89.1500	 0.00000 
	 892	  68.5631	 0.01046 	  68.5631	 0.01113 	  34.2815	 0.00052 	 892.5000	 0.00061 	 892.5000	 0.00058 	   4.4625	 0.00807 	1380.3843	 0.00000 	1380.3843	 0.00000 	  89.2500	 0.00453 	  89.2500	 0.00000 
	 893	  68.6399	 0.01046 	  68.6399	 0.01113 	  34.3200	 0.00052 	 893.5000	 0.00061 	 893.5000	 0.00058 	   4.4675	 0.00760 	1406.0475	 0.00000 	1406.0475	 0.00000 	  89.3500	 0.00491 	  89.3500	 0.00000 
	 894	  68.7167	 0.01046 	  68.7167	 0.01113 	  34.3584	 0.00052 	 894.5000	 0.00061 	 894.5000	 0.00058 	   4.4725	 0.00617 	1432.1879	 0.00000 	1432.1879	 0.00000 	  89.4500	 0.00544 	  89.4500	 0.00000 
	 895	  68.7935	 0.01046 	  68.7935	 0.01113 	  34.3968	 0.00052 	 895.5000	 0.00061 	 895.5000	 0.00058 	   4.4775	 0.00807 	1458.8143	 0.00000 	1458.8143	 0.00000 	  89.5500	 0.00415 	  89.5500	 0.00000 
	 896	  68.8704	 0.01046 	  68.8704	 0.01113 	  34.4352	 0.00052 	 896.5000	 0.00061 	 896.5000	 0.00058 	   4.4825	 0.00380 	1485.9356	 0.00000 	1485.9356	 0.00000 	  89.6500	 0.00404 	  89.6500	 0.00000 
	 897	  68.9472	 0.01045 	  68.9472	 0.01113 	  34.4736	 0.00052 	 897.5000	 0.00061 	 897.5000	 0.00058 	   4.4875	 0.00617 	1513.5612	 0.00000 	1513.5612	 0.00000 	  89.7500	 0.00465 	  89.7500	 0.00000 
	 898	  69.0240	 0.01045 	  69.0240	 0.01113 	  34.5120	 0.00052 	 898.5000	 0.00061 	 898.5000	 0.00057 	   4.4925	 0.00807 	1541.7005	 0.00000 	1541.7005	 0.00000 	  89.8500	 0.00404 	  89.8500	 0.00000 
	 899	  69.1008	 0.01045 	  69.1008	 0.01113 	  34.5504	 0.00052 	 899.5000	 0.00060 	 899.5000	 0.00057 	   4.4975	 0.00665 	1570.3628	 0.00000 	1570.3628	 0.00000 	  89.9500	 0.00582 	  89.9500	 0.00000 
	 900	  69.1777	 0.01045 	  69.1777	 0.01113 	  34.5888	 0.00052 	 900.5000	 0.00060 	 900.5000	 0.00057 	   4.5025	 0.00570 	1599.5580	 0.00000 	1599.5580	 0.00000 	  90.0500	 0.00522 	  90.0500	 0.00000 
	 901	  69.2545	 0.01045 	  69.2545	 0.01113 	  34.6272	 0.00052 	 901.5000	 0.00060 	 901.5000	 0.00057 	   4.5075	 0.00902 	1629.2960	 0.00000 	1629.2960	 0.00000 	  90.1500	 0.00377 	  90.1500	 0.00000 
	 902	  69.3313	 0.01045 	  69.3313	 0.01113 	  34.6656	 0.00052 	 902.5000	 0.00060 	 902.5000	 0.00057 	   4.5125	 0.00380 	1659.5869	 0.00000 	1659.5869	 0.00000 	  90.2500	 0.00453 	  90.2500	 0.00000 
	 903	  69.4081	 0.01045 	  69.4081	 0.01113 	  34.7041	 0.00052 	 903.5000	 0.00060 	 903.5000	 0.00057 	   4.5175	 0.00617 	1690.4409	 0.00000 	1690.4409	 0.00000 	  90.3500	 0.00463 	  90.3500	 0.00000 
	 904	  69.4849	 0.01045 	  69.4849	 0.01113 	  34.7425	 0.00052 	 904.5000	 0.00060 	 904.5000	 0.00057 	   4.5225	 0.00427 	1721.8686	 0.00000 	1721.8686	 0.00000 	  90.4500	 0.00468 	  90.4500	 0.00000 
	 905	  69.5618	 0.01045 	  69.5618	 0.01113 	  34.7809	 0.00052 	 905.5000	 0.00060 	 905.5000	 0.00057 	   4.5275	 0.00712 	1753.8805	 0.00000 	1753.8805	 0.00000 	  90.5500	 0.00560 	  90.5500	 0.00000 
	 906	  69.6386	 0.01045 	  69.6386	 0.01112 	  34.8193	 0.00051 	 906.5000	 0.00060 	 906.5000	 0.00057 	   4.5325	 0.00570 	1786.4876	 0.00000 	1786.4876	 0.00000 	  90.6500	 0.00470 	  90.6500	 0.00000 
	 907	  69.7154	 0.01045 	  69.7154	 0.01112 	  34.8577	 0.00051 	 907.5000	 0.00060 	 907.5000	 0.00057 	   4.5375	 0.00760 	1819.7009	 0.00000 	1819.7009	 0.00000 	  90.7500	 0.00461 	  90.7500	 0.00000 
	 908	  69.7922	 0.01045 	  69.7922	 0.01112 	  34.8961	 0.00051 	 908.5000	 0.00060 	 908.5000	 0.00056 	   4.5425	 0.00522 	1853.5316	 0.00000 	1853.5316	 0.00000 	  90.8500	 0.00470 	  90.8500	 0.00000 
	 909	  69.8690	 0.01045 	  69.8690	 0.01112 	  34.9345	 0.00051 	 909.5000	 0.00060 	 909.5000	 0.00056 	   4.5475	 0.00522 	1887.9913	 0.00000 	1887.9913	 0.00000 	  90.9500	 0.00463 	  90.9500	 0.00000 
	 910	  69.9459	 0.01045 	  69.9459	 0.01112 	  34.9729	 0.00051 	 910.5000	 0.00060 	 910.5000	 0.00056 	   4.5525	 0.00522 	1923.0917	 0.00000 	1923.0917	 0.00000 	  91.0500	 0.00437 	  91.0500	 0.00000 
	 911	  70.0227	 0.01045 	  70.0227	 0.01112 	  35.0113	 0.00051 	 911.5000	 0.00060 	 911.5000	 0.00056 	   4.5575	 0.00427 	1958.8447	 0.00000 	1958.8447	 0.00000 	  91.1500	 0.00475 	  91.1500	 0.00000 
	 912	  70.0995	 0.01045 	  70.0995	 0.01112 	  35.0498	 0.00051 	 912.5000	 0.00060 	 912.5000	 0.00056 	   4.5625	 0.00760 	1995.2623	 0.00000 	1995.2623	 0.00000 	  91.2500	 0.00442 	  91.2500	 0.00000 
	 913	  70.1763	 0.01045 	  70.1763	 0.01112 	  35.0882	 0.00051 	 913.5000	 0.00060 	 913.5000	 0.00056 	   4.5675	 0.00712 	2032.3570	 0.00000 	2032.3570	 0.00000 	  91.3500	 0.00442 	  91.3500	 0.00000 
	 914	  70.2532	 0.01045 	  70.2532	 0.01112 	  35.1266	 0.00051 	 914.5000	 0.00060 	 914.5000	 0.00056 	   4.5725	 0.00380 	2070.1413	 0.00000 	2070.1413	 0.00000 	  91.4500	 0.00399 	  91.4500	 0.00000 
	 915	  70.3300	 0.01045 	  70.3300	 0.01112 	  35.1650	 0.00051 	 915.5000	 0.00060 	 915.5000	 0.00056 	   4.5775	 0.00380 	2108.6281	 0.00000 	2108.6281	 0.00000 	  91.5500	 0.00415 	  91.5500	 0.00000 
	 916	  70.4068	 0.01045 	  70.4068	 0.01112 	  35.2034	 0.00051 	 916.5000	 0.00060 	 916.5000	 0.00056 	   4.5825	 0.00475 	2147.8305	 0.00000 	2147.8305	 0.00000 	  91.6500	 0.00513 	  91.6500	 0.00000 
	 917	  70.4836	 0.01045 	  70.4836	 0.01112 	  35.2418	 0.00051 	 917.5000	 0.00060 	 917.5000	 0.00056 	   4.5875	 0.00950 	2187.7616	 0.00000 	2187.7616	 0.00000 	  91.7500	 0.00470 	  91.7500	 0.00000 
	 918	  70.5604	 0.01045 	  70.5604	 0.01112 	  35.2802	 0.00051 	 918.5000	 0.00060 	 918.5000	 0.00056 	   4.5925	 0.01092 	2228.4351	 0.00000 	2228.4351	 0.00000 	  91.8500	 0.00456 	  91.8500	 0.00000 
	 919	  70.6373	 0.01045 	  70.6373	 0.01112 	  35.3186	 0.00051 	 919.5000	 0.00060 	 919.5000	 0.00056 	   4.5975	 0.00665 	2269.8649	 0.00000 	2269.8649	 0.00000 	  91.9500	 0.00387 	  91.9500	 0.00000 
	 920	  70.7141	 0.01044 	  70.7141	 0.01112 	  35.3570	 0.00051 	 920.5000	 0.00060 	 920.5000	 0.00056 	   4.6025	 0.00522 	2312.0648	 0.00000 	2312.0648	 0.00000 	  92.0500	 0.00411 	  92.0500	 0.00000 
	 921	  70.7909	 0.01044 	  70.7909	 0.01112 	  35.3955	 0.00051 	 921.5000	 0.00060 	 921.5000	 0.00056 	   4.6075	 0.00570 	2355.0493	 0.00000 	2355.0493	 0.00000 	  92.1500	 0.00408 	  92.1500	 0.00000 
	 922	  70.8677	 0.01044 	  70.8677	 0.01112 	  35.4339	 0.00051 	 922.5000	 0.00060 	 922.5000	 0.00056 	   4.6125	 0.00237 	2398.8329	 0.00000 	2398.8329	 0.00000 	  92.2500	 0.00446 	  92.2500	 0.00000 
	 923	  70.9445	 0.01044 	  70.9445	 0.01112 	  35.4723	 0.00051 	 923.5000	 0.00060 	 923.5000	 0.00056 	   4.6175	 0.00380 	2443.4306	 0.00000 	2443.4306	 0.00000 	  92.3500	 0.00472 	  92.3500	 0.00000 
	 924	  71.0214	 0.01044 	  71.0214	 0.01112 	  35.5107	 0.00051 	 924.5000	 0.00060 	 924.5000	 0.00056 	   4.6225	 0.00475 	2488.8573	 0.00000 	2488.8573	 0.00000 	  92.4500	 0.00453 	  92.4500	 0.00000 
	 925	  71.0982	 0.01044 	  71.0982	 0.01112 	  35.5491	 0.00051 	 925.5000	 0.00060 	 925.5000	 0.00056 	   4.6275	 0.00522 	2535.1286	 0.00000 	2535.1286	 0.00000 	  92.5500	 0.00358 	  92.5500	 0.00000 
	 926	  71.1750	 0.01044 	  71.1750	 0.01112 	  35.5875	 0.00051 	 926.5000	 0.00060 	 926.5000	 0.00055 	   4.6325	 0.00665 	2582.2602	 0.00000 	2582.2602	 0.00000 	  92.6500	 0.00491 	  92.6500	 0.00000 
	 927	  71.2518	 0.01044 	  71.2518	 0.01112 	  35.6259	 0.00051 	 927.5000	 0.00060 	 927.5000	 0.00055 	   4.6375	 0.00617 	2630.2680	 0.00000 	2630.2680	 0.00000 	  92.7500	 0.00446 	  92.7500	 0.00000 
	 928	  71.3287	 0.01044 	  71.3287	 0.01112 	  35.6643	 0.00051 	 928.5000	 0.00060 	 928.5000	 0.00055 	   4.6425	 0.00522 	2679.1683	 0.00000 	2679.1683	 0.00000 	  92.8500	 0.00553 	  92.8500	 0.00000 
	 929	  71.4055	 0.01044 	  71.4055	 0.01112 	  35.7027	 0.00051 	 929.5000	 0.00060 	 929.5000	 0.00055 	   4.6475	 0.00617 	2728.9778	 0.00000 	2728.9778	 0.00000 	  92.9500	 0.00442 	  92.9500	 0.00000 
	 930	  71.4823	 0.01044 	  71.4823	 0.01112 	  35.7411	 0.00051 	 930.5000	 0.00060 	 930.5000	 0.00055 	   4.6525	 0.00760 	2779.7133	 0.00000 	2779.7133	 0.00000 	  93.0500	 0.00487 	  93.0500	 0.00000 
	 931	  71.5591	 0.01044 	  71.5591	 0.01112 	  35.7796	 0.00051 	 931.5000	 0.00060 	 931.5000	 0.00055 	   4.6575	 0.00570 	2831.3920	 0.00000 	2831.3920	 0.00000 	  93.1500	 0.00496 	  93.1500	 0.00000 
	 932	  71.6359	 0.01044 	  71.6359	 0.01112 	  35.8180	 0.00051 	 932.5000	 0.00060 	 932.5000	 0.00055 	   4.6625	 0.00475 	2884.0315	 0.00000 	2884.0315	 0.00000 	  93.2500	 0.00472 	  93.2500	 0.00000 
	 933	  71.7128	 0.01044 	  71.7128	 0.01112 	  35.8564	 0.00051 	 933.5000	 0.00060 	 933.5000	 0.00055 	   4.6675	 0.00617 	2937.6497	 0.00000 	2937.6497	 0.00000 	  93.3500	 0.00529 	  93.3500	 0.00000 
	 934	  71.7896	 0.01044 	  71.7896	 0.01112 	  35.8948	 0.00051 	 934.5000	 0.00060 	 934.5000	 0.00054 	   4.6725	 0.00427 	2992.2646	 0.00000 	2992.2646	 0.00000 	  93.4500	 0.00444 	  93.4500	 0.00000 
	 935	  71.8664	 0.01044 	  71.8664	 0.01112 	  35.9332	 0.00051 	 935.5000	 0.00059 	 935.5000	 0.00054 	   4.6775	 0.00427 	3047.8950	 0.00000 	3047.8950	 0.00000 	  93.5500	 0.00461 	  93.5500	 0.00000 
	 936	  71.9432	 0.01044 	  71.9432	 0.01112 	  35.9716	 0.00051 	 936.5000	 0.00059 	 936.5000	 0.00054 	   4.6825	 0.00665 	3104.5596	 0.00000 	3104.5596	 0.00000 	  93.6500	 0.00477 	  93.6500	 0.00000 
	 937	  72.0200	 0.01044 	  72.0200	 0.01112 	  36.0100	 0.00051 	 937.5000	 0.00059 	 937.5000	 0.00054 	   4.6875	 0.00855 	3162.2777	 0.00000 	3162.2777	 0.00000 	  93.7500	 0.00532 	  93.7500	 0.00000 
	 938	  72.0969	 0.01044 	  72.0969	 0.01112 	  36.0484	 0.00051 	 938.5000	 0.00059 	 938.5000	 0.00054 	   4.6925	 0.00522 	3221.0688	 0.00000 	3221.0688	 0.00000 	  93.8500	 0.00363 	  93.8500	 0.00000 
	 939	  72.1737	 0.01044 	  72.1737	 0.01112 	  36.0868	 0.00051 	 939.5000	 0.00059 	 939.5000	 0.00054 	   4.6975	 0.00665 	3280.9529	 0.00000 	3280.9529	 0.00000 	  93.9500	 0.00472 	  93.9500	 0.00000 
	 940	  72.2505	 0.01044 	  72.2505	 0.01112 	  36.1253	 0.00051 	 940.5000	 0.00059 	 940.5000	 0.00054 	   4.7025	 0.00570 	3341.9504	 0.00000 	3341.9504	 0.00000 	  94.0500	 0.00475 	  94.0500	 0.00000 
	 941	  72.3273	 0.01044 	  72.3273	 0.01111 	  36.1637	 0.00051 	 941.5000	 0.00059 	 941.5000	 0.00054 	   4.7075	 0.00570 	3404.0819	 0.00000 	3404.0819	 0.00000 	  94.1500	 0.00472 	  94.1500	 0.00000 
	 942	  72.4042	 0.01044 	  72.4042	 0.01111 	  36.2021	 0.00051 	 942.5000	 0.00058 	 942.5000	 0.00054 	   4.7125	 0.00190 	3467.3685	 0.00000 	3467.3685	 0.00000 	  94.2500	 0.00487 	  94.2500	 0.00000 
	 943	  72.4810	 0.01044 	  72.4810	 0.01111 	  36.2405	 0.00051 	 943.5000	 0.00058 	 943.5000	 0.00054 	   4.7175	 0.00427 	3531.8317	 0.00000 	3531.8317	 0.00000 	  94.3500	 0.00494 	  94.3500	 0.00000 
	 944	  72.5578	 0.01043 	  72.5578	 0.01111 	  36.2789	 0.00051 	 944.5000	 0.00058 	 944.5000	 0.00054 	   4.7225	 0.00570 	3597.4934	 0.00000 	3597.4934	 0.00000 	  94.4500	 0.00506 	  94.4500	 0.00000 
	 945	  72.6346	 0.01043 	  72.6346	 0.01111 	  36.3173	 0.00051 	 945.5000	 0.00058 	 945.5000	 0.00054 	   4.7275	 0.00570 	3664.3757	 0.00000 	3664.3757	 0.00000 	  94.5500	 0.00546 	  94.5500	 0.00000 
	 946	  72.7114	 0.01043 	  72.7114	 0.01111 	  36.3557	 0.00051 	 946.5000	 0.00058 	 946.5000	 0.00054 	   4.7325	 0.00427 	3732.5016	 0.00000 	3732.5016	 0.00000 	  94.6500	 0.00439 	  94.6500	 0.00000 
	 947	  72.7883	 0.01043 	  72.7883	 0.01111 	  36.3941	 0.00051 	 947.5000	 0.00058 	 947.5000	 0.00054 	   4.7375	 0.00427 	3801.8940	 0.00000 	3801.8940	 0.00000 	  94.7500	 0.00377 	  94.7500	 0.00000 
	 948	  72.8651	 0.01043 	  72.8651	 0.01111 	  36.4325	 0.00051 	 948.5000	 0.00058 	 948.5000	 0.00054 	   4.7425	 0.00475 	3872.5764	 0.00000 	3872.5764	 0.00000 	  94.8500	 0.00610 	  94.8500	 0.00000 
	 949	  72.9419	 0.01043 	  72.9419	 0.01111 	  36.4710	 0.00051 	 949.5000	 0.00058 	 949.5000	 0.00053 	   4.7475	 0.00617 	3944.5730	 0.00000 	3944.5730	 0.00000 	  94.9500	 0.00453 	  94.9500	 0.00000 
	 950	  73.0187	 0.01043 	  73.0187	 0.01111 	  36.5094	 0.00051 	 950.5000	 0.00057 	 950.5000	 0.00053 	   4.7525	 0.00617 	4017.9081	 0.00000 	4017.9081	 0.00000 	  95.0500	 0.00525 	  95.0500	 0.00000 
	 951	  73.0955	 0.01043 	  73.0955	 0.01111 	  36.5478	 0.00051 	 951.5000	 0.00057 	 951.5000	 0.00053 	   4.7575	 0.00285 	4092.6066	 0.00000 	4092.6066	 0.00000 	  95.1500	 0.00520 	  95.1500	 0.00000 
	 952	  73.1724	 0.01043 	  73.1724	 0.01111 	  36.5862	 0.00051 	 952.5000	 0.00057 	 952.5000	 0.00053 	   4.7625	 0.00712 	4168.6938	 0.00000 	4168.6938	 0.00000 	  95.2500	 0.00444 	  95.2500	 0.00000 
	 953	  73.2492	 0.01043 	  73.2492	 0.01111 	  36.6246	 0.00051 	 953.5000	 0.00057 	 953.5000	 0.00053 	   4.7675	 0.00570 	4246.1956	 0.00000 	4246.1956	 0.00000 	  95.3500	 0.00484 	  95.3500	 0.00000 
	 954	  73.3260	 0.01043 	  73.3260	 0.01111 	  36.6630	 0.00051 	 954.5000	 0.00057 	 954.5000	 0.00053 	   4.7725	 0.00475 	4325.1383	 0.00000 	4325.1383	 0.00000 	  95.4500	 0.00506 	  95.4500	 0.00000 
	 955	  73.4028	 0.01043 	  73.4028	 0.01111 	  36.7014	 0.00051 	 955.5000	 0.00057 	 955.5000	 0.00053 	   4.7775	 0.00617 	4405.5486	 0.00000 	4405.5486	 0.00000 	  95.5500	 0.00470 	  95.5500	 0.00000 
	 956	  73.4797	 0.01043 	  73.4797	 0.01111 	  36.7398	 0.00051 	 956.5000	 0.00057 	 956.5000	 0.00053 	   4.7825	 0.00617 	4487.4539	 0.00000 	4487.4539	 0.00000 	  95.6500	 0.00487 	  95.6500	 0.00000 
	 957	  73.5565	 0.01043 	  73.5565	 0.01111 	  36.7782	 0.00051 	 957.5000	 0.00057 	 957.5000	 0.00053 	   4.7875	 0.00665 	4570.8819	 0.00000 	4570.8819	 0.00000 	  95.7500	 0.00430 	  95.7500	 0.00000 
	 958	  73.6333	 0.01043 	  73.6333	 0.01111 	  36.8166	 0.00051 	 958.5000	 0.00057 	 958.5000	 0.00053 	   4.7925	 0.00617 	4655.8609	 0.00000 	4655.8609	 0.00000 	  95.8500	 0.00501 	  95.8500	 0.00000 
	 959	  73.7101	 0.01043 	  73.7101	 0.01111 	  36.8551	 0.00051 	 959.5000	 0.00057 	 959.5000	 0.00053 	   4.7975	 0.01045 	4742.4199	 0.00000 	4742.4199	 0.00000 	  95.9500	 0.00546 	  95.9500	 0.00000 
	 960	  73.7869	 0.01043 	  73.7869	 0.01111 	  36.8935	 0.00051 	 960.5000	 0.00057 	 960.5000	 0.00053 	   4.8025	 0.00807 	4830.5880	 0.00000 	4830.5880	 0.00000 	  96.0500	 0.00437 	  96.0500	 0.00000 
	 961	  73.8638	 0.01043 	  73.8638	 0.01111 	  36.9319	 0.00051 	 961.5000	 0.00057 	 961.5000	 0.00053 	   4.8075	 0.00760 	4920.3954	 0.00000 	4920.3954	 0.00000 	  96.1500	 0.00413 	  96.1500	 0.00000 
	 962	  73.9406	 0.01043 	  73.9406	 0.01111 	  36.9703	 0.00051 	 962.5000	 0.00057 	 962.5000	 0.00053 	   4.8125	 0.00427 	5011.8723	 0.00000 	5011.8723	 0.00000 	  96.2500	 0.00361 	  96.2500	 0.00000 
	 963	  74.0174	 0.01043 	  74.0174	 0.01111 	  37.0087	 0.00051 	 963.5000	 0.00057 	 963.5000	 0.00053 	   4.8175	 0.00617 	5105.0500	 0.00000 	5105.0500	 0.00000 	  96.3500	 0.00458 	  96.3500	 0.00000 
	 964	  74.0942	 0.01043 	  74.0942	 0.01111 	  37.0471	 0.00051 	 964.5000	 0.00057 	 964.5000	 0.00053 	   4.8225	 0.00522 	5199.9600	 0.00000 	5199.9600	 0.00000 	  96.4500	 0.00427 	  96.4500	 0.00000 
	 965	  74.1710	 0.01043 	  74.1710	 0.01111 	  37.0855	 0.00051 	 965.5000	 0.00057 	 965.5000	 0.00053 	   4.8275	 0.00475 	5296.6344	 0.00000 	5296.6344	 0.00000 	  96.5500	 0.00456 	  96.5500	 0.00000 
	 966	  74.2479	 0.01043 	  74.2479	 0.01111 	  37.1239	 0.00051 	 966.5000	 0.00057 	 966.5000	 0.00053 	   4.8325	 0.00617 	5395.1062	 0.00000 	5395.1062	 0.00000 	  96.6500	 0.00461 	  96.6500	 0.00000 
	 967	  74.3247	 0.01043 	  74.3247	 0.01111 	  37.1623	 0.00051 	 967.5000	 0.00057 	 967.5000	 0.00053 	   4.8375	 0.00380 	5495.4087	 0.00000 	5495.4087	 0.00000 	  96.7500	 0.00560 	  96.7500	 0.00000 
	 968	  74.4015	 0.01043 	  74.4015	 0.01111 	  37.2008	 0.00051 	 968.5000	 0.00057 	 968.5000	 0.00053 	   4.8425	 0.00332 	5597.5760	 0.00000 	5597.5760	 0.00000 	  96.8500	 0.00529 	  96.8500	 0.00000 
	 969	  74.4783	 0.01043 	  74.4783	 0.01111 	  37.2392	 0.00051 	 969.5000	 0.00057 	 969.5000	 0.00053 	   4.8475	 0.00190 	5701.6427	 0.00000 	5701.6427	 0.00000 	  96.9500	 0.00480 	  96.9500	 0.00000 
	 970	  74.5552	 0.01043 	  74.5552	 0.01111 	  37.2776	 0.00051 	 970.5000	 0.00057 	 970.5000	 0.00053 	   4.8525	 0.00380 	5807.6442	 0.00000 	5807.6442	 0.00000 	  97.0500	 0.00544 	  97.0500	 0.00000 
	 971	  74.6320	 0.01042 	  74.6320	 0.01111 	  37.3160	 0.00051 	 971.5000	 0.00057 	 971.5000	 0.00053 	   4.8575	 0.00617 	5915.6163	 0.00000 	5915.6163	 0.00000 	  97.1500	 0.00401 	  97.1500	 0.00000 
	 972	  74.7088	 0.01042 	  74.7088	 0.01111 	  37.3544	 0.00051 	 972.5000	 0.00057 	 972.5000	 0.00053 	   4.8625	 0.00570 	6025.5959	 0.00000 	6025.5959	 0.00000 	  97.2500	 0.00472 	  97.2500	 0.00000 
	 973	  74.7856	 0.01042 	  74.7856	 0.01111 	  37.3928	 0.00051 	 973.5000	 0.00057 	 973.5000	 0.00053 	   4.8675	 0.00475 	6137.6201	 0.00000 	6137.6201	 0.00000 	  97.3500	 0.00465 	  97.3500	 0.00000 
	 974	  74.8624	 0.01042 	  74.8624	 0.01111 	  37.4312	 0.00051 	 974.5000	 0.00057 	 974.5000	 0.00053 	   4.8725	 0.00522 	6251.7269	 0.00000 	6251.7269	 0.00000 	  97.4500	 0.00494 	  97.4500	 0.00000 
	 975	  74.9393	 0.01042 	  74.9393	 0.01111 	  37.4696	 0.00051 	 975.5000	 0.00057 	 975.5000	 0.00053 	   4.8775	 0.00332 	6367.9552	 0.00000 	6367.9552	 0.00000 	  97.5500	 0.00411 	  97.5500	 0.00000 
	 976	  75.0161	 0.01042 	  75.0161	 0.01111 	  37.5080	 0.00051 	 976.5000	 0.00057 	 976.5000	 0.00053 	   4.8825	 0.00617 	6486.3443	 0.00000 	6486.3443	 0.00000 	  97.6500	 0.00458 	  97.6500	 0.00000 
	 977	  75.0929	 0.01042 	  75.0929	 0.01111 	  37.5465	 0.00051 	 977.5000	 0.00057 	 977.5000	 0.00053 	   4.8875	 0.00522 	6606.9345	 0.00000 	6606.9345	 0.00000 	  97.7500	 0.00489 	  97.7500	 0.00000 
	 978	  75.1697	 0.01042 	  75.1697	 0.01111 	  37.5849	 0.00051 	 978.5000	 0.00057 	 978.5000	 0.00053 	   4.8925	 0.00285 	6729.7666	 0.00000 	6729.7666	 0.00000 	  97.8500	 0.00430 	  97.8500	 0.00000 
	 979	  75.2465	 0.01042 	  75.2465	 0.01111 	  37.6233	 0.00051 	 979.5000	 0.00057 	 979.5000	 0.00053 	   4.8975	 0.00475 	6854.8823	 0.00000 	6854.8823	 0.00000 	  97.9500	 0.00472 	  97.9500	 0.00000 
	 980	  75.3234	 0.01042 	  75.3234	 0.01111 	  37.6617	 0.00051 	 980.5000	 0.00057 	 980.5000	 0.00053 	   4.9025	 0.00712 	6982.3240	 0.00000 	6982.3240	 0.00000 	  98.0500	 0.00451 	  98.0500	 0.00000 
	 981	  75.4002	 0.01042 	  75.4002	 0.01111 	  37.7001	 0.00051 	 981.5000	 0.00057 	 981.5000	 0.00053 	   4.9075	 0.00237 	7112.1351	 0.00000 	7112.1351	 0.00000 	  98.1500	 0.00446 	  98.1500	 0.00000 
	 982	  75.4770	 0.01042 	  75.4770	 0.01110 	  37.7385	 0.00051 	 982.5000	 0.00057 	 982.5000	 0.00053 	   4.9125	 0.00380 	7244.3596	 0.00000 	7244.3596	 0.00000 	  98.2500	 0.00477 	  98.2500	 0.00000 
	 983	  75.5538	 0.01042 	  75.5538	 0.01110 	  37.7769	 0.00050 	 983.5000	 0.00057 	 983.5000	 0.00053 	   4.9175	 0.00475 	7379.0423	 0.00000 	7379.0423	 0.00000 	  98.3500	 0.00501 	  98.3500	 0.00000 
	 984	  75.6306	 0.01042 	  75.6306	 0.01110 	  37.8153	 0.00050 	 984.5000	 0.00057 	 984.5000	 0.00053 	   4.9225	 0.00617 	7516.2289	 0.00000 	7516.2289	 0.00000 	  98.4500	 0.00437 	  98.4500	 0.00000 
	 985	  75.7075	 0.01042 	  75.7075	 0.01110 	  37.8537	 0.00050 	 985.5000	 0.00057 	 985.5000	 0.00053 	   4.9275	 0.00237 	7655.9661	 0.00000 	7655.9661	 0.00000 	  98.5500	 0.00461 	  98.5500	 0.00000 
	 986	  75.7843	 0.01042 	  75.7843	 0.01110 	  37.8921	 0.00050 	 986.5000	 0.00057 	 986.5000	 0.00053 	   4.9325	 0.00665 	7798.3011	 0.00000 	7798.3011	 0.00000 	  98.6500	 0.00570 	  98.6500	 0.00000 
	 987	  75.8611	 0.01042 	  75.8611	 0.01110 	  37.9306	 0.00050 	 987.5000	 0.00057 	 987.5000	 0.00053 	   4.9375	 0.00427 	7943.2823	 0.00000 	7943.2823	 0.00000 	  98.7500	 0.00503 	  98.7500	 0.00000 
	 988	  75.9379	 0.01042 	  75.9379	 0.01110 	  37.9690	 0.00050 	 988.5000	 0.00057 	 988.5000	 0.00053 	   4.9425	 0.00665 	8090.9590	 0.00000 	8090.9590	 0.00000 	  98.8500	 0.00477 	  98.8500	 0.00000 
	 989	  76.0148	 0.01042 	  76.0148	 0.01110 	  38.0074	 0.00050 	 989.5000	 0.00057 	 989.5000	 0.00053 	   4.9475	 0.00712 	8241.3812	 0.00000 	8241.3812	 0.00000 	  98.9500	 0.00513 	  98.9500	 0.00000 
	 990	  76.0916	 0.01042 	  76.0916	 0.01110 	  38.0458	 0.00050 	 990.5000	 0.00057 	 990.5000	 0.00053 	   4.9525	 0.00380 	8394.5999	 0.00000 	8394.5999	 0.00000 	  99.0500	 0.00442 	  99.0500	 0.00000 
	 991	  76.1684	 0.01042 	  76.1684	 0.01110 	  38.0842	 0.00050 	 991.5000	 0.00057 	 991.5000	 0.00053 	   4.9575	 0.00665 	8550.6671	 0.00000 	8550.6671	 0.00000 	  99.1500	 0.00589 	  99.1500	 0.00000 
	 992	  76.2452	 0.01042 	  76.2452	 0.01110 	  38.1226	 0.00050 	 992.5000	 0.00057 	 992.5000	 0.00053 	   4.9625	 0.00237 	8709.6359	 0.00000 	8709.6359	 0.00000 	  99.2500	 0.00451 	  99.2500	 0.00000 
	 993	  76.3220	 0.01042 	  76.3220	 0.01110 	  38.1610	 0.00050 	 993.5000	 0.00057 	 993.5000	 0.00053 	   4.9675	 0.00332 	8871.5601	 0.00000 	8871.5601	 0.00000 	  99.3500	 0.00513 	  99.3500	 0.00000 
	 994	  76.3989	 0.01042 	  76.3989	 0.01110 	  38.1994	 0.00050 	 994.5000	 0.00057 	 994.5000	 0.00053 	   4.9725	 0.00285 	9036.4947	 0.00000 	9036.4947	 0.00000 	  99.4500	 0.00541 	  99.4500	 0.00000 
	 995	  76.4757	 0.01042 	  76.4757	 0.01110 	  38.2378	 0.00050 	 995.5000	 0.00057 	 995.5000	 0.00053 	   4.9775	 0.00380 	9204.4957	 0.00000 	9204.4957	 0.00000 	  99.5500	 0.00427 	  99.5500	 0.00000 
	 996	  76.5525	 0.01042 	  76.5525	 0.01110 	  38.2763	 0.00050 	 996.5000	 0.00057 	 996.5000	 0.00052 	   4.9825	 0.00427 	9375.6201	 0.00000 	9375.6201	 0.00000 	  99.6500	 0.00430 	  99.6500	 0.00000 
	 997	  76.6293	 0.01042 	  76.6293	 0.01110 	  38.3147	 0.00050 	 997.5000	 0.00057 	 997.5000	 0.00052 	   4.9875	 0.00285 	9549.9259	 0.00000 	9549.9259	 0.00000 	  99.7500	 0.00475 	  99.7500	 0.00000 
	 998	  76.7061	 0.01042 	  76.7061	 0.01110 	  38.3531	 0.00050 	 998.5000	 0.00056 	 998.5000	 0.00052 	   4.9925	 0.00427 	9727.4722	 0.00000 	9727.4722	 0.00000 	  99.8500	 0.00465 	  99.8500	 0.00000 
	 999	  76.7830	 0.01041 	  76.7830	 0.01110 	  38.3915	 0.00050 	 999.5000	 0.00056 	 999.5000	 0.00052 	   4.9975	 0.00570 	9908.3194	 0.00000 	9908.3194	 0.00000 	  99.9500	 0.00508 	  99.9500	 0.00000 
 Before			 0.00000		 0.00000		 0.00000		 0.00000		 0.00000		 0.00000		 0.00000		 0.00000		 0.00000		 0.00000
 After			 0.00000		 0.00000		 0.00000		 0.00000		 0.00000		 0.00000		 0.00000		 0.00000		 0.00000		 0.00000
	Generation time in years specified at runtime: 5.000000 
	Geometric mean of mutation rates per year (based on rates specified in input file): 2.812000e-006
	Geometric mean of ML estimates of relevant mutation rate scalars: 7.244360e-001


MARGINAL DISTRIBUTION VALUES IN DEMOGRAPHIC UNITS
	Calculations use mutation rates (in years) and generation time (in years) input at runtime
	  - note, curve height has not been adjusted with the scale change. Integration does not equal 1 
	Parameter	Meaning	Units 
	q1	Pop1 Ne	Individuals 
	q2	Pop2 Ne	Individuals 
	qa	Ancest.Pop Ne	Individuals 
	t	Years Div.	Years
	m1	Pop1 Migr.	Average # of migrations per 1000 generations per gene copy
	m2	Pop1 Migr.	Average # of migrations per 1000 generations per gene copy
========================================
 Summaries
	Value  	 q1  	 q2  	 qa  	 m1  	 m2  	 t   
	Minbin 	 494.7739	 494.7739	 247.3870	   0.0097	   0.0097	 644.0576
	Maxbin	989053.0757	989053.0757	494526.5379	  19.3985	  19.3985	1287471.0919
	HiPt  	48982.6186	47993.0707	58135.9362	   0.0097	   0.0097	21253.9000
	HiSmth	49972.1664	47993.0707	58135.9362	   0.0097	   0.0097	21253.9000
	Mean  	424040.0126	441733.6529	71144.6686	   8.0377	   8.0120	138302.8372
	95Lo  	31170.7573	32160.3051	5195.1262	   0.0679	   0.1067	5796.5182
	95Hi  	958377.0924	960356.1881	183808.5131	  18.5445	  18.4863	603481.9475
	HPD90Lo	17317.0874 	18306.6352 	247.3870 	  0.0097 	  0.0097 	644.0576 
	HPD90Hi	872286.4295 	879213.2644 	125919.9639 	 16.1767 	 16.0021 	336842.1116 

	Parameter	q1  	L	q2  	L	qa  	L	m1  	L	m2  	L	t   	L
	HiPt	48982.6186	 0.03295 	47993.0707	 0.03147 	58135.9362	 0.12805 	   0.0097	 0.01057 	   0.0097	 0.00683 	21253.9000	 2.58819 

	   0	 494.7739	 0.00006 	 494.7739	 0.00004 	 247.3870	 0.05692 	   0.0097	 0.01057 	   0.0097	 0.00683 	 644.0576	 1.05313 
	   1	1484.3218	 0.00034 	1484.3218	 0.00045 	 742.1609	 0.05839 	   0.0291	 0.00758 	   0.0291	 0.00669 	1932.1727	 1.10773 
	   2	2473.8696	 0.00068 	2473.8696	 0.00070 	1236.9348	 0.06066 	   0.0485	 0.00542 	   0.0485	 0.00500 	3220.2879	 1.28769 
	   3	3463.4175	 0.00101 	3463.4175	 0.00103 	1731.7087	 0.06229 	   0.0679	 0.00489 	   0.0679	 0.00355 	4508.4030	 1.38882 
	   4	4452.9653	 0.00153 	4452.9653	 0.00146 	2226.4827	 0.06394 	   0.0873	 0.00511 	   0.0873	 0.00255 	5796.5182	 1.56165 
	   5	5442.5132	 0.00202 	5442.5132	 0.00185 	2721.2566	 0.06578 	   0.1067	 0.00487 	   0.1067	 0.00192 	7084.6333	 1.70647 
	   6	6432.0610	 0.00246 	6432.0610	 0.00226 	3216.0305	 0.06748 	   0.1262	 0.00435 	   0.1262	 0.00156 	8372.7485	 1.82232 
	   7	7421.6089	 0.00295 	7421.6089	 0.00265 	3710.8044	 0.06895 	   0.1456	 0.00398 	   0.1456	 0.00135 	9660.8636	 1.92915 
	   8	8411.1567	 0.00345 	8411.1567	 0.00299 	4205.5784	 0.07025 	   0.1650	 0.00363 	   0.1650	 0.00124 	10948.9788	 2.03171 
	   9	9400.7046	 0.00398 	9400.7046	 0.00335 	4700.3523	 0.07140 	   0.1844	 0.00329 	   0.1844	 0.00120 	12237.0939	 2.13000 
	  10	10390.2524	 0.00456 	10390.2524	 0.00380 	5195.1262	 0.07241 	   0.2038	 0.00298 	   0.2038	 0.00116 	13525.2091	 2.23731 
	  11	11379.8003	 0.00518 	11379.8003	 0.00437 	5689.9001	 0.07332 	   0.2232	 0.00272 	   0.2232	 0.00111 	14813.3242	 2.31565 
	  12	12369.3481	 0.00584 	12369.3481	 0.00505 	6184.6741	 0.07415 	   0.2426	 0.00246 	   0.2426	 0.00109 	16101.4394	 2.43815 
	  13	13358.8960	 0.00660 	13358.8960	 0.00581 	6679.4480	 0.07492 	   0.2620	 0.00232 	   0.2620	 0.00108 	17389.5545	 2.52219 
	  14	14348.4438	 0.00747 	14348.4438	 0.00665 	7174.2219	 0.07565 	   0.2814	 0.00220 	   0.2814	 0.00107 	18677.6697	 2.57062 
	  15	15337.9917	 0.00844 	15337.9917	 0.00756 	7668.9958	 0.07634 	   0.3008	 0.00207 	   0.3008	 0.00105 	19965.7848	 2.58344 
	  16	16327.5395	 0.00948 	16327.5395	 0.00852 	8163.7698	 0.07700 	   0.3202	 0.00195 	   0.3202	 0.00105 	21253.9000	 2.58819 
	  17	17317.0874	 0.01057 	17317.0874	 0.00953 	8658.5437	 0.07764 	   0.3396	 0.00186 	   0.3396	 0.00105 	22542.0151	 2.58724 
	  18	18306.6352	 0.01167 	18306.6352	 0.01058 	9153.3176	 0.07826 	   0.3591	 0.00181 	   0.3591	 0.00104 	23830.1303	 2.49940 
	  19	19296.1831	 0.01278 	19296.1831	 0.01167 	9648.0915	 0.07886 	   0.3785	 0.00178 	   0.3785	 0.00101 	25118.2454	 2.39114 
	  20	20285.7309	 0.01391 	20285.7309	 0.01280 	10142.8655	 0.07945 	   0.3979	 0.00172 	   0.3979	 0.00099 	26406.3606	 2.54641 
	  21	21275.2788	 0.01505 	21275.2788	 0.01397 	10637.6394	 0.08004 	   0.4173	 0.00165 	   0.4173	 0.00098 	27694.4757	 2.52362 
	  22	22264.8266	 0.01621 	22264.8266	 0.01518 	11132.4133	 0.08061 	   0.4367	 0.00162 	   0.4367	 0.00099 	28982.5909	 2.48041 
	  23	23254.3745	 0.01738 	23254.3745	 0.01642 	11627.1872	 0.08116 	   0.4561	 0.00163 	   0.4561	 0.00102 	30270.7060	 2.52789 
	  24	24243.9223	 0.01857 	24243.9223	 0.01766 	12121.9612	 0.08171 	   0.4755	 0.00164 	   0.4755	 0.00105 	31558.8212	 2.47661 
	  25	25233.4702	 0.01977 	25233.4702	 0.01889 	12616.7351	 0.08223 	   0.4949	 0.00159 	   0.4949	 0.00108 	32846.9363	 2.47376 
	  26	26223.0180	 0.02095 	26223.0180	 0.02009 	13111.5090	 0.08274 	   0.5143	 0.00153 	   0.5143	 0.00110 	34135.0515	 2.46806 
	  27	27212.5659	 0.02211 	27212.5659	 0.02125 	13606.2829	 0.08323 	   0.5337	 0.00148 	   0.5337	 0.00112 	35423.1666	 2.30330 
	  28	28202.1137	 0.02323 	28202.1137	 0.02236 	14101.0569	 0.08369 	   0.5531	 0.00147 	   0.5531	 0.00112 	36711.2818	 2.17463 
	  29	29191.6616	 0.02431 	29191.6616	 0.02340 	14595.8308	 0.08413 	   0.5725	 0.00147 	   0.5725	 0.00110 	37999.3969	 2.10246 
	  30	30181.2094	 0.02532 	30181.2094	 0.02438 	15090.6047	 0.08454 	   0.5920	 0.00147 	   0.5920	 0.00109 	39287.5121	 2.01604 
	  31	31170.7573	 0.02627 	31170.7573	 0.02528 	15585.3786	 0.08493 	   0.6114	 0.00147 	   0.6114	 0.00109 	40575.6272	 2.01035 
	  32	32160.3051	 0.02714 	32160.3051	 0.02612 	16080.1526	 0.08529 	   0.6308	 0.00146 	   0.6308	 0.00111 	41863.7424	 1.90446 
	  33	33149.8530	 0.02794 	33149.8530	 0.02688 	16574.9265	 0.08563 	   0.6502	 0.00146 	   0.6502	 0.00113 	43151.8575	 1.85651 
	  34	34139.4008	 0.02866 	34139.4008	 0.02757 	17069.7004	 0.08595 	   0.6696	 0.00146 	   0.6696	 0.00115 	44439.9727	 1.77864 
	  35	35128.9487	 0.02932 	35128.9487	 0.02819 	17564.4743	 0.08626 	   0.6890	 0.00143 	   0.6890	 0.00117 	45728.0878	 1.65899 
	  36	36118.4965	 0.02990 	36118.4965	 0.02875 	18059.2483	 0.08655 	   0.7084	 0.00141 	   0.7084	 0.00119 	47016.2030	 1.68368 
	  37	37108.0444	 0.03042 	37108.0444	 0.02925 	18554.0222	 0.08684 	   0.7278	 0.00140 	   0.7278	 0.00121 	48304.3181	 1.60106 
	  38	38097.5922	 0.03087 	38097.5922	 0.02969 	19048.7961	 0.08713 	   0.7472	 0.00139 	   0.7472	 0.00123 	49592.4333	 1.64094 
	  39	39087.1401	 0.03127 	39087.1401	 0.03007 	19543.5700	 0.08741 	   0.7666	 0.00139 	   0.7666	 0.00124 	50880.5484	 1.56782 
	  40	40076.6879	 0.03162 	40076.6879	 0.03040 	20038.3440	 0.08771 	   0.7860	 0.00139 	   0.7860	 0.00123 	52168.6636	 1.53601 
	  41	41066.2358	 0.03192 	41066.2358	 0.03068 	20533.1179	 0.08801 	   0.8054	 0.00138 	   0.8054	 0.00123 	53456.7787	 1.50562 
	  42	42055.7836	 0.03217 	42055.7836	 0.03091 	21027.8918	 0.08832 	   0.8248	 0.00138 	   0.8248	 0.00124 	54744.8939	 1.48995 
	  43	43045.3315	 0.03238 	43045.3315	 0.03110 	21522.6657	 0.08866 	   0.8443	 0.00138 	   0.8443	 0.00125 	56033.0090	 1.49945 
	  44	44034.8793	 0.03256 	44034.8793	 0.03125 	22017.4397	 0.08901 	   0.8637	 0.00137 	   0.8637	 0.00126 	57321.1242	 1.44390 
	  45	45024.4272	 0.03270 	45024.4272	 0.03136 	22512.2136	 0.08938 	   0.8831	 0.00137 	   0.8831	 0.00126 	58609.2393	 1.42775 
	  46	46013.9750	 0.03280 	46013.9750	 0.03143 	23006.9875	 0.08978 	   0.9025	 0.00137 	   0.9025	 0.00126 	59897.3545	 1.44627 
	  47	47003.5229	 0.03288 	47003.5229	 0.03146 	23501.7614	 0.09020 	   0.9219	 0.00137 	   0.9219	 0.00125 	61185.4696	 1.38882 
	  48	47993.0707	 0.03293 	47993.0707	 0.03147 	23996.5354	 0.09065 	   0.9413	 0.00138 	   0.9413	 0.00125 	62473.5848	 1.34989 
	  49	48982.6186	 0.03295 	48982.6186	 0.03144 	24491.3093	 0.09112 	   0.9607	 0.00138 	   0.9607	 0.00125 	63761.6999	 1.36935 
	  50	49972.1664	 0.03295 	49972.1664	 0.03138 	24986.0832	 0.09162 	   0.9801	 0.00137 	   0.9801	 0.00126 	65049.8150	 1.30905 
	  51	50961.7143	 0.03292 	50961.7143	 0.03130 	25480.8571	 0.09215 	   0.9995	 0.00135 	   0.9995	 0.00126 	66337.9302	 1.23878 
	  52	51951.2621	 0.03287 	51951.2621	 0.03119 	25975.6311	 0.09270 	   1.0189	 0.00134 	   1.0189	 0.00127 	67626.0453	 1.18892 
	  53	52940.8100	 0.03281 	52940.8100	 0.03106 	26470.4050	 0.09327 	   1.0383	 0.00134 	   1.0383	 0.00128 	68914.1605	 1.11153 
	  54	53930.3578	 0.03272 	53930.3578	 0.03090 	26965.1789	 0.09386 	   1.0577	 0.00134 	   1.0577	 0.00129 	70202.2756	 1.07877 
	  55	54919.9057	 0.03261 	54919.9057	 0.03073 	27459.9528	 0.09448 	   1.0772	 0.00135 	   1.0772	 0.00129 	71490.3908	 1.04743 
	  56	55909.4535	 0.03249 	55909.4535	 0.03054 	27954.7268	 0.09511 	   1.0966	 0.00136 	   1.0966	 0.00129 	72778.5059	 0.99995 
	  57	56899.0014	 0.03235 	56899.0014	 0.03034 	28449.5007	 0.09575 	   1.1160	 0.00136 	   1.1160	 0.00129 	74066.6211	 0.96149 
	  58	57888.5492	 0.03220 	57888.5492	 0.03012 	28944.2746	 0.09642 	   1.1354	 0.00135 	   1.1354	 0.00130 	75354.7362	 0.94677 
	  59	58878.0971	 0.03203 	58878.0971	 0.02989 	29439.0485	 0.09709 	   1.1548	 0.00134 	   1.1548	 0.00130 	76642.8514	 0.88505 
	  60	59867.6449	 0.03185 	59867.6449	 0.02966 	29933.8225	 0.09778 	   1.1742	 0.00132 	   1.1742	 0.00131 	77930.9665	 0.88789 
	  61	60857.1928	 0.03166 	60857.1928	 0.02941 	30428.5964	 0.09847 	   1.1936	 0.00130 	   1.1936	 0.00130 	79219.0817	 0.86415 
	  62	61846.7406	 0.03146 	61846.7406	 0.02916 	30923.3703	 0.09917 	   1.2130	 0.00128 	   1.2130	 0.00129 	80507.1968	 0.86605 
	  63	62836.2885	 0.03125 	62836.2885	 0.02890 	31418.1442	 0.09989 	   1.2324	 0.00127 	   1.2324	 0.00129 	81795.3120	 0.81145 
	  64	63825.8363	 0.03104 	63825.8363	 0.02864 	31912.9182	 0.10060 	   1.2518	 0.00126 	   1.2518	 0.00129 	83083.4271	 0.78961 
	  65	64815.3842	 0.03081 	64815.3842	 0.02838 	32407.6921	 0.10132 	   1.2712	 0.00125 	   1.2712	 0.00130 	84371.5423	 0.78154 
	  66	65804.9320	 0.03059 	65804.9320	 0.02811 	32902.4660	 0.10205 	   1.2906	 0.00124 	   1.2906	 0.00131 	85659.6574	 0.76919 
	  67	66794.4799	 0.03035 	66794.4799	 0.02785 	33397.2399	 0.10278 	   1.3101	 0.00124 	   1.3101	 0.00132 	86947.7726	 0.77347 
	  68	67784.0277	 0.03011 	67784.0277	 0.02758 	33892.0138	 0.10351 	   1.3295	 0.00123 	   1.3295	 0.00133 	88235.8877	 0.76207 
	  69	68773.5755	 0.02987 	68773.5755	 0.02732 	34386.7878	 0.10425 	   1.3489	 0.00123 	   1.3489	 0.00134 	89524.0029	 0.72456 
	  70	69763.1234	 0.02963 	69763.1234	 0.02706 	34881.5617	 0.10499 	   1.3683	 0.00123 	   1.3683	 0.00134 	90812.1180	 0.70699 
	  71	70752.6712	 0.02939 	70752.6712	 0.02680 	35376.3356	 0.10573 	   1.3877	 0.00123 	   1.3877	 0.00135 	92100.2332	 0.67376 
	  72	71742.2191	 0.02914 	71742.2191	 0.02654 	35871.1095	 0.10647 	   1.4071	 0.00123 	   1.4071	 0.00135 	93388.3483	 0.62580 
	  73	72731.7669	 0.02890 	72731.7669	 0.02629 	36365.8835	 0.10722 	   1.4265	 0.00122 	   1.4265	 0.00136 	94676.4635	 0.63340 
	  74	73721.3148	 0.02865 	73721.3148	 0.02604 	36860.6574	 0.10796 	   1.4459	 0.00121 	   1.4459	 0.00136 	95964.5786	 0.59446 
	  75	74710.8626	 0.02841 	74710.8626	 0.02579 	37355.4313	 0.10870 	   1.4653	 0.00120 	   1.4653	 0.00136 	97252.6938	 0.60348 
	  76	75700.4105	 0.02817 	75700.4105	 0.02554 	37850.2052	 0.10944 	   1.4847	 0.00120 	   1.4847	 0.00136 	98540.8089	 0.59209 
	  77	76689.9583	 0.02793 	76689.9583	 0.02530 	38344.9792	 0.11018 	   1.5041	 0.00119 	   1.5041	 0.00136 	99828.9241	 0.57879 
	  78	77679.5062	 0.02769 	77679.5062	 0.02507 	38839.7531	 0.11092 	   1.5235	 0.00119 	   1.5235	 0.00136 	101117.0392	 0.58402 
	  79	78669.0540	 0.02746 	78669.0540	 0.02483 	39334.5270	 0.11166 	   1.5430	 0.00118 	   1.5430	 0.00136 	102405.1544	 0.57879 
	  80	79658.6019	 0.02723 	79658.6019	 0.02460 	39829.3009	 0.11239 	   1.5624	 0.00118 	   1.5624	 0.00136 	103693.2695	 0.55220 
	  81	80648.1497	 0.02700 	80648.1497	 0.02438 	40324.0749	 0.11311 	   1.5818	 0.00117 	   1.5818	 0.00136 	104981.3847	 0.55790 
	  82	81637.6976	 0.02678 	81637.6976	 0.02416 	40818.8488	 0.11383 	   1.6012	 0.00117 	   1.6012	 0.00136 	106269.4998	 0.51279 
	  83	82627.2454	 0.02656 	82627.2454	 0.02394 	41313.6227	 0.11455 	   1.6206	 0.00117 	   1.6206	 0.00137 	107557.6150	 0.52846 
	  84	83616.7933	 0.02634 	83616.7933	 0.02373 	41808.3966	 0.11525 	   1.6400	 0.00117 	   1.6400	 0.00139 	108845.7301	 0.49903 
	  85	84606.3411	 0.02613 	84606.3411	 0.02352 	42303.1706	 0.11595 	   1.6594	 0.00117 	   1.6594	 0.00140 	110133.8453	 0.48241 
	  86	85595.8890	 0.02592 	85595.8890	 0.02331 	42797.9445	 0.11663 	   1.6788	 0.00117 	   1.6788	 0.00141 	111421.9604	 0.47908 
	  87	86585.4368	 0.02572 	86585.4368	 0.02311 	43292.7184	 0.11730 	   1.6982	 0.00117 	   1.6982	 0.00141 	112710.0756	 0.47149 
	  88	87574.9847	 0.02552 	87574.9847	 0.02291 	43787.4923	 0.11796 	   1.7176	 0.00116 	   1.7176	 0.00141 	113998.1907	 0.45154 
	  89	88564.5325	 0.02532 	88564.5325	 0.02271 	44282.2663	 0.11861 	   1.7370	 0.00116 	   1.7370	 0.00141 	115286.3059	 0.42638 
	  90	89554.0804	 0.02513 	89554.0804	 0.02252 	44777.0402	 0.11924 	   1.7564	 0.00116 	   1.7564	 0.00141 	116574.4210	 0.43160 
	  91	90543.6282	 0.02495 	90543.6282	 0.02233 	45271.8141	 0.11986 	   1.7759	 0.00117 	   1.7759	 0.00140 	117862.5362	 0.42638 
	  92	91533.1761	 0.02476 	91533.1761	 0.02215 	45766.5880	 0.12045 	   1.7953	 0.00117 	   1.7953	 0.00140 	119150.6513	 0.43018 
	  93	92522.7239	 0.02459 	92522.7239	 0.02196 	46261.3620	 0.12103 	   1.8147	 0.00117 	   1.8147	 0.00140 	120438.7665	 0.40359 
	  94	93512.2718	 0.02441 	93512.2718	 0.02178 	46756.1359	 0.12160 	   1.8341	 0.00117 	   1.8341	 0.00139 	121726.8816	 0.41783 
	  95	94501.8196	 0.02424 	94501.8196	 0.02161 	47250.9098	 0.12214 	   1.8535	 0.00117 	   1.8535	 0.00138 	123014.9968	 0.41498 
	  96	95491.3675	 0.02407 	95491.3675	 0.02144 	47745.6837	 0.12266 	   1.8729	 0.00117 	   1.8729	 0.00137 	124303.1119	 0.40359 
	  97	96480.9153	 0.02391 	96480.9153	 0.02127 	48240.4577	 0.12316 	   1.8923	 0.00117 	   1.8923	 0.00136 	125591.2271	 0.38934 
	  98	97470.4632	 0.02375 	97470.4632	 0.02110 	48735.2316	 0.12363 	   1.9117	 0.00117 	   1.9117	 0.00135 	126879.3422	 0.39077 
	  99	98460.0110	 0.02360 	98460.0110	 0.02094 	49230.0055	 0.12409 	   1.9311	 0.00117 	   1.9311	 0.00135 	128167.4574	 0.40074 
	 100	99449.5589	 0.02344 	99449.5589	 0.02078 	49724.7794	 0.12452 	   1.9505	 0.00117 	   1.9505	 0.00135 	129455.5725	 0.38697 
	 101	100439.1067	 0.02330 	100439.1067	 0.02062 	50219.5534	 0.12493 	   1.9699	 0.00117 	   1.9699	 0.00135 	130743.6877	 0.38839 
	 102	101428.6546	 0.02315 	101428.6546	 0.02047 	50714.3273	 0.12531 	   1.9893	 0.00116 	   1.9893	 0.00135 	132031.8028	 0.36513 
	 103	102418.2024	 0.02301 	102418.2024	 0.02032 	51209.1012	 0.12567 	   2.0087	 0.00116 	   2.0087	 0.00135 	133319.9180	 0.38222 
	 104	103407.7503	 0.02287 	103407.7503	 0.02017 	51703.8751	 0.12600 	   2.0282	 0.00115 	   2.0282	 0.00135 	134608.0331	 0.38270 
	 105	104397.2981	 0.02273 	104397.2981	 0.02002 	52198.6491	 0.12631 	   2.0476	 0.00114 	   2.0476	 0.00136 	135896.1483	 0.38127 
	 106	105386.8460	 0.02259 	105386.8460	 0.01988 	52693.4230	 0.12660 	   2.0670	 0.00114 	   2.0670	 0.00137 	137184.2634	 0.35326 
	 107	106376.3938	 0.02246 	106376.3938	 0.01974 	53188.1969	 0.12686 	   2.0864	 0.00113 	   2.0864	 0.00138 	138472.3786	 0.36181 
	 108	107365.9417	 0.02233 	107365.9417	 0.01961 	53682.9708	 0.12709 	   2.1058	 0.00113 	   2.1058	 0.00139 	139760.4937	 0.36940 
	 109	108355.4895	 0.02221 	108355.4895	 0.01947 	54177.7448	 0.12730 	   2.1252	 0.00113 	   2.1252	 0.00140 	141048.6089	 0.38032 
	 110	109345.0374	 0.02208 	109345.0374	 0.01934 	54672.5187	 0.12748 	   2.1446	 0.00112 	   2.1446	 0.00141 	142336.7240	 0.34851 
	 111	110334.5852	 0.02196 	110334.5852	 0.01921 	55167.2926	 0.12764 	   2.1640	 0.00112 	   2.1640	 0.00142 	143624.8392	 0.34994 
	 112	111324.1331	 0.02184 	111324.1331	 0.01909 	55662.0665	 0.12777 	   2.1834	 0.00112 	   2.1834	 0.00141 	144912.9543	 0.37605 
	 113	112313.6809	 0.02172 	112313.6809	 0.01897 	56156.8405	 0.12788 	   2.2028	 0.00113 	   2.2028	 0.00141 	146201.0695	 0.36181 
	 114	113303.2288	 0.02160 	113303.2288	 0.01885 	56651.6144	 0.12796 	   2.2222	 0.00113 	   2.2222	 0.00140 	147489.1846	 0.35848 
	 115	114292.7766	 0.02149 	114292.7766	 0.01873 	57146.3883	 0.12802 	   2.2416	 0.00113 	   2.2416	 0.00140 	148777.2998	 0.34946 
	 116	115282.3245	 0.02138 	115282.3245	 0.01862 	57641.1622	 0.12805 	   2.2611	 0.00113 	   2.2611	 0.00139 	150065.4149	 0.36940 
	 117	116271.8723	 0.02127 	116271.8723	 0.01850 	58135.9362	 0.12805 	   2.2805	 0.00113 	   2.2805	 0.00139 	151353.5301	 0.36845 
	 118	117261.4202	 0.02116 	117261.4202	 0.01839 	58630.7101	 0.12803 	   2.2999	 0.00113 	   2.2999	 0.00139 	152641.6452	 0.34234 
	 119	118250.9680	 0.02105 	118250.9680	 0.01829 	59125.4840	 0.12799 	   2.3193	 0.00113 	   2.3193	 0.00139 	153929.7604	 0.36133 
	 120	119240.5159	 0.02094 	119240.5159	 0.01818 	59620.2579	 0.12792 	   2.3387	 0.00113 	   2.3387	 0.00139 	155217.8755	 0.34139 
	 121	120230.0637	 0.02084 	120230.0637	 0.01808 	60115.0319	 0.12783 	   2.3581	 0.00113 	   2.3581	 0.00139 	156505.9907	 0.33901 
	 122	121219.6116	 0.02073 	121219.6116	 0.01798 	60609.8058	 0.12772 	   2.3775	 0.00113 	   2.3775	 0.00138 	157794.1058	 0.36560 
	 123	122209.1594	 0.02063 	122209.1594	 0.01788 	61104.5797	 0.12758 	   2.3969	 0.00114 	   2.3969	 0.00138 	159082.2210	 0.38032 
	 124	123198.7073	 0.02053 	123198.7073	 0.01778 	61599.3536	 0.12742 	   2.4163	 0.00114 	   2.4163	 0.00138 	160370.3361	 0.34614 
	 125	124188.2551	 0.02043 	124188.2551	 0.01769 	62094.1276	 0.12723 	   2.4357	 0.00114 	   2.4357	 0.00137 	161658.4513	 0.36798 
	 126	125177.8030	 0.02033 	125177.8030	 0.01760 	62588.9015	 0.12702 	   2.4551	 0.00115 	   2.4551	 0.00137 	162946.5664	 0.34851 
	 127	126167.3508	 0.02023 	126167.3508	 0.01751 	63083.6754	 0.12679 	   2.4745	 0.00115 	   2.4745	 0.00137 	164234.6816	 0.34329 
	 128	127156.8987	 0.02014 	127156.8987	 0.01742 	63578.4493	 0.12654 	   2.4940	 0.00115 	   2.4940	 0.00136 	165522.7967	 0.35326 
	 129	128146.4465	 0.02004 	128146.4465	 0.01733 	64073.2233	 0.12626 	   2.5134	 0.00115 	   2.5134	 0.00136 	166810.9119	 0.38507 
	 130	129135.9944	 0.01995 	129135.9944	 0.01725 	64567.9972	 0.12596 	   2.5328	 0.00115 	   2.5328	 0.00136 	168099.0270	 0.32002 
	 131	130125.5422	 0.01985 	130125.5422	 0.01717 	65062.7711	 0.12564 	   2.5522	 0.00115 	   2.5522	 0.00136 	169387.1422	 0.34614 
	 132	131115.0901	 0.01976 	131115.0901	 0.01708 	65557.5450	 0.12530 	   2.5716	 0.00115 	   2.5716	 0.00136 	170675.2573	 0.35706 
	 133	132104.6379	 0.01967 	132104.6379	 0.01701 	66052.3190	 0.12494 	   2.5910	 0.00115 	   2.5910	 0.00136 	171963.3725	 0.35041 
	 134	133094.1858	 0.01958 	133094.1858	 0.01693 	66547.0929	 0.12456 	   2.6104	 0.00115 	   2.6104	 0.00136 	173251.4876	 0.35943 
	 135	134083.7336	 0.01949 	134083.7336	 0.01685 	67041.8668	 0.12416 	   2.6298	 0.00115 	   2.6298	 0.00136 	174539.6028	 0.33522 
	 136	135073.2815	 0.01940 	135073.2815	 0.01678 	67536.6407	 0.12373 	   2.6492	 0.00114 	   2.6492	 0.00136 	175827.7179	 0.33332 
	 137	136062.8293	 0.01931 	136062.8293	 0.01670 	68031.4147	 0.12329 	   2.6686	 0.00114 	   2.6686	 0.00136 	177115.8331	 0.33996 
	 138	137052.3772	 0.01922 	137052.3772	 0.01663 	68526.1886	 0.12283 	   2.6880	 0.00114 	   2.6880	 0.00136 	178403.9482	 0.33047 
	 139	138041.9250	 0.01913 	138041.9250	 0.01656 	69020.9625	 0.12235 	   2.7074	 0.00113 	   2.7074	 0.00136 	179692.0634	 0.36228 
	 140	139031.4729	 0.01905 	139031.4729	 0.01649 	69515.7364	 0.12185 	   2.7269	 0.00113 	   2.7269	 0.00136 	180980.1785	 0.35753 
	 141	140021.0207	 0.01896 	140021.0207	 0.01642 	70010.5104	 0.12134 	   2.7463	 0.00112 	   2.7463	 0.00136 	182268.2937	 0.32762 
	 142	141010.5686	 0.01887 	141010.5686	 0.01636 	70505.2843	 0.12080 	   2.7657	 0.00112 	   2.7657	 0.00135 	183556.4088	 0.35088 
	 143	142000.1164	 0.01879 	142000.1164	 0.01629 	71000.0582	 0.12025 	   2.7851	 0.00112 	   2.7851	 0.00135 	184844.5240	 0.34661 
	 144	142989.6643	 0.01870 	142989.6643	 0.01623 	71494.8321	 0.11968 	   2.8045	 0.00113 	   2.8045	 0.00134 	186132.6391	 0.31812 
	 145	143979.2121	 0.01862 	143979.2121	 0.01616 	71989.6061	 0.11910 	   2.8239	 0.00113 	   2.8239	 0.00134 	187420.7543	 0.33237 
	 146	144968.7600	 0.01854 	144968.7600	 0.01610 	72484.3800	 0.11850 	   2.8433	 0.00113 	   2.8433	 0.00133 	188708.8694	 0.35801 
	 147	145958.3078	 0.01845 	145958.3078	 0.01604 	72979.1539	 0.11788 	   2.8627	 0.00114 	   2.8627	 0.00133 	189996.9846	 0.34899 
	 148	146947.8557	 0.01837 	146947.8557	 0.01598 	73473.9278	 0.11725 	   2.8821	 0.00114 	   2.8821	 0.00133 	191285.0997	 0.35896 
	 149	147937.4035	 0.01829 	147937.4035	 0.01592 	73968.7018	 0.11660 	   2.9015	 0.00114 	   2.9015	 0.00133 	192573.2148	 0.34756 
	 150	148926.9514	 0.01821 	148926.9514	 0.01587 	74463.4757	 0.11594 	   2.9209	 0.00115 	   2.9209	 0.00133 	193861.3300	 0.35373 
	 151	149916.4992	 0.01813 	149916.4992	 0.01581 	74958.2496	 0.11527 	   2.9403	 0.00115 	   2.9403	 0.00133 	195149.4451	 0.33189 
	 152	150906.0471	 0.01805 	150906.0471	 0.01575 	75453.0235	 0.11458 	   2.9598	 0.00115 	   2.9598	 0.00133 	196437.5603	 0.34566 
	 153	151895.5949	 0.01797 	151895.5949	 0.01570 	75947.7975	 0.11388 	   2.9792	 0.00114 	   2.9792	 0.00134 	197725.6754	 0.36750 
	 154	152885.1428	 0.01789 	152885.1428	 0.01564 	76442.5714	 0.11317 	   2.9986	 0.00114 	   2.9986	 0.00134 	199013.7906	 0.35278 
	 155	153874.6906	 0.01781 	153874.6906	 0.01559 	76937.3453	 0.11245 	   3.0180	 0.00114 	   3.0180	 0.00134 	200301.9057	 0.34044 
	 156	154864.2385	 0.01773 	154864.2385	 0.01554 	77432.1192	 0.11171 	   3.0374	 0.00114 	   3.0374	 0.00134 	201590.0209	 0.35658 
	 157	155853.7863	 0.01766 	155853.7863	 0.01549 	77926.8932	 0.11097 	   3.0568	 0.00114 	   3.0568	 0.00134 	202878.1360	 0.33712 
	 158	156843.3342	 0.01758 	156843.3342	 0.01544 	78421.6671	 0.11021 	   3.0762	 0.00113 	   3.0762	 0.00134 	204166.2512	 0.32999 
	 159	157832.8820	 0.01750 	157832.8820	 0.01538 	78916.4410	 0.10944 	   3.0956	 0.00113 	   3.0956	 0.00134 	205454.3663	 0.33996 
	 160	158822.4299	 0.01743 	158822.4299	 0.01534 	79411.2149	 0.10867 	   3.1150	 0.00113 	   3.1150	 0.00134 	206742.4815	 0.35801 
	 161	159811.9777	 0.01735 	159811.9777	 0.01529 	79905.9889	 0.10788 	   3.1344	 0.00113 	   3.1344	 0.00134 	208030.5966	 0.32714 
	 162	160801.5256	 0.01728 	160801.5256	 0.01524 	80400.7628	 0.10709 	   3.1538	 0.00112 	   3.1538	 0.00134 	209318.7118	 0.33617 
	 163	161791.0734	 0.01720 	161791.0734	 0.01519 	80895.5367	 0.10629 	   3.1732	 0.00112 	   3.1732	 0.00134 	210606.8269	 0.34519 
	 164	162780.6213	 0.01713 	162780.6213	 0.01515 	81390.3106	 0.10548 	   3.1926	 0.00112 	   3.1926	 0.00135 	211894.9421	 0.31907 
	 165	163770.1691	 0.01706 	163770.1691	 0.01510 	81885.0846	 0.10466 	   3.2121	 0.00111 	   3.2121	 0.00135 	213183.0572	 0.33379 
	 166	164759.7170	 0.01698 	164759.7170	 0.01505 	82379.8585	 0.10384 	   3.2315	 0.00111 	   3.2315	 0.00134 	214471.1724	 0.32714 
	 167	165749.2648	 0.01691 	165749.2648	 0.01501 	82874.6324	 0.10301 	   3.2509	 0.00111 	   3.2509	 0.00134 	215759.2875	 0.33237 
	 168	166738.8127	 0.01684 	166738.8127	 0.01497 	83369.4063	 0.10217 	   3.2703	 0.00111 	   3.2703	 0.00134 	217047.4027	 0.32430 
	 169	167728.3605	 0.01677 	167728.3605	 0.01492 	83864.1803	 0.10133 	   3.2897	 0.00111 	   3.2897	 0.00134 	218335.5178	 0.30958 
	 170	168717.9084	 0.01670 	168717.9084	 0.01488 	84358.9542	 0.10049 	   3.3091	 0.00110 	   3.3091	 0.00133 	219623.6330	 0.33949 
	 171	169707.4562	 0.01663 	169707.4562	 0.01484 	84853.7281	 0.09963 	   3.3285	 0.00110 	   3.3285	 0.00133 	220911.7481	 0.33047 
	 172	170697.0041	 0.01656 	170697.0041	 0.01480 	85348.5020	 0.09878 	   3.3479	 0.00110 	   3.3479	 0.00133 	222199.8633	 0.35848 
	 173	171686.5519	 0.01649 	171686.5519	 0.01476 	85843.2760	 0.09792 	   3.3673	 0.00109 	   3.3673	 0.00133 	223487.9784	 0.33427 
	 174	172676.0998	 0.01642 	172676.0998	 0.01471 	86338.0499	 0.09706 	   3.3867	 0.00109 	   3.3867	 0.00134 	224776.0936	 0.34139 
	 175	173665.6476	 0.01636 	173665.6476	 0.01467 	86832.8238	 0.09619 	   3.4061	 0.00108 	   3.4061	 0.00134 	226064.2087	 0.30815 
	 176	174655.1955	 0.01629 	174655.1955	 0.01464 	87327.5977	 0.09532 	   3.4255	 0.00108 	   3.4255	 0.00134 	227352.3239	 0.31432 
	 177	175644.7433	 0.01622 	175644.7433	 0.01460 	87822.3717	 0.09445 	   3.4450	 0.00108 	   3.4450	 0.00134 	228640.4390	 0.31670 
	 178	176634.2912	 0.01616 	176634.2912	 0.01456 	88317.1456	 0.09358 	   3.4644	 0.00107 	   3.4644	 0.00134 	229928.5542	 0.32287 
	 179	177623.8390	 0.01609 	177623.8390	 0.01452 	88811.9195	 0.09270 	   3.4838	 0.00107 	   3.4838	 0.00134 	231216.6693	 0.32809 
	 180	178613.3869	 0.01603 	178613.3869	 0.01448 	89306.6934	 0.09183 	   3.5032	 0.00107 	   3.5032	 0.00134 	232504.7845	 0.32999 
	 181	179602.9347	 0.01596 	179602.9347	 0.01445 	89801.4674	 0.09095 	   3.5226	 0.00106 	   3.5226	 0.00134 	233792.8996	 0.34376 
	 182	180592.4826	 0.01590 	180592.4826	 0.01441 	90296.2413	 0.09007 	   3.5420	 0.00106 	   3.5420	 0.00133 	235081.0148	 0.33094 
	 183	181582.0304	 0.01584 	181582.0304	 0.01437 	90791.0152	 0.08919 	   3.5614	 0.00106 	   3.5614	 0.00133 	236369.1299	 0.32572 
	 184	182571.5783	 0.01578 	182571.5783	 0.01434 	91285.7891	 0.08831 	   3.5808	 0.00106 	   3.5808	 0.00132 	237657.2451	 0.29343 
	 185	183561.1261	 0.01572 	183561.1261	 0.01430 	91780.5631	 0.08743 	   3.6002	 0.00106 	   3.6002	 0.00132 	238945.3602	 0.29913 
	 186	184550.6740	 0.01565 	184550.6740	 0.01427 	92275.3370	 0.08656 	   3.6196	 0.00106 	   3.6196	 0.00132 	240233.4754	 0.32335 
	 187	185540.2218	 0.01559 	185540.2218	 0.01423 	92770.1109	 0.08568 	   3.6390	 0.00106 	   3.6390	 0.00132 	241521.5905	 0.32667 
	 188	186529.7697	 0.01554 	186529.7697	 0.01420 	93264.8848	 0.08480 	   3.6584	 0.00106 	   3.6584	 0.00132 	242809.7057	 0.30910 
	 189	187519.3175	 0.01548 	187519.3175	 0.01417 	93759.6588	 0.08393 	   3.6779	 0.00105 	   3.6779	 0.00131 	244097.8208	 0.30530 
	 190	188508.8654	 0.01542 	188508.8654	 0.01413 	94254.4327	 0.08305 	   3.6973	 0.00106 	   3.6973	 0.00131 	245385.9360	 0.33617 
	 191	189498.4132	 0.01536 	189498.4132	 0.01410 	94749.2066	 0.08218 	   3.7167	 0.00106 	   3.7167	 0.00131 	246674.0511	 0.32762 
	 192	190487.9611	 0.01530 	190487.9611	 0.01407 	95243.9805	 0.08131 	   3.7361	 0.00106 	   3.7361	 0.00131 	247962.1663	 0.32145 
	 193	191477.5089	 0.01525 	191477.5089	 0.01404 	95738.7545	 0.08044 	   3.7555	 0.00106 	   3.7555	 0.00130 	249250.2814	 0.32050 
	 194	192467.0568	 0.01519 	192467.0568	 0.01401 	96233.5284	 0.07957 	   3.7749	 0.00107 	   3.7749	 0.00130 	250538.3966	 0.30958 
	 195	193456.6046	 0.01514 	193456.6046	 0.01397 	96728.3023	 0.07871 	   3.7943	 0.00107 	   3.7943	 0.00130 	251826.5117	 0.30008 
	 196	194446.1525	 0.01508 	194446.1525	 0.01394 	97223.0762	 0.07785 	   3.8137	 0.00107 	   3.8137	 0.00129 	253114.6269	 0.30055 
	 197	195435.7003	 0.01503 	195435.7003	 0.01391 	97717.8502	 0.07699 	   3.8331	 0.00108 	   3.8331	 0.00129 	254402.7420	 0.30863 
	 198	196425.2482	 0.01497 	196425.2482	 0.01388 	98212.6241	 0.07614 	   3.8525	 0.00108 	   3.8525	 0.00129 	255690.8572	 0.29533 
	 199	197414.7960	 0.01492 	197414.7960	 0.01385 	98707.3980	 0.07529 	   3.8719	 0.00108 	   3.8719	 0.00129 	256978.9723	 0.29058 
	 200	198404.3439	 0.01487 	198404.3439	 0.01382 	99202.1719	 0.07444 	   3.8913	 0.00108 	   3.8913	 0.00128 	258267.0875	 0.30103 
	 201	199393.8917	 0.01482 	199393.8917	 0.01380 	99696.9459	 0.07360 	   3.9108	 0.00108 	   3.9108	 0.00128 	259555.2026	 0.28821 
	 202	200383.4396	 0.01476 	200383.4396	 0.01377 	100191.7198	 0.07276 	   3.9302	 0.00108 	   3.9302	 0.00128 	260843.3178	 0.27871 
	 203	201372.9874	 0.01471 	201372.9874	 0.01374 	100686.4937	 0.07192 	   3.9496	 0.00108 	   3.9496	 0.00128 	262131.4329	 0.26494 
	 204	202362.5352	 0.01466 	202362.5352	 0.01371 	101181.2676	 0.07109 	   3.9690	 0.00107 	   3.9690	 0.00128 	263419.5481	 0.30530 
	 205	203352.0831	 0.01462 	203352.0831	 0.01368 	101676.0415	 0.07026 	   3.9884	 0.00107 	   3.9884	 0.00128 	264707.6632	 0.29391 
	 206	204341.6309	 0.01457 	204341.6309	 0.01366 	102170.8155	 0.06944 	   4.0078	 0.00107 	   4.0078	 0.00128 	265995.7784	 0.28299 
	 207	205331.1788	 0.01452 	205331.1788	 0.01363 	102665.5894	 0.06862 	   4.0272	 0.00107 	   4.0272	 0.00128 	267283.8935	 0.30388 
	 208	206320.7266	 0.01447 	206320.7266	 0.01360 	103160.3633	 0.06781 	   4.0466	 0.00107 	   4.0466	 0.00128 	268572.0087	 0.26304 
	 209	207310.2745	 0.01442 	207310.2745	 0.01358 	103655.1372	 0.06700 	   4.0660	 0.00107 	   4.0660	 0.00128 	269860.1238	 0.27444 
	 210	208299.8223	 0.01438 	208299.8223	 0.01355 	104149.9112	 0.06619 	   4.0854	 0.00107 	   4.0854	 0.00128 	271148.2390	 0.26874 
	 211	209289.3702	 0.01433 	209289.3702	 0.01353 	104644.6851	 0.06539 	   4.1048	 0.00107 	   4.1048	 0.00128 	272436.3541	 0.28014 
	 212	210278.9180	 0.01429 	210278.9180	 0.01350 	105139.4590	 0.06460 	   4.1242	 0.00107 	   4.1242	 0.00128 	273724.4693	 0.26922 
	 213	211268.4659	 0.01424 	211268.4659	 0.01347 	105634.2329	 0.06381 	   4.1437	 0.00107 	   4.1437	 0.00128 	275012.5844	 0.26304 
	 214	212258.0137	 0.01420 	212258.0137	 0.01345 	106129.0069	 0.06303 	   4.1631	 0.00107 	   4.1631	 0.00128 	276300.6996	 0.27681 
	 215	213247.5616	 0.01415 	213247.5616	 0.01343 	106623.7808	 0.06225 	   4.1825	 0.00107 	   4.1825	 0.00127 	277588.8147	 0.27397 
	 216	214237.1094	 0.01411 	214237.1094	 0.01340 	107118.5547	 0.06148 	   4.2019	 0.00107 	   4.2019	 0.00127 	278876.9299	 0.28536 
	 217	215226.6573	 0.01407 	215226.6573	 0.01338 	107613.3286	 0.06071 	   4.2213	 0.00107 	   4.2213	 0.00126 	280165.0450	 0.26637 
	 218	216216.2051	 0.01403 	216216.2051	 0.01335 	108108.1026	 0.05995 	   4.2407	 0.00107 	   4.2407	 0.00126 	281453.1602	 0.25640 
	 219	217205.7530	 0.01398 	217205.7530	 0.01333 	108602.8765	 0.05919 	   4.2601	 0.00107 	   4.2601	 0.00126 	282741.2753	 0.27159 
	 220	218195.3008	 0.01394 	218195.3008	 0.01331 	109097.6504	 0.05844 	   4.2795	 0.00107 	   4.2795	 0.00126 	284029.3905	 0.26542 
	 221	219184.8487	 0.01390 	219184.8487	 0.01329 	109592.4243	 0.05770 	   4.2989	 0.00107 	   4.2989	 0.00126 	285317.5056	 0.27017 
	 222	220174.3965	 0.01386 	220174.3965	 0.01326 	110087.1983	 0.05696 	   4.3183	 0.00107 	   4.3183	 0.00126 	286605.6208	 0.25545 
	 223	221163.9444	 0.01382 	221163.9444	 0.01324 	110581.9722	 0.05623 	   4.3377	 0.00106 	   4.3377	 0.00126 	287893.7359	 0.26020 
	 224	222153.4922	 0.01378 	222153.4922	 0.01322 	111076.7461	 0.05550 	   4.3571	 0.00106 	   4.3571	 0.00126 	289181.8511	 0.27254 
	 225	223143.0401	 0.01375 	223143.0401	 0.01320 	111571.5200	 0.05478 	   4.3765	 0.00106 	   4.3765	 0.00126 	290469.9662	 0.25450 
	 226	224132.5879	 0.01371 	224132.5879	 0.01318 	112066.2940	 0.05406 	   4.3960	 0.00106 	   4.3960	 0.00126 	291758.0814	 0.24358 
	 227	225122.1358	 0.01367 	225122.1358	 0.01315 	112561.0679	 0.05335 	   4.4154	 0.00106 	   4.4154	 0.00126 	293046.1965	 0.23741 
	 228	226111.6836	 0.01363 	226111.6836	 0.01313 	113055.8418	 0.05265 	   4.4348	 0.00106 	   4.4348	 0.00127 	294334.3117	 0.26210 
	 229	227101.2315	 0.01360 	227101.2315	 0.01311 	113550.6157	 0.05195 	   4.4542	 0.00106 	   4.4542	 0.00127 	295622.4268	 0.25545 
	 230	228090.7793	 0.01356 	228090.7793	 0.01309 	114045.3897	 0.05126 	   4.4736	 0.00106 	   4.4736	 0.00127 	296910.5420	 0.24643 
	 231	229080.3272	 0.01353 	229080.3272	 0.01307 	114540.1636	 0.05058 	   4.4930	 0.00106 	   4.4930	 0.00127 	298198.6571	 0.25022 
	 232	230069.8750	 0.01349 	230069.8750	 0.01305 	115034.9375	 0.04990 	   4.5124	 0.00106 	   4.5124	 0.00127 	299486.7723	 0.22648 
	 233	231059.4229	 0.01346 	231059.4229	 0.01303 	115529.7114	 0.04923 	   4.5318	 0.00106 	   4.5318	 0.00127 	300774.8874	 0.22791 
	 234	232048.9707	 0.01342 	232048.9707	 0.01301 	116024.4854	 0.04857 	   4.5512	 0.00107 	   4.5512	 0.00127 	302063.0026	 0.20607 
	 235	233038.5186	 0.01339 	233038.5186	 0.01299 	116519.2593	 0.04791 	   4.5706	 0.00107 	   4.5706	 0.00127 	303351.1177	 0.23930 
	 236	234028.0664	 0.01336 	234028.0664	 0.01298 	117014.0332	 0.04725 	   4.5900	 0.00107 	   4.5900	 0.00127 	304639.2329	 0.24500 
	 237	235017.6143	 0.01332 	235017.6143	 0.01296 	117508.8071	 0.04661 	   4.6094	 0.00108 	   4.6094	 0.00127 	305927.3480	 0.21889 
	 238	236007.1621	 0.01329 	236007.1621	 0.01294 	118003.5811	 0.04597 	   4.6289	 0.00108 	   4.6289	 0.00127 	307215.4632	 0.21414 
	 239	236996.7100	 0.01326 	236996.7100	 0.01292 	118498.3550	 0.04533 	   4.6483	 0.00108 	   4.6483	 0.00127 	308503.5783	 0.24120 
	 240	237986.2578	 0.01323 	237986.2578	 0.01290 	118993.1289	 0.04471 	   4.6677	 0.00109 	   4.6677	 0.00127 	309791.6935	 0.20464 
	 241	238975.8057	 0.01320 	238975.8057	 0.01288 	119487.9028	 0.04409 	   4.6871	 0.00109 	   4.6871	 0.00126 	311079.8086	 0.20132 
	 242	239965.3535	 0.01317 	239965.3535	 0.01287 	119982.6768	 0.04347 	   4.7065	 0.00109 	   4.7065	 0.00126 	312367.9238	 0.21082 
	 243	240954.9014	 0.01314 	240954.9014	 0.01285 	120477.4507	 0.04286 	   4.7259	 0.00109 	   4.7259	 0.00126 	313656.0389	 0.21889 
	 244	241944.4492	 0.01311 	241944.4492	 0.01283 	120972.2246	 0.04226 	   4.7453	 0.00109 	   4.7453	 0.00126 	314944.1541	 0.20227 
	 245	242933.9971	 0.01308 	242933.9971	 0.01281 	121466.9985	 0.04167 	   4.7647	 0.00109 	   4.7647	 0.00126 	316232.2692	 0.20559 
	 246	243923.5449	 0.01305 	243923.5449	 0.01280 	121961.7725	 0.04108 	   4.7841	 0.00109 	   4.7841	 0.00125 	317520.3844	 0.21366 
	 247	244913.0928	 0.01302 	244913.0928	 0.01278 	122456.5464	 0.04049 	   4.8035	 0.00109 	   4.8035	 0.00125 	318808.4995	 0.20179 
	 248	245902.6406	 0.01299 	245902.6406	 0.01276 	122951.3203	 0.03992 	   4.8229	 0.00109 	   4.8229	 0.00125 	320096.6146	 0.21461 
	 249	246892.1885	 0.01296 	246892.1885	 0.01275 	123446.0942	 0.03935 	   4.8423	 0.00109 	   4.8423	 0.00124 	321384.7298	 0.21366 
	 250	247881.7363	 0.01293 	247881.7363	 0.01273 	123940.8682	 0.03878 	   4.8618	 0.00109 	   4.8618	 0.00124 	322672.8449	 0.20512 
	 251	248871.2842	 0.01291 	248871.2842	 0.01272 	124435.6421	 0.03823 	   4.8812	 0.00109 	   4.8812	 0.00124 	323960.9601	 0.19182 
	 252	249860.8320	 0.01288 	249860.8320	 0.01270 	124930.4160	 0.03768 	   4.9006	 0.00109 	   4.9006	 0.00123 	325249.0752	 0.18802 
	 253	250850.3799	 0.01285 	250850.3799	 0.01269 	125425.1899	 0.03713 	   4.9200	 0.00109 	   4.9200	 0.00123 	326537.1904	 0.20702 
	 254	251839.9277	 0.01283 	251839.9277	 0.01267 	125919.9639	 0.03659 	   4.9394	 0.00109 	   4.9394	 0.00123 	327825.3055	 0.18945 
	 255	252829.4756	 0.01280 	252829.4756	 0.01266 	126414.7378	 0.03606 	   4.9588	 0.00108 	   4.9588	 0.00123 	329113.4207	 0.18755 
	 256	253819.0234	 0.01278 	253819.0234	 0.01264 	126909.5117	 0.03553 	   4.9782	 0.00108 	   4.9782	 0.00123 	330401.5358	 0.18850 
	 257	254808.5713	 0.01275 	254808.5713	 0.01263 	127404.2856	 0.03501 	   4.9976	 0.00108 	   4.9976	 0.00123 	331689.6510	 0.18945 
	 258	255798.1191	 0.01273 	255798.1191	 0.01261 	127899.0596	 0.03450 	   5.0170	 0.00107 	   5.0170	 0.00123 	332977.7661	 0.18470 
	 259	256787.6670	 0.01270 	256787.6670	 0.01260 	128393.8335	 0.03399 	   5.0364	 0.00107 	   5.0364	 0.00123 	334265.8813	 0.18185 
	 260	257777.2148	 0.01268 	257777.2148	 0.01258 	128888.6074	 0.03349 	   5.0558	 0.00107 	   5.0558	 0.00123 	335553.9964	 0.19467 
	 261	258766.7627	 0.01266 	258766.7627	 0.01257 	129383.3813	 0.03300 	   5.0752	 0.00107 	   5.0752	 0.00123 	336842.1116	 0.18280 
	 262	259756.3105	 0.01263 	259756.3105	 0.01256 	129878.1553	 0.03251 	   5.0947	 0.00107 	   5.0947	 0.00123 	338130.2267	 0.18043 
	 263	260745.8584	 0.01261 	260745.8584	 0.01254 	130372.9292	 0.03202 	   5.1141	 0.00107 	   5.1141	 0.00123 	339418.3419	 0.17236 
	 264	261735.4062	 0.01259 	261735.4062	 0.01253 	130867.7031	 0.03154 	   5.1335	 0.00107 	   5.1335	 0.00124 	340706.4570	 0.16856 
	 265	262724.9541	 0.01256 	262724.9541	 0.01251 	131362.4770	 0.03107 	   5.1529	 0.00107 	   5.1529	 0.00124 	341994.5722	 0.18090 
	 266	263714.5019	 0.01254 	263714.5019	 0.01250 	131857.2510	 0.03061 	   5.1723	 0.00107 	   5.1723	 0.00123 	343282.6873	 0.16998 
	 267	264704.0498	 0.01252 	264704.0498	 0.01249 	132352.0249	 0.03015 	   5.1917	 0.00107 	   5.1917	 0.00123 	344570.8025	 0.17188 
	 268	265693.5976	 0.01250 	265693.5976	 0.01248 	132846.7988	 0.02969 	   5.2111	 0.00107 	   5.2111	 0.00123 	345858.9176	 0.17615 
	 269	266683.1455	 0.01248 	266683.1455	 0.01246 	133341.5727	 0.02925 	   5.2305	 0.00107 	   5.2305	 0.00123 	347147.0328	 0.17141 
	 270	267672.6933	 0.01246 	267672.6933	 0.01245 	133836.3467	 0.02880 	   5.2499	 0.00107 	   5.2499	 0.00123 	348435.1479	 0.16523 
	 271	268662.2412	 0.01244 	268662.2412	 0.01244 	134331.1206	 0.02837 	   5.2693	 0.00107 	   5.2693	 0.00123 	349723.2631	 0.15764 
	 272	269651.7890	 0.01242 	269651.7890	 0.01243 	134825.8945	 0.02794 	   5.2887	 0.00107 	   5.2887	 0.00122 	351011.3782	 0.16618 
	 273	270641.3369	 0.01240 	270641.3369	 0.01241 	135320.6684	 0.02751 	   5.3081	 0.00107 	   5.3081	 0.00122 	352299.4934	 0.17331 
	 274	271630.8847	 0.01238 	271630.8847	 0.01240 	135815.4424	 0.02709 	   5.3276	 0.00107 	   5.3276	 0.00122 	353587.6085	 0.16333 
	 275	272620.4326	 0.01236 	272620.4326	 0.01239 	136310.2163	 0.02668 	   5.3470	 0.00107 	   5.3470	 0.00122 	354875.7237	 0.15099 
	 276	273609.9804	 0.01234 	273609.9804	 0.01238 	136804.9902	 0.02627 	   5.3664	 0.00107 	   5.3664	 0.00122 	356163.8388	 0.15716 
	 277	274599.5283	 0.01232 	274599.5283	 0.01237 	137299.7641	 0.02587 	   5.3858	 0.00107 	   5.3858	 0.00122 	357451.9540	 0.17378 
	 278	275589.0761	 0.01230 	275589.0761	 0.01236 	137794.5381	 0.02547 	   5.4052	 0.00107 	   5.4052	 0.00122 	358740.0691	 0.14434 
	 279	276578.6240	 0.01228 	276578.6240	 0.01234 	138289.3120	 0.02508 	   5.4246	 0.00107 	   5.4246	 0.00122 	360028.1843	 0.16239 
	 280	277568.1718	 0.01226 	277568.1718	 0.01233 	138784.0859	 0.02469 	   5.4440	 0.00106 	   5.4440	 0.00122 	361316.2994	 0.14862 
	 281	278557.7197	 0.01224 	278557.7197	 0.01232 	139278.8598	 0.02431 	   5.4634	 0.00106 	   5.4634	 0.00122 	362604.4146	 0.13912 
	 282	279547.2675	 0.01223 	279547.2675	 0.01231 	139773.6338	 0.02393 	   5.4828	 0.00106 	   5.4828	 0.00122 	363892.5297	 0.14957 
	 283	280536.8154	 0.01221 	280536.8154	 0.01230 	140268.4077	 0.02356 	   5.5022	 0.00106 	   5.5022	 0.00123 	365180.6449	 0.14292 
	 284	281526.3632	 0.01219 	281526.3632	 0.01229 	140763.1816	 0.02319 	   5.5216	 0.00106 	   5.5216	 0.00123 	366468.7600	 0.13580 
	 285	282515.9111	 0.01217 	282515.9111	 0.01228 	141257.9555	 0.02283 	   5.5410	 0.00106 	   5.5410	 0.00123 	367756.8752	 0.15051 
	 286	283505.4589	 0.01216 	283505.4589	 0.01227 	141752.7295	 0.02248 	   5.5605	 0.00106 	   5.5605	 0.00124 	369044.9903	 0.14007 
	 287	284495.0068	 0.01214 	284495.0068	 0.01226 	142247.5034	 0.02213 	   5.5799	 0.00106 	   5.5799	 0.00124 	370333.1055	 0.13437 
	 288	285484.5546	 0.01212 	285484.5546	 0.01225 	142742.2773	 0.02178 	   5.5993	 0.00106 	   5.5993	 0.00124 	371621.2206	 0.12820 
	 289	286474.1025	 0.01211 	286474.1025	 0.01224 	143237.0512	 0.02144 	   5.6187	 0.00107 	   5.6187	 0.00125 	372909.3358	 0.12962 
	 290	287463.6503	 0.01209 	287463.6503	 0.01223 	143731.8252	 0.02110 	   5.6381	 0.00107 	   5.6381	 0.00125 	374197.4509	 0.13864 
	 291	288453.1982	 0.01208 	288453.1982	 0.01222 	144226.5991	 0.02077 	   5.6575	 0.00107 	   5.6575	 0.00125 	375485.5661	 0.14244 
	 292	289442.7460	 0.01206 	289442.7460	 0.01221 	144721.3730	 0.02045 	   5.6769	 0.00107 	   5.6769	 0.00125 	376773.6812	 0.12725 
	 293	290432.2939	 0.01204 	290432.2939	 0.01220 	145216.1469	 0.02013 	   5.6963	 0.00107 	   5.6963	 0.00125 	378061.7964	 0.12488 
	 294	291421.8417	 0.01203 	291421.8417	 0.01219 	145710.9209	 0.01981 	   5.7157	 0.00107 	   5.7157	 0.00125 	379349.9115	 0.12345 
	 295	292411.3896	 0.01201 	292411.3896	 0.01218 	146205.6948	 0.01950 	   5.7351	 0.00107 	   5.7351	 0.00125 	380638.0267	 0.13200 
	 296	293400.9374	 0.01200 	293400.9374	 0.01217 	146700.4687	 0.01919 	   5.7545	 0.00107 	   5.7545	 0.00125 	381926.1418	 0.13864 
	 297	294390.4853	 0.01198 	294390.4853	 0.01216 	147195.2426	 0.01889 	   5.7739	 0.00107 	   5.7739	 0.00125 	383214.2570	 0.12155 
	 298	295380.0331	 0.01197 	295380.0331	 0.01216 	147690.0166	 0.01859 	   5.7933	 0.00107 	   5.7933	 0.00124 	384502.3721	 0.11823 
	 299	296369.5810	 0.01196 	296369.5810	 0.01215 	148184.7905	 0.01829 	   5.8128	 0.00107 	   5.8128	 0.00124 	385790.4873	 0.11728 
	 300	297359.1288	 0.01194 	297359.1288	 0.01214 	148679.5644	 0.01800 	   5.8322	 0.00106 	   5.8322	 0.00124 	387078.6024	 0.11918 
	 301	298348.6767	 0.01193 	298348.6767	 0.01213 	149174.3383	 0.01772 	   5.8516	 0.00106 	   5.8516	 0.00124 	388366.7176	 0.12108 
	 302	299338.2245	 0.01191 	299338.2245	 0.01212 	149669.1123	 0.01744 	   5.8710	 0.00106 	   5.8710	 0.00123 	389654.8327	 0.10968 
	 303	300327.7724	 0.01190 	300327.7724	 0.01211 	150163.8862	 0.01716 	   5.8904	 0.00106 	   5.8904	 0.00123 	390942.9479	 0.10161 
	 304	301317.3202	 0.01189 	301317.3202	 0.01210 	150658.6601	 0.01689 	   5.9098	 0.00106 	   5.9098	 0.00123 	392231.0630	 0.12867 
	 305	302306.8681	 0.01187 	302306.8681	 0.01210 	151153.4340	 0.01662 	   5.9292	 0.00106 	   5.9292	 0.00122 	393519.1782	 0.11063 
	 306	303296.4159	 0.01186 	303296.4159	 0.01209 	151648.2080	 0.01635 	   5.9486	 0.00106 	   5.9486	 0.00122 	394807.2933	 0.11348 
	 307	304285.9638	 0.01185 	304285.9638	 0.01208 	152142.9819	 0.01609 	   5.9680	 0.00106 	   5.9680	 0.00122 	396095.4085	 0.11206 
	 308	305275.5116	 0.01184 	305275.5116	 0.01207 	152637.7558	 0.01584 	   5.9874	 0.00106 	   5.9874	 0.00122 	397383.5236	 0.10731 
	 309	306265.0595	 0.01182 	306265.0595	 0.01206 	153132.5297	 0.01558 	   6.0068	 0.00107 	   6.0068	 0.00122 	398671.6388	 0.10778 
	 310	307254.6073	 0.01181 	307254.6073	 0.01206 	153627.3037	 0.01533 	   6.0262	 0.00107 	   6.0262	 0.00122 	399959.7539	 0.11870 
	 311	308244.1552	 0.01180 	308244.1552	 0.01205 	154122.0776	 0.01509 	   6.0457	 0.00107 	   6.0457	 0.00121 	401247.8691	 0.11585 
	 312	309233.7030	 0.01179 	309233.7030	 0.01204 	154616.8515	 0.01485 	   6.0651	 0.00107 	   6.0651	 0.00121 	402535.9842	 0.10683 
	 313	310223.2509	 0.01177 	310223.2509	 0.01203 	155111.6254	 0.01461 	   6.0845	 0.00107 	   6.0845	 0.00121 	403824.0994	 0.10398 
	 314	311212.7987	 0.01176 	311212.7987	 0.01203 	155606.3994	 0.01438 	   6.1039	 0.00107 	   6.1039	 0.00121 	405112.2145	 0.10303 
	 315	312202.3466	 0.01175 	312202.3466	 0.01202 	156101.1733	 0.01415 	   6.1233	 0.00107 	   6.1233	 0.00121 	406400.3297	 0.10161 
	 316	313191.8944	 0.01174 	313191.8944	 0.01201 	156595.9472	 0.01392 	   6.1427	 0.00107 	   6.1427	 0.00121 	407688.4448	 0.10018 
	 317	314181.4423	 0.01173 	314181.4423	 0.01200 	157090.7211	 0.01370 	   6.1621	 0.00107 	   6.1621	 0.00121 	408976.5600	 0.09401 
	 318	315170.9901	 0.01172 	315170.9901	 0.01200 	157585.4951	 0.01348 	   6.1815	 0.00107 	   6.1815	 0.00121 	410264.6751	 0.11395 
	 319	316160.5380	 0.01171 	316160.5380	 0.01199 	158080.2690	 0.01326 	   6.2009	 0.00107 	   6.2009	 0.00121 	411552.7903	 0.10541 
	 320	317150.0858	 0.01169 	317150.0858	 0.01198 	158575.0429	 0.01305 	   6.2203	 0.00107 	   6.2203	 0.00121 	412840.9054	 0.09639 
	 321	318139.6337	 0.01168 	318139.6337	 0.01198 	159069.8168	 0.01284 	   6.2397	 0.00107 	   6.2397	 0.00121 	414129.0206	 0.08167 
	 322	319129.1815	 0.01167 	319129.1815	 0.01197 	159564.5908	 0.01264 	   6.2591	 0.00108 	   6.2591	 0.00121 	415417.1357	 0.09306 
	 323	320118.7294	 0.01166 	320118.7294	 0.01196 	160059.3647	 0.01243 	   6.2786	 0.00108 	   6.2786	 0.00121 	416705.2509	 0.07739 
	 324	321108.2772	 0.01165 	321108.2772	 0.01196 	160554.1386	 0.01223 	   6.2980	 0.00108 	   6.2980	 0.00121 	417993.3660	 0.08784 
	 325	322097.8251	 0.01164 	322097.8251	 0.01195 	161048.9125	 0.01204 	   6.3174	 0.00108 	   6.3174	 0.00121 	419281.4812	 0.08452 
	 326	323087.3729	 0.01163 	323087.3729	 0.01194 	161543.6865	 0.01184 	   6.3368	 0.00108 	   6.3368	 0.00121 	420569.5963	 0.08072 
	 327	324076.9208	 0.01162 	324076.9208	 0.01194 	162038.4604	 0.01165 	   6.3562	 0.00108 	   6.3562	 0.00121 	421857.7115	 0.07549 
	 328	325066.4686	 0.01161 	325066.4686	 0.01193 	162533.2343	 0.01147 	   6.3756	 0.00108 	   6.3756	 0.00121 	423145.8266	 0.07265 
	 329	326056.0165	 0.01160 	326056.0165	 0.01192 	163028.0082	 0.01128 	   6.3950	 0.00108 	   6.3950	 0.00121 	424433.9418	 0.08737 
	 330	327045.5643	 0.01159 	327045.5643	 0.01192 	163522.7822	 0.01110 	   6.4144	 0.00108 	   6.4144	 0.00121 	425722.0569	 0.08642 
	 331	328035.1122	 0.01158 	328035.1122	 0.01191 	164017.5561	 0.01093 	   6.4338	 0.00108 	   6.4338	 0.00121 	427010.1721	 0.08689 
	 332	329024.6600	 0.01157 	329024.6600	 0.01191 	164512.3300	 0.01075 	   6.4532	 0.00108 	   6.4532	 0.00121 	428298.2872	 0.07597 
	 333	330014.2079	 0.01156 	330014.2079	 0.01190 	165007.1039	 0.01058 	   6.4726	 0.00109 	   6.4726	 0.00121 	429586.4024	 0.08547 
	 334	331003.7557	 0.01155 	331003.7557	 0.01189 	165501.8779	 0.01041 	   6.4920	 0.00109 	   6.4920	 0.00121 	430874.5175	 0.07882 
	 335	331993.3036	 0.01155 	331993.3036	 0.01189 	165996.6518	 0.01024 	   6.5115	 0.00109 	   6.5115	 0.00121 	432162.6327	 0.08689 
	 336	332982.8514	 0.01154 	332982.8514	 0.01188 	166491.4257	 0.01008 	   6.5309	 0.00109 	   6.5309	 0.00121 	433450.7478	 0.07360 
	 337	333972.3993	 0.01153 	333972.3993	 0.01188 	166986.1996	 0.00992 	   6.5503	 0.00109 	   6.5503	 0.00121 	434738.8630	 0.09069 
	 338	334961.9471	 0.01152 	334961.9471	 0.01187 	167480.9736	 0.00976 	   6.5697	 0.00108 	   6.5697	 0.00121 	436026.9781	 0.06362 
	 339	335951.4950	 0.01151 	335951.4950	 0.01186 	167975.7475	 0.00960 	   6.5891	 0.00108 	   6.5891	 0.00121 	437315.0933	 0.08357 
	 340	336941.0428	 0.01150 	336941.0428	 0.01186 	168470.5214	 0.00945 	   6.6085	 0.00108 	   6.6085	 0.00121 	438603.2084	 0.07455 
	 341	337930.5906	 0.01149 	337930.5906	 0.01185 	168965.2953	 0.00930 	   6.6279	 0.00108 	   6.6279	 0.00121 	439891.3236	 0.07834 
	 342	338920.1385	 0.01149 	338920.1385	 0.01185 	169460.0692	 0.00915 	   6.6473	 0.00108 	   6.6473	 0.00121 	441179.4387	 0.07549 
	 343	339909.6863	 0.01148 	339909.6863	 0.01184 	169954.8432	 0.00900 	   6.6667	 0.00109 	   6.6667	 0.00121 	442467.5539	 0.07644 
	 344	340899.2342	 0.01147 	340899.2342	 0.01184 	170449.6171	 0.00886 	   6.6861	 0.00109 	   6.6861	 0.00121 	443755.6690	 0.06790 
	 345	341888.7820	 0.01146 	341888.7820	 0.01183 	170944.3910	 0.00872 	   6.7055	 0.00109 	   6.7055	 0.00122 	445043.7841	 0.07834 
	 346	342878.3299	 0.01145 	342878.3299	 0.01183 	171439.1649	 0.00858 	   6.7249	 0.00109 	   6.7249	 0.00122 	446331.8993	 0.06790 
	 347	343867.8777	 0.01144 	343867.8777	 0.01182 	171933.9389	 0.00844 	   6.7444	 0.00109 	   6.7444	 0.00122 	447620.0144	 0.07312 
	 348	344857.4256	 0.01144 	344857.4256	 0.01182 	172428.7128	 0.00831 	   6.7638	 0.00109 	   6.7638	 0.00122 	448908.1296	 0.06932 
	 349	345846.9734	 0.01143 	345846.9734	 0.01181 	172923.4867	 0.00818 	   6.7832	 0.00109 	   6.7832	 0.00122 	450196.2447	 0.07360 
	 350	346836.5213	 0.01142 	346836.5213	 0.01181 	173418.2606	 0.00805 	   6.8026	 0.00109 	   6.8026	 0.00121 	451484.3599	 0.06885 
	 351	347826.0691	 0.01141 	347826.0691	 0.01180 	173913.0346	 0.00792 	   6.8220	 0.00108 	   6.8220	 0.00121 	452772.4750	 0.07644 
	 352	348815.6170	 0.01141 	348815.6170	 0.01180 	174407.8085	 0.00779 	   6.8414	 0.00108 	   6.8414	 0.00121 	454060.5902	 0.06315 
	 353	349805.1648	 0.01140 	349805.1648	 0.01179 	174902.5824	 0.00767 	   6.8608	 0.00108 	   6.8608	 0.00121 	455348.7053	 0.06600 
	 354	350794.7127	 0.01139 	350794.7127	 0.01179 	175397.3563	 0.00755 	   6.8802	 0.00108 	   6.8802	 0.00120 	456636.8205	 0.07075 
	 355	351784.2605	 0.01138 	351784.2605	 0.01178 	175892.1303	 0.00743 	   6.8996	 0.00108 	   6.8996	 0.00120 	457924.9356	 0.05413 
	 356	352773.8084	 0.01138 	352773.8084	 0.01178 	176386.9042	 0.00731 	   6.9190	 0.00108 	   6.9190	 0.00120 	459213.0508	 0.06885 
	 357	353763.3562	 0.01137 	353763.3562	 0.01177 	176881.6781	 0.00720 	   6.9384	 0.00108 	   6.9384	 0.00119 	460501.1659	 0.06457 
	 358	354752.9041	 0.01136 	354752.9041	 0.01177 	177376.4520	 0.00708 	   6.9578	 0.00108 	   6.9578	 0.00119 	461789.2811	 0.06315 
	 359	355742.4519	 0.01136 	355742.4519	 0.01176 	177871.2260	 0.00697 	   6.9772	 0.00108 	   6.9772	 0.00119 	463077.3962	 0.05223 
	 360	356731.9998	 0.01135 	356731.9998	 0.01176 	178365.9999	 0.00686 	   6.9967	 0.00108 	   6.9967	 0.00119 	464365.5114	 0.06932 
	 361	357721.5476	 0.01134 	357721.5476	 0.01176 	178860.7738	 0.00676 	   7.0161	 0.00109 	   7.0161	 0.00118 	465653.6265	 0.05935 
	 362	358711.0955	 0.01134 	358711.0955	 0.01175 	179355.5477	 0.00665 	   7.0355	 0.00109 	   7.0355	 0.00118 	466941.7417	 0.05840 
	 363	359700.6433	 0.01133 	359700.6433	 0.01175 	179850.3217	 0.00655 	   7.0549	 0.00109 	   7.0549	 0.00118 	468229.8568	 0.05365 
	 364	360690.1912	 0.01132 	360690.1912	 0.01174 	180345.0956	 0.00644 	   7.0743	 0.00109 	   7.0743	 0.00118 	469517.9720	 0.06030 
	 365	361679.7390	 0.01132 	361679.7390	 0.01174 	180839.8695	 0.00634 	   7.0937	 0.00109 	   7.0937	 0.00118 	470806.0871	 0.05270 
	 366	362669.2869	 0.01131 	362669.2869	 0.01173 	181334.6434	 0.00624 	   7.1131	 0.00109 	   7.1131	 0.00118 	472094.2023	 0.05508 
	 367	363658.8347	 0.01130 	363658.8347	 0.01173 	181829.4174	 0.00615 	   7.1325	 0.00109 	   7.1325	 0.00118 	473382.3174	 0.05650 
	 368	364648.3826	 0.01130 	364648.3826	 0.01173 	182324.1913	 0.00605 	   7.1519	 0.00109 	   7.1519	 0.00118 	474670.4326	 0.05413 
	 369	365637.9304	 0.01129 	365637.9304	 0.01172 	182818.9652	 0.00596 	   7.1713	 0.00110 	   7.1713	 0.00118 	475958.5477	 0.05888 
	 370	366627.4783	 0.01129 	366627.4783	 0.01172 	183313.7391	 0.00586 	   7.1907	 0.00110 	   7.1907	 0.00118 	477246.6629	 0.06030 
	 371	367617.0261	 0.01128 	367617.0261	 0.01171 	183808.5131	 0.00577 	   7.2101	 0.00110 	   7.2101	 0.00118 	478534.7780	 0.05793 
	 372	368606.5740	 0.01127 	368606.5740	 0.01171 	184303.2870	 0.00568 	   7.2296	 0.00110 	   7.2296	 0.00118 	479822.8932	 0.06078 
	 373	369596.1218	 0.01127 	369596.1218	 0.01170 	184798.0609	 0.00560 	   7.2490	 0.00109 	   7.2490	 0.00118 	481111.0083	 0.06125 
	 374	370585.6697	 0.01126 	370585.6697	 0.01170 	185292.8348	 0.00551 	   7.2684	 0.00109 	   7.2684	 0.00118 	482399.1235	 0.05365 
	 375	371575.2175	 0.01126 	371575.2175	 0.01170 	185787.6088	 0.00543 	   7.2878	 0.00109 	   7.2878	 0.00118 	483687.2386	 0.05745 
	 376	372564.7654	 0.01125 	372564.7654	 0.01169 	186282.3827	 0.00534 	   7.3072	 0.00109 	   7.3072	 0.00118 	484975.3538	 0.05080 
	 377	373554.3132	 0.01124 	373554.3132	 0.01169 	186777.1566	 0.00526 	   7.3266	 0.00109 	   7.3266	 0.00118 	486263.4689	 0.05033 
	 378	374543.8611	 0.01124 	374543.8611	 0.01169 	187271.9305	 0.00518 	   7.3460	 0.00108 	   7.3460	 0.00119 	487551.5841	 0.04891 
	 379	375533.4089	 0.01123 	375533.4089	 0.01168 	187766.7045	 0.00510 	   7.3654	 0.00108 	   7.3654	 0.00119 	488839.6992	 0.05888 
	 380	376522.9568	 0.01123 	376522.9568	 0.01168 	188261.4784	 0.00502 	   7.3848	 0.00108 	   7.3848	 0.00119 	490127.8144	 0.05080 
	 381	377512.5046	 0.01122 	377512.5046	 0.01167 	188756.2523	 0.00495 	   7.4042	 0.00107 	   7.4042	 0.00119 	491415.9295	 0.05365 
	 382	378502.0525	 0.01122 	378502.0525	 0.01167 	189251.0262	 0.00487 	   7.4236	 0.00107 	   7.4236	 0.00119 	492704.0447	 0.04321 
	 383	379491.6003	 0.01121 	379491.6003	 0.01167 	189745.8002	 0.00480 	   7.4430	 0.00107 	   7.4430	 0.00119 	493992.1598	 0.04463 
	 384	380481.1482	 0.01121 	380481.1482	 0.01166 	190240.5741	 0.00473 	   7.4625	 0.00107 	   7.4625	 0.00119 	495280.2750	 0.05793 
	 385	381470.6960	 0.01120 	381470.6960	 0.01166 	190735.3480	 0.00465 	   7.4819	 0.00107 	   7.4819	 0.00118 	496568.3901	 0.04368 
	 386	382460.2439	 0.01120 	382460.2439	 0.01166 	191230.1219	 0.00458 	   7.5013	 0.00107 	   7.5013	 0.00118 	497856.5053	 0.04226 
	 387	383449.7917	 0.01119 	383449.7917	 0.01165 	191724.8959	 0.00452 	   7.5207	 0.00106 	   7.5207	 0.00118 	499144.6204	 0.03609 
	 388	384439.3396	 0.01119 	384439.3396	 0.01165 	192219.6698	 0.00445 	   7.5401	 0.00106 	   7.5401	 0.00118 	500432.7356	 0.03941 
	 389	385428.8874	 0.01118 	385428.8874	 0.01165 	192714.4437	 0.00438 	   7.5595	 0.00106 	   7.5595	 0.00117 	501720.8507	 0.04226 
	 390	386418.4353	 0.01118 	386418.4353	 0.01164 	193209.2176	 0.00432 	   7.5789	 0.00106 	   7.5789	 0.00117 	503008.9659	 0.04701 
	 391	387407.9831	 0.01117 	387407.9831	 0.01164 	193703.9916	 0.00425 	   7.5983	 0.00106 	   7.5983	 0.00117 	504297.0810	 0.04891 
	 392	388397.5310	 0.01117 	388397.5310	 0.01164 	194198.7655	 0.00419 	   7.6177	 0.00106 	   7.6177	 0.00117 	505585.1962	 0.04843 
	 393	389387.0788	 0.01116 	389387.0788	 0.01163 	194693.5394	 0.00413 	   7.6371	 0.00106 	   7.6371	 0.00117 	506873.3113	 0.04606 
	 394	390376.6267	 0.01116 	390376.6267	 0.01163 	195188.3133	 0.00407 	   7.6565	 0.00106 	   7.6565	 0.00117 	508161.4265	 0.04036 
	 395	391366.1745	 0.01115 	391366.1745	 0.01163 	195683.0873	 0.00401 	   7.6759	 0.00106 	   7.6759	 0.00117 	509449.5416	 0.03893 
	 396	392355.7224	 0.01115 	392355.7224	 0.01162 	196177.8612	 0.00395 	   7.6954	 0.00107 	   7.6954	 0.00117 	510737.6568	 0.04036 
	 397	393345.2702	 0.01114 	393345.2702	 0.01162 	196672.6351	 0.00389 	   7.7148	 0.00107 	   7.7148	 0.00117 	512025.7719	 0.04606 
	 398	394334.8181	 0.01114 	394334.8181	 0.01162 	197167.4090	 0.00383 	   7.7342	 0.00107 	   7.7342	 0.00117 	513313.8871	 0.04511 
	 399	395324.3659	 0.01113 	395324.3659	 0.01161 	197662.1830	 0.00378 	   7.7536	 0.00107 	   7.7536	 0.00117 	514602.0022	 0.03988 
	 400	396313.9138	 0.01113 	396313.9138	 0.01161 	198156.9569	 0.00372 	   7.7730	 0.00107 	   7.7730	 0.00117 	515890.1174	 0.03893 
	 401	397303.4616	 0.01112 	397303.4616	 0.01161 	198651.7308	 0.00367 	   7.7924	 0.00107 	   7.7924	 0.00117 	517178.2325	 0.03893 
	 402	398293.0095	 0.01112 	398293.0095	 0.01160 	199146.5047	 0.00361 	   7.8118	 0.00108 	   7.8118	 0.00117 	518466.3477	 0.04606 
	 403	399282.5573	 0.01111 	399282.5573	 0.01160 	199641.2787	 0.00356 	   7.8312	 0.00108 	   7.8312	 0.00117 	519754.4628	 0.04463 
	 404	400272.1052	 0.01111 	400272.1052	 0.01160 	200136.0526	 0.00351 	   7.8506	 0.00108 	   7.8506	 0.00117 	521042.5780	 0.03561 
	 405	401261.6530	 0.01111 	401261.6530	 0.01160 	200630.8265	 0.00346 	   7.8700	 0.00108 	   7.8700	 0.00117 	522330.6931	 0.03656 
	 406	402251.2009	 0.01110 	402251.2009	 0.01159 	201125.6004	 0.00341 	   7.8894	 0.00108 	   7.8894	 0.00117 	523618.8083	 0.03656 
	 407	403240.7487	 0.01110 	403240.7487	 0.01159 	201620.3744	 0.00336 	   7.9088	 0.00109 	   7.9088	 0.00116 	524906.9234	 0.03893 
	 408	404230.2966	 0.01109 	404230.2966	 0.01159 	202115.1483	 0.00331 	   7.9283	 0.00109 	   7.9283	 0.00116 	526195.0386	 0.02706 
	 409	405219.8444	 0.01109 	405219.8444	 0.01158 	202609.9222	 0.00327 	   7.9477	 0.00109 	   7.9477	 0.00116 	527483.1537	 0.04036 
	 410	406209.3923	 0.01109 	406209.3923	 0.01158 	203104.6961	 0.00322 	   7.9671	 0.00109 	   7.9671	 0.00116 	528771.2689	 0.03609 
	 411	407198.9401	 0.01108 	407198.9401	 0.01158 	203599.4701	 0.00318 	   7.9865	 0.00109 	   7.9865	 0.00116 	530059.3840	 0.03324 
	 412	408188.4880	 0.01108 	408188.4880	 0.01158 	204094.2440	 0.00313 	   8.0059	 0.00109 	   8.0059	 0.00116 	531347.4992	 0.04321 
	 413	409178.0358	 0.01107 	409178.0358	 0.01157 	204589.0179	 0.00309 	   8.0253	 0.00110 	   8.0253	 0.00116 	532635.6143	 0.03229 
	 414	410167.5837	 0.01107 	410167.5837	 0.01157 	205083.7918	 0.00305 	   8.0447	 0.00110 	   8.0447	 0.00116 	533923.7295	 0.02896 
	 415	411157.1315	 0.01107 	411157.1315	 0.01157 	205578.5658	 0.00300 	   8.0641	 0.00110 	   8.0641	 0.00116 	535211.8446	 0.03371 
	 416	412146.6794	 0.01106 	412146.6794	 0.01156 	206073.3397	 0.00296 	   8.0835	 0.00110 	   8.0835	 0.00116 	536499.9598	 0.03704 
	 417	413136.2272	 0.01106 	413136.2272	 0.01156 	206568.1136	 0.00292 	   8.1029	 0.00110 	   8.1029	 0.00116 	537788.0749	 0.03561 
	 418	414125.7751	 0.01105 	414125.7751	 0.01156 	207062.8875	 0.00288 	   8.1223	 0.00110 	   8.1223	 0.00116 	539076.1901	 0.02991 
	 419	415115.3229	 0.01105 	415115.3229	 0.01156 	207557.6615	 0.00284 	   8.1417	 0.00110 	   8.1417	 0.00116 	540364.3052	 0.03181 
	 420	416104.8708	 0.01105 	416104.8708	 0.01155 	208052.4354	 0.00280 	   8.1611	 0.00110 	   8.1611	 0.00116 	541652.4204	 0.02801 
	 421	417094.4186	 0.01104 	417094.4186	 0.01155 	208547.2093	 0.00276 	   8.1806	 0.00110 	   8.1806	 0.00116 	542940.5355	 0.02801 
	 422	418083.9665	 0.01104 	418083.9665	 0.01155 	209041.9832	 0.00273 	   8.2000	 0.00110 	   8.2000	 0.00116 	544228.6507	 0.03561 
	 423	419073.5143	 0.01103 	419073.5143	 0.01155 	209536.7572	 0.00269 	   8.2194	 0.00110 	   8.2194	 0.00116 	545516.7658	 0.02706 
	 424	420063.0622	 0.01103 	420063.0622	 0.01154 	210031.5311	 0.00265 	   8.2388	 0.00110 	   8.2388	 0.00115 	546804.8810	 0.03276 
	 425	421052.6100	 0.01103 	421052.6100	 0.01154 	210526.3050	 0.00262 	   8.2582	 0.00110 	   8.2582	 0.00115 	548092.9961	 0.02754 
	 426	422042.1579	 0.01102 	422042.1579	 0.01154 	211021.0789	 0.00258 	   8.2776	 0.00110 	   8.2776	 0.00115 	549381.1113	 0.02801 
	 427	423031.7057	 0.01102 	423031.7057	 0.01154 	211515.8529	 0.00255 	   8.2970	 0.00110 	   8.2970	 0.00115 	550669.2264	 0.03324 
	 428	424021.2536	 0.01102 	424021.2536	 0.01153 	212010.6268	 0.00252 	   8.3164	 0.00110 	   8.3164	 0.00115 	551957.3416	 0.03514 
	 429	425010.8014	 0.01101 	425010.8014	 0.01153 	212505.4007	 0.00248 	   8.3358	 0.00110 	   8.3358	 0.00115 	553245.4567	 0.03704 
	 430	426000.3493	 0.01101 	426000.3493	 0.01153 	213000.1746	 0.00245 	   8.3552	 0.00110 	   8.3552	 0.00115 	554533.5719	 0.03229 
	 431	426989.8971	 0.01101 	426989.8971	 0.01153 	213494.9486	 0.00242 	   8.3746	 0.00110 	   8.3746	 0.00115 	555821.6870	 0.03798 
	 432	427979.4450	 0.01100 	427979.4450	 0.01152 	213989.7225	 0.00239 	   8.3940	 0.00110 	   8.3940	 0.00115 	557109.8022	 0.02801 
	 433	428968.9928	 0.01100 	428968.9928	 0.01152 	214484.4964	 0.00236 	   8.4135	 0.00110 	   8.4135	 0.00114 	558397.9173	 0.02754 
	 434	429958.5407	 0.01100 	429958.5407	 0.01152 	214979.2703	 0.00233 	   8.4329	 0.00110 	   8.4329	 0.00114 	559686.0325	 0.02801 
	 435	430948.0885	 0.01099 	430948.0885	 0.01152 	215474.0443	 0.00230 	   8.4523	 0.00110 	   8.4523	 0.00114 	560974.1476	 0.03181 
	 436	431937.6364	 0.01099 	431937.6364	 0.01152 	215968.8182	 0.00227 	   8.4717	 0.00110 	   8.4717	 0.00113 	562262.2628	 0.02469 
	 437	432927.1842	 0.01099 	432927.1842	 0.01151 	216463.5921	 0.00224 	   8.4911	 0.00110 	   8.4911	 0.00113 	563550.3779	 0.02516 
	 438	433916.7321	 0.01098 	433916.7321	 0.01151 	216958.3660	 0.00221 	   8.5105	 0.00110 	   8.5105	 0.00113 	564838.4931	 0.03181 
	 439	434906.2799	 0.01098 	434906.2799	 0.01151 	217453.1400	 0.00218 	   8.5299	 0.00110 	   8.5299	 0.00113 	566126.6082	 0.02896 
	 440	435895.8278	 0.01098 	435895.8278	 0.01151 	217947.9139	 0.00216 	   8.5493	 0.00109 	   8.5493	 0.00112 	567414.7234	 0.03229 
	 441	436885.3756	 0.01097 	436885.3756	 0.01150 	218442.6878	 0.00213 	   8.5687	 0.00109 	   8.5687	 0.00112 	568702.8385	 0.03181 
	 442	437874.9235	 0.01097 	437874.9235	 0.01150 	218937.4617	 0.00210 	   8.5881	 0.00109 	   8.5881	 0.00112 	569990.9537	 0.02469 
	 443	438864.4713	 0.01097 	438864.4713	 0.01150 	219432.2357	 0.00208 	   8.6075	 0.00109 	   8.6075	 0.00111 	571279.0688	 0.03229 
	 444	439854.0192	 0.01096 	439854.0192	 0.01150 	219927.0096	 0.00205 	   8.6269	 0.00109 	   8.6269	 0.00111 	572567.1839	 0.02706 
	 445	440843.5670	 0.01096 	440843.5670	 0.01150 	220421.7835	 0.00203 	   8.6464	 0.00109 	   8.6464	 0.00111 	573855.2991	 0.02516 
	 446	441833.1149	 0.01096 	441833.1149	 0.01149 	220916.5574	 0.00200 	   8.6658	 0.00109 	   8.6658	 0.00111 	575143.4142	 0.02137 
	 447	442822.6627	 0.01096 	442822.6627	 0.01149 	221411.3314	 0.00198 	   8.6852	 0.00108 	   8.6852	 0.00111 	576431.5294	 0.01804 
	 448	443812.2106	 0.01095 	443812.2106	 0.01149 	221906.1053	 0.00195 	   8.7046	 0.00108 	   8.7046	 0.00110 	577719.6445	 0.02184 
	 449	444801.7584	 0.01095 	444801.7584	 0.01149 	222400.8792	 0.00193 	   8.7240	 0.00108 	   8.7240	 0.00110 	579007.7597	 0.03229 
	 450	445791.3063	 0.01095 	445791.3063	 0.01148 	222895.6531	 0.00191 	   8.7434	 0.00108 	   8.7434	 0.00110 	580295.8748	 0.02849 
	 451	446780.8541	 0.01094 	446780.8541	 0.01148 	223390.4271	 0.00188 	   8.7628	 0.00108 	   8.7628	 0.00110 	581583.9900	 0.01994 
	 452	447770.4020	 0.01094 	447770.4020	 0.01148 	223885.2010	 0.00186 	   8.7822	 0.00108 	   8.7822	 0.00110 	582872.1051	 0.01804 
	 453	448759.9498	 0.01094 	448759.9498	 0.01148 	224379.9749	 0.00184 	   8.8016	 0.00108 	   8.8016	 0.00110 	584160.2203	 0.02564 
	 454	449749.4977	 0.01094 	449749.4977	 0.01148 	224874.7488	 0.00182 	   8.8210	 0.00107 	   8.8210	 0.00110 	585448.3354	 0.02422 
	 455	450739.0455	 0.01093 	450739.0455	 0.01147 	225369.5228	 0.00180 	   8.8404	 0.00107 	   8.8404	 0.00110 	586736.4506	 0.02896 
	 456	451728.5934	 0.01093 	451728.5934	 0.01147 	225864.2967	 0.00178 	   8.8598	 0.00107 	   8.8598	 0.00110 	588024.5657	 0.02279 
	 457	452718.1412	 0.01093 	452718.1412	 0.01147 	226359.0706	 0.00176 	   8.8793	 0.00107 	   8.8793	 0.00110 	589312.6809	 0.02659 
	 458	453707.6891	 0.01092 	453707.6891	 0.01147 	226853.8445	 0.00174 	   8.8987	 0.00107 	   8.8987	 0.00110 	590600.7960	 0.01852 
	 459	454697.2369	 0.01092 	454697.2369	 0.01147 	227348.6185	 0.00172 	   8.9181	 0.00107 	   8.9181	 0.00110 	591888.9112	 0.01994 
	 460	455686.7848	 0.01092 	455686.7848	 0.01146 	227843.3924	 0.00170 	   8.9375	 0.00107 	   8.9375	 0.00110 	593177.0263	 0.02611 
	 461	456676.3326	 0.01092 	456676.3326	 0.01146 	228338.1663	 0.00168 	   8.9569	 0.00107 	   8.9569	 0.00110 	594465.1415	 0.02564 
	 462	457665.8805	 0.01091 	457665.8805	 0.01146 	228832.9402	 0.00166 	   8.9763	 0.00107 	   8.9763	 0.00110 	595753.2566	 0.01947 
	 463	458655.4283	 0.01091 	458655.4283	 0.01146 	229327.7142	 0.00164 	   8.9957	 0.00107 	   8.9957	 0.00110 	597041.3718	 0.01947 
	 464	459644.9762	 0.01091 	459644.9762	 0.01146 	229822.4881	 0.00163 	   9.0151	 0.00106 	   9.0151	 0.00110 	598329.4869	 0.02327 
	 465	460634.5240	 0.01091 	460634.5240	 0.01146 	230317.2620	 0.00161 	   9.0345	 0.00106 	   9.0345	 0.00110 	599617.6021	 0.02184 
	 466	461624.0719	 0.01090 	461624.0719	 0.01145 	230812.0359	 0.00159 	   9.0539	 0.00106 	   9.0539	 0.00109 	600905.7172	 0.01804 
	 467	462613.6197	 0.01090 	462613.6197	 0.01145 	231306.8099	 0.00157 	   9.0733	 0.00106 	   9.0733	 0.00109 	602193.8324	 0.01519 
	 468	463603.1676	 0.01090 	463603.1676	 0.01145 	231801.5838	 0.00156 	   9.0927	 0.00106 	   9.0927	 0.00109 	603481.9475	 0.02279 
	 469	464592.7154	 0.01090 	464592.7154	 0.01145 	232296.3577	 0.00154 	   9.1122	 0.00106 	   9.1122	 0.00109 	604770.0627	 0.01994 
	 470	465582.2633	 0.01089 	465582.2633	 0.01145 	232791.1316	 0.00152 	   9.1316	 0.00106 	   9.1316	 0.00109 	606058.1778	 0.02374 
	 471	466571.8111	 0.01089 	466571.8111	 0.01144 	233285.9056	 0.00151 	   9.1510	 0.00106 	   9.1510	 0.00108 	607346.2930	 0.01994 
	 472	467561.3590	 0.01089 	467561.3590	 0.01144 	233780.6795	 0.00149 	   9.1704	 0.00106 	   9.1704	 0.00108 	608634.4081	 0.02849 
	 473	468550.9068	 0.01089 	468550.9068	 0.01144 	234275.4534	 0.00148 	   9.1898	 0.00106 	   9.1898	 0.00108 	609922.5233	 0.01947 
	 474	469540.4547	 0.01088 	469540.4547	 0.01144 	234770.2273	 0.00146 	   9.2092	 0.00106 	   9.2092	 0.00107 	611210.6384	 0.02184 
	 475	470530.0025	 0.01088 	470530.0025	 0.01144 	235265.0013	 0.00145 	   9.2286	 0.00106 	   9.2286	 0.00107 	612498.7536	 0.02944 
	 476	471519.5504	 0.01088 	471519.5504	 0.01144 	235759.7752	 0.00143 	   9.2480	 0.00107 	   9.2480	 0.00107 	613786.8687	 0.01899 
	 477	472509.0982	 0.01088 	472509.0982	 0.01143 	236254.5491	 0.00142 	   9.2674	 0.00107 	   9.2674	 0.00106 	615074.9839	 0.02327 
	 478	473498.6460	 0.01087 	473498.6460	 0.01143 	236749.3230	 0.00140 	   9.2868	 0.00107 	   9.2868	 0.00106 	616363.0990	 0.02089 
	 479	474488.1939	 0.01087 	474488.1939	 0.01143 	237244.0969	 0.00139 	   9.3062	 0.00107 	   9.3062	 0.00106 	617651.2142	 0.02564 
	 480	475477.7417	 0.01087 	475477.7417	 0.01143 	237738.8709	 0.00138 	   9.3256	 0.00107 	   9.3256	 0.00105 	618939.3293	 0.01519 
	 481	476467.2896	 0.01087 	476467.2896	 0.01143 	238233.6448	 0.00136 	   9.3450	 0.00107 	   9.3450	 0.00105 	620227.4445	 0.02279 
	 482	477456.8374	 0.01086 	477456.8374	 0.01143 	238728.4187	 0.00135 	   9.3645	 0.00107 	   9.3645	 0.00105 	621515.5596	 0.01804 
	 483	478446.3853	 0.01086 	478446.3853	 0.01142 	239223.1926	 0.00134 	   9.3839	 0.00107 	   9.3839	 0.00105 	622803.6748	 0.02279 
	 484	479435.9331	 0.01086 	479435.9331	 0.01142 	239717.9666	 0.00133 	   9.4033	 0.00107 	   9.4033	 0.00104 	624091.7899	 0.02754 
	 485	480425.4810	 0.01086 	480425.4810	 0.01142 	240212.7405	 0.00131 	   9.4227	 0.00108 	   9.4227	 0.00104 	625379.9051	 0.02279 
	 486	481415.0288	 0.01086 	481415.0288	 0.01142 	240707.5144	 0.00130 	   9.4421	 0.00108 	   9.4421	 0.00104 	626668.0202	 0.01804 
	 487	482404.5767	 0.01085 	482404.5767	 0.01142 	241202.2883	 0.00129 	   9.4615	 0.00108 	   9.4615	 0.00104 	627956.1354	 0.01757 
	 488	483394.1245	 0.01085 	483394.1245	 0.01142 	241697.0623	 0.00128 	   9.4809	 0.00108 	   9.4809	 0.00104 	629244.2505	 0.01947 
	 489	484383.6724	 0.01085 	484383.6724	 0.01141 	242191.8362	 0.00127 	   9.5003	 0.00107 	   9.5003	 0.00103 	630532.3657	 0.01899 
	 490	485373.2202	 0.01085 	485373.2202	 0.01141 	242686.6101	 0.00125 	   9.5197	 0.00107 	   9.5197	 0.00103 	631820.4808	 0.01899 
	 491	486362.7681	 0.01084 	486362.7681	 0.01141 	243181.3840	 0.00124 	   9.5391	 0.00107 	   9.5391	 0.00103 	633108.5960	 0.01899 
	 492	487352.3159	 0.01084 	487352.3159	 0.01141 	243676.1580	 0.00123 	   9.5585	 0.00107 	   9.5585	 0.00103 	634396.7111	 0.02042 
	 493	488341.8638	 0.01084 	488341.8638	 0.01141 	244170.9319	 0.00122 	   9.5779	 0.00107 	   9.5779	 0.00103 	635684.8263	 0.01472 
	 494	489331.4116	 0.01084 	489331.4116	 0.01141 	244665.7058	 0.00121 	   9.5974	 0.00107 	   9.5974	 0.00103 	636972.9414	 0.01852 
	 495	490320.9595	 0.01084 	490320.9595	 0.01141 	245160.4797	 0.00120 	   9.6168	 0.00107 	   9.6168	 0.00103 	638261.0566	 0.01757 
	 496	491310.5073	 0.01083 	491310.5073	 0.01140 	245655.2537	 0.00119 	   9.6362	 0.00107 	   9.6362	 0.00103 	639549.1717	 0.01852 
	 497	492300.0552	 0.01083 	492300.0552	 0.01140 	246150.0276	 0.00118 	   9.6556	 0.00107 	   9.6556	 0.00103 	640837.2869	 0.01235 
	 498	493289.6030	 0.01083 	493289.6030	 0.01140 	246644.8015	 0.00117 	   9.6750	 0.00107 	   9.6750	 0.00103 	642125.4020	 0.01614 
	 499	494279.1509	 0.01083 	494279.1509	 0.01140 	247139.5754	 0.00116 	   9.6944	 0.00107 	   9.6944	 0.00103 	643413.5172	 0.01757 
	 500	495268.6987	 0.01083 	495268.6987	 0.01140 	247634.3494	 0.00115 	   9.7138	 0.00107 	   9.7138	 0.00103 	644701.6323	 0.01567 
	 501	496258.2466	 0.01082 	496258.2466	 0.01140 	248129.1233	 0.00114 	   9.7332	 0.00107 	   9.7332	 0.00103 	645989.7475	 0.01662 
	 502	497247.7944	 0.01082 	497247.7944	 0.01139 	248623.8972	 0.00113 	   9.7526	 0.00106 	   9.7526	 0.00103 	647277.8626	 0.01899 
	 503	498237.3423	 0.01082 	498237.3423	 0.01139 	249118.6711	 0.00112 	   9.7720	 0.00106 	   9.7720	 0.00103 	648565.9778	 0.01662 
	 504	499226.8901	 0.01082 	499226.8901	 0.01139 	249613.4451	 0.00111 	   9.7914	 0.00106 	   9.7914	 0.00103 	649854.0929	 0.01852 
	 505	500216.4380	 0.01082 	500216.4380	 0.01139 	250108.2190	 0.00110 	   9.8108	 0.00106 	   9.8108	 0.00103 	651142.2081	 0.01852 
	 506	501205.9858	 0.01081 	501205.9858	 0.01139 	250602.9929	 0.00109 	   9.8303	 0.00106 	   9.8303	 0.00102 	652430.3232	 0.01852 
	 507	502195.5337	 0.01081 	502195.5337	 0.01139 	251097.7668	 0.00109 	   9.8497	 0.00106 	   9.8497	 0.00102 	653718.4384	 0.01804 
	 508	503185.0815	 0.01081 	503185.0815	 0.01139 	251592.5408	 0.00108 	   9.8691	 0.00106 	   9.8691	 0.00102 	655006.5535	 0.01757 
	 509	504174.6294	 0.01081 	504174.6294	 0.01138 	252087.3147	 0.00107 	   9.8885	 0.00106 	   9.8885	 0.00102 	656294.6687	 0.01519 
	 510	505164.1772	 0.01081 	505164.1772	 0.01138 	252582.0886	 0.00106 	   9.9079	 0.00105 	   9.9079	 0.00102 	657582.7838	 0.01567 
	 511	506153.7251	 0.01080 	506153.7251	 0.01138 	253076.8625	 0.00105 	   9.9273	 0.00105 	   9.9273	 0.00102 	658870.8990	 0.01567 
	 512	507143.2729	 0.01080 	507143.2729	 0.01138 	253571.6365	 0.00105 	   9.9467	 0.00105 	   9.9467	 0.00102 	660159.0141	 0.01804 
	 513	508132.8208	 0.01080 	508132.8208	 0.01138 	254066.4104	 0.00104 	   9.9661	 0.00105 	   9.9661	 0.00102 	661447.1293	 0.01994 
	 514	509122.3686	 0.01080 	509122.3686	 0.01138 	254561.1843	 0.00103 	   9.9855	 0.00105 	   9.9855	 0.00101 	662735.2444	 0.01757 
	 515	510111.9165	 0.01080 	510111.9165	 0.01138 	255055.9582	 0.00102 	  10.0049	 0.00105 	  10.0049	 0.00101 	664023.3596	 0.01852 
	 516	511101.4643	 0.01079 	511101.4643	 0.01138 	255550.7322	 0.00102 	  10.0243	 0.00104 	  10.0243	 0.00101 	665311.4747	 0.01519 
	 517	512091.0122	 0.01079 	512091.0122	 0.01137 	256045.5061	 0.00101 	  10.0437	 0.00104 	  10.0437	 0.00101 	666599.5899	 0.01377 
	 518	513080.5600	 0.01079 	513080.5600	 0.01137 	256540.2800	 0.00100 	  10.0632	 0.00104 	  10.0632	 0.00101 	667887.7050	 0.01709 
	 519	514070.1079	 0.01079 	514070.1079	 0.01137 	257035.0539	 0.00099 	  10.0826	 0.00104 	  10.0826	 0.00100 	669175.8202	 0.01472 
	 520	515059.6557	 0.01079 	515059.6557	 0.01137 	257529.8279	 0.00099 	  10.1020	 0.00104 	  10.1020	 0.00100 	670463.9353	 0.01709 
	 521	516049.2036	 0.01079 	516049.2036	 0.01137 	258024.6018	 0.00098 	  10.1214	 0.00103 	  10.1214	 0.00100 	671752.0505	 0.01235 
	 522	517038.7514	 0.01078 	517038.7514	 0.01137 	258519.3757	 0.00097 	  10.1408	 0.00103 	  10.1408	 0.00100 	673040.1656	 0.01377 
	 523	518028.2993	 0.01078 	518028.2993	 0.01137 	259014.1496	 0.00097 	  10.1602	 0.00103 	  10.1602	 0.00099 	674328.2808	 0.02137 
	 524	519017.8471	 0.01078 	519017.8471	 0.01136 	259508.9236	 0.00096 	  10.1796	 0.00103 	  10.1796	 0.00099 	675616.3959	 0.01377 
	 525	520007.3950	 0.01078 	520007.3950	 0.01136 	260003.6975	 0.00095 	  10.1990	 0.00102 	  10.1990	 0.00099 	676904.5111	 0.01235 
	 526	520996.9428	 0.01078 	520996.9428	 0.01136 	260498.4714	 0.00095 	  10.2184	 0.00102 	  10.2184	 0.00098 	678192.6262	 0.01662 
	 527	521986.4907	 0.01077 	521986.4907	 0.01136 	260993.2453	 0.00094 	  10.2378	 0.00102 	  10.2378	 0.00098 	679480.7414	 0.01329 
	 528	522976.0385	 0.01077 	522976.0385	 0.01136 	261488.0193	 0.00094 	  10.2572	 0.00101 	  10.2572	 0.00098 	680768.8565	 0.01235 
	 529	523965.5864	 0.01077 	523965.5864	 0.01136 	261982.7932	 0.00093 	  10.2766	 0.00101 	  10.2766	 0.00098 	682056.9717	 0.01662 
	 530	524955.1342	 0.01077 	524955.1342	 0.01136 	262477.5671	 0.00092 	  10.2961	 0.00101 	  10.2961	 0.00097 	683345.0868	 0.01567 
	 531	525944.6821	 0.01077 	525944.6821	 0.01136 	262972.3410	 0.00092 	  10.3155	 0.00101 	  10.3155	 0.00097 	684633.2020	 0.01045 
	 532	526934.2299	 0.01077 	526934.2299	 0.01135 	263467.1150	 0.00091 	  10.3349	 0.00100 	  10.3349	 0.00097 	685921.3171	 0.01472 
	 533	527923.7778	 0.01076 	527923.7778	 0.01135 	263961.8889	 0.00091 	  10.3543	 0.00100 	  10.3543	 0.00097 	687209.4323	 0.01377 
	 534	528913.3256	 0.01076 	528913.3256	 0.01135 	264456.6628	 0.00090 	  10.3737	 0.00100 	  10.3737	 0.00096 	688497.5474	 0.01567 
	 535	529902.8735	 0.01076 	529902.8735	 0.01135 	264951.4367	 0.00090 	  10.3931	 0.00100 	  10.3931	 0.00096 	689785.6626	 0.01614 
	 536	530892.4213	 0.01076 	530892.4213	 0.01135 	265446.2107	 0.00089 	  10.4125	 0.00100 	  10.4125	 0.00096 	691073.7777	 0.01614 
	 537	531881.9692	 0.01076 	531881.9692	 0.01135 	265940.9846	 0.00089 	  10.4319	 0.00099 	  10.4319	 0.00096 	692361.8929	 0.01662 
	 538	532871.5170	 0.01076 	532871.5170	 0.01135 	266435.7585	 0.00088 	  10.4513	 0.00099 	  10.4513	 0.00096 	693650.0080	 0.01187 
	 539	533861.0649	 0.01075 	533861.0649	 0.01135 	266930.5324	 0.00088 	  10.4707	 0.00099 	  10.4707	 0.00096 	694938.1232	 0.01567 
	 540	534850.6127	 0.01075 	534850.6127	 0.01134 	267425.3064	 0.00087 	  10.4901	 0.00099 	  10.4901	 0.00096 	696226.2383	 0.01519 
	 541	535840.1606	 0.01075 	535840.1606	 0.01134 	267920.0803	 0.00087 	  10.5095	 0.00099 	  10.5095	 0.00096 	697514.3535	 0.01235 
	 542	536829.7084	 0.01075 	536829.7084	 0.01134 	268414.8542	 0.00086 	  10.5289	 0.00098 	  10.5289	 0.00095 	698802.4686	 0.01472 
	 543	537819.2563	 0.01075 	537819.2563	 0.01134 	268909.6281	 0.00086 	  10.5484	 0.00098 	  10.5484	 0.00095 	700090.5837	 0.01472 
	 544	538808.8041	 0.01075 	538808.8041	 0.01134 	269404.4021	 0.00085 	  10.5678	 0.00098 	  10.5678	 0.00095 	701378.6989	 0.01614 
	 545	539798.3520	 0.01074 	539798.3520	 0.01134 	269899.1760	 0.00085 	  10.5872	 0.00098 	  10.5872	 0.00095 	702666.8140	 0.01472 
	 546	540787.8998	 0.01074 	540787.8998	 0.01134 	270393.9499	 0.00084 	  10.6066	 0.00098 	  10.6066	 0.00095 	703954.9292	 0.01092 
	 547	541777.4477	 0.01074 	541777.4477	 0.01134 	270888.7238	 0.00084 	  10.6260	 0.00097 	  10.6260	 0.00095 	705243.0443	 0.01472 
	 548	542766.9955	 0.01074 	542766.9955	 0.01134 	271383.4978	 0.00083 	  10.6454	 0.00097 	  10.6454	 0.00095 	706531.1595	 0.01329 
	 549	543756.5434	 0.01074 	543756.5434	 0.01133 	271878.2717	 0.00083 	  10.6648	 0.00097 	  10.6648	 0.00095 	707819.2746	 0.01282 
	 550	544746.0912	 0.01074 	544746.0912	 0.01133 	272373.0456	 0.00083 	  10.6842	 0.00097 	  10.6842	 0.00095 	709107.3898	 0.01187 
	 551	545735.6391	 0.01074 	545735.6391	 0.01133 	272867.8195	 0.00082 	  10.7036	 0.00097 	  10.7036	 0.00095 	710395.5049	 0.01045 
	 552	546725.1869	 0.01073 	546725.1869	 0.01133 	273362.5935	 0.00082 	  10.7230	 0.00097 	  10.7230	 0.00094 	711683.6201	 0.01472 
	 553	547714.7348	 0.01073 	547714.7348	 0.01133 	273857.3674	 0.00081 	  10.7424	 0.00097 	  10.7424	 0.00094 	712971.7352	 0.01567 
	 554	548704.2826	 0.01073 	548704.2826	 0.01133 	274352.1413	 0.00081 	  10.7618	 0.00097 	  10.7618	 0.00094 	714259.8504	 0.01377 
	 555	549693.8305	 0.01073 	549693.8305	 0.01133 	274846.9152	 0.00081 	  10.7813	 0.00097 	  10.7813	 0.00094 	715547.9655	 0.01614 
	 556	550683.3783	 0.01073 	550683.3783	 0.01133 	275341.6892	 0.00080 	  10.8007	 0.00097 	  10.8007	 0.00093 	716836.0807	 0.01519 
	 557	551672.9262	 0.01073 	551672.9262	 0.01133 	275836.4631	 0.00080 	  10.8201	 0.00096 	  10.8201	 0.00093 	718124.1958	 0.00760 
	 558	552662.4740	 0.01073 	552662.4740	 0.01132 	276331.2370	 0.00079 	  10.8395	 0.00096 	  10.8395	 0.00093 	719412.3110	 0.01282 
	 559	553652.0219	 0.01072 	553652.0219	 0.01132 	276826.0109	 0.00079 	  10.8589	 0.00096 	  10.8589	 0.00093 	720700.4261	 0.00997 
	 560	554641.5697	 0.01072 	554641.5697	 0.01132 	277320.7849	 0.00079 	  10.8783	 0.00096 	  10.8783	 0.00093 	721988.5413	 0.01424 
	 561	555631.1176	 0.01072 	555631.1176	 0.01132 	277815.5588	 0.00078 	  10.8977	 0.00096 	  10.8977	 0.00092 	723276.6564	 0.01140 
	 562	556620.6654	 0.01072 	556620.6654	 0.01132 	278310.3327	 0.00078 	  10.9171	 0.00096 	  10.9171	 0.00092 	724564.7716	 0.01329 
	 563	557610.2133	 0.01072 	557610.2133	 0.01132 	278805.1066	 0.00078 	  10.9365	 0.00096 	  10.9365	 0.00092 	725852.8867	 0.00997 
	 564	558599.7611	 0.01072 	558599.7611	 0.01132 	279299.8806	 0.00077 	  10.9559	 0.00095 	  10.9559	 0.00092 	727141.0019	 0.01140 
	 565	559589.3090	 0.01072 	559589.3090	 0.01132 	279794.6545	 0.00077 	  10.9753	 0.00095 	  10.9753	 0.00092 	728429.1170	 0.01757 
	 566	560578.8568	 0.01071 	560578.8568	 0.01132 	280289.4284	 0.00077 	  10.9947	 0.00095 	  10.9947	 0.00092 	729717.2322	 0.01329 
	 567	561568.4047	 0.01071 	561568.4047	 0.01131 	280784.2023	 0.00076 	  11.0142	 0.00095 	  11.0142	 0.00092 	731005.3473	 0.01235 
	 568	562557.9525	 0.01071 	562557.9525	 0.01131 	281278.9763	 0.00076 	  11.0336	 0.00095 	  11.0336	 0.00092 	732293.4625	 0.01092 
	 569	563547.5004	 0.01071 	563547.5004	 0.01131 	281773.7502	 0.00076 	  11.0530	 0.00095 	  11.0530	 0.00092 	733581.5776	 0.01282 
	 570	564537.0482	 0.01071 	564537.0482	 0.01131 	282268.5241	 0.00075 	  11.0724	 0.00094 	  11.0724	 0.00092 	734869.6928	 0.01235 
	 571	565526.5961	 0.01071 	565526.5961	 0.01131 	282763.2980	 0.00075 	  11.0918	 0.00094 	  11.0918	 0.00092 	736157.8079	 0.00902 
	 572	566516.1439	 0.01071 	566516.1439	 0.01131 	283258.0720	 0.00075 	  11.1112	 0.00094 	  11.1112	 0.00092 	737445.9231	 0.01519 
	 573	567505.6918	 0.01070 	567505.6918	 0.01131 	283752.8459	 0.00075 	  11.1306	 0.00094 	  11.1306	 0.00092 	738734.0382	 0.00760 
	 574	568495.2396	 0.01070 	568495.2396	 0.01131 	284247.6198	 0.00074 	  11.1500	 0.00094 	  11.1500	 0.00092 	740022.1534	 0.00902 
	 575	569484.7875	 0.01070 	569484.7875	 0.01131 	284742.3937	 0.00074 	  11.1694	 0.00093 	  11.1694	 0.00092 	741310.2685	 0.01140 
	 576	570474.3353	 0.01070 	570474.3353	 0.01131 	285237.1677	 0.00074 	  11.1888	 0.00093 	  11.1888	 0.00092 	742598.3837	 0.01804 
	 577	571463.8832	 0.01070 	571463.8832	 0.01130 	285731.9416	 0.00073 	  11.2082	 0.00093 	  11.2082	 0.00092 	743886.4988	 0.00997 
	 578	572453.4310	 0.01070 	572453.4310	 0.01130 	286226.7155	 0.00073 	  11.2276	 0.00093 	  11.2276	 0.00092 	745174.6140	 0.00997 
	 579	573442.9789	 0.01070 	573442.9789	 0.01130 	286721.4894	 0.00073 	  11.2471	 0.00093 	  11.2471	 0.00092 	746462.7291	 0.01187 
	 580	574432.5267	 0.01069 	574432.5267	 0.01130 	287216.2634	 0.00073 	  11.2665	 0.00092 	  11.2665	 0.00092 	747750.8443	 0.01187 
	 581	575422.0746	 0.01069 	575422.0746	 0.01130 	287711.0373	 0.00072 	  11.2859	 0.00092 	  11.2859	 0.00092 	749038.9594	 0.01235 
	 582	576411.6224	 0.01069 	576411.6224	 0.01130 	288205.8112	 0.00072 	  11.3053	 0.00092 	  11.3053	 0.00091 	750327.0746	 0.01187 
	 583	577401.1703	 0.01069 	577401.1703	 0.01130 	288700.5851	 0.00072 	  11.3247	 0.00092 	  11.3247	 0.00091 	751615.1897	 0.01045 
	 584	578390.7181	 0.01069 	578390.7181	 0.01130 	289195.3591	 0.00072 	  11.3441	 0.00092 	  11.3441	 0.00091 	752903.3049	 0.01567 
	 585	579380.2660	 0.01069 	579380.2660	 0.01130 	289690.1330	 0.00071 	  11.3635	 0.00091 	  11.3635	 0.00091 	754191.4200	 0.01092 
	 586	580369.8138	 0.01069 	580369.8138	 0.01130 	290184.9069	 0.00071 	  11.3829	 0.00091 	  11.3829	 0.00091 	755479.5352	 0.01282 
	 587	581359.3617	 0.01069 	581359.3617	 0.01130 	290679.6808	 0.00071 	  11.4023	 0.00091 	  11.4023	 0.00090 	756767.6503	 0.01140 
	 588	582348.9095	 0.01068 	582348.9095	 0.01129 	291174.4548	 0.00071 	  11.4217	 0.00091 	  11.4217	 0.00090 	758055.7655	 0.01282 
	 589	583338.4574	 0.01068 	583338.4574	 0.01129 	291669.2287	 0.00070 	  11.4411	 0.00091 	  11.4411	 0.00090 	759343.8806	 0.01377 
	 590	584328.0052	 0.01068 	584328.0052	 0.01129 	292164.0026	 0.00070 	  11.4605	 0.00090 	  11.4605	 0.00090 	760631.9958	 0.01235 
	 591	585317.5531	 0.01068 	585317.5531	 0.01129 	292658.7765	 0.00070 	  11.4800	 0.00090 	  11.4800	 0.00090 	761920.1109	 0.01377 
	 592	586307.1009	 0.01068 	586307.1009	 0.01129 	293153.5505	 0.00070 	  11.4994	 0.00090 	  11.4994	 0.00090 	763208.2261	 0.01662 
	 593	587296.6488	 0.01068 	587296.6488	 0.01129 	293648.3244	 0.00070 	  11.5188	 0.00090 	  11.5188	 0.00090 	764496.3412	 0.01235 
	 594	588286.1966	 0.01068 	588286.1966	 0.01129 	294143.0983	 0.00069 	  11.5382	 0.00090 	  11.5382	 0.00090 	765784.4564	 0.01519 
	 595	589275.7445	 0.01068 	589275.7445	 0.01129 	294637.8722	 0.00069 	  11.5576	 0.00090 	  11.5576	 0.00090 	767072.5715	 0.01092 
	 596	590265.2923	 0.01067 	590265.2923	 0.01129 	295132.6462	 0.00069 	  11.5770	 0.00089 	  11.5770	 0.00090 	768360.6867	 0.01235 
	 597	591254.8402	 0.01067 	591254.8402	 0.01129 	295627.4201	 0.00069 	  11.5964	 0.00089 	  11.5964	 0.00090 	769648.8018	 0.01424 
	 598	592244.3880	 0.01067 	592244.3880	 0.01129 	296122.1940	 0.00068 	  11.6158	 0.00089 	  11.6158	 0.00090 	770936.9170	 0.01282 
	 599	593233.9359	 0.01067 	593233.9359	 0.01128 	296616.9679	 0.00068 	  11.6352	 0.00089 	  11.6352	 0.00090 	772225.0321	 0.01045 
	 600	594223.4837	 0.01067 	594223.4837	 0.01128 	297111.7419	 0.00068 	  11.6546	 0.00089 	  11.6546	 0.00089 	773513.1473	 0.00950 
	 601	595213.0316	 0.01067 	595213.0316	 0.01128 	297606.5158	 0.00068 	  11.6740	 0.00089 	  11.6740	 0.00089 	774801.2624	 0.01187 
	 602	596202.5794	 0.01067 	596202.5794	 0.01128 	298101.2897	 0.00068 	  11.6934	 0.00089 	  11.6934	 0.00089 	776089.3776	 0.01092 
	 603	597192.1273	 0.01067 	597192.1273	 0.01128 	298596.0636	 0.00068 	  11.7129	 0.00089 	  11.7129	 0.00089 	777377.4927	 0.00760 
	 604	598181.6751	 0.01067 	598181.6751	 0.01128 	299090.8376	 0.00067 	  11.7323	 0.00089 	  11.7323	 0.00089 	778665.6079	 0.00665 
	 605	599171.2230	 0.01066 	599171.2230	 0.01128 	299585.6115	 0.00067 	  11.7517	 0.00089 	  11.7517	 0.00089 	779953.7230	 0.00997 
	 606	600160.7708	 0.01066 	600160.7708	 0.01128 	300080.3854	 0.00067 	  11.7711	 0.00089 	  11.7711	 0.00089 	781241.8382	 0.00902 
	 607	601150.3187	 0.01066 	601150.3187	 0.01128 	300575.1593	 0.00067 	  11.7905	 0.00089 	  11.7905	 0.00089 	782529.9533	 0.01045 
	 608	602139.8665	 0.01066 	602139.8665	 0.01128 	301069.9333	 0.00067 	  11.8099	 0.00089 	  11.8099	 0.00089 	783818.0685	 0.00807 
	 609	603129.4144	 0.01066 	603129.4144	 0.01128 	301564.7072	 0.00066 	  11.8293	 0.00089 	  11.8293	 0.00088 	785106.1836	 0.01045 
	 610	604118.9622	 0.01066 	604118.9622	 0.01127 	302059.4811	 0.00066 	  11.8487	 0.00089 	  11.8487	 0.00088 	786394.2988	 0.00997 
	 611	605108.5101	 0.01066 	605108.5101	 0.01127 	302554.2550	 0.00066 	  11.8681	 0.00089 	  11.8681	 0.00088 	787682.4139	 0.00665 
	 612	606098.0579	 0.01066 	606098.0579	 0.01127 	303049.0290	 0.00066 	  11.8875	 0.00089 	  11.8875	 0.00088 	788970.5291	 0.00760 
	 613	607087.6057	 0.01065 	607087.6057	 0.01127 	303543.8029	 0.00066 	  11.9069	 0.00089 	  11.9069	 0.00087 	790258.6442	 0.01424 
	 614	608077.1536	 0.01065 	608077.1536	 0.01127 	304038.5768	 0.00066 	  11.9263	 0.00089 	  11.9263	 0.00087 	791546.7594	 0.00760 
	 615	609066.7014	 0.01065 	609066.7014	 0.01127 	304533.3507	 0.00065 	  11.9457	 0.00089 	  11.9457	 0.00087 	792834.8745	 0.00807 
	 616	610056.2493	 0.01065 	610056.2493	 0.01127 	305028.1246	 0.00065 	  11.9652	 0.00089 	  11.9652	 0.00086 	794122.9897	 0.01709 
	 617	611045.7971	 0.01065 	611045.7971	 0.01127 	305522.8986	 0.00065 	  11.9846	 0.00089 	  11.9846	 0.00086 	795411.1048	 0.00950 
	 618	612035.3450	 0.01065 	612035.3450	 0.01127 	306017.6725	 0.00065 	  12.0040	 0.00089 	  12.0040	 0.00086 	796699.2200	 0.01662 
	 619	613024.8928	 0.01065 	613024.8928	 0.01127 	306512.4464	 0.00065 	  12.0234	 0.00089 	  12.0234	 0.00086 	797987.3351	 0.01140 
	 620	614014.4407	 0.01065 	614014.4407	 0.01127 	307007.2203	 0.00065 	  12.0428	 0.00089 	  12.0428	 0.00085 	799275.4503	 0.00855 
	 621	615003.9885	 0.01065 	615003.9885	 0.01127 	307501.9943	 0.00065 	  12.0622	 0.00089 	  12.0622	 0.00085 	800563.5654	 0.00760 
	 622	615993.5364	 0.01064 	615993.5364	 0.01126 	307996.7682	 0.00064 	  12.0816	 0.00088 	  12.0816	 0.00085 	801851.6806	 0.00950 
	 623	616983.0842	 0.01064 	616983.0842	 0.01126 	308491.5421	 0.00064 	  12.1010	 0.00088 	  12.1010	 0.00085 	803139.7957	 0.01282 
	 624	617972.6321	 0.01064 	617972.6321	 0.01126 	308986.3160	 0.00064 	  12.1204	 0.00088 	  12.1204	 0.00084 	804427.9109	 0.00997 
	 625	618962.1799	 0.01064 	618962.1799	 0.01126 	309481.0900	 0.00064 	  12.1398	 0.00088 	  12.1398	 0.00084 	805716.0260	 0.01472 
	 626	619951.7278	 0.01064 	619951.7278	 0.01126 	309975.8639	 0.00064 	  12.1592	 0.00088 	  12.1592	 0.00084 	807004.1412	 0.01424 
	 627	620941.2756	 0.01064 	620941.2756	 0.01126 	310470.6378	 0.00064 	  12.1786	 0.00088 	  12.1786	 0.00084 	808292.2563	 0.01377 
	 628	621930.8235	 0.01064 	621930.8235	 0.01126 	310965.4117	 0.00064 	  12.1981	 0.00088 	  12.1981	 0.00084 	809580.3715	 0.01140 
	 629	622920.3713	 0.01064 	622920.3713	 0.01126 	311460.1857	 0.00063 	  12.2175	 0.00087 	  12.2175	 0.00084 	810868.4866	 0.00950 
	 630	623909.9192	 0.01064 	623909.9192	 0.01126 	311954.9596	 0.00063 	  12.2369	 0.00087 	  12.2369	 0.00084 	812156.6018	 0.00997 
	 631	624899.4670	 0.01064 	624899.4670	 0.01126 	312449.7335	 0.00063 	  12.2563	 0.00087 	  12.2563	 0.00084 	813444.7169	 0.01045 
	 632	625889.0149	 0.01063 	625889.0149	 0.01126 	312944.5074	 0.00063 	  12.2757	 0.00087 	  12.2757	 0.00083 	814732.8321	 0.00712 
	 633	626878.5627	 0.01063 	626878.5627	 0.01126 	313439.2814	 0.00063 	  12.2951	 0.00087 	  12.2951	 0.00083 	816020.9472	 0.00807 
	 634	627868.1106	 0.01063 	627868.1106	 0.01126 	313934.0553	 0.00063 	  12.3145	 0.00087 	  12.3145	 0.00083 	817309.0624	 0.01187 
	 635	628857.6584	 0.01063 	628857.6584	 0.01125 	314428.8292	 0.00063 	  12.3339	 0.00087 	  12.3339	 0.00083 	818597.1775	 0.00902 
	 636	629847.2063	 0.01063 	629847.2063	 0.01125 	314923.6031	 0.00063 	  12.3533	 0.00087 	  12.3533	 0.00083 	819885.2927	 0.00902 
	 637	630836.7541	 0.01063 	630836.7541	 0.01125 	315418.3771	 0.00062 	  12.3727	 0.00087 	  12.3727	 0.00083 	821173.4078	 0.01377 
	 638	631826.3020	 0.01063 	631826.3020	 0.01125 	315913.1510	 0.00062 	  12.3921	 0.00087 	  12.3921	 0.00083 	822461.5230	 0.00950 
	 639	632815.8498	 0.01063 	632815.8498	 0.01125 	316407.9249	 0.00062 	  12.4115	 0.00087 	  12.4115	 0.00083 	823749.6381	 0.00997 
	 640	633805.3977	 0.01063 	633805.3977	 0.01125 	316902.6988	 0.00062 	  12.4310	 0.00087 	  12.4310	 0.00082 	825037.7533	 0.00855 
	 641	634794.9455	 0.01063 	634794.9455	 0.01125 	317397.4728	 0.00062 	  12.4504	 0.00087 	  12.4504	 0.00082 	826325.8684	 0.00902 
	 642	635784.4934	 0.01062 	635784.4934	 0.01125 	317892.2467	 0.00062 	  12.4698	 0.00087 	  12.4698	 0.00082 	827613.9835	 0.01045 
	 643	636774.0412	 0.01062 	636774.0412	 0.01125 	318387.0206	 0.00062 	  12.4892	 0.00087 	  12.4892	 0.00082 	828902.0987	 0.00807 
	 644	637763.5891	 0.01062 	637763.5891	 0.01125 	318881.7945	 0.00062 	  12.5086	 0.00087 	  12.5086	 0.00082 	830190.2138	 0.01282 
	 645	638753.1369	 0.01062 	638753.1369	 0.01125 	319376.5685	 0.00062 	  12.5280	 0.00087 	  12.5280	 0.00082 	831478.3290	 0.00950 
	 646	639742.6848	 0.01062 	639742.6848	 0.01125 	319871.3424	 0.00061 	  12.5474	 0.00087 	  12.5474	 0.00081 	832766.4441	 0.00902 
	 647	640732.2326	 0.01062 	640732.2326	 0.01125 	320366.1163	 0.00061 	  12.5668	 0.00087 	  12.5668	 0.00081 	834054.5593	 0.00997 
	 648	641721.7805	 0.01062 	641721.7805	 0.01125 	320860.8902	 0.00061 	  12.5862	 0.00087 	  12.5862	 0.00081 	835342.6744	 0.01187 
	 649	642711.3283	 0.01062 	642711.3283	 0.01124 	321355.6642	 0.00061 	  12.6056	 0.00087 	  12.6056	 0.00081 	836630.7896	 0.00665 
	 650	643700.8762	 0.01062 	643700.8762	 0.01124 	321850.4381	 0.00061 	  12.6250	 0.00087 	  12.6250	 0.00081 	837918.9047	 0.00665 
	 651	644690.4240	 0.01062 	644690.4240	 0.01124 	322345.2120	 0.00061 	  12.6444	 0.00087 	  12.6444	 0.00081 	839207.0199	 0.01282 
	 652	645679.9719	 0.01061 	645679.9719	 0.01124 	322839.9859	 0.00061 	  12.6639	 0.00087 	  12.6639	 0.00081 	840495.1350	 0.00950 
	 653	646669.5197	 0.01061 	646669.5197	 0.01124 	323334.7599	 0.00061 	  12.6833	 0.00086 	  12.6833	 0.00080 	841783.2502	 0.00950 
	 654	647659.0676	 0.01061 	647659.0676	 0.01124 	323829.5338	 0.00061 	  12.7027	 0.00086 	  12.7027	 0.00080 	843071.3653	 0.00427 
	 655	648648.6154	 0.01061 	648648.6154	 0.01124 	324324.3077	 0.00061 	  12.7221	 0.00086 	  12.7221	 0.00080 	844359.4805	 0.00760 
	 656	649638.1633	 0.01061 	649638.1633	 0.01124 	324819.0816	 0.00060 	  12.7415	 0.00086 	  12.7415	 0.00080 	845647.5956	 0.01092 
	 657	650627.7111	 0.01061 	650627.7111	 0.01124 	325313.8556	 0.00060 	  12.7609	 0.00086 	  12.7609	 0.00080 	846935.7108	 0.00760 
	 658	651617.2590	 0.01061 	651617.2590	 0.01124 	325808.6295	 0.00060 	  12.7803	 0.00086 	  12.7803	 0.00080 	848223.8259	 0.00712 
	 659	652606.8068	 0.01061 	652606.8068	 0.01124 	326303.4034	 0.00060 	  12.7997	 0.00086 	  12.7997	 0.00079 	849511.9411	 0.00997 
	 660	653596.3547	 0.01061 	653596.3547	 0.01124 	326798.1773	 0.00060 	  12.8191	 0.00086 	  12.8191	 0.00079 	850800.0562	 0.01045 
	 661	654585.9025	 0.01061 	654585.9025	 0.01124 	327292.9513	 0.00060 	  12.8385	 0.00086 	  12.8385	 0.00079 	852088.1714	 0.01187 
	 662	655575.4504	 0.01061 	655575.4504	 0.01124 	327787.7252	 0.00060 	  12.8579	 0.00086 	  12.8579	 0.00079 	853376.2865	 0.00997 
	 663	656564.9982	 0.01060 	656564.9982	 0.01123 	328282.4991	 0.00060 	  12.8773	 0.00086 	  12.8773	 0.00079 	854664.4017	 0.00807 
	 664	657554.5461	 0.01060 	657554.5461	 0.01123 	328777.2730	 0.00060 	  12.8968	 0.00085 	  12.8968	 0.00079 	855952.5168	 0.00997 
	 665	658544.0939	 0.01060 	658544.0939	 0.01123 	329272.0470	 0.00060 	  12.9162	 0.00085 	  12.9162	 0.00079 	857240.6320	 0.00950 
	 666	659533.6418	 0.01060 	659533.6418	 0.01123 	329766.8209	 0.00060 	  12.9356	 0.00085 	  12.9356	 0.00079 	858528.7471	 0.00997 
	 667	660523.1896	 0.01060 	660523.1896	 0.01123 	330261.5948	 0.00060 	  12.9550	 0.00085 	  12.9550	 0.00078 	859816.8623	 0.01045 
	 668	661512.7375	 0.01060 	661512.7375	 0.01123 	330756.3687	 0.00059 	  12.9744	 0.00085 	  12.9744	 0.00078 	861104.9774	 0.00712 
	 669	662502.2853	 0.01060 	662502.2853	 0.01123 	331251.1427	 0.00059 	  12.9938	 0.00084 	  12.9938	 0.00078 	862393.0926	 0.00950 
	 670	663491.8332	 0.01060 	663491.8332	 0.01123 	331745.9166	 0.00059 	  13.0132	 0.00084 	  13.0132	 0.00078 	863681.2077	 0.00522 
	 671	664481.3810	 0.01060 	664481.3810	 0.01123 	332240.6905	 0.00059 	  13.0326	 0.00084 	  13.0326	 0.00078 	864969.3229	 0.00902 
	 672	665470.9289	 0.01060 	665470.9289	 0.01123 	332735.4644	 0.00059 	  13.0520	 0.00084 	  13.0520	 0.00078 	866257.4380	 0.00997 
	 673	666460.4767	 0.01060 	666460.4767	 0.01123 	333230.2384	 0.00059 	  13.0714	 0.00084 	  13.0714	 0.00078 	867545.5532	 0.01187 
	 674	667450.0246	 0.01059 	667450.0246	 0.01123 	333725.0123	 0.00059 	  13.0908	 0.00084 	  13.0908	 0.00078 	868833.6683	 0.00950 
	 675	668439.5724	 0.01059 	668439.5724	 0.01123 	334219.7862	 0.00059 	  13.1102	 0.00083 	  13.1102	 0.00078 	870121.7835	 0.00902 
	 676	669429.1203	 0.01059 	669429.1203	 0.01123 	334714.5601	 0.00059 	  13.1296	 0.00083 	  13.1296	 0.00078 	871409.8986	 0.01140 
	 677	670418.6681	 0.01059 	670418.6681	 0.01123 	335209.3341	 0.00059 	  13.1491	 0.00083 	  13.1491	 0.00078 	872698.0138	 0.00712 
	 678	671408.2160	 0.01059 	671408.2160	 0.01122 	335704.1080	 0.00059 	  13.1685	 0.00083 	  13.1685	 0.00077 	873986.1289	 0.00997 
	 679	672397.7638	 0.01059 	672397.7638	 0.01122 	336198.8819	 0.00059 	  13.1879	 0.00083 	  13.1879	 0.00077 	875274.2441	 0.00950 
	 680	673387.3117	 0.01059 	673387.3117	 0.01122 	336693.6558	 0.00059 	  13.2073	 0.00083 	  13.2073	 0.00077 	876562.3592	 0.00902 
	 681	674376.8595	 0.01059 	674376.8595	 0.01122 	337188.4298	 0.00059 	  13.2267	 0.00083 	  13.2267	 0.00077 	877850.4744	 0.00712 
	 682	675366.4074	 0.01059 	675366.4074	 0.01122 	337683.2037	 0.00058 	  13.2461	 0.00083 	  13.2461	 0.00077 	879138.5895	 0.00665 
	 683	676355.9552	 0.01059 	676355.9552	 0.01122 	338177.9776	 0.00058 	  13.2655	 0.00083 	  13.2655	 0.00077 	880426.7047	 0.00855 
	 684	677345.5031	 0.01059 	677345.5031	 0.01122 	338672.7515	 0.00058 	  13.2849	 0.00083 	  13.2849	 0.00077 	881714.8198	 0.00617 
	 685	678335.0509	 0.01058 	678335.0509	 0.01122 	339167.5255	 0.00058 	  13.3043	 0.00082 	  13.3043	 0.00076 	883002.9350	 0.00712 
	 686	679324.5988	 0.01058 	679324.5988	 0.01122 	339662.2994	 0.00058 	  13.3237	 0.00082 	  13.3237	 0.00076 	884291.0501	 0.00855 
	 687	680314.1466	 0.01058 	680314.1466	 0.01122 	340157.0733	 0.00058 	  13.3431	 0.00082 	  13.3431	 0.00076 	885579.1653	 0.00712 
	 688	681303.6945	 0.01058 	681303.6945	 0.01122 	340651.8472	 0.00058 	  13.3625	 0.00082 	  13.3625	 0.00076 	886867.2804	 0.00950 
	 689	682293.2423	 0.01058 	682293.2423	 0.01122 	341146.6212	 0.00058 	  13.3820	 0.00082 	  13.3820	 0.00076 	888155.3956	 0.00617 
	 690	683282.7902	 0.01058 	683282.7902	 0.01122 	341641.3951	 0.00058 	  13.4014	 0.00082 	  13.4014	 0.00076 	889443.5107	 0.00617 
	 691	684272.3380	 0.01058 	684272.3380	 0.01122 	342136.1690	 0.00058 	  13.4208	 0.00082 	  13.4208	 0.00075 	890731.6259	 0.00855 
	 692	685261.8859	 0.01058 	685261.8859	 0.01122 	342630.9429	 0.00058 	  13.4402	 0.00081 	  13.4402	 0.00075 	892019.7410	 0.00570 
	 693	686251.4337	 0.01058 	686251.4337	 0.01122 	343125.7169	 0.00058 	  13.4596	 0.00081 	  13.4596	 0.00075 	893307.8562	 0.00807 
	 694	687240.9816	 0.01058 	687240.9816	 0.01121 	343620.4908	 0.00058 	  13.4790	 0.00081 	  13.4790	 0.00075 	894595.9713	 0.00712 
	 695	688230.5294	 0.01058 	688230.5294	 0.01121 	344115.2647	 0.00058 	  13.4984	 0.00081 	  13.4984	 0.00075 	895884.0865	 0.00902 
	 696	689220.0773	 0.01058 	689220.0773	 0.01121 	344610.0386	 0.00058 	  13.5178	 0.00081 	  13.5178	 0.00075 	897172.2016	 0.00902 
	 697	690209.6251	 0.01057 	690209.6251	 0.01121 	345104.8126	 0.00057 	  13.5372	 0.00081 	  13.5372	 0.00075 	898460.3168	 0.00950 
	 698	691199.1730	 0.01057 	691199.1730	 0.01121 	345599.5865	 0.00057 	  13.5566	 0.00080 	  13.5566	 0.00075 	899748.4319	 0.01045 
	 699	692188.7208	 0.01057 	692188.7208	 0.01121 	346094.3604	 0.00057 	  13.5760	 0.00080 	  13.5760	 0.00074 	901036.5471	 0.00712 
	 700	693178.2687	 0.01057 	693178.2687	 0.01121 	346589.1343	 0.00057 	  13.5954	 0.00080 	  13.5954	 0.00074 	902324.6622	 0.01329 
	 701	694167.8165	 0.01057 	694167.8165	 0.01121 	347083.9083	 0.00057 	  13.6149	 0.00080 	  13.6149	 0.00074 	903612.7774	 0.01045 
	 702	695157.3644	 0.01057 	695157.3644	 0.01121 	347578.6822	 0.00057 	  13.6343	 0.00080 	  13.6343	 0.00074 	904900.8925	 0.00807 
	 703	696146.9122	 0.01057 	696146.9122	 0.01121 	348073.4561	 0.00057 	  13.6537	 0.00080 	  13.6537	 0.00074 	906189.0077	 0.00807 
	 704	697136.4601	 0.01057 	697136.4601	 0.01121 	348568.2300	 0.00057 	  13.6731	 0.00080 	  13.6731	 0.00074 	907477.1228	 0.00807 
	 705	698126.0079	 0.01057 	698126.0079	 0.01121 	349063.0040	 0.00057 	  13.6925	 0.00080 	  13.6925	 0.00074 	908765.2380	 0.00522 
	 706	699115.5558	 0.01057 	699115.5558	 0.01121 	349557.7779	 0.00057 	  13.7119	 0.00080 	  13.7119	 0.00074 	910053.3531	 0.00855 
	 707	700105.1036	 0.01057 	700105.1036	 0.01121 	350052.5518	 0.00057 	  13.7313	 0.00079 	  13.7313	 0.00074 	911341.4683	 0.00522 
	 708	701094.6515	 0.01057 	701094.6515	 0.01121 	350547.3257	 0.00057 	  13.7507	 0.00079 	  13.7507	 0.00074 	912629.5834	 0.00807 
	 709	702084.1993	 0.01057 	702084.1993	 0.01121 	351042.0997	 0.00057 	  13.7701	 0.00079 	  13.7701	 0.00074 	913917.6986	 0.01140 
	 710	703073.7472	 0.01056 	703073.7472	 0.01121 	351536.8736	 0.00057 	  13.7895	 0.00079 	  13.7895	 0.00074 	915205.8137	 0.00950 
	 711	704063.2950	 0.01056 	704063.2950	 0.01120 	352031.6475	 0.00057 	  13.8089	 0.00079 	  13.8089	 0.00074 	916493.9289	 0.00617 
	 712	705052.8429	 0.01056 	705052.8429	 0.01120 	352526.4214	 0.00057 	  13.8283	 0.00079 	  13.8283	 0.00074 	917782.0440	 0.00807 
	 713	706042.3907	 0.01056 	706042.3907	 0.01120 	353021.1954	 0.00057 	  13.8478	 0.00079 	  13.8478	 0.00074 	919070.1592	 0.00522 
	 714	707031.9386	 0.01056 	707031.9386	 0.01120 	353515.9693	 0.00057 	  13.8672	 0.00079 	  13.8672	 0.00074 	920358.2743	 0.00855 
	 715	708021.4864	 0.01056 	708021.4864	 0.01120 	354010.7432	 0.00057 	  13.8866	 0.00079 	  13.8866	 0.00074 	921646.3895	 0.00902 
	 716	709011.0343	 0.01056 	709011.0343	 0.01120 	354505.5171	 0.00056 	  13.9060	 0.00079 	  13.9060	 0.00073 	922934.5046	 0.01140 
	 717	710000.5821	 0.01056 	710000.5821	 0.01120 	355000.2911	 0.00056 	  13.9254	 0.00079 	  13.9254	 0.00073 	924222.6198	 0.01045 
	 718	710990.1300	 0.01056 	710990.1300	 0.01120 	355495.0650	 0.00056 	  13.9448	 0.00079 	  13.9448	 0.00073 	925510.7349	 0.00855 
	 719	711979.6778	 0.01056 	711979.6778	 0.01120 	355989.8389	 0.00056 	  13.9642	 0.00079 	  13.9642	 0.00073 	926798.8501	 0.00997 
	 720	712969.2257	 0.01056 	712969.2257	 0.01120 	356484.6128	 0.00056 	  13.9836	 0.00079 	  13.9836	 0.00073 	928086.9652	 0.00855 
	 721	713958.7735	 0.01056 	713958.7735	 0.01120 	356979.3868	 0.00056 	  14.0030	 0.00079 	  14.0030	 0.00073 	929375.0804	 0.00855 
	 722	714948.3214	 0.01056 	714948.3214	 0.01120 	357474.1607	 0.00056 	  14.0224	 0.00079 	  14.0224	 0.00073 	930663.1955	 0.00712 
	 723	715937.8692	 0.01055 	715937.8692	 0.01120 	357968.9346	 0.00056 	  14.0418	 0.00079 	  14.0418	 0.00073 	931951.3107	 0.00997 
	 724	716927.4171	 0.01055 	716927.4171	 0.01120 	358463.7085	 0.00056 	  14.0612	 0.00079 	  14.0612	 0.00073 	933239.4258	 0.00760 
	 725	717916.9649	 0.01055 	717916.9649	 0.01120 	358958.4825	 0.00056 	  14.0807	 0.00079 	  14.0807	 0.00073 	934527.5410	 0.00712 
	 726	718906.5128	 0.01055 	718906.5128	 0.01120 	359453.2564	 0.00056 	  14.1001	 0.00078 	  14.1001	 0.00073 	935815.6561	 0.00807 
	 727	719896.0606	 0.01055 	719896.0606	 0.01120 	359948.0303	 0.00056 	  14.1195	 0.00078 	  14.1195	 0.00072 	937103.7713	 0.00807 
	 728	720885.6085	 0.01055 	720885.6085	 0.01120 	360442.8042	 0.00056 	  14.1389	 0.00078 	  14.1389	 0.00072 	938391.8864	 0.01140 
	 729	721875.1563	 0.01055 	721875.1563	 0.01120 	360937.5782	 0.00056 	  14.1583	 0.00078 	  14.1583	 0.00072 	939680.0016	 0.00760 
	 730	722864.7042	 0.01055 	722864.7042	 0.01119 	361432.3521	 0.00056 	  14.1777	 0.00078 	  14.1777	 0.00072 	940968.1167	 0.01235 
	 731	723854.2520	 0.01055 	723854.2520	 0.01119 	361927.1260	 0.00056 	  14.1971	 0.00078 	  14.1971	 0.00072 	942256.2319	 0.00902 
	 732	724843.7999	 0.01055 	724843.7999	 0.01119 	362421.8999	 0.00056 	  14.2165	 0.00078 	  14.2165	 0.00072 	943544.3470	 0.01092 
	 733	725833.3477	 0.01055 	725833.3477	 0.01119 	362916.6739	 0.00056 	  14.2359	 0.00078 	  14.2359	 0.00072 	944832.4622	 0.00950 
	 734	726822.8956	 0.01055 	726822.8956	 0.01119 	363411.4478	 0.00056 	  14.2553	 0.00077 	  14.2553	 0.00072 	946120.5773	 0.00522 
	 735	727812.4434	 0.01055 	727812.4434	 0.01119 	363906.2217	 0.00056 	  14.2747	 0.00077 	  14.2747	 0.00072 	947408.6925	 0.00475 
	 736	728801.9913	 0.01055 	728801.9913	 0.01119 	364400.9956	 0.00056 	  14.2941	 0.00077 	  14.2941	 0.00072 	948696.8076	 0.00807 
	 737	729791.5391	 0.01054 	729791.5391	 0.01119 	364895.7696	 0.00056 	  14.3135	 0.00077 	  14.3135	 0.00072 	949984.9228	 0.00665 
	 738	730781.0870	 0.01054 	730781.0870	 0.01119 	365390.5435	 0.00056 	  14.3330	 0.00077 	  14.3330	 0.00071 	951273.0379	 0.00950 
	 739	731770.6348	 0.01054 	731770.6348	 0.01119 	365885.3174	 0.00055 	  14.3524	 0.00077 	  14.3524	 0.00071 	952561.1531	 0.00902 
	 740	732760.1827	 0.01054 	732760.1827	 0.01119 	366380.0913	 0.00055 	  14.3718	 0.00077 	  14.3718	 0.00071 	953849.2682	 0.00617 
	 741	733749.7305	 0.01054 	733749.7305	 0.01119 	366874.8653	 0.00055 	  14.3912	 0.00077 	  14.3912	 0.00071 	955137.3833	 0.00760 
	 742	734739.2784	 0.01054 	734739.2784	 0.01119 	367369.6392	 0.00055 	  14.4106	 0.00077 	  14.4106	 0.00071 	956425.4985	 0.00855 
	 743	735728.8262	 0.01054 	735728.8262	 0.01119 	367864.4131	 0.00055 	  14.4300	 0.00077 	  14.4300	 0.00071 	957713.6136	 0.01045 
	 744	736718.3741	 0.01054 	736718.3741	 0.01119 	368359.1870	 0.00055 	  14.4494	 0.00077 	  14.4494	 0.00071 	959001.7288	 0.00902 
	 745	737707.9219	 0.01054 	737707.9219	 0.01119 	368853.9610	 0.00055 	  14.4688	 0.00077 	  14.4688	 0.00071 	960289.8439	 0.00855 
	 746	738697.4698	 0.01054 	738697.4698	 0.01119 	369348.7349	 0.00055 	  14.4882	 0.00076 	  14.4882	 0.00070 	961577.9591	 0.00570 
	 747	739687.0176	 0.01054 	739687.0176	 0.01119 	369843.5088	 0.00055 	  14.5076	 0.00076 	  14.5076	 0.00070 	962866.0742	 0.00902 
	 748	740676.5655	 0.01054 	740676.5655	 0.01119 	370338.2827	 0.00055 	  14.5270	 0.00076 	  14.5270	 0.00070 	964154.1894	 0.00760 
	 749	741666.1133	 0.01054 	741666.1133	 0.01118 	370833.0566	 0.00055 	  14.5464	 0.00076 	  14.5464	 0.00070 	965442.3045	 0.00902 
	 750	742655.6611	 0.01054 	742655.6611	 0.01118 	371327.8306	 0.00055 	  14.5659	 0.00076 	  14.5659	 0.00070 	966730.4197	 0.00665 
	 751	743645.2090	 0.01053 	743645.2090	 0.01118 	371822.6045	 0.00055 	  14.5853	 0.00076 	  14.5853	 0.00070 	968018.5348	 0.00665 
	 752	744634.7568	 0.01053 	744634.7568	 0.01118 	372317.3784	 0.00055 	  14.6047	 0.00076 	  14.6047	 0.00070 	969306.6500	 0.01140 
	 753	745624.3047	 0.01053 	745624.3047	 0.01118 	372812.1523	 0.00055 	  14.6241	 0.00076 	  14.6241	 0.00070 	970594.7651	 0.00712 
	 754	746613.8525	 0.01053 	746613.8525	 0.01118 	373306.9263	 0.00055 	  14.6435	 0.00076 	  14.6435	 0.00070 	971882.8803	 0.00807 
	 755	747603.4004	 0.01053 	747603.4004	 0.01118 	373801.7002	 0.00055 	  14.6629	 0.00076 	  14.6629	 0.00069 	973170.9954	 0.00902 
	 756	748592.9482	 0.01053 	748592.9482	 0.01118 	374296.4741	 0.00055 	  14.6823	 0.00076 	  14.6823	 0.00069 	974459.1106	 0.00665 
	 757	749582.4961	 0.01053 	749582.4961	 0.01118 	374791.2480	 0.00055 	  14.7017	 0.00076 	  14.7017	 0.00069 	975747.2257	 0.01092 
	 758	750572.0439	 0.01053 	750572.0439	 0.01118 	375286.0220	 0.00055 	  14.7211	 0.00075 	  14.7211	 0.00069 	977035.3409	 0.00950 
	 759	751561.5918	 0.01053 	751561.5918	 0.01118 	375780.7959	 0.00055 	  14.7405	 0.00075 	  14.7405	 0.00069 	978323.4560	 0.00380 
	 760	752551.1396	 0.01053 	752551.1396	 0.01118 	376275.5698	 0.00055 	  14.7599	 0.00075 	  14.7599	 0.00069 	979611.5712	 0.00522 
	 761	753540.6875	 0.01053 	753540.6875	 0.01118 	376770.3437	 0.00055 	  14.7793	 0.00075 	  14.7793	 0.00069 	980899.6863	 0.00712 
	 762	754530.2353	 0.01053 	754530.2353	 0.01118 	377265.1177	 0.00055 	  14.7988	 0.00075 	  14.7988	 0.00069 	982187.8015	 0.00760 
	 763	755519.7832	 0.01053 	755519.7832	 0.01118 	377759.8916	 0.00055 	  14.8182	 0.00075 	  14.8182	 0.00069 	983475.9166	 0.01092 
	 764	756509.3310	 0.01053 	756509.3310	 0.01118 	378254.6655	 0.00055 	  14.8376	 0.00075 	  14.8376	 0.00069 	984764.0318	 0.00712 
	 765	757498.8789	 0.01053 	757498.8789	 0.01118 	378749.4394	 0.00055 	  14.8570	 0.00075 	  14.8570	 0.00069 	986052.1469	 0.00855 
	 766	758488.4267	 0.01052 	758488.4267	 0.01118 	379244.2134	 0.00055 	  14.8764	 0.00074 	  14.8764	 0.00070 	987340.2621	 0.00855 
	 767	759477.9746	 0.01052 	759477.9746	 0.01118 	379738.9873	 0.00054 	  14.8958	 0.00074 	  14.8958	 0.00070 	988628.3772	 0.01235 
	 768	760467.5224	 0.01052 	760467.5224	 0.01118 	380233.7612	 0.00054 	  14.9152	 0.00074 	  14.9152	 0.00070 	989916.4924	 0.00522 
	 769	761457.0703	 0.01052 	761457.0703	 0.01118 	380728.5351	 0.00054 	  14.9346	 0.00074 	  14.9346	 0.00070 	991204.6075	 0.00997 
	 770	762446.6181	 0.01052 	762446.6181	 0.01117 	381223.3091	 0.00054 	  14.9540	 0.00074 	  14.9540	 0.00070 	992492.7227	 0.00712 
	 771	763436.1660	 0.01052 	763436.1660	 0.01117 	381718.0830	 0.00054 	  14.9734	 0.00074 	  14.9734	 0.00070 	993780.8378	 0.00807 
	 772	764425.7138	 0.01052 	764425.7138	 0.01117 	382212.8569	 0.00054 	  14.9928	 0.00074 	  14.9928	 0.00070 	995068.9530	 0.00855 
	 773	765415.2617	 0.01052 	765415.2617	 0.01117 	382707.6308	 0.00054 	  15.0122	 0.00073 	  15.0122	 0.00070 	996357.0681	 0.01140 
	 774	766404.8095	 0.01052 	766404.8095	 0.01117 	383202.4048	 0.00054 	  15.0317	 0.00073 	  15.0317	 0.00070 	997645.1833	 0.00902 
	 775	767394.3574	 0.01052 	767394.3574	 0.01117 	383697.1787	 0.00054 	  15.0511	 0.00073 	  15.0511	 0.00070 	998933.2984	 0.00902 
	 776	768383.9052	 0.01052 	768383.9052	 0.01117 	384191.9526	 0.00054 	  15.0705	 0.00073 	  15.0705	 0.00070 	1000221.4136	 0.00950 
	 777	769373.4531	 0.01052 	769373.4531	 0.01117 	384686.7265	 0.00054 	  15.0899	 0.00073 	  15.0899	 0.00070 	1001509.5287	 0.00712 
	 778	770363.0009	 0.01052 	770363.0009	 0.01117 	385181.5005	 0.00054 	  15.1093	 0.00072 	  15.1093	 0.00070 	1002797.6439	 0.00522 
	 779	771352.5488	 0.01052 	771352.5488	 0.01117 	385676.2744	 0.00054 	  15.1287	 0.00072 	  15.1287	 0.00069 	1004085.7590	 0.00617 
	 780	772342.0966	 0.01052 	772342.0966	 0.01117 	386171.0483	 0.00054 	  15.1481	 0.00072 	  15.1481	 0.00069 	1005373.8742	 0.00665 
	 781	773331.6445	 0.01052 	773331.6445	 0.01117 	386665.8222	 0.00054 	  15.1675	 0.00072 	  15.1675	 0.00069 	1006661.9893	 0.01282 
	 782	774321.1923	 0.01051 	774321.1923	 0.01117 	387160.5962	 0.00054 	  15.1869	 0.00072 	  15.1869	 0.00069 	1007950.1045	 0.01140 
	 783	775310.7402	 0.01051 	775310.7402	 0.01117 	387655.3701	 0.00054 	  15.2063	 0.00072 	  15.2063	 0.00069 	1009238.2196	 0.00617 
	 784	776300.2880	 0.01051 	776300.2880	 0.01117 	388150.1440	 0.00054 	  15.2257	 0.00072 	  15.2257	 0.00069 	1010526.3348	 0.00902 
	 785	777289.8359	 0.01051 	777289.8359	 0.01117 	388644.9179	 0.00054 	  15.2451	 0.00072 	  15.2451	 0.00069 	1011814.4499	 0.00855 
	 786	778279.3837	 0.01051 	778279.3837	 0.01117 	389139.6919	 0.00054 	  15.2646	 0.00072 	  15.2646	 0.00069 	1013102.5651	 0.00950 
	 787	779268.9316	 0.01051 	779268.9316	 0.01117 	389634.4658	 0.00054 	  15.2840	 0.00072 	  15.2840	 0.00069 	1014390.6802	 0.00950 
	 788	780258.4794	 0.01051 	780258.4794	 0.01117 	390129.2397	 0.00054 	  15.3034	 0.00071 	  15.3034	 0.00069 	1015678.7954	 0.00855 
	 789	781248.0273	 0.01051 	781248.0273	 0.01117 	390624.0136	 0.00054 	  15.3228	 0.00071 	  15.3228	 0.00069 	1016966.9105	 0.00855 
	 790	782237.5751	 0.01051 	782237.5751	 0.01117 	391118.7876	 0.00054 	  15.3422	 0.00071 	  15.3422	 0.00068 	1018255.0257	 0.00712 
	 791	783227.1230	 0.01051 	783227.1230	 0.01117 	391613.5615	 0.00054 	  15.3616	 0.00071 	  15.3616	 0.00068 	1019543.1408	 0.00712 
	 792	784216.6708	 0.01051 	784216.6708	 0.01117 	392108.3354	 0.00054 	  15.3810	 0.00071 	  15.3810	 0.00068 	1020831.2560	 0.00380 
	 793	785206.2187	 0.01051 	785206.2187	 0.01116 	392603.1093	 0.00054 	  15.4004	 0.00071 	  15.4004	 0.00068 	1022119.3711	 0.00617 
	 794	786195.7665	 0.01051 	786195.7665	 0.01116 	393097.8833	 0.00054 	  15.4198	 0.00071 	  15.4198	 0.00068 	1023407.4863	 0.00997 
	 795	787185.3144	 0.01051 	787185.3144	 0.01116 	393592.6572	 0.00054 	  15.4392	 0.00071 	  15.4392	 0.00068 	1024695.6014	 0.00617 
	 796	788174.8622	 0.01051 	788174.8622	 0.01116 	394087.4311	 0.00054 	  15.4586	 0.00071 	  15.4586	 0.00068 	1025983.7166	 0.00570 
	 797	789164.4101	 0.01051 	789164.4101	 0.01116 	394582.2050	 0.00054 	  15.4780	 0.00071 	  15.4780	 0.00068 	1027271.8317	 0.00665 
	 798	790153.9579	 0.01051 	790153.9579	 0.01116 	395076.9790	 0.00054 	  15.4974	 0.00071 	  15.4974	 0.00068 	1028559.9469	 0.00807 
	 799	791143.5058	 0.01050 	791143.5058	 0.01116 	395571.7529	 0.00054 	  15.5169	 0.00071 	  15.5169	 0.00068 	1029848.0620	 0.00617 
	 800	792133.0536	 0.01050 	792133.0536	 0.01116 	396066.5268	 0.00054 	  15.5363	 0.00071 	  15.5363	 0.00068 	1031136.1772	 0.00760 
	 801	793122.6015	 0.01050 	793122.6015	 0.01116 	396561.3007	 0.00054 	  15.5557	 0.00071 	  15.5557	 0.00068 	1032424.2923	 0.00570 
	 802	794112.1493	 0.01050 	794112.1493	 0.01116 	397056.0747	 0.00053 	  15.5751	 0.00071 	  15.5751	 0.00068 	1033712.4075	 0.00712 
	 803	795101.6972	 0.01050 	795101.6972	 0.01116 	397550.8486	 0.00053 	  15.5945	 0.00071 	  15.5945	 0.00068 	1035000.5226	 0.00665 
	 804	796091.2450	 0.01050 	796091.2450	 0.01116 	398045.6225	 0.00053 	  15.6139	 0.00071 	  15.6139	 0.00068 	1036288.6378	 0.00855 
	 805	797080.7929	 0.01050 	797080.7929	 0.01116 	398540.3964	 0.00053 	  15.6333	 0.00071 	  15.6333	 0.00068 	1037576.7529	 0.00712 
	 806	798070.3407	 0.01050 	798070.3407	 0.01116 	399035.1704	 0.00053 	  15.6527	 0.00071 	  15.6527	 0.00068 	1038864.8681	 0.00902 
	 807	799059.8886	 0.01050 	799059.8886	 0.01116 	399529.9443	 0.00053 	  15.6721	 0.00070 	  15.6721	 0.00068 	1040152.9832	 0.00760 
	 808	800049.4364	 0.01050 	800049.4364	 0.01116 	400024.7182	 0.00053 	  15.6915	 0.00070 	  15.6915	 0.00068 	1041441.0984	 0.00807 
	 809	801038.9843	 0.01050 	801038.9843	 0.01116 	400519.4921	 0.00053 	  15.7109	 0.00070 	  15.7109	 0.00068 	1042729.2135	 0.00617 
	 810	802028.5321	 0.01050 	802028.5321	 0.01116 	401014.2661	 0.00053 	  15.7303	 0.00070 	  15.7303	 0.00068 	1044017.3287	 0.00760 
	 811	803018.0800	 0.01050 	803018.0800	 0.01116 	401509.0400	 0.00053 	  15.7498	 0.00070 	  15.7498	 0.00068 	1045305.4438	 0.00570 
	 812	804007.6278	 0.01050 	804007.6278	 0.01116 	402003.8139	 0.00053 	  15.7692	 0.00070 	  15.7692	 0.00068 	1046593.5590	 0.00475 
	 813	804997.1757	 0.01050 	804997.1757	 0.01116 	402498.5878	 0.00053 	  15.7886	 0.00070 	  15.7886	 0.00067 	1047881.6741	 0.00475 
	 814	805986.7235	 0.01050 	805986.7235	 0.01116 	402993.3618	 0.00053 	  15.8080	 0.00070 	  15.8080	 0.00067 	1049169.7893	 0.00665 
	 815	806976.2714	 0.01050 	806976.2714	 0.01116 	403488.1357	 0.00053 	  15.8274	 0.00070 	  15.8274	 0.00067 	1050457.9044	 0.00617 
	 816	807965.8192	 0.01049 	807965.8192	 0.01116 	403982.9096	 0.00053 	  15.8468	 0.00070 	  15.8468	 0.00067 	1051746.0196	 0.00665 
	 817	808955.3671	 0.01049 	808955.3671	 0.01115 	404477.6835	 0.00053 	  15.8662	 0.00070 	  15.8662	 0.00067 	1053034.1347	 0.00807 
	 818	809944.9149	 0.01049 	809944.9149	 0.01115 	404972.4575	 0.00053 	  15.8856	 0.00070 	  15.8856	 0.00067 	1054322.2499	 0.00950 
	 819	810934.4628	 0.01049 	810934.4628	 0.01115 	405467.2314	 0.00053 	  15.9050	 0.00070 	  15.9050	 0.00067 	1055610.3650	 0.00522 
	 820	811924.0106	 0.01049 	811924.0106	 0.01115 	405962.0053	 0.00053 	  15.9244	 0.00070 	  15.9244	 0.00067 	1056898.4802	 0.00427 
	 821	812913.5585	 0.01049 	812913.5585	 0.01115 	406456.7792	 0.00053 	  15.9438	 0.00070 	  15.9438	 0.00067 	1058186.5953	 0.00950 
	 822	813903.1063	 0.01049 	813903.1063	 0.01115 	406951.5532	 0.00053 	  15.9632	 0.00070 	  15.9632	 0.00066 	1059474.7105	 0.00712 
	 823	814892.6542	 0.01049 	814892.6542	 0.01115 	407446.3271	 0.00053 	  15.9827	 0.00070 	  15.9827	 0.00066 	1060762.8256	 0.00712 
	 824	815882.2020	 0.01049 	815882.2020	 0.01115 	407941.1010	 0.00053 	  16.0021	 0.00070 	  16.0021	 0.00066 	1062050.9408	 0.00475 
	 825	816871.7499	 0.01049 	816871.7499	 0.01115 	408435.8749	 0.00053 	  16.0215	 0.00069 	  16.0215	 0.00066 	1063339.0559	 0.00665 
	 826	817861.2977	 0.01049 	817861.2977	 0.01115 	408930.6489	 0.00053 	  16.0409	 0.00069 	  16.0409	 0.00066 	1064627.1711	 0.00997 
	 827	818850.8456	 0.01049 	818850.8456	 0.01115 	409425.4228	 0.00053 	  16.0603	 0.00069 	  16.0603	 0.00066 	1065915.2862	 0.00475 
	 828	819840.3934	 0.01049 	819840.3934	 0.01115 	409920.1967	 0.00053 	  16.0797	 0.00069 	  16.0797	 0.00066 	1067203.4014	 0.00617 
	 829	820829.9413	 0.01049 	820829.9413	 0.01115 	410414.9706	 0.00053 	  16.0991	 0.00069 	  16.0991	 0.00066 	1068491.5165	 0.00760 
	 830	821819.4891	 0.01049 	821819.4891	 0.01115 	410909.7446	 0.00053 	  16.1185	 0.00069 	  16.1185	 0.00066 	1069779.6317	 0.00522 
	 831	822809.0370	 0.01049 	822809.0370	 0.01115 	411404.5185	 0.00053 	  16.1379	 0.00069 	  16.1379	 0.00065 	1071067.7468	 0.00570 
	 832	823798.5848	 0.01049 	823798.5848	 0.01115 	411899.2924	 0.00053 	  16.1573	 0.00069 	  16.1573	 0.00065 	1072355.8620	 0.00712 
	 833	824788.1327	 0.01049 	824788.1327	 0.01115 	412394.0663	 0.00053 	  16.1767	 0.00069 	  16.1767	 0.00065 	1073643.9771	 0.00665 
	 834	825777.6805	 0.01049 	825777.6805	 0.01115 	412888.8403	 0.00053 	  16.1961	 0.00069 	  16.1961	 0.00065 	1074932.0923	 0.00950 
	 835	826767.2284	 0.01048 	826767.2284	 0.01115 	413383.6142	 0.00053 	  16.2156	 0.00069 	  16.2156	 0.00065 	1076220.2074	 0.00807 
	 836	827756.7762	 0.01048 	827756.7762	 0.01115 	413878.3881	 0.00053 	  16.2350	 0.00069 	  16.2350	 0.00065 	1077508.3226	 0.00617 
	 837	828746.3241	 0.01048 	828746.3241	 0.01115 	414373.1620	 0.00053 	  16.2544	 0.00068 	  16.2544	 0.00065 	1078796.4377	 0.00902 
	 838	829735.8719	 0.01048 	829735.8719	 0.01115 	414867.9360	 0.00053 	  16.2738	 0.00068 	  16.2738	 0.00065 	1080084.5529	 0.00522 
	 839	830725.4198	 0.01048 	830725.4198	 0.01115 	415362.7099	 0.00053 	  16.2932	 0.00068 	  16.2932	 0.00064 	1081372.6680	 0.00760 
	 840	831714.9676	 0.01048 	831714.9676	 0.01115 	415857.4838	 0.00053 	  16.3126	 0.00068 	  16.3126	 0.00064 	1082660.7831	 0.00380 
	 841	832704.5155	 0.01048 	832704.5155	 0.01115 	416352.2577	 0.00053 	  16.3320	 0.00068 	  16.3320	 0.00064 	1083948.8983	 0.00712 
	 842	833694.0633	 0.01048 	833694.0633	 0.01115 	416847.0317	 0.00053 	  16.3514	 0.00068 	  16.3514	 0.00064 	1085237.0134	 0.00332 
	 843	834683.6112	 0.01048 	834683.6112	 0.01115 	417341.8056	 0.00053 	  16.3708	 0.00068 	  16.3708	 0.00064 	1086525.1286	 0.00617 
	 844	835673.1590	 0.01048 	835673.1590	 0.01114 	417836.5795	 0.00053 	  16.3902	 0.00067 	  16.3902	 0.00064 	1087813.2437	 0.00617 
	 845	836662.7069	 0.01048 	836662.7069	 0.01114 	418331.3534	 0.00053 	  16.4096	 0.00067 	  16.4096	 0.00064 	1089101.3589	 0.00855 
	 846	837652.2547	 0.01048 	837652.2547	 0.01114 	418826.1274	 0.00053 	  16.4290	 0.00067 	  16.4290	 0.00064 	1090389.4740	 0.00617 
	 847	838641.8026	 0.01048 	838641.8026	 0.01114 	419320.9013	 0.00053 	  16.4485	 0.00067 	  16.4485	 0.00063 	1091677.5892	 0.00522 
	 848	839631.3504	 0.01048 	839631.3504	 0.01114 	419815.6752	 0.00052 	  16.4679	 0.00067 	  16.4679	 0.00063 	1092965.7043	 0.00427 
	 849	840620.8983	 0.01048 	840620.8983	 0.01114 	420310.4491	 0.00052 	  16.4873	 0.00067 	  16.4873	 0.00063 	1094253.8195	 0.00712 
	 850	841610.4461	 0.01048 	841610.4461	 0.01114 	420805.2231	 0.00052 	  16.5067	 0.00067 	  16.5067	 0.00063 	1095541.9346	 0.00712 
	 851	842599.9940	 0.01048 	842599.9940	 0.01114 	421299.9970	 0.00052 	  16.5261	 0.00066 	  16.5261	 0.00063 	1096830.0498	 0.00712 
	 852	843589.5418	 0.01048 	843589.5418	 0.01114 	421794.7709	 0.00052 	  16.5455	 0.00066 	  16.5455	 0.00063 	1098118.1649	 0.00760 
	 853	844579.0897	 0.01048 	844579.0897	 0.01114 	422289.5448	 0.00052 	  16.5649	 0.00066 	  16.5649	 0.00063 	1099406.2801	 0.00617 
	 854	845568.6375	 0.01047 	845568.6375	 0.01114 	422784.3188	 0.00052 	  16.5843	 0.00066 	  16.5843	 0.00063 	1100694.3952	 0.00475 
	 855	846558.1854	 0.01047 	846558.1854	 0.01114 	423279.0927	 0.00052 	  16.6037	 0.00066 	  16.6037	 0.00063 	1101982.5104	 0.00807 
	 856	847547.7332	 0.01047 	847547.7332	 0.01114 	423773.8666	 0.00052 	  16.6231	 0.00066 	  16.6231	 0.00063 	1103270.6255	 0.00285 
	 857	848537.2811	 0.01047 	848537.2811	 0.01114 	424268.6405	 0.00052 	  16.6425	 0.00066 	  16.6425	 0.00063 	1104558.7407	 0.00427 
	 858	849526.8289	 0.01047 	849526.8289	 0.01114 	424763.4145	 0.00052 	  16.6619	 0.00066 	  16.6619	 0.00062 	1105846.8558	 0.00712 
	 859	850516.3768	 0.01047 	850516.3768	 0.01114 	425258.1884	 0.00052 	  16.6814	 0.00066 	  16.6814	 0.00062 	1107134.9710	 0.00570 
	 860	851505.9246	 0.01047 	851505.9246	 0.01114 	425752.9623	 0.00052 	  16.7008	 0.00065 	  16.7008	 0.00062 	1108423.0861	 0.00427 
	 861	852495.4725	 0.01047 	852495.4725	 0.01114 	426247.7362	 0.00052 	  16.7202	 0.00065 	  16.7202	 0.00062 	1109711.2013	 0.00760 
	 862	853485.0203	 0.01047 	853485.0203	 0.01114 	426742.5102	 0.00052 	  16.7396	 0.00065 	  16.7396	 0.00062 	1110999.3164	 0.00807 
	 863	854474.5682	 0.01047 	854474.5682	 0.01114 	427237.2841	 0.00052 	  16.7590	 0.00065 	  16.7590	 0.00062 	1112287.4316	 0.00570 
	 864	855464.1160	 0.01047 	855464.1160	 0.01114 	427732.0580	 0.00052 	  16.7784	 0.00065 	  16.7784	 0.00062 	1113575.5467	 0.00380 
	 865	856453.6639	 0.01047 	856453.6639	 0.01114 	428226.8319	 0.00052 	  16.7978	 0.00065 	  16.7978	 0.00062 	1114863.6619	 0.00285 
	 866	857443.2117	 0.01047 	857443.2117	 0.01114 	428721.6059	 0.00052 	  16.8172	 0.00065 	  16.8172	 0.00062 	1116151.7770	 0.00427 
	 867	858432.7596	 0.01047 	858432.7596	 0.01114 	429216.3798	 0.00052 	  16.8366	 0.00065 	  16.8366	 0.00062 	1117439.8922	 0.00760 
	 868	859422.3074	 0.01047 	859422.3074	 0.01114 	429711.1537	 0.00052 	  16.8560	 0.00065 	  16.8560	 0.00062 	1118728.0073	 0.00807 
	 869	860411.8553	 0.01047 	860411.8553	 0.01114 	430205.9276	 0.00052 	  16.8754	 0.00065 	  16.8754	 0.00061 	1120016.1225	 0.00950 
	 870	861401.4031	 0.01047 	861401.4031	 0.01114 	430700.7016	 0.00052 	  16.8948	 0.00064 	  16.8948	 0.00061 	1121304.2376	 0.00570 
	 871	862390.9510	 0.01047 	862390.9510	 0.01114 	431195.4755	 0.00052 	  16.9142	 0.00064 	  16.9142	 0.00061 	1122592.3528	 0.00712 
	 872	863380.4988	 0.01047 	863380.4988	 0.01114 	431690.2494	 0.00052 	  16.9337	 0.00064 	  16.9337	 0.00061 	1123880.4679	 0.00380 
	 873	864370.0467	 0.01047 	864370.0467	 0.01113 	432185.0233	 0.00052 	  16.9531	 0.00064 	  16.9531	 0.00061 	1125168.5831	 0.00807 
	 874	865359.5945	 0.01047 	865359.5945	 0.01113 	432679.7973	 0.00052 	  16.9725	 0.00064 	  16.9725	 0.00061 	1126456.6982	 0.00665 
	 875	866349.1424	 0.01046 	866349.1424	 0.01113 	433174.5712	 0.00052 	  16.9919	 0.00064 	  16.9919	 0.00061 	1127744.8134	 0.00617 
	 876	867338.6902	 0.01046 	867338.6902	 0.01113 	433669.3451	 0.00052 	  17.0113	 0.00064 	  17.0113	 0.00061 	1129032.9285	 0.00522 
	 877	868328.2381	 0.01046 	868328.2381	 0.01113 	434164.1190	 0.00052 	  17.0307	 0.00064 	  17.0307	 0.00061 	1130321.0437	 0.00712 
	 878	869317.7859	 0.01046 	869317.7859	 0.01113 	434658.8930	 0.00052 	  17.0501	 0.00063 	  17.0501	 0.00060 	1131609.1588	 0.00855 
	 879	870307.3338	 0.01046 	870307.3338	 0.01113 	435153.6669	 0.00052 	  17.0695	 0.00063 	  17.0695	 0.00060 	1132897.2740	 0.00902 
	 880	871296.8816	 0.01046 	871296.8816	 0.01113 	435648.4408	 0.00052 	  17.0889	 0.00063 	  17.0889	 0.00060 	1134185.3891	 0.00665 
	 881	872286.4295	 0.01046 	872286.4295	 0.01113 	436143.2147	 0.00052 	  17.1083	 0.00063 	  17.1083	 0.00060 	1135473.5043	 0.00617 
	 882	873275.9773	 0.01046 	873275.9773	 0.01113 	436637.9887	 0.00052 	  17.1277	 0.00063 	  17.1277	 0.00060 	1136761.6194	 0.00807 
	 883	874265.5252	 0.01046 	874265.5252	 0.01113 	437132.7626	 0.00052 	  17.1471	 0.00063 	  17.1471	 0.00060 	1138049.7346	 0.00570 
	 884	875255.0730	 0.01046 	875255.0730	 0.01113 	437627.5365	 0.00052 	  17.1666	 0.00062 	  17.1666	 0.00060 	1139337.8497	 0.00665 
	 885	876244.6208	 0.01046 	876244.6208	 0.01113 	438122.3104	 0.00052 	  17.1860	 0.00062 	  17.1860	 0.00059 	1140625.9649	 0.00427 
	 886	877234.1687	 0.01046 	877234.1687	 0.01113 	438617.0843	 0.00052 	  17.2054	 0.00062 	  17.2054	 0.00059 	1141914.0800	 0.00807 
	 887	878223.7165	 0.01046 	878223.7165	 0.01113 	439111.8583	 0.00052 	  17.2248	 0.00062 	  17.2248	 0.00059 	1143202.1952	 0.00570 
	 888	879213.2644	 0.01046 	879213.2644	 0.01113 	439606.6322	 0.00052 	  17.2442	 0.00062 	  17.2442	 0.00059 	1144490.3103	 0.00997 
	 889	880202.8122	 0.01046 	880202.8122	 0.01113 	440101.4061	 0.00052 	  17.2636	 0.00062 	  17.2636	 0.00059 	1145778.4255	 0.00522 
	 890	881192.3601	 0.01046 	881192.3601	 0.01113 	440596.1800	 0.00052 	  17.2830	 0.00062 	  17.2830	 0.00059 	1147066.5406	 0.00570 
	 891	882181.9079	 0.01046 	882181.9079	 0.01113 	441090.9540	 0.00052 	  17.3024	 0.00061 	  17.3024	 0.00059 	1148354.6558	 0.00760 
	 892	883171.4558	 0.01046 	883171.4558	 0.01113 	441585.7279	 0.00052 	  17.3218	 0.00061 	  17.3218	 0.00058 	1149642.7709	 0.00807 
	 893	884161.0036	 0.01046 	884161.0036	 0.01113 	442080.5018	 0.00052 	  17.3412	 0.00061 	  17.3412	 0.00058 	1150930.8861	 0.00760 
	 894	885150.5515	 0.01046 	885150.5515	 0.01113 	442575.2757	 0.00052 	  17.3606	 0.00061 	  17.3606	 0.00058 	1152219.0012	 0.00617 
	 895	886140.0993	 0.01046 	886140.0993	 0.01113 	443070.0497	 0.00052 	  17.3800	 0.00061 	  17.3800	 0.00058 	1153507.1164	 0.00807 
	 896	887129.6472	 0.01046 	887129.6472	 0.01113 	443564.8236	 0.00052 	  17.3995	 0.00061 	  17.3995	 0.00058 	1154795.2315	 0.00380 
	 897	888119.1950	 0.01045 	888119.1950	 0.01113 	444059.5975	 0.00052 	  17.4189	 0.00061 	  17.4189	 0.00058 	1156083.3467	 0.00617 
	 898	889108.7429	 0.01045 	889108.7429	 0.01113 	444554.3714	 0.00052 	  17.4383	 0.00061 	  17.4383	 0.00057 	1157371.4618	 0.00807 
	 899	890098.2907	 0.01045 	890098.2907	 0.01113 	445049.1454	 0.00052 	  17.4577	 0.00060 	  17.4577	 0.00057 	1158659.5770	 0.00665 
	 900	891087.8386	 0.01045 	891087.8386	 0.01113 	445543.9193	 0.00052 	  17.4771	 0.00060 	  17.4771	 0.00057 	1159947.6921	 0.00570 
	 901	892077.3864	 0.01045 	892077.3864	 0.01113 	446038.6932	 0.00052 	  17.4965	 0.00060 	  17.4965	 0.00057 	1161235.8073	 0.00902 
	 902	893066.9343	 0.01045 	893066.9343	 0.01113 	446533.4671	 0.00052 	  17.5159	 0.00060 	  17.5159	 0.00057 	1162523.9224	 0.00380 
	 903	894056.4821	 0.01045 	894056.4821	 0.01113 	447028.2411	 0.00052 	  17.5353	 0.00060 	  17.5353	 0.00057 	1163812.0376	 0.00617 
	 904	895046.0300	 0.01045 	895046.0300	 0.01113 	447523.0150	 0.00052 	  17.5547	 0.00060 	  17.5547	 0.00057 	1165100.1527	 0.00427 
	 905	896035.5778	 0.01045 	896035.5778	 0.01113 	448017.7889	 0.00052 	  17.5741	 0.00060 	  17.5741	 0.00057 	1166388.2679	 0.00712 
	 906	897025.1257	 0.01045 	897025.1257	 0.01112 	448512.5628	 0.00051 	  17.5935	 0.00060 	  17.5935	 0.00057 	1167676.3830	 0.00570 
	 907	898014.6735	 0.01045 	898014.6735	 0.01112 	449007.3368	 0.00051 	  17.6129	 0.00060 	  17.6129	 0.00057 	1168964.4982	 0.00760 
	 908	899004.2214	 0.01045 	899004.2214	 0.01112 	449502.1107	 0.00051 	  17.6324	 0.00060 	  17.6324	 0.00056 	1170252.6133	 0.00522 
	 909	899993.7692	 0.01045 	899993.7692	 0.01112 	449996.8846	 0.00051 	  17.6518	 0.00060 	  17.6518	 0.00056 	1171540.7285	 0.00522 
	 910	900983.3171	 0.01045 	900983.3171	 0.01112 	450491.6585	 0.00051 	  17.6712	 0.00060 	  17.6712	 0.00056 	1172828.8436	 0.00522 
	 911	901972.8649	 0.01045 	901972.8649	 0.01112 	450986.4325	 0.00051 	  17.6906	 0.00060 	  17.6906	 0.00056 	1174116.9588	 0.00427 
	 912	902962.4128	 0.01045 	902962.4128	 0.01112 	451481.2064	 0.00051 	  17.7100	 0.00060 	  17.7100	 0.00056 	1175405.0739	 0.00760 
	 913	903951.9606	 0.01045 	903951.9606	 0.01112 	451975.9803	 0.00051 	  17.7294	 0.00060 	  17.7294	 0.00056 	1176693.1891	 0.00712 
	 914	904941.5085	 0.01045 	904941.5085	 0.01112 	452470.7542	 0.00051 	  17.7488	 0.00060 	  17.7488	 0.00056 	1177981.3042	 0.00380 
	 915	905931.0563	 0.01045 	905931.0563	 0.01112 	452965.5282	 0.00051 	  17.7682	 0.00060 	  17.7682	 0.00056 	1179269.4194	 0.00380 
	 916	906920.6042	 0.01045 	906920.6042	 0.01112 	453460.3021	 0.00051 	  17.7876	 0.00060 	  17.7876	 0.00056 	1180557.5345	 0.00475 
	 917	907910.1520	 0.01045 	907910.1520	 0.01112 	453955.0760	 0.00051 	  17.8070	 0.00060 	  17.8070	 0.00056 	1181845.6497	 0.00950 
	 918	908899.6999	 0.01045 	908899.6999	 0.01112 	454449.8499	 0.00051 	  17.8264	 0.00060 	  17.8264	 0.00056 	1183133.7648	 0.01092 
	 919	909889.2477	 0.01045 	909889.2477	 0.01112 	454944.6239	 0.00051 	  17.8458	 0.00060 	  17.8458	 0.00056 	1184421.8800	 0.00665 
	 920	910878.7956	 0.01044 	910878.7956	 0.01112 	455439.3978	 0.00051 	  17.8653	 0.00060 	  17.8653	 0.00056 	1185709.9951	 0.00522 
	 921	911868.3434	 0.01044 	911868.3434	 0.01112 	455934.1717	 0.00051 	  17.8847	 0.00060 	  17.8847	 0.00056 	1186998.1103	 0.00570 
	 922	912857.8913	 0.01044 	912857.8913	 0.01112 	456428.9456	 0.00051 	  17.9041	 0.00060 	  17.9041	 0.00056 	1188286.2254	 0.00237 
	 923	913847.4391	 0.01044 	913847.4391	 0.01112 	456923.7196	 0.00051 	  17.9235	 0.00060 	  17.9235	 0.00056 	1189574.3406	 0.00380 
	 924	914836.9870	 0.01044 	914836.9870	 0.01112 	457418.4935	 0.00051 	  17.9429	 0.00060 	  17.9429	 0.00056 	1190862.4557	 0.00475 
	 925	915826.5348	 0.01044 	915826.5348	 0.01112 	457913.2674	 0.00051 	  17.9623	 0.00060 	  17.9623	 0.00056 	1192150.5709	 0.00522 
	 926	916816.0827	 0.01044 	916816.0827	 0.01112 	458408.0413	 0.00051 	  17.9817	 0.00060 	  17.9817	 0.00055 	1193438.6860	 0.00665 
	 927	917805.6305	 0.01044 	917805.6305	 0.01112 	458902.8153	 0.00051 	  18.0011	 0.00060 	  18.0011	 0.00055 	1194726.8012	 0.00617 
	 928	918795.1784	 0.01044 	918795.1784	 0.01112 	459397.5892	 0.00051 	  18.0205	 0.00060 	  18.0205	 0.00055 	1196014.9163	 0.00522 
	 929	919784.7262	 0.01044 	919784.7262	 0.01112 	459892.3631	 0.00051 	  18.0399	 0.00060 	  18.0399	 0.00055 	1197303.0315	 0.00617 
	 930	920774.2741	 0.01044 	920774.2741	 0.01112 	460387.1370	 0.00051 	  18.0593	 0.00060 	  18.0593	 0.00055 	1198591.1466	 0.00760 
	 931	921763.8219	 0.01044 	921763.8219	 0.01112 	460881.9110	 0.00051 	  18.0787	 0.00060 	  18.0787	 0.00055 	1199879.2618	 0.00570 
	 932	922753.3698	 0.01044 	922753.3698	 0.01112 	461376.6849	 0.00051 	  18.0981	 0.00060 	  18.0981	 0.00055 	1201167.3769	 0.00475 
	 933	923742.9176	 0.01044 	923742.9176	 0.01112 	461871.4588	 0.00051 	  18.1176	 0.00060 	  18.1176	 0.00055 	1202455.4921	 0.00617 
	 934	924732.4655	 0.01044 	924732.4655	 0.01112 	462366.2327	 0.00051 	  18.1370	 0.00060 	  18.1370	 0.00054 	1203743.6072	 0.00427 
	 935	925722.0133	 0.01044 	925722.0133	 0.01112 	462861.0067	 0.00051 	  18.1564	 0.00059 	  18.1564	 0.00054 	1205031.7224	 0.00427 
	 936	926711.5612	 0.01044 	926711.5612	 0.01112 	463355.7806	 0.00051 	  18.1758	 0.00059 	  18.1758	 0.00054 	1206319.8375	 0.00665 
	 937	927701.1090	 0.01044 	927701.1090	 0.01112 	463850.5545	 0.00051 	  18.1952	 0.00059 	  18.1952	 0.00054 	1207607.9526	 0.00855 
	 938	928690.6569	 0.01044 	928690.6569	 0.01112 	464345.3284	 0.00051 	  18.2146	 0.00059 	  18.2146	 0.00054 	1208896.0678	 0.00522 
	 939	929680.2047	 0.01044 	929680.2047	 0.01112 	464840.1024	 0.00051 	  18.2340	 0.00059 	  18.2340	 0.00054 	1210184.1829	 0.00665 
	 940	930669.7526	 0.01044 	930669.7526	 0.01112 	465334.8763	 0.00051 	  18.2534	 0.00059 	  18.2534	 0.00054 	1211472.2981	 0.00570 
	 941	931659.3004	 0.01044 	931659.3004	 0.01111 	465829.6502	 0.00051 	  18.2728	 0.00059 	  18.2728	 0.00054 	1212760.4132	 0.00570 
	 942	932648.8483	 0.01044 	932648.8483	 0.01111 	466324.4241	 0.00051 	  18.2922	 0.00058 	  18.2922	 0.00054 	1214048.5284	 0.00190 
	 943	933638.3961	 0.01044 	933638.3961	 0.01111 	466819.1981	 0.00051 	  18.3116	 0.00058 	  18.3116	 0.00054 	1215336.6435	 0.00427 
	 944	934627.9440	 0.01043 	934627.9440	 0.01111 	467313.9720	 0.00051 	  18.3310	 0.00058 	  18.3310	 0.00054 	1216624.7587	 0.00570 
	 945	935617.4918	 0.01043 	935617.4918	 0.01111 	467808.7459	 0.00051 	  18.3505	 0.00058 	  18.3505	 0.00054 	1217912.8738	 0.00570 
	 946	936607.0397	 0.01043 	936607.0397	 0.01111 	468303.5198	 0.00051 	  18.3699	 0.00058 	  18.3699	 0.00054 	1219200.9890	 0.00427 
	 947	937596.5875	 0.01043 	937596.5875	 0.01111 	468798.2938	 0.00051 	  18.3893	 0.00058 	  18.3893	 0.00054 	1220489.1041	 0.00427 
	 948	938586.1354	 0.01043 	938586.1354	 0.01111 	469293.0677	 0.00051 	  18.4087	 0.00058 	  18.4087	 0.00054 	1221777.2193	 0.00475 
	 949	939575.6832	 0.01043 	939575.6832	 0.01111 	469787.8416	 0.00051 	  18.4281	 0.00058 	  18.4281	 0.00053 	1223065.3344	 0.00617 
	 950	940565.2311	 0.01043 	940565.2311	 0.01111 	470282.6155	 0.00051 	  18.4475	 0.00057 	  18.4475	 0.00053 	1224353.4496	 0.00617 
	 951	941554.7789	 0.01043 	941554.7789	 0.01111 	470777.3895	 0.00051 	  18.4669	 0.00057 	  18.4669	 0.00053 	1225641.5647	 0.00285 
	 952	942544.3268	 0.01043 	942544.3268	 0.01111 	471272.1634	 0.00051 	  18.4863	 0.00057 	  18.4863	 0.00053 	1226929.6799	 0.00712 
	 953	943533.8746	 0.01043 	943533.8746	 0.01111 	471766.9373	 0.00051 	  18.5057	 0.00057 	  18.5057	 0.00053 	1228217.7950	 0.00570 
	 954	944523.4225	 0.01043 	944523.4225	 0.01111 	472261.7112	 0.00051 	  18.5251	 0.00057 	  18.5251	 0.00053 	1229505.9102	 0.00475 
	 955	945512.9703	 0.01043 	945512.9703	 0.01111 	472756.4852	 0.00051 	  18.5445	 0.00057 	  18.5445	 0.00053 	1230794.0253	 0.00617 
	 956	946502.5182	 0.01043 	946502.5182	 0.01111 	473251.2591	 0.00051 	  18.5639	 0.00057 	  18.5639	 0.00053 	1232082.1405	 0.00617 
	 957	947492.0660	 0.01043 	947492.0660	 0.01111 	473746.0330	 0.00051 	  18.5834	 0.00057 	  18.5834	 0.00053 	1233370.2556	 0.00665 
	 958	948481.6139	 0.01043 	948481.6139	 0.01111 	474240.8069	 0.00051 	  18.6028	 0.00057 	  18.6028	 0.00053 	1234658.3708	 0.00617 
	 959	949471.1617	 0.01043 	949471.1617	 0.01111 	474735.5809	 0.00051 	  18.6222	 0.00057 	  18.6222	 0.00053 	1235946.4859	 0.01045 
	 960	950460.7096	 0.01043 	950460.7096	 0.01111 	475230.3548	 0.00051 	  18.6416	 0.00057 	  18.6416	 0.00053 	1237234.6011	 0.00807 
	 961	951450.2574	 0.01043 	951450.2574	 0.01111 	475725.1287	 0.00051 	  18.6610	 0.00057 	  18.6610	 0.00053 	1238522.7162	 0.00760 
	 962	952439.8053	 0.01043 	952439.8053	 0.01111 	476219.9026	 0.00051 	  18.6804	 0.00057 	  18.6804	 0.00053 	1239810.8314	 0.00427 
	 963	953429.3531	 0.01043 	953429.3531	 0.01111 	476714.6766	 0.00051 	  18.6998	 0.00057 	  18.6998	 0.00053 	1241098.9465	 0.00617 
	 964	954418.9010	 0.01043 	954418.9010	 0.01111 	477209.4505	 0.00051 	  18.7192	 0.00057 	  18.7192	 0.00053 	1242387.0617	 0.00522 
	 965	955408.4488	 0.01043 	955408.4488	 0.01111 	477704.2244	 0.00051 	  18.7386	 0.00057 	  18.7386	 0.00053 	1243675.1768	 0.00475 
	 966	956397.9967	 0.01043 	956397.9967	 0.01111 	478198.9983	 0.00051 	  18.7580	 0.00057 	  18.7580	 0.00053 	1244963.2920	 0.00617 
	 967	957387.5445	 0.01043 	957387.5445	 0.01111 	478693.7723	 0.00051 	  18.7774	 0.00057 	  18.7774	 0.00053 	1246251.4071	 0.00380 
	 968	958377.0924	 0.01043 	958377.0924	 0.01111 	479188.5462	 0.00051 	  18.7968	 0.00057 	  18.7968	 0.00053 	1247539.5223	 0.00332 
	 969	959366.6402	 0.01043 	959366.6402	 0.01111 	479683.3201	 0.00051 	  18.8163	 0.00057 	  18.8163	 0.00053 	1248827.6374	 0.00190 
	 970	960356.1881	 0.01043 	960356.1881	 0.01111 	480178.0940	 0.00051 	  18.8357	 0.00057 	  18.8357	 0.00053 	1250115.7526	 0.00380 
	 971	961345.7359	 0.01042 	961345.7359	 0.01111 	480672.8680	 0.00051 	  18.8551	 0.00057 	  18.8551	 0.00053 	1251403.8677	 0.00617 
	 972	962335.2838	 0.01042 	962335.2838	 0.01111 	481167.6419	 0.00051 	  18.8745	 0.00057 	  18.8745	 0.00053 	1252691.9829	 0.00570 
	 973	963324.8316	 0.01042 	963324.8316	 0.01111 	481662.4158	 0.00051 	  18.8939	 0.00057 	  18.8939	 0.00053 	1253980.0980	 0.00475 
	 974	964314.3795	 0.01042 	964314.3795	 0.01111 	482157.1897	 0.00051 	  18.9133	 0.00057 	  18.9133	 0.00053 	1255268.2132	 0.00522 
	 975	965303.9273	 0.01042 	965303.9273	 0.01111 	482651.9637	 0.00051 	  18.9327	 0.00057 	  18.9327	 0.00053 	1256556.3283	 0.00332 
	 976	966293.4752	 0.01042 	966293.4752	 0.01111 	483146.7376	 0.00051 	  18.9521	 0.00057 	  18.9521	 0.00053 	1257844.4435	 0.00617 
	 977	967283.0230	 0.01042 	967283.0230	 0.01111 	483641.5115	 0.00051 	  18.9715	 0.00057 	  18.9715	 0.00053 	1259132.5586	 0.00522 
	 978	968272.5709	 0.01042 	968272.5709	 0.01111 	484136.2854	 0.00051 	  18.9909	 0.00057 	  18.9909	 0.00053 	1260420.6738	 0.00285 
	 979	969262.1187	 0.01042 	969262.1187	 0.01111 	484631.0594	 0.00051 	  19.0103	 0.00057 	  19.0103	 0.00053 	1261708.7889	 0.00475 
	 980	970251.6666	 0.01042 	970251.6666	 0.01111 	485125.8333	 0.00051 	  19.0297	 0.00057 	  19.0297	 0.00053 	1262996.9041	 0.00712 
	 981	971241.2144	 0.01042 	971241.2144	 0.01111 	485620.6072	 0.00051 	  19.0492	 0.00057 	  19.0492	 0.00053 	1264285.0192	 0.00237 
	 982	972230.7623	 0.01042 	972230.7623	 0.01110 	486115.3811	 0.00051 	  19.0686	 0.00057 	  19.0686	 0.00053 	1265573.1344	 0.00380 
	 983	973220.3101	 0.01042 	973220.3101	 0.01110 	486610.1551	 0.00050 	  19.0880	 0.00057 	  19.0880	 0.00053 	1266861.2495	 0.00475 
	 984	974209.8580	 0.01042 	974209.8580	 0.01110 	487104.9290	 0.00050 	  19.1074	 0.00057 	  19.1074	 0.00053 	1268149.3647	 0.00617 
	 985	975199.4058	 0.01042 	975199.4058	 0.01110 	487599.7029	 0.00050 	  19.1268	 0.00057 	  19.1268	 0.00053 	1269437.4798	 0.00237 
	 986	976188.9537	 0.01042 	976188.9537	 0.01110 	488094.4768	 0.00050 	  19.1462	 0.00057 	  19.1462	 0.00053 	1270725.5950	 0.00665 
	 987	977178.5015	 0.01042 	977178.5015	 0.01110 	488589.2508	 0.00050 	  19.1656	 0.00057 	  19.1656	 0.00053 	1272013.7101	 0.00427 
	 988	978168.0494	 0.01042 	978168.0494	 0.01110 	489084.0247	 0.00050 	  19.1850	 0.00057 	  19.1850	 0.00053 	1273301.8253	 0.00665 
	 989	979157.5972	 0.01042 	979157.5972	 0.01110 	489578.7986	 0.00050 	  19.2044	 0.00057 	  19.2044	 0.00053 	1274589.9404	 0.00712 
	 990	980147.1451	 0.01042 	980147.1451	 0.01110 	490073.5725	 0.00050 	  19.2238	 0.00057 	  19.2238	 0.00053 	1275878.0556	 0.00380 
	 991	981136.6929	 0.01042 	981136.6929	 0.01110 	490568.3465	 0.00050 	  19.2432	 0.00057 	  19.2432	 0.00053 	1277166.1707	 0.00665 
	 992	982126.2408	 0.01042 	982126.2408	 0.01110 	491063.1204	 0.00050 	  19.2626	 0.00057 	  19.2626	 0.00053 	1278454.2859	 0.00237 
	 993	983115.7886	 0.01042 	983115.7886	 0.01110 	491557.8943	 0.00050 	  19.2820	 0.00057 	  19.2820	 0.00053 	1279742.4010	 0.00332 
	 994	984105.3365	 0.01042 	984105.3365	 0.01110 	492052.6682	 0.00050 	  19.3015	 0.00057 	  19.3015	 0.00053 	1281030.5162	 0.00285 
	 995	985094.8843	 0.01042 	985094.8843	 0.01110 	492547.4422	 0.00050 	  19.3209	 0.00057 	  19.3209	 0.00053 	1282318.6313	 0.00380 
	 996	986084.4322	 0.01042 	986084.4322	 0.01110 	493042.2161	 0.00050 	  19.3403	 0.00057 	  19.3403	 0.00052 	1283606.7465	 0.00427 
	 997	987073.9800	 0.01042 	987073.9800	 0.01110 	493536.9900	 0.00050 	  19.3597	 0.00057 	  19.3597	 0.00052 	1284894.8616	 0.00285 
	 998	988063.5279	 0.01042 	988063.5279	 0.01110 	494031.7639	 0.00050 	  19.3791	 0.00056 	  19.3791	 0.00052 	1286182.9768	 0.00427 
	 999	989053.0757	 0.01041 	989053.0757	 0.01110 	494526.5379	 0.00050 	  19.3985	 0.00056 	  19.3985	 0.00052 	1287471.0919	 0.00570 
 Before			 0.00000		 0.00000		 0.00000		 0.00000		 0.00000		 0.00000
 After			 0.00000		 0.00000		 0.00000		 0.00000		 0.00000		 0.00000


ASCII Curves - Approximate Posterior Densities 
===================================================
q1   curve 
 0.03295  |  *                                                       
          |  **                                                     
          |  **                                                     
          |  **                                                     
          | ***                                                     
          | * *                                                     
          | *  *                                                    
          | *  *                                                    
          | *  *                                                    
          | *  *                                                    
          | *  *                                                    
          | *   *                                                   
          | *   *                                                   
          |     *                                                   
          | *   **                                                  
          | *    *                                                  
          |      **                                                 
          | *     *                                                 
          | *     **                                                
          | *      *                                                
          |        **                                               
          | *       *                                               
          | *        *                                              
          |          **                                             
          | *         **                                            
          | *           **                                          
          |*             ****                                       
          |                  ************                           
          |*                            *************************   
          |*                                                        
          |*                                                        
          |*                                                        
          |                                                         
          |*                                                        
          |*                                                        
          |*                                                        
          |*                                                        
          |*                                                        
          |*                                                        
  0.0001  |*                                                          
          -*------------------------------------------------------ 
            0.0384                                            76.7830 

q2   curve 
 0.03147  |  *                                                       
          |  *                                                      
          |  **                                                     
          |  **                                                     
          | * *                                                     
          | * *                                                     
          | * *                                                     
          | * **                                                    
          | *  *                                                    
          |    *                                                    
          | *  *                                                    
          | *  *                                                    
          | *  *                                                    
          |     *                                                   
          | *   *                                                   
          | *   *                                                   
          |     **                                                  
          | *    *                                                  
          | *    *                                                  
          |       *                                                 
          | *     **                                                
          | *      **                                               
          |         **                                              
          | *        **                                             
          | *         ***                                           
          |              *****                                      
          | *                ************************************   
          |*                                                        
          |*                                                        
          |                                                         
          |*                                                        
          |*                                                        
          |*                                                        
          |*                                                        
          |*                                                        
          |*                                                        
          |*                                                        
          |*                                                        
          |*                                                        
  0.0000  |*                                                          
          -*------------------------------------------------------ 
            0.0384                                            76.7830 

qa   curve 
  0.1281  |      *                                                   
          |     ***                                                 
          |     * *                                                 
          |    ** *                                                 
          |    *  **                                                
          |    *   *                                                
          |    *   *                                                
          |   **   *                                                
          |   *    **                                               
          |   *     *                                               
          |   *     *                                               
          |  **     *                                               
          |  *      *                                               
          |  *      *                                               
          | *        *                                              
          | *        *                                              
          |**        *                                              
          |*         *                                              
          |*         **                                             
          |*          *                                             
          |*          *                                             
          |*          *                                             
          |*          *                                             
          |*          **                                            
          |            *                                            
          |            *                                            
          |            *                                            
          |            **                                           
          |             *                                           
          |             *                                           
          |             **                                          
          |              *                                          
          |              *                                          
          |              **                                         
          |               *                                         
          |               **                                        
          |                **                                       
          |                 **                                      
          |                  **                                     
  0.0005  |                   ***                                     
          ----------------------*********************************- 
            0.0192                                            38.3915 

m1   curve 
 0.01057  |*                                                         
          |                                                         
          |                                                         
          |                                                         
          |                                                         
          |                                                         
          |                                                         
          |                                                         
          |                                                         
          |                                                         
          |                                                         
          |                                                         
          |*                                                        
          |                                                         
          |                                                         
          |                                                         
          |                                                         
          |                                                         
          |                                                         
          |                                                         
          |                                                         
          |*                                                        
          |*                                                        
          |*                                                        
          |                                                         
          |*                                                        
          |                                                         
          |*                                                        
          |*                                                        
          |                                                         
          |*                                                        
          |*                                                        
          |*                                                        
          |*                                                        
          |*                                                        
          |*                                                        
          |**                                                       
          | ***                                                     
          |   *************************                             
  0.0006  |         ** *  **   **   * ***********                     
          --------------------------------------****************** 
            0.5000                                           999.5000 

m2   curve 
 0.00683  |*                                                         
          |*                                                        
          |                                                         
          |                                                         
          |                                                         
          |                                                         
          |                                                         
          |                                                         
          |                                                         
          |                                                         
          |                                                         
          |                                                         
          |*                                                        
          |                                                         
          |                                                         
          |                                                         
          |                                                         
          |                                                         
          |                                                         
          |                                                         
          |                                                         
          |*                                                        
          |                                                         
          |                                                         
          |                                                         
          |                                                         
          |                                                         
          |                                                         
          |*                                                        
          |                                                         
          |                                                         
          |                                                         
          |*                                                        
          |                                                         
          |*                                                        
          |*  ********                                              
          |****      *************                                  
          |**                     ******                            
          | *                          ******                       
  0.0005  |                                 **********                
          --------------------------------------------************ 
            0.5000                                           999.5000 

t    curve 
 0.01294  |*                                                         
          |**                                                       
          |**                                                       
          |*                                                        
          | *                                                       
          |**                                                       
          |*                                                        
          | *                                                       
          |**                                                       
          |**                                                       
          |                                                         
          |**                                                       
          |**                                                       
          | *                                                       
          |**                                                       
          | **                                                      
          |* *                                                      
          |  *                                                      
          |  *                                                      
          |* *                                                      
          |  *                                                      
          |* *                                                      
          |  *                                                      
          |* *                                                      
          |* *                                                      
          |   *                                                     
          |   *                                                     
          |   *                                                     
          |   *                                                     
          |   *                                                     
          |   *                                                     
          |   **                                                    
          |    *                                                    
          |    *                                                    
          |    **                                                   
          |     ******                                              
          |       ******                                            
          |           ***                                           
          |             ****                                        
  0.0000  |               *****                                       
          -------------------************************************* 
            0.0025                                             4.9975 

0u  curve 
 0.02479  |                         *                                
          |                         **                              
          |                         **                              
          |                         **                              
          |                         **                              
          |                         *                               
          |                          *                              
          |                         *                               
          |                         **                              
          |                          *                              
          |                         **                              
          |                         **                              
          |                         **                              
          |                                                         
          |                         *                               
          |                         **                              
          |                          *                              
          |                         *                               
          |                         *                               
          |                        * *                              
          |                          *                              
          |                        * *                              
          |                        *  *                             
          |                        *                                
          |                           *                             
          |                        *                                
          |                        *  *                             
          |                           *                             
          |                        *                                
          |                        *  *                             
          |                        *  *                             
          |                        *  *                             
          |                        *  *                             
          |                        *  *                             
          |                        *  *                             
          |                        *  *                             
          |                        *  *                             
          |                       *   *                             
          |                       *   *                             
  0.0000  |                       *    *                              
          -************************----*************************** 
            0.0001           Log Scale                       9908.3194 

1u  curve 
 0.02479  |                            *                             
          |                           **                            
          |                           **                            
          |                           **                            
          |                           **                            
          |                            *                            
          |                           *                             
          |                            *                            
          |                           **                            
          |                           *                             
          |                           **                            
          |                           **                            
          |                           **                            
          |                                                         
          |                            *                            
          |                           **                            
          |                           *                             
          |                            *                            
          |                            *                            
          |                           * *                           
          |                           *                             
          |                           * *                           
          |                          *  *                           
          |                             *                           
          |                          *                              
          |                             *                           
          |                          *  *                           
          |                          *                              
          |                             *                           
          |                          *  *                           
          |                          *  *                           
          |                          *  *                           
          |                          *  *                           
          |                          *  *                           
          |                          *  *                           
          |                          *  *                           
          |                          *  **                          
          |                          *   *                          
          |                         **   *                          
  0.0000  |                         *    *                            
          -**************************----************************* 
            0.0001           Log Scale                       9908.3194 

0_Ka curve 
0.002538  |   *                                                      
          |                                                         
          |   **                                                    
          |  ***                                                    
          |  **  *                                                  
          |  ****                                                   
          | *****                                                   
          |  * ***                                                  
          |  ** **                                                  
          | ** ****                                                 
          | ** ****                                                 
          | *   ****                                                
          |     ****                                                
          |       ****                                              
          | *     ****                                              
          | *      *****                                            
          | *      ******                                           
          | *      *******                                          
          | *         *****                                         
          |           *******                                       
          |             ******                                      
          | *           *******                                     
          |                **** *                                   
          |*             * ********                                 
          |                  ******                                 
          |                  ********                               
          |                    ****** ***                           
          |*                    * ********                          
          |*                       ********** *                     
          |                       * **************                  
          |*                        *  *************                
          |*                            * ************** ***  * *   
          |                                  *********************  
          |*                                      ***************   
          |                                           ***********   
          |*                                              ** ***    
          |*                                                        
          |*                                                        
          |                                                         
  0.0000  |*                                                          
          -*------------------------------------------------------ 
            0.0500                                            99.9500 

1_Ka curve 
  0.0509  | *                                                        
          |**                                                       
          |**                                                       
          |*                                                        
          | *                                                       
          | *                                                       
          |*                                                        
          |                                                         
          | *                                                       
          |*                                                        
          |                                                         
          | *                                                       
          | *                                                       
          |                                                         
          |*                                                        
          | *                                                       
          |                                                         
          |                                                         
          | *                                                       
          |*                                                        
          | *                                                       
          |                                                         
          | *                                                       
          |                                                         
          |*                                                        
          | *                                                       
          |                                                         
          |                                                         
          | *                                                       
          |**                                                       
          | *                                                       
          | *                                                       
          |  *                                                      
          |* *                                                      
          |  *                                                      
          |  *                                                      
          |* *                                                      
          |  *                                                      
          |  *                                                      
  0.0000  |* *                                                        
          -*-***************************************************** 
            0.0500                                            99.9500 


ASCII Plots of Parameter Trends 
===================================================
Log[P(G)+P(D|G)] trend 
1.188e+005|                  *                                                                      
          |                                                                                         
          |               *                                      *                                  
          |     *                                                       *                           
          |                                                                        *                
          |                *                                                           *            
          |          **    *                                                                        
          |       *                                                               *                 
          |                                               *    *        *                           
          |                                  *                                                      
          |             *                             *  *  *                *                      
          |         * *                                *        *     *   *                         
          |                                               *       *            *                    
          |        *       *                             *      *        *       *  *     *   *     
          |                        *                 *           *                *        *        
          |         *  *              *                      *                       ****     *  *  
          |              *       *            *  *  *  **          *                   *            
          |      *        **                                   *      *  *          *   **          
          |                      *    * * *  * *    *    *      *       *   *  *** *      *     *   
          |       *     **  *            * *     *  *        *    *       **  * *         **        
          |**               *  *  *    *   *      *   **   *    *  * * *    *  *   *  *         **  
          | **                  *  * * * *             *  *      *   * *   *   **    *  *         * 
          |*      *            *  * *          * * **       * *  **      **              *     *    
          |      **            *     * * * *        * *    *    *   *                 *    ** * *   
          |  *              *      * *     *  *   *            *    *  **     *     *            ** 
          |*       * * ****    ** * *     *   *****     * ****   * *  ** * * ** *     *    ***    * 
          |  * ***   ***    * *  * * ** *    *     *  *   * *     * **    *** *    *         * *    
-3781.7798| * *** ***  * *** ** **  ***** *** * * **   ***  * **   **        *   ** ****  *  * **** 
          -************-*********-*****-**********-*******-*-**--*********************-************ 

t    trend 
   4.882  |                     *                                                                   
          |                                                                                         
          |                                                                      *                  
          |                                                                                         
          |                                                                                         
          |                                                            *                            
          |                                                                                         
          |                         *                      *                                        
          |        *                                                                                
          |                                                                               *         
          |                                                                                  *      
          |    *                   *                                                                
          |                                                                                         
          |                        *                    *                                           
          |       *                                                                                 
          |                              *       *                             *    *               
          |                                                                                         
          |     ** *            *                                                 *                 
          |*        * *    *                                                                        
          |            *            *                                           *  * *            * 
          |**            *      *     *            *     * *     **    *                *           
          | **                       *   ***  *                   * *                  *  *     **  
          |    *  **  *           *   *         *   *  *     *  *    *    *    * *            ***   
          |    ** *  *    ** **         *      * *        * ** *  **    *  *    *   *   * **        
          |**   *  *       *      **       * *   *    * **  **          * * *    **   *    * *      
          |             **         *     *     *     *   *  *  **    **    * * **  * * *  **  *  *  
          | ***   * **   ****    *          * *  *  ***** *  ***** *  *  **   ***** *  ***    **    
  0.0001  | ***  *  *** * * * **** *******  ** *  ****** **** * ******** * ******  ** * ** *** **** 
          -************************-*****-************************--************-****************** 

0u  trend - log scale 
   1.755  |                                                                               *         
          |                                                                                         
          |                           *                                                             
          |                      **      *                                                          
          |               *     *                    *             *                                
          |  **                                     *        * *     *      **                      
          |       *                *             *           *                       *  **        * 
          |    ****      *     * *  ** * *   *      *  *    *  *    * *  *         **   *  ****     
          |* *   ** *   ** **         *  * *   *  *        ** * *   *   *    ** * *  *  *  *  * * * 
          | **  *  *  **    * **   ** *     ** *     ** * ***          ** * * ***** **  * **** * ** 
          |   *    *   *     *****  * ***** *** ** ***  * *  **** **  * * ** * **** *  **     *  *  
          | *  **    **    ** ** ** *   *     *   ** * *   *   * * *   * *    *   ***  *  *    **   
          |*****   **** *   *  *** ** *** **   ***    *** *** *   * ****   *   ** *    ** * ***   * 
          |* ** *** ** * *   *  * *        * ** * *  **  * *     *** * * * * *** * * **    *****    
          |        * ** ***  *   *   **   ****         ***  **  * *  *  * *  *     *** *  ** *  **  
          |**  *   *    * *  *    ** *     ** * * *     *     * *** * *  * *          *             
          |  *   **       *** **   * *  *     ** * *  *  * *            *  *       *  *  **   ****  
          | *            * *  *                ***      * *      *         *   * *       * *    **  
          |          *       *       * *   *                     *   *               * * *       *  
          |   * *                      ** *                                 *                       
          |    *                                            *                                *      
          |                                                   * *   *                               
          |                                           *                                             
          |                                                                                         
          |                     *                                                                   
          |                          *                                                              
          |                                                                                         
  0.1735  |                                                        *                                
          ------------------------------------------*---------------------------------------------- 

1u  trend - log scale 
   5.765  |                                         *                                               
          |                                                                                         
          |                                                        *                                
          |                                                                                         
          |                          *                                                              
          |                     *                                                                   
          |                                                                                         
          |                                           *                                             
          |                                                   * *   *                               
          |    *                                            *                                *      
          |   * *                      ** *                                 *                       
          |          *       *       * *   *                     *   *               * * *       *  
          | *            * *  *                ***      * *      *         *   * *       * *    **  
          |  *   **       *** **   * *  *     ** * *  *  * *            *  *       *  *  **   ****  
          |**  *   *    * *  *    ** *     ** * * *     *     * *** * *  * *          *             
          |        * ** ***  *   *   **   ****         ***  **  * *  *  * *  *     *** *  ** *  **  
          |* ** *** ** * *   *  * *        * ** * *  **  * *     *** * * * * *** * * **    *****    
          |*****   **** *   *  *** ** *** **   ***    *** *** *   * ****   *   ** *    ** * ***   * 
          | *  **    **    ** ** ** *   *     *   ** * *   *   * * *   * *    *   ***  *  *    **   
          |   *    *   *     *****  * ***** *** ** ***  * *  **** **  * * ** * **** *  **     *  *  
          | **  *  *  **    * **   ** *     ** *     ** * ***          ** * * ***** **  * **** * ** 
          |* *   ** *   ** **         *  * *   *  *        ** * *   *   *    ** * *  *  *  *  * * * 
          |    ****      *     * *  ** * *   *      *  *    *  *    * *  *         **   *  ****     
          |       *                *             *           *                       *  **        * 
          |  **                                     *        * *     *      **                      
          |               *     *                    *             *                                
          |                      **      *                                                          
  0.5697  |                           *                                                             
          --------------------------------------------------------------------------------*-------- 

0_Ka trend 
   99.18  |                                                                 *                       
          |              *             *            *                     *             *   *   *   
          |   **          *       *    ** *       *         *                              *  *     
          | *      *        *                   *         *         *                 *   *      *  
          |      *          *  *                                *          * *   *                  
          |           *    *    *      *      *  *                      *  *             *    *     
          | *      * *    *        *                  *                        *                    
          |                *   *    *    *  *             *        **                         *     
          |*                        *         ** *   **  *                      *                *  
          |                *     *   *                * *  *         ****                           
          |                  *   *                       *    *       *                           * 
          |    *        *   *  *     *       **        *                              *      * **   
          |        ***                *  *      *    *      ***                             *  * ** 
          |     *    *     *  *             *  * *  *                            *  ** *            
          |                     *       *   *   *          *             *   *    *   *             
          |**                *       *     *     * *          *               *  *   * *            
          |  *  *      * *                   *     *            *        **    *           *        
          |   *     **        *       * ** *           *               *  **    *  *           *    
          |              * *        *      *         **           *     *     **    *   *     *  *  
          |* *   *       * *   *       * *         *     *     **     * ***  *            ***   *   
          | *   **  *     * ***             * *         *    *   *  *          *  ** **  *          
          |    *   *  **           * *  *    * *      **    *  *   **     **            *    *   *  
          |   * * **   * *    * * *** *  * *              * *  *                   * *     *    * * 
          |*  ** **         *    *   *  **  *     * *   *   *    * * *   *    *  ** *  **      **   
          |  *  *     * * *  *    * *     **    * *  *         *  *     *  ** ***                ** 
          | *  ** *   *  *        **  *    **  * **    *  *   *    *  **        * **** ****       * 
          | ** *   ** ***     **  ** * **    **     **   * ***  * ** *     * ***** **     * * *     
  1.2740  |*     **  *  *   *  **     *   *   * *  **  **  * ** **   * * ** *    ** **   *   ****   
          ---*----*--**-*-----*-**----*---*----*---*-*--*--*---*--*-*---*---**-----------*-***----- 

1_Ka trend 
   6.575  |          *                                                                              
          |                                                                                         
          |                                                                                         
          |                                                               *                         
          |                                                                                *        
          |                                             *                    *                      
          |                                                                                         
          |           *     *                        *                                              
          |                                                  *                                      
          |                                                           *                             
          |                *               *      *           *               *                     
          |  *  *                              *    **                 *                            
          |        *      *                                                           *  *          
          |               *                *       *                 * *         *                  
          |   *                          *         **          *   *       *  *            *    *   
          |         *  *          *          *    ****      *    **        **   * *    **  ***   *  
          |  * **     *  * *  *          *             *      *     *         *  *   * *         *  
          |*     *  *        *    *     **     ***     ** **   * **      *         *      **   *  * 
          | *    ***   *  *** ***   **** *    *   *   ** **     *         *   **    *  *  * *  *    
          | ** ** *    *    ***  *    *   *  *   ** *     ***      ****  *   * *   **  *   * * *    
          |* *   *       *** *  ** * **        *** *  ***  ** **** **    **  **     *  ** * *   *   
          |     ****  ** *  **   ***  ** * *******   * * ***  ****  **  *  *** * *  * *  **  ** *   
          |*  ** ** **  **  ** * *  *   * ***   ******  ** * ** **  ****  * **  * ** *  **    **  * 
          |*  **   *  *         *  * ****** *  **     ****     **  * *  * **** *****      *** * *** 
          |  * *  ** ** * **   *  *     *  *  *   *   *  *  *     *   * ** *   *******  **   **  ** 
          |* * *     *  *   * *           ** **      *       **   **    *   *  *  *   *  *   ** *** 
          | * *        * *     ****           *             **   *     * *              *    **  *  
  0.6250  | *   *                  * *  *             *        *  *   **      *      ***            
          --*---*---------------------------------------------------------------------------------- 

Migration Distributions 
	-	Locus_0 	-	-	-	-	-	-	-	Locus_1 	-	-	-	-	-	-
	pt	m1#	p	m1time	p	m2#	p	m2time	p	m1#	p	m1time	p	m2#	p	m2time	p
	   0	   0	 0.00322	   0.0025	 0.01277	   0	 0.00252	   0.0025	 0.01322	   0	 0.00131	   0.0025	 0.01199	   0	 0.00106	   0.0025	 0.01214
	   1	   1	 0.00283	   0.0075	 0.01443	   1	 0.00245	   0.0075	 0.01476	   1	 0.00120	   0.0075	 0.01442	   1	 0.00110	   0.0075	 0.01434
	   2	   2	 0.00269	   0.0125	 0.01745	   2	 0.00209	   0.0125	 0.01778	   2	 0.00122	   0.0125	 0.01730	   2	 0.00098	   0.0125	 0.01719
	   3	   3	 0.00269	   0.0175	 0.01993	   3	 0.00214	   0.0175	 0.02006	   3	 0.00126	   0.0175	 0.01945	   3	 0.00096	   0.0175	 0.01943
	   4	   4	 0.00289	   0.0225	 0.02201	   4	 0.00216	   0.0225	 0.02245	   4	 0.00123	   0.0225	 0.02192	   4	 0.00106	   0.0225	 0.02202
	   5	   5	 0.00258	   0.0275	 0.02458	   5	 0.00219	   0.0275	 0.02456	   5	 0.00111	   0.0275	 0.02386	   5	 0.00100	   0.0275	 0.02396
	   6	   6	 0.00284	   0.0325	 0.02583	   6	 0.00228	   0.0325	 0.02652	   6	 0.00111	   0.0325	 0.02560	   6	 0.00099	   0.0325	 0.02604
	   7	   7	 0.00439	   0.0375	 0.02718	   7	 0.00472	   0.0375	 0.02714	   7	 0.00114	   0.0375	 0.02670	   7	 0.00089	   0.0375	 0.02671
	   8	   8	 0.00441	   0.0425	 0.02717	   8	 0.00450	   0.0425	 0.02694	   8	 0.00130	   0.0425	 0.02607	   8	 0.00083	   0.0425	 0.02598
	   9	   9	 0.00416	   0.0475	 0.02548	   9	 0.00442	   0.0475	 0.02571	   9	 0.00118	   0.0475	 0.02538	   9	 0.00088	   0.0475	 0.02519
	  10	  10	 0.00404	   0.0525	 0.02650	  10	 0.00442	   0.0525	 0.02641	  10	 0.00119	   0.0525	 0.02580	  10	 0.00085	   0.0525	 0.02586
	  11	  11	 0.00392	   0.0575	 0.02644	  11	 0.00436	   0.0575	 0.02658	  11	 0.00127	   0.0575	 0.02601	  11	 0.00101	   0.0575	 0.02593
	  12	  12	 0.00388	   0.0625	 0.02574	  12	 0.00402	   0.0625	 0.02584	  12	 0.00121	   0.0625	 0.02521	  12	 0.00093	   0.0625	 0.02528
	  13	  13	 0.00379	   0.0675	 0.02407	  13	 0.00404	   0.0675	 0.02427	  13	 0.00120	   0.0675	 0.02347	  13	 0.00191	   0.0675	 0.02398
	  14	  14	 0.00377	   0.0725	 0.02202	  14	 0.00385	   0.0725	 0.02232	  14	 0.00120	   0.0725	 0.02193	  14	 0.00188	   0.0725	 0.02199
	  15	  15	 0.00368	   0.0775	 0.02106	  15	 0.00384	   0.0775	 0.02124	  15	 0.00188	   0.0775	 0.02035	  15	 0.00191	   0.0775	 0.02044
	  16	  16	 0.00382	   0.0825	 0.01960	  16	 0.00361	   0.0825	 0.01979	  16	 0.00196	   0.0825	 0.01885	  16	 0.00188	   0.0825	 0.01927
	  17	  17	 0.00372	   0.0875	 0.01808	  17	 0.00347	   0.0875	 0.01808	  17	 0.00191	   0.0875	 0.01786	  17	 0.00188	   0.0875	 0.01781
[truncated: 135,712 more chars]
