# Supplementary material for: Selection and demographic history shape the molecular evolution of the gamete compatibility protein bindin in Pisaster sea stars
Source: Ecol Evol. 2014 Mar 31;4(9):1567–88. doi: 10.1002/ece3.1042 (PMC4063459; doi:10.1002/ece3.1042)
Supplement: Supplementary file 2 [file ece30004-1567-SD2.zip › ece31042-sup-00013-hop.la.outL.txt]

IMa LOAD TREES MODE 
IMa - Isolation with Migration [analytic]  -  Jody Hey 2007  -  7/13/2007
P. ochraceus

INPUT AND STARTING INFORMATION 
================================

Command line string :  -i hop.la.2.input.txt -o hop.la.2.out3L -q1 20 -q2 20 -qA 10 -m1 1000 -m2 1000 -t 5 -d 20 -u 5 -n 100 -k 20 -fg -g1 0.9 -g2 0.8 -b 2000000 -L50000 -p45 -c012 -r hop.la.2.out3 
Input filename : hop.la.2.input.txt 
Output filename: hop.la.2.out3L 
Random number seed : 1366666529 
IM Model:
     - Inheritance Scalars are treated as constants, as given in input file
- Run Duration - 
- Metropolis Coupling -
     None 

- Maximum Values for Integrated Parameters -
     Max for q1 : 76.82 
     Max for q2 : 76.82 
     Max for qa : 38.41 
     Max for m1 : 1000.00 
     Max for m2 : 1000.00 
     Max for t  : 5.00 

All tree information used for surface estimation printed to fileGeneration time specified (in years): 5.00
Base filename for loading files with sampled genealogies: hop.la.2.out3*.ti
Files loaded with sampled genealogies:
   hop.la.2.out3.ti

HEADER INFORMATION FROM FIRST TREE FILE
========================================

-------------------------------------------

Header for tree file:  hop.la.2.out3.ti

-------------------------------------------

IMa - Isolation with Migration [analytic]  -  Jody Hey 2007  -  7/13/2007


INPUT AND STARTING INFORMATION 
================================

Command line string :  -i hop.la.2.input.txt -o hop.la.2.out3 -q1 20 -q2 20 -qA 10 -m1 1000 -m2 1000 -t 5 -d 20 -u 5 -n 100 -k 20 -fg -g1 0.9 -g2 0.8 -b 2000000 -L0.5 -p2345 
Input filename : hop.la.2.input.txt 
Output filename: hop.la.2.out3 
Random number seed : 1365122125 
IM Model:
     - Inheritance Scalars are treated as constants, as given in input file
- Run Duration - 
     Burn period, # steps: 2000000 
      Record period, # seconds per interval: 1800 
- Metropolis Coupling -
     Metropolis Coupling implemented using 100 chains 
     Geometric Increment Model   term1: 0.900  term2: 0.800

- Maximum Values for Integrated Parameters -
     Max for q1 : 76.82 
     Max for q2 : 76.82 
     Max for qa : 38.41 
     Max for m1 : 1000.00 
     Max for m2 : 1000.00 
     Max for t  : 5.00 

All tree information used for surface estimation printed to fileGeneration time specified (in years): 5.00

-------------------------------------------

End of deader for tree file:  hop.la.2.out3.ti

-------------------------------------------


==============================================
END OF HEADER INFORMATION FROM FIRST TREE FILE

   # of files: 1    total number of loaded genealogies: 50000 out of a total of: 379929 


MCMC INFORMATION
===========================


PEAK LOCATIONS AND PROBABILITES
=================================


Marginal Peak Locations and Probabilities
------------------------------------------
 Set    q1          P         q2          P         qa          P         m1          P         m2          P      
   0      3.6240  0.03351      3.7605  0.03175      4.2858   0.1277      0.0001  0.01425      0.4002 0.008084 
   1      3.7675  0.02877      3.8394  0.03056      4.6797   0.1236      0.0001  0.02042      3.1225 0.007419 
 ALL      3.6761  0.03113      3.8051  0.03115      4.5002   0.1253      0.0001  0.01734      0.8284 0.007343 
  95%Lo    0.7804                0.8983                0.0001               <min                 <min              
  95%Hi   >max                 >max                 11.5277               13.3676              464.0045            


Multidimensional Peak Location and Posterior Probability
--------------------------------------------------------
 Set   t       log(P)      q1         q2         qa         m1         m2      
   0     1.5787 -14.0271     3.1679    21.2615     0.2821     2.5962     4.5930 
   1     1.9646 -14.7540    15.4873    76.8184     0.3486     0.1196     9.8517 
 ALL     0.9511 -13.6695     7.3181    12.4113     0.1038     0.5943     6.7206 


Nested Models Peak Location and Posterior Probability
------------------------------------------------------
Model      t          log(P)      q1          q2          qa          m1          m2         df       2LLR
 ABCDD    2.2749    -15.0300    7.0512      7.3380      0.1698     25.0223  [  25.0223]    1        2.7211 
 ABCD0    1.2019    -18.4296   38.4100     10.8778      2.3578    100.7385  [   0.0001]    1*       9.5202 
 ABC0D    0.9419    -15.8009    7.1404      2.9410      1.0955  [   0.0001]    44.1383     1*       4.2628 
 ABC00    0.0003    -30.3811   38.3341     38.4106      8.8018  [   0.0001] [   0.0001]    2*      33.4232 
 AACDE    0.9509    -13.9365    7.6728  [   7.6728]     0.1022      0.5732      6.6703     1        0.5341 
 AAADE    4.2377    -17.7336    5.2780  [   5.2780] [   5.2780]     1.2310      5.6909     2        8.1283 
 AACDD    2.2749    -15.0365    7.2536  [   7.2536]     0.1668     24.9361  [  24.9361]    2        2.7339 
 AAC00    0.0003    -30.3811   38.4107  [  38.4107]     8.8000  [   0.0001] [   0.0001]    3*      33.4232 
 AAADD    1.7883    -19.3455    8.0888  [   8.0888] [   8.0888]     6.4228  [   6.4228]    3       11.3521 
 AAA00    0.0003    -30.4004    8.8292  [   8.8292] [   8.8292] [   0.0001] [   0.0001]    4*      33.4619 
 ABADE    1.7888    -14.6426    0.0578     12.9684  [   0.0578]   700.4718      1.7129     1        1.9463 
 ABADD    2.3675    -17.4660    2.3966     30.6333  [   2.3966]     7.5015  [   7.5015]    2        7.5931 
 ABA00    0.0003    -30.3915    8.8056     38.4100  [   8.8056] [   0.0001] [   0.0001]    3*      33.4440 
 ABBDE    0.9529    -15.0945   23.4501      0.3895  [   0.3895]    18.8156     88.2871     1        2.8499 
 ABBDD    1.3931    -17.2701    9.4216      2.0455  [   2.0455]    29.2862  [  29.2862]    2        7.2013 
 ABB00    0.0003    -30.3900   38.4107      8.8073  [   8.8073] [   0.0001] [   0.0001]    3*      33.4411 
  * test distribution of 2LLR is a mixture 


MARGINAL DISTRIBUTION VALUES AND HISTOGRAMS - curve height is an estimate of marginal posterior probability
========================================
 Summaries
	Value  	 q1  	 q2  	 qa  	 m1  	 m2  	 t   
	Minbin 	   0.0384	   0.0384	   0.0192	   0.5000	   0.5000	   0.0025
	Maxbin	  76.7830	  76.7830	  38.3915	 999.5000	 999.5000	   4.9975
	HiPt  	   3.6490	   3.8027	   4.5133	   0.5000	   1.5000	   0.0725
	HiSmth	   3.7258	   3.8027	   4.5133	   0.5000	   0.5000	   0.0825
	Mean  	  32.9246	  34.2111	   5.5361	 398.9451	 400.7430	   0.5489
	95Lo  	   2.4199	   2.4967	   0.3649	   2.5000	   3.5000	   0.0225
	95Hi  	  74.4015	  74.5552	  14.4616	 951.5000	 949.5000	   2.4675
	HPD90Lo	  1.2676 	  1.4212 	  0.0192 	  0.5000 	  0.5000 	  0.0025?
	HPD90Hi	 67.6412 	 68.2558 	  9.8139 	823.5000 	814.5000 	  1.3575?

	Parameter	q1  	L	q2  	L	qa  	L	m1  	L	m2  	L	t   	L
	HiPt	   3.6490	 0.03113 	   3.8027	 0.03115 	   4.5133	 0.12530 	   0.5000	 0.01208 	   1.5000	 0.00725 	   0.0725	 2.75200 

	   0	   0.0384	 0.00013 	   0.0384	 0.00030 	   0.0192	 0.06608 	   0.5000	 0.01208 	   0.5000	 0.00721 	 0.002500	 1.01600 
	   1	   0.1152	 0.00051 	   0.1152	 0.00064 	   0.0576	 0.06072 	   1.5000	 0.00890 	   1.5000	 0.00725 	   0.0075	 1.04400 
	   2	   0.1921	 0.00081 	   0.1921	 0.00120 	   0.0960	 0.06074 	   2.5000	 0.00682 	   2.5000	 0.00612 	   0.0125	 1.31200 
	   3	   0.2689	 0.00109 	   0.2689	 0.00126 	   0.1344	 0.06294 	   3.5000	 0.00637 	   3.5000	 0.00531 	   0.0175	 1.42800 
	   4	   0.3457	 0.00157 	   0.3457	 0.00140 	   0.1728	 0.06455 	   4.5000	 0.00610 	   4.5000	 0.00386 	   0.0225	 1.60400 
	   5	   0.4225	 0.00193 	   0.4225	 0.00194 	   0.2113	 0.06685 	   5.5000	 0.00526 	   5.5000	 0.00354 	   0.0275	 1.90000 
	   6	   0.4993	 0.00233 	   0.4993	 0.00260 	   0.2497	 0.06931 	   6.5000	 0.00504 	   6.5000	 0.00291 	   0.0325	 2.02400 
	   7	   0.5762	 0.00285 	   0.5762	 0.00312 	   0.2881	 0.07169 	   7.5000	 0.00459 	   7.5000	 0.00241 	   0.0375	 2.16000 
	   8	   0.6530	 0.00344 	   0.6530	 0.00347 	   0.3265	 0.07395 	   8.5000	 0.00404 	   8.5000	 0.00210 	   0.0425	 2.32400 
	   9	   0.7298	 0.00410 	   0.7298	 0.00375 	   0.3649	 0.07600 	   9.5000	 0.00368 	   9.5000	 0.00188 	   0.0475	 2.41600 
	  10	   0.8066	 0.00481 	   0.8066	 0.00406 	   0.4033	 0.07776 	  10.5000	 0.00329 	  10.5000	 0.00165 	   0.0525	 2.33200 
	  11	   0.8834	 0.00554 	   0.8834	 0.00447 	   0.4417	 0.07917 	  11.5000	 0.00298 	  11.5000	 0.00150 	   0.0575	 2.42800 
	  12	   0.9603	 0.00635 	   0.9603	 0.00502 	   0.4801	 0.08029 	  12.5000	 0.00273 	  12.5000	 0.00140 	   0.0625	 2.72800 
	  13	   1.0371	 0.00726 	   1.0371	 0.00572 	   0.5185	 0.08117 	  13.5000	 0.00251 	  13.5000	 0.00129 	   0.0675	 2.53200 
	  14	   1.1139	 0.00825 	   1.1139	 0.00656 	   0.5570	 0.08189 	  14.5000	 0.00229 	  14.5000	 0.00121 	   0.0725	 2.75200 
	  15	   1.1907	 0.00930 	   1.1907	 0.00752 	   0.5954	 0.08252 	  15.5000	 0.00210 	  15.5000	 0.00120 	   0.0775	 2.40400 
	  16	   1.2676	 0.01036 	   1.2676	 0.00854 	   0.6338	 0.08310 	  16.5000	 0.00202 	  16.5000	 0.00120 	   0.0825	 2.72000 
	  17	   1.3444	 0.01142 	   1.3444	 0.00960 	   0.6722	 0.08365 	  17.5000	 0.00206 	  17.5000	 0.00118 	   0.0875	 2.68800 
	  18	   1.4212	 0.01249 	   1.4212	 0.01066 	   0.7106	 0.08420 	  18.5000	 0.00211 	  18.5000	 0.00114 	   0.0925	 2.52400 
	  19	   1.4980	 0.01355 	   1.4980	 0.01173 	   0.7490	 0.08474 	  19.5000	 0.00209 	  19.5000	 0.00108 	   0.0975	 2.50000 
	  20	   1.5748	 0.01461 	   1.5748	 0.01282 	   0.7874	 0.08526 	  20.5000	 0.00198 	  20.5000	 0.00104 	   0.1025	 2.53200 
	  21	   1.6517	 0.01565 	   1.6517	 0.01394 	   0.8258	 0.08575 	  21.5000	 0.00188 	  21.5000	 0.00104 	   0.1075	 2.58400 
	  22	   1.7285	 0.01666 	   1.7285	 0.01508 	   0.8642	 0.08621 	  22.5000	 0.00186 	  22.5000	 0.00102 	   0.1125	 2.63600 
	  23	   1.8053	 0.01764 	   1.8053	 0.01624 	   0.9027	 0.08661 	  23.5000	 0.00189 	  23.5000	 0.00099 	   0.1175	 2.63200 
	  24	   1.8821	 0.01859 	   1.8821	 0.01740 	   0.9411	 0.08697 	  24.5000	 0.00190 	  24.5000	 0.00097 	   0.1225	 2.28000 
	  25	   1.9589	 0.01953 	   1.9589	 0.01853 	   0.9795	 0.08727 	  25.5000	 0.00189 	  25.5000	 0.00096 	   0.1275	 2.58800 
	  26	   2.0358	 0.02046 	   2.0358	 0.01963 	   1.0179	 0.08753 	  26.5000	 0.00188 	  26.5000	 0.00098 	   0.1325	 2.61600 
	  27	   2.1126	 0.02138 	   2.1126	 0.02068 	   1.0563	 0.08775 	  27.5000	 0.00183 	  27.5000	 0.00102 	   0.1375	 2.32400 
	  28	   2.1894	 0.02230 	   2.1894	 0.02168 	   1.0947	 0.08793 	  28.5000	 0.00177 	  28.5000	 0.00107 	   0.1425	 2.10400 
	  29	   2.2662	 0.02321 	   2.2662	 0.02262 	   1.1331	 0.08808 	  29.5000	 0.00173 	  29.5000	 0.00111 	   0.1475	 1.96800 
	  30	   2.3431	 0.02410 	   2.3431	 0.02350 	   1.1715	 0.08821 	  30.5000	 0.00172 	  30.5000	 0.00112 	   0.1525	 2.16800 
	  31	   2.4199	 0.02497 	   2.4199	 0.02433 	   1.2099	 0.08833 	  31.5000	 0.00170 	  31.5000	 0.00109 	   0.1575	 1.98400 
	  32	   2.4967	 0.02580 	   2.4967	 0.02511 	   1.2483	 0.08843 	  32.5000	 0.00165 	  32.5000	 0.00108 	   0.1625	 1.97200 
	  33	   2.5735	 0.02659 	   2.5735	 0.02583 	   1.2868	 0.08852 	  33.5000	 0.00158 	  33.5000	 0.00107 	   0.1675	 1.96400 
	  34	   2.6503	 0.02731 	   2.6503	 0.02650 	   1.3252	 0.08860 	  34.5000	 0.00152 	  34.5000	 0.00106 	   0.1725	 1.63200 
	  35	   2.7272	 0.02797 	   2.7272	 0.02712 	   1.3636	 0.08867 	  35.5000	 0.00150 	  35.5000	 0.00105 	   0.1775	 1.60400 
	  36	   2.8040	 0.02856 	   2.8040	 0.02769 	   1.4020	 0.08873 	  36.5000	 0.00151 	  36.5000	 0.00105 	   0.1825	 1.67200 
	  37	   2.8808	 0.02908 	   2.8808	 0.02822 	   1.4404	 0.08879 	  37.5000	 0.00154 	  37.5000	 0.00109 	   0.1875	 1.59200 
	  38	   2.9576	 0.02953 	   2.9576	 0.02870 	   1.4788	 0.08885 	  38.5000	 0.00157 	  38.5000	 0.00113 	   0.1925	 1.66400 
	  39	   3.0344	 0.02991 	   3.0344	 0.02914 	   1.5172	 0.08892 	  39.5000	 0.00158 	  39.5000	 0.00115 	   0.1975	 1.48000 
	  40	   3.1113	 0.03023 	   3.1113	 0.02953 	   1.5556	 0.08899 	  40.5000	 0.00158 	  40.5000	 0.00114 	   0.2025	 1.52400 
	  41	   3.1881	 0.03049 	   3.1881	 0.02988 	   1.5940	 0.08907 	  41.5000	 0.00157 	  41.5000	 0.00114 	   0.2075	 1.50000 
	  42	   3.2649	 0.03070 	   3.2649	 0.03018 	   1.6325	 0.08918 	  42.5000	 0.00155 	  42.5000	 0.00116 	   0.2125	 1.54400 
	  43	   3.3417	 0.03086 	   3.3417	 0.03044 	   1.6709	 0.08931 	  43.5000	 0.00152 	  43.5000	 0.00118 	   0.2175	 1.30400 
	  44	   3.4186	 0.03098 	   3.4186	 0.03066 	   1.7093	 0.08946 	  44.5000	 0.00149 	  44.5000	 0.00120 	   0.2225	 1.29600 
	  45	   3.4954	 0.03106 	   3.4954	 0.03084 	   1.7477	 0.08965 	  45.5000	 0.00146 	  45.5000	 0.00121 	   0.2275	 1.27200 
	  46	   3.5722	 0.03111 	   3.5722	 0.03098 	   1.7861	 0.08987 	  46.5000	 0.00145 	  46.5000	 0.00120 	   0.2325	 1.32000 
	  47	   3.6490	 0.03113 	   3.6490	 0.03108 	   1.8245	 0.09012 	  47.5000	 0.00143 	  47.5000	 0.00119 	   0.2375	 1.32400 
	  48	   3.7258	 0.03113 	   3.7258	 0.03113 	   1.8629	 0.09041 	  48.5000	 0.00142 	  48.5000	 0.00118 	   0.2425	 1.29600 
	  49	   3.8027	 0.03110 	   3.8027	 0.03115 	   1.9013	 0.09074 	  49.5000	 0.00140 	  49.5000	 0.00118 	   0.2475	 1.22800 
	  50	   3.8795	 0.03106 	   3.8795	 0.03114 	   1.9397	 0.09110 	  50.5000	 0.00139 	  50.5000	 0.00118 	   0.2525	 1.16800 
	  51	   3.9563	 0.03100 	   3.9563	 0.03108 	   1.9782	 0.09150 	  51.5000	 0.00138 	  51.5000	 0.00118 	   0.2575	 1.21200 
	  52	   4.0331	 0.03092 	   4.0331	 0.03100 	   2.0166	 0.09192 	  52.5000	 0.00137 	  52.5000	 0.00119 	   0.2625	 1.06400 
	  53	   4.1099	 0.03084 	   4.1099	 0.03089 	   2.0550	 0.09238 	  53.5000	 0.00139 	  53.5000	 0.00120 	   0.2675	 1.06800 
	  54	   4.1868	 0.03074 	   4.1868	 0.03075 	   2.0934	 0.09287 	  54.5000	 0.00141 	  54.5000	 0.00123 	   0.2725	 0.86000 
	  55	   4.2636	 0.03063 	   4.2636	 0.03058 	   2.1318	 0.09339 	  55.5000	 0.00144 	  55.5000	 0.00125 	   0.2775	 1.01200 
	  56	   4.3404	 0.03051 	   4.3404	 0.03040 	   2.1702	 0.09393 	  56.5000	 0.00147 	  56.5000	 0.00128 	   0.2825	 0.92400 
	  57	   4.4172	 0.03038 	   4.4172	 0.03019 	   2.2086	 0.09449 	  57.5000	 0.00148 	  57.5000	 0.00130 	   0.2875	 0.87200 
	  58	   4.4941	 0.03024 	   4.4941	 0.02997 	   2.2470	 0.09508 	  58.5000	 0.00147 	  58.5000	 0.00131 	   0.2925	 0.84400 
	  59	   4.5709	 0.03010 	   4.5709	 0.02974 	   2.2854	 0.09569 	  59.5000	 0.00146 	  59.5000	 0.00131 	   0.2975	 0.90400 
	  60	   4.6477	 0.02994 	   4.6477	 0.02949 	   2.3238	 0.09631 	  60.5000	 0.00144 	  60.5000	 0.00130 	   0.3025	 0.82400 
	  61	   4.7245	 0.02978 	   4.7245	 0.02923 	   2.3623	 0.09696 	  61.5000	 0.00142 	  61.5000	 0.00129 	   0.3075	 0.85200 
	  62	   4.8013	 0.02962 	   4.8013	 0.02897 	   2.4007	 0.09761 	  62.5000	 0.00140 	  62.5000	 0.00127 	   0.3125	 0.69600 
	  63	   4.8782	 0.02944 	   4.8782	 0.02870 	   2.4391	 0.09829 	  63.5000	 0.00138 	  63.5000	 0.00126 	   0.3175	 0.76800 
	  64	   4.9550	 0.02926 	   4.9550	 0.02843 	   2.4775	 0.09897 	  64.5000	 0.00136 	  64.5000	 0.00127 	   0.3225	 0.72800 
	  65	   5.0318	 0.02908 	   5.0318	 0.02816 	   2.5159	 0.09967 	  65.5000	 0.00134 	  65.5000	 0.00129 	   0.3275	 0.70400 
	  66	   5.1086	 0.02889 	   5.1086	 0.02788 	   2.5543	 0.10038 	  66.5000	 0.00132 	  66.5000	 0.00131 	   0.3325	 0.71200 
	  67	   5.1854	 0.02870 	   5.1854	 0.02761 	   2.5927	 0.10109 	  67.5000	 0.00130 	  67.5000	 0.00134 	   0.3375	 0.67200 
	  68	   5.2623	 0.02851 	   5.2623	 0.02734 	   2.6311	 0.10182 	  68.5000	 0.00129 	  68.5000	 0.00135 	   0.3425	 0.76400 
	  69	   5.3391	 0.02831 	   5.3391	 0.02708 	   2.6695	 0.10255 	  69.5000	 0.00127 	  69.5000	 0.00135 	   0.3475	 0.69200 
	  70	   5.4159	 0.02811 	   5.4159	 0.02681 	   2.7080	 0.10328 	  70.5000	 0.00126 	  70.5000	 0.00134 	   0.3525	 0.60000 
	  71	   5.4927	 0.02791 	   5.4927	 0.02655 	   2.7464	 0.10402 	  71.5000	 0.00126 	  71.5000	 0.00133 	   0.3575	 0.65600 
	  72	   5.5696	 0.02771 	   5.5696	 0.02629 	   2.7848	 0.10476 	  72.5000	 0.00125 	  72.5000	 0.00133 	   0.3625	 0.54400 
	  73	   5.6464	 0.02751 	   5.6464	 0.02604 	   2.8232	 0.10551 	  73.5000	 0.00124 	  73.5000	 0.00133 	   0.3675	 0.55200 
	  74	   5.7232	 0.02731 	   5.7232	 0.02580 	   2.8616	 0.10625 	  74.5000	 0.00122 	  74.5000	 0.00135 	   0.3725	 0.54000 
	  75	   5.8000	 0.02712 	   5.8000	 0.02555 	   2.9000	 0.10699 	  75.5000	 0.00121 	  75.5000	 0.00136 	   0.3775	 0.62400 
	  76	   5.8768	 0.02692 	   5.8768	 0.02531 	   2.9384	 0.10773 	  76.5000	 0.00120 	  76.5000	 0.00137 	   0.3825	 0.53200 
	  77	   5.9537	 0.02673 	   5.9537	 0.02508 	   2.9768	 0.10846 	  77.5000	 0.00119 	  77.5000	 0.00138 	   0.3875	 0.48000 
	  78	   6.0305	 0.02654 	   6.0305	 0.02485 	   3.0152	 0.10919 	  78.5000	 0.00119 	  78.5000	 0.00138 	   0.3925	 0.52000 
	  79	   6.1073	 0.02635 	   6.1073	 0.02463 	   3.0536	 0.10992 	  79.5000	 0.00120 	  79.5000	 0.00139 	   0.3975	 0.57600 
	  80	   6.1841	 0.02616 	   6.1841	 0.02441 	   3.0921	 0.11064 	  80.5000	 0.00121 	  80.5000	 0.00139 	   0.4025	 0.45200 
	  81	   6.2609	 0.02598 	   6.2609	 0.02419 	   3.1305	 0.11135 	  81.5000	 0.00123 	  81.5000	 0.00138 	   0.4075	 0.56800 
	  82	   6.3378	 0.02581 	   6.3378	 0.02398 	   3.1689	 0.11205 	  82.5000	 0.00124 	  82.5000	 0.00137 	   0.4125	 0.43600 
	  83	   6.4146	 0.02563 	   6.4146	 0.02377 	   3.2073	 0.11274 	  83.5000	 0.00123 	  83.5000	 0.00137 	   0.4175	 0.42400 
	  84	   6.4914	 0.02546 	   6.4914	 0.02357 	   3.2457	 0.11342 	  84.5000	 0.00122 	  84.5000	 0.00137 	   0.4225	 0.43200 
	  85	   6.5682	 0.02530 	   6.5682	 0.02337 	   3.2841	 0.11409 	  85.5000	 0.00120 	  85.5000	 0.00139 	   0.4275	 0.38400 
	  86	   6.6450	 0.02514 	   6.6450	 0.02317 	   3.3225	 0.11475 	  86.5000	 0.00118 	  86.5000	 0.00141 	   0.4325	 0.52400 
	  87	   6.7219	 0.02498 	   6.7219	 0.02298 	   3.3609	 0.11539 	  87.5000	 0.00115 	  87.5000	 0.00142 	   0.4375	 0.43200 
	  88	   6.7987	 0.02483 	   6.7987	 0.02279 	   3.3993	 0.11602 	  88.5000	 0.00113 	  88.5000	 0.00143 	   0.4425	 0.43200 
	  89	   6.8755	 0.02468 	   6.8755	 0.02260 	   3.4378	 0.11663 	  89.5000	 0.00112 	  89.5000	 0.00144 	   0.4475	 0.46000 
	  90	   6.9523	 0.02454 	   6.9523	 0.02242 	   3.4762	 0.11723 	  90.5000	 0.00111 	  90.5000	 0.00144 	   0.4525	 0.44400 
	  91	   7.0292	 0.02440 	   7.0292	 0.02225 	   3.5146	 0.11781 	  91.5000	 0.00111 	  91.5000	 0.00144 	   0.4575	 0.38000 
	  92	   7.1060	 0.02426 	   7.1060	 0.02207 	   3.5530	 0.11837 	  92.5000	 0.00112 	  92.5000	 0.00144 	   0.4625	 0.45600 
	  93	   7.1828	 0.02413 	   7.1828	 0.02190 	   3.5914	 0.11891 	  93.5000	 0.00114 	  93.5000	 0.00145 	   0.4675	 0.38400 
	  94	   7.2596	 0.02400 	   7.2596	 0.02173 	   3.6298	 0.11943 	  94.5000	 0.00116 	  94.5000	 0.00145 	   0.4725	 0.38400 
	  95	   7.3364	 0.02387 	   7.3364	 0.02157 	   3.6682	 0.11994 	  95.5000	 0.00117 	  95.5000	 0.00145 	   0.4775	 0.38000 
	  96	   7.4133	 0.02375 	   7.4133	 0.02141 	   3.7066	 0.12042 	  96.5000	 0.00118 	  96.5000	 0.00144 	   0.4825	 0.37600 
	  97	   7.4901	 0.02363 	   7.4901	 0.02125 	   3.7450	 0.12088 	  97.5000	 0.00119 	  97.5000	 0.00144 	   0.4875	 0.38400 
	  98	   7.5669	 0.02352 	   7.5669	 0.02110 	   3.7835	 0.12131 	  98.5000	 0.00119 	  98.5000	 0.00143 	   0.4925	 0.30800 
	  99	   7.6437	 0.02341 	   7.6437	 0.02095 	   3.8219	 0.12173 	  99.5000	 0.00119 	  99.5000	 0.00143 	   0.4975	 0.34800 
	 100	   7.7205	 0.02330 	   7.7205	 0.02081 	   3.8603	 0.12212 	 100.5000	 0.00120 	 100.5000	 0.00143 	   0.5025	 0.37600 
	 101	   7.7974	 0.02319 	   7.7974	 0.02066 	   3.8987	 0.12250 	 101.5000	 0.00120 	 101.5000	 0.00143 	   0.5075	 0.38800 
	 102	   7.8742	 0.02309 	   7.8742	 0.02052 	   3.9371	 0.12284 	 102.5000	 0.00121 	 102.5000	 0.00142 	   0.5125	 0.38000 
	 103	   7.9510	 0.02298 	   7.9510	 0.02039 	   3.9755	 0.12317 	 103.5000	 0.00121 	 103.5000	 0.00142 	   0.5175	 0.36800 
	 104	   8.0278	 0.02288 	   8.0278	 0.02026 	   4.0139	 0.12347 	 104.5000	 0.00121 	 104.5000	 0.00141 	   0.5225	 0.38000 
	 105	   8.1047	 0.02278 	   8.1047	 0.02013 	   4.0523	 0.12375 	 105.5000	 0.00121 	 105.5000	 0.00141 	   0.5275	 0.35600 
	 106	   8.1815	 0.02269 	   8.1815	 0.02000 	   4.0907	 0.12401 	 106.5000	 0.00121 	 106.5000	 0.00140 	   0.5325	 0.40400 
	 107	   8.2583	 0.02259 	   8.2583	 0.01988 	   4.1291	 0.12424 	 107.5000	 0.00122 	 107.5000	 0.00139 	   0.5375	 0.31600 
	 108	   8.3351	 0.02250 	   8.3351	 0.01976 	   4.1676	 0.12445 	 108.5000	 0.00122 	 108.5000	 0.00139 	   0.5425	 0.35600 
	 109	   8.4119	 0.02241 	   8.4119	 0.01964 	   4.2060	 0.12464 	 109.5000	 0.00122 	 109.5000	 0.00139 	   0.5475	 0.39600 
	 110	   8.4888	 0.02232 	   8.4888	 0.01953 	   4.2444	 0.12480 	 110.5000	 0.00121 	 110.5000	 0.00139 	   0.5525	 0.34800 
	 111	   8.5656	 0.02223 	   8.5656	 0.01942 	   4.2828	 0.12494 	 111.5000	 0.00121 	 111.5000	 0.00139 	   0.5575	 0.30000 
	 112	   8.6424	 0.02214 	   8.6424	 0.01931 	   4.3212	 0.12506 	 112.5000	 0.00120 	 112.5000	 0.00139 	   0.5625	 0.32000 
	 113	   8.7192	 0.02205 	   8.7192	 0.01920 	   4.3596	 0.12515 	 113.5000	 0.00120 	 113.5000	 0.00138 	   0.5675	 0.32800 
	 114	   8.7960	 0.02196 	   8.7960	 0.01910 	   4.3980	 0.12523 	 114.5000	 0.00120 	 114.5000	 0.00137 	   0.5725	 0.30800 
	 115	   8.8729	 0.02188 	   8.8729	 0.01900 	   4.4364	 0.12527 	 115.5000	 0.00120 	 115.5000	 0.00136 	   0.5775	 0.39600 
	 116	   8.9497	 0.02179 	   8.9497	 0.01890 	   4.4748	 0.12530 	 116.5000	 0.00120 	 116.5000	 0.00135 	   0.5825	 0.38800 
	 117	   9.0265	 0.02171 	   9.0265	 0.01881 	   4.5133	 0.12530 	 117.5000	 0.00120 	 117.5000	 0.00135 	   0.5875	 0.32400 
	 118	   9.1033	 0.02163 	   9.1033	 0.01871 	   4.5517	 0.12528 	 118.5000	 0.00120 	 118.5000	 0.00135 	   0.5925	 0.30400 
	 119	   9.1802	 0.02154 	   9.1802	 0.01862 	   4.5901	 0.12524 	 119.5000	 0.00120 	 119.5000	 0.00136 	   0.5975	 0.34800 
	 120	   9.2570	 0.02146 	   9.2570	 0.01853 	   4.6285	 0.12518 	 120.5000	 0.00121 	 120.5000	 0.00138 	   0.6025	 0.37200 
	 121	   9.3338	 0.02138 	   9.3338	 0.01845 	   4.6669	 0.12510 	 121.5000	 0.00121 	 121.5000	 0.00139 	   0.6075	 0.35600 
	 122	   9.4106	 0.02130 	   9.4106	 0.01836 	   4.7053	 0.12499 	 122.5000	 0.00121 	 122.5000	 0.00140 	   0.6125	 0.31200 
	 123	   9.4874	 0.02121 	   9.4874	 0.01828 	   4.7437	 0.12486 	 123.5000	 0.00122 	 123.5000	 0.00140 	   0.6175	 0.37200 
	 124	   9.5643	 0.02113 	   9.5643	 0.01820 	   4.7821	 0.12471 	 124.5000	 0.00122 	 124.5000	 0.00140 	   0.6225	 0.42800 
	 125	   9.6411	 0.02105 	   9.6411	 0.01812 	   4.8205	 0.12454 	 125.5000	 0.00122 	 125.5000	 0.00139 	   0.6275	 0.31600 
	 126	   9.7179	 0.02097 	   9.7179	 0.01804 	   4.8590	 0.12435 	 126.5000	 0.00122 	 126.5000	 0.00138 	   0.6325	 0.27600 
	 127	   9.7947	 0.02089 	   9.7947	 0.01796 	   4.8974	 0.12413 	 127.5000	 0.00122 	 127.5000	 0.00137 	   0.6375	 0.32800 
	 128	   9.8715	 0.02081 	   9.8715	 0.01789 	   4.9358	 0.12390 	 128.5000	 0.00122 	 128.5000	 0.00136 	   0.6425	 0.32800 
	 129	   9.9484	 0.02073 	   9.9484	 0.01781 	   4.9742	 0.12365 	 129.5000	 0.00122 	 129.5000	 0.00136 	   0.6475	 0.34800 
	 130	  10.0252	 0.02065 	  10.0252	 0.01774 	   5.0126	 0.12337 	 130.5000	 0.00122 	 130.5000	 0.00136 	   0.6525	 0.33200 
	 131	  10.1020	 0.02057 	  10.1020	 0.01767 	   5.0510	 0.12308 	 131.5000	 0.00122 	 131.5000	 0.00137 	   0.6575	 0.32800 
	 132	  10.1788	 0.02049 	  10.1788	 0.01759 	   5.0894	 0.12277 	 132.5000	 0.00122 	 132.5000	 0.00137 	   0.6625	 0.36000 
	 133	  10.2557	 0.02041 	  10.2557	 0.01753 	   5.1278	 0.12243 	 133.5000	 0.00122 	 133.5000	 0.00137 	   0.6675	 0.34000 
	 134	  10.3325	 0.02033 	  10.3325	 0.01746 	   5.1662	 0.12208 	 134.5000	 0.00122 	 134.5000	 0.00137 	   0.6725	 0.36800 
	 135	  10.4093	 0.02025 	  10.4093	 0.01739 	   5.2046	 0.12171 	 135.5000	 0.00122 	 135.5000	 0.00136 	   0.6775	 0.32800 
	 136	  10.4861	 0.02017 	  10.4861	 0.01732 	   5.2431	 0.12132 	 136.5000	 0.00121 	 136.5000	 0.00135 	   0.6825	 0.36800 
	 137	  10.5629	 0.02009 	  10.5629	 0.01726 	   5.2815	 0.12092 	 137.5000	 0.00121 	 137.5000	 0.00135 	   0.6875	 0.27200 
	 138	  10.6398	 0.02001 	  10.6398	 0.01719 	   5.3199	 0.12049 	 138.5000	 0.00120 	 138.5000	 0.00135 	   0.6925	 0.28400 
	 139	  10.7166	 0.01993 	  10.7166	 0.01713 	   5.3583	 0.12005 	 139.5000	 0.00119 	 139.5000	 0.00135 	   0.6975	 0.34400 
	 140	  10.7934	 0.01986 	  10.7934	 0.01706 	   5.3967	 0.11959 	 140.5000	 0.00118 	 140.5000	 0.00136 	   0.7025	 0.40800 
	 141	  10.8702	 0.01978 	  10.8702	 0.01700 	   5.4351	 0.11912 	 141.5000	 0.00118 	 141.5000	 0.00137 	   0.7075	 0.34400 
	 142	  10.9470	 0.01970 	  10.9470	 0.01694 	   5.4735	 0.11862 	 142.5000	 0.00118 	 142.5000	 0.00138 	   0.7125	 0.34400 
	 143	  11.0239	 0.01962 	  11.0239	 0.01688 	   5.5119	 0.11812 	 143.5000	 0.00119 	 143.5000	 0.00139 	   0.7175	 0.37600 
	 144	  11.1007	 0.01954 	  11.1007	 0.01682 	   5.5503	 0.11759 	 144.5000	 0.00120 	 144.5000	 0.00140 	   0.7225	 0.36400 
	 145	  11.1775	 0.01946 	  11.1775	 0.01676 	   5.5888	 0.11705 	 145.5000	 0.00121 	 145.5000	 0.00140 	   0.7275	 0.28400 
	 146	  11.2543	 0.01939 	  11.2543	 0.01670 	   5.6272	 0.11650 	 146.5000	 0.00122 	 146.5000	 0.00141 	   0.7325	 0.30000 
	 147	  11.3312	 0.01931 	  11.3312	 0.01664 	   5.6656	 0.11593 	 147.5000	 0.00122 	 147.5000	 0.00141 	   0.7375	 0.26400 
	 148	  11.4080	 0.01923 	  11.4080	 0.01658 	   5.7040	 0.11535 	 148.5000	 0.00123 	 148.5000	 0.00141 	   0.7425	 0.32000 
	 149	  11.4848	 0.01915 	  11.4848	 0.01652 	   5.7424	 0.11475 	 149.5000	 0.00124 	 149.5000	 0.00141 	   0.7475	 0.32800 
	 150	  11.5616	 0.01908 	  11.5616	 0.01646 	   5.7808	 0.11414 	 150.5000	 0.00124 	 150.5000	 0.00142 	   0.7525	 0.34000 
	 151	  11.6384	 0.01900 	  11.6384	 0.01641 	   5.8192	 0.11352 	 151.5000	 0.00125 	 151.5000	 0.00142 	   0.7575	 0.31600 
	 152	  11.7153	 0.01892 	  11.7153	 0.01635 	   5.8576	 0.11289 	 152.5000	 0.00125 	 152.5000	 0.00142 	   0.7625	 0.38800 
	 153	  11.7921	 0.01885 	  11.7921	 0.01629 	   5.8960	 0.11224 	 153.5000	 0.00126 	 153.5000	 0.00142 	   0.7675	 0.31600 
	 154	  11.8689	 0.01877 	  11.8689	 0.01624 	   5.9345	 0.11158 	 154.5000	 0.00126 	 154.5000	 0.00142 	   0.7725	 0.36800 
	 155	  11.9457	 0.01869 	  11.9457	 0.01618 	   5.9729	 0.11091 	 155.5000	 0.00126 	 155.5000	 0.00141 	   0.7775	 0.33200 
	 156	  12.0225	 0.01862 	  12.0225	 0.01613 	   6.0113	 0.11023 	 156.5000	 0.00126 	 156.5000	 0.00141 	   0.7825	 0.32400 
	 157	  12.0994	 0.01854 	  12.0994	 0.01607 	   6.0497	 0.10953 	 157.5000	 0.00126 	 157.5000	 0.00140 	   0.7875	 0.33200 
	 158	  12.1762	 0.01847 	  12.1762	 0.01602 	   6.0881	 0.10883 	 158.5000	 0.00127 	 158.5000	 0.00139 	   0.7925	 0.29200 
	 159	  12.2530	 0.01839 	  12.2530	 0.01597 	   6.1265	 0.10812 	 159.5000	 0.00127 	 159.5000	 0.00139 	   0.7975	 0.43600 
	 160	  12.3298	 0.01831 	  12.3298	 0.01592 	   6.1649	 0.10739 	 160.5000	 0.00127 	 160.5000	 0.00139 	   0.8025	 0.29600 
	 161	  12.4067	 0.01824 	  12.4067	 0.01586 	   6.2033	 0.10666 	 161.5000	 0.00126 	 161.5000	 0.00140 	   0.8075	 0.37200 
	 162	  12.4835	 0.01816 	  12.4835	 0.01581 	   6.2417	 0.10592 	 162.5000	 0.00126 	 162.5000	 0.00140 	   0.8125	 0.32800 
	 163	  12.5603	 0.01809 	  12.5603	 0.01576 	   6.2801	 0.10517 	 163.5000	 0.00125 	 163.5000	 0.00140 	   0.8175	 0.31600 
	 164	  12.6371	 0.01802 	  12.6371	 0.01571 	   6.3186	 0.10442 	 164.5000	 0.00124 	 164.5000	 0.00140 	   0.8225	 0.25600 
	 165	  12.7139	 0.01794 	  12.7139	 0.01566 	   6.3570	 0.10365 	 165.5000	 0.00123 	 165.5000	 0.00140 	   0.8275	 0.27200 
	 166	  12.7908	 0.01787 	  12.7908	 0.01561 	   6.3954	 0.10288 	 166.5000	 0.00122 	 166.5000	 0.00140 	   0.8325	 0.32400 
	 167	  12.8676	 0.01779 	  12.8676	 0.01556 	   6.4338	 0.10210 	 167.5000	 0.00121 	 167.5000	 0.00139 	   0.8375	 0.32000 
	 168	  12.9444	 0.01772 	  12.9444	 0.01551 	   6.4722	 0.10131 	 168.5000	 0.00120 	 168.5000	 0.00138 	   0.8425	 0.34400 
	 169	  13.0212	 0.01765 	  13.0212	 0.01547 	   6.5106	 0.10052 	 169.5000	 0.00119 	 169.5000	 0.00137 	   0.8475	 0.33200 
	 170	  13.0980	 0.01758 	  13.0980	 0.01542 	   6.5490	 0.09972 	 170.5000	 0.00118 	 170.5000	 0.00137 	   0.8525	 0.30000 
	 171	  13.1749	 0.01750 	  13.1749	 0.01537 	   6.5874	 0.09892 	 171.5000	 0.00118 	 171.5000	 0.00136 	   0.8575	 0.29600 
	 172	  13.2517	 0.01743 	  13.2517	 0.01532 	   6.6258	 0.09811 	 172.5000	 0.00118 	 172.5000	 0.00136 	   0.8625	 0.35600 
	 173	  13.3285	 0.01736 	  13.3285	 0.01528 	   6.6643	 0.09730 	 173.5000	 0.00117 	 173.5000	 0.00136 	   0.8675	 0.32000 
	 174	  13.4053	 0.01729 	  13.4053	 0.01523 	   6.7027	 0.09648 	 174.5000	 0.00116 	 174.5000	 0.00136 	   0.8725	 0.35600 
	 175	  13.4822	 0.01722 	  13.4822	 0.01519 	   6.7411	 0.09566 	 175.5000	 0.00116 	 175.5000	 0.00137 	   0.8775	 0.33600 
	 176	  13.5590	 0.01715 	  13.5590	 0.01514 	   6.7795	 0.09484 	 176.5000	 0.00115 	 176.5000	 0.00137 	   0.8825	 0.32400 
	 177	  13.6358	 0.01708 	  13.6358	 0.01510 	   6.8179	 0.09401 	 177.5000	 0.00114 	 177.5000	 0.00137 	   0.8875	 0.36800 
	 178	  13.7126	 0.01701 	  13.7126	 0.01505 	   6.8563	 0.09317 	 178.5000	 0.00113 	 178.5000	 0.00137 	   0.8925	 0.40000 
	 179	  13.7894	 0.01694 	  13.7894	 0.01501 	   6.8947	 0.09234 	 179.5000	 0.00112 	 179.5000	 0.00136 	   0.8975	 0.30800 
	 180	  13.8663	 0.01687 	  13.8663	 0.01497 	   6.9331	 0.09150 	 180.5000	 0.00111 	 180.5000	 0.00136 	   0.9025	 0.35600 
	 181	  13.9431	 0.01680 	  13.9431	 0.01493 	   6.9715	 0.09066 	 181.5000	 0.00110 	 181.5000	 0.00135 	   0.9075	 0.28000 
	 182	  14.0199	 0.01674 	  14.0199	 0.01488 	   7.0100	 0.08982 	 182.5000	 0.00109 	 182.5000	 0.00134 	   0.9125	 0.30400 
	 183	  14.0967	 0.01667 	  14.0967	 0.01484 	   7.0484	 0.08898 	 183.5000	 0.00108 	 183.5000	 0.00133 	   0.9175	 0.33600 
	 184	  14.1735	 0.01660 	  14.1735	 0.01480 	   7.0868	 0.08813 	 184.5000	 0.00108 	 184.5000	 0.00133 	   0.9225	 0.30400 
	 185	  14.2504	 0.01653 	  14.2504	 0.01476 	   7.1252	 0.08729 	 185.5000	 0.00108 	 185.5000	 0.00132 	   0.9275	 0.30000 
	 186	  14.3272	 0.01647 	  14.3272	 0.01472 	   7.1636	 0.08644 	 186.5000	 0.00108 	 186.5000	 0.00132 	   0.9325	 0.33200 
	 187	  14.4040	 0.01640 	  14.4040	 0.01468 	   7.2020	 0.08560 	 187.5000	 0.00108 	 187.5000	 0.00132 	   0.9375	 0.30400 
	 188	  14.4808	 0.01634 	  14.4808	 0.01464 	   7.2404	 0.08475 	 188.5000	 0.00108 	 188.5000	 0.00132 	   0.9425	 0.31600 
	 189	  14.5577	 0.01627 	  14.5577	 0.01460 	   7.2788	 0.08390 	 189.5000	 0.00109 	 189.5000	 0.00132 	   0.9475	 0.31200 
	 190	  14.6345	 0.01621 	  14.6345	 0.01457 	   7.3172	 0.08306 	 190.5000	 0.00109 	 190.5000	 0.00133 	   0.9525	 0.32400 
	 191	  14.7113	 0.01614 	  14.7113	 0.01453 	   7.3556	 0.08221 	 191.5000	 0.00109 	 191.5000	 0.00133 	   0.9575	 0.29200 
	 192	  14.7881	 0.01608 	  14.7881	 0.01449 	   7.3941	 0.08137 	 192.5000	 0.00110 	 192.5000	 0.00133 	   0.9625	 0.31200 
	 193	  14.8649	 0.01602 	  14.8649	 0.01445 	   7.4325	 0.08052 	 193.5000	 0.00110 	 193.5000	 0.00133 	   0.9675	 0.31200 
	 194	  14.9418	 0.01596 	  14.9418	 0.01442 	   7.4709	 0.07968 	 194.5000	 0.00110 	 194.5000	 0.00133 	   0.9725	 0.31600 
	 195	  15.0186	 0.01589 	  15.0186	 0.01438 	   7.5093	 0.07884 	 195.5000	 0.00110 	 195.5000	 0.00133 	   0.9775	 0.27200 
	 196	  15.0954	 0.01583 	  15.0954	 0.01434 	   7.5477	 0.07800 	 196.5000	 0.00111 	 196.5000	 0.00133 	   0.9825	 0.30400 
	 197	  15.1722	 0.01577 	  15.1722	 0.01431 	   7.5861	 0.07716 	 197.5000	 0.00111 	 197.5000	 0.00133 	   0.9875	 0.33600 
	 198	  15.2490	 0.01571 	  15.2490	 0.01427 	   7.6245	 0.07633 	 198.5000	 0.00111 	 198.5000	 0.00133 	   0.9925	 0.34400 
	 199	  15.3259	 0.01565 	  15.3259	 0.01424 	   7.6629	 0.07550 	 199.5000	 0.00112 	 199.5000	 0.00133 	   0.9975	 0.29200 
	 200	  15.4027	 0.01559 	  15.4027	 0.01420 	   7.7013	 0.07467 	 200.5000	 0.00112 	 200.5000	 0.00132 	   1.0025	 0.33200 
	 201	  15.4795	 0.01553 	  15.4795	 0.01417 	   7.7398	 0.07384 	 201.5000	 0.00112 	 201.5000	 0.00132 	   1.0075	 0.23600 
	 202	  15.5563	 0.01548 	  15.5563	 0.01414 	   7.7782	 0.07302 	 202.5000	 0.00112 	 202.5000	 0.00132 	   1.0125	 0.30800 
	 203	  15.6332	 0.01542 	  15.6332	 0.01410 	   7.8166	 0.07220 	 203.5000	 0.00112 	 203.5000	 0.00133 	   1.0175	 0.31200 
	 204	  15.7100	 0.01536 	  15.7100	 0.01407 	   7.8550	 0.07138 	 204.5000	 0.00112 	 204.5000	 0.00133 	   1.0225	 0.30400 
	 205	  15.7868	 0.01531 	  15.7868	 0.01404 	   7.8934	 0.07056 	 205.5000	 0.00112 	 205.5000	 0.00133 	   1.0275	 0.32800 
	 206	  15.8636	 0.01525 	  15.8636	 0.01401 	   7.9318	 0.06975 	 206.5000	 0.00113 	 206.5000	 0.00133 	   1.0325	 0.28000 
	 207	  15.9404	 0.01519 	  15.9404	 0.01397 	   7.9702	 0.06895 	 207.5000	 0.00112 	 207.5000	 0.00134 	   1.0375	 0.34800 
	 208	  16.0173	 0.01514 	  16.0173	 0.01394 	   8.0086	 0.06814 	 208.5000	 0.00112 	 208.5000	 0.00134 	   1.0425	 0.26400 
	 209	  16.0941	 0.01508 	  16.0941	 0.01391 	   8.0470	 0.06735 	 209.5000	 0.00112 	 209.5000	 0.00135 	   1.0475	 0.32800 
	 210	  16.1709	 0.01503 	  16.1709	 0.01388 	   8.0855	 0.06655 	 210.5000	 0.00111 	 210.5000	 0.00135 	   1.0525	 0.30400 
	 211	  16.2477	 0.01498 	  16.2477	 0.01385 	   8.1239	 0.06576 	 211.5000	 0.00111 	 211.5000	 0.00135 	   1.0575	 0.38400 
	 212	  16.3245	 0.01492 	  16.3245	 0.01382 	   8.1623	 0.06497 	 212.5000	 0.00110 	 212.5000	 0.00135 	   1.0625	 0.32000 
	 213	  16.4014	 0.01487 	  16.4014	 0.01379 	   8.2007	 0.06419 	 213.5000	 0.00109 	 213.5000	 0.00135 	   1.0675	 0.28400 
	 214	  16.4782	 0.01482 	  16.4782	 0.01376 	   8.2391	 0.06342 	 214.5000	 0.00108 	 214.5000	 0.00135 	   1.0725	 0.28800 
	 215	  16.5550	 0.01477 	  16.5550	 0.01373 	   8.2775	 0.06265 	 215.5000	 0.00108 	 215.5000	 0.00134 	   1.0775	 0.25600 
	 216	  16.6318	 0.01472 	  16.6318	 0.01370 	   8.3159	 0.06188 	 216.5000	 0.00107 	 216.5000	 0.00134 	   1.0825	 0.32000 
	 217	  16.7087	 0.01467 	  16.7087	 0.01368 	   8.3543	 0.06112 	 217.5000	 0.00106 	 217.5000	 0.00134 	   1.0875	 0.32000 
	 218	  16.7855	 0.01462 	  16.7855	 0.01365 	   8.3927	 0.06036 	 218.5000	 0.00106 	 218.5000	 0.00134 	   1.0925	 0.26000 
	 219	  16.8623	 0.01457 	  16.8623	 0.01362 	   8.4311	 0.05961 	 219.5000	 0.00105 	 219.5000	 0.00134 	   1.0975	 0.30800 
	 220	  16.9391	 0.01452 	  16.9391	 0.01359 	   8.4696	 0.05886 	 220.5000	 0.00105 	 220.5000	 0.00134 	   1.1025	 0.24800 
	 221	  17.0159	 0.01447 	  17.0159	 0.01357 	   8.5080	 0.05812 	 221.5000	 0.00105 	 221.5000	 0.00134 	   1.1075	 0.24800 
	 222	  17.0928	 0.01443 	  17.0928	 0.01354 	   8.5464	 0.05739 	 222.5000	 0.00105 	 222.5000	 0.00134 	   1.1125	 0.23600 
	 223	  17.1696	 0.01438 	  17.1696	 0.01351 	   8.5848	 0.05666 	 223.5000	 0.00105 	 223.5000	 0.00135 	   1.1175	 0.28000 
	 224	  17.2464	 0.01433 	  17.2464	 0.01349 	   8.6232	 0.05593 	 224.5000	 0.00105 	 224.5000	 0.00135 	   1.1225	 0.23600 
	 225	  17.3232	 0.01429 	  17.3232	 0.01346 	   8.6616	 0.05522 	 225.5000	 0.00105 	 225.5000	 0.00135 	   1.1275	 0.22000 
	 226	  17.4000	 0.01424 	  17.4000	 0.01343 	   8.7000	 0.05450 	 226.5000	 0.00105 	 226.5000	 0.00136 	   1.1325	 0.24000 
	 227	  17.4769	 0.01420 	  17.4769	 0.01341 	   8.7384	 0.05380 	 227.5000	 0.00105 	 227.5000	 0.00136 	   1.1375	 0.28000 
	 228	  17.5537	 0.01416 	  17.5537	 0.01338 	   8.7768	 0.05309 	 228.5000	 0.00106 	 228.5000	 0.00136 	   1.1425	 0.26400 
	 229	  17.6305	 0.01411 	  17.6305	 0.01336 	   8.8153	 0.05240 	 229.5000	 0.00106 	 229.5000	 0.00135 	   1.1475	 0.27200 
	 230	  17.7073	 0.01407 	  17.7073	 0.01333 	   8.8537	 0.05171 	 230.5000	 0.00107 	 230.5000	 0.00135 	   1.1525	 0.23200 
	 231	  17.7841	 0.01403 	  17.7841	 0.01331 	   8.8921	 0.05103 	 231.5000	 0.00107 	 231.5000	 0.00135 	   1.1575	 0.23600 
	 232	  17.8610	 0.01398 	  17.8610	 0.01329 	   8.9305	 0.05035 	 232.5000	 0.00108 	 232.5000	 0.00134 	   1.1625	 0.26400 
	 233	  17.9378	 0.01394 	  17.9378	 0.01326 	   8.9689	 0.04968 	 233.5000	 0.00108 	 233.5000	 0.00134 	   1.1675	 0.20800 
	 234	  18.0146	 0.01390 	  18.0146	 0.01324 	   9.0073	 0.04901 	 234.5000	 0.00109 	 234.5000	 0.00134 	   1.1725	 0.21600 
	 235	  18.0914	 0.01386 	  18.0914	 0.01322 	   9.0457	 0.04835 	 235.5000	 0.00109 	 235.5000	 0.00134 	   1.1775	 0.22400 
	 236	  18.1683	 0.01382 	  18.1683	 0.01319 	   9.0841	 0.04770 	 236.5000	 0.00109 	 236.5000	 0.00133 	   1.1825	 0.25200 
	 237	  18.2451	 0.01378 	  18.2451	 0.01317 	   9.1225	 0.04705 	 237.5000	 0.00109 	 237.5000	 0.00133 	   1.1875	 0.25600 
	 238	  18.3219	 0.01374 	  18.3219	 0.01315 	   9.1609	 0.04641 	 238.5000	 0.00109 	 238.5000	 0.00133 	   1.1925	 0.21200 
	 239	  18.3987	 0.01370 	  18.3987	 0.01313 	   9.1994	 0.04578 	 239.5000	 0.00109 	 239.5000	 0.00133 	   1.1975	 0.24400 
	 240	  18.4755	 0.01367 	  18.4755	 0.01310 	   9.2378	 0.04515 	 240.5000	 0.00109 	 240.5000	 0.00133 	   1.2025	 0.18800 
	 241	  18.5524	 0.01363 	  18.5524	 0.01308 	   9.2762	 0.04453 	 241.5000	 0.00109 	 241.5000	 0.00133 	   1.2075	 0.18400 
	 242	  18.6292	 0.01359 	  18.6292	 0.01306 	   9.3146	 0.04391 	 242.5000	 0.00109 	 242.5000	 0.00133 	   1.2125	 0.18400 
	 243	  18.7060	 0.01355 	  18.7060	 0.01304 	   9.3530	 0.04330 	 243.5000	 0.00109 	 243.5000	 0.00133 	   1.2175	 0.22400 
	 244	  18.7828	 0.01352 	  18.7828	 0.01302 	   9.3914	 0.04270 	 244.5000	 0.00109 	 244.5000	 0.00133 	   1.2225	 0.20400 
	 245	  18.8596	 0.01348 	  18.8596	 0.01300 	   9.4298	 0.04210 	 245.5000	 0.00109 	 245.5000	 0.00133 	   1.2275	 0.21200 
	 246	  18.9365	 0.01345 	  18.9365	 0.01298 	   9.4682	 0.04151 	 246.5000	 0.00109 	 246.5000	 0.00133 	   1.2325	 0.20800 
	 247	  19.0133	 0.01341 	  19.0133	 0.01296 	   9.5066	 0.04092 	 247.5000	 0.00109 	 247.5000	 0.00133 	   1.2375	 0.28000 
	 248	  19.0901	 0.01338 	  19.0901	 0.01294 	   9.5451	 0.04034 	 248.5000	 0.00109 	 248.5000	 0.00133 	   1.2425	 0.19600 
	 249	  19.1669	 0.01334 	  19.1669	 0.01292 	   9.5835	 0.03977 	 249.5000	 0.00109 	 249.5000	 0.00133 	   1.2475	 0.23600 
	 250	  19.2438	 0.01331 	  19.2438	 0.01290 	   9.6219	 0.03920 	 250.5000	 0.00109 	 250.5000	 0.00133 	   1.2525	 0.21600 
	 251	  19.3206	 0.01328 	  19.3206	 0.01288 	   9.6603	 0.03864 	 251.5000	 0.00109 	 251.5000	 0.00133 	   1.2575	 0.20400 
	 252	  19.3974	 0.01324 	  19.3974	 0.01286 	   9.6987	 0.03809 	 252.5000	 0.00108 	 252.5000	 0.00132 	   1.2625	 0.19200 
	 253	  19.4742	 0.01321 	  19.4742	 0.01284 	   9.7371	 0.03754 	 253.5000	 0.00108 	 253.5000	 0.00132 	   1.2675	 0.21600 
	 254	  19.5510	 0.01318 	  19.5510	 0.01282 	   9.7755	 0.03700 	 254.5000	 0.00109 	 254.5000	 0.00131 	   1.2725	 0.20400 
	 255	  19.6279	 0.01315 	  19.6279	 0.01280 	   9.8139	 0.03647 	 255.5000	 0.00109 	 255.5000	 0.00131 	   1.2775	 0.18800 
	 256	  19.7047	 0.01312 	  19.7047	 0.01279 	   9.8523	 0.03594 	 256.5000	 0.00108 	 256.5000	 0.00130 	   1.2825	 0.22800 
	 257	  19.7815	 0.01308 	  19.7815	 0.01277 	   9.8908	 0.03541 	 257.5000	 0.00108 	 257.5000	 0.00130 	   1.2875	 0.23200 
	 258	  19.8583	 0.01305 	  19.8583	 0.01275 	   9.9292	 0.03490 	 258.5000	 0.00108 	 258.5000	 0.00130 	   1.2925	 0.18800 
	 259	  19.9351	 0.01302 	  19.9351	 0.01273 	   9.9676	 0.03439 	 259.5000	 0.00108 	 259.5000	 0.00129 	   1.2975	 0.19200 
	 260	  20.0120	 0.01299 	  20.0120	 0.01271 	  10.0060	 0.03388 	 260.5000	 0.00107 	 260.5000	 0.00129 	   1.3025	 0.19600 
	 261	  20.0888	 0.01297 	  20.0888	 0.01270 	  10.0444	 0.03338 	 261.5000	 0.00107 	 261.5000	 0.00129 	   1.3075	 0.19600 
	 262	  20.1656	 0.01294 	  20.1656	 0.01268 	  10.0828	 0.03289 	 262.5000	 0.00106 	 262.5000	 0.00129 	   1.3125	 0.14400 
	 263	  20.2424	 0.01291 	  20.2424	 0.01266 	  10.1212	 0.03240 	 263.5000	 0.00106 	 263.5000	 0.00128 	   1.3175	 0.15200 
	 264	  20.3193	 0.01288 	  20.3193	 0.01265 	  10.1596	 0.03192 	 264.5000	 0.00105 	 264.5000	 0.00128 	   1.3225	 0.15600 
	 265	  20.3961	 0.01285 	  20.3961	 0.01263 	  10.1980	 0.03145 	 265.5000	 0.00105 	 265.5000	 0.00128 	   1.3275	 0.18000 
	 266	  20.4729	 0.01283 	  20.4729	 0.01261 	  10.2364	 0.03098 	 266.5000	 0.00105 	 266.5000	 0.00127 	   1.3325	 0.16400 
	 267	  20.5497	 0.01280 	  20.5497	 0.01260 	  10.2749	 0.03051 	 267.5000	 0.00105 	 267.5000	 0.00127 	   1.3375	 0.20000 
	 268	  20.6265	 0.01277 	  20.6265	 0.01258 	  10.3133	 0.03006 	 268.5000	 0.00105 	 268.5000	 0.00127 	   1.3425	 0.16400 
	 269	  20.7034	 0.01275 	  20.7034	 0.01257 	  10.3517	 0.02961 	 269.5000	 0.00105 	 269.5000	 0.00127 	   1.3475	 0.21200 
	 270	  20.7802	 0.01272 	  20.7802	 0.01255 	  10.3901	 0.02916 	 270.5000	 0.00105 	 270.5000	 0.00127 	   1.3525	 0.21200 
	 271	  20.8570	 0.01269 	  20.8570	 0.01254 	  10.4285	 0.02872 	 271.5000	 0.00106 	 271.5000	 0.00127 	   1.3575	 0.20000 
	 272	  20.9338	 0.01267 	  20.9338	 0.01252 	  10.4669	 0.02829 	 272.5000	 0.00106 	 272.5000	 0.00127 	   1.3625	 0.15200 
	 273	  21.0106	 0.01264 	  21.0106	 0.01251 	  10.5053	 0.02786 	 273.5000	 0.00106 	 273.5000	 0.00128 	   1.3675	 0.20000 
	 274	  21.0875	 0.01262 	  21.0875	 0.01249 	  10.5437	 0.02743 	 274.5000	 0.00106 	 274.5000	 0.00128 	   1.3725	 0.12000 
	 275	  21.1643	 0.01259 	  21.1643	 0.01248 	  10.5821	 0.02702 	 275.5000	 0.00106 	 275.5000	 0.00129 	   1.3775	 0.15200 
	 276	  21.2411	 0.01257 	  21.2411	 0.01246 	  10.6206	 0.02660 	 276.5000	 0.00106 	 276.5000	 0.00129 	   1.3825	 0.18400 
	 277	  21.3179	 0.01255 	  21.3179	 0.01245 	  10.6590	 0.02620 	 277.5000	 0.00106 	 277.5000	 0.00130 	   1.3875	 0.16000 
	 278	  21.3948	 0.01252 	  21.3948	 0.01244 	  10.6974	 0.02580 	 278.5000	 0.00106 	 278.5000	 0.00130 	   1.3925	 0.14800 
	 279	  21.4716	 0.01250 	  21.4716	 0.01242 	  10.7358	 0.02540 	 279.5000	 0.00106 	 279.5000	 0.00130 	   1.3975	 0.12800 
	 280	  21.5484	 0.01248 	  21.5484	 0.01241 	  10.7742	 0.02501 	 280.5000	 0.00106 	 280.5000	 0.00130 	   1.4025	 0.15200 
	 281	  21.6252	 0.01245 	  21.6252	 0.01239 	  10.8126	 0.02462 	 281.5000	 0.00106 	 281.5000	 0.00129 	   1.4075	 0.16400 
	 282	  21.7020	 0.01243 	  21.7020	 0.01238 	  10.8510	 0.02425 	 282.5000	 0.00106 	 282.5000	 0.00129 	   1.4125	 0.14800 
	 283	  21.7789	 0.01241 	  21.7789	 0.01237 	  10.8894	 0.02387 	 283.5000	 0.00106 	 283.5000	 0.00129 	   1.4175	 0.16000 
	 284	  21.8557	 0.01239 	  21.8557	 0.01236 	  10.9278	 0.02350 	 284.5000	 0.00106 	 284.5000	 0.00128 	   1.4225	 0.14400 
	 285	  21.9325	 0.01237 	  21.9325	 0.01234 	  10.9663	 0.02314 	 285.5000	 0.00107 	 285.5000	 0.00127 	   1.4275	 0.15200 
	 286	  22.0093	 0.01235 	  22.0093	 0.01233 	  11.0047	 0.02278 	 286.5000	 0.00107 	 286.5000	 0.00127 	   1.4325	 0.18400 
	 287	  22.0861	 0.01233 	  22.0861	 0.01232 	  11.0431	 0.02242 	 287.5000	 0.00107 	 287.5000	 0.00126 	   1.4375	 0.09200 
	 288	  22.1630	 0.01231 	  22.1630	 0.01231 	  11.0815	 0.02207 	 288.5000	 0.00107 	 288.5000	 0.00126 	   1.4425	 0.14000 
	 289	  22.2398	 0.01229 	  22.2398	 0.01229 	  11.1199	 0.02173 	 289.5000	 0.00107 	 289.5000	 0.00126 	   1.4475	 0.15200 
	 290	  22.3166	 0.01227 	  22.3166	 0.01228 	  11.1583	 0.02139 	 290.5000	 0.00107 	 290.5000	 0.00126 	   1.4525	 0.16400 
	 291	  22.3934	 0.01225 	  22.3934	 0.01227 	  11.1967	 0.02106 	 291.5000	 0.00107 	 291.5000	 0.00125 	   1.4575	 0.14800 
	 292	  22.4703	 0.01223 	  22.4703	 0.01226 	  11.2351	 0.02073 	 292.5000	 0.00107 	 292.5000	 0.00125 	   1.4625	 0.14400 
	 293	  22.5471	 0.01221 	  22.5471	 0.01225 	  11.2735	 0.02040 	 293.5000	 0.00106 	 293.5000	 0.00125 	   1.4675	 0.10000 
	 294	  22.6239	 0.01219 	  22.6239	 0.01223 	  11.3119	 0.02008 	 294.5000	 0.00106 	 294.5000	 0.00125 	   1.4725	 0.12800 
	 295	  22.7007	 0.01217 	  22.7007	 0.01222 	  11.3504	 0.01977 	 295.5000	 0.00105 	 295.5000	 0.00125 	   1.4775	 0.16000 
	 296	  22.7775	 0.01215 	  22.7775	 0.01221 	  11.3888	 0.01946 	 296.5000	 0.00105 	 296.5000	 0.00125 	   1.4825	 0.14000 
	 297	  22.8544	 0.01213 	  22.8544	 0.01220 	  11.4272	 0.01915 	 297.5000	 0.00104 	 297.5000	 0.00124 	   1.4875	 0.15600 
	 298	  22.9312	 0.01211 	  22.9312	 0.01219 	  11.4656	 0.01885 	 298.5000	 0.00103 	 298.5000	 0.00124 	   1.4925	 0.14800 
	 299	  23.0080	 0.01210 	  23.0080	 0.01218 	  11.5040	 0.01855 	 299.5000	 0.00103 	 299.5000	 0.00123 	   1.4975	 0.16000 
	 300	  23.0848	 0.01208 	  23.0848	 0.01217 	  11.5424	 0.01826 	 300.5000	 0.00102 	 300.5000	 0.00122 	   1.5025	 0.17600 
	 301	  23.1616	 0.01206 	  23.1616	 0.01216 	  11.5808	 0.01797 	 301.5000	 0.00102 	 301.5000	 0.00121 	   1.5075	 0.10800 
	 302	  23.2385	 0.01204 	  23.2385	 0.01215 	  11.6192	 0.01769 	 302.5000	 0.00102 	 302.5000	 0.00120 	   1.5125	 0.09200 
	 303	  23.3153	 0.01203 	  23.3153	 0.01214 	  11.6576	 0.01741 	 303.5000	 0.00102 	 303.5000	 0.00120 	   1.5175	 0.12800 
	 304	  23.3921	 0.01201 	  23.3921	 0.01213 	  11.6961	 0.01713 	 304.5000	 0.00102 	 304.5000	 0.00119 	   1.5225	 0.11600 
	 305	  23.4689	 0.01199 	  23.4689	 0.01212 	  11.7345	 0.01686 	 305.5000	 0.00102 	 305.5000	 0.00119 	   1.5275	 0.09200 
	 306	  23.5458	 0.01198 	  23.5458	 0.01211 	  11.7729	 0.01659 	 306.5000	 0.00102 	 306.5000	 0.00119 	   1.5325	 0.10800 
	 307	  23.6226	 0.01196 	  23.6226	 0.01210 	  11.8113	 0.01633 	 307.5000	 0.00102 	 307.5000	 0.00119 	   1.5375	 0.10000 
	 308	  23.6994	 0.01195 	  23.6994	 0.01209 	  11.8497	 0.01607 	 308.5000	 0.00102 	 308.5000	 0.00119 	   1.5425	 0.15200 
	 309	  23.7762	 0.01193 	  23.7762	 0.01208 	  11.8881	 0.01581 	 309.5000	 0.00103 	 309.5000	 0.00119 	   1.5475	 0.13600 
	 310	  23.8530	 0.01192 	  23.8530	 0.01207 	  11.9265	 0.01556 	 310.5000	 0.00103 	 310.5000	 0.00119 	   1.5525	 0.15200 
	 311	  23.9299	 0.01190 	  23.9299	 0.01206 	  11.9649	 0.01531 	 311.5000	 0.00104 	 311.5000	 0.00120 	   1.5575	 0.12000 
	 312	  24.0067	 0.01189 	  24.0067	 0.01205 	  12.0033	 0.01507 	 312.5000	 0.00104 	 312.5000	 0.00120 	   1.5625	 0.15200 
	 313	  24.0835	 0.01187 	  24.0835	 0.01204 	  12.0418	 0.01483 	 313.5000	 0.00104 	 313.5000	 0.00120 	   1.5675	 0.09200 
	 314	  24.1603	 0.01186 	  24.1603	 0.01203 	  12.0802	 0.01459 	 314.5000	 0.00105 	 314.5000	 0.00120 	   1.5725	 0.14800 
	 315	  24.2371	 0.01184 	  24.2371	 0.01202 	  12.1186	 0.01436 	 315.5000	 0.00105 	 315.5000	 0.00121 	   1.5775	 0.12800 
	 316	  24.3140	 0.01183 	  24.3140	 0.01201 	  12.1570	 0.01413 	 316.5000	 0.00105 	 316.5000	 0.00121 	   1.5825	 0.13200 
	 317	  24.3908	 0.01181 	  24.3908	 0.01201 	  12.1954	 0.01391 	 317.5000	 0.00106 	 317.5000	 0.00121 	   1.5875	 0.10800 
	 318	  24.4676	 0.01180 	  24.4676	 0.01200 	  12.2338	 0.01369 	 318.5000	 0.00106 	 318.5000	 0.00121 	   1.5925	 0.10800 
	 319	  24.5444	 0.01179 	  24.5444	 0.01199 	  12.2722	 0.01347 	 319.5000	 0.00106 	 319.5000	 0.00121 	   1.5975	 0.07600 
	 320	  24.6213	 0.01177 	  24.6213	 0.01198 	  12.3106	 0.01325 	 320.5000	 0.00106 	 320.5000	 0.00121 	   1.6025	 0.11200 
	 321	  24.6981	 0.01176 	  24.6981	 0.01197 	  12.3490	 0.01304 	 321.5000	 0.00106 	 321.5000	 0.00121 	   1.6075	 0.07200 
	 322	  24.7749	 0.01175 	  24.7749	 0.01196 	  12.3874	 0.01283 	 322.5000	 0.00106 	 322.5000	 0.00121 	   1.6125	 0.06800 
	 323	  24.8517	 0.01173 	  24.8517	 0.01196 	  12.4259	 0.01263 	 323.5000	 0.00105 	 323.5000	 0.00121 	   1.6175	 0.08400 
	 324	  24.9285	 0.01172 	  24.9285	 0.01195 	  12.4643	 0.01243 	 324.5000	 0.00105 	 324.5000	 0.00121 	   1.6225	 0.09200 
	 325	  25.0054	 0.01171 	  25.0054	 0.01194 	  12.5027	 0.01223 	 325.5000	 0.00104 	 325.5000	 0.00122 	   1.6275	 0.07600 
	 326	  25.0822	 0.01169 	  25.0822	 0.01193 	  12.5411	 0.01203 	 326.5000	 0.00104 	 326.5000	 0.00122 	   1.6325	 0.09600 
	 327	  25.1590	 0.01168 	  25.1590	 0.01192 	  12.5795	 0.01184 	 327.5000	 0.00104 	 327.5000	 0.00122 	   1.6375	 0.07200 
	 328	  25.2358	 0.01167 	  25.2358	 0.01192 	  12.6179	 0.01165 	 328.5000	 0.00103 	 328.5000	 0.00122 	   1.6425	 0.06400 
	 329	  25.3126	 0.01166 	  25.3126	 0.01191 	  12.6563	 0.01147 	 329.5000	 0.00103 	 329.5000	 0.00121 	   1.6475	 0.08800 
	 330	  25.3895	 0.01165 	  25.3895	 0.01190 	  12.6947	 0.01128 	 330.5000	 0.00103 	 330.5000	 0.00121 	   1.6525	 0.08800 
	 331	  25.4663	 0.01163 	  25.4663	 0.01189 	  12.7331	 0.01110 	 331.5000	 0.00103 	 331.5000	 0.00121 	   1.6575	 0.10400 
	 332	  25.5431	 0.01162 	  25.5431	 0.01189 	  12.7716	 0.01093 	 332.5000	 0.00103 	 332.5000	 0.00121 	   1.6625	 0.08400 
	 333	  25.6199	 0.01161 	  25.6199	 0.01188 	  12.8100	 0.01075 	 333.5000	 0.00104 	 333.5000	 0.00120 	   1.6675	 0.09200 
	 334	  25.6968	 0.01160 	  25.6968	 0.01187 	  12.8484	 0.01058 	 334.5000	 0.00104 	 334.5000	 0.00120 	   1.6725	 0.08400 
	 335	  25.7736	 0.01159 	  25.7736	 0.01187 	  12.8868	 0.01041 	 335.5000	 0.00104 	 335.5000	 0.00120 	   1.6775	 0.09600 
	 336	  25.8504	 0.01158 	  25.8504	 0.01186 	  12.9252	 0.01025 	 336.5000	 0.00104 	 336.5000	 0.00120 	   1.6825	 0.04800 
	 337	  25.9272	 0.01157 	  25.9272	 0.01185 	  12.9636	 0.01008 	 337.5000	 0.00105 	 337.5000	 0.00120 	   1.6875	 0.06400 
	 338	  26.0040	 0.01156 	  26.0040	 0.01185 	  13.0020	 0.00992 	 338.5000	 0.00105 	 338.5000	 0.00121 	   1.6925	 0.05600 
	 339	  26.0809	 0.01154 	  26.0809	 0.01184 	  13.0404	 0.00977 	 339.5000	 0.00105 	 339.5000	 0.00121 	   1.6975	 0.07600 
	 340	  26.1577	 0.01153 	  26.1577	 0.01183 	  13.0788	 0.00961 	 340.5000	 0.00105 	 340.5000	 0.00122 	   1.7025	 0.07600 
	 341	  26.2345	 0.01152 	  26.2345	 0.01183 	  13.1173	 0.00946 	 341.5000	 0.00105 	 341.5000	 0.00122 	   1.7075	 0.10800 
	 342	  26.3113	 0.01151 	  26.3113	 0.01182 	  13.1557	 0.00931 	 342.5000	 0.00105 	 342.5000	 0.00123 	   1.7125	 0.08000 
	 343	  26.3881	 0.01150 	  26.3881	 0.01181 	  13.1941	 0.00916 	 343.5000	 0.00106 	 343.5000	 0.00123 	   1.7175	 0.04000 
	 344	  26.4650	 0.01149 	  26.4650	 0.01181 	  13.2325	 0.00901 	 344.5000	 0.00106 	 344.5000	 0.00124 	   1.7225	 0.04400 
	 345	  26.5418	 0.01148 	  26.5418	 0.01180 	  13.2709	 0.00887 	 345.5000	 0.00106 	 345.5000	 0.00124 	   1.7275	 0.06800 
	 346	  26.6186	 0.01147 	  26.6186	 0.01179 	  13.3093	 0.00873 	 346.5000	 0.00106 	 346.5000	 0.00125 	   1.7325	 0.07200 
	 347	  26.6954	 0.01146 	  26.6954	 0.01179 	  13.3477	 0.00859 	 347.5000	 0.00106 	 347.5000	 0.00125 	   1.7375	 0.08400 
	 348	  26.7723	 0.01145 	  26.7723	 0.01178 	  13.3861	 0.00846 	 348.5000	 0.00106 	 348.5000	 0.00125 	   1.7425	 0.07200 
	 349	  26.8491	 0.01144 	  26.8491	 0.01178 	  13.4245	 0.00832 	 349.5000	 0.00106 	 349.5000	 0.00124 	   1.7475	 0.08800 
	 350	  26.9259	 0.01144 	  26.9259	 0.01177 	  13.4629	 0.00819 	 350.5000	 0.00106 	 350.5000	 0.00124 	   1.7525	 0.08800 
	 351	  27.0027	 0.01143 	  27.0027	 0.01176 	  13.5014	 0.00806 	 351.5000	 0.00106 	 351.5000	 0.00124 	   1.7575	 0.11200 
	 352	  27.0795	 0.01142 	  27.0795	 0.01176 	  13.5398	 0.00794 	 352.5000	 0.00106 	 352.5000	 0.00123 	   1.7625	 0.08000 
	 353	  27.1564	 0.01141 	  27.1564	 0.01175 	  13.5782	 0.00781 	 353.5000	 0.00106 	 353.5000	 0.00123 	   1.7675	 0.06400 
	 354	  27.2332	 0.01140 	  27.2332	 0.01175 	  13.6166	 0.00769 	 354.5000	 0.00106 	 354.5000	 0.00122 	   1.7725	 0.13200 
	 355	  27.3100	 0.01139 	  27.3100	 0.01174 	  13.6550	 0.00757 	 355.5000	 0.00106 	 355.5000	 0.00121 	   1.7775	 0.05200 
	 356	  27.3868	 0.01138 	  27.3868	 0.01174 	  13.6934	 0.00745 	 356.5000	 0.00106 	 356.5000	 0.00121 	   1.7825	 0.06000 
	 357	  27.4636	 0.01137 	  27.4636	 0.01173 	  13.7318	 0.00733 	 357.5000	 0.00106 	 357.5000	 0.00120 	   1.7875	 0.08400 
	 358	  27.5405	 0.01137 	  27.5405	 0.01173 	  13.7702	 0.00722 	 358.5000	 0.00106 	 358.5000	 0.00119 	   1.7925	 0.06000 
	 359	  27.6173	 0.01136 	  27.6173	 0.01172 	  13.8086	 0.00711 	 359.5000	 0.00107 	 359.5000	 0.00119 	   1.7975	 0.05600 
	 360	  27.6941	 0.01135 	  27.6941	 0.01171 	  13.8471	 0.00699 	 360.5000	 0.00107 	 360.5000	 0.00118 	   1.8025	 0.07200 
	 361	  27.7709	 0.01134 	  27.7709	 0.01171 	  13.8855	 0.00689 	 361.5000	 0.00107 	 361.5000	 0.00118 	   1.8075	 0.06000 
	 362	  27.8478	 0.01133 	  27.8478	 0.01170 	  13.9239	 0.00678 	 362.5000	 0.00107 	 362.5000	 0.00117 	   1.8125	 0.07200 
	 363	  27.9246	 0.01132 	  27.9246	 0.01170 	  13.9623	 0.00667 	 363.5000	 0.00108 	 363.5000	 0.00117 	   1.8175	 0.05600 
	 364	  28.0014	 0.01132 	  28.0014	 0.01169 	  14.0007	 0.00657 	 364.5000	 0.00108 	 364.5000	 0.00116 	   1.8225	 0.05600 
	 365	  28.0782	 0.01131 	  28.0782	 0.01169 	  14.0391	 0.00647 	 365.5000	 0.00108 	 365.5000	 0.00116 	   1.8275	 0.06000 
	 366	  28.1550	 0.01130 	  28.1550	 0.01168 	  14.0775	 0.00637 	 366.5000	 0.00108 	 366.5000	 0.00116 	   1.8325	 0.08000 
	 367	  28.2319	 0.01129 	  28.2319	 0.01168 	  14.1159	 0.00627 	 367.5000	 0.00108 	 367.5000	 0.00115 	   1.8375	 0.06800 
	 368	  28.3087	 0.01129 	  28.3087	 0.01167 	  14.1543	 0.00617 	 368.5000	 0.00108 	 368.5000	 0.00115 	   1.8425	 0.04800 
	 369	  28.3855	 0.01128 	  28.3855	 0.01167 	  14.1928	 0.00608 	 369.5000	 0.00108 	 369.5000	 0.00115 	   1.8475	 0.05600 
	 370	  28.4623	 0.01127 	  28.4623	 0.01166 	  14.2312	 0.00598 	 370.5000	 0.00108 	 370.5000	 0.00115 	   1.8525	 0.05600 
	 371	  28.5391	 0.01126 	  28.5391	 0.01166 	  14.2696	 0.00589 	 371.5000	 0.00108 	 371.5000	 0.00115 	   1.8575	 0.08800 
	 372	  28.6160	 0.01126 	  28.6160	 0.01166 	  14.3080	 0.00580 	 372.5000	 0.00108 	 372.5000	 0.00115 	   1.8625	 0.10000 
	 373	  28.6928	 0.01125 	  28.6928	 0.01165 	  14.3464	 0.00571 	 373.5000	 0.00108 	 373.5000	 0.00115 	   1.8675	 0.04400 
	 374	  28.7696	 0.01124 	  28.7696	 0.01165 	  14.3848	 0.00563 	 374.5000	 0.00107 	 374.5000	 0.00115 	   1.8725	 0.07600 
	 375	  28.8464	 0.01124 	  28.8464	 0.01164 	  14.4232	 0.00554 	 375.5000	 0.00107 	 375.5000	 0.00115 	   1.8775	 0.05600 
	 376	  28.9233	 0.01123 	  28.9233	 0.01164 	  14.4616	 0.00546 	 376.5000	 0.00107 	 376.5000	 0.00115 	   1.8825	 0.04400 
	 377	  29.0001	 0.01122 	  29.0001	 0.01163 	  14.5000	 0.00537 	 377.5000	 0.00106 	 377.5000	 0.00115 	   1.8875	 0.04000 
	 378	  29.0769	 0.01122 	  29.0769	 0.01163 	  14.5384	 0.00529 	 378.5000	 0.00106 	 378.5000	 0.00115 	   1.8925	 0.04400 
	 379	  29.1537	 0.01121 	  29.1537	 0.01162 	  14.5769	 0.00521 	 379.5000	 0.00105 	 379.5000	 0.00115 	   1.8975	 0.04400 
	 380	  29.2305	 0.01120 	  29.2305	 0.01162 	  14.6153	 0.00513 	 380.5000	 0.00105 	 380.5000	 0.00116 	   1.9025	 0.08800 
	 381	  29.3074	 0.01120 	  29.3074	 0.01162 	  14.6537	 0.00506 	 381.5000	 0.00104 	 381.5000	 0.00116 	   1.9075	 0.07600 
	 382	  29.3842	 0.01119 	  29.3842	 0.01161 	  14.6921	 0.00498 	 382.5000	 0.00103 	 382.5000	 0.00117 	   1.9125	 0.05600 
	 383	  29.4610	 0.01118 	  29.4610	 0.01161 	  14.7305	 0.00490 	 383.5000	 0.00103 	 383.5000	 0.00117 	   1.9175	 0.06400 
	 384	  29.5378	 0.01118 	  29.5378	 0.01160 	  14.7689	 0.00483 	 384.5000	 0.00102 	 384.5000	 0.00117 	   1.9225	 0.07200 
	 385	  29.6146	 0.01117 	  29.6146	 0.01160 	  14.8073	 0.00476 	 385.5000	 0.00101 	 385.5000	 0.00117 	   1.9275	 0.06000 
	 386	  29.6915	 0.01116 	  29.6915	 0.01159 	  14.8457	 0.00469 	 386.5000	 0.00101 	 386.5000	 0.00117 	   1.9325	 0.03600 
	 387	  29.7683	 0.01116 	  29.7683	 0.01159 	  14.8841	 0.00462 	 387.5000	 0.00100 	 387.5000	 0.00117 	   1.9375	 0.05600 
	 388	  29.8451	 0.01115 	  29.8451	 0.01159 	  14.9226	 0.00455 	 388.5000	 0.00100 	 388.5000	 0.00117 	   1.9425	 0.04000 
	 389	  29.9219	 0.01115 	  29.9219	 0.01158 	  14.9610	 0.00448 	 389.5000	 0.00099 	 389.5000	 0.00117 	   1.9475	 0.05600 
	 390	  29.9987	 0.01114 	  29.9987	 0.01158 	  14.9994	 0.00442 	 390.5000	 0.00098 	 390.5000	 0.00117 	   1.9525	 0.04800 
	 391	  30.0756	 0.01114 	  30.0756	 0.01158 	  15.0378	 0.00435 	 391.5000	 0.00098 	 391.5000	 0.00117 	   1.9575	 0.04400 
	 392	  30.1524	 0.01113 	  30.1524	 0.01157 	  15.0762	 0.00429 	 392.5000	 0.00098 	 392.5000	 0.00116 	   1.9625	 0.06000 
	 393	  30.2292	 0.01112 	  30.2292	 0.01157 	  15.1146	 0.00422 	 393.5000	 0.00098 	 393.5000	 0.00116 	   1.9675	 0.04400 
	 394	  30.3060	 0.01112 	  30.3060	 0.01156 	  15.1530	 0.00416 	 394.5000	 0.00097 	 394.5000	 0.00115 	   1.9725	 0.04000 
	 395	  30.3829	 0.01111 	  30.3829	 0.01156 	  15.1914	 0.00410 	 395.5000	 0.00097 	 395.5000	 0.00115 	   1.9775	 0.04000 
	 396	  30.4597	 0.01111 	  30.4597	 0.01156 	  15.2298	 0.00404 	 396.5000	 0.00098 	 396.5000	 0.00114 	   1.9825	 0.04800 
	 397	  30.5365	 0.01110 	  30.5365	 0.01155 	  15.2682	 0.00398 	 397.5000	 0.00098 	 397.5000	 0.00114 	   1.9875	 0.04400 
	 398	  30.6133	 0.01110 	  30.6133	 0.01155 	  15.3067	 0.00393 	 398.5000	 0.00098 	 398.5000	 0.00113 	   1.9925	 0.04400 
	 399	  30.6901	 0.01109 	  30.6901	 0.01155 	  15.3451	 0.00387 	 399.5000	 0.00099 	 399.5000	 0.00113 	   1.9975	 0.02000 
	 400	  30.7670	 0.01109 	  30.7670	 0.01154 	  15.3835	 0.00381 	 400.5000	 0.00099 	 400.5000	 0.00113 	   2.0025	 0.02000 
	 401	  30.8438	 0.01108 	  30.8438	 0.01154 	  15.4219	 0.00376 	 401.5000	 0.00099 	 401.5000	 0.00112 	   2.0075	 0.02400 
	 402	  30.9206	 0.01108 	  30.9206	 0.01154 	  15.4603	 0.00371 	 402.5000	 0.00100 	 402.5000	 0.00112 	   2.0125	 0.04000 
	 403	  30.9974	 0.01107 	  30.9974	 0.01153 	  15.4987	 0.00365 	 403.5000	 0.00100 	 403.5000	 0.00112 	   2.0175	 0.04400 
	 404	  31.0742	 0.01107 	  31.0742	 0.01153 	  15.5371	 0.00360 	 404.5000	 0.00101 	 404.5000	 0.00112 	   2.0225	 0.03200 
	 405	  31.1511	 0.01106 	  31.1511	 0.01153 	  15.5755	 0.00355 	 405.5000	 0.00101 	 405.5000	 0.00112 	   2.0275	 0.04400 
	 406	  31.2279	 0.01106 	  31.2279	 0.01152 	  15.6139	 0.00350 	 406.5000	 0.00102 	 406.5000	 0.00111 	   2.0325	 0.04400 
	 407	  31.3047	 0.01105 	  31.3047	 0.01152 	  15.6524	 0.00345 	 407.5000	 0.00102 	 407.5000	 0.00111 	   2.0375	 0.03600 
	 408	  31.3815	 0.01105 	  31.3815	 0.01152 	  15.6908	 0.00340 	 408.5000	 0.00103 	 408.5000	 0.00111 	   2.0425	 0.05200 
	 409	  31.4584	 0.01104 	  31.4584	 0.01151 	  15.7292	 0.00335 	 409.5000	 0.00103 	 409.5000	 0.00111 	   2.0475	 0.02800 
	 410	  31.5352	 0.01104 	  31.5352	 0.01151 	  15.7676	 0.00331 	 410.5000	 0.00103 	 410.5000	 0.00112 	   2.0525	 0.04800 
	 411	  31.6120	 0.01103 	  31.6120	 0.01151 	  15.8060	 0.00326 	 411.5000	 0.00104 	 411.5000	 0.00112 	   2.0575	 0.04400 
	 412	  31.6888	 0.01103 	  31.6888	 0.01150 	  15.8444	 0.00322 	 412.5000	 0.00104 	 412.5000	 0.00112 	   2.0625	 0.05200 
	 413	  31.7656	 0.01102 	  31.7656	 0.01150 	  15.8828	 0.00317 	 413.5000	 0.00104 	 413.5000	 0.00113 	   2.0675	 0.03200 
	 414	  31.8425	 0.01102 	  31.8425	 0.01150 	  15.9212	 0.00313 	 414.5000	 0.00105 	 414.5000	 0.00113 	   2.0725	 0.01600 
	 415	  31.9193	 0.01101 	  31.9193	 0.01149 	  15.9596	 0.00309 	 415.5000	 0.00105 	 415.5000	 0.00114 	   2.0775	 0.03600 
	 416	  31.9961	 0.01101 	  31.9961	 0.01149 	  15.9981	 0.00304 	 416.5000	 0.00104 	 416.5000	 0.00114 	   2.0825	 0.03600 
	 417	  32.0729	 0.01101 	  32.0729	 0.01149 	  16.0365	 0.00300 	 417.5000	 0.00104 	 417.5000	 0.00115 	   2.0875	 0.04000 
	 418	  32.1497	 0.01100 	  32.1497	 0.01148 	  16.0749	 0.00296 	 418.5000	 0.00104 	 418.5000	 0.00115 	   2.0925	 0.03600 
	 419	  32.2266	 0.01100 	  32.2266	 0.01148 	  16.1133	 0.00292 	 419.5000	 0.00103 	 419.5000	 0.00116 	   2.0975	 0.03200 
	 420	  32.3034	 0.01099 	  32.3034	 0.01148 	  16.1517	 0.00288 	 420.5000	 0.00103 	 420.5000	 0.00116 	   2.1025	 0.01600 
	 421	  32.3802	 0.01099 	  32.3802	 0.01148 	  16.1901	 0.00284 	 421.5000	 0.00102 	 421.5000	 0.00116 	   2.1075	 0.03200 
	 422	  32.4570	 0.01098 	  32.4570	 0.01147 	  16.2285	 0.00281 	 422.5000	 0.00102 	 422.5000	 0.00116 	   2.1125	 0.03600 
	 423	  32.5339	 0.01098 	  32.5339	 0.01147 	  16.2669	 0.00277 	 423.5000	 0.00101 	 423.5000	 0.00116 	   2.1175	 0.01200 
	 424	  32.6107	 0.01098 	  32.6107	 0.01147 	  16.3053	 0.00273 	 424.5000	 0.00101 	 424.5000	 0.00116 	   2.1225	 0.03200 
	 425	  32.6875	 0.01097 	  32.6875	 0.01146 	  16.3437	 0.00270 	 425.5000	 0.00100 	 425.5000	 0.00116 	   2.1275	 0.03200 
	 426	  32.7643	 0.01097 	  32.7643	 0.01146 	  16.3822	 0.00266 	 426.5000	 0.00100 	 426.5000	 0.00116 	   2.1325	 0.01200 
	 427	  32.8411	 0.01096 	  32.8411	 0.01146 	  16.4206	 0.00263 	 427.5000	 0.00100 	 427.5000	 0.00116 	   2.1375	 0.02800 
	 428	  32.9180	 0.01096 	  32.9180	 0.01146 	  16.4590	 0.00259 	 428.5000	 0.00100 	 428.5000	 0.00116 	   2.1425	 0.02000 
	 429	  32.9948	 0.01096 	  32.9948	 0.01145 	  16.4974	 0.00256 	 429.5000	 0.00100 	 429.5000	 0.00116 	   2.1475	 0.02000 
	 430	  33.0716	 0.01095 	  33.0716	 0.01145 	  16.5358	 0.00253 	 430.5000	 0.00100 	 430.5000	 0.00115 	   2.1525	 0.02800 
	 431	  33.1484	 0.01095 	  33.1484	 0.01145 	  16.5742	 0.00249 	 431.5000	 0.00100 	 431.5000	 0.00115 	   2.1575	 0.03200 
	 432	  33.2252	 0.01095 	  33.2252	 0.01145 	  16.6126	 0.00246 	 432.5000	 0.00101 	 432.5000	 0.00115 	   2.1625	 0.02400 
	 433	  33.3021	 0.01094 	  33.3021	 0.01144 	  16.6510	 0.00243 	 433.5000	 0.00101 	 433.5000	 0.00114 	   2.1675	 0.03600 
	 434	  33.3789	 0.01094 	  33.3789	 0.01144 	  16.6894	 0.00240 	 434.5000	 0.00101 	 434.5000	 0.00114 	   2.1725	 0.03600 
	 435	  33.4557	 0.01093 	  33.4557	 0.01144 	  16.7279	 0.00237 	 435.5000	 0.00101 	 435.5000	 0.00114 	   2.1775	 0.02800 
	 436	  33.5325	 0.01093 	  33.5325	 0.01144 	  16.7663	 0.00234 	 436.5000	 0.00102 	 436.5000	 0.00113 	   2.1825	 0.04000 
	 437	  33.6094	 0.01093 	  33.6094	 0.01143 	  16.8047	 0.00231 	 437.5000	 0.00102 	 437.5000	 0.00113 	   2.1875	 0.01200 
	 438	  33.6862	 0.01092 	  33.6862	 0.01143 	  16.8431	 0.00228 	 438.5000	 0.00102 	 438.5000	 0.00112 	   2.1925	 0.03600 
	 439	  33.7630	 0.01092 	  33.7630	 0.01143 	  16.8815	 0.00225 	 439.5000	 0.00102 	 439.5000	 0.00112 	   2.1975	 0.01600 
	 440	  33.8398	 0.01092 	  33.8398	 0.01143 	  16.9199	 0.00223 	 440.5000	 0.00102 	 440.5000	 0.00112 	   2.2025	 0.03200 
	 441	  33.9166	 0.01091 	  33.9166	 0.01142 	  16.9583	 0.00220 	 441.5000	 0.00103 	 441.5000	 0.00111 	   2.2075	 0.04000 
	 442	  33.9935	 0.01091 	  33.9935	 0.01142 	  16.9967	 0.00217 	 442.5000	 0.00103 	 442.5000	 0.00111 	   2.2125	 0.02800 
	 443	  34.0703	 0.01091 	  34.0703	 0.01142 	  17.0351	 0.00215 	 443.5000	 0.00103 	 443.5000	 0.00111 	   2.2175	 0.02800 
	 444	  34.1471	 0.01090 	  34.1471	 0.01142 	  17.0736	 0.00212 	 444.5000	 0.00103 	 444.5000	 0.00110 	   2.2225	 0.04000 
	 445	  34.2239	 0.01090 	  34.2239	 0.01141 	  17.1120	 0.00210 	 445.5000	 0.00104 	 445.5000	 0.00110 	   2.2275	 0.02400 
	 446	  34.3007	 0.01090 	  34.3007	 0.01141 	  17.1504	 0.00207 	 446.5000	 0.00104 	 446.5000	 0.00110 	   2.2325	 0.03200 
	 447	  34.3776	 0.01089 	  34.3776	 0.01141 	  17.1888	 0.00205 	 447.5000	 0.00104 	 447.5000	 0.00109 	   2.2375	 0.01600 
	 448	  34.4544	 0.01089 	  34.4544	 0.01141 	  17.2272	 0.00202 	 448.5000	 0.00104 	 448.5000	 0.00109 	   2.2425	 0.01200 
	 449	  34.5312	 0.01089 	  34.5312	 0.01140 	  17.2656	 0.00200 	 449.5000	 0.00104 	 449.5000	 0.00109 	   2.2475	 0.04800 
	 450	  34.6080	 0.01088 	  34.6080	 0.01140 	  17.3040	 0.00198 	 450.5000	 0.00105 	 450.5000	 0.00109 	   2.2525	 0.00800 
	 451	  34.6849	 0.01088 	  34.6849	 0.01140 	  17.3424	 0.00195 	 451.5000	 0.00105 	 451.5000	 0.00108 	   2.2575	 0.02400 
	 452	  34.7617	 0.01088 	  34.7617	 0.01140 	  17.3808	 0.00193 	 452.5000	 0.00105 	 452.5000	 0.00108 	   2.2625	 0.02000 
	 453	  34.8385	 0.01087 	  34.8385	 0.01140 	  17.4192	 0.00191 	 453.5000	 0.00105 	 453.5000	 0.00108 	   2.2675	 0.02400 
	 454	  34.9153	 0.01087 	  34.9153	 0.01139 	  17.4577	 0.00189 	 454.5000	 0.00105 	 454.5000	 0.00108 	   2.2725	 0.02400 
	 455	  34.9921	 0.01087 	  34.9921	 0.01139 	  17.4961	 0.00187 	 455.5000	 0.00105 	 455.5000	 0.00108 	   2.2775	 0.03200 
	 456	  35.0690	 0.01087 	  35.0690	 0.01139 	  17.5345	 0.00185 	 456.5000	 0.00104 	 456.5000	 0.00108 	   2.2825	 0.03600 
	 457	  35.1458	 0.01086 	  35.1458	 0.01139 	  17.5729	 0.00182 	 457.5000	 0.00104 	 457.5000	 0.00108 	   2.2875	 0.02800 
	 458	  35.2226	 0.01086 	  35.2226	 0.01139 	  17.6113	 0.00180 	 458.5000	 0.00104 	 458.5000	 0.00108 	   2.2925	 0.02000 
	 459	  35.2994	 0.01086 	  35.2994	 0.01138 	  17.6497	 0.00178 	 459.5000	 0.00104 	 459.5000	 0.00108 	   2.2975	 0.02000 
	 460	  35.3762	 0.01085 	  35.3762	 0.01138 	  17.6881	 0.00177 	 460.5000	 0.00104 	 460.5000	 0.00108 	   2.3025	 0.01600 
	 461	  35.4531	 0.01085 	  35.4531	 0.01138 	  17.7265	 0.00175 	 461.5000	 0.00104 	 461.5000	 0.00108 	   2.3075	 0.03200 
	 462	  35.5299	 0.01085 	  35.5299	 0.01138 	  17.7649	 0.00173 	 462.5000	 0.00104 	 462.5000	 0.00108 	   2.3125	 0.01200 
	 463	  35.6067	 0.01085 	  35.6067	 0.01137 	  17.8034	 0.00171 	 463.5000	 0.00103 	 463.5000	 0.00108 	   2.3175	 0.01600 
	 464	  35.6835	 0.01084 	  35.6835	 0.01137 	  17.8418	 0.00169 	 464.5000	 0.00103 	 464.5000	 0.00108 	   2.3225	 0.02400 
	 465	  35.7604	 0.01084 	  35.7604	 0.01137 	  17.8802	 0.00167 	 465.5000	 0.00103 	 465.5000	 0.00107 	   2.3275	 0.02000 
	 466	  35.8372	 0.01084 	  35.8372	 0.01137 	  17.9186	 0.00166 	 466.5000	 0.00103 	 466.5000	 0.00107 	   2.3325	 0.02000 
	 467	  35.9140	 0.01083 	  35.9140	 0.01137 	  17.9570	 0.00164 	 467.5000	 0.00103 	 467.5000	 0.00107 	   2.3375	 0.01600 
	 468	  35.9908	 0.01083 	  35.9908	 0.01137 	  17.9954	 0.00162 	 468.5000	 0.00103 	 468.5000	 0.00107 	   2.3425	 0.02800 
	 469	  36.0676	 0.01083 	  36.0676	 0.01136 	  18.0338	 0.00160 	 469.5000	 0.00103 	 469.5000	 0.00106 	   2.3475	 0.02000 
	 470	  36.1445	 0.01083 	  36.1445	 0.01136 	  18.0722	 0.00159 	 470.5000	 0.00102 	 470.5000	 0.00106 	   2.3525	 0.00800 
	 471	  36.2213	 0.01082 	  36.2213	 0.01136 	  18.1106	 0.00157 	 471.5000	 0.00102 	 471.5000	 0.00106 	   2.3575	 0.01200 
	 472	  36.2981	 0.01082 	  36.2981	 0.01136 	  18.1491	 0.00156 	 472.5000	 0.00102 	 472.5000	 0.00105 	   2.3625	 0.03600 
	 473	  36.3749	 0.01082 	  36.3749	 0.01136 	  18.1875	 0.00154 	 473.5000	 0.00103 	 473.5000	 0.00105 	   2.3675	 0.02400 
	 474	  36.4517	 0.01082 	  36.4517	 0.01135 	  18.2259	 0.00153 	 474.5000	 0.00103 	 474.5000	 0.00104 	   2.3725	 0.04800 
	 475	  36.5286	 0.01081 	  36.5286	 0.01135 	  18.2643	 0.00151 	 475.5000	 0.00103 	 475.5000	 0.00104 	   2.3775	 0.02400 
	 476	  36.6054	 0.01081 	  36.6054	 0.01135 	  18.3027	 0.00150 	 476.5000	 0.00103 	 476.5000	 0.00103 	   2.3825	 0.02800 
	 477	  36.6822	 0.01081 	  36.6822	 0.01135 	  18.3411	 0.00148 	 477.5000	 0.00103 	 477.5000	 0.00102 	   2.3875	 0.03200 
	 478	  36.7590	 0.01081 	  36.7590	 0.01135 	  18.3795	 0.00147 	 478.5000	 0.00103 	 478.5000	 0.00102 	   2.3925	 0.02000 
	 479	  36.8359	 0.01080 	  36.8359	 0.01134 	  18.4179	 0.00145 	 479.5000	 0.00103 	 479.5000	 0.00101 	   2.3975	 0.02800 
	 480	  36.9127	 0.01080 	  36.9127	 0.01134 	  18.4563	 0.00144 	 480.5000	 0.00103 	 480.5000	 0.00101 	   2.4025	 0.00800 
	 481	  36.9895	 0.01080 	  36.9895	 0.01134 	  18.4947	 0.00143 	 481.5000	 0.00103 	 481.5000	 0.00100 	   2.4075	 0.02400 
	 482	  37.0663	 0.01080 	  37.0663	 0.01134 	  18.5332	 0.00141 	 482.5000	 0.00103 	 482.5000	 0.00100 	   2.4125	 0.01600 
	 483	  37.1431	 0.01079 	  37.1431	 0.01134 	  18.5716	 0.00140 	 483.5000	 0.00103 	 483.5000	 0.00099 	   2.4175	 0.03200 
	 484	  37.2200	 0.01079 	  37.2200	 0.01134 	  18.6100	 0.00139 	 484.5000	 0.00103 	 484.5000	 0.00099 	   2.4225	 0.02000 
	 485	  37.2968	 0.01079 	  37.2968	 0.01133 	  18.6484	 0.00137 	 485.5000	 0.00103 	 485.5000	 0.00099 	   2.4275	 0.00800 
	 486	  37.3736	 0.01079 	  37.3736	 0.01133 	  18.6868	 0.00136 	 486.5000	 0.00103 	 486.5000	 0.00099 	   2.4325	 0.02400 
	 487	  37.4504	 0.01078 	  37.4504	 0.01133 	  18.7252	 0.00135 	 487.5000	 0.00103 	 487.5000	 0.00098 	   2.4375	 0.02800 
	 488	  37.5272	 0.01078 	  37.5272	 0.01133 	  18.7636	 0.00134 	 488.5000	 0.00102 	 488.5000	 0.00098 	   2.4425	 0.01600 
	 489	  37.6041	 0.01078 	  37.6041	 0.01133 	  18.8020	 0.00133 	 489.5000	 0.00102 	 489.5000	 0.00098 	   2.4475	 0.01200 
	 490	  37.6809	 0.01078 	  37.6809	 0.01133 	  18.8404	 0.00131 	 490.5000	 0.00102 	 490.5000	 0.00098 	   2.4525	 0.01200 
	 491	  37.7577	 0.01078 	  37.7577	 0.01132 	  18.8789	 0.00130 	 491.5000	 0.00102 	 491.5000	 0.00098 	   2.4575	 0.02800 
	 492	  37.8345	 0.01077 	  37.8345	 0.01132 	  18.9173	 0.00129 	 492.5000	 0.00102 	 492.5000	 0.00098 	   2.4625	 0.01600 
	 493	  37.9114	 0.01077 	  37.9114	 0.01132 	  18.9557	 0.00128 	 493.5000	 0.00102 	 493.5000	 0.00098 	   2.4675	 0.01600 
	 494	  37.9882	 0.01077 	  37.9882	 0.01132 	  18.9941	 0.00127 	 494.5000	 0.00102 	 494.5000	 0.00098 	   2.4725	 0.01200 
	 495	  38.0650	 0.01077 	  38.0650	 0.01132 	  19.0325	 0.00126 	 495.5000	 0.00102 	 495.5000	 0.00098 	   2.4775	 0.02000 
	 496	  38.1418	 0.01076 	  38.1418	 0.01132 	  19.0709	 0.00125 	 496.5000	 0.00102 	 496.5000	 0.00098 	   2.4825	 0.01600 
	 497	  38.2186	 0.01076 	  38.2186	 0.01132 	  19.1093	 0.00124 	 497.5000	 0.00102 	 497.5000	 0.00098 	   2.4875	 0.02400 
	 498	  38.2955	 0.01076 	  38.2955	 0.01131 	  19.1477	 0.00123 	 498.5000	 0.00102 	 498.5000	 0.00098 	   2.4925	 0.01600 
	 499	  38.3723	 0.01076 	  38.3723	 0.01131 	  19.1861	 0.00122 	 499.5000	 0.00102 	 499.5000	 0.00098 	   2.4975	 0.01600 
	 500	  38.4491	 0.01076 	  38.4491	 0.01131 	  19.2246	 0.00121 	 500.5000	 0.00101 	 500.5000	 0.00098 	   2.5025	 0.01200 
	 501	  38.5259	 0.01075 	  38.5259	 0.01131 	  19.2630	 0.00120 	 501.5000	 0.00101 	 501.5000	 0.00098 	   2.5075	 0.01600 
	 502	  38.6027	 0.01075 	  38.6027	 0.01131 	  19.3014	 0.00119 	 502.5000	 0.00101 	 502.5000	 0.00098 	   2.5125	 0.01600 
	 503	  38.6796	 0.01075 	  38.6796	 0.01131 	  19.3398	 0.00118 	 503.5000	 0.00101 	 503.5000	 0.00099 	   2.5175	 0.03600 
	 504	  38.7564	 0.01075 	  38.7564	 0.01131 	  19.3782	 0.00117 	 504.5000	 0.00101 	 504.5000	 0.00099 	   2.5225	 0.01600 
	 505	  38.8332	 0.01075 	  38.8332	 0.01130 	  19.4166	 0.00116 	 505.5000	 0.00100 	 505.5000	 0.00099 	   2.5275	 0.01600 
	 506	  38.9100	 0.01074 	  38.9100	 0.01130 	  19.4550	 0.00115 	 506.5000	 0.00100 	 506.5000	 0.00099 	   2.5325	 0.01200 
	 507	  38.9869	 0.01074 	  38.9869	 0.01130 	  19.4934	 0.00114 	 507.5000	 0.00100 	 507.5000	 0.00099 	   2.5375	 0.01200 
	 508	  39.0637	 0.01074 	  39.0637	 0.01130 	  19.5318	 0.00114 	 508.5000	 0.00099 	 508.5000	 0.00099 	   2.5425	 0.02000 
	 509	  39.1405	 0.01074 	  39.1405	 0.01130 	  19.5702	 0.00113 	 509.5000	 0.00099 	 509.5000	 0.00099 	   2.5475	 0.00800 
	 510	  39.2173	 0.01074 	  39.2173	 0.01130 	  19.6087	 0.00112 	 510.5000	 0.00099 	 510.5000	 0.00099 	   2.5525	 0.01200 
	 511	  39.2941	 0.01073 	  39.2941	 0.01130 	  19.6471	 0.00111 	 511.5000	 0.00099 	 511.5000	 0.00099 	   2.5575	 0.01200 
	 512	  39.3710	 0.01073 	  39.3710	 0.01129 	  19.6855	 0.00110 	 512.5000	 0.00098 	 512.5000	 0.00099 	   2.5625	 0.01200 
	 513	  39.4478	 0.01073 	  39.4478	 0.01129 	  19.7239	 0.00109 	 513.5000	 0.00098 	 513.5000	 0.00099 	   2.5675	 0.01600 
	 514	  39.5246	 0.01073 	  39.5246	 0.01129 	  19.7623	 0.00109 	 514.5000	 0.00098 	 514.5000	 0.00099 	   2.5725	 0.04000 
	 515	  39.6014	 0.01073 	  39.6014	 0.01129 	  19.8007	 0.00108 	 515.5000	 0.00098 	 515.5000	 0.00099 	   2.5775	 0.00800 
	 516	  39.6782	 0.01073 	  39.6782	 0.01129 	  19.8391	 0.00107 	 516.5000	 0.00098 	 516.5000	 0.00099 	   2.5825	 0.01600 
	 517	  39.7551	 0.01072 	  39.7551	 0.01129 	  19.8775	 0.00106 	 517.5000	 0.00098 	 517.5000	 0.00098 	   2.5875	 0.00800 
	 518	  39.8319	 0.01072 	  39.8319	 0.01129 	  19.9159	 0.00106 	 518.5000	 0.00098 	 518.5000	 0.00098 	   2.5925	 0.00800 
	 519	  39.9087	 0.01072 	  39.9087	 0.01128 	  19.9544	 0.00105 	 519.5000	 0.00098 	 519.5000	 0.00098 	   2.5975	 0.00800 
	 520	  39.9855	 0.01072 	  39.9855	 0.01128 	  19.9928	 0.00104 	 520.5000	 0.00098 	 520.5000	 0.00097 	   2.6025	 0.02400 
	 521	  40.0624	 0.01072 	  40.0624	 0.01128 	  20.0312	 0.00104 	 521.5000	 0.00098 	 521.5000	 0.00097 	   2.6075	 0.02000 
	 522	  40.1392	 0.01071 	  40.1392	 0.01128 	  20.0696	 0.00103 	 522.5000	 0.00098 	 522.5000	 0.00097 	   2.6125	 0.00800 
	 523	  40.2160	 0.01071 	  40.2160	 0.01128 	  20.1080	 0.00102 	 523.5000	 0.00097 	 523.5000	 0.00096 	   2.6175	 0.02800 
	 524	  40.2928	 0.01071 	  40.2928	 0.01128 	  20.1464	 0.00102 	 524.5000	 0.00097 	 524.5000	 0.00096 	   2.6225	 0.02000 
	 525	  40.3696	 0.01071 	  40.3696	 0.01128 	  20.1848	 0.00101 	 525.5000	 0.00097 	 525.5000	 0.00096 	   2.6275	 0.01200 
	 526	  40.4465	 0.01071 	  40.4465	 0.01128 	  20.2232	 0.00100 	 526.5000	 0.00097 	 526.5000	 0.00096 	   2.6325	 0.02400 
	 527	  40.5233	 0.01071 	  40.5233	 0.01127 	  20.2616	 0.00100 	 527.5000	 0.00097 	 527.5000	 0.00095 	   2.6375	 0.01200 
	 528	  40.6001	 0.01070 	  40.6001	 0.01127 	  20.3000	 0.00099 	 528.5000	 0.00097 	 528.5000	 0.00095 	   2.6425	 0.02400 
	 529	  40.6769	 0.01070 	  40.6769	 0.01127 	  20.3385	 0.00098 	 529.5000	 0.00097 	 529.5000	 0.00095 	   2.6475	 0.01200 
	 530	  40.7537	 0.01070 	  40.7537	 0.01127 	  20.3769	 0.00098 	 530.5000	 0.00097 	 530.5000	 0.00094 	   2.6525	 0.02000 
	 531	  40.8306	 0.01070 	  40.8306	 0.01127 	  20.4153	 0.00097 	 531.5000	 0.00097 	 531.5000	 0.00094 	   2.6575	 0.02800 
	 532	  40.9074	 0.01070 	  40.9074	 0.01127 	  20.4537	 0.00097 	 532.5000	 0.00097 	 532.5000	 0.00094 	   2.6625	 0.00800 
	 533	  40.9842	 0.01070 	  40.9842	 0.01127 	  20.4921	 0.00096 	 533.5000	 0.00097 	 533.5000	 0.00093 	   2.6675	 0.00400 
	 534	  41.0610	 0.01069 	  41.0610	 0.01127 	  20.5305	 0.00096 	 534.5000	 0.00097 	 534.5000	 0.00093 	   2.6725	 0.02400 
	 535	  41.1378	 0.01069 	  41.1378	 0.01126 	  20.5689	 0.00095 	 535.5000	 0.00097 	 535.5000	 0.00093 	   2.6775	 0.02400 
	 536	  41.2147	 0.01069 	  41.2147	 0.01126 	  20.6073	 0.00094 	 536.5000	 0.00098 	 536.5000	 0.00092 	   2.6825	 0.01200 
	 537	  41.2915	 0.01069 	  41.2915	 0.01126 	  20.6457	 0.00094 	 537.5000	 0.00098 	 537.5000	 0.00092 	   2.6875	 0.02400 
	 538	  41.3683	 0.01069 	  41.3683	 0.01126 	  20.6842	 0.00093 	 538.5000	 0.00098 	 538.5000	 0.00092 	   2.6925	 0.02000 
	 539	  41.4451	 0.01069 	  41.4451	 0.01126 	  20.7226	 0.00093 	 539.5000	 0.00098 	 539.5000	 0.00092 	   2.6975	 0.00400 
	 540	  41.5220	 0.01069 	  41.5220	 0.01126 	  20.7610	 0.00092 	 540.5000	 0.00098 	 540.5000	 0.00092 	   2.7025	 0.01200 
	 541	  41.5988	 0.01068 	  41.5988	 0.01126 	  20.7994	 0.00092 	 541.5000	 0.00098 	 541.5000	 0.00092 	   2.7075	 0.01200 
	 542	  41.6756	 0.01068 	  41.6756	 0.01126 	  20.8378	 0.00091 	 542.5000	 0.00098 	 542.5000	 0.00092 	   2.7125	 0.02000 
	 543	  41.7524	 0.01068 	  41.7524	 0.01126 	  20.8762	 0.00091 	 543.5000	 0.00098 	 543.5000	 0.00092 	   2.7175	 0.00800 
	 544	  41.8292	 0.01068 	  41.8292	 0.01125 	  20.9146	 0.00090 	 544.5000	 0.00097 	 544.5000	 0.00092 	   2.7225	 0.02800 
	 545	  41.9061	 0.01068 	  41.9061	 0.01125 	  20.9530	 0.00090 	 545.5000	 0.00097 	 545.5000	 0.00092 	   2.7275	 0.00800 
	 546	  41.9829	 0.01068 	  41.9829	 0.01125 	  20.9914	 0.00090 	 546.5000	 0.00097 	 546.5000	 0.00092 	   2.7325	 0.00800 
	 547	  42.0597	 0.01067 	  42.0597	 0.01125 	  21.0299	 0.00089 	 547.5000	 0.00097 	 547.5000	 0.00092 	   2.7375	 0.01600 
	 548	  42.1365	 0.01067 	  42.1365	 0.01125 	  21.0683	 0.00089 	 548.5000	 0.00097 	 548.5000	 0.00093 	   2.7425	 0.02000 
	 549	  42.2133	 0.01067 	  42.2133	 0.01125 	  21.1067	 0.00088 	 549.5000	 0.00096 	 549.5000	 0.00093 	   2.7475	 0.02000 
	 550	  42.2902	 0.01067 	  42.2902	 0.01125 	  21.1451	 0.00088 	 550.5000	 0.00096 	 550.5000	 0.00093 	   2.7525	 0.01200 
	 551	  42.3670	 0.01067 	  42.3670	 0.01125 	  21.1835	 0.00087 	 551.5000	 0.00096 	 551.5000	 0.00093 	   2.7575	 0.03600 
	 552	  42.4438	 0.01067 	  42.4438	 0.01125 	  21.2219	 0.00087 	 552.5000	 0.00096 	 552.5000	 0.00093 	   2.7625	 0.00400 
	 553	  42.5206	 0.01067 	  42.5206	 0.01125 	  21.2603	 0.00087 	 553.5000	 0.00095 	 553.5000	 0.00093 	   2.7675	 0.02800 
	 554	  42.5975	 0.01066 	  42.5975	 0.01124 	  21.2987	 0.00086 	 554.5000	 0.00095 	 554.5000	 0.00093 	   2.7725	 0.00800 
	 555	  42.6743	 0.01066 	  42.6743	 0.01124 	  21.3371	 0.00086 	 555.5000	 0.00095 	 555.5000	 0.00093 	   2.7775	 0.02400 
	 556	  42.7511	 0.01066 	  42.7511	 0.01124 	  21.3755	 0.00085 	 556.5000	 0.00095 	 556.5000	 0.00093 	   2.7825	 0.00400 
	 557	  42.8279	 0.01066 	  42.8279	 0.01124 	  21.4140	 0.00085 	 557.5000	 0.00094 	 557.5000	 0.00093 	   2.7875	 0.01200 
	 558	  42.9047	 0.01066 	  42.9047	 0.01124 	  21.4524	 0.00085 	 558.5000	 0.00094 	 558.5000	 0.00093 	   2.7925	 0.00800 
	 559	  42.9816	 0.01066 	  42.9816	 0.01124 	  21.4908	 0.00084 	 559.5000	 0.00094 	 559.5000	 0.00093 	   2.7975	 0.02400 
	 560	  43.0584	 0.01066 	  43.0584	 0.01124 	  21.5292	 0.00084 	 560.5000	 0.00094 	 560.5000	 0.00093 	   2.8025	 0.01200 
	 561	  43.1352	 0.01066 	  43.1352	 0.01124 	  21.5676	 0.00083 	 561.5000	 0.00094 	 561.5000	 0.00093 	   2.8075	 0.01600 
	 562	  43.2120	 0.01065 	  43.2120	 0.01124 	  21.6060	 0.00083 	 562.5000	 0.00093 	 562.5000	 0.00093 	   2.8125	 0.01200 
	 563	  43.2888	 0.01065 	  43.2888	 0.01124 	  21.6444	 0.00083 	 563.5000	 0.00093 	 563.5000	 0.00093 	   2.8175	 0.02000 
	 564	  43.3657	 0.01065 	  43.3657	 0.01123 	  21.6828	 0.00082 	 564.5000	 0.00093 	 564.5000	 0.00093 	   2.8225	 0.01200 
	 565	  43.4425	 0.01065 	  43.4425	 0.01123 	  21.7212	 0.00082 	 565.5000	 0.00093 	 565.5000	 0.00093 	   2.8275	 0.02800 
	 566	  43.5193	 0.01065 	  43.5193	 0.01123 	  21.7597	 0.00082 	 566.5000	 0.00093 	 566.5000	 0.00093 	   2.8325	 0.01600 
	 567	  43.5961	 0.01065 	  43.5961	 0.01123 	  21.7981	 0.00081 	 567.5000	 0.00093 	 567.5000	 0.00093 	   2.8375	 0.01600 
	 568	  43.6730	 0.01065 	  43.6730	 0.01123 	  21.8365	 0.00081 	 568.5000	 0.00092 	 568.5000	 0.00092 	   2.8425	 0.00800 
	 569	  43.7498	 0.01064 	  43.7498	 0.01123 	  21.8749	 0.00081 	 569.5000	 0.00092 	 569.5000	 0.00092 	   2.8475	 0.00000 
	 570	  43.8266	 0.01064 	  43.8266	 0.01123 	  21.9133	 0.00080 	 570.5000	 0.00092 	 570.5000	 0.00092 	   2.8525	 0.02400 
	 571	  43.9034	 0.01064 	  43.9034	 0.01123 	  21.9517	 0.00080 	 571.5000	 0.00091 	 571.5000	 0.00092 	   2.8575	 0.00400 
	 572	  43.9802	 0.01064 	  43.9802	 0.01123 	  21.9901	 0.00080 	 572.5000	 0.00091 	 572.5000	 0.00092 	   2.8625	 0.01600 
	 573	  44.0571	 0.01064 	  44.0571	 0.01123 	  22.0285	 0.00079 	 573.5000	 0.00091 	 573.5000	 0.00092 	   2.8675	 0.00400 
	 574	  44.1339	 0.01064 	  44.1339	 0.01123 	  22.0669	 0.00079 	 574.5000	 0.00090 	 574.5000	 0.00092 	   2.8725	 0.02000 
	 575	  44.2107	 0.01064 	  44.2107	 0.01122 	  22.1054	 0.00079 	 575.5000	 0.00090 	 575.5000	 0.00092 	   2.8775	 0.01600 
	 576	  44.2875	 0.01064 	  44.2875	 0.01122 	  22.1438	 0.00079 	 576.5000	 0.00089 	 576.5000	 0.00092 	   2.8825	 0.03200 
	 577	  44.3643	 0.01064 	  44.3643	 0.01122 	  22.1822	 0.00078 	 577.5000	 0.00089 	 577.5000	 0.00091 	   2.8875	 0.00800 
	 578	  44.4412	 0.01063 	  44.4412	 0.01122 	  22.2206	 0.00078 	 578.5000	 0.00089 	 578.5000	 0.00091 	   2.8925	 0.00400 
	 579	  44.5180	 0.01063 	  44.5180	 0.01122 	  22.2590	 0.00078 	 579.5000	 0.00089 	 579.5000	 0.00091 	   2.8975	 0.02800 
	 580	  44.5948	 0.01063 	  44.5948	 0.01122 	  22.2974	 0.00077 	 580.5000	 0.00088 	 580.5000	 0.00091 	   2.9025	 0.01600 
	 581	  44.6716	 0.01063 	  44.6716	 0.01122 	  22.3358	 0.00077 	 581.5000	 0.00088 	 581.5000	 0.00090 	   2.9075	 0.01600 
	 582	  44.7485	 0.01063 	  44.7485	 0.01122 	  22.3742	 0.00077 	 582.5000	 0.00088 	 582.5000	 0.00090 	   2.9125	 0.01600 
	 583	  44.8253	 0.01063 	  44.8253	 0.01122 	  22.4126	 0.00077 	 583.5000	 0.00088 	 583.5000	 0.00090 	   2.9175	 0.01200 
	 584	  44.9021	 0.01063 	  44.9021	 0.01122 	  22.4510	 0.00076 	 584.5000	 0.00088 	 584.5000	 0.00089 	   2.9225	 0.02800 
	 585	  44.9789	 0.01063 	  44.9789	 0.01122 	  22.4895	 0.00076 	 585.5000	 0.00088 	 585.5000	 0.00089 	   2.9275	 0.00800 
	 586	  45.0557	 0.01062 	  45.0557	 0.01122 	  22.5279	 0.00076 	 586.5000	 0.00088 	 586.5000	 0.00089 	   2.9325	 0.01600 
	 587	  45.1326	 0.01062 	  45.1326	 0.01121 	  22.5663	 0.00076 	 587.5000	 0.00087 	 587.5000	 0.00089 	   2.9375	 0.00800 
	 588	  45.2094	 0.01062 	  45.2094	 0.01121 	  22.6047	 0.00075 	 588.5000	 0.00087 	 588.5000	 0.00088 	   2.9425	 0.00000 
	 589	  45.2862	 0.01062 	  45.2862	 0.01121 	  22.6431	 0.00075 	 589.5000	 0.00087 	 589.5000	 0.00088 	   2.9475	 0.01200 
	 590	  45.3630	 0.01062 	  45.3630	 0.01121 	  22.6815	 0.00075 	 590.5000	 0.00087 	 590.5000	 0.00088 	   2.9525	 0.02400 
	 591	  45.4398	 0.01062 	  45.4398	 0.01121 	  22.7199	 0.00075 	 591.5000	 0.00087 	 591.5000	 0.00087 	   2.9575	 0.01200 
	 592	  45.5167	 0.01062 	  45.5167	 0.01121 	  22.7583	 0.00075 	 592.5000	 0.00087 	 592.5000	 0.00087 	   2.9625	 0.01600 
	 593	  45.5935	 0.01062 	  45.5935	 0.01121 	  22.7967	 0.00074 	 593.5000	 0.00087 	 593.5000	 0.00087 	   2.9675	 0.01200 
	 594	  45.6703	 0.01062 	  45.6703	 0.01121 	  22.8352	 0.00074 	 594.5000	 0.00087 	 594.5000	 0.00087 	   2.9725	 0.00800 
	 595	  45.7471	 0.01061 	  45.7471	 0.01121 	  22.8736	 0.00074 	 595.5000	 0.00087 	 595.5000	 0.00087 	   2.9775	 0.01200 
	 596	  45.8240	 0.01061 	  45.8240	 0.01121 	  22.9120	 0.00074 	 596.5000	 0.00087 	 596.5000	 0.00086 	   2.9825	 0.01200 
	 597	  45.9008	 0.01061 	  45.9008	 0.01121 	  22.9504	 0.00073 	 597.5000	 0.00087 	 597.5000	 0.00086 	   2.9875	 0.02000 
	 598	  45.9776	 0.01061 	  45.9776	 0.01121 	  22.9888	 0.00073 	 598.5000	 0.00087 	 598.5000	 0.00086 	   2.9925	 0.02000 
	 599	  46.0544	 0.01061 	  46.0544	 0.01121 	  23.0272	 0.00073 	 599.5000	 0.00087 	 599.5000	 0.00086 	   2.9975	 0.00800 
	 600	  46.1312	 0.01061 	  46.1312	 0.01120 	  23.0656	 0.00073 	 600.5000	 0.00086 	 600.5000	 0.00085 	   3.0025	 0.01600 
	 601	  46.2081	 0.01061 	  46.2081	 0.01120 	  23.1040	 0.00073 	 601.5000	 0.00086 	 601.5000	 0.00085 	   3.0075	 0.00800 
	 602	  46.2849	 0.01061 	  46.2849	 0.01120 	  23.1424	 0.00072 	 602.5000	 0.00086 	 602.5000	 0.00085 	   3.0125	 0.01200 
	 603	  46.3617	 0.01061 	  46.3617	 0.01120 	  23.1809	 0.00072 	 603.5000	 0.00086 	 603.5000	 0.00084 	   3.0175	 0.02000 
	 604	  46.4385	 0.01061 	  46.4385	 0.01120 	  23.2193	 0.00072 	 604.5000	 0.00086 	 604.5000	 0.00084 	   3.0225	 0.01200 
	 605	  46.5153	 0.01060 	  46.5153	 0.01120 	  23.2577	 0.00072 	 605.5000	 0.00086 	 605.5000	 0.00084 	   3.0275	 0.00400 
	 606	  46.5922	 0.01060 	  46.5922	 0.01120 	  23.2961	 0.00072 	 606.5000	 0.00085 	 606.5000	 0.00083 	   3.0325	 0.00800 
	 607	  46.6690	 0.01060 	  46.6690	 0.01120 	  23.3345	 0.00071 	 607.5000	 0.00085 	 607.5000	 0.00083 	   3.0375	 0.02400 
	 608	  46.7458	 0.01060 	  46.7458	 0.01120 	  23.3729	 0.00071 	 608.5000	 0.00085 	 608.5000	 0.00083 	   3.0425	 0.01200 
	 609	  46.8226	 0.01060 	  46.8226	 0.01120 	  23.4113	 0.00071 	 609.5000	 0.00085 	 609.5000	 0.00082 	   3.0475	 0.00800 
	 610	  46.8995	 0.01060 	  46.8995	 0.01120 	  23.4497	 0.00071 	 610.5000	 0.00085 	 610.5000	 0.00082 	   3.0525	 0.01200 
	 611	  46.9763	 0.01060 	  46.9763	 0.01120 	  23.4881	 0.00071 	 611.5000	 0.00084 	 611.5000	 0.00082 	   3.0575	 0.00800 
	 612	  47.0531	 0.01060 	  47.0531	 0.01120 	  23.5265	 0.00071 	 612.5000	 0.00084 	 612.5000	 0.00082 	   3.0625	 0.00800 
	 613	  47.1299	 0.01060 	  47.1299	 0.01120 	  23.5650	 0.00070 	 613.5000	 0.00084 	 613.5000	 0.00081 	   3.0675	 0.01200 
	 614	  47.2067	 0.01060 	  47.2067	 0.01119 	  23.6034	 0.00070 	 614.5000	 0.00084 	 614.5000	 0.00081 	   3.0725	 0.00800 
	 615	  47.2836	 0.01059 	  47.2836	 0.01119 	  23.6418	 0.00070 	 615.5000	 0.00084 	 615.5000	 0.00081 	   3.0775	 0.00400 
	 616	  47.3604	 0.01059 	  47.3604	 0.01119 	  23.6802	 0.00070 	 616.5000	 0.00084 	 616.5000	 0.00081 	   3.0825	 0.01200 
	 617	  47.4372	 0.01059 	  47.4372	 0.01119 	  23.7186	 0.00070 	 617.5000	 0.00084 	 617.5000	 0.00081 	   3.0875	 0.01200 
	 618	  47.5140	 0.01059 	  47.5140	 0.01119 	  23.7570	 0.00070 	 618.5000	 0.00084 	 618.5000	 0.00081 	   3.0925	 0.01600 
	 619	  47.5908	 0.01059 	  47.5908	 0.01119 	  23.7954	 0.00069 	 619.5000	 0.00084 	 619.5000	 0.00081 	   3.0975	 0.00000 
	 620	  47.6677	 0.01059 	  47.6677	 0.01119 	  23.8338	 0.00069 	 620.5000	 0.00084 	 620.5000	 0.00081 	   3.1025	 0.00800 
	 621	  47.7445	 0.01059 	  47.7445	 0.01119 	  23.8722	 0.00069 	 621.5000	 0.00084 	 621.5000	 0.00081 	   3.1075	 0.00000 
	 622	  47.8213	 0.01059 	  47.8213	 0.01119 	  23.9107	 0.00069 	 622.5000	 0.00084 	 622.5000	 0.00081 	   3.1125	 0.00400 
	 623	  47.8981	 0.01059 	  47.8981	 0.01119 	  23.9491	 0.00069 	 623.5000	 0.00084 	 623.5000	 0.00080 	   3.1175	 0.01600 
	 624	  47.9750	 0.01059 	  47.9750	 0.01119 	  23.9875	 0.00069 	 624.5000	 0.00085 	 624.5000	 0.00080 	   3.1225	 0.01600 
	 625	  48.0518	 0.01058 	  48.0518	 0.01119 	  24.0259	 0.00069 	 625.5000	 0.00085 	 625.5000	 0.00080 	   3.1275	 0.01600 
	 626	  48.1286	 0.01058 	  48.1286	 0.01119 	  24.0643	 0.00068 	 626.5000	 0.00085 	 626.5000	 0.00080 	   3.1325	 0.02400 
	 627	  48.2054	 0.01058 	  48.2054	 0.01119 	  24.1027	 0.00068 	 627.5000	 0.00085 	 627.5000	 0.00080 	   3.1375	 0.02400 
	 628	  48.2822	 0.01058 	  48.2822	 0.01119 	  24.1411	 0.00068 	 628.5000	 0.00085 	 628.5000	 0.00080 	   3.1425	 0.03200 
	 629	  48.3591	 0.01058 	  48.3591	 0.01118 	  24.1795	 0.00068 	 629.5000	 0.00085 	 629.5000	 0.00080 	   3.1475	 0.01600 
	 630	  48.4359	 0.01058 	  48.4359	 0.01118 	  24.2179	 0.00068 	 630.5000	 0.00085 	 630.5000	 0.00080 	   3.1525	 0.01600 
	 631	  48.5127	 0.01058 	  48.5127	 0.01118 	  24.2564	 0.00068 	 631.5000	 0.00085 	 631.5000	 0.00080 	   3.1575	 0.01600 
	 632	  48.5895	 0.01058 	  48.5895	 0.01118 	  24.2948	 0.00068 	 632.5000	 0.00085 	 632.5000	 0.00080 	   3.1625	 0.01600 
	 633	  48.6663	 0.01058 	  48.6663	 0.01118 	  24.3332	 0.00067 	 633.5000	 0.00085 	 633.5000	 0.00080 	   3.1675	 0.00400 
	 634	  48.7432	 0.01058 	  48.7432	 0.01118 	  24.3716	 0.00067 	 634.5000	 0.00085 	 634.5000	 0.00080 	   3.1725	 0.00400 
	 635	  48.8200	 0.01058 	  48.8200	 0.01118 	  24.4100	 0.00067 	 635.5000	 0.00085 	 635.5000	 0.00079 	   3.1775	 0.01600 
	 636	  48.8968	 0.01058 	  48.8968	 0.01118 	  24.4484	 0.00067 	 636.5000	 0.00085 	 636.5000	 0.00079 	   3.1825	 0.01200 
	 637	  48.9736	 0.01057 	  48.9736	 0.01118 	  24.4868	 0.00067 	 637.5000	 0.00085 	 637.5000	 0.00079 	   3.1875	 0.00800 
	 638	  49.0505	 0.01057 	  49.0505	 0.01118 	  24.5252	 0.00067 	 638.5000	 0.00085 	 638.5000	 0.00079 	   3.1925	 0.00800 
	 639	  49.1273	 0.01057 	  49.1273	 0.01118 	  24.5636	 0.00067 	 639.5000	 0.00085 	 639.5000	 0.00078 	   3.1975	 0.01200 
	 640	  49.2041	 0.01057 	  49.2041	 0.01118 	  24.6020	 0.00067 	 640.5000	 0.00085 	 640.5000	 0.00078 	   3.2025	 0.02000 
	 641	  49.2809	 0.01057 	  49.2809	 0.01118 	  24.6405	 0.00066 	 641.5000	 0.00085 	 641.5000	 0.00078 	   3.2075	 0.02000 
	 642	  49.3577	 0.01057 	  49.3577	 0.01118 	  24.6789	 0.00066 	 642.5000	 0.00085 	 642.5000	 0.00078 	   3.2125	 0.01600 
	 643	  49.4346	 0.01057 	  49.4346	 0.01118 	  24.7173	 0.00066 	 643.5000	 0.00085 	 643.5000	 0.00077 	   3.2175	 0.00400 
	 644	  49.5114	 0.01057 	  49.5114	 0.01118 	  24.7557	 0.00066 	 644.5000	 0.00084 	 644.5000	 0.00077 	   3.2225	 0.01200 
	 645	  49.5882	 0.01057 	  49.5882	 0.01118 	  24.7941	 0.00066 	 645.5000	 0.00084 	 645.5000	 0.00077 	   3.2275	 0.01200 
	 646	  49.6650	 0.01057 	  49.6650	 0.01117 	  24.8325	 0.00066 	 646.5000	 0.00084 	 646.5000	 0.00077 	   3.2325	 0.02000 
	 647	  49.7418	 0.01057 	  49.7418	 0.01117 	  24.8709	 0.00066 	 647.5000	 0.00084 	 647.5000	 0.00077 	   3.2375	 0.01200 
	 648	  49.8187	 0.01057 	  49.8187	 0.01117 	  24.9093	 0.00066 	 648.5000	 0.00084 	 648.5000	 0.00077 	   3.2425	 0.00800 
	 649	  49.8955	 0.01056 	  49.8955	 0.01117 	  24.9477	 0.00066 	 649.5000	 0.00084 	 649.5000	 0.00076 	   3.2475	 0.01200 
	 650	  49.9723	 0.01056 	  49.9723	 0.01117 	  24.9862	 0.00065 	 650.5000	 0.00084 	 650.5000	 0.00076 	   3.2525	 0.01200 
	 651	  50.0491	 0.01056 	  50.0491	 0.01117 	  25.0246	 0.00065 	 651.5000	 0.00083 	 651.5000	 0.00076 	   3.2575	 0.01600 
	 652	  50.1260	 0.01056 	  50.1260	 0.01117 	  25.0630	 0.00065 	 652.5000	 0.00083 	 652.5000	 0.00076 	   3.2625	 0.00400 
	 653	  50.2028	 0.01056 	  50.2028	 0.01117 	  25.1014	 0.00065 	 653.5000	 0.00083 	 653.5000	 0.00076 	   3.2675	 0.00400 
	 654	  50.2796	 0.01056 	  50.2796	 0.01117 	  25.1398	 0.00065 	 654.5000	 0.00083 	 654.5000	 0.00076 	   3.2725	 0.00400 
	 655	  50.3564	 0.01056 	  50.3564	 0.01117 	  25.1782	 0.00065 	 655.5000	 0.00083 	 655.5000	 0.00076 	   3.2775	 0.00000 
	 656	  50.4332	 0.01056 	  50.4332	 0.01117 	  25.2166	 0.00065 	 656.5000	 0.00082 	 656.5000	 0.00076 	   3.2825	 0.00800 
	 657	  50.5101	 0.01056 	  50.5101	 0.01117 	  25.2550	 0.00065 	 657.5000	 0.00082 	 657.5000	 0.00076 	   3.2875	 0.01200 
	 658	  50.5869	 0.01056 	  50.5869	 0.01117 	  25.2934	 0.00065 	 658.5000	 0.00082 	 658.5000	 0.00076 	   3.2925	 0.00800 
	 659	  50.6637	 0.01056 	  50.6637	 0.01117 	  25.3319	 0.00065 	 659.5000	 0.00082 	 659.5000	 0.00076 	   3.2975	 0.01200 
	 660	  50.7405	 0.01056 	  50.7405	 0.01117 	  25.3703	 0.00065 	 660.5000	 0.00082 	 660.5000	 0.00075 	   3.3025	 0.00800 
	 661	  50.8173	 0.01055 	  50.8173	 0.01117 	  25.4087	 0.00064 	 661.5000	 0.00082 	 661.5000	 0.00075 	   3.3075	 0.00800 
	 662	  50.8942	 0.01055 	  50.8942	 0.01117 	  25.4471	 0.00064 	 662.5000	 0.00081 	 662.5000	 0.00075 	   3.3125	 0.00800 
	 663	  50.9710	 0.01055 	  50.9710	 0.01117 	  25.4855	 0.00064 	 663.5000	 0.00081 	 663.5000	 0.00075 	   3.3175	 0.00400 
	 664	  51.0478	 0.01055 	  51.0478	 0.01116 	  25.5239	 0.00064 	 664.5000	 0.00081 	 664.5000	 0.00075 	   3.3225	 0.02400 
	 665	  51.1246	 0.01055 	  51.1246	 0.01116 	  25.5623	 0.00064 	 665.5000	 0.00081 	 665.5000	 0.00075 	   3.3275	 0.01200 
	 666	  51.2015	 0.01055 	  51.2015	 0.01116 	  25.6007	 0.00064 	 666.5000	 0.00081 	 666.5000	 0.00075 	   3.3325	 0.00000 
	 667	  51.2783	 0.01055 	  51.2783	 0.01116 	  25.6391	 0.00064 	 667.5000	 0.00081 	 667.5000	 0.00075 	   3.3375	 0.01600 
	 668	  51.3551	 0.01055 	  51.3551	 0.01116 	  25.6775	 0.00064 	 668.5000	 0.00081 	 668.5000	 0.00075 	   3.3425	 0.00800 
	 669	  51.4319	 0.01055 	  51.4319	 0.01116 	  25.7160	 0.00064 	 669.5000	 0.00081 	 669.5000	 0.00075 	   3.3475	 0.00400 
	 670	  51.5087	 0.01055 	  51.5087	 0.01116 	  25.7544	 0.00064 	 670.5000	 0.00081 	 670.5000	 0.00075 	   3.3525	 0.00800 
	 671	  51.5856	 0.01055 	  51.5856	 0.01116 	  25.7928	 0.00064 	 671.5000	 0.00081 	 671.5000	 0.00075 	   3.3575	 0.01200 
	 672	  51.6624	 0.01055 	  51.6624	 0.01116 	  25.8312	 0.00063 	 672.5000	 0.00082 	 672.5000	 0.00075 	   3.3625	 0.00800 
	 673	  51.7392	 0.01055 	  51.7392	 0.01116 	  25.8696	 0.00063 	 673.5000	 0.00082 	 673.5000	 0.00075 	   3.3675	 0.01600 
	 674	  51.8160	 0.01055 	  51.8160	 0.01116 	  25.9080	 0.00063 	 674.5000	 0.00082 	 674.5000	 0.00075 	   3.3725	 0.00800 
	 675	  51.8928	 0.01054 	  51.8928	 0.01116 	  25.9464	 0.00063 	 675.5000	 0.00082 	 675.5000	 0.00076 	   3.3775	 0.00800 
	 676	  51.9697	 0.01054 	  51.9697	 0.01116 	  25.9848	 0.00063 	 676.5000	 0.00082 	 676.5000	 0.00076 	   3.3825	 0.00800 
	 677	  52.0465	 0.01054 	  52.0465	 0.01116 	  26.0232	 0.00063 	 677.5000	 0.00082 	 677.5000	 0.00076 	   3.3875	 0.01600 
	 678	  52.1233	 0.01054 	  52.1233	 0.01116 	  26.0617	 0.00063 	 678.5000	 0.00082 	 678.5000	 0.00076 	   3.3925	 0.01600 
	 679	  52.2001	 0.01054 	  52.2001	 0.01116 	  26.1001	 0.00063 	 679.5000	 0.00083 	 679.5000	 0.00076 	   3.3975	 0.01600 
	 680	  52.2769	 0.01054 	  52.2769	 0.01116 	  26.1385	 0.00063 	 680.5000	 0.00083 	 680.5000	 0.00076 	   3.4025	 0.01200 
	 681	  52.3538	 0.01054 	  52.3538	 0.01116 	  26.1769	 0.00063 	 681.5000	 0.00083 	 681.5000	 0.00076 	   3.4075	 0.00800 
	 682	  52.4306	 0.01054 	  52.4306	 0.01116 	  26.2153	 0.00063 	 682.5000	 0.00083 	 682.5000	 0.00076 	   3.4125	 0.02000 
	 683	  52.5074	 0.01054 	  52.5074	 0.01116 	  26.2537	 0.00063 	 683.5000	 0.00083 	 683.5000	 0.00076 	   3.4175	 0.01200 
	 684	  52.5842	 0.01054 	  52.5842	 0.01116 	  26.2921	 0.00063 	 684.5000	 0.00083 	 684.5000	 0.00076 	   3.4225	 0.00000 
	 685	  52.6611	 0.01054 	  52.6611	 0.01115 	  26.3305	 0.00063 	 685.5000	 0.00082 	 685.5000	 0.00076 	   3.4275	 0.01600 
	 686	  52.7379	 0.01054 	  52.7379	 0.01115 	  26.3689	 0.00062 	 686.5000	 0.00082 	 686.5000	 0.00075 	   3.4325	 0.01200 
	 687	  52.8147	 0.01054 	  52.8147	 0.01115 	  26.4073	 0.00062 	 687.5000	 0.00082 	 687.5000	 0.00075 	   3.4375	 0.00400 
	 688	  52.8915	 0.01054 	  52.8915	 0.01115 	  26.4458	 0.00062 	 688.5000	 0.00082 	 688.5000	 0.00075 	   3.4425	 0.00400 
	 689	  52.9683	 0.01054 	  52.9683	 0.01115 	  26.4842	 0.00062 	 689.5000	 0.00081 	 689.5000	 0.00075 	   3.4475	 0.00800 
	 690	  53.0452	 0.01053 	  53.0452	 0.01115 	  26.5226	 0.00062 	 690.5000	 0.00081 	 690.5000	 0.00075 	   3.4525	 0.00800 
	 691	  53.1220	 0.01053 	  53.1220	 0.01115 	  26.5610	 0.00062 	 691.5000	 0.00081 	 691.5000	 0.00075 	   3.4575	 0.01200 
	 692	  53.1988	 0.01053 	  53.1988	 0.01115 	  26.5994	 0.00062 	 692.5000	 0.00080 	 692.5000	 0.00074 	   3.4625	 0.00000 
	 693	  53.2756	 0.01053 	  53.2756	 0.01115 	  26.6378	 0.00062 	 693.5000	 0.00080 	 693.5000	 0.00074 	   3.4675	 0.00800 
	 694	  53.3524	 0.01053 	  53.3524	 0.01115 	  26.6762	 0.00062 	 694.5000	 0.00080 	 694.5000	 0.00074 	   3.4725	 0.00800 
	 695	  53.4293	 0.01053 	  53.4293	 0.01115 	  26.7146	 0.00062 	 695.5000	 0.00079 	 695.5000	 0.00074 	   3.4775	 0.00800 
	 696	  53.5061	 0.01053 	  53.5061	 0.01115 	  26.7530	 0.00062 	 696.5000	 0.00079 	 696.5000	 0.00074 	   3.4825	 0.01200 
	 697	  53.5829	 0.01053 	  53.5829	 0.01115 	  26.7915	 0.00062 	 697.5000	 0.00079 	 697.5000	 0.00074 	   3.4875	 0.01200 
	 698	  53.6597	 0.01053 	  53.6597	 0.01115 	  26.8299	 0.00062 	 698.5000	 0.00078 	 698.5000	 0.00074 	   3.4925	 0.00800 
	 699	  53.7366	 0.01053 	  53.7366	 0.01115 	  26.8683	 0.00062 	 699.5000	 0.00078 	 699.5000	 0.00074 	   3.4975	 0.01200 
	 700	  53.8134	 0.01053 	  53.8134	 0.01115 	  26.9067	 0.00062 	 700.5000	 0.00078 	 700.5000	 0.00073 	   3.5025	 0.00000 
	 701	  53.8902	 0.01053 	  53.8902	 0.01115 	  26.9451	 0.00061 	 701.5000	 0.00078 	 701.5000	 0.00073 	   3.5075	 0.02000 
	 702	  53.9670	 0.01053 	  53.9670	 0.01115 	  26.9835	 0.00061 	 702.5000	 0.00077 	 702.5000	 0.00073 	   3.5125	 0.00800 
	 703	  54.0438	 0.01053 	  54.0438	 0.01115 	  27.0219	 0.00061 	 703.5000	 0.00077 	 703.5000	 0.00073 	   3.5175	 0.01200 
	 704	  54.1207	 0.01053 	  54.1207	 0.01115 	  27.0603	 0.00061 	 704.5000	 0.00077 	 704.5000	 0.00073 	   3.5225	 0.00800 
	 705	  54.1975	 0.01052 	  54.1975	 0.01115 	  27.0987	 0.00061 	 705.5000	 0.00077 	 705.5000	 0.00073 	   3.5275	 0.00800 
	 706	  54.2743	 0.01052 	  54.2743	 0.01115 	  27.1372	 0.00061 	 706.5000	 0.00077 	 706.5000	 0.00073 	   3.5325	 0.01200 
	 707	  54.3511	 0.01052 	  54.3511	 0.01115 	  27.1756	 0.00061 	 707.5000	 0.00077 	 707.5000	 0.00073 	   3.5375	 0.01600 
	 708	  54.4279	 0.01052 	  54.4279	 0.01115 	  27.2140	 0.00061 	 708.5000	 0.00076 	 708.5000	 0.00073 	   3.5425	 0.00400 
	 709	  54.5048	 0.01052 	  54.5048	 0.01114 	  27.2524	 0.00061 	 709.5000	 0.00076 	 709.5000	 0.00073 	   3.5475	 0.00000 
	 710	  54.5816	 0.01052 	  54.5816	 0.01114 	  27.2908	 0.00061 	 710.5000	 0.00076 	 710.5000	 0.00072 	   3.5525	 0.00400 
	 711	  54.6584	 0.01052 	  54.6584	 0.01114 	  27.3292	 0.00061 	 711.5000	 0.00076 	 711.5000	 0.00072 	   3.5575	 0.02000 
	 712	  54.7352	 0.01052 	  54.7352	 0.01114 	  27.3676	 0.00061 	 712.5000	 0.00076 	 712.5000	 0.00072 	   3.5625	 0.01600 
	 713	  54.8121	 0.01052 	  54.8121	 0.01114 	  27.4060	 0.00061 	 713.5000	 0.00076 	 713.5000	 0.00072 	   3.5675	 0.01200 
	 714	  54.8889	 0.01052 	  54.8889	 0.01114 	  27.4444	 0.00061 	 714.5000	 0.00076 	 714.5000	 0.00072 	   3.5725	 0.00000 
	 715	  54.9657	 0.01052 	  54.9657	 0.01114 	  27.4828	 0.00061 	 715.5000	 0.00076 	 715.5000	 0.00071 	   3.5775	 0.00000 
	 716	  55.0425	 0.01052 	  55.0425	 0.01114 	  27.5213	 0.00061 	 716.5000	 0.00075 	 716.5000	 0.00071 	   3.5825	 0.00800 
	 717	  55.1193	 0.01052 	  55.1193	 0.01114 	  27.5597	 0.00061 	 717.5000	 0.00075 	 717.5000	 0.00071 	   3.5875	 0.01200 
	 718	  55.1962	 0.01052 	  55.1962	 0.01114 	  27.5981	 0.00061 	 718.5000	 0.00075 	 718.5000	 0.00071 	   3.5925	 0.00000 
	 719	  55.2730	 0.01052 	  55.2730	 0.01114 	  27.6365	 0.00061 	 719.5000	 0.00075 	 719.5000	 0.00071 	   3.5975	 0.01200 
	 720	  55.3498	 0.01052 	  55.3498	 0.01114 	  27.6749	 0.00060 	 720.5000	 0.00075 	 720.5000	 0.00070 	   3.6025	 0.02000 
	 721	  55.4266	 0.01052 	  55.4266	 0.01114 	  27.7133	 0.00060 	 721.5000	 0.00075 	 721.5000	 0.00070 	   3.6075	 0.01600 
	 722	  55.5034	 0.01051 	  55.5034	 0.01114 	  27.7517	 0.00060 	 722.5000	 0.00074 	 722.5000	 0.00070 	   3.6125	 0.00800 
	 723	  55.5803	 0.01051 	  55.5803	 0.01114 	  27.7901	 0.00060 	 723.5000	 0.00074 	 723.5000	 0.00070 	   3.6175	 0.02000 
	 724	  55.6571	 0.01051 	  55.6571	 0.01114 	  27.8285	 0.00060 	 724.5000	 0.00074 	 724.5000	 0.00070 	   3.6225	 0.00400 
	 725	  55.7339	 0.01051 	  55.7339	 0.01114 	  27.8670	 0.00060 	 725.5000	 0.00074 	 725.5000	 0.00069 	   3.6275	 0.01200 
	 726	  55.8107	 0.01051 	  55.8107	 0.01114 	  27.9054	 0.00060 	 726.5000	 0.00074 	 726.5000	 0.00069 	   3.6325	 0.01600 
	 727	  55.8876	 0.01051 	  55.8876	 0.01114 	  27.9438	 0.00060 	 727.5000	 0.00073 	 727.5000	 0.00069 	   3.6375	 0.01200 
	 728	  55.9644	 0.01051 	  55.9644	 0.01114 	  27.9822	 0.00060 	 728.5000	 0.00073 	 728.5000	 0.00069 	   3.6425	 0.00800 
	 729	  56.0412	 0.01051 	  56.0412	 0.01114 	  28.0206	 0.00060 	 729.5000	 0.00073 	 729.5000	 0.00069 	   3.6475	 0.00800 
	 730	  56.1180	 0.01051 	  56.1180	 0.01114 	  28.0590	 0.00060 	 730.5000	 0.00073 	 730.5000	 0.00068 	   3.6525	 0.01200 
	 731	  56.1948	 0.01051 	  56.1948	 0.01114 	  28.0974	 0.00060 	 731.5000	 0.00073 	 731.5000	 0.00068 	   3.6575	 0.01200 
	 732	  56.2717	 0.01051 	  56.2717	 0.01114 	  28.1358	 0.00060 	 732.5000	 0.00073 	 732.5000	 0.00068 	   3.6625	 0.00800 
	 733	  56.3485	 0.01051 	  56.3485	 0.01114 	  28.1742	 0.00060 	 733.5000	 0.00073 	 733.5000	 0.00068 	   3.6675	 0.00400 
	 734	  56.4253	 0.01051 	  56.4253	 0.01114 	  28.2127	 0.00060 	 734.5000	 0.00073 	 734.5000	 0.00068 	   3.6725	 0.00000 
	 735	  56.5021	 0.01051 	  56.5021	 0.01113 	  28.2511	 0.00060 	 735.5000	 0.00072 	 735.5000	 0.00068 	   3.6775	 0.00800 
	 736	  56.5789	 0.01051 	  56.5789	 0.01113 	  28.2895	 0.00060 	 736.5000	 0.00072 	 736.5000	 0.00068 	   3.6825	 0.01600 
	 737	  56.6558	 0.01051 	  56.6558	 0.01113 	  28.3279	 0.00060 	 737.5000	 0.00072 	 737.5000	 0.00068 	   3.6875	 0.00400 
	 738	  56.7326	 0.01051 	  56.7326	 0.01113 	  28.3663	 0.00060 	 738.5000	 0.00072 	 738.5000	 0.00068 	   3.6925	 0.02400 
	 739	  56.8094	 0.01051 	  56.8094	 0.01113 	  28.4047	 0.00060 	 739.5000	 0.00072 	 739.5000	 0.00068 	   3.6975	 0.01200 
	 740	  56.8862	 0.01050 	  56.8862	 0.01113 	  28.4431	 0.00060 	 740.5000	 0.00072 	 740.5000	 0.00068 	   3.7025	 0.00000 
	 741	  56.9631	 0.01050 	  56.9631	 0.01113 	  28.4815	 0.00060 	 741.5000	 0.00072 	 741.5000	 0.00068 	   3.7075	 0.01600 
	 742	  57.0399	 0.01050 	  57.0399	 0.01113 	  28.5199	 0.00059 	 742.5000	 0.00072 	 742.5000	 0.00068 	   3.7125	 0.01600 
	 743	  57.1167	 0.01050 	  57.1167	 0.01113 	  28.5583	 0.00059 	 743.5000	 0.00072 	 743.5000	 0.00068 	   3.7175	 0.01200 
	 744	  57.1935	 0.01050 	  57.1935	 0.01113 	  28.5968	 0.00059 	 744.5000	 0.00072 	 744.5000	 0.00068 	   3.7225	 0.00400 
	 745	  57.2703	 0.01050 	  57.2703	 0.01113 	  28.6352	 0.00059 	 745.5000	 0.00072 	 745.5000	 0.00068 	   3.7275	 0.01200 
	 746	  57.3472	 0.01050 	  57.3472	 0.01113 	  28.6736	 0.00059 	 746.5000	 0.00072 	 746.5000	 0.00068 	   3.7325	 0.00800 
	 747	  57.4240	 0.01050 	  57.4240	 0.01113 	  28.7120	 0.00059 	 747.5000	 0.00072 	 747.5000	 0.00068 	   3.7375	 0.00400 
	 748	  57.5008	 0.01050 	  57.5008	 0.01113 	  28.7504	 0.00059 	 748.5000	 0.00072 	 748.5000	 0.00068 	   3.7425	 0.01200 
	 749	  57.5776	 0.01050 	  57.5776	 0.01113 	  28.7888	 0.00059 	 749.5000	 0.00071 	 749.5000	 0.00067 	   3.7475	 0.01200 
	 750	  57.6544	 0.01050 	  57.6544	 0.01113 	  28.8272	 0.00059 	 750.5000	 0.00071 	 750.5000	 0.00067 	   3.7525	 0.00400 
	 751	  57.7313	 0.01050 	  57.7313	 0.01113 	  28.8656	 0.00059 	 751.5000	 0.00071 	 751.5000	 0.00067 	   3.7575	 0.00800 
	 752	  57.8081	 0.01050 	  57.8081	 0.01113 	  28.9040	 0.00059 	 752.5000	 0.00071 	 752.5000	 0.00067 	   3.7625	 0.01600 
	 753	  57.8849	 0.01050 	  57.8849	 0.01113 	  28.9425	 0.00059 	 753.5000	 0.00071 	 753.5000	 0.00067 	   3.7675	 0.00800 
	 754	  57.9617	 0.01050 	  57.9617	 0.01113 	  28.9809	 0.00059 	 754.5000	 0.00071 	 754.5000	 0.00067 	   3.7725	 0.01600 
	 755	  58.0386	 0.01050 	  58.0386	 0.01113 	  29.0193	 0.00059 	 755.5000	 0.00071 	 755.5000	 0.00067 	   3.7775	 0.01200 
	 756	  58.1154	 0.01050 	  58.1154	 0.01113 	  29.0577	 0.00059 	 756.5000	 0.00071 	 756.5000	 0.00067 	   3.7825	 0.00000 
	 757	  58.1922	 0.01050 	  58.1922	 0.01113 	  29.0961	 0.00059 	 757.5000	 0.00071 	 757.5000	 0.00067 	   3.7875	 0.01200 
	 758	  58.2690	 0.01050 	  58.2690	 0.01113 	  29.1345	 0.00059 	 758.5000	 0.00071 	 758.5000	 0.00067 	   3.7925	 0.01200 
	 759	  58.3458	 0.01050 	  58.3458	 0.01113 	  29.1729	 0.00059 	 759.5000	 0.00071 	 759.5000	 0.00066 	   3.7975	 0.00400 
	 760	  58.4227	 0.01049 	  58.4227	 0.01113 	  29.2113	 0.00059 	 760.5000	 0.00071 	 760.5000	 0.00066 	   3.8025	 0.00800 
	 761	  58.4995	 0.01049 	  58.4995	 0.01113 	  29.2497	 0.00059 	 761.5000	 0.00071 	 761.5000	 0.00066 	   3.8075	 0.00400 
	 762	  58.5763	 0.01049 	  58.5763	 0.01113 	  29.2882	 0.00059 	 762.5000	 0.00070 	 762.5000	 0.00066 	   3.8125	 0.00800 
	 763	  58.6531	 0.01049 	  58.6531	 0.01113 	  29.3266	 0.00059 	 763.5000	 0.00070 	 763.5000	 0.00066 	   3.8175	 0.01200 
	 764	  58.7299	 0.01049 	  58.7299	 0.01113 	  29.3650	 0.00059 	 764.5000	 0.00070 	 764.5000	 0.00066 	   3.8225	 0.00800 
	 765	  58.8068	 0.01049 	  58.8068	 0.01113 	  29.4034	 0.00059 	 765.5000	 0.00070 	 765.5000	 0.00066 	   3.8275	 0.00400 
	 766	  58.8836	 0.01049 	  58.8836	 0.01112 	  29.4418	 0.00059 	 766.5000	 0.00070 	 766.5000	 0.00066 	   3.8325	 0.00800 
	 767	  58.9604	 0.01049 	  58.9604	 0.01112 	  29.4802	 0.00059 	 767.5000	 0.00070 	 767.5000	 0.00066 	   3.8375	 0.02000 
	 768	  59.0372	 0.01049 	  59.0372	 0.01112 	  29.5186	 0.00059 	 768.5000	 0.00070 	 768.5000	 0.00066 	   3.8425	 0.00800 
	 769	  59.1141	 0.01049 	  59.1141	 0.01112 	  29.5570	 0.00059 	 769.5000	 0.00070 	 769.5000	 0.00066 	   3.8475	 0.01200 
	 770	  59.1909	 0.01049 	  59.1909	 0.01112 	  29.5954	 0.00058 	 770.5000	 0.00070 	 770.5000	 0.00066 	   3.8525	 0.02000 
	 771	  59.2677	 0.01049 	  59.2677	 0.01112 	  29.6338	 0.00058 	 771.5000	 0.00070 	 771.5000	 0.00066 	   3.8575	 0.00400 
	 772	  59.3445	 0.01049 	  59.3445	 0.01112 	  29.6723	 0.00058 	 772.5000	 0.00070 	 772.5000	 0.00066 	   3.8625	 0.00400 
	 773	  59.4213	 0.01049 	  59.4213	 0.01112 	  29.7107	 0.00058 	 773.5000	 0.00070 	 773.5000	 0.00066 	   3.8675	 0.00000 
	 774	  59.4982	 0.01049 	  59.4982	 0.01112 	  29.7491	 0.00058 	 774.5000	 0.00070 	 774.5000	 0.00066 	   3.8725	 0.01200 
	 775	  59.5750	 0.01049 	  59.5750	 0.01112 	  29.7875	 0.00058 	 775.5000	 0.00070 	 775.5000	 0.00066 	   3.8775	 0.00400 
	 776	  59.6518	 0.01049 	  59.6518	 0.01112 	  29.8259	 0.00058 	 776.5000	 0.00070 	 776.5000	 0.00065 	   3.8825	 0.00400 
	 777	  59.7286	 0.01049 	  59.7286	 0.01112 	  29.8643	 0.00058 	 777.5000	 0.00070 	 777.5000	 0.00065 	   3.8875	 0.00000 
	 778	  59.8054	 0.01049 	  59.8054	 0.01112 	  29.9027	 0.00058 	 778.5000	 0.00070 	 778.5000	 0.00065 	   3.8925	 0.00000 
	 779	  59.8823	 0.01049 	  59.8823	 0.01112 	  29.9411	 0.00058 	 779.5000	 0.00070 	 779.5000	 0.00065 	   3.8975	 0.00800 
	 780	  59.9591	 0.01049 	  59.9591	 0.01112 	  29.9795	 0.00058 	 780.5000	 0.00070 	 780.5000	 0.00064 	   3.9025	 0.00400 
	 781	  60.0359	 0.01048 	  60.0359	 0.01112 	  30.0180	 0.00058 	 781.5000	 0.00070 	 781.5000	 0.00064 	   3.9075	 0.00800 
	 782	  60.1127	 0.01048 	  60.1127	 0.01112 	  30.0564	 0.00058 	 782.5000	 0.00070 	 782.5000	 0.00064 	   3.9125	 0.00400 
	 783	  60.1896	 0.01048 	  60.1896	 0.01112 	  30.0948	 0.00058 	 783.5000	 0.00070 	 783.5000	 0.00064 	   3.9175	 0.00400 
	 784	  60.2664	 0.01048 	  60.2664	 0.01112 	  30.1332	 0.00058 	 784.5000	 0.00070 	 784.5000	 0.00064 	   3.9225	 0.01200 
	 785	  60.3432	 0.01048 	  60.3432	 0.01112 	  30.1716	 0.00058 	 785.5000	 0.00070 	 785.5000	 0.00064 	   3.9275	 0.01600 
	 786	  60.4200	 0.01048 	  60.4200	 0.01112 	  30.2100	 0.00058 	 786.5000	 0.00070 	 786.5000	 0.00064 	   3.9325	 0.00800 
	 787	  60.4968	 0.01048 	  60.4968	 0.01112 	  30.2484	 0.00058 	 787.5000	 0.00070 	 787.5000	 0.00063 	   3.9375	 0.01600 
	 788	  60.5737	 0.01048 	  60.5737	 0.01112 	  30.2868	 0.00058 	 788.5000	 0.00070 	 788.5000	 0.00063 	   3.9425	 0.00800 
	 789	  60.6505	 0.01048 	  60.6505	 0.01112 	  30.3252	 0.00058 	 789.5000	 0.00070 	 789.5000	 0.00063 	   3.9475	 0.00800 
	 790	  60.7273	 0.01048 	  60.7273	 0.01112 	  30.3637	 0.00058 	 790.5000	 0.00070 	 790.5000	 0.00063 	   3.9525	 0.00000 
	 791	  60.8041	 0.01048 	  60.8041	 0.01112 	  30.4021	 0.00058 	 791.5000	 0.00070 	 791.5000	 0.00063 	   3.9575	 0.01200 
	 792	  60.8809	 0.01048 	  60.8809	 0.01112 	  30.4405	 0.00058 	 792.5000	 0.00070 	 792.5000	 0.00063 	   3.9625	 0.00400 
	 793	  60.9578	 0.01048 	  60.9578	 0.01112 	  30.4789	 0.00058 	 793.5000	 0.00070 	 793.5000	 0.00063 	   3.9675	 0.00400 
	 794	  61.0346	 0.01048 	  61.0346	 0.01112 	  30.5173	 0.00058 	 794.5000	 0.00070 	 794.5000	 0.00063 	   3.9725	 0.00800 
	 795	  61.1114	 0.01048 	  61.1114	 0.01112 	  30.5557	 0.00058 	 795.5000	 0.00070 	 795.5000	 0.00063 	   3.9775	 0.00400 
	 796	  61.1882	 0.01048 	  61.1882	 0.01112 	  30.5941	 0.00058 	 796.5000	 0.00070 	 796.5000	 0.00063 	   3.9825	 0.00800 
	 797	  61.2651	 0.01048 	  61.2651	 0.01112 	  30.6325	 0.00058 	 797.5000	 0.00070 	 797.5000	 0.00063 	   3.9875	 0.00000 
	 798	  61.3419	 0.01048 	  61.3419	 0.01112 	  30.6709	 0.00058 	 798.5000	 0.00070 	 798.5000	 0.00063 	   3.9925	 0.00400 
	 799	  61.4187	 0.01048 	  61.4187	 0.01112 	  30.7093	 0.00058 	 799.5000	 0.00069 	 799.5000	 0.00063 	   3.9975	 0.01200 
	 800	  61.4955	 0.01048 	  61.4955	 0.01112 	  30.7478	 0.00058 	 800.5000	 0.00069 	 800.5000	 0.00063 	   4.0025	 0.00400 
	 801	  61.5723	 0.01048 	  61.5723	 0.01112 	  30.7862	 0.00058 	 801.5000	 0.00069 	 801.5000	 0.00063 	   4.0075	 0.01200 
	 802	  61.6492	 0.01048 	  61.6492	 0.01112 	  30.8246	 0.00058 	 802.5000	 0.00069 	 802.5000	 0.00063 	   4.0125	 0.01200 
	 803	  61.7260	 0.01048 	  61.7260	 0.01111 	  30.8630	 0.00058 	 803.5000	 0.00069 	 803.5000	 0.00063 	   4.0175	 0.01600 
	 804	  61.8028	 0.01047 	  61.8028	 0.01111 	  30.9014	 0.00058 	 804.5000	 0.00069 	 804.5000	 0.00063 	   4.0225	 0.00800 
	 805	  61.8796	 0.01047 	  61.8796	 0.01111 	  30.9398	 0.00057 	 805.5000	 0.00069 	 805.5000	 0.00063 	   4.0275	 0.00800 
	 806	  61.9564	 0.01047 	  61.9564	 0.01111 	  30.9782	 0.00057 	 806.5000	 0.00069 	 806.5000	 0.00063 	   4.0325	 0.00400 
	 807	  62.0333	 0.01047 	  62.0333	 0.01111 	  31.0166	 0.00057 	 807.5000	 0.00069 	 807.5000	 0.00063 	   4.0375	 0.00400 
	 808	  62.1101	 0.01047 	  62.1101	 0.01111 	  31.0550	 0.00057 	 808.5000	 0.00069 	 808.5000	 0.00063 	   4.0425	 0.01200 
	 809	  62.1869	 0.01047 	  62.1869	 0.01111 	  31.0935	 0.00057 	 809.5000	 0.00069 	 809.5000	 0.00062 	   4.0475	 0.00400 
	 810	  62.2637	 0.01047 	  62.2637	 0.01111 	  31.1319	 0.00057 	 810.5000	 0.00069 	 810.5000	 0.00062 	   4.0525	 0.02800 
	 811	  62.3406	 0.01047 	  62.3406	 0.01111 	  31.1703	 0.00057 	 811.5000	 0.00069 	 811.5000	 0.00062 	   4.0575	 0.00400 
	 812	  62.4174	 0.01047 	  62.4174	 0.01111 	  31.2087	 0.00057 	 812.5000	 0.00069 	 812.5000	 0.00062 	   4.0625	 0.00800 
	 813	  62.4942	 0.01047 	  62.4942	 0.01111 	  31.2471	 0.00057 	 813.5000	 0.00069 	 813.5000	 0.00062 	   4.0675	 0.01600 
	 814	  62.5710	 0.01047 	  62.5710	 0.01111 	  31.2855	 0.00057 	 814.5000	 0.00069 	 814.5000	 0.00062 	   4.0725	 0.00400 
	 815	  62.6478	 0.01047 	  62.6478	 0.01111 	  31.3239	 0.00057 	 815.5000	 0.00069 	 815.5000	 0.00062 	   4.0775	 0.00400 
	 816	  62.7247	 0.01047 	  62.7247	 0.01111 	  31.3623	 0.00057 	 816.5000	 0.00069 	 816.5000	 0.00061 	   4.0825	 0.00400 
	 817	  62.8015	 0.01047 	  62.8015	 0.01111 	  31.4007	 0.00057 	 817.5000	 0.00069 	 817.5000	 0.00061 	   4.0875	 0.00800 
	 818	  62.8783	 0.01047 	  62.8783	 0.01111 	  31.4392	 0.00057 	 818.5000	 0.00069 	 818.5000	 0.00061 	   4.0925	 0.01600 
	 819	  62.9551	 0.01047 	  62.9551	 0.01111 	  31.4776	 0.00057 	 819.5000	 0.00069 	 819.5000	 0.00061 	   4.0975	 0.02000 
	 820	  63.0319	 0.01047 	  63.0319	 0.01111 	  31.5160	 0.00057 	 820.5000	 0.00069 	 820.5000	 0.00061 	   4.1025	 0.00800 
	 821	  63.1088	 0.01047 	  63.1088	 0.01111 	  31.5544	 0.00057 	 821.5000	 0.00068 	 821.5000	 0.00061 	   4.1075	 0.00800 
	 822	  63.1856	 0.01047 	  63.1856	 0.01111 	  31.5928	 0.00057 	 822.5000	 0.00068 	 822.5000	 0.00061 	   4.1125	 0.00400 
	 823	  63.2624	 0.01047 	  63.2624	 0.01111 	  31.6312	 0.00057 	 823.5000	 0.00068 	 823.5000	 0.00061 	   4.1175	 0.00800 
	 824	  63.3392	 0.01047 	  63.3392	 0.01111 	  31.6696	 0.00057 	 824.5000	 0.00068 	 824.5000	 0.00061 	   4.1225	 0.00000 
	 825	  63.4161	 0.01047 	  63.4161	 0.01111 	  31.7080	 0.00057 	 825.5000	 0.00068 	 825.5000	 0.00061 	   4.1275	 0.01600 
	 826	  63.4929	 0.01047 	  63.4929	 0.01111 	  31.7464	 0.00057 	 826.5000	 0.00068 	 826.5000	 0.00061 	   4.1325	 0.00000 
	 827	  63.5697	 0.01047 	  63.5697	 0.01111 	  31.7848	 0.00057 	 827.5000	 0.00067 	 827.5000	 0.00061 	   4.1375	 0.00400 
	 828	  63.6465	 0.01047 	  63.6465	 0.01111 	  31.8233	 0.00057 	 828.5000	 0.00067 	 828.5000	 0.00061 	   4.1425	 0.01200 
	 829	  63.7233	 0.01046 	  63.7233	 0.01111 	  31.8617	 0.00057 	 829.5000	 0.00067 	 829.5000	 0.00061 	   4.1475	 0.01200 
	 830	  63.8002	 0.01046 	  63.8002	 0.01111 	  31.9001	 0.00057 	 830.5000	 0.00067 	 830.5000	 0.00061 	   4.1525	 0.00800 
	 831	  63.8770	 0.01046 	  63.8770	 0.01111 	  31.9385	 0.00057 	 831.5000	 0.00067 	 831.5000	 0.00060 	   4.1575	 0.00800 
	 832	  63.9538	 0.01046 	  63.9538	 0.01111 	  31.9769	 0.00057 	 832.5000	 0.00066 	 832.5000	 0.00060 	   4.1625	 0.00800 
	 833	  64.0306	 0.01046 	  64.0306	 0.01111 	  32.0153	 0.00057 	 833.5000	 0.00066 	 833.5000	 0.00060 	   4.1675	 0.00800 
	 834	  64.1074	 0.01046 	  64.1074	 0.01111 	  32.0537	 0.00057 	 834.5000	 0.00066 	 834.5000	 0.00060 	   4.1725	 0.00800 
	 835	  64.1843	 0.01046 	  64.1843	 0.01111 	  32.0921	 0.00057 	 835.5000	 0.00066 	 835.5000	 0.00060 	   4.1775	 0.01200 
	 836	  64.2611	 0.01046 	  64.2611	 0.01111 	  32.1305	 0.00057 	 836.5000	 0.00066 	 836.5000	 0.00060 	   4.1825	 0.00800 
	 837	  64.3379	 0.01046 	  64.3379	 0.01111 	  32.1690	 0.00057 	 837.5000	 0.00065 	 837.5000	 0.00060 	   4.1875	 0.03200 
	 838	  64.4147	 0.01046 	  64.4147	 0.01111 	  32.2074	 0.00057 	 838.5000	 0.00065 	 838.5000	 0.00060 	   4.1925	 0.00400 
	 839	  64.4915	 0.01046 	  64.4915	 0.01111 	  32.2458	 0.00057 	 839.5000	 0.00065 	 839.5000	 0.00060 	   4.1975	 0.02000 
	 840	  64.5684	 0.01046 	  64.5684	 0.01111 	  32.2842	 0.00057 	 840.5000	 0.00065 	 840.5000	 0.00060 	   4.2025	 0.00000 
	 841	  64.6452	 0.01046 	  64.6452	 0.01111 	  32.3226	 0.00057 	 841.5000	 0.00065 	 841.5000	 0.00059 	   4.2075	 0.00000 
	 842	  64.7220	 0.01046 	  64.7220	 0.01111 	  32.3610	 0.00057 	 842.5000	 0.00064 	 842.5000	 0.00059 	   4.2125	 0.00400 
	 843	  64.7988	 0.01046 	  64.7988	 0.01111 	  32.3994	 0.00057 	 843.5000	 0.00064 	 843.5000	 0.00059 	   4.2175	 0.01200 
	 844	  64.8757	 0.01046 	  64.8757	 0.01111 	  32.4378	 0.00057 	 844.5000	 0.00064 	 844.5000	 0.00059 	   4.2225	 0.00000 
	 845	  64.9525	 0.01046 	  64.9525	 0.01111 	  32.4762	 0.00057 	 845.5000	 0.00064 	 845.5000	 0.00059 	   4.2275	 0.00000 
	 846	  65.0293	 0.01046 	  65.0293	 0.01111 	  32.5146	 0.00057 	 846.5000	 0.00064 	 846.5000	 0.00059 	   4.2325	 0.01600 
	 847	  65.1061	 0.01046 	  65.1061	 0.01110 	  32.5531	 0.00057 	 847.5000	 0.00064 	 847.5000	 0.00059 	   4.2375	 0.01200 
	 848	  65.1829	 0.01046 	  65.1829	 0.01110 	  32.5915	 0.00057 	 848.5000	 0.00064 	 848.5000	 0.00059 	   4.2425	 0.01600 
	 849	  65.2598	 0.01046 	  65.2598	 0.01110 	  32.6299	 0.00057 	 849.5000	 0.00063 	 849.5000	 0.00059 	   4.2475	 0.01200 
	 850	  65.3366	 0.01046 	  65.3366	 0.01110 	  32.6683	 0.00056 	 850.5000	 0.00063 	 850.5000	 0.00059 	   4.2525	 0.00800 
	 851	  65.4134	 0.01046 	  65.4134	 0.01110 	  32.7067	 0.00056 	 851.5000	 0.00063 	 851.5000	 0.00058 	   4.2575	 0.00800 
	 852	  65.4902	 0.01046 	  65.4902	 0.01110 	  32.7451	 0.00056 	 852.5000	 0.00063 	 852.5000	 0.00058 	   4.2625	 0.00400 
	 853	  65.5670	 0.01046 	  65.5670	 0.01110 	  32.7835	 0.00056 	 853.5000	 0.00063 	 853.5000	 0.00058 	   4.2675	 0.01600 
	 854	  65.6439	 0.01046 	  65.6439	 0.01110 	  32.8219	 0.00056 	 854.5000	 0.00063 	 854.5000	 0.00058 	   4.2725	 0.00400 
	 855	  65.7207	 0.01046 	  65.7207	 0.01110 	  32.8603	 0.00056 	 855.5000	 0.00063 	 855.5000	 0.00058 	   4.2775	 0.00400 
	 856	  65.7975	 0.01046 	  65.7975	 0.01110 	  32.8988	 0.00056 	 856.5000	 0.00063 	 856.5000	 0.00058 	   4.2825	 0.01200 
	 857	  65.8743	 0.01045 	  65.8743	 0.01110 	  32.9372	 0.00056 	 857.5000	 0.00063 	 857.5000	 0.00058 	   4.2875	 0.00800 
	 858	  65.9512	 0.01045 	  65.9512	 0.01110 	  32.9756	 0.00056 	 858.5000	 0.00063 	 858.5000	 0.00058 	   4.2925	 0.00800 
	 859	  66.0280	 0.01045 	  66.0280	 0.01110 	  33.0140	 0.00056 	 859.5000	 0.00062 	 859.5000	 0.00058 	   4.2975	 0.00400 
	 860	  66.1048	 0.01045 	  66.1048	 0.01110 	  33.0524	 0.00056 	 860.5000	 0.00062 	 860.5000	 0.00058 	   4.3025	 0.01600 
	 861	  66.1816	 0.01045 	  66.1816	 0.01110 	  33.0908	 0.00056 	 861.5000	 0.00062 	 861.5000	 0.00058 	   4.3075	 0.00000 
	 862	  66.2584	 0.01045 	  66.2584	 0.01110 	  33.1292	 0.00056 	 862.5000	 0.00062 	 862.5000	 0.00058 	   4.3125	 0.00400 
	 863	  66.3353	 0.01045 	  66.3353	 0.01110 	  33.1676	 0.00056 	 863.5000	 0.00062 	 863.5000	 0.00058 	   4.3175	 0.01200 
	 864	  66.4121	 0.01045 	  66.4121	 0.01110 	  33.2060	 0.00056 	 864.5000	 0.00062 	 864.5000	 0.00058 	   4.3225	 0.00400 
	 865	  66.4889	 0.01045 	  66.4889	 0.01110 	  33.2445	 0.00056 	 865.5000	 0.00062 	 865.5000	 0.00058 	   4.3275	 0.00000 
	 866	  66.5657	 0.01045 	  66.5657	 0.01110 	  33.2829	 0.00056 	 866.5000	 0.00061 	 866.5000	 0.00058 	   4.3325	 0.01600 
	 867	  66.6425	 0.01045 	  66.6425	 0.01110 	  33.3213	 0.00056 	 867.5000	 0.00061 	 867.5000	 0.00058 	   4.3375	 0.01600 
	 868	  66.7194	 0.01045 	  66.7194	 0.01110 	  33.3597	 0.00056 	 868.5000	 0.00061 	 868.5000	 0.00058 	   4.3425	 0.00800 
	 869	  66.7962	 0.01045 	  66.7962	 0.01110 	  33.3981	 0.00056 	 869.5000	 0.00061 	 869.5000	 0.00059 	   4.3475	 0.00800 
	 870	  66.8730	 0.01045 	  66.8730	 0.01110 	  33.4365	 0.00056 	 870.5000	 0.00061 	 870.5000	 0.00059 	   4.3525	 0.00800 
	 871	  66.9498	 0.01045 	  66.9498	 0.01110 	  33.4749	 0.00056 	 871.5000	 0.00061 	 871.5000	 0.00059 	   4.3575	 0.00800 
	 872	  67.0267	 0.01045 	  67.0267	 0.01110 	  33.5133	 0.00056 	 872.5000	 0.00060 	 872.5000	 0.00059 	   4.3625	 0.00400 
	 873	  67.1035	 0.01045 	  67.1035	 0.01110 	  33.5517	 0.00056 	 873.5000	 0.00060 	 873.5000	 0.00059 	   4.3675	 0.00800 
	 874	  67.1803	 0.01045 	  67.1803	 0.01110 	  33.5901	 0.00056 	 874.5000	 0.00060 	 874.5000	 0.00059 	   4.3725	 0.01200 
	 875	  67.2571	 0.01045 	  67.2571	 0.01110 	  33.6286	 0.00056 	 875.5000	 0.00060 	 875.5000	 0.00059 	   4.3775	 0.01200 
	 876	  67.3339	 0.01045 	  67.3339	 0.01110 	  33.6670	 0.00056 	 876.5000	 0.00060 	 876.5000	 0.00059 	   4.3825	 0.01200 
	 877	  67.4108	 0.01045 	  67.4108	 0.01110 	  33.7054	 0.00056 	 877.5000	 0.00059 	 877.5000	 0.00059 	   4.3875	 0.00400 
	 878	  67.4876	 0.01045 	  67.4876	 0.01110 	  33.7438	 0.00056 	 878.5000	 0.00059 	 878.5000	 0.00058 	   4.3925	 0.00400 
	 879	  67.5644	 0.01045 	  67.5644	 0.01110 	  33.7822	 0.00056 	 879.5000	 0.00059 	 879.5000	 0.00058 	   4.3975	 0.00800 
	 880	  67.6412	 0.01045 	  67.6412	 0.01110 	  33.8206	 0.00056 	 880.5000	 0.00059 	 880.5000	 0.00058 	   4.4025	 0.00800 
	 881	  67.7180	 0.01045 	  67.7180	 0.01110 	  33.8590	 0.00056 	 881.5000	 0.00059 	 881.5000	 0.00058 	   4.4075	 0.00800 
	 882	  67.7949	 0.01045 	  67.7949	 0.01110 	  33.8974	 0.00056 	 882.5000	 0.00059 	 882.5000	 0.00058 	   4.4125	 0.00000 
	 883	  67.8717	 0.01045 	  67.8717	 0.01110 	  33.9358	 0.00056 	 883.5000	 0.00058 	 883.5000	 0.00058 	   4.4175	 0.00000 
	 884	  67.9485	 0.01045 	  67.9485	 0.01110 	  33.9743	 0.00056 	 884.5000	 0.00058 	 884.5000	 0.00058 	   4.4225	 0.00000 
	 885	  68.0253	 0.01045 	  68.0253	 0.01110 	  34.0127	 0.00056 	 885.5000	 0.00058 	 885.5000	 0.00057 	   4.4275	 0.01200 
	 886	  68.1022	 0.01045 	  68.1022	 0.01110 	  34.0511	 0.00056 	 886.5000	 0.00058 	 886.5000	 0.00057 	   4.4325	 0.00400 
	 887	  68.1790	 0.01044 	  68.1790	 0.01110 	  34.0895	 0.00056 	 887.5000	 0.00058 	 887.5000	 0.00057 	   4.4375	 0.00000 
	 888	  68.2558	 0.01044 	  68.2558	 0.01110 	  34.1279	 0.00056 	 888.5000	 0.00058 	 888.5000	 0.00056 	   4.4425	 0.00000 
	 889	  68.3326	 0.01044 	  68.3326	 0.01110 	  34.1663	 0.00056 	 889.5000	 0.00058 	 889.5000	 0.00056 	   4.4475	 0.00000 
	 890	  68.4094	 0.01044 	  68.4094	 0.01110 	  34.2047	 0.00056 	 890.5000	 0.00058 	 890.5000	 0.00056 	   4.4525	 0.01600 
	 891	  68.4863	 0.01044 	  68.4863	 0.01110 	  34.2431	 0.00056 	 891.5000	 0.00058 	 891.5000	 0.00056 	   4.4575	 0.01200 
	 892	  68.5631	 0.01044 	  68.5631	 0.01110 	  34.2815	 0.00056 	 892.5000	 0.00058 	 892.5000	 0.00055 	   4.4625	 0.01200 
	 893	  68.6399	 0.01044 	  68.6399	 0.01110 	  34.3200	 0.00056 	 893.5000	 0.00058 	 893.5000	 0.00055 	   4.4675	 0.00400 
	 894	  68.7167	 0.01044 	  68.7167	 0.01110 	  34.3584	 0.00056 	 894.5000	 0.00058 	 894.5000	 0.00055 	   4.4725	 0.00000 
	 895	  68.7935	 0.01044 	  68.7935	 0.01110 	  34.3968	 0.00056 	 895.5000	 0.00058 	 895.5000	 0.00055 	   4.4775	 0.01200 
	 896	  68.8704	 0.01044 	  68.8704	 0.01110 	  34.4352	 0.00056 	 896.5000	 0.00058 	 896.5000	 0.00054 	   4.4825	 0.00800 
	 897	  68.9472	 0.01044 	  68.9472	 0.01110 	  34.4736	 0.00056 	 897.5000	 0.00058 	 897.5000	 0.00054 	   4.4875	 0.00800 
	 898	  69.0240	 0.01044 	  69.0240	 0.01110 	  34.5120	 0.00056 	 898.5000	 0.00058 	 898.5000	 0.00054 	   4.4925	 0.00400 
	 899	  69.1008	 0.01044 	  69.1008	 0.01110 	  34.5504	 0.00056 	 899.5000	 0.00058 	 899.5000	 0.00054 	   4.4975	 0.00000 
	 900	  69.1777	 0.01044 	  69.1777	 0.01110 	  34.5888	 0.00056 	 900.5000	 0.00058 	 900.5000	 0.00054 	   4.5025	 0.01200 
	 901	  69.2545	 0.01044 	  69.2545	 0.01110 	  34.6272	 0.00056 	 901.5000	 0.00058 	 901.5000	 0.00054 	   4.5075	 0.01200 
	 902	  69.3313	 0.01044 	  69.3313	 0.01109 	  34.6656	 0.00056 	 902.5000	 0.00058 	 902.5000	 0.00053 	   4.5125	 0.00400 
	 903	  69.4081	 0.01044 	  69.4081	 0.01109 	  34.7041	 0.00056 	 903.5000	 0.00058 	 903.5000	 0.00053 	   4.5175	 0.00800 
	 904	  69.4849	 0.01044 	  69.4849	 0.01109 	  34.7425	 0.00056 	 904.5000	 0.00058 	 904.5000	 0.00053 	   4.5225	 0.00400 
	 905	  69.5618	 0.01044 	  69.5618	 0.01109 	  34.7809	 0.00056 	 905.5000	 0.00058 	 905.5000	 0.00053 	   4.5275	 0.00400 
	 906	  69.6386	 0.01044 	  69.6386	 0.01109 	  34.8193	 0.00056 	 906.5000	 0.00058 	 906.5000	 0.00053 	   4.5325	 0.00400 
	 907	  69.7154	 0.01044 	  69.7154	 0.01109 	  34.8577	 0.00055 	 907.5000	 0.00058 	 907.5000	 0.00053 	   4.5375	 0.01200 
	 908	  69.7922	 0.01044 	  69.7922	 0.01109 	  34.8961	 0.00055 	 908.5000	 0.00058 	 908.5000	 0.00053 	   4.5425	 0.01200 
	 909	  69.8690	 0.01044 	  69.8690	 0.01109 	  34.9345	 0.00055 	 909.5000	 0.00057 	 909.5000	 0.00053 	   4.5475	 0.00000 
	 910	  69.9459	 0.01044 	  69.9459	 0.01109 	  34.9729	 0.00055 	 910.5000	 0.00057 	 910.5000	 0.00053 	   4.5525	 0.01200 
	 911	  70.0227	 0.01044 	  70.0227	 0.01109 	  35.0113	 0.00055 	 911.5000	 0.00057 	 911.5000	 0.00053 	   4.5575	 0.00000 
	 912	  70.0995	 0.01044 	  70.0995	 0.01109 	  35.0498	 0.00055 	 912.5000	 0.00057 	 912.5000	 0.00053 	   4.5625	 0.00400 
	 913	  70.1763	 0.01044 	  70.1763	 0.01109 	  35.0882	 0.00055 	 913.5000	 0.00057 	 913.5000	 0.00053 	   4.5675	 0.00000 
	 914	  70.2532	 0.01044 	  70.2532	 0.01109 	  35.1266	 0.00055 	 914.5000	 0.00057 	 914.5000	 0.00053 	   4.5725	 0.02000 
	 915	  70.3300	 0.01044 	  70.3300	 0.01109 	  35.1650	 0.00055 	 915.5000	 0.00057 	 915.5000	 0.00053 	   4.5775	 0.00000 
	 916	  70.4068	 0.01044 	  70.4068	 0.01109 	  35.2034	 0.00055 	 916.5000	 0.00057 	 916.5000	 0.00053 	   4.5825	 0.00000 
	 917	  70.4836	 0.01044 	  70.4836	 0.01109 	  35.2418	 0.00055 	 917.5000	 0.00057 	 917.5000	 0.00053 	   4.5875	 0.00800 
	 918	  70.5604	 0.01044 	  70.5604	 0.01109 	  35.2802	 0.00055 	 918.5000	 0.00057 	 918.5000	 0.00053 	   4.5925	 0.00000 
	 919	  70.6373	 0.01044 	  70.6373	 0.01109 	  35.3186	 0.00055 	 919.5000	 0.00057 	 919.5000	 0.00053 	   4.5975	 0.00400 
	 920	  70.7141	 0.01043 	  70.7141	 0.01109 	  35.3570	 0.00055 	 920.5000	 0.00057 	 920.5000	 0.00053 	   4.6025	 0.00400 
	 921	  70.7909	 0.01043 	  70.7909	 0.01109 	  35.3955	 0.00055 	 921.5000	 0.00057 	 921.5000	 0.00053 	   4.6075	 0.00000 
	 922	  70.8677	 0.01043 	  70.8677	 0.01109 	  35.4339	 0.00055 	 922.5000	 0.00057 	 922.5000	 0.00053 	   4.6125	 0.00400 
	 923	  70.9445	 0.01043 	  70.9445	 0.01109 	  35.4723	 0.00055 	 923.5000	 0.00057 	 923.5000	 0.00053 	   4.6175	 0.00000 
	 924	  71.0214	 0.01043 	  71.0214	 0.01109 	  35.5107	 0.00055 	 924.5000	 0.00057 	 924.5000	 0.00053 	   4.6225	 0.00800 
	 925	  71.0982	 0.01043 	  71.0982	 0.01109 	  35.5491	 0.00055 	 925.5000	 0.00057 	 925.5000	 0.00053 	   4.6275	 0.00400 
	 926	  71.1750	 0.01043 	  71.1750	 0.01109 	  35.5875	 0.00055 	 926.5000	 0.00057 	 926.5000	 0.00052 	   4.6325	 0.00000 
	 927	  71.2518	 0.01043 	  71.2518	 0.01109 	  35.6259	 0.00055 	 927.5000	 0.00056 	 927.5000	 0.00052 	   4.6375	 0.00400 
	 928	  71.3287	 0.01043 	  71.3287	 0.01109 	  35.6643	 0.00055 	 928.5000	 0.00056 	 928.5000	 0.00052 	   4.6425	 0.00400 
	 929	  71.4055	 0.01043 	  71.4055	 0.01109 	  35.7027	 0.00055 	 929.5000	 0.00056 	 929.5000	 0.00052 	   4.6475	 0.01200 
	 930	  71.4823	 0.01043 	  71.4823	 0.01109 	  35.7411	 0.00055 	 930.5000	 0.00056 	 930.5000	 0.00052 	   4.6525	 0.00800 
	 931	  71.5591	 0.01043 	  71.5591	 0.01109 	  35.7796	 0.00055 	 931.5000	 0.00056 	 931.5000	 0.00052 	   4.6575	 0.01200 
	 932	  71.6359	 0.01043 	  71.6359	 0.01109 	  35.8180	 0.00055 	 932.5000	 0.00056 	 932.5000	 0.00052 	   4.6625	 0.00000 
	 933	  71.7128	 0.01043 	  71.7128	 0.01109 	  35.8564	 0.00055 	 933.5000	 0.00056 	 933.5000	 0.00052 	   4.6675	 0.00000 
	 934	  71.7896	 0.01043 	  71.7896	 0.01109 	  35.8948	 0.00055 	 934.5000	 0.00055 	 934.5000	 0.00052 	   4.6725	 0.01600 
	 935	  71.8664	 0.01043 	  71.8664	 0.01109 	  35.9332	 0.00055 	 935.5000	 0.00055 	 935.5000	 0.00052 	   4.6775	 0.00000 
	 936	  71.9432	 0.01043 	  71.9432	 0.01109 	  35.9716	 0.00055 	 936.5000	 0.00055 	 936.5000	 0.00052 	   4.6825	 0.00400 
	 937	  72.0200	 0.01043 	  72.0200	 0.01109 	  36.0100	 0.00055 	 937.5000	 0.00055 	 937.5000	 0.00052 	   4.6875	 0.00000 
	 938	  72.0969	 0.01043 	  72.0969	 0.01109 	  36.0484	 0.00055 	 938.5000	 0.00055 	 938.5000	 0.00052 	   4.6925	 0.01200 
	 939	  72.1737	 0.01043 	  72.1737	 0.01109 	  36.0868	 0.00055 	 939.5000	 0.00055 	 939.5000	 0.00052 	   4.6975	 0.00400 
	 940	  72.2505	 0.01043 	  72.2505	 0.01109 	  36.1253	 0.00055 	 940.5000	 0.00054 	 940.5000	 0.00051 	   4.7025	 0.00800 
	 941	  72.3273	 0.01043 	  72.3273	 0.01109 	  36.1637	 0.00055 	 941.5000	 0.00054 	 941.5000	 0.00051 	   4.7075	 0.02000 
	 942	  72.4042	 0.01043 	  72.4042	 0.01109 	  36.2021	 0.00055 	 942.5000	 0.00054 	 942.5000	 0.00051 	   4.7125	 0.00000 
	 943	  72.4810	 0.01043 	  72.4810	 0.01109 	  36.2405	 0.00055 	 943.5000	 0.00054 	 943.5000	 0.00051 	   4.7175	 0.00400 
	 944	  72.5578	 0.01043 	  72.5578	 0.01109 	  36.2789	 0.00055 	 944.5000	 0.00054 	 944.5000	 0.00051 	   4.7225	 0.00400 
	 945	  72.6346	 0.01043 	  72.6346	 0.01109 	  36.3173	 0.00055 	 945.5000	 0.00054 	 945.5000	 0.00051 	   4.7275	 0.00400 
	 946	  72.7114	 0.01043 	  72.7114	 0.01109 	  36.3557	 0.00055 	 946.5000	 0.00054 	 946.5000	 0.00051 	   4.7325	 0.00800 
	 947	  72.7883	 0.01043 	  72.7883	 0.01109 	  36.3941	 0.00055 	 947.5000	 0.00053 	 947.5000	 0.00051 	   4.7375	 0.00400 
	 948	  72.8651	 0.01043 	  72.8651	 0.01109 	  36.4325	 0.00055 	 948.5000	 0.00053 	 948.5000	 0.00051 	   4.7425	 0.01200 
	 949	  72.9419	 0.01043 	  72.9419	 0.01109 	  36.4710	 0.00055 	 949.5000	 0.00053 	 949.5000	 0.00051 	   4.7475	 0.00800 
	 950	  73.0187	 0.01043 	  73.0187	 0.01109 	  36.5094	 0.00055 	 950.5000	 0.00053 	 950.5000	 0.00051 	   4.7525	 0.00800 
	 951	  73.0955	 0.01043 	  73.0955	 0.01109 	  36.5478	 0.00055 	 951.5000	 0.00053 	 951.5000	 0.00050 	   4.7575	 0.00000 
	 952	  73.1724	 0.01043 	  73.1724	 0.01109 	  36.5862	 0.00055 	 952.5000	 0.00053 	 952.5000	 0.00050 	   4.7625	 0.00400 
	 953	  73.2492	 0.01043 	  73.2492	 0.01109 	  36.6246	 0.00055 	 953.5000	 0.00053 	 953.5000	 0.00050 	   4.7675	 0.00400 
	 954	  73.3260	 0.01043 	  73.3260	 0.01109 	  36.6630	 0.00055 	 954.5000	 0.00053 	 954.5000	 0.00050 	   4.7725	 0.00800 
	 955	  73.4028	 0.01043 	  73.4028	 0.01109 	  36.7014	 0.00055 	 955.5000	 0.00053 	 955.5000	 0.00050 	   4.7775	 0.01600 
	 956	  73.4797	 0.01043 	  73.4797	 0.01109 	  36.7398	 0.00055 	 956.5000	 0.00053 	 956.5000	 0.00050 	   4.7825	 0.00000 
	 957	  73.5565	 0.01043 	  73.5565	 0.01109 	  36.7782	 0.00055 	 957.5000	 0.00053 	 957.5000	 0.00050 	   4.7875	 0.00400 
	 958	  73.6333	 0.01042 	  73.6333	 0.01109 	  36.8166	 0.00055 	 958.5000	 0.00053 	 958.5000	 0.00050 	   4.7925	 0.01600 
	 959	  73.7101	 0.01042 	  73.7101	 0.01109 	  36.8551	 0.00055 	 959.5000	 0.00053 	 959.5000	 0.00050 	   4.7975	 0.01200 
	 960	  73.7869	 0.01042 	  73.7869	 0.01109 	  36.8935	 0.00055 	 960.5000	 0.00053 	 960.5000	 0.00050 	   4.8025	 0.00800 
	 961	  73.8638	 0.01042 	  73.8638	 0.01109 	  36.9319	 0.00055 	 961.5000	 0.00053 	 961.5000	 0.00049 	   4.8075	 0.00800 
	 962	  73.9406	 0.01042 	  73.9406	 0.01109 	  36.9703	 0.00055 	 962.5000	 0.00053 	 962.5000	 0.00049 	   4.8125	 0.00400 
	 963	  74.0174	 0.01042 	  74.0174	 0.01109 	  37.0087	 0.00055 	 963.5000	 0.00053 	 963.5000	 0.00049 	   4.8175	 0.00400 
	 964	  74.0942	 0.01042 	  74.0942	 0.01109 	  37.0471	 0.00055 	 964.5000	 0.00053 	 964.5000	 0.00049 	   4.8225	 0.00800 
	 965	  74.1710	 0.01042 	  74.1710	 0.01109 	  37.0855	 0.00055 	 965.5000	 0.00053 	 965.5000	 0.00049 	   4.8275	 0.00800 
	 966	  74.2479	 0.01042 	  74.2479	 0.01109 	  37.1239	 0.00055 	 966.5000	 0.00053 	 966.5000	 0.00049 	   4.8325	 0.00000 
	 967	  74.3247	 0.01042 	  74.3247	 0.01109 	  37.1623	 0.00055 	 967.5000	 0.00053 	 967.5000	 0.00049 	   4.8375	 0.00000 
	 968	  74.4015	 0.01042 	  74.4015	 0.01109 	  37.2008	 0.00055 	 968.5000	 0.00052 	 968.5000	 0.00049 	   4.8425	 0.00000 
	 969	  74.4783	 0.01042 	  74.4783	 0.01109 	  37.2392	 0.00055 	 969.5000	 0.00052 	 969.5000	 0.00049 	   4.8475	 0.00800 
	 970	  74.5552	 0.01042 	  74.5552	 0.01109 	  37.2776	 0.00055 	 970.5000	 0.00052 	 970.5000	 0.00049 	   4.8525	 0.00400 
	 971	  74.6320	 0.01042 	  74.6320	 0.01109 	  37.3160	 0.00055 	 971.5000	 0.00052 	 971.5000	 0.00049 	   4.8575	 0.00400 
	 972	  74.7088	 0.01042 	  74.7088	 0.01109 	  37.3544	 0.00055 	 972.5000	 0.00052 	 972.5000	 0.00049 	   4.8625	 0.00000 
	 973	  74.7856	 0.01042 	  74.7856	 0.01108 	  37.3928	 0.00055 	 973.5000	 0.00052 	 973.5000	 0.00049 	   4.8675	 0.01600 
	 974	  74.8624	 0.01042 	  74.8624	 0.01108 	  37.4312	 0.00055 	 974.5000	 0.00052 	 974.5000	 0.00049 	   4.8725	 0.00400 
	 975	  74.9393	 0.01042 	  74.9393	 0.01108 	  37.4696	 0.00055 	 975.5000	 0.00052 	 975.5000	 0.00049 	   4.8775	 0.00400 
	 976	  75.0161	 0.01042 	  75.0161	 0.01108 	  37.5080	 0.00055 	 976.5000	 0.00052 	 976.5000	 0.00049 	   4.8825	 0.00800 
	 977	  75.0929	 0.01042 	  75.0929	 0.01108 	  37.5465	 0.00055 	 977.5000	 0.00051 	 977.5000	 0.00049 	   4.8875	 0.00000 
	 978	  75.1697	 0.01042 	  75.1697	 0.01108 	  37.5849	 0.00055 	 978.5000	 0.00051 	 978.5000	 0.00049 	   4.8925	 0.00400 
	 979	  75.2465	 0.01042 	  75.2465	 0.01108 	  37.6233	 0.00055 	 979.5000	 0.00051 	 979.5000	 0.00049 	   4.8975	 0.00000 
	 980	  75.3234	 0.01042 	  75.3234	 0.01108 	  37.6617	 0.00055 	 980.5000	 0.00051 	 980.5000	 0.00049 	   4.9025	 0.00800 
	 981	  75.4002	 0.01042 	  75.4002	 0.01108 	  37.7001	 0.00055 	 981.5000	 0.00051 	 981.5000	 0.00049 	   4.9075	 0.00000 
	 982	  75.4770	 0.01042 	  75.4770	 0.01108 	  37.7385	 0.00054 	 982.5000	 0.00051 	 982.5000	 0.00049 	   4.9125	 0.00800 
	 983	  75.5538	 0.01042 	  75.5538	 0.01108 	  37.7769	 0.00054 	 983.5000	 0.00051 	 983.5000	 0.00049 	   4.9175	 0.00800 
	 984	  75.6306	 0.01042 	  75.6306	 0.01108 	  37.8153	 0.00054 	 984.5000	 0.00051 	 984.5000	 0.00049 	   4.9225	 0.00400 
	 985	  75.7075	 0.01042 	  75.7075	 0.01108 	  37.8537	 0.00054 	 985.5000	 0.00050 	 985.5000	 0.00049 	   4.9275	 0.00400 
	 986	  75.7843	 0.01042 	  75.7843	 0.01108 	  37.8921	 0.00054 	 986.5000	 0.00050 	 986.5000	 0.00049 	   4.9325	 0.00400 
	 987	  75.8611	 0.01042 	  75.8611	 0.01108 	  37.9306	 0.00054 	 987.5000	 0.00050 	 987.5000	 0.00049 	   4.9375	 0.00000 
	 988	  75.9379	 0.01042 	  75.9379	 0.01108 	  37.9690	 0.00054 	 988.5000	 0.00050 	 988.5000	 0.00049 	   4.9425	 0.00400 
	 989	  76.0148	 0.01042 	  76.0148	 0.01108 	  38.0074	 0.00054 	 989.5000	 0.00050 	 989.5000	 0.00049 	   4.9475	 0.00800 
	 990	  76.0916	 0.01042 	  76.0916	 0.01108 	  38.0458	 0.00054 	 990.5000	 0.00050 	 990.5000	 0.00049 	   4.9525	 0.00800 
	 991	  76.1684	 0.01042 	  76.1684	 0.01108 	  38.0842	 0.00054 	 991.5000	 0.00050 	 991.5000	 0.00049 	   4.9575	 0.00800 
	 992	  76.2452	 0.01042 	  76.2452	 0.01108 	  38.1226	 0.00054 	 992.5000	 0.00050 	 992.5000	 0.00049 	   4.9625	 0.00800 
	 993	  76.3220	 0.01042 	  76.3220	 0.01108 	  38.1610	 0.00054 	 993.5000	 0.00050 	 993.5000	 0.00049 	   4.9675	 0.00800 
	 994	  76.3989	 0.01042 	  76.3989	 0.01108 	  38.1994	 0.00054 	 994.5000	 0.00050 	 994.5000	 0.00049 	   4.9725	 0.01200 
	 995	  76.4757	 0.01042 	  76.4757	 0.01108 	  38.2378	 0.00054 	 995.5000	 0.00049 	 995.5000	 0.00049 	   4.9775	 0.00800 
	 996	  76.5525	 0.01042 	  76.5525	 0.01108 	  38.2763	 0.00054 	 996.5000	 0.00049 	 996.5000	 0.00049 	   4.9825	 0.00800 
	 997	  76.6293	 0.01042 	  76.6293	 0.01108 	  38.3147	 0.00054 	 997.5000	 0.00049 	 997.5000	 0.00049 	   4.9875	 0.00400 
	 998	  76.7061	 0.01042 	  76.7061	 0.01108 	  38.3531	 0.00054 	 998.5000	 0.00049 	 998.5000	 0.00049 	   4.9925	 0.00800 
	 999	  76.7830	 0.01042 	  76.7830	 0.01108 	  38.3915	 0.00054 	 999.5000	 0.00049 	 999.5000	 0.00049 	   4.9975	 0.00400 
 Before			 0.00000		 0.00000		 0.00000		 0.00000		 0.00000		 0.00000
 After			 0.00000		 0.00000		 0.00000		 0.00000		 0.00000		 0.00000


ASCII Curves - Approximate Posterior Densities 
===================================================
q1   curve 
 0.03113  |  *                                                       
          |  **                                                     
          |  **                                                     
          |  **                                                     
          | * *                                                     
          | * **                                                    
          | *  *                                                    
          | *  *                                                    
          | *  *                                                    
          |    *                                                    
          | *   *                                                   
          | *   *                                                   
          | *   **                                                  
          | *    *                                                  
          | *    **                                                 
          | *     *                                                 
          |       **                                                
          | *      *                                                
          | *      **                                               
          | *       **                                              
          | *        *                                              
          |          **                                             
          | *         **                                            
          | *          **                                           
          |             **                                          
          |*              ***                                       
          |*                ******                                  
          |*                     ********************************   
          |                                                         
          |*                                                        
          |*                                                        
          |*                                                        
          |*                                                        
          |                                                         
          |*                                                        
          |*                                                        
          |*                                                        
          |*                                                        
          |*                                                        
  0.0001  |*                                                          
          -*------------------------------------------------------ 
            0.0384                                            76.7830 

q2   curve 
 0.03115  |  *                                                       
          |  **                                                     
          |  **                                                     
          |  **                                                     
          |  **                                                     
          | * *                                                     
          | * *                                                     
          | * **                                                    
          | *  *                                                    
          | *  *                                                    
          | *  *                                                    
          |    *                                                    
          | *  **                                                   
          | *   *                                                   
          | *   *                                                   
          | *   *                                                   
          |     **                                                  
          | *    *                                                  
          | *    **                                                 
          |       **                                                
          | *      *                                                
          | *      **                                               
          |         **                                              
          | *        ***                                            
          | *          ***                                          
          |              *****                                      
          | *                *****************************          
          |*                                             ********   
          |*                                                        
          |                                                         
          |*                                                        
          |*                                                        
          |*                                                        
          |*                                                        
          |*                                                        
          |*                                                        
          |*                                                        
          |*                                                        
          |*                                                        
  0.0003  |*                                                          
          -*------------------------------------------------------ 
            0.0384                                            76.7830 

qa   curve 
  0.1253  |                                                          
          |     ***                                                 
          |     * *                                                 
          |    ** *                                                 
          |    *  **                                                
          |    *   *                                                
          |    *   *                                                
          |   **   *                                                
          |   *    **                                               
          |   *     *                                               
          |   *     *                                               
          |  **     *                                               
          | **      *                                               
          | *        *                                              
          |**        *                                              
          |*         *                                              
          |*         *                                              
          |*         *                                              
          |*         **                                             
          |*          *                                             
          |*          *                                             
          |*          *                                             
          |           **                                            
          |            *                                            
          |            *                                            
          |            *                                            
          |            **                                           
          |             *                                           
          |             *                                           
          |             *                                           
          |              *                                          
          |              *                                          
          |              **                                         
          |               *                                         
          |               **                                        
          |                *                                        
          |                **                                       
          |                 **                                      
          |                  **                                     
  0.0005  |                   ***                                     
          ----------------------*********************************- 
            0.0192                                            38.3915 

m1   curve 
 0.01208  |*                                                         
          |                                                         
          |                                                         
          |                                                         
          |                                                         
          |                                                         
          |                                                         
          |                                                         
          |                                                         
          |                                                         
          |                                                         
          |*                                                        
          |                                                         
          |                                                         
          |                                                         
          |                                                         
          |                                                         
          |                                                         
          |                                                         
          |*                                                        
          |*                                                        
          |*                                                        
          |                                                         
          |                                                         
          |*                                                        
          |*                                                        
          |*                                                        
          |                                                         
          |*                                                        
          |*                                                        
          |                                                         
          |*                                                        
          |*                                                        
          |*                                                        
          |*                                                        
          |**                                                       
          | *                                                       
          | ***                                                     
          |   *************   **                                    
  0.0005  |           ** ************************                     
          --------------------------------------****************** 
            0.5000                                           999.5000 

m2   curve 
0.007253  |                                                          
          |*                                                        
          |                                                         
          |                                                         
          |                                                         
          |                                                         
          |                                                         
          |*                                                        
          |                                                         
          |                                                         
          |                                                         
          |                                                         
          |*                                                        
          |                                                         
          |                                                         
          |                                                         
          |                                                         
          |                                                         
          |                                                         
          |                                                         
          |                                                         
          |*                                                        
          |*                                                        
          |                                                         
          |                                                         
          |                                                         
          |*                                                        
          |                                                         
          |                                                         
          |*                                                        
          |                                                         
          |*                                                        
          |*                                                        
          |                                                         
          |*                                                        
          |*  ******* **                                            
          |* **     *************                                   
          |***                ********                              
          | *                        *******                        
  0.0005  |                                **********                 
          ------------------------------------------************** 
            0.5000                                           999.5000 

t    curve 
 0.01376  |*                                                         
          |*                                                        
          | *                                                       
          | *                                                       
          |**                                                       
          |*                                                        
          |*                                                        
          |**                                                       
          |                                                         
          |**                                                       
          | *                                                       
          |*                                                        
          | *                                                       
          |*                                                        
          |                                                         
          |                                                         
          | **                                                      
          |***                                                      
          |  *                                                      
          |  *                                                      
          |*                                                        
          |* *                                                      
          |  *                                                      
          |  *                                                      
          |  *                                                      
          |* *                                                      
          |* *                                                      
          |   *                                                     
          |  **                                                     
          |   *                                                     
          |   *                                                     
          |   **                                                    
          |   **                                                    
          |   **                                                    
          |    * * *                                                
          |    ********                                             
          |     *********                                           
          |       ** *****                                          
          |            *****                                        
  0.0000  |              *******                                      
          ------------------************************************** 
            0.0025                                             4.9975 

Time Elapsed : 40 hours, 32 minutes, 22 seconds 


END OF OUTPUT
