# Supplementary material for: Selection and demographic history shape the molecular evolution of the gamete compatibility protein bindin in Pisaster sea stars
Source: Ecol Evol. 2014 Mar 31;4(9):1567–88. doi: 10.1002/ece3.1042 (PMC4063459; doi:10.1002/ece3.1042)
Supplement: Supplementary file 2 [file ece30004-1567-SD2.zip › ece31042-sup-00014-lhp.hop.out.txt]

IMa - Isolation with Migration [analytic]  -  Jody Hey 2007  -  7/13/2007
P. ochraceus

INPUT AND STARTING INFORMATION 
================================

Command line string :  -i lhp.hop.2.input.txt -o lhp.hop.2.out5 -q1 20 -q2 20 -qA 8 -m1 2000 -m2 2000 -t 5 -d 20 -u 5 -n 100 -k 20 -fg -g1 0.9 -g2 0.8 -b 3000000 -L0.5 -p2345 
Input filename : lhp.hop.2.input.txt 
Output filename: lhp.hop.2.out5 
Random number seed : 1364883154 
IM Model:
     - Inheritance Scalars are treated as constants, as given in input file
- Run Duration - 
     Burn period, # steps: 3000000 
      Record period, # seconds per interval: 1800 
- Metropolis Coupling -
     Metropolis Coupling implemented using 100 chains 
     Geometric Increment Model   term1: 0.900  term2: 0.800

- Maximum Values for Integrated Parameters -
     Max for q1 : 60.36 
     Max for q2 : 60.36 
     Max for qa : 24.14 
     Max for m1 : 2000.00 
     Max for m2 : 2000.00 
     Max for t  : 5.00 

All tree information used for surface estimation printed to fileGeneration time specified (in years): 5.00


MCMC INFORMATION
===========================

Number of steps in chain following burnin:    3696694 
Number of steps between recording : 10  Number of record steps: 369670 
Number of steps between saving tree information: 20  Number of trees saved per locus: 184835 

Time Elapsed : 83 hours, 1 minutes, 17 seconds 

Highest Sampled Joint P(G) (log) : 212667.664 
Highest Joint P(D|G) (log) :  -3977.841 

Highest P(D|G, Params) (log) for each Locus 
	Locus	P(D|G, Params)
	0	-1141.486
	1	-2822.927

Mean Time of Most Recent Common Ancestor 
	Locus	Mean Time	Variance 
	0	     1.258	     1.914
	1	     2.973	    10.532

Cumulative Update Acceptance Rates 
----------------------------------
Splitting Time Parameter (t):  # Attempts:  6.16e+005  # Updates:  1.71e+005   %:  27.76

Genealogy (G), Branch Topology (B), and Common Ancestor Time (T) Update Rates 
Loc#	Attempts	G Updates	G%	B Updates	B%	T Updates	T%
 0	3.70e+006	1.27e+006	34.29	5.03e+005	13.61	1.59e+005	4.30
 1	3.70e+006	9.73e+005	26.31	3.85e+005	10.42	6.95e+004	1.88

Mutation Model (M) and Update Rates for Mutation Rate (u), Kappa (K)
Loc#  M	u Attempts	u Updates	u%	K%
 0    H	3.70e+005	4.18e+004	11.32	11.32
 1    H	3.70e+005	4.18e+004	11.32	11.32

Autocorrelations and Effective Sample Size Estimates
---------------------------------------
   # Steps Between Values  and Autocorrelation Estmates 
	Steps	 L[P]	 t	 tmrca0	 tmrca1
	1	 0.5552	 0.5932	 0.5590	 0.5546
	10	 0.0750	 0.1041	 0.1118	 0.0899
	50	 0.0401	 0.0088	 0.0334	 0.0374
	100	-0.0275	 0.0411	 0.0008	 0.0135
	500	 0.0337	 0.0364	 0.0077	 0.0066
	1000	 0.0321	 0.0010	 0.0019	-0.0143
	5000	 0.0004	-0.0380	-0.0087	 0.0016
	10000	 0.0298	 0.0045	-0.0166	 0.0013
	50000	 0.0315	 0.0053	-0.0047	 0.0037
	100000	 0.0338	 0.0042	-0.0133	-0.0060
	500000	 0.0320	 0.0047	-0.0251	-0.0033
	1000000	 0.0370	 0.0132	-0.0069	 0.0017
	ESS	504338	585523	461455	486713

CHAIN SWAPPING BETWEEN SUCCESSIVE CHAINS:  Geometric Increment  term1: 0.9000 term2: 0.8000
-----------------------------------------------------------------------------
Chain   beta   #Swaps  Rate 
   0   1.0000 859969   0.9993
   1   1.0000 190636   0.9991
   2   1.0000 190617   0.9990
   3   1.0000 191126   0.9988
   4   1.0000 190708   0.9985
   5   1.0000 191726   0.9984
   6   1.0000 190748   0.9980
   7   1.0000 191166   0.9978
   8   1.0000 190429   0.9974
   9   1.0000 190650   0.9969
  10   1.0000 190609   0.9964
  11   1.0000 191076   0.9957
  12   1.0000 190530   0.9950
  13   1.0000 190117   0.9944
  14   1.0000 190396   0.9940
  15   1.0000 190173   0.9928
  16   1.0000 189673   0.9923
  17   1.0000 189151   0.9909
  18   1.0000 190188   0.9900
  19   1.0000 189350   0.9890
  20   1.0000 188411   0.9877
  21   1.0000 188397   0.9867
  22   1.0000 188251   0.9858
  23   1.0000 188451   0.9832
  24   1.0000 188224   0.9831
  25   1.0000 188685   0.9816
  26   1.0000 187512   0.9805
  27   1.0000 187916   0.9792
  28   1.0000 187105   0.9772
  29   1.0000 186973   0.9763
  30   1.0000 186959   0.9750
  31   1.0000 186901   0.9731
  32   0.9999 186154   0.9719
  33   0.9999 186009   0.9706
  34   0.9999 185249   0.9689
  35   0.9999 184446   0.9670
  36   0.9999 183745   0.9649
  37   0.9999 183963   0.9644
  38   0.9999 184130   0.9640
  39   0.9999 183389   0.9619
  40   0.9998 183197   0.9617
  41   0.9998 184295   0.9605
  42   0.9998 183864   0.9596
  43   0.9998 183521   0.9587
  44   0.9997 183720   0.9584
  45   0.9997 183829   0.9589
  46   0.9997 183392   0.9582
  47   0.9996 182817   0.9581
  48   0.9996 183281   0.9577
  49   0.9995 183604   0.9575
  50   0.9994 183210   0.9581
  51   0.9993 182889   0.9569
  52   0.9993 182981   0.9572
  53   0.9992 183634   0.9579
  54   0.9990 182909   0.9574
  55   0.9989 183438   0.9578
  56   0.9988 183508   0.9578
  57   0.9986 183612   0.9575
  58   0.9984 183061   0.9585
  59   0.9982 183230   0.9569
  60   0.9980 182556   0.9568
  61   0.9978 183041   0.9560
  62   0.9975 183203   0.9568
  63   0.9971 182623   0.9556
  64   0.9968 181742   0.9550
  65   0.9963 183145   0.9544
  66   0.9959 182334   0.9531
  67   0.9954 182565   0.9524
  68   0.9948 182427   0.9513
  69   0.9941 181409   0.9491
  70   0.9933 181229   0.9480
  71   0.9925 181478   0.9450
  72   0.9915 180549   0.9427
  73   0.9905 178938   0.9408
  74   0.9893 179850   0.9363
  75   0.9879 178206   0.9318
  76   0.9864 177416   0.9278
  77   0.9847 176566   0.9239
  78   0.9828 175244   0.9171
  79   0.9806 174577   0.9121
  80   0.9782 174102   0.9086
  81   0.9754 172913   0.9026
  82   0.9724 172676   0.8996
  83   0.9689 172697   0.8977
  84   0.9651 172612   0.8993
  85   0.9607 172259   0.9000
  86   0.9558 172515   0.9014
  87   0.9504 173008   0.9047
  88   0.9442 172914   0.9037
  89   0.9373 172051   0.9019
  90   0.9296 171815   0.8958
  91   0.9209 170143   0.8891
  92   0.9111 167990   0.8764
  93   0.9002 164339   0.8602
  94   0.8879 158980   0.8317
  95   0.8741 148973   0.7802
  96   0.8586 132830   0.6978
  97   0.8413 115934   0.6055
  98   0.8218 499249   0.5808
  99   0.8000   na      na


PEAK LOCATIONS AND PROBABILITES
=================================


Marginal Peak Locations and Probabilities
------------------------------------------
 Set    q1          P         q2          P         qa          P         m1          P         m2          P      
   0      2.6929  0.04442      2.1615  0.04024      5.2104   0.1467      0.0289   0.0149      0.5385  0.01124 
   1      2.2063  0.04229      2.3406   0.0428      5.1833   0.1479      0.4891  0.01093      0.5610   0.0117 
 ALL      2.4656  0.04295      2.2547  0.04147      5.1968   0.1473      0.0001  0.01186      0.5522  0.01147 
  95%Lo    0.2245                0.3158                0.0863               <min                 <min              
  95%Hi   >max                 >max                 11.5595               14.6948                6.9607            


MARGINAL DISTRIBUTION VALUES AND HISTOGRAMS - curve height is an estimate of marginal posterior probability
========================================
 Summaries
	Value  	 q1  	 q2  	 qa  	 m1  	 m2  	 t   	 0u 	 1u 	 0_Ka	 1_Ka
	Minbin 	   0.0302	   0.0302	   0.0121	   1.0000	   1.0000	   0.0025	   0.0724	   0.3281	   0.0500	   0.9500
	Maxbin	  60.3306	  60.3306	  24.1323	1999.0000	1999.0000	   4.9975	   3.0479	  13.8038	  99.9500	  60.4500
	HiPt  	   2.4446	   2.2635	   5.2031	   1.0000	   1.0000	   0.0175	   0.6607	   1.5136	   3.9500	   4.3500
	HiSmth	   2.5050	   2.2635	   5.2031	   1.0000	   1.0000	   0.0175	   0.6730	   1.5417	   3.9500	   4.3500
	Mean  	  25.7520	  26.4798	   6.2018	 801.8969	 821.0448	   0.3991	   0.7103	   1.5943	  32.4323	   6.5667
	95Lo  	   1.4788	   1.4788	   0.7847	   7.0000	   3.0000	   0.0025	   0.3221	   0.7798	   1.8500	   2.3500
	95Hi  	  58.4594	  58.5802	  14.7884	1911.0000	1915.0000	   2.9175	   1.2823	   3.1046	  94.2500	  16.0500
	HPD90Lo	  0.6338 	  0.6941 	  0.3984 	  1.0000 	  1.0000 	  0.0025?	  0.0125?	  0.0125?	  0.4500?	  1.8500 
	HPD90Hi	 53.1477 	 53.4495 	 10.5631 	1663.0000 	1681.0000 	  1.2925?	  1.0864?	  2.3550?	 82.8500?	 11.1500 

	Parameter	q1  	L	q2  	L	qa  	L	m1  	L	m2  	L	t   	L	0u 	L	1u 	L	0_Ka	L	1_Ka	L
	HiPt	   2.4446	 0.04294 	   2.2635	 0.04147 	   5.2031	 0.14728 	   1.0000	 0.00671 	   1.0000	 0.00910 	   0.0175	 8.60389 	   0.6607	 0.00222 	   1.5136	 0.00222 	   3.9500	 0.03260 	   4.3500	 0.17797 

	   0	   0.0302	 0.00126 	   0.0302	 0.00020 	   0.0121	 0.01475 	   1.0000	 0.00671 	   1.0000	 0.00910 	 0.002500	 6.54422 	 0.000101	 0.00000 	 0.000101	 0.00000 	   0.0500	 0.00019 	   0.0500	 0.00000 
	   1	   0.0905	 0.00321 	   0.0905	 0.00207 	   0.0362	 0.02057 	   3.0000	 0.00284 	   3.0000	 0.00457 	   0.0075	 7.55647 	 0.000103	 0.00000 	 0.000103	 0.00000 	   0.1500	 0.00097 	   0.1500	 0.00000 
	   2	   0.1509	 0.00457 	   0.1509	 0.00297 	   0.0604	 0.02113 	   5.0000	 0.00171 	   5.0000	 0.00276 	   0.0125	 7.91246 	 0.000105	 0.00000 	 0.000105	 0.00000 	   0.2500	 0.00311 	   0.2500	 0.00000 
	   3	   0.2113	 0.00594 	   0.2113	 0.00421 	   0.0845	 0.02154 	   7.0000	 0.00194 	   7.0000	 0.00167 	   0.0175	 8.60389 	 0.000107	 0.00000 	 0.000107	 0.00000 	   0.3500	 0.00414 	   0.3500	 0.00000 
	   4	   0.2716	 0.00744 	   0.2716	 0.00536 	   0.1086	 0.02233 	   9.0000	 0.00194 	   9.0000	 0.00121 	   0.0225	 8.26359 	 0.000109	 0.00000 	 0.000109	 0.00000 	   0.4500	 0.00587 	   0.4500	 0.00000 
	   5	   0.3320	 0.00851 	   0.3320	 0.00634 	   0.1328	 0.02328 	  11.0000	 0.00180 	  11.0000	 0.00108 	   0.0275	 7.36116 	 0.000111	 0.00000 	 0.000111	 0.00000 	   0.5500	 0.00793 	   0.5500	 0.00000 
	   6	   0.3923	 0.00934 	   0.3923	 0.00733 	   0.1569	 0.02426 	  13.0000	 0.00177 	  13.0000	 0.00108 	   0.0325	 6.79309 	 0.000113	 0.00000 	 0.000113	 0.00000 	   0.6500	 0.00898 	   0.6500	 0.00000 
	   7	   0.4527	 0.01031 	   0.4527	 0.00848 	   0.1811	 0.02525 	  15.0000	 0.00173 	  15.0000	 0.00104 	   0.0375	 6.18660 	 0.000115	 0.00000 	 0.000115	 0.00000 	   0.7500	 0.01139 	   0.7500	 0.00000 
	   8	   0.5131	 0.01153 	   0.5131	 0.00978 	   0.2052	 0.02625 	  17.0000	 0.00167 	  17.0000	 0.00101 	   0.0425	 5.79869 	 0.000117	 0.00000 	 0.000117	 0.00000 	   0.8500	 0.01358 	   0.8500	 0.00000 
	   9	   0.5734	 0.01292 	   0.5734	 0.01125 	   0.2294	 0.02726 	  19.0000	 0.00158 	  19.0000	 0.00104 	   0.0475	 5.81546 	 0.000119	 0.00000 	 0.000119	 0.00000 	   0.9500	 0.01404 	   0.9500	 0.00008 
	  10	   0.6338	 0.01439 	   0.6338	 0.01291 	   0.2535	 0.02827 	  21.0000	 0.00143 	  21.0000	 0.00099 	   0.0525	 5.61311 	 0.000121	 0.00000 	 0.000121	 0.00000 	   1.0500	 0.01607 	   1.0500	 0.00022 
	  11	   0.6941	 0.01585 	   0.6941	 0.01470 	   0.2777	 0.02927 	  23.0000	 0.00122 	  23.0000	 0.00094 	   0.0575	 5.23007 	 0.000124	 0.00000 	 0.000124	 0.00000 	   1.1500	 0.01696 	   1.1500	 0.00057 
	  12	   0.7545	 0.01730 	   0.7545	 0.01654 	   0.3018	 0.03025 	  25.0000	 0.00107 	  25.0000	 0.00090 	   0.0625	 5.01582 	 0.000126	 0.00000 	 0.000126	 0.00000 	   1.2500	 0.01950 	   1.2500	 0.00119 
	  13	   0.8149	 0.01876 	   0.8149	 0.01839 	   0.3259	 0.03118 	  27.0000	 0.00098 	  27.0000	 0.00088 	   0.0675	 4.86217 	 0.000128	 0.00000 	 0.000128	 0.00000 	   1.3500	 0.02178 	   1.3500	 0.00249 
	  14	   0.8752	 0.02025 	   0.8752	 0.02026 	   0.3501	 0.03206 	  29.0000	 0.00094 	  29.0000	 0.00083 	   0.0725	 4.63549 	 0.000131	 0.00000 	 0.000131	 0.00000 	   1.4500	 0.02142 	   1.4500	 0.00479 
	  15	   0.9356	 0.02176 	   0.9356	 0.02213 	   0.3742	 0.03287 	  31.0000	 0.00089 	  31.0000	 0.00081 	   0.0775	 4.10528 	 0.000133	 0.00000 	 0.000133	 0.00000 	   1.5500	 0.02272 	   1.5500	 0.00625 
	  16	   0.9960	 0.02328 	   0.9960	 0.02398 	   0.3984	 0.03363 	  33.0000	 0.00084 	  33.0000	 0.00077 	   0.0825	 3.73144 	 0.000136	 0.00000 	 0.000136	 0.00000 	   1.6500	 0.02245 	   1.6500	 0.00963 
	  17	   1.0563	 0.02481 	   1.0563	 0.02577 	   0.4225	 0.03432 	  35.0000	 0.00081 	  35.0000	 0.00075 	   0.0875	 3.42035 	 0.000138	 0.00000 	 0.000138	 0.00000 	   1.7500	 0.02437 	   1.7500	 0.01426 
	  18	   1.1167	 0.02634 	   1.1167	 0.02747 	   0.4467	 0.03497 	  37.0000	 0.00081 	  37.0000	 0.00075 	   0.0925	 3.09736 	 0.000141	 0.00000 	 0.000141	 0.00000 	   1.8500	 0.02448 	   1.8500	 0.01940 
	  19	   1.1770	 0.02787 	   1.1770	 0.02907 	   0.4708	 0.03558 	  39.0000	 0.00080 	  39.0000	 0.00074 	   0.0975	 2.79979 	 0.000143	 0.00000 	 0.000143	 0.00000 	   1.9500	 0.02494 	   1.9500	 0.02578 
	  20	   1.2374	 0.02937 	   1.2374	 0.03057 	   0.4950	 0.03614 	  41.0000	 0.00081 	  41.0000	 0.00073 	   0.1025	 2.55633 	 0.000146	 0.00000 	 0.000146	 0.00000 	   2.0500	 0.02605 	   2.0500	 0.02932 
	  21	   1.2978	 0.03083 	   1.2978	 0.03197 	   0.5191	 0.03668 	  43.0000	 0.00080 	  43.0000	 0.00073 	   0.1075	 2.38483 	 0.000149	 0.00000 	 0.000149	 0.00000 	   2.1500	 0.02605 	   2.1500	 0.03695 
	  22	   1.3581	 0.03220 	   1.3581	 0.03328 	   0.5432	 0.03718 	  45.0000	 0.00079 	  45.0000	 0.00073 	   0.1125	 2.29286 	 0.000151	 0.00000 	 0.000151	 0.00000 	   2.2500	 0.02702 	   2.2500	 0.04445 
	  23	   1.4185	 0.03349 	   1.4185	 0.03448 	   0.5674	 0.03765 	  47.0000	 0.00078 	  47.0000	 0.00072 	   0.1175	 2.08402 	 0.000154	 0.00000 	 0.000154	 0.00000 	   2.3500	 0.02846 	   2.3500	 0.05489 
	  24	   1.4788	 0.03468 	   1.4788	 0.03558 	   0.5915	 0.03810 	  49.0000	 0.00078 	  49.0000	 0.00070 	   0.1225	 1.84813 	 0.000157	 0.00000 	 0.000157	 0.00000 	   2.4500	 0.02792 	   2.4500	 0.06357 
	  25	   1.5392	 0.03578 	   1.5392	 0.03658 	   0.6157	 0.03852 	  51.0000	 0.00077 	  51.0000	 0.00070 	   0.1275	 1.69611 	 0.000160	 0.00000 	 0.000160	 0.00000 	   2.5500	 0.02751 	   2.5500	 0.07079 
	  26	   1.5996	 0.03678 	   1.5996	 0.03748 	   0.6398	 0.03892 	  53.0000	 0.00076 	  53.0000	 0.00071 	   0.1325	 1.59440 	 0.000163	 0.00000 	 0.000163	 0.00000 	   2.6500	 0.02908 	   2.6500	 0.07937 
	  27	   1.6599	 0.03770 	   1.6599	 0.03827 	   0.6640	 0.03929 	  55.0000	 0.00075 	  55.0000	 0.00072 	   0.1375	 1.54733 	 0.000166	 0.00000 	 0.000166	 0.00000 	   2.7500	 0.02930 	   2.7500	 0.08973 
	  28	   1.7203	 0.03853 	   1.7203	 0.03896 	   0.6881	 0.03964 	  57.0000	 0.00075 	  57.0000	 0.00073 	   0.1425	 1.35743 	 0.000169	 0.00000 	 0.000169	 0.00000 	   2.8500	 0.02846 	   2.8500	 0.09703 
	  29	   1.7806	 0.03927 	   1.7806	 0.03955 	   0.7123	 0.03996 	  59.0000	 0.00076 	  59.0000	 0.00072 	   0.1475	 1.26329 	 0.000172	 0.00000 	 0.000172	 0.00000 	   2.9500	 0.03043 	   2.9500	 0.10934 
	  30	   1.8410	 0.03995 	   1.8410	 0.04005 	   0.7364	 0.04026 	  61.0000	 0.00076 	  61.0000	 0.00071 	   0.1525	 1.22542 	 0.000175	 0.00000 	 0.000175	 0.00000 	   3.0500	 0.03214 	   3.0500	 0.11767 
	  31	   1.9014	 0.04054 	   1.9014	 0.04046 	   0.7605	 0.04054 	  63.0000	 0.00077 	  63.0000	 0.00071 	   0.1575	 1.13723 	 0.000179	 0.00000 	 0.000179	 0.00000 	   3.1500	 0.03233 	   3.1500	 0.12684 
	  32	   1.9617	 0.04106 	   1.9617	 0.04080 	   0.7847	 0.04080 	  65.0000	 0.00078 	  65.0000	 0.00071 	   0.1625	 1.03173 	 0.000182	 0.00000 	 0.000182	 0.00000 	   3.2500	 0.03035 	   3.2500	 0.12741 
	  33	   2.0221	 0.04152 	   2.0221	 0.04106 	   0.8088	 0.04104 	  67.0000	 0.00079 	  67.0000	 0.00072 	   0.1675	 0.97060 	 0.000185	 0.00000 	 0.000185	 0.00000 	   3.3500	 0.03095 	   3.3500	 0.13975 
	  34	   2.0824	 0.04190 	   2.0824	 0.04125 	   0.8330	 0.04126 	  69.0000	 0.00080 	  69.0000	 0.00073 	   0.1725	 0.91866 	 0.000189	 0.00000 	 0.000189	 0.00000 	   3.4500	 0.03095 	   3.4500	 0.14378 
	  35	   2.1428	 0.04222 	   2.1428	 0.04138 	   0.8571	 0.04146 	  71.0000	 0.00080 	  71.0000	 0.00074 	   0.1775	 0.87808 	 0.000192	 0.00000 	 0.000192	 0.00000 	   3.5500	 0.03111 	   3.5500	 0.14886 
	  36	   2.2032	 0.04248 	   2.2032	 0.04145 	   0.8813	 0.04165 	  73.0000	 0.00080 	  73.0000	 0.00074 	   0.1825	 0.77799 	 0.000196	 0.00000 	 0.000196	 0.00000 	   3.6500	 0.03116 	   3.6500	 0.15963 
	  37	   2.2635	 0.04268 	   2.2635	 0.04147 	   0.9054	 0.04183 	  75.0000	 0.00079 	  75.0000	 0.00075 	   0.1875	 0.75256 	 0.000200	 0.00000 	 0.000200	 0.00000 	   3.7500	 0.03160 	   3.7500	 0.16236 
	  38	   2.3239	 0.04282 	   2.3239	 0.04144 	   0.9296	 0.04200 	  77.0000	 0.00078 	  77.0000	 0.00076 	   0.1925	 0.70387 	 0.000203	 0.00000 	 0.000203	 0.00000 	   3.8500	 0.03038 	   3.8500	 0.16352 
	  39	   2.3843	 0.04291 	   2.3843	 0.04136 	   0.9537	 0.04215 	  79.0000	 0.00077 	  79.0000	 0.00078 	   0.1975	 0.67466 	 0.000207	 0.00000 	 0.000207	 0.00000 	   3.9500	 0.03260 	   3.9500	 0.16726 
	  40	   2.4446	 0.04294 	   2.4446	 0.04125 	   0.9778	 0.04230 	  81.0000	 0.00077 	  81.0000	 0.00079 	   0.2025	 0.58539 	 0.000211	 0.00000 	 0.000211	 0.00000 	   4.0500	 0.03062 	   4.0500	 0.16750 
	  41	   2.5050	 0.04294 	   2.5050	 0.04110 	   1.0020	 0.04244 	  83.0000	 0.00076 	  83.0000	 0.00079 	   0.2075	 0.55671 	 0.000215	 0.00000 	 0.000215	 0.00000 	   4.1500	 0.02800 	   4.1500	 0.16526 
	  42	   2.5653	 0.04289 	   2.5653	 0.04092 	   1.0261	 0.04258 	  85.0000	 0.00076 	  85.0000	 0.00078 	   0.2125	 0.54643 	 0.000219	 0.00000 	 0.000219	 0.00000 	   4.2500	 0.03189 	   4.2500	 0.16718 
	  43	   2.6257	 0.04280 	   2.6257	 0.04071 	   1.0503	 0.04271 	  87.0000	 0.00077 	  87.0000	 0.00077 	   0.2175	 0.48313 	 0.000223	 0.00000 	 0.000223	 0.00000 	   4.3500	 0.03100 	   4.3500	 0.17797 
	  44	   2.6861	 0.04268 	   2.6861	 0.04048 	   1.0744	 0.04284 	  89.0000	 0.00077 	  89.0000	 0.00076 	   0.2225	 0.50153 	 0.000227	 0.00000 	 0.000227	 0.00000 	   4.4500	 0.02884 	   4.4500	 0.17167 
	  45	   2.7464	 0.04253 	   2.7464	 0.04023 	   1.0986	 0.04297 	  91.0000	 0.00076 	  91.0000	 0.00076 	   0.2275	 0.44472 	 0.000231	 0.00000 	 0.000231	 0.00000 	   4.5500	 0.02840 	   4.5500	 0.17313 
	  46	   2.8068	 0.04236 	   2.8068	 0.03995 	   1.1227	 0.04309 	  93.0000	 0.00075 	  93.0000	 0.00077 	   0.2325	 0.42524 	 0.000236	 0.00000 	 0.000236	 0.00000 	   4.6500	 0.02881 	   4.6500	 0.17115 
	  47	   2.8671	 0.04216 	   2.8671	 0.03966 	   1.1469	 0.04322 	  95.0000	 0.00074 	  95.0000	 0.00077 	   0.2375	 0.43065 	 0.000240	 0.00000 	 0.000240	 0.00000 	   4.7500	 0.02973 	   4.7500	 0.17267 
	  48	   2.9275	 0.04193 	   2.9275	 0.03936 	   1.1710	 0.04334 	  97.0000	 0.00074 	  97.0000	 0.00077 	   0.2425	 0.39008 	 0.000244	 0.00000 	 0.000244	 0.00000 	   4.8500	 0.03179 	   4.8500	 0.17031 
	  49	   2.9879	 0.04170 	   2.9879	 0.03904 	   1.1951	 0.04347 	  99.0000	 0.00074 	  99.0000	 0.00078 	   0.2475	 0.38359 	 0.000249	 0.00000 	 0.000249	 0.00000 	   4.9500	 0.03189 	   4.9500	 0.16766 
	  50	   3.0482	 0.04144 	   3.0482	 0.03872 	   1.2193	 0.04360 	 101.0000	 0.00074 	 101.0000	 0.00078 	   0.2525	 0.37222 	 0.000254	 0.00000 	 0.000254	 0.00000 	   5.0500	 0.03005 	   5.0500	 0.16655 
	  51	   3.1086	 0.04118 	   3.1086	 0.03838 	   1.2434	 0.04373 	 103.0000	 0.00074 	 103.0000	 0.00077 	   0.2575	 0.34301 	 0.000258	 0.00000 	 0.000258	 0.00000 	   5.1500	 0.03000 	   5.1500	 0.15895 
	  52	   3.1689	 0.04090 	   3.1689	 0.03804 	   1.2676	 0.04386 	 105.0000	 0.00074 	 105.0000	 0.00076 	   0.2625	 0.33706 	 0.000263	 0.00000 	 0.000263	 0.00000 	   5.2500	 0.03138 	   5.2500	 0.15814 
	  53	   3.2293	 0.04061 	   3.2293	 0.03769 	   1.2917	 0.04400 	 107.0000	 0.00074 	 107.0000	 0.00076 	   0.2675	 0.34030 	 0.000268	 0.00000 	 0.000268	 0.00000 	   5.3500	 0.03124 	   5.3500	 0.15774 
	  54	   3.2897	 0.04031 	   3.2897	 0.03733 	   1.3159	 0.04415 	 109.0000	 0.00074 	 109.0000	 0.00077 	   0.2725	 0.33976 	 0.000273	 0.00000 	 0.000273	 0.00000 	   5.4500	 0.03233 	   5.4500	 0.15663 
	  55	   3.3500	 0.04001 	   3.3500	 0.03697 	   1.3400	 0.04430 	 111.0000	 0.00074 	 111.0000	 0.00078 	   0.2775	 0.32732 	 0.000278	 0.00000 	 0.000278	 0.00000 	   5.5500	 0.02992 	   5.5500	 0.15492 
	  56	   3.4104	 0.03970 	   3.4104	 0.03661 	   1.3642	 0.04447 	 113.0000	 0.00074 	 113.0000	 0.00079 	   0.2825	 0.32245 	 0.000283	 0.00000 	 0.000283	 0.00000 	   5.6500	 0.03076 	   5.6500	 0.14859 
	  57	   3.4707	 0.03939 	   3.4707	 0.03625 	   1.3883	 0.04464 	 115.0000	 0.00075 	 115.0000	 0.00079 	   0.2875	 0.31812 	 0.000288	 0.00000 	 0.000288	 0.00000 	   5.7500	 0.03000 	   5.7500	 0.14521 
	  58	   3.5311	 0.03907 	   3.5311	 0.03589 	   1.4124	 0.04481 	 117.0000	 0.00076 	 117.0000	 0.00079 	   0.2925	 0.28837 	 0.000294	 0.00000 	 0.000294	 0.00000 	   5.8500	 0.03041 	   5.8500	 0.14207 
	  59	   3.5915	 0.03875 	   3.5915	 0.03553 	   1.4366	 0.04500 	 119.0000	 0.00076 	 119.0000	 0.00078 	   0.2975	 0.27700 	 0.000299	 0.00000 	 0.000299	 0.00000 	   5.9500	 0.02932 	   5.9500	 0.14318 
	  60	   3.6518	 0.03843 	   3.6518	 0.03517 	   1.4607	 0.04519 	 121.0000	 0.00076 	 121.0000	 0.00078 	   0.3025	 0.28891 	 0.000305	 0.00000 	 0.000305	 0.00000 	   6.0500	 0.03068 	   6.0500	 0.13669 
	  61	   3.7122	 0.03811 	   3.7122	 0.03481 	   1.4849	 0.04540 	 123.0000	 0.00076 	 123.0000	 0.00078 	   0.3075	 0.26023 	 0.000310	 0.00000 	 0.000310	 0.00000 	   6.1500	 0.02962 	   6.1500	 0.13685 
	  62	   3.7726	 0.03779 	   3.7726	 0.03445 	   1.5090	 0.04561 	 125.0000	 0.00076 	 125.0000	 0.00078 	   0.3125	 0.28891 	 0.000316	 0.00000 	 0.000316	 0.00000 	   6.2500	 0.02884 	   6.2500	 0.13396 
	  63	   3.8329	 0.03747 	   3.8329	 0.03410 	   1.5332	 0.04584 	 127.0000	 0.00076 	 127.0000	 0.00078 	   0.3175	 0.24400 	 0.000322	 0.00000 	 0.000322	 0.00000 	   6.3500	 0.02897 	   6.3500	 0.12408 
	  64	   3.8933	 0.03716 	   3.8933	 0.03376 	   1.5573	 0.04607 	 129.0000	 0.00075 	 129.0000	 0.00077 	   0.3225	 0.24725 	 0.000328	 0.00000 	 0.000328	 0.00000 	   6.4500	 0.03073 	   6.4500	 0.11654 
	  65	   3.9536	 0.03684 	   3.9536	 0.03341 	   1.5815	 0.04632 	 131.0000	 0.00074 	 131.0000	 0.00077 	   0.3275	 0.25536 	 0.000334	 0.00000 	 0.000334	 0.00000 	   6.5500	 0.02970 	   6.5500	 0.11811 
	  66	   4.0140	 0.03653 	   4.0140	 0.03308 	   1.6056	 0.04657 	 133.0000	 0.00074 	 133.0000	 0.00076 	   0.3325	 0.25266 	 0.000340	 0.00000 	 0.000340	 0.00000 	   6.6500	 0.02930 	   6.6500	 0.11762 
	  67	   4.0744	 0.03622 	   4.0744	 0.03275 	   1.6297	 0.04684 	 135.0000	 0.00073 	 135.0000	 0.00076 	   0.3375	 0.26456 	 0.000347	 0.00000 	 0.000347	 0.00000 	   6.7500	 0.02892 	   6.7500	 0.11351 
	  68	   4.1347	 0.03592 	   4.1347	 0.03242 	   1.6539	 0.04711 	 137.0000	 0.00073 	 137.0000	 0.00076 	   0.3425	 0.22723 	 0.000353	 0.00000 	 0.000353	 0.00000 	   6.8500	 0.02675 	   6.8500	 0.11261 
	  69	   4.1951	 0.03562 	   4.1951	 0.03210 	   1.6780	 0.04740 	 139.0000	 0.00073 	 139.0000	 0.00076 	   0.3475	 0.22669 	 0.000360	 0.00000 	 0.000360	 0.00000 	   6.9500	 0.02840 	   6.9500	 0.10780 
	  70	   4.2554	 0.03532 	   4.2554	 0.03179 	   1.7022	 0.04770 	 141.0000	 0.00073 	 141.0000	 0.00076 	   0.3525	 0.23967 	 0.000366	 0.00000 	 0.000366	 0.00000 	   7.0500	 0.02878 	   7.0500	 0.10526 
	  71	   4.3158	 0.03503 	   4.3158	 0.03148 	   1.7263	 0.04801 	 143.0000	 0.00073 	 143.0000	 0.00076 	   0.3575	 0.22452 	 0.000373	 0.00000 	 0.000373	 0.00000 	   7.1500	 0.02610 	   7.1500	 0.10123 
	  72	   4.3762	 0.03474 	   4.3762	 0.03118 	   1.7505	 0.04833 	 145.0000	 0.00073 	 145.0000	 0.00076 	   0.3625	 0.24184 	 0.000380	 0.00000 	 0.000380	 0.00000 	   7.2500	 0.02765 	   7.2500	 0.09939 
	  73	   4.4365	 0.03446 	   4.4365	 0.03089 	   1.7746	 0.04867 	 147.0000	 0.00073 	 147.0000	 0.00076 	   0.3675	 0.23967 	 0.000387	 0.00000 	 0.000387	 0.00000 	   7.3500	 0.02962 	   7.3500	 0.09484 
	  74	   4.4969	 0.03418 	   4.4969	 0.03060 	   1.7988	 0.04902 	 149.0000	 0.00073 	 149.0000	 0.00076 	   0.3725	 0.22182 	 0.000394	 0.00000 	 0.000394	 0.00000 	   7.4500	 0.02986 	   7.4500	 0.09371 
	  75	   4.5572	 0.03391 	   4.5572	 0.03032 	   1.8229	 0.04938 	 151.0000	 0.00072 	 151.0000	 0.00076 	   0.3775	 0.21533 	 0.000402	 0.00000 	 0.000402	 0.00000 	   7.5500	 0.02564 	   7.5500	 0.09065 
	  76	   4.6176	 0.03364 	   4.6176	 0.03005 	   1.8470	 0.04975 	 153.0000	 0.00072 	 153.0000	 0.00075 	   0.3825	 0.21100 	 0.000409	 0.00000 	 0.000409	 0.00000 	   7.6500	 0.02848 	   7.6500	 0.08889 
	  77	   4.6780	 0.03338 	   4.6780	 0.02978 	   1.8712	 0.05014 	 155.0000	 0.00071 	 155.0000	 0.00075 	   0.3875	 0.21425 	 0.000417	 0.00000 	 0.000417	 0.00000 	   7.7500	 0.02702 	   7.7500	 0.08307 
	  78	   4.7383	 0.03312 	   4.7383	 0.02952 	   1.8953	 0.05055 	 157.0000	 0.00071 	 157.0000	 0.00074 	   0.3925	 0.21911 	 0.000425	 0.00000 	 0.000425	 0.00000 	   7.8500	 0.02646 	   7.8500	 0.08031 
	  79	   4.7987	 0.03287 	   4.7987	 0.02927 	   1.9195	 0.05096 	 159.0000	 0.00071 	 159.0000	 0.00074 	   0.3975	 0.20667 	 0.000433	 0.00000 	 0.000433	 0.00000 	   7.9500	 0.02673 	   7.9500	 0.08091 
	  80	   4.8590	 0.03262 	   4.8590	 0.02902 	   1.9436	 0.05140 	 161.0000	 0.00071 	 161.0000	 0.00074 	   0.4025	 0.20613 	 0.000441	 0.00000 	 0.000441	 0.00000 	   8.0500	 0.02716 	   8.0500	 0.07545 
	  81	   4.9194	 0.03238 	   4.9194	 0.02878 	   1.9678	 0.05184 	 163.0000	 0.00071 	 163.0000	 0.00074 	   0.4075	 0.21911 	 0.000449	 0.00000 	 0.000449	 0.00000 	   8.1500	 0.02816 	   8.1500	 0.07123 
	  82	   4.9798	 0.03214 	   4.9798	 0.02854 	   1.9919	 0.05230 	 165.0000	 0.00071 	 165.0000	 0.00074 	   0.4125	 0.21641 	 0.000457	 0.00000 	 0.000457	 0.00000 	   8.2500	 0.02878 	   8.2500	 0.06990 
	  83	   5.0401	 0.03190 	   5.0401	 0.02831 	   2.0161	 0.05278 	 167.0000	 0.00071 	 167.0000	 0.00074 	   0.4175	 0.20126 	 0.000466	 0.00000 	 0.000466	 0.00000 	   8.3500	 0.02564 	   8.3500	 0.06755 
	  84	   5.1005	 0.03167 	   5.1005	 0.02809 	   2.0402	 0.05328 	 169.0000	 0.00070 	 169.0000	 0.00075 	   0.4225	 0.21316 	 0.000474	 0.00000 	 0.000474	 0.00000 	   8.4500	 0.02689 	   8.4500	 0.06549 
	  85	   5.1608	 0.03144 	   5.1608	 0.02787 	   2.0643	 0.05379 	 171.0000	 0.00070 	 171.0000	 0.00075 	   0.4275	 0.21641 	 0.000483	 0.00000 	 0.000483	 0.00000 	   8.5500	 0.02494 	   8.5500	 0.06806 
	  86	   5.2212	 0.03122 	   5.2212	 0.02766 	   2.0885	 0.05431 	 173.0000	 0.00070 	 173.0000	 0.00074 	   0.4325	 0.18828 	 0.000492	 0.00000 	 0.000492	 0.00000 	   8.6500	 0.02851 	   8.6500	 0.06038 
	  87	   5.2816	 0.03100 	   5.2816	 0.02745 	   2.1126	 0.05485 	 175.0000	 0.00070 	 175.0000	 0.00074 	   0.4375	 0.20992 	 0.000501	 0.00000 	 0.000501	 0.00000 	   8.7500	 0.02689 	   8.7500	 0.05789 
	  88	   5.3419	 0.03078 	   5.3419	 0.02725 	   2.1368	 0.05541 	 177.0000	 0.00069 	 177.0000	 0.00073 	   0.4425	 0.18828 	 0.000511	 0.00000 	 0.000511	 0.00000 	   8.8500	 0.02770 	   8.8500	 0.05705 
	  89	   5.4023	 0.03056 	   5.4023	 0.02706 	   2.1609	 0.05599 	 179.0000	 0.00069 	 179.0000	 0.00072 	   0.4475	 0.19206 	 0.000520	 0.00000 	 0.000520	 0.00000 	   8.9500	 0.02564 	   8.9500	 0.05540 
	  90	   5.4627	 0.03035 	   5.4627	 0.02687 	   2.1851	 0.05658 	 181.0000	 0.00069 	 181.0000	 0.00072 	   0.4525	 0.20613 	 0.000530	 0.00000 	 0.000530	 0.00000 	   9.0500	 0.02543 	   9.0500	 0.05289 
	  91	   5.5230	 0.03014 	   5.5230	 0.02668 	   2.2092	 0.05718 	 183.0000	 0.00068 	 183.0000	 0.00072 	   0.4575	 0.20234 	 0.000540	 0.00000 	 0.000540	 0.00000 	   9.1500	 0.02456 	   9.1500	 0.05286 
	  92	   5.5834	 0.02993 	   5.5834	 0.02650 	   2.2333	 0.05781 	 185.0000	 0.00068 	 185.0000	 0.00072 	   0.4625	 0.20613 	 0.000550	 0.00000 	 0.000550	 0.00000 	   9.2500	 0.02575 	   9.2500	 0.05375 
	  93	   5.6437	 0.02973 	   5.6437	 0.02633 	   2.2575	 0.05845 	 187.0000	 0.00069 	 187.0000	 0.00072 	   0.4675	 0.20505 	 0.000560	 0.00000 	 0.000560	 0.00000 	   9.3500	 0.02556 	   9.3500	 0.04753 
	  94	   5.7041	 0.02953 	   5.7041	 0.02615 	   2.2816	 0.05910 	 189.0000	 0.00069 	 189.0000	 0.00071 	   0.4725	 0.19693 	 0.000570	 0.00000 	 0.000570	 0.00000 	   9.4500	 0.02472 	   9.4500	 0.04658 
	  95	   5.7645	 0.02933 	   5.7645	 0.02599 	   2.3058	 0.05977 	 191.0000	 0.00069 	 191.0000	 0.00071 	   0.4775	 0.19098 	 0.000581	 0.00000 	 0.000581	 0.00000 	   9.5500	 0.02343 	   9.5500	 0.04271 
	  96	   5.8248	 0.02913 	   5.8248	 0.02583 	   2.3299	 0.06046 	 193.0000	 0.00070 	 193.0000	 0.00070 	   0.4825	 0.19585 	 0.000592	 0.00000 	 0.000592	 0.00000 	   9.6500	 0.02348 	   9.6500	 0.04564 
	  97	   5.8852	 0.02894 	   5.8852	 0.02567 	   2.3541	 0.06117 	 195.0000	 0.00070 	 195.0000	 0.00070 	   0.4875	 0.20018 	 0.000603	 0.00000 	 0.000603	 0.00000 	   9.7500	 0.02521 	   9.7500	 0.04493 
	  98	   5.9455	 0.02874 	   5.9455	 0.02551 	   2.3782	 0.06188 	 197.0000	 0.00070 	 197.0000	 0.00070 	   0.4925	 0.19369 	 0.000614	 0.00000 	 0.000614	 0.00000 	   9.8500	 0.02494 	   9.8500	 0.04125 
	  99	   6.0059	 0.02855 	   6.0059	 0.02536 	   2.4024	 0.06262 	 199.0000	 0.00070 	 199.0000	 0.00070 	   0.4975	 0.18828 	 0.000625	 0.00000 	 0.000625	 0.00000 	   9.9500	 0.02381 	   9.9500	 0.03990 
	 100	   6.0663	 0.02837 	   6.0663	 0.02522 	   2.4265	 0.06337 	 201.0000	 0.00070 	 201.0000	 0.00071 	   0.5025	 0.17800 	 0.000637	 0.00000 	 0.000637	 0.00000 	  10.0500	 0.02510 	  10.0500	 0.03812 
	 101	   6.1266	 0.02818 	   6.1266	 0.02507 	   2.4506	 0.06413 	 203.0000	 0.00069 	 203.0000	 0.00071 	   0.5075	 0.19585 	 0.000649	 0.00000 	 0.000649	 0.00000 	  10.1500	 0.02234 	  10.1500	 0.03757 
	 102	   6.1870	 0.02799 	   6.1870	 0.02493 	   2.4748	 0.06491 	 205.0000	 0.00069 	 205.0000	 0.00071 	   0.5125	 0.19098 	 0.000661	 0.00000 	 0.000661	 0.00000 	  10.2500	 0.02456 	  10.2500	 0.03376 
	 103	   6.2473	 0.02781 	   6.2473	 0.02480 	   2.4989	 0.06570 	 207.0000	 0.00068 	 207.0000	 0.00071 	   0.5175	 0.18341 	 0.000673	 0.00000 	 0.000673	 0.00000 	  10.3500	 0.02294 	  10.3500	 0.03457 
	 104	   6.3077	 0.02763 	   6.3077	 0.02466 	   2.5231	 0.06651 	 209.0000	 0.00068 	 209.0000	 0.00071 	   0.5225	 0.19964 	 0.000685	 0.00000 	 0.000685	 0.00000 	  10.4500	 0.02243 	  10.4500	 0.03390 
	 105	   6.3681	 0.02745 	   6.3681	 0.02453 	   2.5472	 0.06733 	 211.0000	 0.00067 	 211.0000	 0.00071 	   0.5275	 0.17583 	 0.000698	 0.00000 	 0.000698	 0.00000 	  10.5500	 0.02394 	  10.5500	 0.03481 
	 106	   6.4284	 0.02728 	   6.4284	 0.02441 	   2.5714	 0.06817 	 213.0000	 0.00067 	 213.0000	 0.00070 	   0.5325	 0.20180 	 0.000711	 0.00000 	 0.000711	 0.00000 	  10.6500	 0.02451 	  10.6500	 0.03116 
	 107	   6.4888	 0.02710 	   6.4888	 0.02428 	   2.5955	 0.06902 	 215.0000	 0.00067 	 215.0000	 0.00069 	   0.5375	 0.20126 	 0.000724	 0.00000 	 0.000724	 0.00000 	  10.7500	 0.02362 	  10.7500	 0.02984 
	 108	   6.5491	 0.02693 	   6.5491	 0.02416 	   2.6197	 0.06988 	 217.0000	 0.00067 	 217.0000	 0.00069 	   0.5425	 0.20451 	 0.000738	 0.00000 	 0.000738	 0.00000 	  10.8500	 0.02142 	  10.8500	 0.02848 
	 109	   6.6095	 0.02676 	   6.6095	 0.02404 	   2.6438	 0.07075 	 219.0000	 0.00067 	 219.0000	 0.00068 	   0.5475	 0.22777 	 0.000752	 0.00000 	 0.000752	 0.00000 	  10.9500	 0.02437 	  10.9500	 0.02870 
	 110	   6.6699	 0.02659 	   6.6699	 0.02392 	   2.6679	 0.07163 	 221.0000	 0.00066 	 221.0000	 0.00068 	   0.5525	 0.18774 	 0.000766	 0.00000 	 0.000766	 0.00000 	  11.0500	 0.02475 	  11.0500	 0.02802 
	 111	   6.7302	 0.02642 	   6.7302	 0.02381 	   2.6921	 0.07253 	 223.0000	 0.00066 	 223.0000	 0.00067 	   0.5575	 0.18990 	 0.000780	 0.00000 	 0.000780	 0.00000 	  11.1500	 0.02386 	  11.1500	 0.02792 
	 112	   6.7906	 0.02626 	   6.7906	 0.02369 	   2.7162	 0.07344 	 225.0000	 0.00066 	 225.0000	 0.00067 	   0.5625	 0.20288 	 0.000794	 0.00000 	 0.000794	 0.00000 	  11.2500	 0.02267 	  11.2500	 0.02724 
	 113	   6.8510	 0.02609 	   6.8510	 0.02358 	   2.7404	 0.07436 	 227.0000	 0.00066 	 227.0000	 0.00067 	   0.5675	 0.20234 	 0.000809	 0.00000 	 0.000809	 0.00000 	  11.3500	 0.02280 	  11.3500	 0.02494 
	 114	   6.9113	 0.02593 	   6.9113	 0.02347 	   2.7645	 0.07529 	 229.0000	 0.00066 	 229.0000	 0.00066 	   0.5725	 0.17691 	 0.000824	 0.00000 	 0.000824	 0.00000 	  11.4500	 0.02272 	  11.4500	 0.02559 
	 115	   6.9717	 0.02577 	   6.9717	 0.02336 	   2.7887	 0.07623 	 231.0000	 0.00066 	 231.0000	 0.00066 	   0.5775	 0.16447 	 0.000839	 0.00000 	 0.000839	 0.00000 	  11.5500	 0.02186 	  11.5500	 0.02621 
	 116	   7.0320	 0.02561 	   7.0320	 0.02326 	   2.8128	 0.07718 	 233.0000	 0.00066 	 233.0000	 0.00066 	   0.5825	 0.18936 	 0.000855	 0.00000 	 0.000855	 0.00000 	  11.6500	 0.02164 	  11.6500	 0.02126 
	 117	   7.0924	 0.02545 	   7.0924	 0.02315 	   2.8370	 0.07814 	 235.0000	 0.00067 	 235.0000	 0.00066 	   0.5875	 0.16880 	 0.000871	 0.00000 	 0.000871	 0.00000 	  11.7500	 0.02078 	  11.7500	 0.02248 
	 118	   7.1528	 0.02530 	   7.1528	 0.02305 	   2.8611	 0.07911 	 237.0000	 0.00067 	 237.0000	 0.00066 	   0.5925	 0.18124 	 0.000887	 0.00000 	 0.000887	 0.00000 	  11.8500	 0.02210 	  11.8500	 0.02032 
	 119	   7.2131	 0.02515 	   7.2131	 0.02295 	   2.8852	 0.08008 	 239.0000	 0.00068 	 239.0000	 0.00066 	   0.5975	 0.18665 	 0.000904	 0.00000 	 0.000904	 0.00000 	  11.9500	 0.02283 	  11.9500	 0.02126 
	 120	   7.2735	 0.02499 	   7.2735	 0.02285 	   2.9094	 0.08107 	 241.0000	 0.00068 	 241.0000	 0.00066 	   0.6025	 0.20288 	 0.000920	 0.00000 	 0.000920	 0.00000 	  12.0500	 0.02240 	  12.0500	 0.02132 
	 121	   7.3338	 0.02484 	   7.3338	 0.02275 	   2.9335	 0.08206 	 243.0000	 0.00068 	 243.0000	 0.00066 	   0.6075	 0.18774 	 0.000938	 0.00000 	 0.000938	 0.00000 	  12.1500	 0.02180 	  12.1500	 0.02023 
	 122	   7.3942	 0.02469 	   7.3942	 0.02265 	   2.9577	 0.08306 	 245.0000	 0.00068 	 245.0000	 0.00065 	   0.6125	 0.19152 	 0.000955	 0.00000 	 0.000955	 0.00000 	  12.2500	 0.02069 	  12.2500	 0.01804 
	 123	   7.4546	 0.02455 	   7.4546	 0.02255 	   2.9818	 0.08406 	 247.0000	 0.00068 	 247.0000	 0.00065 	   0.6175	 0.19098 	 0.000973	 0.00000 	 0.000973	 0.00000 	  12.3500	 0.02151 	  12.3500	 0.01872 
	 124	   7.5149	 0.02440 	   7.5149	 0.02245 	   3.0060	 0.08507 	 249.0000	 0.00068 	 249.0000	 0.00064 	   0.6225	 0.18882 	 0.000991	 0.00000 	 0.000991	 0.00000 	  12.4500	 0.02199 	  12.4500	 0.01764 
	 125	   7.5753	 0.02426 	   7.5753	 0.02236 	   3.0301	 0.08609 	 251.0000	 0.00068 	 251.0000	 0.00064 	   0.6275	 0.17746 	 0.001009	 0.00000 	 0.001009	 0.00000 	  12.5500	 0.02205 	  12.5500	 0.01766 
	 126	   7.6356	 0.02411 	   7.6356	 0.02226 	   3.0543	 0.08711 	 253.0000	 0.00067 	 253.0000	 0.00063 	   0.6325	 0.19152 	 0.001028	 0.00000 	 0.001028	 0.00000 	  12.6500	 0.01950 	  12.6500	 0.01742 
	 127	   7.6960	 0.02397 	   7.6960	 0.02217 	   3.0784	 0.08814 	 255.0000	 0.00067 	 255.0000	 0.00063 	   0.6375	 0.18395 	 0.001047	 0.00000 	 0.001047	 0.00000 	  12.7500	 0.01956 	  12.7500	 0.01528 
	 128	   7.7564	 0.02383 	   7.7564	 0.02208 	   3.1025	 0.08917 	 257.0000	 0.00067 	 257.0000	 0.00063 	   0.6425	 0.17150 	 0.001067	 0.00000 	 0.001067	 0.00000 	  12.8500	 0.02213 	  12.8500	 0.01558 
	 129	   7.8167	 0.02370 	   7.8167	 0.02198 	   3.1267	 0.09020 	 259.0000	 0.00067 	 259.0000	 0.00063 	   0.6475	 0.17096 	 0.001086	 0.00000 	 0.001086	 0.00000 	  12.9500	 0.01980 	  12.9500	 0.01301 
	 130	   7.8771	 0.02356 	   7.8771	 0.02189 	   3.1508	 0.09124 	 261.0000	 0.00067 	 261.0000	 0.00063 	   0.6525	 0.16664 	 0.001107	 0.00000 	 0.001107	 0.00000 	  13.0500	 0.02113 	  13.0500	 0.01371 
	 131	   7.9374	 0.02343 	   7.9374	 0.02180 	   3.1750	 0.09227 	 263.0000	 0.00067 	 263.0000	 0.00063 	   0.6575	 0.17096 	 0.001127	 0.00000 	 0.001127	 0.00000 	  13.1500	 0.02161 	  13.1500	 0.01412 
	 132	   7.9978	 0.02329 	   7.9978	 0.02171 	   3.1991	 0.09331 	 265.0000	 0.00067 	 265.0000	 0.00063 	   0.6625	 0.16772 	 0.001148	 0.00000 	 0.001148	 0.00000 	  13.2500	 0.02029 	  13.2500	 0.01298 
	 133	   8.0582	 0.02316 	   8.0582	 0.02162 	   3.2233	 0.09436 	 267.0000	 0.00067 	 267.0000	 0.00063 	   0.6675	 0.18719 	 0.001169	 0.00000 	 0.001169	 0.00000 	  13.3500	 0.02032 	  13.3500	 0.01244 
	 134	   8.1185	 0.02303 	   8.1185	 0.02153 	   3.2474	 0.09540 	 269.0000	 0.00068 	 269.0000	 0.00063 	   0.6725	 0.17367 	 0.001191	 0.00000 	 0.001191	 0.00000 	  13.4500	 0.02029 	  13.4500	 0.01301 
	 135	   8.1789	 0.02290 	   8.1789	 0.02144 	   3.2716	 0.09644 	 271.0000	 0.00068 	 271.0000	 0.00062 	   0.6775	 0.17259 	 0.001213	 0.00000 	 0.001213	 0.00000 	  13.5500	 0.01967 	  13.5500	 0.01266 
	 136	   8.2393	 0.02277 	   8.2393	 0.02135 	   3.2957	 0.09749 	 273.0000	 0.00068 	 273.0000	 0.00062 	   0.6825	 0.17313 	 0.001236	 0.00000 	 0.001236	 0.00000 	  13.6500	 0.02013 	  13.6500	 0.01215 
	 137	   8.2996	 0.02265 	   8.2996	 0.02127 	   3.3198	 0.09853 	 275.0000	 0.00068 	 275.0000	 0.00062 	   0.6875	 0.16014 	 0.001259	 0.00000 	 0.001259	 0.00000 	  13.7500	 0.01950 	  13.7500	 0.01296 
	 138	   8.3600	 0.02252 	   8.3600	 0.02118 	   3.3440	 0.09957 	 277.0000	 0.00067 	 277.0000	 0.00061 	   0.6925	 0.17800 	 0.001282	 0.00000 	 0.001282	 0.00000 	  13.8500	 0.01948 	  13.8500	 0.01290 
	 139	   8.4203	 0.02240 	   8.4203	 0.02110 	   3.3681	 0.10061 	 279.0000	 0.00067 	 279.0000	 0.00061 	   0.6975	 0.15960 	 0.001306	 0.00000 	 0.001306	 0.00000 	  13.9500	 0.01934 	  13.9500	 0.01087 
	 140	   8.4807	 0.02228 	   8.4807	 0.02101 	   3.3923	 0.10165 	 281.0000	 0.00066 	 281.0000	 0.00060 	   0.7025	 0.16880 	 0.001330	 0.00000 	 0.001330	 0.00000 	  14.0500	 0.01885 	  14.0500	 0.01069 
	 141	   8.5411	 0.02216 	   8.5411	 0.02092 	   3.4164	 0.10269 	 283.0000	 0.00066 	 283.0000	 0.00060 	   0.7075	 0.16393 	 0.001355	 0.00000 	 0.001355	 0.00000 	  14.1500	 0.01959 	  14.1500	 0.01196 
	 142	   8.6014	 0.02204 	   8.6014	 0.02084 	   3.4406	 0.10372 	 285.0000	 0.00065 	 285.0000	 0.00060 	   0.7125	 0.15690 	 0.001380	 0.00000 	 0.001380	 0.00000 	  14.2500	 0.01950 	  14.2500	 0.01009 
	 143	   8.6618	 0.02192 	   8.6618	 0.02076 	   3.4647	 0.10475 	 287.0000	 0.00065 	 287.0000	 0.00060 	   0.7175	 0.16664 	 0.001406	 0.00000 	 0.001406	 0.00000 	  14.3500	 0.02088 	  14.3500	 0.00979 
	 144	   8.7221	 0.02181 	   8.7221	 0.02067 	   3.4889	 0.10577 	 289.0000	 0.00065 	 289.0000	 0.00060 	   0.7225	 0.16501 	 0.001432	 0.00000 	 0.001432	 0.00000 	  14.4500	 0.01969 	  14.4500	 0.00912 
	 145	   8.7825	 0.02170 	   8.7825	 0.02059 	   3.5130	 0.10680 	 291.0000	 0.00065 	 291.0000	 0.00061 	   0.7275	 0.17313 	 0.001459	 0.00000 	 0.001459	 0.00000 	  14.5500	 0.02126 	  14.5500	 0.00893 
	 146	   8.8429	 0.02158 	   8.8429	 0.02051 	   3.5371	 0.10781 	 293.0000	 0.00064 	 293.0000	 0.00061 	   0.7325	 0.17042 	 0.001486	 0.00000 	 0.001486	 0.00000 	  14.6500	 0.01894 	  14.6500	 0.00822 
	 147	   8.9032	 0.02147 	   8.9032	 0.02043 	   3.5613	 0.10882 	 295.0000	 0.00064 	 295.0000	 0.00061 	   0.7375	 0.17746 	 0.001514	 0.00000 	 0.001514	 0.00000 	  14.7500	 0.01793 	  14.7500	 0.00885 
	 148	   8.9636	 0.02136 	   8.9636	 0.02035 	   3.5854	 0.10983 	 297.0000	 0.00064 	 297.0000	 0.00060 	   0.7425	 0.15906 	 0.001542	 0.00000 	 0.001542	 0.00000 	  14.8500	 0.01802 	  14.8500	 0.00849 
	 149	   9.0239	 0.02125 	   9.0239	 0.02027 	   3.6096	 0.11083 	 299.0000	 0.00064 	 299.0000	 0.00060 	   0.7475	 0.17205 	 0.001570	 0.00000 	 0.001570	 0.00000 	  14.9500	 0.01959 	  14.9500	 0.00803 
	 150	   9.0843	 0.02115 	   9.0843	 0.02019 	   3.6337	 0.11182 	 301.0000	 0.00064 	 301.0000	 0.00060 	   0.7525	 0.14067 	 0.001600	 0.00000 	 0.001600	 0.00000 	  15.0500	 0.01975 	  15.0500	 0.00812 
	 151	   9.1447	 0.02104 	   9.1447	 0.02011 	   3.6579	 0.11281 	 303.0000	 0.00064 	 303.0000	 0.00059 	   0.7575	 0.14337 	 0.001629	 0.00000 	 0.001629	 0.00000 	  15.1500	 0.01991 	  15.1500	 0.00868 
	 152	   9.2050	 0.02094 	   9.2050	 0.02004 	   3.6820	 0.11379 	 305.0000	 0.00064 	 305.0000	 0.00059 	   0.7625	 0.17962 	 0.001660	 0.00000 	 0.001660	 0.00000 	  15.2500	 0.01796 	  15.2500	 0.00784 
	 153	   9.2654	 0.02083 	   9.2654	 0.01996 	   3.7062	 0.11476 	 307.0000	 0.00065 	 307.0000	 0.00059 	   0.7675	 0.16826 	 0.001690	 0.00000 	 0.001690	 0.00000 	  15.3500	 0.01818 	  15.3500	 0.00698 
	 154	   9.3257	 0.02073 	   9.3257	 0.01989 	   3.7303	 0.11572 	 309.0000	 0.00065 	 309.0000	 0.00059 	   0.7725	 0.14716 	 0.001722	 0.00000 	 0.001722	 0.00000 	  15.4500	 0.01848 	  15.4500	 0.00601 
	 155	   9.3861	 0.02063 	   9.3861	 0.01981 	   3.7544	 0.11667 	 311.0000	 0.00065 	 311.0000	 0.00059 	   0.7775	 0.15798 	 0.001754	 0.00000 	 0.001754	 0.00000 	  15.5500	 0.01748 	  15.5500	 0.00495 
	 156	   9.4465	 0.02053 	   9.4465	 0.01974 	   3.7786	 0.11762 	 313.0000	 0.00064 	 313.0000	 0.00059 	   0.7825	 0.14770 	 0.001786	 0.00000 	 0.001786	 0.00000 	  15.6500	 0.01921 	  15.6500	 0.00730 
	 157	   9.5068	 0.02044 	   9.5068	 0.01966 	   3.8027	 0.11856 	 315.0000	 0.00064 	 315.0000	 0.00059 	   0.7875	 0.15365 	 0.001820	 0.00000 	 0.001820	 0.00000 	  15.7500	 0.01821 	  15.7500	 0.00655 
	 158	   9.5672	 0.02034 	   9.5672	 0.01959 	   3.8269	 0.11948 	 317.0000	 0.00064 	 317.0000	 0.00059 	   0.7925	 0.14608 	 0.001854	 0.00000 	 0.001854	 0.00000 	  15.8500	 0.01902 	  15.8500	 0.00633 
	 159	   9.6275	 0.02025 	   9.6275	 0.01952 	   3.8510	 0.12040 	 319.0000	 0.00064 	 319.0000	 0.00059 	   0.7975	 0.15690 	 0.001888	 0.00000 	 0.001888	 0.00000 	  15.9500	 0.01880 	  15.9500	 0.00579 
	 160	   9.6879	 0.02015 	   9.6879	 0.01945 	   3.8752	 0.12130 	 321.0000	 0.00063 	 321.0000	 0.00059 	   0.8025	 0.15203 	 0.001923	 0.00000 	 0.001923	 0.00000 	  16.0500	 0.01872 	  16.0500	 0.00703 
	 161	   9.7483	 0.02006 	   9.7483	 0.01938 	   3.8993	 0.12220 	 323.0000	 0.00063 	 323.0000	 0.00058 	   0.8075	 0.14986 	 0.001959	 0.00000 	 0.001959	 0.00000 	  16.1500	 0.01656 	  16.1500	 0.00609 
	 162	   9.8086	 0.01997 	   9.8086	 0.01931 	   3.9235	 0.12308 	 325.0000	 0.00063 	 325.0000	 0.00058 	   0.8125	 0.15095 	 0.001995	 0.00000 	 0.001995	 0.00000 	  16.2500	 0.02007 	  16.2500	 0.00457 
	 163	   9.8690	 0.01988 	   9.8690	 0.01924 	   3.9476	 0.12395 	 327.0000	 0.00063 	 327.0000	 0.00058 	   0.8175	 0.15311 	 0.002032	 0.00000 	 0.002032	 0.00000 	  16.3500	 0.01891 	  16.3500	 0.00622 
	 164	   9.9294	 0.01979 	   9.9294	 0.01918 	   3.9717	 0.12481 	 329.0000	 0.00064 	 329.0000	 0.00058 	   0.8225	 0.14554 	 0.002070	 0.00000 	 0.002070	 0.00000 	  16.4500	 0.01783 	  16.4500	 0.00525 
	 165	   9.9897	 0.01971 	   9.9897	 0.01911 	   3.9959	 0.12565 	 331.0000	 0.00064 	 331.0000	 0.00058 	   0.8275	 0.14986 	 0.002109	 0.00000 	 0.002109	 0.00000 	  16.5500	 0.01750 	  16.5500	 0.00544 
	 166	  10.0501	 0.01962 	  10.0501	 0.01904 	   4.0200	 0.12649 	 333.0000	 0.00064 	 333.0000	 0.00058 	   0.8325	 0.13850 	 0.002148	 0.00000 	 0.002148	 0.00000 	  16.6500	 0.01807 	  16.6500	 0.00533 
	 167	  10.1104	 0.01954 	  10.1104	 0.01898 	   4.0442	 0.12731 	 335.0000	 0.00063 	 335.0000	 0.00058 	   0.8375	 0.15960 	 0.002188	 0.00000 	 0.002188	 0.00000 	  16.7500	 0.01756 	  16.7500	 0.00471 
	 168	  10.1708	 0.01946 	  10.1708	 0.01891 	   4.0683	 0.12812 	 337.0000	 0.00063 	 337.0000	 0.00058 	   0.8425	 0.14121 	 0.002228	 0.00000 	 0.002228	 0.00000 	  16.8500	 0.01950 	  16.8500	 0.00468 
	 169	  10.2312	 0.01938 	  10.2312	 0.01885 	   4.0925	 0.12891 	 339.0000	 0.00063 	 339.0000	 0.00058 	   0.8475	 0.15744 	 0.002270	 0.00000 	 0.002270	 0.00000 	  16.9500	 0.01850 	  16.9500	 0.00482 
	 170	  10.2915	 0.01930 	  10.2915	 0.01879 	   4.1166	 0.12969 	 341.0000	 0.00062 	 341.0000	 0.00057 	   0.8525	 0.15581 	 0.002312	 0.00000 	 0.002312	 0.00000 	  17.0500	 0.01821 	  17.0500	 0.00419 
	 171	  10.3519	 0.01922 	  10.3519	 0.01873 	   4.1408	 0.13045 	 343.0000	 0.00062 	 343.0000	 0.00057 	   0.8575	 0.15365 	 0.002355	 0.00000 	 0.002355	 0.00000 	  17.1500	 0.01718 	  17.1500	 0.00381 
	 172	  10.4122	 0.01914 	  10.4122	 0.01867 	   4.1649	 0.13120 	 345.0000	 0.00062 	 345.0000	 0.00057 	   0.8625	 0.14770 	 0.002399	 0.00000 	 0.002399	 0.00000 	  17.2500	 0.01731 	  17.2500	 0.00525 
	 173	  10.4726	 0.01906 	  10.4726	 0.01861 	   4.1890	 0.13194 	 347.0000	 0.00062 	 347.0000	 0.00057 	   0.8675	 0.14121 	 0.002443	 0.00000 	 0.002443	 0.00000 	  17.3500	 0.01894 	  17.3500	 0.00344 
	 174	  10.5330	 0.01899 	  10.5330	 0.01855 	   4.2132	 0.13266 	 349.0000	 0.00062 	 349.0000	 0.00057 	   0.8725	 0.13850 	 0.002489	 0.00000 	 0.002489	 0.00000 	  17.4500	 0.01818 	  17.4500	 0.00384 
	 175	  10.5933	 0.01891 	  10.5933	 0.01849 	   4.2373	 0.13336 	 351.0000	 0.00062 	 351.0000	 0.00057 	   0.8775	 0.14067 	 0.002535	 0.00000 	 0.002535	 0.00000 	  17.5500	 0.01688 	  17.5500	 0.00414 
	 176	  10.6537	 0.01884 	  10.6537	 0.01843 	   4.2615	 0.13405 	 353.0000	 0.00062 	 353.0000	 0.00057 	   0.8825	 0.14283 	 0.002582	 0.00000 	 0.002582	 0.00000 	  17.6500	 0.01550 	  17.6500	 0.00346 
	 177	  10.7140	 0.01877 	  10.7140	 0.01838 	   4.2856	 0.13473 	 355.0000	 0.00062 	 355.0000	 0.00057 	   0.8875	 0.14716 	 0.002630	 0.00000 	 0.002630	 0.00000 	  17.7500	 0.01699 	  17.7500	 0.00390 
	 178	  10.7744	 0.01870 	  10.7744	 0.01832 	   4.3098	 0.13538 	 357.0000	 0.00063 	 357.0000	 0.00057 	   0.8925	 0.13255 	 0.002679	 0.00000 	 0.002679	 0.00000 	  17.8500	 0.01913 	  17.8500	 0.00330 
	 179	  10.8348	 0.01863 	  10.8348	 0.01827 	   4.3339	 0.13602 	 359.0000	 0.00063 	 359.0000	 0.00057 	   0.8975	 0.13471 	 0.002729	 0.00000 	 0.002729	 0.00000 	  17.9500	 0.01891 	  17.9500	 0.00338 
	 180	  10.8951	 0.01856 	  10.8951	 0.01821 	   4.3581	 0.13665 	 361.0000	 0.00063 	 361.0000	 0.00057 	   0.9025	 0.15419 	 0.002780	 0.00000 	 0.002780	 0.00000 	  18.0500	 0.01639 	  18.0500	 0.00344 
	 181	  10.9555	 0.01850 	  10.9555	 0.01816 	   4.3822	 0.13725 	 363.0000	 0.00063 	 363.0000	 0.00057 	   0.9075	 0.13039 	 0.002831	 0.00000 	 0.002831	 0.00000 	  18.1500	 0.01696 	  18.1500	 0.00319 
	 182	  11.0158	 0.01843 	  11.0158	 0.01811 	   4.4063	 0.13784 	 365.0000	 0.00063 	 365.0000	 0.00057 	   0.9125	 0.13580 	 0.002884	 0.00000 	 0.002884	 0.00000 	  18.2500	 0.01645 	  18.2500	 0.00346 
	 183	  11.0762	 0.01837 	  11.0762	 0.01806 	   4.4305	 0.13841 	 367.0000	 0.00063 	 367.0000	 0.00057 	   0.9175	 0.12335 	 0.002938	 0.00000 	 0.002938	 0.00000 	  18.3500	 0.01780 	  18.3500	 0.00338 
	 184	  11.1366	 0.01830 	  11.1366	 0.01800 	   4.4546	 0.13897 	 369.0000	 0.00063 	 369.0000	 0.00058 	   0.9225	 0.14337 	 0.002992	 0.00000 	 0.002992	 0.00000 	  18.4500	 0.01637 	  18.4500	 0.00314 
	 185	  11.1969	 0.01824 	  11.1969	 0.01795 	   4.4788	 0.13951 	 371.0000	 0.00063 	 371.0000	 0.00058 	   0.9275	 0.15257 	 0.003048	 0.00000 	 0.003048	 0.00000 	  18.5500	 0.01596 	  18.5500	 0.00284 
	 186	  11.2573	 0.01818 	  11.2573	 0.01790 	   4.5029	 0.14003 	 373.0000	 0.00063 	 373.0000	 0.00058 	   0.9325	 0.14067 	 0.003105	 0.00000 	 0.003105	 0.00000 	  18.6500	 0.01582 	  18.6500	 0.00268 
	 187	  11.3177	 0.01812 	  11.3177	 0.01786 	   4.5271	 0.14053 	 375.0000	 0.00062 	 375.0000	 0.00058 	   0.9375	 0.13471 	 0.003162	 0.00000 	 0.003162	 0.00000 	  18.7500	 0.01661 	  18.7500	 0.00281 
	 188	  11.3780	 0.01806 	  11.3780	 0.01781 	   4.5512	 0.14101 	 377.0000	 0.00062 	 377.0000	 0.00058 	   0.9425	 0.13904 	 0.003221	 0.00000 	 0.003221	 0.00000 	  18.8500	 0.01599 	  18.8500	 0.00338 
	 189	  11.4384	 0.01800 	  11.4384	 0.01776 	   4.5753	 0.14148 	 379.0000	 0.00062 	 379.0000	 0.00058 	   0.9475	 0.14662 	 0.003281	 0.00000 	 0.003281	 0.00000 	  18.9500	 0.01715 	  18.9500	 0.00306 
	 190	  11.4987	 0.01794 	  11.4987	 0.01771 	   4.5995	 0.14193 	 381.0000	 0.00061 	 381.0000	 0.00058 	   0.9525	 0.13958 	 0.003342	 0.00000 	 0.003342	 0.00000 	  19.0500	 0.01591 	  19.0500	 0.00322 
	 191	  11.5591	 0.01789 	  11.5591	 0.01767 	   4.6236	 0.14236 	 383.0000	 0.00061 	 383.0000	 0.00058 	   0.9575	 0.13742 	 0.003404	 0.00000 	 0.003404	 0.00000 	  19.1500	 0.01588 	  19.1500	 0.00249 
	 192	  11.6195	 0.01783 	  11.6195	 0.01762 	   4.6478	 0.14277 	 385.0000	 0.00061 	 385.0000	 0.00058 	   0.9625	 0.14229 	 0.003467	 0.00000 	 0.003467	 0.00000 	  19.2500	 0.01574 	  19.2500	 0.00311 
	 193	  11.6798	 0.01778 	  11.6798	 0.01758 	   4.6719	 0.14317 	 387.0000	 0.00061 	 387.0000	 0.00058 	   0.9675	 0.13201 	 0.003532	 0.00000 	 0.003532	 0.00000 	  19.3500	 0.01737 	  19.3500	 0.00233 
	 194	  11.7402	 0.01772 	  11.7402	 0.01753 	   4.6961	 0.14354 	 389.0000	 0.00060 	 389.0000	 0.00057 	   0.9725	 0.14662 	 0.003597	 0.00000 	 0.003597	 0.00000 	  19.4500	 0.01545 	  19.4500	 0.00268 
	 195	  11.8005	 0.01767 	  11.8005	 0.01749 	   4.7202	 0.14390 	 391.0000	 0.00061 	 391.0000	 0.00057 	   0.9775	 0.13417 	 0.003664	 0.00000 	 0.003664	 0.00000 	  19.5500	 0.01531 	  19.5500	 0.00292 
	 196	  11.8609	 0.01762 	  11.8609	 0.01745 	   4.7444	 0.14424 	 393.0000	 0.00061 	 393.0000	 0.00057 	   0.9825	 0.11794 	 0.003733	 0.00000 	 0.003733	 0.00000 	  19.6500	 0.01702 	  19.6500	 0.00233 
	 197	  11.9213	 0.01757 	  11.9213	 0.01741 	   4.7685	 0.14456 	 395.0000	 0.00061 	 395.0000	 0.00057 	   0.9875	 0.12498 	 0.003802	 0.00000 	 0.003802	 0.00000 	  19.7500	 0.01669 	  19.7500	 0.00227 
	 198	  11.9816	 0.01752 	  11.9816	 0.01736 	   4.7926	 0.14486 	 397.0000	 0.00061 	 397.0000	 0.00057 	   0.9925	 0.14337 	 0.003873	 0.00000 	 0.003873	 0.00000 	  19.8500	 0.01669 	  19.8500	 0.00254 
	 199	  12.0420	 0.01747 	  12.0420	 0.01732 	   4.8168	 0.14515 	 399.0000	 0.00061 	 399.0000	 0.00057 	   0.9975	 0.13526 	 0.003945	 0.00000 	 0.003945	 0.00000 	  19.9500	 0.01650 	  19.9500	 0.00292 
	 200	  12.1023	 0.01742 	  12.1023	 0.01728 	   4.8409	 0.14541 	 401.0000	 0.00061 	 401.0000	 0.00057 	   1.0025	 0.11307 	 0.004018	 0.00000 	 0.004018	 0.00000 	  20.0500	 0.01572 	  20.0500	 0.00233 
	 201	  12.1627	 0.01737 	  12.1627	 0.01724 	   4.8651	 0.14566 	 403.0000	 0.00061 	 403.0000	 0.00058 	   1.0075	 0.14012 	 0.004093	 0.00000 	 0.004093	 0.00000 	  20.1500	 0.01572 	  20.1500	 0.00195 
	 202	  12.2231	 0.01732 	  12.2231	 0.01720 	   4.8892	 0.14589 	 405.0000	 0.00061 	 405.0000	 0.00058 	   1.0125	 0.13309 	 0.004169	 0.00000 	 0.004169	 0.00000 	  20.2500	 0.01696 	  20.2500	 0.00238 
	 203	  12.2834	 0.01728 	  12.2834	 0.01717 	   4.9134	 0.14610 	 407.0000	 0.00061 	 407.0000	 0.00058 	   1.0175	 0.14391 	 0.004246	 0.00000 	 0.004246	 0.00000 	  20.3500	 0.01696 	  20.3500	 0.00173 
	 204	  12.3438	 0.01723 	  12.3438	 0.01713 	   4.9375	 0.14630 	 409.0000	 0.00061 	 409.0000	 0.00058 	   1.0225	 0.12065 	 0.004325	 0.00000 	 0.004325	 0.00000 	  20.4500	 0.01493 	  20.4500	 0.00192 
	 205	  12.4041	 0.01719 	  12.4041	 0.01709 	   4.9617	 0.14647 	 411.0000	 0.00061 	 411.0000	 0.00058 	   1.0275	 0.12011 	 0.004406	 0.00000 	 0.004406	 0.00000 	  20.5500	 0.01415 	  20.5500	 0.00170 
	 206	  12.4645	 0.01714 	  12.4645	 0.01705 	   4.9858	 0.14663 	 413.0000	 0.00062 	 413.0000	 0.00058 	   1.0325	 0.12389 	 0.004487	 0.00000 	 0.004487	 0.00000 	  20.6500	 0.01534 	  20.6500	 0.00176 
	 207	  12.5249	 0.01710 	  12.5249	 0.01702 	   5.0099	 0.14677 	 415.0000	 0.00062 	 415.0000	 0.00058 	   1.0375	 0.12335 	 0.004571	 0.00000 	 0.004571	 0.00000 	  20.7500	 0.01569 	  20.7500	 0.00187 
	 208	  12.5852	 0.01706 	  12.5852	 0.01698 	   5.0341	 0.14689 	 417.0000	 0.00062 	 417.0000	 0.00058 	   1.0425	 0.13958 	 0.004656	 0.00000 	 0.004656	 0.00000 	  20.8500	 0.01493 	  20.8500	 0.00197 
	 209	  12.6456	 0.01702 	  12.6456	 0.01695 	   5.0582	 0.14700 	 419.0000	 0.00062 	 419.0000	 0.00057 	   1.0475	 0.12768 	 0.004742	 0.00000 	 0.004742	 0.00000 	  20.9500	 0.01431 	  20.9500	 0.00143 
	 210	  12.7060	 0.01697 	  12.7060	 0.01691 	   5.0824	 0.14709 	 421.0000	 0.00062 	 421.0000	 0.00057 	   1.0525	 0.12011 	 0.004831	 0.00000 	 0.004831	 0.00000 	  21.0500	 0.01766 	  21.0500	 0.00165 
	 211	  12.7663	 0.01693 	  12.7663	 0.01688 	   5.1065	 0.14716 	 423.0000	 0.00062 	 423.0000	 0.00057 	   1.0575	 0.10929 	 0.004920	 0.00000 	 0.004920	 0.00000 	  21.1500	 0.01537 	  21.1500	 0.00114 
	 212	  12.8267	 0.01689 	  12.8267	 0.01684 	   5.1307	 0.14721 	 425.0000	 0.00063 	 425.0000	 0.00057 	   1.0625	 0.11957 	   0.0050	 0.00000 	   0.0050	 0.00000 	  21.2500	 0.01607 	  21.2500	 0.00162 
	 213	  12.8870	 0.01686 	  12.8870	 0.01681 	   5.1548	 0.14725 	 427.0000	 0.00063 	 427.0000	 0.00057 	   1.0675	 0.12011 	   0.0051	 0.00000 	   0.0051	 0.00000 	  21.3500	 0.01371 	  21.3500	 0.00135 
	 214	  12.9474	 0.01682 	  12.9474	 0.01678 	   5.1790	 0.14727 	 429.0000	 0.00063 	 429.0000	 0.00057 	   1.0725	 0.12389 	   0.0052	 0.00000 	   0.0052	 0.00000 	  21.4500	 0.01610 	  21.4500	 0.00179 
	 215	  13.0078	 0.01678 	  13.0078	 0.01674 	   5.2031	 0.14728 	 431.0000	 0.00063 	 431.0000	 0.00057 	   1.0775	 0.10983 	   0.0053	 0.00000 	   0.0053	 0.00000 	  21.5500	 0.01550 	  21.5500	 0.00176 
	 216	  13.0681	 0.01674 	  13.0681	 0.01671 	   5.2272	 0.14726 	 433.0000	 0.00063 	 433.0000	 0.00057 	   1.0825	 0.10279 	   0.0054	 0.00000 	   0.0054	 0.00000 	  21.6500	 0.01672 	  21.6500	 0.00133 
	 217	  13.1285	 0.01671 	  13.1285	 0.01668 	   5.2514	 0.14723 	 435.0000	 0.00063 	 435.0000	 0.00057 	   1.0875	 0.11848 	   0.0055	 0.00000 	   0.0055	 0.00000 	  21.7500	 0.01374 	  21.7500	 0.00200 
	 218	  13.1888	 0.01667 	  13.1888	 0.01665 	   5.2755	 0.14719 	 437.0000	 0.00063 	 437.0000	 0.00057 	   1.0925	 0.10875 	   0.0056	 0.00000 	   0.0056	 0.00000 	  21.8500	 0.01496 	  21.8500	 0.00133 
	 219	  13.2492	 0.01663 	  13.2492	 0.01662 	   5.2997	 0.14713 	 439.0000	 0.00063 	 439.0000	 0.00057 	   1.0975	 0.10983 	   0.0057	 0.00000 	   0.0057	 0.00000 	  21.9500	 0.01396 	  21.9500	 0.00179 
	 220	  13.3096	 0.01660 	  13.3096	 0.01659 	   5.3238	 0.14705 	 441.0000	 0.00062 	 441.0000	 0.00057 	   1.1025	 0.12714 	   0.0058	 0.00000 	   0.0058	 0.00000 	  22.0500	 0.01531 	  22.0500	 0.00133 
	 221	  13.3699	 0.01656 	  13.3699	 0.01656 	   5.3480	 0.14696 	 443.0000	 0.00062 	 443.0000	 0.00057 	   1.1075	 0.10442 	   0.0059	 0.00000 	   0.0059	 0.00000 	  22.1500	 0.01458 	  22.1500	 0.00124 
	 222	  13.4303	 0.01653 	  13.4303	 0.01653 	   5.3721	 0.14685 	 445.0000	 0.00062 	 445.0000	 0.00057 	   1.1125	 0.10171 	   0.0060	 0.00000 	   0.0060	 0.00000 	  22.2500	 0.01399 	  22.2500	 0.00124 
	 223	  13.4906	 0.01650 	  13.4906	 0.01650 	   5.3963	 0.14673 	 447.0000	 0.00061 	 447.0000	 0.00057 	   1.1175	 0.10875 	   0.0061	 0.00000 	   0.0061	 0.00000 	  22.3500	 0.01404 	  22.3500	 0.00097 
	 224	  13.5510	 0.01646 	  13.5510	 0.01647 	   5.4204	 0.14659 	 449.0000	 0.00061 	 449.0000	 0.00057 	   1.1225	 0.11578 	   0.0063	 0.00000 	   0.0063	 0.00000 	  22.4500	 0.01512 	  22.4500	 0.00181 
	 225	  13.6114	 0.01643 	  13.6114	 0.01644 	   5.4445	 0.14644 	 451.0000	 0.00061 	 451.0000	 0.00057 	   1.1275	 0.11740 	   0.0064	 0.00000 	   0.0064	 0.00000 	  22.5500	 0.01553 	  22.5500	 0.00076 
	 226	  13.6717	 0.01640 	  13.6717	 0.01641 	   5.4687	 0.14627 	 453.0000	 0.00060 	 453.0000	 0.00057 	   1.1325	 0.11578 	   0.0065	 0.00000 	   0.0065	 0.00000 	  22.6500	 0.01371 	  22.6500	 0.00062 
	 227	  13.7321	 0.01637 	  13.7321	 0.01639 	   5.4928	 0.14609 	 455.0000	 0.00060 	 455.0000	 0.00057 	   1.1375	 0.10279 	   0.0066	 0.00000 	   0.0066	 0.00000 	  22.7500	 0.01401 	  22.7500	 0.00165 
	 228	  13.7924	 0.01634 	  13.7924	 0.01636 	   5.5170	 0.14590 	 457.0000	 0.00060 	 457.0000	 0.00057 	   1.1425	 0.11524 	   0.0067	 0.00000 	   0.0067	 0.00000 	  22.8500	 0.01393 	  22.8500	 0.00116 
	 229	  13.8528	 0.01631 	  13.8528	 0.01633 	   5.5411	 0.14569 	 459.0000	 0.00060 	 459.0000	 0.00057 	   1.1475	 0.10983 	   0.0069	 0.00000 	   0.0069	 0.00000 	  22.9500	 0.01472 	  22.9500	 0.00105 
	 230	  13.9132	 0.01628 	  13.9132	 0.01631 	   5.5653	 0.14547 	 461.0000	 0.00060 	 461.0000	 0.00057 	   1.1525	 0.08440 	   0.0070	 0.00000 	   0.0070	 0.00000 	  23.0500	 0.01377 	  23.0500	 0.00111 
	 231	  13.9735	 0.01625 	  13.9735	 0.01628 	   5.5894	 0.14523 	 463.0000	 0.00059 	 463.0000	 0.00057 	   1.1575	 0.10442 	   0.0071	 0.00000 	   0.0071	 0.00000 	  23.1500	 0.01377 	  23.1500	 0.00122 
	 232	  14.0339	 0.01622 	  14.0339	 0.01626 	   5.6136	 0.14498 	 465.0000	 0.00059 	 465.0000	 0.00057 	   1.1625	 0.09793 	   0.0072	 0.00000 	   0.0072	 0.00000 	  23.2500	 0.01428 	  23.2500	 0.00087 
	 233	  14.0942	 0.01619 	  14.0942	 0.01623 	   5.6377	 0.14472 	 467.0000	 0.00059 	 467.0000	 0.00056 	   1.1675	 0.11145 	   0.0074	 0.00000 	   0.0074	 0.00000 	  23.3500	 0.01534 	  23.3500	 0.00062 
	 234	  14.1546	 0.01616 	  14.1546	 0.01620 	   5.6618	 0.14444 	 469.0000	 0.00059 	 469.0000	 0.00056 	   1.1725	 0.09684 	   0.0075	 0.00000 	   0.0075	 0.00000 	  23.4500	 0.01447 	  23.4500	 0.00081 
	 235	  14.2150	 0.01614 	  14.2150	 0.01618 	   5.6860	 0.14415 	 471.0000	 0.00059 	 471.0000	 0.00056 	   1.1775	 0.09468 	   0.0077	 0.00000 	   0.0077	 0.00000 	  23.5500	 0.01263 	  23.5500	 0.00100 
	 236	  14.2753	 0.01611 	  14.2753	 0.01616 	   5.7101	 0.14385 	 473.0000	 0.00059 	 473.0000	 0.00056 	   1.1825	 0.10442 	   0.0078	 0.00000 	   0.0078	 0.00000 	  23.6500	 0.01401 	  23.6500	 0.00081 
	 237	  14.3357	 0.01608 	  14.3357	 0.01613 	   5.7343	 0.14354 	 475.0000	 0.00059 	 475.0000	 0.00057 	   1.1875	 0.09847 	   0.0079	 0.00000 	   0.0079	 0.00000 	  23.7500	 0.01271 	  23.7500	 0.00100 
	 238	  14.3961	 0.01606 	  14.3961	 0.01611 	   5.7584	 0.14321 	 477.0000	 0.00059 	 477.0000	 0.00057 	   1.1925	 0.10712 	   0.0081	 0.00000 	   0.0081	 0.00000 	  23.8500	 0.01488 	  23.8500	 0.00105 
	 239	  14.4564	 0.01603 	  14.4564	 0.01608 	   5.7826	 0.14288 	 479.0000	 0.00059 	 479.0000	 0.00057 	   1.1975	 0.11903 	   0.0082	 0.00000 	   0.0082	 0.00000 	  23.9500	 0.01326 	  23.9500	 0.00100 
	 240	  14.5168	 0.01600 	  14.5168	 0.01606 	   5.8067	 0.14253 	 481.0000	 0.00059 	 481.0000	 0.00057 	   1.2025	 0.09143 	   0.0084	 0.00000 	   0.0084	 0.00000 	  24.0500	 0.01307 	  24.0500	 0.00076 
	 241	  14.5771	 0.01598 	  14.5771	 0.01604 	   5.8309	 0.14217 	 483.0000	 0.00059 	 483.0000	 0.00057 	   1.2075	 0.08819 	   0.0086	 0.00000 	   0.0086	 0.00000 	  24.1500	 0.01334 	  24.1500	 0.00062 
	 242	  14.6375	 0.01595 	  14.6375	 0.01602 	   5.8550	 0.14180 	 485.0000	 0.00059 	 485.0000	 0.00057 	   1.2125	 0.09901 	   0.0087	 0.00000 	   0.0087	 0.00000 	  24.2500	 0.01301 	  24.2500	 0.00092 
	 243	  14.6979	 0.01593 	  14.6979	 0.01599 	   5.8791	 0.14141 	 487.0000	 0.00059 	 487.0000	 0.00057 	   1.2175	 0.09414 	   0.0089	 0.00000 	   0.0089	 0.00000 	  24.3500	 0.01385 	  24.3500	 0.00065 
	 244	  14.7582	 0.01591 	  14.7582	 0.01597 	   5.9033	 0.14102 	 489.0000	 0.00059 	 489.0000	 0.00057 	   1.2225	 0.09847 	   0.0090	 0.00000 	   0.0090	 0.00000 	  24.4500	 0.01401 	  24.4500	 0.00095 
	 245	  14.8186	 0.01588 	  14.8186	 0.01595 	   5.9274	 0.14062 	 491.0000	 0.00059 	 491.0000	 0.00057 	   1.2275	 0.08278 	   0.0092	 0.00000 	   0.0092	 0.00000 	  24.5500	 0.01353 	  24.5500	 0.00103 
	 246	  14.8789	 0.01586 	  14.8789	 0.01593 	   5.9516	 0.14020 	 493.0000	 0.00059 	 493.0000	 0.00057 	   1.2325	 0.08710 	   0.0094	 0.00000 	   0.0094	 0.00000 	  24.6500	 0.01163 	  24.6500	 0.00062 
	 247	  14.9393	 0.01584 	  14.9393	 0.01591 	   5.9757	 0.13978 	 495.0000	 0.00059 	 495.0000	 0.00057 	   1.2375	 0.09143 	   0.0095	 0.00000 	   0.0095	 0.00000 	  24.7500	 0.01277 	  24.7500	 0.00092 
	 248	  14.9997	 0.01581 	  14.9997	 0.01589 	   5.9999	 0.13934 	 497.0000	 0.00059 	 497.0000	 0.00057 	   1.2425	 0.07791 	   0.0097	 0.00000 	   0.0097	 0.00000 	  24.8500	 0.01242 	  24.8500	 0.00049 
	 249	  15.0600	 0.01579 	  15.0600	 0.01587 	   6.0240	 0.13890 	 499.0000	 0.00059 	 499.0000	 0.00057 	   1.2475	 0.09468 	   0.0099	 0.00000 	   0.0099	 0.00000 	  24.9500	 0.01269 	  24.9500	 0.00097 
	 250	  15.1204	 0.01577 	  15.1204	 0.01585 	   6.0482	 0.13845 	 501.0000	 0.00059 	 501.0000	 0.00057 	   1.2525	 0.10496 	   0.0101	 0.00000 	   0.0101	 0.00000 	  25.0500	 0.01288 	  25.0500	 0.00065 
	 251	  15.1807	 0.01575 	  15.1807	 0.01583 	   6.0723	 0.13798 	 503.0000	 0.00058 	 503.0000	 0.00056 	   1.2575	 0.09522 	   0.0103	 0.00000 	   0.0103	 0.00000 	  25.1500	 0.01120 	  25.1500	 0.00038 
	 252	  15.2411	 0.01573 	  15.2411	 0.01581 	   6.0964	 0.13751 	 505.0000	 0.00058 	 505.0000	 0.00056 	   1.2625	 0.09197 	   0.0105	 0.00000 	   0.0105	 0.00000 	  25.2500	 0.01344 	  25.2500	 0.00041 
	 253	  15.3015	 0.01570 	  15.3015	 0.01579 	   6.1206	 0.13703 	 507.0000	 0.00058 	 507.0000	 0.00056 	   1.2675	 0.08494 	   0.0107	 0.00000 	   0.0107	 0.00000 	  25.3500	 0.01196 	  25.3500	 0.00057 
	 254	  15.3618	 0.01568 	  15.3618	 0.01577 	   6.1447	 0.13654 	 509.0000	 0.00058 	 509.0000	 0.00056 	   1.2725	 0.08115 	   0.0109	 0.00000 	   0.0109	 0.00000 	  25.4500	 0.01423 	  25.4500	 0.00060 
	 255	  15.4222	 0.01566 	  15.4222	 0.01575 	   6.1689	 0.13604 	 511.0000	 0.00057 	 511.0000	 0.00056 	   1.2775	 0.08386 	   0.0111	 0.00000 	   0.0111	 0.00000 	  25.5500	 0.01252 	  25.5500	 0.00095 
	 256	  15.4825	 0.01564 	  15.4825	 0.01573 	   6.1930	 0.13554 	 513.0000	 0.00057 	 513.0000	 0.00056 	   1.2825	 0.09955 	   0.0113	 0.00000 	   0.0113	 0.00000 	  25.6500	 0.01369 	  25.6500	 0.00035 
	 257	  15.5429	 0.01562 	  15.5429	 0.01571 	   6.2172	 0.13502 	 515.0000	 0.00057 	 515.0000	 0.00056 	   1.2875	 0.08819 	   0.0115	 0.00000 	   0.0115	 0.00000 	  25.7500	 0.01298 	  25.7500	 0.00076 
	 258	  15.6033	 0.01560 	  15.6033	 0.01570 	   6.2413	 0.13450 	 517.0000	 0.00057 	 517.0000	 0.00056 	   1.2925	 0.09955 	   0.0117	 0.00000 	   0.0117	 0.00000 	  25.8500	 0.01355 	  25.8500	 0.00057 
	 259	  15.6636	 0.01558 	  15.6636	 0.01568 	   6.2655	 0.13397 	 519.0000	 0.00057 	 519.0000	 0.00056 	   1.2975	 0.09414 	   0.0119	 0.00000 	   0.0119	 0.00000 	  25.9500	 0.01312 	  25.9500	 0.00073 
	 260	  15.7240	 0.01557 	  15.7240	 0.01566 	   6.2896	 0.13343 	 521.0000	 0.00057 	 521.0000	 0.00056 	   1.3025	 0.09630 	   0.0121	 0.00000 	   0.0121	 0.00000 	  26.0500	 0.01242 	  26.0500	 0.00073 
	 261	  15.7844	 0.01555 	  15.7844	 0.01564 	   6.3137	 0.13289 	 523.0000	 0.00057 	 523.0000	 0.00056 	   1.3075	 0.09197 	   0.0124	 0.00000 	   0.0124	 0.00000 	  26.1500	 0.01358 	  26.1500	 0.00043 
	 262	  15.8447	 0.01553 	  15.8447	 0.01563 	   6.3379	 0.13233 	 525.0000	 0.00057 	 525.0000	 0.00055 	   1.3125	 0.09576 	   0.0126	 0.00000 	   0.0126	 0.00000 	  26.2500	 0.01255 	  26.2500	 0.00041 
	 263	  15.9051	 0.01551 	  15.9051	 0.01561 	   6.3620	 0.13177 	 527.0000	 0.00056 	 527.0000	 0.00055 	   1.3175	 0.08278 	   0.0128	 0.00000 	   0.0128	 0.00000 	  26.3500	 0.01239 	  26.3500	 0.00060 
	 264	  15.9654	 0.01549 	  15.9654	 0.01559 	   6.3862	 0.13121 	 529.0000	 0.00056 	 529.0000	 0.00056 	   1.3225	 0.07791 	   0.0131	 0.00000 	   0.0131	 0.00000 	  26.4500	 0.01133 	  26.4500	 0.00030 
	 265	  16.0258	 0.01547 	  16.0258	 0.01558 	   6.4103	 0.13064 	 531.0000	 0.00056 	 531.0000	 0.00056 	   1.3275	 0.07953 	   0.0133	 0.00000 	   0.0133	 0.00000 	  26.5500	 0.01128 	  26.5500	 0.00054 
	 266	  16.0862	 0.01546 	  16.0862	 0.01556 	   6.4345	 0.13006 	 533.0000	 0.00056 	 533.0000	 0.00056 	   1.3325	 0.07791 	   0.0136	 0.00000 	   0.0136	 0.00000 	  26.6500	 0.01115 	  26.6500	 0.00065 
	 267	  16.1465	 0.01544 	  16.1465	 0.01555 	   6.4586	 0.12947 	 535.0000	 0.00056 	 535.0000	 0.00056 	   1.3375	 0.08061 	   0.0138	 0.00000 	   0.0138	 0.00000 	  26.7500	 0.01263 	  26.7500	 0.00030 
	 268	  16.2069	 0.01542 	  16.2069	 0.01553 	   6.4828	 0.12888 	 537.0000	 0.00057 	 537.0000	 0.00056 	   1.3425	 0.10334 	   0.0141	 0.00000 	   0.0141	 0.00000 	  26.8500	 0.01204 	  26.8500	 0.00051 
	 269	  16.2672	 0.01540 	  16.2672	 0.01551 	   6.5069	 0.12828 	 539.0000	 0.00057 	 539.0000	 0.00056 	   1.3475	 0.09035 	   0.0143	 0.00000 	   0.0143	 0.00000 	  26.9500	 0.01206 	  26.9500	 0.00046 
	 270	  16.3276	 0.01539 	  16.3276	 0.01550 	   6.5310	 0.12768 	 541.0000	 0.00057 	 541.0000	 0.00056 	   1.3525	 0.09251 	   0.0146	 0.00000 	   0.0146	 0.00000 	  27.0500	 0.01069 	  27.0500	 0.00038 
	 271	  16.3880	 0.01537 	  16.3880	 0.01548 	   6.5552	 0.12707 	 543.0000	 0.00057 	 543.0000	 0.00056 	   1.3575	 0.08927 	   0.0149	 0.00000 	   0.0149	 0.00000 	  27.1500	 0.01171 	  27.1500	 0.00049 
	 272	  16.4483	 0.01536 	  16.4483	 0.01547 	   6.5793	 0.12646 	 545.0000	 0.00057 	 545.0000	 0.00056 	   1.3625	 0.07250 	   0.0151	 0.00000 	   0.0151	 0.00000 	  27.2500	 0.01271 	  27.2500	 0.00038 
	 273	  16.5087	 0.01534 	  16.5087	 0.01545 	   6.6035	 0.12584 	 547.0000	 0.00057 	 547.0000	 0.00056 	   1.3675	 0.07791 	   0.0154	 0.00000 	   0.0154	 0.00000 	  27.3500	 0.01147 	  27.3500	 0.00051 
	 274	  16.5690	 0.01532 	  16.5690	 0.01544 	   6.6276	 0.12521 	 549.0000	 0.00057 	 549.0000	 0.00056 	   1.3725	 0.08873 	   0.0157	 0.00000 	   0.0157	 0.00000 	  27.4500	 0.01174 	  27.4500	 0.00027 
	 275	  16.6294	 0.01531 	  16.6294	 0.01543 	   6.6518	 0.12458 	 551.0000	 0.00057 	 551.0000	 0.00056 	   1.3775	 0.07737 	   0.0160	 0.00000 	   0.0160	 0.00000 	  27.5500	 0.01188 	  27.5500	 0.00041 
	 276	  16.6898	 0.01529 	  16.6898	 0.01541 	   6.6759	 0.12395 	 553.0000	 0.00057 	 553.0000	 0.00056 	   1.3825	 0.07953 	   0.0163	 0.00000 	   0.0163	 0.00000 	  27.6500	 0.01236 	  27.6500	 0.00038 
	 277	  16.7501	 0.01528 	  16.7501	 0.01540 	   6.7000	 0.12331 	 555.0000	 0.00057 	 555.0000	 0.00056 	   1.3875	 0.07953 	   0.0166	 0.00000 	   0.0166	 0.00000 	  27.7500	 0.01112 	  27.7500	 0.00032 
	 278	  16.8105	 0.01526 	  16.8105	 0.01538 	   6.7242	 0.12267 	 557.0000	 0.00057 	 557.0000	 0.00055 	   1.3925	 0.09251 	   0.0169	 0.00000 	   0.0169	 0.00000 	  27.8500	 0.01082 	  27.8500	 0.00038 
	 279	  16.8708	 0.01525 	  16.8708	 0.01537 	   6.7483	 0.12202 	 559.0000	 0.00057 	 559.0000	 0.00055 	   1.3975	 0.09468 	   0.0172	 0.00000 	   0.0172	 0.00000 	  27.9500	 0.01350 	  27.9500	 0.00046 
	 280	  16.9312	 0.01523 	  16.9312	 0.01536 	   6.7725	 0.12137 	 561.0000	 0.00057 	 561.0000	 0.00055 	   1.4025	 0.08981 	   0.0175	 0.00000 	   0.0175	 0.00000 	  28.0500	 0.01166 	  28.0500	 0.00043 
	 281	  16.9916	 0.01522 	  16.9916	 0.01534 	   6.7966	 0.12072 	 563.0000	 0.00057 	 563.0000	 0.00055 	   1.4075	 0.07737 	   0.0179	 0.00000 	   0.0179	 0.00000 	  28.1500	 0.01109 	  28.1500	 0.00035 
	 282	  17.0519	 0.01520 	  17.0519	 0.01533 	   6.8208	 0.12006 	 565.0000	 0.00057 	 565.0000	 0.00055 	   1.4125	 0.08602 	   0.0182	 0.00000 	   0.0182	 0.00000 	  28.2500	 0.01166 	  28.2500	 0.00024 
	 283	  17.1123	 0.01519 	  17.1123	 0.01532 	   6.8449	 0.11940 	 567.0000	 0.00057 	 567.0000	 0.00055 	   1.4175	 0.08332 	   0.0185	 0.00000 	   0.0185	 0.00000 	  28.3500	 0.01152 	  28.3500	 0.00041 
	 284	  17.1727	 0.01518 	  17.1727	 0.01531 	   6.8691	 0.11873 	 569.0000	 0.00058 	 569.0000	 0.00055 	   1.4225	 0.07142 	   0.0189	 0.00000 	   0.0189	 0.00000 	  28.4500	 0.01234 	  28.4500	 0.00046 
	 285	  17.2330	 0.01516 	  17.2330	 0.01529 	   6.8932	 0.11807 	 571.0000	 0.00058 	 571.0000	 0.00055 	   1.4275	 0.08224 	   0.0192	 0.00000 	   0.0192	 0.00000 	  28.5500	 0.01014 	  28.5500	 0.00016 
	 286	  17.2934	 0.01515 	  17.2934	 0.01528 	   6.9173	 0.11740 	 573.0000	 0.00058 	 573.0000	 0.00055 	   1.4325	 0.08115 	   0.0196	 0.00000 	   0.0196	 0.00000 	  28.6500	 0.01155 	  28.6500	 0.00046 
	 287	  17.3537	 0.01513 	  17.3537	 0.01527 	   6.9415	 0.11672 	 575.0000	 0.00058 	 575.0000	 0.00055 	   1.4375	 0.07899 	   0.0200	 0.00000 	   0.0200	 0.00000 	  28.7500	 0.01274 	  28.7500	 0.00035 
	 288	  17.4141	 0.01512 	  17.4141	 0.01526 	   6.9656	 0.11605 	 577.0000	 0.00058 	 577.0000	 0.00054 	   1.4425	 0.08710 	   0.0203	 0.00000 	   0.0203	 0.00000 	  28.8500	 0.01198 	  28.8500	 0.00038 
	 289	  17.4745	 0.01511 	  17.4745	 0.01524 	   6.9898	 0.11537 	 579.0000	 0.00058 	 579.0000	 0.00054 	   1.4475	 0.07196 	   0.0207	 0.00000 	   0.0207	 0.00000 	  28.9500	 0.01063 	  28.9500	 0.00024 
	 290	  17.5348	 0.01509 	  17.5348	 0.01523 	   7.0139	 0.11469 	 581.0000	 0.00058 	 581.0000	 0.00054 	   1.4525	 0.08169 	   0.0211	 0.00000 	   0.0211	 0.00000 	  29.0500	 0.01123 	  29.0500	 0.00041 
	 291	  17.5952	 0.01508 	  17.5952	 0.01522 	   7.0381	 0.11400 	 583.0000	 0.00057 	 583.0000	 0.00054 	   1.4575	 0.07196 	   0.0215	 0.00000 	   0.0215	 0.00000 	  29.1500	 0.01131 	  29.1500	 0.00019 
	 292	  17.6555	 0.01507 	  17.6555	 0.01521 	   7.0622	 0.11332 	 585.0000	 0.00057 	 585.0000	 0.00054 	   1.4625	 0.07412 	   0.0219	 0.00000 	   0.0219	 0.00000 	  29.2500	 0.01012 	  29.2500	 0.00032 
	 293	  17.7159	 0.01506 	  17.7159	 0.01520 	   7.0864	 0.11263 	 587.0000	 0.00057 	 587.0000	 0.00054 	   1.4675	 0.07953 	   0.0223	 0.00000 	   0.0223	 0.00000 	  29.3500	 0.01201 	  29.3500	 0.00011 
	 294	  17.7763	 0.01504 	  17.7763	 0.01519 	   7.1105	 0.11194 	 589.0000	 0.00057 	 589.0000	 0.00054 	   1.4725	 0.07412 	   0.0227	 0.00000 	   0.0227	 0.00000 	  29.4500	 0.01117 	  29.4500	 0.00038 
	 295	  17.8366	 0.01503 	  17.8366	 0.01518 	   7.1346	 0.11125 	 591.0000	 0.00057 	 591.0000	 0.00054 	   1.4775	 0.07033 	   0.0231	 0.00000 	   0.0231	 0.00000 	  29.5500	 0.01090 	  29.5500	 0.00024 
	 296	  17.8970	 0.01502 	  17.8970	 0.01517 	   7.1588	 0.11055 	 593.0000	 0.00056 	 593.0000	 0.00054 	   1.4825	 0.08332 	   0.0236	 0.00000 	   0.0236	 0.00000 	  29.6500	 0.01006 	  29.6500	 0.00032 
	 297	  17.9573	 0.01501 	  17.9573	 0.01516 	   7.1829	 0.10986 	 595.0000	 0.00056 	 595.0000	 0.00054 	   1.4875	 0.07412 	   0.0240	 0.00000 	   0.0240	 0.00000 	  29.7500	 0.01133 	  29.7500	 0.00030 
	 298	  18.0177	 0.01500 	  18.0177	 0.01514 	   7.2071	 0.10916 	 597.0000	 0.00056 	 597.0000	 0.00054 	   1.4925	 0.07845 	   0.0244	 0.00000 	   0.0244	 0.00000 	  29.8500	 0.01096 	  29.8500	 0.00046 
	 299	  18.0781	 0.01498 	  18.0781	 0.01513 	   7.2312	 0.10847 	 599.0000	 0.00056 	 599.0000	 0.00054 	   1.4975	 0.06817 	   0.0249	 0.00000 	   0.0249	 0.00000 	  29.9500	 0.01193 	  29.9500	 0.00049 
	 300	  18.1384	 0.01497 	  18.1384	 0.01512 	   7.2554	 0.10777 	 601.0000	 0.00055 	 601.0000	 0.00054 	   1.5025	 0.07520 	   0.0254	 0.00000 	   0.0254	 0.00000 	  30.0500	 0.01001 	  30.0500	 0.00024 
	 301	  18.1988	 0.01496 	  18.1988	 0.01511 	   7.2795	 0.10707 	 603.0000	 0.00055 	 603.0000	 0.00054 	   1.5075	 0.05951 	   0.0258	 0.00000 	   0.0258	 0.00000 	  30.1500	 0.01014 	  30.1500	 0.00024 
	 302	  18.2591	 0.01495 	  18.2591	 0.01510 	   7.3037	 0.10637 	 605.0000	 0.00055 	 605.0000	 0.00054 	   1.5125	 0.06871 	   0.0263	 0.00000 	   0.0263	 0.00000 	  30.2500	 0.01133 	  30.2500	 0.00030 
	 303	  18.3195	 0.01494 	  18.3195	 0.01509 	   7.3278	 0.10567 	 607.0000	 0.00055 	 607.0000	 0.00054 	   1.5175	 0.07466 	   0.0268	 0.00000 	   0.0268	 0.00000 	  30.3500	 0.01023 	  30.3500	 0.00032 
	 304	  18.3799	 0.01493 	  18.3799	 0.01508 	   7.3519	 0.10497 	 609.0000	 0.00055 	 609.0000	 0.00054 	   1.5225	 0.06979 	   0.0273	 0.00000 	   0.0273	 0.00000 	  30.4500	 0.01058 	  30.4500	 0.00038 
	 305	  18.4402	 0.01492 	  18.4402	 0.01508 	   7.3761	 0.10427 	 611.0000	 0.00055 	 611.0000	 0.00054 	   1.5275	 0.07304 	   0.0278	 0.00000 	   0.0278	 0.00000 	  30.5500	 0.01090 	  30.5500	 0.00011 
	 306	  18.5006	 0.01491 	  18.5006	 0.01507 	   7.4002	 0.10357 	 613.0000	 0.00055 	 613.0000	 0.00054 	   1.5325	 0.06600 	   0.0283	 0.00000 	   0.0283	 0.00000 	  30.6500	 0.00977 	  30.6500	 0.00011 
	 307	  18.5609	 0.01490 	  18.5609	 0.01506 	   7.4244	 0.10286 	 615.0000	 0.00055 	 615.0000	 0.00054 	   1.5375	 0.05789 	   0.0288	 0.00000 	   0.0288	 0.00000 	  30.7500	 0.01006 	  30.7500	 0.00035 
	 308	  18.6213	 0.01488 	  18.6213	 0.01505 	   7.4485	 0.10216 	 617.0000	 0.00055 	 617.0000	 0.00054 	   1.5425	 0.07791 	   0.0294	 0.00000 	   0.0294	 0.00000 	  30.8500	 0.00952 	  30.8500	 0.00019 
	 309	  18.6817	 0.01487 	  18.6817	 0.01504 	   7.4727	 0.10146 	 619.0000	 0.00055 	 619.0000	 0.00054 	   1.5475	 0.05789 	   0.0299	 0.00000 	   0.0299	 0.00000 	  30.9500	 0.01093 	  30.9500	 0.00038 
	 310	  18.7420	 0.01486 	  18.7420	 0.01503 	   7.4968	 0.10076 	 621.0000	 0.00055 	 621.0000	 0.00054 	   1.5525	 0.07520 	   0.0305	 0.00000 	   0.0305	 0.00000 	  31.0500	 0.01050 	  31.0500	 0.00011 
	 311	  18.8024	 0.01485 	  18.8024	 0.01502 	   7.5210	 0.10006 	 623.0000	 0.00056 	 623.0000	 0.00054 	   1.5575	 0.06817 	   0.0310	 0.00000 	   0.0310	 0.00000 	  31.1500	 0.01039 	  31.1500	 0.00019 
	 312	  18.8628	 0.01484 	  18.8628	 0.01501 	   7.5451	 0.09936 	 625.0000	 0.00056 	 625.0000	 0.00055 	   1.5625	 0.06492 	   0.0316	 0.00000 	   0.0316	 0.00000 	  31.2500	 0.00982 	  31.2500	 0.00011 
	 313	  18.9231	 0.01483 	  18.9231	 0.01500 	   7.5692	 0.09866 	 627.0000	 0.00056 	 627.0000	 0.00055 	   1.5675	 0.06005 	   0.0322	 0.00000 	   0.0322	 0.00000 	  31.3500	 0.00982 	  31.3500	 0.00011 
	 314	  18.9835	 0.01482 	  18.9835	 0.01499 	   7.5934	 0.09796 	 629.0000	 0.00056 	 629.0000	 0.00055 	   1.5725	 0.07412 	   0.0328	 0.00000 	   0.0328	 0.00000 	  31.4500	 0.01063 	  31.4500	 0.00008 
	 315	  19.0438	 0.01481 	  19.0438	 0.01499 	   7.6175	 0.09726 	 631.0000	 0.00056 	 631.0000	 0.00055 	   1.5775	 0.06438 	   0.0334	 0.00000 	   0.0334	 0.00000 	  31.5500	 0.00895 	  31.5500	 0.00011 
	 316	  19.1042	 0.01480 	  19.1042	 0.01498 	   7.6417	 0.09656 	 633.0000	 0.00056 	 633.0000	 0.00055 	   1.5825	 0.06709 	   0.0340	 0.00000 	   0.0340	 0.00000 	  31.6500	 0.01001 	  31.6500	 0.00035 
	 317	  19.1646	 0.01479 	  19.1646	 0.01497 	   7.6658	 0.09586 	 635.0000	 0.00056 	 635.0000	 0.00055 	   1.5875	 0.06709 	   0.0347	 0.00000 	   0.0347	 0.00000 	  31.7500	 0.01106 	  31.7500	 0.00022 
	 318	  19.2249	 0.01478 	  19.2249	 0.01496 	   7.6900	 0.09517 	 637.0000	 0.00056 	 637.0000	 0.00055 	   1.5925	 0.07683 	   0.0353	 0.00000 	   0.0353	 0.00000 	  31.8500	 0.01041 	  31.8500	 0.00019 
	 319	  19.2853	 0.01478 	  19.2853	 0.01495 	   7.7141	 0.09447 	 639.0000	 0.00057 	 639.0000	 0.00055 	   1.5975	 0.06168 	   0.0360	 0.00000 	   0.0360	 0.00000 	  31.9500	 0.00987 	  31.9500	 0.00014 
	 320	  19.3456	 0.01477 	  19.3456	 0.01494 	   7.7383	 0.09378 	 641.0000	 0.00057 	 641.0000	 0.00055 	   1.6025	 0.06546 	   0.0366	 0.00000 	   0.0366	 0.00000 	  32.0500	 0.01047 	  32.0500	 0.00016 
	 321	  19.4060	 0.01476 	  19.4060	 0.01494 	   7.7624	 0.09308 	 643.0000	 0.00057 	 643.0000	 0.00054 	   1.6075	 0.06871 	   0.0373	 0.00000 	   0.0373	 0.00000 	  32.1500	 0.00958 	  32.1500	 0.00014 
	 322	  19.4664	 0.01475 	  19.4664	 0.01493 	   7.7865	 0.09239 	 645.0000	 0.00057 	 645.0000	 0.00054 	   1.6125	 0.06817 	   0.0380	 0.00000 	   0.0380	 0.00000 	  32.2500	 0.01017 	  32.2500	 0.00014 
	 323	  19.5267	 0.01474 	  19.5267	 0.01492 	   7.8107	 0.09170 	 647.0000	 0.00056 	 647.0000	 0.00054 	   1.6175	 0.07033 	   0.0387	 0.00000 	   0.0387	 0.00000 	  32.3500	 0.01001 	  32.3500	 0.00014 
	 324	  19.5871	 0.01473 	  19.5871	 0.01491 	   7.8348	 0.09101 	 649.0000	 0.00056 	 649.0000	 0.00054 	   1.6225	 0.05518 	   0.0394	 0.00000 	   0.0394	 0.00000 	  32.4500	 0.01104 	  32.4500	 0.00019 
	 325	  19.6474	 0.01472 	  19.6474	 0.01491 	   7.8590	 0.09033 	 651.0000	 0.00056 	 651.0000	 0.00054 	   1.6275	 0.05248 	   0.0402	 0.00000 	   0.0402	 0.00000 	  32.5500	 0.01090 	  32.5500	 0.00019 
	 326	  19.7078	 0.01471 	  19.7078	 0.01490 	   7.8831	 0.08964 	 653.0000	 0.00056 	 653.0000	 0.00054 	   1.6325	 0.06979 	   0.0409	 0.00000 	   0.0409	 0.00000 	  32.6500	 0.00968 	  32.6500	 0.00005 
	 327	  19.7682	 0.01470 	  19.7682	 0.01489 	   7.9073	 0.08896 	 655.0000	 0.00056 	 655.0000	 0.00054 	   1.6375	 0.05951 	   0.0417	 0.00000 	   0.0417	 0.00000 	  32.7500	 0.00952 	  32.7500	 0.00003 
	 328	  19.8285	 0.01469 	  19.8285	 0.01488 	   7.9314	 0.08828 	 657.0000	 0.00055 	 657.0000	 0.00054 	   1.6425	 0.06655 	   0.0425	 0.00000 	   0.0425	 0.00000 	  32.8500	 0.01001 	  32.8500	 0.00019 
	 329	  19.8889	 0.01469 	  19.8889	 0.01488 	   7.9556	 0.08760 	 659.0000	 0.00055 	 659.0000	 0.00054 	   1.6475	 0.06384 	   0.0433	 0.00000 	   0.0433	 0.00000 	  32.9500	 0.00895 	  32.9500	 0.00000 
	 330	  19.9492	 0.01468 	  19.9492	 0.01487 	   7.9797	 0.08692 	 661.0000	 0.00055 	 661.0000	 0.00054 	   1.6525	 0.06222 	   0.0441	 0.00000 	   0.0441	 0.00000 	  33.0500	 0.00958 	  33.0500	 0.00022 
	 331	  20.0096	 0.01467 	  20.0096	 0.01486 	   8.0038	 0.08624 	 663.0000	 0.00055 	 663.0000	 0.00054 	   1.6575	 0.05032 	   0.0449	 0.00000 	   0.0449	 0.00000 	  33.1500	 0.00860 	  33.1500	 0.00011 
	 332	  20.0700	 0.01466 	  20.0700	 0.01486 	   8.0280	 0.08557 	 665.0000	 0.00055 	 665.0000	 0.00054 	   1.6625	 0.06600 	   0.0457	 0.00000 	   0.0457	 0.00000 	  33.2500	 0.00944 	  33.2500	 0.00022 
	 333	  20.1303	 0.01465 	  20.1303	 0.01485 	   8.0521	 0.08490 	 667.0000	 0.00055 	 667.0000	 0.00054 	   1.6675	 0.05951 	   0.0466	 0.00000 	   0.0466	 0.00000 	  33.3500	 0.01055 	  33.3500	 0.00014 
	 334	  20.1907	 0.01464 	  20.1907	 0.01484 	   8.0763	 0.08423 	 669.0000	 0.00055 	 669.0000	 0.00053 	   1.6725	 0.06114 	   0.0474	 0.00000 	   0.0474	 0.00000 	  33.4500	 0.00985 	  33.4500	 0.00011 
	 335	  20.2511	 0.01464 	  20.2511	 0.01484 	   8.1004	 0.08356 	 671.0000	 0.00055 	 671.0000	 0.00053 	   1.6775	 0.05627 	   0.0483	 0.00000 	   0.0483	 0.00000 	  33.5500	 0.01020 	  33.5500	 0.00019 
	 336	  20.3114	 0.01463 	  20.3114	 0.01483 	   8.1246	 0.08290 	 673.0000	 0.00055 	 673.0000	 0.00053 	   1.6825	 0.05951 	   0.0492	 0.00000 	   0.0492	 0.00000 	  33.6500	 0.00882 	  33.6500	 0.00003 
	 337	  20.3718	 0.01462 	  20.3718	 0.01482 	   8.1487	 0.08224 	 675.0000	 0.00055 	 675.0000	 0.00053 	   1.6875	 0.04923 	   0.0501	 0.00000 	   0.0501	 0.00000 	  33.7500	 0.00885 	  33.7500	 0.00024 
	 338	  20.4321	 0.01461 	  20.4321	 0.01482 	   8.1729	 0.08158 	 677.0000	 0.00055 	 677.0000	 0.00053 	   1.6925	 0.05627 	   0.0511	 0.00000 	   0.0511	 0.00000 	  33.8500	 0.00931 	  33.8500	 0.00008 
	 339	  20.4925	 0.01460 	  20.4925	 0.01481 	   8.1970	 0.08092 	 679.0000	 0.00055 	 679.0000	 0.00053 	   1.6975	 0.06114 	   0.0520	 0.00000 	   0.0520	 0.00000 	  33.9500	 0.01101 	  33.9500	 0.00011 
	 340	  20.5529	 0.01460 	  20.5529	 0.01480 	   8.2211	 0.08026 	 681.0000	 0.00055 	 681.0000	 0.00053 	   1.7025	 0.06546 	   0.0530	 0.00000 	   0.0530	 0.00000 	  34.0500	 0.01012 	  34.0500	 0.00016 
	 341	  20.6132	 0.01459 	  20.6132	 0.01480 	   8.2453	 0.07961 	 683.0000	 0.00055 	 683.0000	 0.00053 	   1.7075	 0.06005 	   0.0540	 0.00000 	   0.0540	 0.00000 	  34.1500	 0.00885 	  34.1500	 0.00008 
	 342	  20.6736	 0.01458 	  20.6736	 0.01479 	   8.2694	 0.07896 	 685.0000	 0.00054 	 685.0000	 0.00053 	   1.7125	 0.06005 	   0.0550	 0.00000 	   0.0550	 0.00000 	  34.2500	 0.00893 	  34.2500	 0.00032 
	 343	  20.7339	 0.01457 	  20.7339	 0.01479 	   8.2936	 0.07832 	 687.0000	 0.00054 	 687.0000	 0.00053 	   1.7175	 0.06438 	   0.0560	 0.00000 	   0.0560	 0.00000 	  34.3500	 0.01025 	  34.3500	 0.00011 
	 344	  20.7943	 0.01457 	  20.7943	 0.01478 	   8.3177	 0.07767 	 689.0000	 0.00054 	 689.0000	 0.00053 	   1.7225	 0.05356 	   0.0570	 0.00000 	   0.0570	 0.00000 	  34.4500	 0.00860 	  34.4500	 0.00008 
	 345	  20.8547	 0.01456 	  20.8547	 0.01477 	   8.3419	 0.07703 	 691.0000	 0.00054 	 691.0000	 0.00053 	   1.7275	 0.05951 	   0.0581	 0.00000 	   0.0581	 0.00000 	  34.5500	 0.00971 	  34.5500	 0.00022 
	 346	  20.9150	 0.01455 	  20.9150	 0.01477 	   8.3660	 0.07640 	 693.0000	 0.00054 	 693.0000	 0.00053 	   1.7325	 0.06114 	   0.0592	 0.00000 	   0.0592	 0.00000 	  34.6500	 0.00868 	  34.6500	 0.00008 
	 347	  20.9754	 0.01454 	  20.9754	 0.01476 	   8.3902	 0.07576 	 695.0000	 0.00054 	 695.0000	 0.00053 	   1.7375	 0.04923 	   0.0603	 0.00000 	   0.0603	 0.00000 	  34.7500	 0.00963 	  34.7500	 0.00003 
	 348	  21.0357	 0.01454 	  21.0357	 0.01476 	   8.4143	 0.07513 	 697.0000	 0.00054 	 697.0000	 0.00053 	   1.7425	 0.04761 	   0.0614	 0.00000 	   0.0614	 0.00000 	  34.8500	 0.00893 	  34.8500	 0.00011 
	 349	  21.0961	 0.01453 	  21.0961	 0.01475 	   8.4384	 0.07450 	 699.0000	 0.00054 	 699.0000	 0.00053 	   1.7475	 0.05897 	   0.0625	 0.00000 	   0.0625	 0.00000 	  34.9500	 0.00852 	  34.9500	 0.00008 
	 350	  21.1565	 0.01452 	  21.1565	 0.01474 	   8.4626	 0.07388 	 701.0000	 0.00054 	 701.0000	 0.00053 	   1.7525	 0.05410 	   0.0637	 0.00000 	   0.0637	 0.00000 	  35.0500	 0.00914 	  35.0500	 0.00005 
	 351	  21.2168	 0.01452 	  21.2168	 0.01474 	   8.4867	 0.07325 	 703.0000	 0.00054 	 703.0000	 0.00053 	   1.7575	 0.06168 	   0.0649	 0.00000 	   0.0649	 0.00000 	  35.1500	 0.00947 	  35.1500	 0.00024 
	 352	  21.2772	 0.01451 	  21.2772	 0.01473 	   8.5109	 0.07263 	 705.0000	 0.00054 	 705.0000	 0.00052 	   1.7625	 0.06384 	   0.0661	 0.00000 	   0.0661	 0.00000 	  35.2500	 0.00782 	  35.2500	 0.00008 
	 353	  21.3375	 0.01450 	  21.3375	 0.01473 	   8.5350	 0.07202 	 707.0000	 0.00054 	 707.0000	 0.00052 	   1.7675	 0.05573 	   0.0673	 0.00000 	   0.0673	 0.00000 	  35.3500	 0.00904 	  35.3500	 0.00003 
	 354	  21.3979	 0.01449 	  21.3979	 0.01472 	   8.5592	 0.07140 	 709.0000	 0.00054 	 709.0000	 0.00052 	   1.7725	 0.06384 	   0.0685	 0.00000 	   0.0685	 0.00000 	  35.4500	 0.00906 	  35.4500	 0.00003 
	 355	  21.4583	 0.01449 	  21.4583	 0.01472 	   8.5833	 0.07079 	 711.0000	 0.00054 	 711.0000	 0.00052 	   1.7775	 0.05897 	   0.0698	 0.00000 	   0.0698	 0.00000 	  35.5500	 0.00922 	  35.5500	 0.00005 
	 356	  21.5186	 0.01448 	  21.5186	 0.01471 	   8.6075	 0.07019 	 713.0000	 0.00054 	 713.0000	 0.00052 	   1.7825	 0.05951 	   0.0711	 0.00000 	   0.0711	 0.00000 	  35.6500	 0.00844 	  35.6500	 0.00008 
	 357	  21.5790	 0.01447 	  21.5790	 0.01471 	   8.6316	 0.06958 	 715.0000	 0.00054 	 715.0000	 0.00052 	   1.7875	 0.06059 	   0.0724	 0.00000 	   0.0724	 0.00000 	  35.7500	 0.00809 	  35.7500	 0.00016 
	 358	  21.6394	 0.01447 	  21.6394	 0.01470 	   8.6557	 0.06898 	 717.0000	 0.00054 	 717.0000	 0.00052 	   1.7925	 0.05194 	   0.0738	 0.00000 	   0.0738	 0.00000 	  35.8500	 0.00898 	  35.8500	 0.00000 
	 359	  21.6997	 0.01446 	  21.6997	 0.01470 	   8.6799	 0.06839 	 719.0000	 0.00054 	 719.0000	 0.00052 	   1.7975	 0.05302 	   0.0752	 0.00000 	   0.0752	 0.00000 	  35.9500	 0.00817 	  35.9500	 0.00008 
	 360	  21.7601	 0.01445 	  21.7601	 0.01469 	   8.7040	 0.06779 	 721.0000	 0.00054 	 721.0000	 0.00052 	   1.8025	 0.05897 	   0.0766	 0.00000 	   0.0766	 0.00000 	  36.0500	 0.00928 	  36.0500	 0.00003 
	 361	  21.8204	 0.01445 	  21.8204	 0.01469 	   8.7282	 0.06720 	 723.0000	 0.00053 	 723.0000	 0.00052 	   1.8075	 0.04977 	   0.0780	 0.00000 	   0.0780	 0.00000 	  36.1500	 0.00874 	  36.1500	 0.00011 
	 362	  21.8808	 0.01444 	  21.8808	 0.01468 	   8.7523	 0.06662 	 725.0000	 0.00053 	 725.0000	 0.00052 	   1.8125	 0.05356 	   0.0794	 0.00000 	   0.0794	 0.00000 	  36.2500	 0.00836 	  36.2500	 0.00003 
	 363	  21.9412	 0.01444 	  21.9412	 0.01468 	   8.7765	 0.06604 	 727.0000	 0.00053 	 727.0000	 0.00052 	   1.8175	 0.05302 	   0.0809	 0.00000 	   0.0809	 0.00000 	  36.3500	 0.00809 	  36.3500	 0.00008 
	 364	  22.0015	 0.01443 	  22.0015	 0.01467 	   8.8006	 0.06546 	 729.0000	 0.00053 	 729.0000	 0.00052 	   1.8225	 0.04761 	   0.0824	 0.00000 	   0.0824	 0.00000 	  36.4500	 0.00812 	  36.4500	 0.00011 
	 365	  22.0619	 0.01442 	  22.0619	 0.01467 	   8.8248	 0.06488 	 731.0000	 0.00053 	 731.0000	 0.00051 	   1.8275	 0.05356 	   0.0839	 0.00000 	   0.0839	 0.00000 	  36.5500	 0.00784 	  36.5500	 0.00000 
	 366	  22.1222	 0.01442 	  22.1222	 0.01466 	   8.8489	 0.06431 	 733.0000	 0.00053 	 733.0000	 0.00051 	   1.8325	 0.04869 	   0.0855	 0.00000 	   0.0855	 0.00000 	  36.6500	 0.00849 	  36.6500	 0.00011 
	 367	  22.1826	 0.01441 	  22.1826	 0.01466 	   8.8730	 0.06374 	 735.0000	 0.00053 	 735.0000	 0.00051 	   1.8375	 0.04869 	   0.0871	 0.00000 	   0.0871	 0.00000 	  36.7500	 0.00866 	  36.7500	 0.00005 
	 368	  22.2430	 0.01440 	  22.2430	 0.01465 	   8.8972	 0.06317 	 737.0000	 0.00053 	 737.0000	 0.00051 	   1.8425	 0.04599 	   0.0887	 0.00000 	   0.0887	 0.00000 	  36.8500	 0.00784 	  36.8500	 0.00003 
	 369	  22.3033	 0.01440 	  22.3033	 0.01465 	   8.9213	 0.06261 	 739.0000	 0.00053 	 739.0000	 0.00051 	   1.8475	 0.05464 	   0.0904	 0.00000 	   0.0904	 0.00000 	  36.9500	 0.00787 	  36.9500	 0.00008 
	 370	  22.3637	 0.01439 	  22.3637	 0.01464 	   8.9455	 0.06205 	 741.0000	 0.00053 	 741.0000	 0.00051 	   1.8525	 0.04166 	   0.0920	 0.00000 	   0.0920	 0.00000 	  37.0500	 0.00887 	  37.0500	 0.00003 
	 371	  22.4240	 0.01439 	  22.4240	 0.01464 	   8.9696	 0.06150 	 743.0000	 0.00053 	 743.0000	 0.00051 	   1.8575	 0.04707 	   0.0938	 0.00000 	   0.0938	 0.00000 	  37.1500	 0.00744 	  37.1500	 0.00005 
	 372	  22.4844	 0.01438 	  22.4844	 0.01463 	   8.9938	 0.06095 	 745.0000	 0.00053 	 745.0000	 0.00051 	   1.8625	 0.05086 	   0.0955	 0.00000 	   0.0955	 0.00000 	  37.2500	 0.00901 	  37.2500	 0.00005 
	 373	  22.5448	 0.01437 	  22.5448	 0.01463 	   9.0179	 0.06040 	 747.0000	 0.00052 	 747.0000	 0.00051 	   1.8675	 0.05464 	   0.0973	 0.00000 	   0.0973	 0.00000 	  37.3500	 0.00798 	  37.3500	 0.00000 
	 374	  22.6051	 0.01437 	  22.6051	 0.01463 	   9.0420	 0.05985 	 749.0000	 0.00052 	 749.0000	 0.00051 	   1.8725	 0.05302 	   0.0991	 0.00000 	   0.0991	 0.00000 	  37.4500	 0.00925 	  37.4500	 0.00003 
	 375	  22.6655	 0.01436 	  22.6655	 0.01462 	   9.0662	 0.05931 	 751.0000	 0.00052 	 751.0000	 0.00051 	   1.8775	 0.04761 	   0.1009	 0.00000 	   0.1009	 0.00000 	  37.5500	 0.00709 	  37.5500	 0.00003 
	 376	  22.7258	 0.01436 	  22.7258	 0.01462 	   9.0903	 0.05878 	 753.0000	 0.00052 	 753.0000	 0.00051 	   1.8825	 0.05032 	   0.1028	 0.00000 	   0.1028	 0.00000 	  37.6500	 0.00858 	  37.6500	 0.00003 
	 377	  22.7862	 0.01435 	  22.7862	 0.01461 	   9.1145	 0.05824 	 755.0000	 0.00052 	 755.0000	 0.00051 	   1.8875	 0.04220 	   0.1047	 0.00000 	   0.1047	 0.00000 	  37.7500	 0.00757 	  37.7500	 0.00005 
	 378	  22.8466	 0.01434 	  22.8466	 0.01461 	   9.1386	 0.05771 	 757.0000	 0.00052 	 757.0000	 0.00051 	   1.8925	 0.04436 	   0.1067	 0.00000 	   0.1067	 0.00000 	  37.8500	 0.00955 	  37.8500	 0.00003 
	 379	  22.9069	 0.01434 	  22.9069	 0.01460 	   9.1628	 0.05719 	 759.0000	 0.00052 	 759.0000	 0.00051 	   1.8975	 0.05681 	   0.1086	 0.00000 	   0.1086	 0.00000 	  37.9500	 0.00814 	  37.9500	 0.00011 
	 380	  22.9673	 0.01433 	  22.9673	 0.01460 	   9.1869	 0.05666 	 761.0000	 0.00052 	 761.0000	 0.00051 	   1.9025	 0.04923 	   0.1107	 0.00000 	   0.1107	 0.00000 	  38.0500	 0.00828 	  38.0500	 0.00008 
	 381	  23.0276	 0.01433 	  23.0276	 0.01460 	   9.2111	 0.05615 	 763.0000	 0.00052 	 763.0000	 0.00051 	   1.9075	 0.04815 	   0.1127	 0.00000 	   0.1127	 0.00000 	  38.1500	 0.00931 	  38.1500	 0.00005 
	 382	  23.0880	 0.01432 	  23.0880	 0.01459 	   9.2352	 0.05563 	 765.0000	 0.00052 	 765.0000	 0.00051 	   1.9125	 0.04707 	   0.1148	 0.00000 	   0.1148	 0.00000 	  38.2500	 0.00841 	  38.2500	 0.00016 
	 383	  23.1484	 0.01432 	  23.1484	 0.01459 	   9.2593	 0.05512 	 767.0000	 0.00052 	 767.0000	 0.00051 	   1.9175	 0.04599 	   0.1169	 0.00000 	   0.1169	 0.00000 	  38.3500	 0.00741 	  38.3500	 0.00011 
	 384	  23.2087	 0.01431 	  23.2087	 0.01458 	   9.2835	 0.05461 	 769.0000	 0.00052 	 769.0000	 0.00051 	   1.9225	 0.05573 	   0.1191	 0.00000 	   0.1191	 0.00000 	  38.4500	 0.00925 	  38.4500	 0.00016 
	 385	  23.2691	 0.01431 	  23.2691	 0.01458 	   9.3076	 0.05411 	 771.0000	 0.00051 	 771.0000	 0.00051 	   1.9275	 0.05140 	   0.1213	 0.00000 	   0.1213	 0.00000 	  38.5500	 0.00787 	  38.5500	 0.00000 
	 386	  23.3295	 0.01430 	  23.3295	 0.01457 	   9.3318	 0.05361 	 773.0000	 0.00051 	 773.0000	 0.00051 	   1.9325	 0.04382 	   0.1236	 0.00000 	   0.1236	 0.00000 	  38.6500	 0.00793 	  38.6500	 0.00005 
	 387	  23.3898	 0.01430 	  23.3898	 0.01457 	   9.3559	 0.05311 	 775.0000	 0.00051 	 775.0000	 0.00051 	   1.9375	 0.05194 	   0.1259	 0.00000 	   0.1259	 0.00000 	  38.7500	 0.00684 	  38.7500	 0.00000 
	 388	  23.4502	 0.01429 	  23.4502	 0.01457 	   9.3801	 0.05262 	 777.0000	 0.00051 	 777.0000	 0.00051 	   1.9425	 0.04112 	   0.1282	 0.00000 	   0.1282	 0.00000 	  38.8500	 0.00768 	  38.8500	 0.00014 
	 389	  23.5105	 0.01429 	  23.5105	 0.01456 	   9.4042	 0.05213 	 779.0000	 0.00051 	 779.0000	 0.00051 	   1.9475	 0.04599 	   0.1306	 0.00000 	   0.1306	 0.00000 	  38.9500	 0.00866 	  38.9500	 0.00008 
	 390	  23.5709	 0.01428 	  23.5709	 0.01456 	   9.4284	 0.05164 	 781.0000	 0.00051 	 781.0000	 0.00051 	   1.9525	 0.04328 	   0.1330	 0.00000 	   0.1330	 0.00000 	  39.0500	 0.00866 	  39.0500	 0.00003 
	 391	  23.6313	 0.01427 	  23.6313	 0.01456 	   9.4525	 0.05116 	 783.0000	 0.00051 	 783.0000	 0.00051 	   1.9575	 0.04004 	   0.1355	 0.00000 	   0.1355	 0.00000 	  39.1500	 0.00793 	  39.1500	 0.00005 
	 392	  23.6916	 0.01427 	  23.6916	 0.01455 	   9.4766	 0.05068 	 785.0000	 0.00051 	 785.0000	 0.00051 	   1.9625	 0.05086 	   0.1380	 0.00000 	   0.1380	 0.00000 	  39.2500	 0.00714 	  39.2500	 0.00016 
	 393	  23.7520	 0.01426 	  23.7520	 0.01455 	   9.5008	 0.05020 	 787.0000	 0.00051 	 787.0000	 0.00051 	   1.9675	 0.04166 	   0.1406	 0.00000 	   0.1406	 0.00000 	  39.3500	 0.00725 	  39.3500	 0.00003 
	 394	  23.8123	 0.01426 	  23.8123	 0.01454 	   9.5249	 0.04973 	 789.0000	 0.00051 	 789.0000	 0.00051 	   1.9725	 0.04545 	   0.1432	 0.00000 	   0.1432	 0.00000 	  39.4500	 0.00755 	  39.4500	 0.00000 
	 395	  23.8727	 0.01425 	  23.8727	 0.01454 	   9.5491	 0.04926 	 791.0000	 0.00051 	 791.0000	 0.00051 	   1.9775	 0.04166 	   0.1459	 0.00000 	   0.1459	 0.00000 	  39.5500	 0.00876 	  39.5500	 0.00005 
	 396	  23.9331	 0.01425 	  23.9331	 0.01454 	   9.5732	 0.04880 	 793.0000	 0.00051 	 793.0000	 0.00051 	   1.9825	 0.04058 	   0.1486	 0.00000 	   0.1486	 0.00000 	  39.6500	 0.00841 	  39.6500	 0.00003 
	 397	  23.9934	 0.01424 	  23.9934	 0.01453 	   9.5974	 0.04834 	 795.0000	 0.00051 	 795.0000	 0.00051 	   1.9875	 0.04436 	   0.1514	 0.00000 	   0.1514	 0.00000 	  39.7500	 0.00885 	  39.7500	 0.00008 
	 398	  24.0538	 0.01424 	  24.0538	 0.01453 	   9.6215	 0.04788 	 797.0000	 0.00051 	 797.0000	 0.00051 	   1.9925	 0.04436 	   0.1542	 0.00000 	   0.1542	 0.00000 	  39.8500	 0.00771 	  39.8500	 0.00003 
	 399	  24.1141	 0.01423 	  24.1141	 0.01453 	   9.6457	 0.04743 	 799.0000	 0.00051 	 799.0000	 0.00051 	   1.9975	 0.03679 	   0.1570	 0.00000 	   0.1570	 0.00000 	  39.9500	 0.00890 	  39.9500	 0.00003 
	 400	  24.1745	 0.01423 	  24.1745	 0.01452 	   9.6698	 0.04698 	 801.0000	 0.00051 	 801.0000	 0.00051 	   2.0025	 0.04274 	   0.1600	 0.00000 	   0.1600	 0.00000 	  40.0500	 0.00855 	  40.0500	 0.00008 
	 401	  24.2349	 0.01422 	  24.2349	 0.01452 	   9.6939	 0.04653 	 803.0000	 0.00051 	 803.0000	 0.00051 	   2.0075	 0.04490 	   0.1629	 0.00001 	   0.1629	 0.00000 	  40.1500	 0.00849 	  40.1500	 0.00003 
	 402	  24.2952	 0.01422 	  24.2952	 0.01452 	   9.7181	 0.04609 	 805.0000	 0.00051 	 805.0000	 0.00051 	   2.0125	 0.04490 	   0.1660	 0.00000 	   0.1660	 0.00000 	  40.2500	 0.00693 	  40.2500	 0.00003 
	 403	  24.3556	 0.01422 	  24.3556	 0.01451 	   9.7422	 0.04565 	 807.0000	 0.00051 	 807.0000	 0.00051 	   2.0175	 0.04166 	   0.1690	 0.00001 	   0.1690	 0.00000 	  40.3500	 0.00830 	  40.3500	 0.00027 
	 404	  24.4159	 0.01421 	  24.4159	 0.01451 	   9.7664	 0.04521 	 809.0000	 0.00051 	 809.0000	 0.00051 	   2.0225	 0.03733 	   0.1722	 0.00001 	   0.1722	 0.00000 	  40.4500	 0.00736 	  40.4500	 0.00003 
	 405	  24.4763	 0.01421 	  24.4763	 0.01451 	   9.7905	 0.04478 	 811.0000	 0.00051 	 811.0000	 0.00051 	   2.0275	 0.04166 	   0.1754	 0.00001 	   0.1754	 0.00000 	  40.5500	 0.00909 	  40.5500	 0.00008 
	 406	  24.5367	 0.01420 	  24.5367	 0.01450 	   9.8147	 0.04435 	 813.0000	 0.00051 	 813.0000	 0.00051 	   2.0325	 0.04490 	   0.1786	 0.00001 	   0.1786	 0.00000 	  40.6500	 0.00887 	  40.6500	 0.00003 
	 407	  24.5970	 0.01420 	  24.5970	 0.01450 	   9.8388	 0.04392 	 815.0000	 0.00051 	 815.0000	 0.00051 	   2.0375	 0.03625 	   0.1820	 0.00001 	   0.1820	 0.00000 	  40.7500	 0.00744 	  40.7500	 0.00005 
	 408	  24.6574	 0.01419 	  24.6574	 0.01450 	   9.8630	 0.04350 	 817.0000	 0.00051 	 817.0000	 0.00051 	   2.0425	 0.03679 	   0.1854	 0.00001 	   0.1854	 0.00000 	  40.8500	 0.00836 	  40.8500	 0.00003 
	 409	  24.7178	 0.01419 	  24.7178	 0.01449 	   9.8871	 0.04308 	 819.0000	 0.00051 	 819.0000	 0.00051 	   2.0475	 0.05086 	   0.1888	 0.00001 	   0.1888	 0.00000 	  40.9500	 0.00801 	  40.9500	 0.00014 
	 410	  24.7781	 0.01418 	  24.7781	 0.01449 	   9.9112	 0.04267 	 821.0000	 0.00051 	 821.0000	 0.00051 	   2.0525	 0.04977 	   0.1923	 0.00001 	   0.1923	 0.00000 	  41.0500	 0.00814 	  41.0500	 0.00005 
	 411	  24.8385	 0.01418 	  24.8385	 0.01449 	   9.9354	 0.04226 	 823.0000	 0.00051 	 823.0000	 0.00051 	   2.0575	 0.03949 	   0.1959	 0.00002 	   0.1959	 0.00000 	  41.1500	 0.00763 	  41.1500	 0.00000 
	 412	  24.8988	 0.01417 	  24.8988	 0.01448 	   9.9595	 0.04185 	 825.0000	 0.00050 	 825.0000	 0.00051 	   2.0625	 0.04545 	   0.1995	 0.00002 	   0.1995	 0.00000 	  41.2500	 0.00709 	  41.2500	 0.00024 
	 413	  24.9592	 0.01417 	  24.9592	 0.01448 	   9.9837	 0.04144 	 827.0000	 0.00050 	 827.0000	 0.00051 	   2.0675	 0.03895 	   0.2032	 0.00002 	   0.2032	 0.00000 	  41.3500	 0.00768 	  41.3500	 0.00008 
	 414	  25.0196	 0.01416 	  25.0196	 0.01448 	  10.0078	 0.04104 	 829.0000	 0.00050 	 829.0000	 0.00050 	   2.0725	 0.02543 	   0.2070	 0.00003 	   0.2070	 0.00000 	  41.4500	 0.00703 	  41.4500	 0.00003 
	 415	  25.0799	 0.01416 	  25.0799	 0.01447 	  10.0320	 0.04064 	 831.0000	 0.00050 	 831.0000	 0.00050 	   2.0775	 0.04436 	   0.2109	 0.00003 	   0.2109	 0.00000 	  41.5500	 0.00863 	  41.5500	 0.00003 
	 416	  25.1403	 0.01416 	  25.1403	 0.01447 	  10.0561	 0.04025 	 833.0000	 0.00050 	 833.0000	 0.00050 	   2.0825	 0.04382 	   0.2148	 0.00003 	   0.2148	 0.00000 	  41.6500	 0.00687 	  41.6500	 0.00005 
	 417	  25.2006	 0.01415 	  25.2006	 0.01447 	  10.0803	 0.03986 	 835.0000	 0.00050 	 835.0000	 0.00050 	   2.0875	 0.04004 	   0.2188	 0.00003 	   0.2188	 0.00000 	  41.7500	 0.00812 	  41.7500	 0.00016 
	 418	  25.2610	 0.01415 	  25.2610	 0.01446 	  10.1044	 0.03947 	 837.0000	 0.00050 	 837.0000	 0.00050 	   2.0925	 0.04112 	   0.2228	 0.00004 	   0.2228	 0.00000 	  41.8500	 0.00706 	  41.8500	 0.00000 
	 419	  25.3214	 0.01414 	  25.3214	 0.01446 	  10.1285	 0.03909 	 839.0000	 0.00050 	 839.0000	 0.00050 	   2.0975	 0.03841 	   0.2270	 0.00004 	   0.2270	 0.00000 	  41.9500	 0.00868 	  41.9500	 0.00003 
	 420	  25.3817	 0.01414 	  25.3817	 0.01446 	  10.1527	 0.03870 	 841.0000	 0.00050 	 841.0000	 0.00050 	   2.1025	 0.04599 	   0.2312	 0.00005 	   0.2312	 0.00000 	  42.0500	 0.00774 	  42.0500	 0.00000 
	 421	  25.4421	 0.01413 	  25.4421	 0.01445 	  10.1768	 0.03833 	 843.0000	 0.00050 	 843.0000	 0.00049 	   2.1075	 0.03625 	   0.2355	 0.00005 	   0.2355	 0.00000 	  42.1500	 0.00776 	  42.1500	 0.00005 
	 422	  25.5024	 0.01413 	  25.5024	 0.01445 	  10.2010	 0.03795 	 845.0000	 0.00050 	 845.0000	 0.00049 	   2.1125	 0.03625 	   0.2399	 0.00005 	   0.2399	 0.00000 	  42.2500	 0.00882 	  42.2500	 0.00003 
	 423	  25.5628	 0.01413 	  25.5628	 0.01445 	  10.2251	 0.03758 	 847.0000	 0.00049 	 847.0000	 0.00049 	   2.1175	 0.03030 	   0.2443	 0.00005 	   0.2443	 0.00000 	  42.3500	 0.00830 	  42.3500	 0.00008 
	 424	  25.6232	 0.01412 	  25.6232	 0.01445 	  10.2493	 0.03721 	 849.0000	 0.00049 	 849.0000	 0.00049 	   2.1225	 0.03949 	   0.2489	 0.00007 	   0.2489	 0.00000 	  42.4500	 0.00709 	  42.4500	 0.00003 
	 425	  25.6835	 0.01412 	  25.6835	 0.01444 	  10.2734	 0.03685 	 851.0000	 0.00049 	 851.0000	 0.00049 	   2.1275	 0.03625 	   0.2535	 0.00007 	   0.2535	 0.00000 	  42.5500	 0.00771 	  42.5500	 0.00008 
	 426	  25.7439	 0.01411 	  25.7439	 0.01444 	  10.2976	 0.03649 	 853.0000	 0.00049 	 853.0000	 0.00049 	   2.1325	 0.03571 	   0.2582	 0.00008 	   0.2582	 0.00000 	  42.6500	 0.00730 	  42.6500	 0.00008 
	 427	  25.8042	 0.01411 	  25.8042	 0.01444 	  10.3217	 0.03613 	 855.0000	 0.00049 	 855.0000	 0.00049 	   2.1375	 0.04058 	   0.2630	 0.00008 	   0.2630	 0.00000 	  42.7500	 0.00774 	  42.7500	 0.00011 
	 428	  25.8646	 0.01411 	  25.8646	 0.01443 	  10.3458	 0.03577 	 857.0000	 0.00049 	 857.0000	 0.00049 	   2.1425	 0.03517 	   0.2679	 0.00011 	   0.2679	 0.00000 	  42.8500	 0.00674 	  42.8500	 0.00003 
	 429	  25.9250	 0.01410 	  25.9250	 0.01443 	  10.3700	 0.03542 	 859.0000	 0.00049 	 859.0000	 0.00049 	   2.1475	 0.03300 	   0.2729	 0.00011 	   0.2729	 0.00000 	  42.9500	 0.00714 	  42.9500	 0.00005 
	 430	  25.9853	 0.01410 	  25.9853	 0.01443 	  10.3941	 0.03507 	 861.0000	 0.00049 	 861.0000	 0.00049 	   2.1525	 0.04004 	   0.2780	 0.00011 	   0.2780	 0.00000 	  43.0500	 0.00803 	  43.0500	 0.00000 
	 431	  26.0457	 0.01409 	  26.0457	 0.01443 	  10.4183	 0.03472 	 863.0000	 0.00049 	 863.0000	 0.00049 	   2.1575	 0.03625 	   0.2831	 0.00013 	   0.2831	 0.00000 	  43.1500	 0.00852 	  43.1500	 0.00003 
	 432	  26.1061	 0.01409 	  26.1061	 0.01442 	  10.4424	 0.03438 	 865.0000	 0.00049 	 865.0000	 0.00049 	   2.1625	 0.03733 	   0.2884	 0.00014 	   0.2884	 0.00000 	  43.2500	 0.00801 	  43.2500	 0.00003 
	 433	  26.1664	 0.01409 	  26.1664	 0.01442 	  10.4666	 0.03404 	 867.0000	 0.00049 	 867.0000	 0.00049 	   2.1675	 0.03408 	   0.2938	 0.00016 	   0.2938	 0.00000 	  43.3500	 0.00833 	  43.3500	 0.00003 
	 434	  26.2268	 0.01408 	  26.2268	 0.01442 	  10.4907	 0.03370 	 869.0000	 0.00048 	 869.0000	 0.00049 	   2.1725	 0.03895 	   0.2992	 0.00018 	   0.2992	 0.00000 	  43.4500	 0.00720 	  43.4500	 0.00011 
	 435	  26.2871	 0.01408 	  26.2871	 0.01441 	  10.5149	 0.03337 	 871.0000	 0.00048 	 871.0000	 0.00049 	   2.1775	 0.03949 	   0.3048	 0.00019 	   0.3048	 0.00000 	  43.5500	 0.00755 	  43.5500	 0.00005 
	 436	  26.3475	 0.01407 	  26.3475	 0.01441 	  10.5390	 0.03304 	 873.0000	 0.00048 	 873.0000	 0.00049 	   2.1825	 0.04166 	   0.3105	 0.00020 	   0.3105	 0.00000 	  43.6500	 0.00760 	  43.6500	 0.00008 
	 437	  26.4079	 0.01407 	  26.4079	 0.01441 	  10.5631	 0.03271 	 875.0000	 0.00048 	 875.0000	 0.00049 	   2.1875	 0.03463 	   0.3162	 0.00024 	   0.3162	 0.00000 	  43.7500	 0.00706 	  43.7500	 0.00005 
	 438	  26.4682	 0.01407 	  26.4682	 0.01441 	  10.5873	 0.03239 	 877.0000	 0.00048 	 877.0000	 0.00049 	   2.1925	 0.03138 	   0.3221	 0.00025 	   0.3221	 0.00000 	  43.8500	 0.00730 	  43.8500	 0.00011 
	 439	  26.5286	 0.01406 	  26.5286	 0.01440 	  10.6114	 0.03207 	 879.0000	 0.00048 	 879.0000	 0.00049 	   2.1975	 0.03733 	   0.3281	 0.00027 	   0.3281	 0.00000 	  43.9500	 0.00711 	  43.9500	 0.00008 
	 440	  26.5889	 0.01406 	  26.5889	 0.01440 	  10.6356	 0.03175 	 881.0000	 0.00048 	 881.0000	 0.00049 	   2.2025	 0.03733 	   0.3342	 0.00029 	   0.3342	 0.00000 	  44.0500	 0.00766 	  44.0500	 0.00000 
	 441	  26.6493	 0.01406 	  26.6493	 0.01440 	  10.6597	 0.03143 	 883.0000	 0.00048 	 883.0000	 0.00049 	   2.2075	 0.03300 	   0.3404	 0.00032 	   0.3404	 0.00000 	  44.1500	 0.00787 	  44.1500	 0.00000 
	 442	  26.7097	 0.01405 	  26.7097	 0.01440 	  10.6839	 0.03112 	 885.0000	 0.00048 	 885.0000	 0.00049 	   2.2125	 0.03841 	   0.3467	 0.00036 	   0.3467	 0.00000 	  44.2500	 0.00893 	  44.2500	 0.00003 
	 443	  26.7700	 0.01405 	  26.7700	 0.01439 	  10.7080	 0.03081 	 887.0000	 0.00048 	 887.0000	 0.00049 	   2.2175	 0.03787 	   0.3532	 0.00038 	   0.3532	 0.00000 	  44.3500	 0.00711 	  44.3500	 0.00003 
	 444	  26.8304	 0.01404 	  26.8304	 0.01439 	  10.7322	 0.03050 	 889.0000	 0.00048 	 889.0000	 0.00049 	   2.2225	 0.04058 	   0.3597	 0.00042 	   0.3597	 0.00000 	  44.4500	 0.00844 	  44.4500	 0.00000 
	 445	  26.8907	 0.01404 	  26.8907	 0.01439 	  10.7563	 0.03020 	 891.0000	 0.00048 	 891.0000	 0.00049 	   2.2275	 0.03192 	   0.3664	 0.00045 	   0.3664	 0.00000 	  44.5500	 0.00706 	  44.5500	 0.00003 
	 446	  26.9511	 0.01404 	  26.9511	 0.01439 	  10.7804	 0.02990 	 893.0000	 0.00048 	 893.0000	 0.00049 	   2.2325	 0.04220 	   0.3733	 0.00049 	   0.3733	 0.00000 	  44.6500	 0.00841 	  44.6500	 0.00008 
	 447	  27.0115	 0.01403 	  27.0115	 0.01438 	  10.8046	 0.02960 	 895.0000	 0.00048 	 895.0000	 0.00049 	   2.2375	 0.02922 	   0.3802	 0.00052 	   0.3802	 0.00000 	  44.7500	 0.00720 	  44.7500	 0.00000 
	 448	  27.0718	 0.01403 	  27.0718	 0.01438 	  10.8287	 0.02930 	 897.0000	 0.00048 	 897.0000	 0.00049 	   2.2425	 0.03625 	   0.3873	 0.00059 	   0.3873	 0.00000 	  44.8500	 0.00709 	  44.8500	 0.00005 
	 449	  27.1322	 0.01403 	  27.1322	 0.01438 	  10.8529	 0.02901 	 899.0000	 0.00048 	 899.0000	 0.00048 	   2.2475	 0.03300 	   0.3945	 0.00062 	   0.3945	 0.00000 	  44.9500	 0.00806 	  44.9500	 0.00000 
	 450	  27.1925	 0.01402 	  27.1925	 0.01438 	  10.8770	 0.02872 	 901.0000	 0.00048 	 901.0000	 0.00048 	   2.2525	 0.03787 	   0.4018	 0.00070 	   0.4018	 0.00000 	  45.0500	 0.00695 	  45.0500	 0.00005 
	 451	  27.2529	 0.01402 	  27.2529	 0.01437 	  10.9012	 0.02843 	 903.0000	 0.00048 	 903.0000	 0.00048 	   2.2575	 0.04707 	   0.4093	 0.00072 	   0.4093	 0.00000 	  45.1500	 0.00747 	  45.1500	 0.00000 
	 452	  27.3133	 0.01402 	  27.3133	 0.01437 	  10.9253	 0.02815 	 905.0000	 0.00048 	 905.0000	 0.00048 	   2.2625	 0.03138 	   0.4169	 0.00076 	   0.4169	 0.00000 	  45.2500	 0.00801 	  45.2500	 0.00005 
	 453	  27.3736	 0.01401 	  27.3736	 0.01437 	  10.9495	 0.02787 	 907.0000	 0.00048 	 907.0000	 0.00048 	   2.2675	 0.02976 	   0.4246	 0.00082 	   0.4246	 0.00000 	  45.3500	 0.00709 	  45.3500	 0.00003 
	 454	  27.4340	 0.01401 	  27.4340	 0.01437 	  10.9736	 0.02759 	 909.0000	 0.00047 	 909.0000	 0.00048 	   2.2725	 0.03300 	   0.4325	 0.00088 	   0.4325	 0.00000 	  45.4500	 0.00601 	  45.4500	 0.00003 
	 455	  27.4943	 0.01400 	  27.4943	 0.01436 	  10.9977	 0.02731 	 911.0000	 0.00047 	 911.0000	 0.00048 	   2.2775	 0.03841 	   0.4406	 0.00093 	   0.4406	 0.00000 	  45.5500	 0.00671 	  45.5500	 0.00000 
	 456	  27.5547	 0.01400 	  27.5547	 0.01436 	  11.0219	 0.02704 	 913.0000	 0.00047 	 913.0000	 0.00048 	   2.2825	 0.03354 	   0.4487	 0.00099 	   0.4487	 0.00000 	  45.6500	 0.00682 	  45.6500	 0.00000 
	 457	  27.6151	 0.01400 	  27.6151	 0.01436 	  11.0460	 0.02677 	 915.0000	 0.00047 	 915.0000	 0.00048 	   2.2875	 0.03300 	   0.4571	 0.00104 	   0.4571	 0.00000 	  45.7500	 0.00614 	  45.7500	 0.00000 
	 458	  27.6754	 0.01399 	  27.6754	 0.01436 	  11.0702	 0.02650 	 917.0000	 0.00047 	 917.0000	 0.00048 	   2.2925	 0.03517 	   0.4656	 0.00113 	   0.4656	 0.00000 	  45.8500	 0.00809 	  45.8500	 0.00000 
	 459	  27.7358	 0.01399 	  27.7358	 0.01435 	  11.0943	 0.02623 	 919.0000	 0.00047 	 919.0000	 0.00048 	   2.2975	 0.03733 	   0.4742	 0.00119 	   0.4742	 0.00001 	  45.9500	 0.00660 	  45.9500	 0.00000 
	 460	  27.7962	 0.01399 	  27.7962	 0.01435 	  11.1185	 0.02597 	 921.0000	 0.00047 	 921.0000	 0.00048 	   2.3025	 0.03246 	   0.4831	 0.00122 	   0.4831	 0.00001 	  46.0500	 0.00744 	  46.0500	 0.00000 
	 461	  27.8565	 0.01398 	  27.8565	 0.01435 	  11.1426	 0.02571 	 923.0000	 0.00047 	 923.0000	 0.00048 	   2.3075	 0.02976 	   0.4920	 0.00130 	   0.4920	 0.00001 	  46.1500	 0.00606 	  46.1500	 0.00000 
	 462	  27.9169	 0.01398 	  27.9169	 0.01435 	  11.1667	 0.02545 	 925.0000	 0.00047 	 925.0000	 0.00048 	   2.3125	 0.03625 	   0.5012	 0.00139 	   0.5012	 0.00001 	  46.2500	 0.00630 	  46.2500	 0.00000 
	 463	  27.9772	 0.01398 	  27.9772	 0.01434 	  11.1909	 0.02519 	 927.0000	 0.00048 	 927.0000	 0.00048 	   2.3175	 0.02759 	   0.5105	 0.00146 	   0.5105	 0.00001 	  46.3500	 0.00641 	  46.3500	 0.00003 
	 464	  28.0376	 0.01397 	  28.0376	 0.01434 	  11.2150	 0.02494 	 929.0000	 0.00048 	 929.0000	 0.00048 	   2.3225	 0.03787 	   0.5200	 0.00151 	   0.5200	 0.00002 	  46.4500	 0.00644 	  46.4500	 0.00005 
	 465	  28.0980	 0.01397 	  28.0980	 0.01434 	  11.2392	 0.02469 	 931.0000	 0.00048 	 931.0000	 0.00047 	   2.3275	 0.03354 	   0.5297	 0.00157 	   0.5297	 0.00002 	  46.5500	 0.00641 	  46.5500	 0.00000 
	 466	  28.1583	 0.01397 	  28.1583	 0.01434 	  11.2633	 0.02444 	 933.0000	 0.00048 	 933.0000	 0.00047 	   2.3325	 0.03571 	   0.5395	 0.00167 	   0.5395	 0.00002 	  46.6500	 0.00852 	  46.6500	 0.00000 
	 467	  28.2187	 0.01396 	  28.2187	 0.01434 	  11.2875	 0.02420 	 935.0000	 0.00048 	 935.0000	 0.00047 	   2.3375	 0.03246 	   0.5495	 0.00171 	   0.5495	 0.00002 	  46.7500	 0.00722 	  46.7500	 0.00003 
	 468	  28.2790	 0.01396 	  28.2790	 0.01433 	  11.3116	 0.02395 	 937.0000	 0.00048 	 937.0000	 0.00047 	   2.3425	 0.02759 	   0.5598	 0.00180 	   0.5598	 0.00003 	  46.8500	 0.00711 	  46.8500	 0.00000 
	 469	  28.3394	 0.01396 	  28.3394	 0.01433 	  11.3358	 0.02371 	 939.0000	 0.00048 	 939.0000	 0.00047 	   2.3475	 0.02489 	   0.5702	 0.00182 	   0.5702	 0.00003 	  46.9500	 0.00812 	  46.9500	 0.00000 
	 470	  28.3998	 0.01396 	  28.3998	 0.01433 	  11.3599	 0.02347 	 941.0000	 0.00048 	 941.0000	 0.00047 	   2.3525	 0.04220 	   0.5808	 0.00187 	   0.5808	 0.00003 	  47.0500	 0.00660 	  47.0500	 0.00000 
	 471	  28.4601	 0.01395 	  28.4601	 0.01433 	  11.3840	 0.02324 	 943.0000	 0.00048 	 943.0000	 0.00047 	   2.3575	 0.03030 	   0.5916	 0.00192 	   0.5916	 0.00005 	  47.1500	 0.00633 	  47.1500	 0.00005 
	 472	  28.5205	 0.01395 	  28.5205	 0.01432 	  11.4082	 0.02300 	 945.0000	 0.00048 	 945.0000	 0.00047 	   2.3625	 0.02813 	   0.6026	 0.00200 	   0.6026	 0.00005 	  47.2500	 0.00749 	  47.2500	 0.00000 
	 473	  28.5808	 0.01395 	  28.5808	 0.01432 	  11.4323	 0.02277 	 947.0000	 0.00047 	 947.0000	 0.00047 	   2.3675	 0.03030 	   0.6138	 0.00202 	   0.6138	 0.00007 	  47.3500	 0.00763 	  47.3500	 0.00005 
	 474	  28.6412	 0.01394 	  28.6412	 0.01432 	  11.4565	 0.02254 	 949.0000	 0.00047 	 949.0000	 0.00047 	   2.3725	 0.02759 	   0.6252	 0.00196 	   0.6252	 0.00008 	  47.4500	 0.00749 	  47.4500	 0.00000 
	 475	  28.7016	 0.01394 	  28.7016	 0.01432 	  11.4806	 0.02232 	 951.0000	 0.00047 	 951.0000	 0.00047 	   2.3775	 0.02867 	   0.6368	 0.00209 	   0.6368	 0.00009 	  47.5500	 0.00749 	  47.5500	 0.00003 
	 476	  28.7619	 0.01394 	  28.7619	 0.01432 	  11.5048	 0.02209 	 953.0000	 0.00047 	 953.0000	 0.00047 	   2.3825	 0.02597 	   0.6486	 0.00215 	   0.6486	 0.00009 	  47.6500	 0.00679 	  47.6500	 0.00008 
	 477	  28.8223	 0.01393 	  28.8223	 0.01431 	  11.5289	 0.02187 	 955.0000	 0.00047 	 955.0000	 0.00047 	   2.3875	 0.03571 	   0.6607	 0.00222 	   0.6607	 0.00011 	  47.7500	 0.00706 	  47.7500	 0.00000 
	 478	  28.8826	 0.01393 	  28.8826	 0.01431 	  11.5531	 0.02165 	 957.0000	 0.00047 	 957.0000	 0.00047 	   2.3925	 0.03300 	   0.6730	 0.00216 	   0.6730	 0.00012 	  47.8500	 0.00687 	  47.8500	 0.00003 
	 479	  28.9430	 0.01393 	  28.9430	 0.01431 	  11.5772	 0.02143 	 959.0000	 0.00047 	 959.0000	 0.00047 	   2.3975	 0.03030 	   0.6855	 0.00211 	   0.6855	 0.00014 	  47.9500	 0.00609 	  47.9500	 0.00000 
	 480	  29.0034	 0.01392 	  29.0034	 0.01431 	  11.6013	 0.02122 	 961.0000	 0.00047 	 961.0000	 0.00047 	   2.4025	 0.02867 	   0.6982	 0.00212 	   0.6982	 0.00017 	  48.0500	 0.00582 	  48.0500	 0.00000 
	 481	  29.0637	 0.01392 	  29.0637	 0.01431 	  11.6255	 0.02100 	 963.0000	 0.00047 	 963.0000	 0.00047 	   2.4075	 0.02759 	   0.7112	 0.00217 	   0.7112	 0.00018 	  48.1500	 0.00682 	  48.1500	 0.00000 
	 482	  29.1241	 0.01392 	  29.1241	 0.01430 	  11.6496	 0.02079 	 965.0000	 0.00047 	 965.0000	 0.00047 	   2.4125	 0.03625 	   0.7244	 0.00215 	   0.7244	 0.00022 	  48.2500	 0.00609 	  48.2500	 0.00000 
	 483	  29.1845	 0.01392 	  29.1845	 0.01430 	  11.6738	 0.02058 	 967.0000	 0.00047 	 967.0000	 0.00047 	   2.4175	 0.03895 	   0.7379	 0.00213 	   0.7379	 0.00025 	  48.3500	 0.00590 	  48.3500	 0.00000 
	 484	  29.2448	 0.01391 	  29.2448	 0.01430 	  11.6979	 0.02038 	 969.0000	 0.00047 	 969.0000	 0.00047 	   2.4225	 0.02326 	   0.7516	 0.00212 	   0.7516	 0.00028 	  48.4500	 0.00590 	  48.4500	 0.00000 
	 485	  29.3052	 0.01391 	  29.3052	 0.01430 	  11.7221	 0.02017 	 971.0000	 0.00047 	 971.0000	 0.00047 	   2.4275	 0.03841 	   0.7656	 0.00205 	   0.7656	 0.00032 	  48.5500	 0.00695 	  48.5500	 0.00000 
	 486	  29.3655	 0.01391 	  29.3655	 0.01430 	  11.7462	 0.01997 	 973.0000	 0.00047 	 973.0000	 0.00047 	   2.4325	 0.03084 	   0.7798	 0.00204 	   0.7798	 0.00035 	  48.6500	 0.00655 	  48.6500	 0.00000 
	 487	  29.4259	 0.01390 	  29.4259	 0.01429 	  11.7704	 0.01977 	 975.0000	 0.00047 	 975.0000	 0.00047 	   2.4375	 0.03192 	   0.7943	 0.00195 	   0.7943	 0.00039 	  48.7500	 0.00668 	  48.7500	 0.00000 
	 488	  29.4863	 0.01390 	  29.4863	 0.01429 	  11.7945	 0.01957 	 977.0000	 0.00047 	 977.0000	 0.00047 	   2.4425	 0.02922 	   0.8091	 0.00190 	   0.8091	 0.00043 	  48.8500	 0.00614 	  48.8500	 0.00005 
	 489	  29.5466	 0.01390 	  29.5466	 0.01429 	  11.8186	 0.01937 	 979.0000	 0.00047 	 979.0000	 0.00047 	   2.4475	 0.02110 	   0.8241	 0.00185 	   0.8241	 0.00047 	  48.9500	 0.00625 	  48.9500	 0.00000 
	 490	  29.6070	 0.01389 	  29.6070	 0.01429 	  11.8428	 0.01918 	 981.0000	 0.00047 	 981.0000	 0.00047 	   2.4525	 0.02976 	   0.8395	 0.00175 	   0.8395	 0.00053 	  49.0500	 0.00717 	  49.0500	 0.00000 
	 491	  29.6673	 0.01389 	  29.6673	 0.01429 	  11.8669	 0.01899 	 983.0000	 0.00047 	 983.0000	 0.00047 	   2.4575	 0.02705 	   0.8551	 0.00175 	   0.8551	 0.00056 	  49.1500	 0.00711 	  49.1500	 0.00003 
	 492	  29.7277	 0.01389 	  29.7277	 0.01428 	  11.8911	 0.01880 	 985.0000	 0.00047 	 985.0000	 0.00047 	   2.4625	 0.01894 	   0.8710	 0.00168 	   0.8710	 0.00062 	  49.2500	 0.00684 	  49.2500	 0.00000 
	 493	  29.7881	 0.01389 	  29.7881	 0.01428 	  11.9152	 0.01861 	 987.0000	 0.00047 	 987.0000	 0.00047 	   2.4675	 0.03408 	   0.8872	 0.00165 	   0.8872	 0.00069 	  49.3500	 0.00663 	  49.3500	 0.00000 
	 494	  29.8484	 0.01388 	  29.8484	 0.01428 	  11.9394	 0.01842 	 989.0000	 0.00047 	 989.0000	 0.00047 	   2.4725	 0.03030 	   0.9036	 0.00154 	   0.9036	 0.00076 	  49.4500	 0.00630 	  49.4500	 0.00000 
	 495	  29.9088	 0.01388 	  29.9088	 0.01428 	  11.9635	 0.01824 	 991.0000	 0.00047 	 991.0000	 0.00047 	   2.4775	 0.02867 	   0.9204	 0.00147 	   0.9204	 0.00080 	  49.5500	 0.00690 	  49.5500	 0.00000 
	 496	  29.9691	 0.01388 	  29.9691	 0.01428 	  11.9877	 0.01805 	 993.0000	 0.00047 	 993.0000	 0.00047 	   2.4825	 0.03625 	   0.9376	 0.00140 	   0.9376	 0.00090 	  49.6500	 0.00598 	  49.6500	 0.00000 
	 497	  30.0295	 0.01388 	  30.0295	 0.01427 	  12.0118	 0.01787 	 995.0000	 0.00047 	 995.0000	 0.00047 	   2.4875	 0.02002 	   0.9550	 0.00134 	   0.9550	 0.00094 	  49.7500	 0.00641 	  49.7500	 0.00000 
	 498	  30.0899	 0.01387 	  30.0899	 0.01427 	  12.0359	 0.01769 	 997.0000	 0.00047 	 997.0000	 0.00047 	   2.4925	 0.03138 	   0.9727	 0.00127 	   0.9727	 0.00105 	  49.8500	 0.00630 	  49.8500	 0.00000 
	 499	  30.1502	 0.01387 	  30.1502	 0.01427 	  12.0601	 0.01752 	 999.0000	 0.00047 	 999.0000	 0.00047 	   2.4975	 0.02976 	   0.9908	 0.00115 	   0.9908	 0.00112 	  49.9500	 0.00722 	  49.9500	 0.00003 
	 500	  30.2106	 0.01387 	  30.2106	 0.01427 	  12.0842	 0.01734 	1001.0000	 0.00047 	1001.0000	 0.00047 	   2.5025	 0.01731 	   1.0093	 0.00112 	   1.0093	 0.00115 	  50.0500	 0.00641 	  50.0500	 0.00000 
	 501	  30.2709	 0.01386 	  30.2709	 0.01427 	  12.1084	 0.01717 	1003.0000	 0.00047 	1003.0000	 0.00047 	   2.5075	 0.02759 	   1.0280	 0.00105 	   1.0280	 0.00127 	  50.1500	 0.00592 	  50.1500	 0.00000 
	 502	  30.3313	 0.01386 	  30.3313	 0.01427 	  12.1325	 0.01700 	1005.0000	 0.00047 	1005.0000	 0.00047 	   2.5125	 0.03300 	   1.0471	 0.00094 	   1.0471	 0.00134 	  50.2500	 0.00538 	  50.2500	 0.00000 
	 503	  30.3917	 0.01386 	  30.3917	 0.01426 	  12.1567	 0.01683 	1007.0000	 0.00047 	1007.0000	 0.00047 	   2.5175	 0.02164 	   1.0666	 0.00090 	   1.0666	 0.00140 	  50.3500	 0.00720 	  50.3500	 0.00000 
	 504	  30.4520	 0.01386 	  30.4520	 0.01426 	  12.1808	 0.01666 	1009.0000	 0.00047 	1009.0000	 0.00047 	   2.5225	 0.02976 	   1.0864	 0.00080 	   1.0864	 0.00147 	  50.4500	 0.00603 	  50.4500	 0.00000 
	 505	  30.5124	 0.01385 	  30.5124	 0.01426 	  12.2050	 0.01649 	1011.0000	 0.00046 	1011.0000	 0.00047 	   2.5275	 0.02922 	   1.1066	 0.00076 	   1.1066	 0.00154 	  50.5500	 0.00592 	  50.5500	 0.00000 
	 506	  30.5728	 0.01385 	  30.5728	 0.01426 	  12.2291	 0.01633 	1013.0000	 0.00046 	1013.0000	 0.00047 	   2.5325	 0.02651 	   1.1272	 0.00069 	   1.1272	 0.00165 	  50.6500	 0.00584 	  50.6500	 0.00003 
	 507	  30.6331	 0.01385 	  30.6331	 0.01426 	  12.2532	 0.01617 	1015.0000	 0.00046 	1015.0000	 0.00047 	   2.5375	 0.02651 	   1.1482	 0.00062 	   1.1482	 0.00168 	  50.7500	 0.00622 	  50.7500	 0.00000 
	 508	  30.6935	 0.01385 	  30.6935	 0.01425 	  12.2774	 0.01601 	1017.0000	 0.00046 	1017.0000	 0.00047 	   2.5425	 0.02326 	   1.1695	 0.00056 	   1.1695	 0.00175 	  50.8500	 0.00582 	  50.8500	 0.00003 
	 509	  30.7538	 0.01384 	  30.7538	 0.01425 	  12.3015	 0.01585 	1019.0000	 0.00046 	1019.0000	 0.00047 	   2.5475	 0.02435 	   1.1912	 0.00053 	   1.1912	 0.00175 	  50.9500	 0.00592 	  50.9500	 0.00000 
	 510	  30.8142	 0.01384 	  30.8142	 0.01425 	  12.3257	 0.01569 	1021.0000	 0.00046 	1021.0000	 0.00047 	   2.5525	 0.02759 	   1.2134	 0.00047 	   1.2134	 0.00185 	  51.0500	 0.00684 	  51.0500	 0.00000 
	 511	  30.8746	 0.01384 	  30.8746	 0.01425 	  12.3498	 0.01553 	1023.0000	 0.00046 	1023.0000	 0.00047 	   2.5575	 0.02867 	   1.2359	 0.00043 	   1.2359	 0.00190 	  51.1500	 0.00598 	  51.1500	 0.00000 
	 512	  30.9349	 0.01384 	  30.9349	 0.01425 	  12.3740	 0.01538 	1025.0000	 0.00046 	1025.0000	 0.00047 	   2.5625	 0.03138 	   1.2589	 0.00039 	   1.2589	 0.00195 	  51.2500	 0.00663 	  51.2500	 0.00003 
	 513	  30.9953	 0.01383 	  30.9953	 0.01425 	  12.3981	 0.01523 	1027.0000	 0.00046 	1027.0000	 0.00046 	   2.5675	 0.02651 	   1.2823	 0.00035 	   1.2823	 0.00204 	  51.3500	 0.00509 	  51.3500	 0.00000 
	 514	  31.0556	 0.01383 	  31.0556	 0.01424 	  12.4223	 0.01508 	1029.0000	 0.00046 	1029.0000	 0.00046 	   2.5725	 0.03138 	   1.3062	 0.00032 	   1.3062	 0.00205 	  51.4500	 0.00647 	  51.4500	 0.00008 
	 515	  31.1160	 0.01383 	  31.1160	 0.01424 	  12.4464	 0.01493 	1031.0000	 0.00046 	1031.0000	 0.00046 	   2.5775	 0.02218 	   1.3305	 0.00028 	   1.3305	 0.00212 	  51.5500	 0.00665 	  51.5500	 0.00000 
	 516	  31.1764	 0.01382 	  31.1764	 0.01424 	  12.4705	 0.01478 	1033.0000	 0.00046 	1033.0000	 0.00046 	   2.5825	 0.02867 	   1.3552	 0.00025 	   1.3552	 0.00213 	  51.6500	 0.00649 	  51.6500	 0.00000 
	 517	  31.2367	 0.01382 	  31.2367	 0.01424 	  12.4947	 0.01464 	1035.0000	 0.00046 	1035.0000	 0.00046 	   2.5875	 0.02326 	   1.3804	 0.00022 	   1.3804	 0.00215 	  51.7500	 0.00619 	  51.7500	 0.00000 
	 518	  31.2971	 0.01382 	  31.2971	 0.01424 	  12.5188	 0.01449 	1037.0000	 0.00046 	1037.0000	 0.00046 	   2.5925	 0.03138 	   1.4060	 0.00018 	   1.4060	 0.00217 	  51.8500	 0.00628 	  51.8500	 0.00003 
	 519	  31.3574	 0.01382 	  31.3574	 0.01424 	  12.5430	 0.01435 	1039.0000	 0.00046 	1039.0000	 0.00046 	   2.5975	 0.02218 	   1.4322	 0.00017 	   1.4322	 0.00212 	  51.9500	 0.00663 	  51.9500	 0.00000 
	 520	  31.4178	 0.01381 	  31.4178	 0.01423 	  12.5671	 0.01421 	1041.0000	 0.00046 	1041.0000	 0.00046 	   2.6025	 0.02326 	   1.4588	 0.00014 	   1.4588	 0.00211 	  52.0500	 0.00579 	  52.0500	 0.00000 
	 521	  31.4782	 0.01381 	  31.4782	 0.01423 	  12.5913	 0.01407 	1043.0000	 0.00046 	1043.0000	 0.00046 	   2.6075	 0.02218 	   1.4859	 0.00012 	   1.4859	 0.00216 	  52.1500	 0.00655 	  52.1500	 0.00000 
	 522	  31.5385	 0.01381 	  31.5385	 0.01423 	  12.6154	 0.01393 	1045.0000	 0.00046 	1045.0000	 0.00046 	   2.6125	 0.03192 	   1.5136	 0.00011 	   1.5136	 0.00222 	  52.2500	 0.00533 	  52.2500	 0.00005 
	 523	  31.5989	 0.01381 	  31.5989	 0.01423 	  12.6396	 0.01379 	1047.0000	 0.00046 	1047.0000	 0.00046 	   2.6175	 0.02489 	   1.5417	 0.00009 	   1.5417	 0.00215 	  52.3500	 0.00668 	  52.3500	 0.00000 
	 524	  31.6592	 0.01381 	  31.6592	 0.01423 	  12.6637	 0.01366 	1049.0000	 0.00046 	1049.0000	 0.00046 	   2.6225	 0.02381 	   1.5704	 0.00009 	   1.5704	 0.00209 	  52.4500	 0.00609 	  52.4500	 0.00000 
	 525	  31.7196	 0.01380 	  31.7196	 0.01423 	  12.6878	 0.01352 	1051.0000	 0.00046 	1051.0000	 0.00046 	   2.6275	 0.02218 	   1.5996	 0.00008 	   1.5996	 0.00196 	  52.5500	 0.00679 	  52.5500	 0.00003 
	 526	  31.7800	 0.01380 	  31.7800	 0.01422 	  12.7120	 0.01339 	1053.0000	 0.00046 	1053.0000	 0.00046 	   2.6325	 0.02218 	   1.6293	 0.00007 	   1.6293	 0.00202 	  52.6500	 0.00517 	  52.6500	 0.00003 
	 527	  31.8403	 0.01380 	  31.8403	 0.01422 	  12.7361	 0.01326 	1055.0000	 0.00046 	1055.0000	 0.00046 	   2.6375	 0.02164 	   1.6596	 0.00005 	   1.6596	 0.00200 	  52.7500	 0.00693 	  52.7500	 0.00000 
	 528	  31.9007	 0.01380 	  31.9007	 0.01422 	  12.7603	 0.01313 	1057.0000	 0.00046 	1057.0000	 0.00046 	   2.6425	 0.02597 	   1.6904	 0.00005 	   1.6904	 0.00192 	  52.8500	 0.00538 	  52.8500	 0.00003 
	 529	  31.9610	 0.01379 	  31.9610	 0.01422 	  12.7844	 0.01300 	1059.0000	 0.00046 	1059.0000	 0.00046 	   2.6475	 0.02489 	   1.7219	 0.00003 	   1.7219	 0.00187 	  52.9500	 0.00657 	  52.9500	 0.00000 
	 530	  32.0214	 0.01379 	  32.0214	 0.01422 	  12.8086	 0.01288 	1061.0000	 0.00046 	1061.0000	 0.00046 	   2.6525	 0.02705 	   1.7539	 0.00003 	   1.7539	 0.00182 	  53.0500	 0.00698 	  53.0500	 0.00000 
	 531	  32.0818	 0.01379 	  32.0818	 0.01422 	  12.8327	 0.01275 	1063.0000	 0.00046 	1063.0000	 0.00046 	   2.6575	 0.02435 	   1.7865	 0.00003 	   1.7865	 0.00180 	  53.1500	 0.00657 	  53.1500	 0.00000 
	 532	  32.1421	 0.01379 	  32.1421	 0.01421 	  12.8569	 0.01263 	1065.0000	 0.00046 	1065.0000	 0.00046 	   2.6625	 0.02435 	   1.8197	 0.00002 	   1.8197	 0.00171 	  53.2500	 0.00563 	  53.2500	 0.00000 
	 533	  32.2025	 0.01378 	  32.2025	 0.01421 	  12.8810	 0.01250 	1067.0000	 0.00046 	1067.0000	 0.00046 	   2.6675	 0.02597 	   1.8535	 0.00002 	   1.8535	 0.00167 	  53.3500	 0.00582 	  53.3500	 0.00000 
	 534	  32.2629	 0.01378 	  32.2629	 0.01421 	  12.9051	 0.01238 	1069.0000	 0.00046 	1069.0000	 0.00046 	   2.6725	 0.02651 	   1.8880	 0.00002 	   1.8880	 0.00157 	  53.4500	 0.00628 	  53.4500	 0.00000 
	 535	  32.3232	 0.01378 	  32.3232	 0.01421 	  12.9293	 0.01226 	1071.0000	 0.00046 	1071.0000	 0.00046 	   2.6775	 0.02489 	   1.9231	 0.00002 	   1.9231	 0.00151 	  53.5500	 0.00565 	  53.5500	 0.00003 
	 536	  32.3836	 0.01378 	  32.3836	 0.01421 	  12.9534	 0.01214 	1073.0000	 0.00046 	1073.0000	 0.00045 	   2.6825	 0.02272 	   1.9588	 0.00001 	   1.9588	 0.00146 	  53.6500	 0.00536 	  53.6500	 0.00000 
	 537	  32.4439	 0.01377 	  32.4439	 0.01421 	  12.9776	 0.01203 	1075.0000	 0.00046 	1075.0000	 0.00045 	   2.6875	 0.02597 	   1.9953	 0.00001 	   1.9953	 0.00139 	  53.7500	 0.00701 	  53.7500	 0.00000 
	 538	  32.5043	 0.01377 	  32.5043	 0.01421 	  13.0017	 0.01191 	1077.0000	 0.00046 	1077.0000	 0.00045 	   2.6925	 0.02759 	   2.0324	 0.00001 	   2.0324	 0.00130 	  53.8500	 0.00603 	  53.8500	 0.00000 
	 539	  32.5647	 0.01377 	  32.5647	 0.01420 	  13.0259	 0.01180 	1079.0000	 0.00045 	1079.0000	 0.00045 	   2.6975	 0.02056 	   2.0701	 0.00001 	   2.0701	 0.00122 	  53.9500	 0.00606 	  53.9500	 0.00005 
	 540	  32.6250	 0.01377 	  32.6250	 0.01420 	  13.0500	 0.01168 	1081.0000	 0.00045 	1081.0000	 0.00045 	   2.7025	 0.02759 	   2.1086	 0.00001 	   2.1086	 0.00119 	  54.0500	 0.00660 	  54.0500	 0.00000 
	 541	  32.6854	 0.01377 	  32.6854	 0.01420 	  13.0742	 0.01157 	1083.0000	 0.00045 	1083.0000	 0.00045 	   2.7075	 0.03138 	   2.1478	 0.00000 	   2.1478	 0.00113 	  54.1500	 0.00657 	  54.1500	 0.00005 
	 542	  32.7457	 0.01376 	  32.7457	 0.01420 	  13.0983	 0.01146 	1085.0000	 0.00045 	1085.0000	 0.00045 	   2.7125	 0.02489 	   2.1878	 0.00000 	   2.1878	 0.00104 	  54.2500	 0.00555 	  54.2500	 0.00000 
	 543	  32.8061	 0.01376 	  32.8061	 0.01420 	  13.1224	 0.01135 	1087.0000	 0.00045 	1087.0000	 0.00045 	   2.7175	 0.03246 	   2.2284	 0.00000 	   2.2284	 0.00099 	  54.3500	 0.00630 	  54.3500	 0.00000 
	 544	  32.8665	 0.01376 	  32.8665	 0.01420 	  13.1466	 0.01124 	1089.0000	 0.00045 	1089.0000	 0.00045 	   2.7225	 0.02435 	   2.2699	 0.00000 	   2.2699	 0.00093 	  54.4500	 0.00687 	  54.4500	 0.00000 
	 545	  32.9268	 0.01376 	  32.9268	 0.01419 	  13.1707	 0.01114 	1091.0000	 0.00045 	1091.0000	 0.00044 	   2.7275	 0.02489 	   2.3121	 0.00000 	   2.3121	 0.00088 	  54.5500	 0.00549 	  54.5500	 0.00000 
	 546	  32.9872	 0.01375 	  32.9872	 0.01419 	  13.1949	 0.01103 	1093.0000	 0.00045 	1093.0000	 0.00044 	   2.7325	 0.02002 	   2.3550	 0.00000 	   2.3550	 0.00082 	  54.6500	 0.00590 	  54.6500	 0.00000 
	 547	  33.0475	 0.01375 	  33.0475	 0.01419 	  13.2190	 0.01092 	1095.0000	 0.00045 	1095.0000	 0.00044 	   2.7375	 0.02218 	   2.3988	 0.00000 	   2.3988	 0.00076 	  54.7500	 0.00693 	  54.7500	 0.00000 
	 548	  33.1079	 0.01375 	  33.1079	 0.01419 	  13.2432	 0.01082 	1097.0000	 0.00045 	1097.0000	 0.00044 	   2.7425	 0.02435 	   2.4434	 0.00000 	   2.4434	 0.00072 	  54.8500	 0.00609 	  54.8500	 0.00000 
	 549	  33.1683	 0.01375 	  33.1683	 0.01419 	  13.2673	 0.01072 	1099.0000	 0.00045 	1099.0000	 0.00044 	   2.7475	 0.01515 	   2.4889	 0.00000 	   2.4889	 0.00070 	  54.9500	 0.00603 	  54.9500	 0.00000 
	 550	  33.2286	 0.01375 	  33.2286	 0.01419 	  13.2915	 0.01062 	1101.0000	 0.00045 	1101.0000	 0.00044 	   2.7525	 0.02002 	   2.5351	 0.00000 	   2.5351	 0.00062 	  55.0500	 0.00684 	  55.0500	 0.00000 
	 551	  33.2890	 0.01374 	  33.2890	 0.01419 	  13.3156	 0.01052 	1103.0000	 0.00045 	1103.0000	 0.00044 	   2.7575	 0.02489 	   2.5823	 0.00000 	   2.5823	 0.00059 	  55.1500	 0.00606 	  55.1500	 0.00000 
	 552	  33.3493	 0.01374 	  33.3493	 0.01418 	  13.3397	 0.01042 	1105.0000	 0.00044 	1105.0000	 0.00044 	   2.7625	 0.02110 	   2.6303	 0.00000 	   2.6303	 0.00052 	  55.2500	 0.00660 	  55.2500	 0.00000 
	 553	  33.4097	 0.01374 	  33.4097	 0.01418 	  13.3639	 0.01032 	1107.0000	 0.00044 	1107.0000	 0.00044 	   2.7675	 0.02272 	   2.6792	 0.00000 	   2.6792	 0.00049 	  55.3500	 0.00579 	  55.3500	 0.00000 
	 554	  33.4701	 0.01374 	  33.4701	 0.01418 	  13.3880	 0.01022 	1109.0000	 0.00044 	1109.0000	 0.00044 	   2.7725	 0.02381 	   2.7290	 0.00000 	   2.7290	 0.00045 	  55.4500	 0.00609 	  55.4500	 0.00008 
	 555	  33.5304	 0.01373 	  33.5304	 0.01418 	  13.4122	 0.01013 	1111.0000	 0.00044 	1111.0000	 0.00044 	   2.7775	 0.02489 	   2.7797	 0.00000 	   2.7797	 0.00042 	  55.5500	 0.00619 	  55.5500	 0.00000 
	 556	  33.5908	 0.01373 	  33.5908	 0.01418 	  13.4363	 0.01003 	1113.0000	 0.00044 	1113.0000	 0.00044 	   2.7825	 0.01894 	   2.8314	 0.00000 	   2.8314	 0.00038 	  55.6500	 0.00636 	  55.6500	 0.00000 
	 557	  33.6512	 0.01373 	  33.6512	 0.01418 	  13.4605	 0.00994 	1115.0000	 0.00044 	1115.0000	 0.00044 	   2.7875	 0.02218 	   2.8840	 0.00000 	   2.8840	 0.00036 	  55.7500	 0.00555 	  55.7500	 0.00003 
	 558	  33.7115	 0.01373 	  33.7115	 0.01418 	  13.4846	 0.00984 	1117.0000	 0.00044 	1117.0000	 0.00044 	   2.7925	 0.01677 	   2.9376	 0.00000 	   2.9376	 0.00032 	  55.8500	 0.00660 	  55.8500	 0.00000 
	 559	  33.7719	 0.01373 	  33.7719	 0.01417 	  13.5087	 0.00975 	1119.0000	 0.00044 	1119.0000	 0.00044 	   2.7975	 0.02759 	   2.9923	 0.00000 	   2.9923	 0.00029 	  55.9500	 0.00609 	  55.9500	 0.00000 
	 560	  33.8322	 0.01372 	  33.8322	 0.01417 	  13.5329	 0.00966 	1121.0000	 0.00044 	1121.0000	 0.00044 	   2.8025	 0.01948 	   3.0479	 0.00000 	   3.0479	 0.00027 	  56.0500	 0.00568 	  56.0500	 0.00000 
	 561	  33.8926	 0.01372 	  33.8926	 0.01417 	  13.5570	 0.00957 	1123.0000	 0.00044 	1123.0000	 0.00044 	   2.8075	 0.02813 	   3.1046	 0.00000 	   3.1046	 0.00025 	  56.1500	 0.00563 	  56.1500	 0.00000 
	 562	  33.9530	 0.01372 	  33.9530	 0.01417 	  13.5812	 0.00948 	1125.0000	 0.00044 	1125.0000	 0.00044 	   2.8125	 0.02381 	   3.1623	 0.00000 	   3.1623	 0.00024 	  56.2500	 0.00487 	  56.2500	 0.00003 
	 563	  34.0133	 0.01372 	  34.0133	 0.01417 	  13.6053	 0.00940 	1127.0000	 0.00044 	1127.0000	 0.00044 	   2.8175	 0.01948 	   3.2211	 0.00000 	   3.2211	 0.00020 	  56.3500	 0.00592 	  56.3500	 0.00000 
	 564	  34.0737	 0.01372 	  34.0737	 0.01417 	  13.6295	 0.00931 	1129.0000	 0.00044 	1129.0000	 0.00044 	   2.8225	 0.01785 	   3.2810	 0.00000 	   3.2810	 0.00019 	  56.4500	 0.00619 	  56.4500	 0.00005 
	 565	  34.1340	 0.01371 	  34.1340	 0.01417 	  13.6536	 0.00922 	1131.0000	 0.00044 	1131.0000	 0.00044 	   2.8275	 0.02489 	   3.3420	 0.00000 	   3.3420	 0.00018 	  56.5500	 0.00609 	  56.5500	 0.00003 
	 566	  34.1944	 0.01371 	  34.1944	 0.01417 	  13.6778	 0.00914 	1133.0000	 0.00044 	1133.0000	 0.00044 	   2.8325	 0.02164 	   3.4041	 0.00000 	   3.4041	 0.00016 	  56.6500	 0.00595 	  56.6500	 0.00000 
	 567	  34.2548	 0.01371 	  34.2548	 0.01416 	  13.7019	 0.00906 	1135.0000	 0.00044 	1135.0000	 0.00044 	   2.8375	 0.02110 	   3.4674	 0.00000 	   3.4674	 0.00014 	  56.7500	 0.00587 	  56.7500	 0.00003 
	 568	  34.3151	 0.01371 	  34.3151	 0.01416 	  13.7260	 0.00897 	1137.0000	 0.00044 	1137.0000	 0.00044 	   2.8425	 0.01731 	   3.5318	 0.00000 	   3.5318	 0.00013 	  56.8500	 0.00584 	  56.8500	 0.00000 
	 569	  34.3755	 0.01371 	  34.3755	 0.01416 	  13.7502	 0.00889 	1139.0000	 0.00044 	1139.0000	 0.00044 	   2.8475	 0.02381 	   3.5975	 0.00000 	   3.5975	 0.00011 	  56.9500	 0.00582 	  56.9500	 0.00000 
	 570	  34.4358	 0.01370 	  34.4358	 0.01416 	  13.7743	 0.00881 	1141.0000	 0.00043 	1141.0000	 0.00044 	   2.8525	 0.02218 	   3.6644	 0.00000 	   3.6644	 0.00011 	  57.0500	 0.00617 	  57.0500	 0.00000 
	 571	  34.4962	 0.01370 	  34.4962	 0.01416 	  13.7985	 0.00873 	1143.0000	 0.00043 	1143.0000	 0.00043 	   2.8575	 0.02002 	   3.7325	 0.00000 	   3.7325	 0.00011 	  57.1500	 0.00592 	  57.1500	 0.00000 
	 572	  34.5566	 0.01370 	  34.5566	 0.01416 	  13.8226	 0.00865 	1145.0000	 0.00043 	1145.0000	 0.00043 	   2.8625	 0.02597 	   3.8019	 0.00000 	   3.8019	 0.00008 	  57.2500	 0.00582 	  57.2500	 0.00000 
	 573	  34.6169	 0.01370 	  34.6169	 0.01416 	  13.8468	 0.00857 	1147.0000	 0.00043 	1147.0000	 0.00043 	   2.8675	 0.02164 	   3.8726	 0.00000 	   3.8726	 0.00008 	  57.3500	 0.00525 	  57.3500	 0.00000 
	 574	  34.6773	 0.01370 	  34.6773	 0.01415 	  13.8709	 0.00850 	1149.0000	 0.00043 	1149.0000	 0.00043 	   2.8725	 0.02056 	   3.9446	 0.00000 	   3.9446	 0.00007 	  57.4500	 0.00522 	  57.4500	 0.00000 
	 575	  34.7376	 0.01369 	  34.7376	 0.01415 	  13.8951	 0.00842 	1151.0000	 0.00043 	1151.0000	 0.00043 	   2.8775	 0.01677 	   4.0179	 0.00000 	   4.0179	 0.00007 	  57.5500	 0.00582 	  57.5500	 0.00000 
	 576	  34.7980	 0.01369 	  34.7980	 0.01415 	  13.9192	 0.00834 	1153.0000	 0.00043 	1153.0000	 0.00043 	   2.8825	 0.01677 	   4.0926	 0.00000 	   4.0926	 0.00005 	  57.6500	 0.00693 	  57.6500	 0.00003 
	 577	  34.8584	 0.01369 	  34.8584	 0.01415 	  13.9433	 0.00827 	1155.0000	 0.00043 	1155.0000	 0.00043 	   2.8875	 0.02110 	   4.1687	 0.00000 	   4.1687	 0.00005 	  57.7500	 0.00603 	  57.7500	 0.00000 
	 578	  34.9187	 0.01369 	  34.9187	 0.01415 	  13.9675	 0.00819 	1157.0000	 0.00043 	1157.0000	 0.00043 	   2.8925	 0.02110 	   4.2462	 0.00000 	   4.2462	 0.00005 	  57.8500	 0.00565 	  57.8500	 0.00003 
	 579	  34.9791	 0.01369 	  34.9791	 0.01415 	  13.9916	 0.00812 	1159.0000	 0.00043 	1159.0000	 0.00043 	   2.8975	 0.02326 	   4.3251	 0.00000 	   4.3251	 0.00005 	  57.9500	 0.00625 	  57.9500	 0.00003 
	 580	  35.0395	 0.01368 	  35.0395	 0.01415 	  14.0158	 0.00805 	1161.0000	 0.00042 	1161.0000	 0.00043 	   2.9025	 0.01515 	   4.4055	 0.00000 	   4.4055	 0.00004 	  58.0500	 0.00533 	  58.0500	 0.00000 
	 581	  35.0998	 0.01368 	  35.0998	 0.01415 	  14.0399	 0.00798 	1163.0000	 0.00042 	1163.0000	 0.00043 	   2.9075	 0.01839 	   4.4875	 0.00000 	   4.4875	 0.00004 	  58.1500	 0.00579 	  58.1500	 0.00005 
	 582	  35.1602	 0.01368 	  35.1602	 0.01414 	  14.0641	 0.00791 	1165.0000	 0.00042 	1165.0000	 0.00043 	   2.9125	 0.02489 	   4.5709	 0.00000 	   4.5709	 0.00003 	  58.2500	 0.00598 	  58.2500	 0.00000 
	 583	  35.2205	 0.01368 	  35.2205	 0.01414 	  14.0882	 0.00784 	1167.0000	 0.00042 	1167.0000	 0.00043 	   2.9175	 0.02597 	   4.6559	 0.00000 	   4.6559	 0.00003 	  58.3500	 0.00546 	  58.3500	 0.00000 
	 584	  35.2809	 0.01368 	  35.2809	 0.01414 	  14.1124	 0.00777 	1169.0000	 0.00042 	1169.0000	 0.00042 	   2.9225	 0.01353 	   4.7424	 0.00000 	   4.7424	 0.00003 	  58.4500	 0.00614 	  58.4500	 0.00000 
	 585	  35.3413	 0.01368 	  35.3413	 0.01414 	  14.1365	 0.00770 	1171.0000	 0.00042 	1171.0000	 0.00042 	   2.9275	 0.01839 	   4.8306	 0.00000 	   4.8306	 0.00003 	  58.5500	 0.00573 	  58.5500	 0.00000 
	 586	  35.4016	 0.01367 	  35.4016	 0.01414 	  14.1606	 0.00763 	1173.0000	 0.00042 	1173.0000	 0.00042 	   2.9325	 0.02110 	   4.9204	 0.00000 	   4.9204	 0.00002 	  58.6500	 0.00606 	  58.6500	 0.00000 
	 587	  35.4620	 0.01367 	  35.4620	 0.01414 	  14.1848	 0.00757 	1175.0000	 0.00042 	1175.0000	 0.00042 	   2.9375	 0.01785 	   5.0119	 0.00000 	   5.0119	 0.00002 	  58.7500	 0.00630 	  58.7500	 0.00003 
	 588	  35.5223	 0.01367 	  35.5223	 0.01414 	  14.2089	 0.00750 	1177.0000	 0.00042 	1177.0000	 0.00042 	   2.9425	 0.02218 	   5.1050	 0.00000 	   5.1050	 0.00002 	  58.8500	 0.00517 	  58.8500	 0.00003 
	 589	  35.5827	 0.01367 	  35.5827	 0.01414 	  14.2331	 0.00743 	1179.0000	 0.00042 	1179.0000	 0.00042 	   2.9475	 0.01407 	   5.2000	 0.00000 	   5.2000	 0.00001 	  58.9500	 0.00595 	  58.9500	 0.00000 
	 590	  35.6431	 0.01367 	  35.6431	 0.01413 	  14.2572	 0.00737 	1181.0000	 0.00042 	1181.0000	 0.00042 	   2.9525	 0.02110 	   5.2966	 0.00000 	   5.2966	 0.00001 	  59.0500	 0.00479 	  59.0500	 0.00000 
	 591	  35.7034	 0.01366 	  35.7034	 0.01413 	  14.2814	 0.00731 	1183.0000	 0.00042 	1183.0000	 0.00042 	   2.9575	 0.02218 	   5.3951	 0.00000 	   5.3951	 0.00001 	  59.1500	 0.00644 	  59.1500	 0.00000 
	 592	  35.7638	 0.01366 	  35.7638	 0.01413 	  14.3055	 0.00724 	1185.0000	 0.00042 	1185.0000	 0.00042 	   2.9625	 0.02110 	   5.4954	 0.00000 	   5.4954	 0.00001 	  59.2500	 0.00536 	  59.2500	 0.00000 
	 593	  35.8241	 0.01366 	  35.8241	 0.01413 	  14.3297	 0.00718 	1187.0000	 0.00042 	1187.0000	 0.00042 	   2.9675	 0.01839 	   5.5976	 0.00000 	   5.5976	 0.00001 	  59.3500	 0.00552 	  59.3500	 0.00000 
	 594	  35.8845	 0.01366 	  35.8845	 0.01413 	  14.3538	 0.00712 	1189.0000	 0.00042 	1189.0000	 0.00042 	   2.9725	 0.01677 	   5.7016	 0.00000 	   5.7016	 0.00001 	  59.4500	 0.00527 	  59.4500	 0.00000 
	 595	  35.9449	 0.01366 	  35.9449	 0.01413 	  14.3779	 0.00706 	1191.0000	 0.00041 	1191.0000	 0.00042 	   2.9775	 0.01677 	   5.8076	 0.00000 	   5.8076	 0.00001 	  59.5500	 0.00628 	  59.5500	 0.00000 
	 596	  36.0052	 0.01365 	  36.0052	 0.01413 	  14.4021	 0.00700 	1193.0000	 0.00041 	1193.0000	 0.00042 	   2.9825	 0.01515 	   5.9156	 0.00000 	   5.9156	 0.00001 	  59.6500	 0.00573 	  59.6500	 0.00000 
	 597	  36.0656	 0.01365 	  36.0656	 0.01413 	  14.4262	 0.00694 	1195.0000	 0.00041 	1195.0000	 0.00042 	   2.9875	 0.02056 	   6.0256	 0.00000 	   6.0256	 0.00000 	  59.7500	 0.00579 	  59.7500	 0.00000 
	 598	  36.1259	 0.01365 	  36.1259	 0.01413 	  14.4504	 0.00688 	1197.0000	 0.00041 	1197.0000	 0.00042 	   2.9925	 0.01515 	   6.1376	 0.00000 	   6.1376	 0.00001 	  59.8500	 0.00560 	  59.8500	 0.00000 
	 599	  36.1863	 0.01365 	  36.1863	 0.01412 	  14.4745	 0.00682 	1199.0000	 0.00041 	1199.0000	 0.00042 	   2.9975	 0.02002 	   6.2517	 0.00000 	   6.2517	 0.00000 	  59.9500	 0.00628 	  59.9500	 0.00000 
	 600	  36.2467	 0.01365 	  36.2467	 0.01412 	  14.4987	 0.00676 	1201.0000	 0.00041 	1201.0000	 0.00042 	   3.0025	 0.01948 	   6.3680	 0.00000 	   6.3680	 0.00000 	  60.0500	 0.00565 	  60.0500	 0.00000 
	 601	  36.3070	 0.01365 	  36.3070	 0.01412 	  14.5228	 0.00671 	1203.0000	 0.00041 	1203.0000	 0.00042 	   3.0075	 0.01894 	   6.4863	 0.00000 	   6.4863	 0.00000 	  60.1500	 0.00482 	  60.1500	 0.00000 
	 602	  36.3674	 0.01364 	  36.3674	 0.01412 	  14.5470	 0.00665 	1205.0000	 0.00041 	1205.0000	 0.00042 	   3.0125	 0.02381 	   6.6069	 0.00000 	   6.6069	 0.00000 	  60.2500	 0.00560 	  60.2500	 0.00005 
	 603	  36.4277	 0.01364 	  36.4277	 0.01412 	  14.5711	 0.00660 	1207.0000	 0.00041 	1207.0000	 0.00042 	   3.0175	 0.01677 	   6.7298	 0.00000 	   6.7298	 0.00000 	  60.3500	 0.00525 	  60.3500	 0.00000 
	 604	  36.4881	 0.01364 	  36.4881	 0.01412 	  14.5952	 0.00654 	1209.0000	 0.00041 	1209.0000	 0.00042 	   3.0225	 0.02272 	   6.8549	 0.00000 	   6.8549	 0.00000 	  60.4500	 0.00525 	  60.4500	 0.00003 
	 605	  36.5485	 0.01364 	  36.5485	 0.01412 	  14.6194	 0.00649 	1211.0000	 0.00041 	1211.0000	 0.00042 	   3.0275	 0.02110 	   6.9823	 0.00000 	   6.9823	 0.00000 	  60.5500	 0.00487 	  60.5500	 0.00000 
	 606	  36.6088	 0.01364 	  36.6088	 0.01412 	  14.6435	 0.00643 	1213.0000	 0.00041 	1213.0000	 0.00042 	   3.0325	 0.01461 	   7.1121	 0.00000 	   7.1121	 0.00000 	  60.6500	 0.00476 	  60.6500	 0.00000 
	 607	  36.6692	 0.01364 	  36.6692	 0.01411 	  14.6677	 0.00638 	1215.0000	 0.00041 	1215.0000	 0.00042 	   3.0375	 0.01785 	   7.2444	 0.00000 	   7.2444	 0.00000 	  60.7500	 0.00598 	  60.7500	 0.00000 
	 608	  36.7296	 0.01363 	  36.7296	 0.01411 	  14.6918	 0.00633 	1217.0000	 0.00041 	1217.0000	 0.00042 	   3.0425	 0.01731 	   7.3790	 0.00000 	   7.3790	 0.00000 	  60.8500	 0.00536 	  60.8500	 0.00000 
	 609	  36.7899	 0.01363 	  36.7899	 0.01411 	  14.7160	 0.00627 	1219.0000	 0.00041 	1219.0000	 0.00042 	   3.0475	 0.01948 	   7.5162	 0.00000 	   7.5162	 0.00000 	  60.9500	 0.00557 	  60.9500	 0.00000 
	 610	  36.8503	 0.01363 	  36.8503	 0.01411 	  14.7401	 0.00622 	1221.0000	 0.00041 	1221.0000	 0.00042 	   3.0525	 0.01731 	   7.6560	 0.00000 	   7.6560	 0.00000 	  61.0500	 0.00595 	  61.0500	 0.00000 
	 611	  36.9106	 0.01363 	  36.9106	 0.01411 	  14.7643	 0.00617 	1223.0000	 0.00041 	1223.0000	 0.00042 	   3.0575	 0.02218 	   7.7983	 0.00000 	   7.7983	 0.00000 	  61.1500	 0.00609 	  61.1500	 0.00000 
	 612	  36.9710	 0.01363 	  36.9710	 0.01411 	  14.7884	 0.00612 	1225.0000	 0.00041 	1225.0000	 0.00042 	   3.0625	 0.02164 	   7.9433	 0.00000 	   7.9433	 0.00000 	  61.2500	 0.00619 	  61.2500	 0.00000 
	 613	  37.0314	 0.01363 	  37.0314	 0.01411 	  14.8125	 0.00607 	1227.0000	 0.00041 	1227.0000	 0.00042 	   3.0675	 0.02272 	   8.0910	 0.00000 	   8.0910	 0.00000 	  61.3500	 0.00592 	  61.3500	 0.00000 
	 614	  37.0917	 0.01362 	  37.0917	 0.01411 	  14.8367	 0.00602 	1229.0000	 0.00041 	1229.0000	 0.00042 	   3.0725	 0.01515 	   8.2414	 0.00000 	   8.2414	 0.00000 	  61.4500	 0.00571 	  61.4500	 0.00000 
	 615	  37.1521	 0.01362 	  37.1521	 0.01411 	  14.8608	 0.00598 	1231.0000	 0.00041 	1231.0000	 0.00042 	   3.0775	 0.02164 	   8.3946	 0.00000 	   8.3946	 0.00000 	  61.5500	 0.00552 	  61.5500	 0.00000 
	 616	  37.2124	 0.01362 	  37.2124	 0.01410 	  14.8850	 0.00593 	1233.0000	 0.00041 	1233.0000	 0.00042 	   3.0825	 0.01785 	   8.5507	 0.00000 	   8.5507	 0.00000 	  61.6500	 0.00484 	  61.6500	 0.00000 
	 617	  37.2728	 0.01362 	  37.2728	 0.01410 	  14.9091	 0.00588 	1235.0000	 0.00041 	1235.0000	 0.00042 	   3.0875	 0.02218 	   8.7096	 0.00000 	   8.7096	 0.00000 	  61.7500	 0.00536 	  61.7500	 0.00000 
	 618	  37.3332	 0.01362 	  37.3332	 0.01410 	  14.9333	 0.00583 	1237.0000	 0.00041 	1237.0000	 0.00042 	   3.0925	 0.01623 	   8.8716	 0.00000 	   8.8716	 0.00000 	  61.8500	 0.00544 	  61.8500	 0.00000 
	 619	  37.3935	 0.01362 	  37.3935	 0.01410 	  14.9574	 0.00579 	1239.0000	 0.00041 	1239.0000	 0.00042 	   3.0975	 0.01785 	   9.0365	 0.00000 	   9.0365	 0.00000 	  61.9500	 0.00525 	  61.9500	 0.00000 
	 620	  37.4539	 0.01361 	  37.4539	 0.01410 	  14.9816	 0.00574 	1241.0000	 0.00041 	1241.0000	 0.00042 	   3.1025	 0.02326 	   9.2045	 0.00000 	   9.2045	 0.00000 	  62.0500	 0.00414 	  62.0500	 0.00000 
	 621	  37.5142	 0.01361 	  37.5142	 0.01410 	  15.0057	 0.00570 	1243.0000	 0.00041 	1243.0000	 0.00042 	   3.1075	 0.01839 	   9.3756	 0.00000 	   9.3756	 0.00000 	  62.1500	 0.00509 	  62.1500	 0.00000 
	 622	  37.5746	 0.01361 	  37.5746	 0.01410 	  15.0298	 0.00565 	1245.0000	 0.00041 	1245.0000	 0.00042 	   3.1125	 0.01623 	   9.5499	 0.00000 	   9.5499	 0.00000 	  62.2500	 0.00584 	  62.2500	 0.00000 
	 623	  37.6350	 0.01361 	  37.6350	 0.01410 	  15.0540	 0.00561 	1247.0000	 0.00041 	1247.0000	 0.00042 	   3.1175	 0.01515 	   9.7275	 0.00000 	   9.7275	 0.00000 	  62.3500	 0.00601 	  62.3500	 0.00000 
	 624	  37.6953	 0.01361 	  37.6953	 0.01410 	  15.0781	 0.00556 	1249.0000	 0.00041 	1249.0000	 0.00042 	   3.1225	 0.01785 	   9.9083	 0.00000 	   9.9083	 0.00000 	  62.4500	 0.00514 	  62.4500	 0.00000 
	 625	  37.7557	 0.01361 	  37.7557	 0.01409 	  15.1023	 0.00552 	1251.0000	 0.00041 	1251.0000	 0.00041 	   3.1275	 0.01677 	  10.0925	 0.00000 	  10.0925	 0.00000 	  62.5500	 0.00495 	  62.5500	 0.00000 
	 626	  37.8160	 0.01360 	  37.8160	 0.01409 	  15.1264	 0.00548 	1253.0000	 0.00041 	1253.0000	 0.00041 	   3.1325	 0.01136 	  10.2802	 0.00000 	  10.2802	 0.00000 	  62.6500	 0.00598 	  62.6500	 0.00000 
	 627	  37.8764	 0.01360 	  37.8764	 0.01409 	  15.1506	 0.00544 	1255.0000	 0.00041 	1255.0000	 0.00041 	   3.1375	 0.01948 	  10.4713	 0.00000 	  10.4713	 0.00000 	  62.7500	 0.00527 	  62.7500	 0.00000 
	 628	  37.9368	 0.01360 	  37.9368	 0.01409 	  15.1747	 0.00539 	1257.0000	 0.00041 	1257.0000	 0.00041 	   3.1425	 0.01028 	  10.6660	 0.00000 	  10.6660	 0.00000 	  62.8500	 0.00490 	  62.8500	 0.00000 
	 629	  37.9971	 0.01360 	  37.9971	 0.01409 	  15.1989	 0.00535 	1259.0000	 0.00041 	1259.0000	 0.00041 	   3.1475	 0.01894 	  10.8643	 0.00000 	  10.8643	 0.00000 	  62.9500	 0.00563 	  62.9500	 0.00000 
	 630	  38.0575	 0.01360 	  38.0575	 0.01409 	  15.2230	 0.00531 	1261.0000	 0.00041 	1261.0000	 0.00041 	   3.1525	 0.01948 	  11.0662	 0.00000 	  11.0662	 0.00000 	  63.0500	 0.00609 	  63.0500	 0.00000 
	 631	  38.1179	 0.01360 	  38.1179	 0.01409 	  15.2471	 0.00527 	1263.0000	 0.00041 	1263.0000	 0.00041 	   3.1575	 0.01839 	  11.2720	 0.00000 	  11.2720	 0.00000 	  63.1500	 0.00525 	  63.1500	 0.00000 
	 632	  38.1782	 0.01359 	  38.1782	 0.01409 	  15.2713	 0.00523 	1265.0000	 0.00041 	1265.0000	 0.00041 	   3.1625	 0.01785 	  11.4815	 0.00000 	  11.4815	 0.00000 	  63.2500	 0.00541 	  63.2500	 0.00000 
	 633	  38.2386	 0.01359 	  38.2386	 0.01409 	  15.2954	 0.00519 	1267.0000	 0.00041 	1267.0000	 0.00041 	   3.1675	 0.02110 	  11.6950	 0.00000 	  11.6950	 0.00000 	  63.3500	 0.00576 	  63.3500	 0.00000 
	 634	  38.2989	 0.01359 	  38.2989	 0.01409 	  15.3196	 0.00515 	1269.0000	 0.00041 	1269.0000	 0.00041 	   3.1725	 0.01839 	  11.9124	 0.00000 	  11.9124	 0.00000 	  63.4500	 0.00587 	  63.4500	 0.00000 
	 635	  38.3593	 0.01359 	  38.3593	 0.01408 	  15.3437	 0.00512 	1271.0000	 0.00040 	1271.0000	 0.00041 	   3.1775	 0.01515 	  12.1339	 0.00000 	  12.1339	 0.00000 	  63.5500	 0.00598 	  63.5500	 0.00000 
	 636	  38.4197	 0.01359 	  38.4197	 0.01408 	  15.3679	 0.00508 	1273.0000	 0.00040 	1273.0000	 0.00041 	   3.1825	 0.01136 	  12.3595	 0.00000 	  12.3595	 0.00000 	  63.6500	 0.00552 	  63.6500	 0.00000 
	 637	  38.4800	 0.01359 	  38.4800	 0.01408 	  15.3920	 0.00504 	1275.0000	 0.00040 	1275.0000	 0.00041 	   3.1875	 0.01569 	  12.5893	 0.00000 	  12.5893	 0.00000 	  63.7500	 0.00571 	  63.7500	 0.00000 
	 638	  38.5404	 0.01359 	  38.5404	 0.01408 	  15.4162	 0.00500 	1277.0000	 0.00040 	1277.0000	 0.00041 	   3.1925	 0.01353 	  12.8233	 0.00000 	  12.8233	 0.00000 	  63.8500	 0.00536 	  63.8500	 0.00000 
	 639	  38.6007	 0.01358 	  38.6007	 0.01408 	  15.4403	 0.00497 	1279.0000	 0.00040 	1279.0000	 0.00041 	   3.1975	 0.01569 	  13.0617	 0.00000 	  13.0617	 0.00000 	  63.9500	 0.00544 	  63.9500	 0.00000 
	 640	  38.6611	 0.01358 	  38.6611	 0.01408 	  15.4644	 0.00493 	1281.0000	 0.00040 	1281.0000	 0.00041 	   3.2025	 0.01515 	  13.3045	 0.00000 	  13.3045	 0.00000 	  64.0500	 0.00557 	  64.0500	 0.00000 
	 641	  38.7215	 0.01358 	  38.7215	 0.01408 	  15.4886	 0.00489 	1283.0000	 0.00040 	1283.0000	 0.00041 	   3.2075	 0.01515 	  13.5519	 0.00000 	  13.5519	 0.00000 	  64.1500	 0.00590 	  64.1500	 0.00000 
	 642	  38.7818	 0.01358 	  38.7818	 0.01408 	  15.5127	 0.00486 	1285.0000	 0.00040 	1285.0000	 0.00041 	   3.2125	 0.01353 	  13.8038	 0.00000 	  13.8038	 0.00000 	  64.2500	 0.00509 	  64.2500	 0.00000 
	 643	  38.8422	 0.01358 	  38.8422	 0.01408 	  15.5369	 0.00482 	1287.0000	 0.00040 	1287.0000	 0.00041 	   3.2175	 0.01515 	  14.0605	 0.00000 	  14.0605	 0.00000 	  64.3500	 0.00549 	  64.3500	 0.00000 
	 644	  38.9025	 0.01358 	  38.9025	 0.01408 	  15.5610	 0.00479 	1289.0000	 0.00040 	1289.0000	 0.00041 	   3.2225	 0.01569 	  14.3219	 0.00000 	  14.3219	 0.00000 	  64.4500	 0.00471 	  64.4500	 0.00000 
	 645	  38.9629	 0.01357 	  38.9629	 0.01407 	  15.5852	 0.00475 	1291.0000	 0.00040 	1291.0000	 0.00041 	   3.2275	 0.01785 	  14.5881	 0.00000 	  14.5881	 0.00000 	  64.5500	 0.00679 	  64.5500	 0.00000 
	 646	  39.0233	 0.01357 	  39.0233	 0.01407 	  15.6093	 0.00472 	1293.0000	 0.00040 	1293.0000	 0.00041 	   3.2325	 0.01785 	  14.8594	 0.00000 	  14.8594	 0.00000 	  64.6500	 0.00519 	  64.6500	 0.00000 
	 647	  39.0836	 0.01357 	  39.0836	 0.01407 	  15.6334	 0.00469 	1295.0000	 0.00040 	1295.0000	 0.00041 	   3.2375	 0.01894 	  15.1356	 0.00000 	  15.1356	 0.00000 	  64.7500	 0.00603 	  64.7500	 0.00000 
	 648	  39.1440	 0.01357 	  39.1440	 0.01407 	  15.6576	 0.00465 	1297.0000	 0.00040 	1297.0000	 0.00041 	   3.2425	 0.01948 	  15.4170	 0.00000 	  15.4170	 0.00000 	  64.8500	 0.00590 	  64.8500	 0.00000 
	 649	  39.2043	 0.01357 	  39.2043	 0.01407 	  15.6817	 0.00462 	1299.0000	 0.00040 	1299.0000	 0.00041 	   3.2475	 0.01623 	  15.7036	 0.00000 	  15.7036	 0.00000 	  64.9500	 0.00541 	  64.9500	 0.00000 
	 650	  39.2647	 0.01357 	  39.2647	 0.01407 	  15.7059	 0.00459 	1301.0000	 0.00039 	1301.0000	 0.00041 	   3.2525	 0.02002 	  15.9956	 0.00000 	  15.9956	 0.00000 	  65.0500	 0.00552 	  65.0500	 0.00000 
	 651	  39.3251	 0.01357 	  39.3251	 0.01407 	  15.7300	 0.00456 	1303.0000	 0.00039 	1303.0000	 0.00041 	   3.2575	 0.01461 	  16.2930	 0.00000 	  16.2930	 0.00000 	  65.1500	 0.00525 	  65.1500	 0.00000 
	 652	  39.3854	 0.01356 	  39.3854	 0.01407 	  15.7542	 0.00452 	1305.0000	 0.00039 	1305.0000	 0.00041 	   3.2625	 0.01515 	  16.5959	 0.00000 	  16.5959	 0.00000 	  65.2500	 0.00492 	  65.2500	 0.00000 
	 653	  39.4458	 0.01356 	  39.4458	 0.01407 	  15.7783	 0.00449 	1307.0000	 0.00039 	1307.0000	 0.00041 	   3.2675	 0.01190 	  16.9044	 0.00000 	  16.9044	 0.00000 	  65.3500	 0.00517 	  65.3500	 0.00000 
	 654	  39.5062	 0.01356 	  39.5062	 0.01407 	  15.8025	 0.00446 	1309.0000	 0.00039 	1309.0000	 0.00041 	   3.2725	 0.01677 	  17.2187	 0.00000 	  17.2187	 0.00000 	  65.4500	 0.00546 	  65.4500	 0.00000 
	 655	  39.5665	 0.01356 	  39.5665	 0.01406 	  15.8266	 0.00443 	1311.0000	 0.00039 	1311.0000	 0.00041 	   3.2775	 0.01515 	  17.5388	 0.00000 	  17.5388	 0.00000 	  65.5500	 0.00592 	  65.5500	 0.00000 
	 656	  39.6269	 0.01356 	  39.6269	 0.01406 	  15.8507	 0.00440 	1313.0000	 0.00039 	1313.0000	 0.00041 	   3.2825	 0.01190 	  17.8649	 0.00000 	  17.8649	 0.00000 	  65.6500	 0.00492 	  65.6500	 0.00000 
	 657	  39.6872	 0.01356 	  39.6872	 0.01406 	  15.8749	 0.00437 	1315.0000	 0.00039 	1315.0000	 0.00041 	   3.2875	 0.01569 	  18.1970	 0.00000 	  18.1970	 0.00000 	  65.7500	 0.00622 	  65.7500	 0.00000 
	 658	  39.7476	 0.01356 	  39.7476	 0.01406 	  15.8990	 0.00434 	1317.0000	 0.00039 	1317.0000	 0.00041 	   3.2925	 0.01190 	  18.5353	 0.00000 	  18.5353	 0.00000 	  65.8500	 0.00527 	  65.8500	 0.00000 
	 659	  39.8080	 0.01355 	  39.8080	 0.01406 	  15.9232	 0.00431 	1319.0000	 0.00039 	1319.0000	 0.00041 	   3.2975	 0.02002 	  18.8799	 0.00000 	  18.8799	 0.00000 	  65.9500	 0.00565 	  65.9500	 0.00000 
	 660	  39.8683	 0.01355 	  39.8683	 0.01406 	  15.9473	 0.00428 	1321.0000	 0.00039 	1321.0000	 0.00040 	   3.3025	 0.01515 	  19.2309	 0.00000 	  19.2309	 0.00000 	  66.0500	 0.00479 	  66.0500	 0.00000 
	 661	  39.9287	 0.01355 	  39.9287	 0.01406 	  15.9715	 0.00425 	1323.0000	 0.00039 	1323.0000	 0.00040 	   3.3075	 0.01731 	  19.5884	 0.00000 	  19.5884	 0.00000 	  66.1500	 0.00511 	  66.1500	 0.00000 
	 662	  39.9890	 0.01355 	  39.9890	 0.01406 	  15.9956	 0.00423 	1325.0000	 0.00039 	1325.0000	 0.00040 	   3.3125	 0.01623 	  19.9526	 0.00000 	  19.9526	 0.00000 	  66.2500	 0.00417 	  66.2500	 0.00000 
	 663	  40.0494	 0.01355 	  40.0494	 0.01406 	  16.0198	 0.00420 	1327.0000	 0.00039 	1327.0000	 0.00040 	   3.3175	 0.01623 	  20.3236	 0.00000 	  20.3236	 0.00000 	  66.3500	 0.00525 	  66.3500	 0.00000 
	 664	  40.1098	 0.01355 	  40.1098	 0.01406 	  16.0439	 0.00417 	1329.0000	 0.00039 	1329.0000	 0.00040 	   3.3225	 0.01461 	  20.7014	 0.00000 	  20.7014	 0.00000 	  66.4500	 0.00490 	  66.4500	 0.00000 
	 665	  40.1701	 0.01355 	  40.1701	 0.01406 	  16.0680	 0.00414 	1331.0000	 0.00039 	1331.0000	 0.00040 	   3.3275	 0.01298 	  21.0863	 0.00000 	  21.0863	 0.00000 	  66.5500	 0.00517 	  66.5500	 0.00000 
	 666	  40.2305	 0.01354 	  40.2305	 0.01405 	  16.0922	 0.00412 	1333.0000	 0.00039 	1333.0000	 0.00040 	   3.3325	 0.01244 	  21.4783	 0.00000 	  21.4783	 0.00000 	  66.6500	 0.00568 	  66.6500	 0.00000 
	 667	  40.2908	 0.01354 	  40.2908	 0.01405 	  16.1163	 0.00409 	1335.0000	 0.00039 	1335.0000	 0.00040 	   3.3375	 0.01190 	  21.8776	 0.00000 	  21.8776	 0.00000 	  66.7500	 0.00514 	  66.7500	 0.00000 
	 668	  40.3512	 0.01354 	  40.3512	 0.01405 	  16.1405	 0.00406 	1337.0000	 0.00039 	1337.0000	 0.00040 	   3.3425	 0.01407 	  22.2844	 0.00000 	  22.2844	 0.00000 	  66.8500	 0.00582 	  66.8500	 0.00000 
	 669	  40.4116	 0.01354 	  40.4116	 0.01405 	  16.1646	 0.00404 	1339.0000	 0.00039 	1339.0000	 0.00040 	   3.3475	 0.01298 	  22.6986	 0.00000 	  22.6986	 0.00000 	  66.9500	 0.00471 	  66.9500	 0.00000 
	 670	  40.4719	 0.01354 	  40.4719	 0.01405 	  16.1888	 0.00401 	1341.0000	 0.00039 	1341.0000	 0.00040 	   3.3525	 0.01244 	  23.1206	 0.00000 	  23.1206	 0.00000 	  67.0500	 0.00557 	  67.0500	 0.00000 
	 671	  40.5323	 0.01354 	  40.5323	 0.01405 	  16.2129	 0.00399 	1343.0000	 0.00039 	1343.0000	 0.00040 	   3.3575	 0.01136 	  23.5505	 0.00000 	  23.5505	 0.00000 	  67.1500	 0.00565 	  67.1500	 0.00000 
	 672	  40.5926	 0.01354 	  40.5926	 0.01405 	  16.2371	 0.00396 	1345.0000	 0.00039 	1345.0000	 0.00040 	   3.3625	 0.01407 	  23.9883	 0.00000 	  23.9883	 0.00000 	  67.2500	 0.00530 	  67.2500	 0.00000 
	 673	  40.6530	 0.01353 	  40.6530	 0.01405 	  16.2612	 0.00393 	1347.0000	 0.00039 	1347.0000	 0.00040 	   3.3675	 0.01894 	  24.4343	 0.00000 	  24.4343	 0.00000 	  67.3500	 0.00544 	  67.3500	 0.00000 
	 674	  40.7134	 0.01353 	  40.7134	 0.01405 	  16.2853	 0.00391 	1349.0000	 0.00038 	1349.0000	 0.00040 	   3.3725	 0.01353 	  24.8886	 0.00000 	  24.8886	 0.00000 	  67.4500	 0.00506 	  67.4500	 0.00000 
	 675	  40.7737	 0.01353 	  40.7737	 0.01405 	  16.3095	 0.00389 	1351.0000	 0.00038 	1351.0000	 0.00040 	   3.3775	 0.01244 	  25.3513	 0.00000 	  25.3513	 0.00000 	  67.5500	 0.00452 	  67.5500	 0.00000 
	 676	  40.8341	 0.01353 	  40.8341	 0.01405 	  16.3336	 0.00386 	1353.0000	 0.00038 	1353.0000	 0.00040 	   3.3825	 0.01190 	  25.8226	 0.00000 	  25.8226	 0.00000 	  67.6500	 0.00492 	  67.6500	 0.00000 
	 677	  40.8944	 0.01353 	  40.8944	 0.01404 	  16.3578	 0.00384 	1355.0000	 0.00038 	1355.0000	 0.00040 	   3.3875	 0.01894 	  26.3027	 0.00000 	  26.3027	 0.00000 	  67.7500	 0.00482 	  67.7500	 0.00000 
	 678	  40.9548	 0.01353 	  40.9548	 0.01404 	  16.3819	 0.00381 	1357.0000	 0.00038 	1357.0000	 0.00040 	   3.3925	 0.01407 	  26.7917	 0.00000 	  26.7917	 0.00000 	  67.8500	 0.00538 	  67.8500	 0.00000 
	 679	  41.0152	 0.01353 	  41.0152	 0.01404 	  16.4061	 0.00379 	1359.0000	 0.00038 	1359.0000	 0.00040 	   3.3975	 0.01569 	  27.2898	 0.00000 	  27.2898	 0.00000 	  67.9500	 0.00587 	  67.9500	 0.00000 
	 680	  41.0755	 0.01353 	  41.0755	 0.01404 	  16.4302	 0.00377 	1361.0000	 0.00038 	1361.0000	 0.00040 	   3.4025	 0.01028 	  27.7971	 0.00000 	  27.7971	 0.00000 	  68.0500	 0.00403 	  68.0500	 0.00000 
	 681	  41.1359	 0.01352 	  41.1359	 0.01404 	  16.4544	 0.00374 	1363.0000	 0.00038 	1363.0000	 0.00040 	   3.4075	 0.01136 	  28.3139	 0.00000 	  28.3139	 0.00000 	  68.1500	 0.00601 	  68.1500	 0.00000 
	 682	  41.1963	 0.01352 	  41.1963	 0.01404 	  16.4785	 0.00372 	1365.0000	 0.00038 	1365.0000	 0.00040 	   3.4125	 0.01407 	  28.8403	 0.00000 	  28.8403	 0.00000 	  68.2500	 0.00490 	  68.2500	 0.00000 
	 683	  41.2566	 0.01352 	  41.2566	 0.01404 	  16.5026	 0.00370 	1367.0000	 0.00038 	1367.0000	 0.00040 	   3.4175	 0.01190 	  29.3765	 0.00000 	  29.3765	 0.00000 	  68.3500	 0.00555 	  68.3500	 0.00000 
	 684	  41.3170	 0.01352 	  41.3170	 0.01404 	  16.5268	 0.00368 	1369.0000	 0.00038 	1369.0000	 0.00040 	   3.4225	 0.01623 	  29.9226	 0.00000 	  29.9226	 0.00000 	  68.4500	 0.00376 	  68.4500	 0.00000 
	 685	  41.3773	 0.01352 	  41.3773	 0.01404 	  16.5509	 0.00366 	1371.0000	 0.00038 	1371.0000	 0.00040 	   3.4275	 0.01407 	  30.4789	 0.00000 	  30.4789	 0.00000 	  68.5500	 0.00563 	  68.5500	 0.00000 
	 686	  41.4377	 0.01352 	  41.4377	 0.01404 	  16.5751	 0.00363 	1373.0000	 0.00039 	1373.0000	 0.00040 	   3.4325	 0.01136 	  31.0456	 0.00000 	  31.0456	 0.00000 	  68.6500	 0.00514 	  68.6500	 0.00000 
	 687	  41.4981	 0.01352 	  41.4981	 0.01404 	  16.5992	 0.00361 	1375.0000	 0.00039 	1375.0000	 0.00040 	   3.4375	 0.01407 	  31.6228	 0.00000 	  31.6228	 0.00000 	  68.7500	 0.00579 	  68.7500	 0.00000 
	 688	  41.5584	 0.01351 	  41.5584	 0.01403 	  16.6234	 0.00359 	1377.0000	 0.00039 	1377.0000	 0.00040 	   3.4425	 0.01353 	  32.2107	 0.00000 	  32.2107	 0.00000 	  68.8500	 0.00492 	  68.8500	 0.00000 
	 689	  41.6188	 0.01351 	  41.6188	 0.01403 	  16.6475	 0.00357 	1379.0000	 0.00039 	1379.0000	 0.00040 	   3.4475	 0.01569 	  32.8095	 0.00000 	  32.8095	 0.00000 	  68.9500	 0.00398 	  68.9500	 0.00000 
	 690	  41.6791	 0.01351 	  41.6791	 0.01403 	  16.6717	 0.00355 	1381.0000	 0.00039 	1381.0000	 0.00040 	   3.4525	 0.00866 	  33.4195	 0.00000 	  33.4195	 0.00000 	  69.0500	 0.00511 	  69.0500	 0.00000 
	 691	  41.7395	 0.01351 	  41.7395	 0.01403 	  16.6958	 0.00353 	1383.0000	 0.00039 	1383.0000	 0.00040 	   3.4575	 0.01244 	  34.0408	 0.00000 	  34.0408	 0.00000 	  69.1500	 0.00503 	  69.1500	 0.00000 
	 692	  41.7999	 0.01351 	  41.7999	 0.01403 	  16.7199	 0.00351 	1385.0000	 0.00039 	1385.0000	 0.00040 	   3.4625	 0.01623 	  34.6737	 0.00000 	  34.6737	 0.00000 	  69.2500	 0.00595 	  69.2500	 0.00000 
	 693	  41.8602	 0.01351 	  41.8602	 0.01403 	  16.7441	 0.00349 	1387.0000	 0.00039 	1387.0000	 0.00040 	   3.4675	 0.01244 	  35.3183	 0.00000 	  35.3183	 0.00000 	  69.3500	 0.00555 	  69.3500	 0.00000 
	 694	  41.9206	 0.01351 	  41.9206	 0.01403 	  16.7682	 0.00347 	1389.0000	 0.00039 	1389.0000	 0.00040 	   3.4725	 0.01731 	  35.9749	 0.00000 	  35.9749	 0.00000 	  69.4500	 0.00503 	  69.4500	 0.00000 
	 695	  41.9809	 0.01351 	  41.9809	 0.01403 	  16.7924	 0.00345 	1391.0000	 0.00039 	1391.0000	 0.00040 	   3.4775	 0.01569 	  36.6438	 0.00000 	  36.6438	 0.00000 	  69.5500	 0.00506 	  69.5500	 0.00000 
	 696	  42.0413	 0.01350 	  42.0413	 0.01403 	  16.8165	 0.00343 	1393.0000	 0.00039 	1393.0000	 0.00040 	   3.4825	 0.01407 	  37.3250	 0.00000 	  37.3250	 0.00000 	  69.6500	 0.00487 	  69.6500	 0.00000 
	 697	  42.1017	 0.01350 	  42.1017	 0.01403 	  16.8407	 0.00341 	1395.0000	 0.00038 	1395.0000	 0.00040 	   3.4875	 0.01677 	  38.0189	 0.00000 	  38.0189	 0.00000 	  69.7500	 0.00544 	  69.7500	 0.00000 
	 698	  42.1620	 0.01350 	  42.1620	 0.01403 	  16.8648	 0.00339 	1397.0000	 0.00038 	1397.0000	 0.00040 	   3.4925	 0.01677 	  38.7258	 0.00000 	  38.7258	 0.00000 	  69.8500	 0.00490 	  69.8500	 0.00000 
	 699	  42.2224	 0.01350 	  42.2224	 0.01403 	  16.8890	 0.00337 	1399.0000	 0.00038 	1399.0000	 0.00040 	   3.4975	 0.01298 	  39.4457	 0.00000 	  39.4457	 0.00000 	  69.9500	 0.00546 	  69.9500	 0.00000 
	 700	  42.2827	 0.01350 	  42.2827	 0.01402 	  16.9131	 0.00336 	1401.0000	 0.00038 	1401.0000	 0.00040 	   3.5025	 0.01190 	  40.1791	 0.00000 	  40.1791	 0.00000 	  70.0500	 0.00500 	  70.0500	 0.00000 
	 701	  42.3431	 0.01350 	  42.3431	 0.01402 	  16.9372	 0.00334 	1403.0000	 0.00038 	1403.0000	 0.00040 	   3.5075	 0.00703 	  40.9261	 0.00000 	  40.9261	 0.00000 	  70.1500	 0.00573 	  70.1500	 0.00000 
	 702	  42.4035	 0.01350 	  42.4035	 0.01402 	  16.9614	 0.00332 	1405.0000	 0.00038 	1405.0000	 0.00040 	   3.5125	 0.01028 	  41.6869	 0.00000 	  41.6869	 0.00000 	  70.2500	 0.00511 	  70.2500	 0.00000 
	 703	  42.4638	 0.01350 	  42.4638	 0.01402 	  16.9855	 0.00330 	1407.0000	 0.00038 	1407.0000	 0.00040 	   3.5175	 0.01569 	  42.4620	 0.00000 	  42.4620	 0.00000 	  70.3500	 0.00484 	  70.3500	 0.00000 
	 704	  42.5242	 0.01349 	  42.5242	 0.01402 	  17.0097	 0.00328 	1409.0000	 0.00038 	1409.0000	 0.00040 	   3.5225	 0.01298 	  43.2514	 0.00000 	  43.2514	 0.00000 	  70.4500	 0.00495 	  70.4500	 0.00000 
	 705	  42.5846	 0.01349 	  42.5846	 0.01402 	  17.0338	 0.00327 	1411.0000	 0.00038 	1411.0000	 0.00040 	   3.5275	 0.01461 	  44.0555	 0.00000 	  44.0555	 0.00000 	  70.5500	 0.00506 	  70.5500	 0.00000 
	 706	  42.6449	 0.01349 	  42.6449	 0.01402 	  17.0580	 0.00325 	1413.0000	 0.00038 	1413.0000	 0.00040 	   3.5325	 0.01244 	  44.8745	 0.00000 	  44.8745	 0.00000 	  70.6500	 0.00592 	  70.6500	 0.00000 
	 707	  42.7053	 0.01349 	  42.7053	 0.01402 	  17.0821	 0.00323 	1415.0000	 0.00038 	1415.0000	 0.00040 	   3.5375	 0.01623 	  45.7088	 0.00000 	  45.7088	 0.00000 	  70.7500	 0.00571 	  70.7500	 0.00000 
	 708	  42.7656	 0.01349 	  42.7656	 0.01402 	  17.1063	 0.00322 	1417.0000	 0.00038 	1417.0000	 0.00040 	   3.5425	 0.01190 	  46.5586	 0.00000 	  46.5586	 0.00000 	  70.8500	 0.00487 	  70.8500	 0.00000 
	 709	  42.8260	 0.01349 	  42.8260	 0.01402 	  17.1304	 0.00320 	1419.0000	 0.00038 	1419.0000	 0.00040 	   3.5475	 0.01244 	  47.4242	 0.00000 	  47.4242	 0.00000 	  70.9500	 0.00484 	  70.9500	 0.00000 
	 710	  42.8864	 0.01349 	  42.8864	 0.01402 	  17.1545	 0.00318 	1421.0000	 0.00038 	1421.0000	 0.00040 	   3.5525	 0.01677 	  48.3059	 0.00000 	  48.3059	 0.00000 	  71.0500	 0.00579 	  71.0500	 0.00000 
	 711	  42.9467	 0.01349 	  42.9467	 0.01402 	  17.1787	 0.00317 	1423.0000	 0.00038 	1423.0000	 0.00040 	   3.5575	 0.01298 	  49.2040	 0.00000 	  49.2040	 0.00000 	  71.1500	 0.00463 	  71.1500	 0.00000 
	 712	  43.0071	 0.01348 	  43.0071	 0.01401 	  17.2028	 0.00315 	1425.0000	 0.00038 	1425.0000	 0.00040 	   3.5625	 0.01028 	  50.1187	 0.00000 	  50.1187	 0.00000 	  71.2500	 0.00603 	  71.2500	 0.00000 
	 713	  43.0674	 0.01348 	  43.0674	 0.01401 	  17.2270	 0.00313 	1427.0000	 0.00037 	1427.0000	 0.00040 	   3.5675	 0.01461 	  51.0505	 0.00000 	  51.0505	 0.00000 	  71.3500	 0.00495 	  71.3500	 0.00000 
	 714	  43.1278	 0.01348 	  43.1278	 0.01401 	  17.2511	 0.00312 	1429.0000	 0.00037 	1429.0000	 0.00040 	   3.5725	 0.01028 	  51.9996	 0.00000 	  51.9996	 0.00000 	  71.4500	 0.00568 	  71.4500	 0.00000 
	 715	  43.1882	 0.01348 	  43.1882	 0.01401 	  17.2753	 0.00310 	1431.0000	 0.00037 	1431.0000	 0.00039 	   3.5775	 0.01677 	  52.9663	 0.00000 	  52.9663	 0.00000 	  71.5500	 0.00471 	  71.5500	 0.00000 
	 716	  43.2485	 0.01348 	  43.2485	 0.01401 	  17.2994	 0.00309 	1433.0000	 0.00037 	1433.0000	 0.00039 	   3.5825	 0.01569 	  53.9511	 0.00000 	  53.9511	 0.00000 	  71.6500	 0.00417 	  71.6500	 0.00000 
	 717	  43.3089	 0.01348 	  43.3089	 0.01401 	  17.3236	 0.00307 	1435.0000	 0.00037 	1435.0000	 0.00039 	   3.5875	 0.01785 	  54.9541	 0.00000 	  54.9541	 0.00000 	  71.7500	 0.00473 	  71.7500	 0.00000 
	 718	  43.3692	 0.01348 	  43.3692	 0.01401 	  17.3477	 0.00306 	1437.0000	 0.00037 	1437.0000	 0.00039 	   3.5925	 0.01461 	  55.9758	 0.00000 	  55.9758	 0.00000 	  71.8500	 0.00533 	  71.8500	 0.00000 
	 719	  43.4296	 0.01348 	  43.4296	 0.01401 	  17.3718	 0.00304 	1439.0000	 0.00037 	1439.0000	 0.00039 	   3.5975	 0.01298 	  57.0164	 0.00000 	  57.0164	 0.00000 	  71.9500	 0.00538 	  71.9500	 0.00000 
	 720	  43.4900	 0.01347 	  43.4900	 0.01401 	  17.3960	 0.00303 	1441.0000	 0.00037 	1441.0000	 0.00039 	   3.6025	 0.01785 	  58.0764	 0.00000 	  58.0764	 0.00000 	  72.0500	 0.00517 	  72.0500	 0.00000 
	 721	  43.5503	 0.01347 	  43.5503	 0.01401 	  17.4201	 0.00301 	1443.0000	 0.00037 	1443.0000	 0.00039 	   3.6075	 0.01353 	  59.1562	 0.00000 	  59.1562	 0.00000 	  72.1500	 0.00457 	  72.1500	 0.00000 
	 722	  43.6107	 0.01347 	  43.6107	 0.01401 	  17.4443	 0.00300 	1445.0000	 0.00037 	1445.0000	 0.00039 	   3.6125	 0.01353 	  60.2560	 0.00000 	  60.2560	 0.00000 	  72.2500	 0.00655 	  72.2500	 0.00000 
	 723	  43.6710	 0.01347 	  43.6710	 0.01401 	  17.4684	 0.00298 	1447.0000	 0.00037 	1447.0000	 0.00039 	   3.6175	 0.01677 	  61.3762	 0.00000 	  61.3762	 0.00000 	  72.3500	 0.00557 	  72.3500	 0.00000 
	 724	  43.7314	 0.01347 	  43.7314	 0.01401 	  17.4926	 0.00297 	1449.0000	 0.00037 	1449.0000	 0.00039 	   3.6225	 0.00920 	  62.5173	 0.00000 	  62.5173	 0.00000 	  72.4500	 0.00479 	  72.4500	 0.00000 
	 725	  43.7918	 0.01347 	  43.7918	 0.01400 	  17.5167	 0.00295 	1451.0000	 0.00037 	1451.0000	 0.00039 	   3.6275	 0.00541 	  63.6796	 0.00000 	  63.6796	 0.00000 	  72.5500	 0.00506 	  72.5500	 0.00000 
	 726	  43.8521	 0.01347 	  43.8521	 0.01400 	  17.5409	 0.00294 	1453.0000	 0.00037 	1453.0000	 0.00039 	   3.6325	 0.01569 	  64.8634	 0.00000 	  64.8634	 0.00000 	  72.6500	 0.00484 	  72.6500	 0.00000 
	 727	  43.9125	 0.01347 	  43.9125	 0.01400 	  17.5650	 0.00293 	1455.0000	 0.00037 	1455.0000	 0.00039 	   3.6375	 0.01461 	  66.0693	 0.00000 	  66.0693	 0.00000 	  72.7500	 0.00587 	  72.7500	 0.00000 
	 728	  43.9729	 0.01347 	  43.9729	 0.01400 	  17.5891	 0.00291 	1457.0000	 0.00037 	1457.0000	 0.00039 	   3.6425	 0.01677 	  67.2977	 0.00000 	  67.2977	 0.00000 	  72.8500	 0.00425 	  72.8500	 0.00000 
	 729	  44.0332	 0.01346 	  44.0332	 0.01400 	  17.6133	 0.00290 	1459.0000	 0.00037 	1459.0000	 0.00039 	   3.6475	 0.01136 	  68.5488	 0.00000 	  68.5488	 0.00000 	  72.9500	 0.00484 	  72.9500	 0.00000 
	 730	  44.0936	 0.01346 	  44.0936	 0.01400 	  17.6374	 0.00289 	1461.0000	 0.00037 	1461.0000	 0.00039 	   3.6525	 0.01461 	  69.8232	 0.00000 	  69.8232	 0.00000 	  73.0500	 0.00454 	  73.0500	 0.00000 
	 731	  44.1539	 0.01346 	  44.1539	 0.01400 	  17.6616	 0.00287 	1463.0000	 0.00037 	1463.0000	 0.00039 	   3.6575	 0.01839 	  71.1214	 0.00000 	  71.1214	 0.00000 	  73.1500	 0.00498 	  73.1500	 0.00000 
	 732	  44.2143	 0.01346 	  44.2143	 0.01400 	  17.6857	 0.00286 	1465.0000	 0.00037 	1465.0000	 0.00039 	   3.6625	 0.01298 	  72.4436	 0.00000 	  72.4436	 0.00000 	  73.2500	 0.00517 	  73.2500	 0.00000 
	 733	  44.2747	 0.01346 	  44.2747	 0.01400 	  17.7099	 0.00285 	1467.0000	 0.00037 	1467.0000	 0.00039 	   3.6675	 0.01677 	  73.7904	 0.00000 	  73.7904	 0.00000 	  73.3500	 0.00522 	  73.3500	 0.00000 
	 734	  44.3350	 0.01346 	  44.3350	 0.01400 	  17.7340	 0.00283 	1469.0000	 0.00036 	1469.0000	 0.00039 	   3.6725	 0.01082 	  75.1623	 0.00000 	  75.1623	 0.00000 	  73.4500	 0.00444 	  73.4500	 0.00000 
	 735	  44.3954	 0.01346 	  44.3954	 0.01400 	  17.7582	 0.00282 	1471.0000	 0.00036 	1471.0000	 0.00039 	   3.6775	 0.01298 	  76.5597	 0.00000 	  76.5597	 0.00000 	  73.5500	 0.00495 	  73.5500	 0.00000 
	 736	  44.4557	 0.01346 	  44.4557	 0.01400 	  17.7823	 0.00281 	1473.0000	 0.00036 	1473.0000	 0.00039 	   3.6825	 0.00974 	  77.9830	 0.00000 	  77.9830	 0.00000 	  73.6500	 0.00603 	  73.6500	 0.00000 
	 737	  44.5161	 0.01346 	  44.5161	 0.01400 	  17.8064	 0.00280 	1475.0000	 0.00036 	1475.0000	 0.00039 	   3.6875	 0.01028 	  79.4328	 0.00000 	  79.4328	 0.00000 	  73.7500	 0.00544 	  73.7500	 0.00000 
	 738	  44.5765	 0.01345 	  44.5765	 0.01400 	  17.8306	 0.00279 	1477.0000	 0.00036 	1477.0000	 0.00039 	   3.6925	 0.01353 	  80.9096	 0.00000 	  80.9096	 0.00000 	  73.8500	 0.00506 	  73.8500	 0.00000 
	 739	  44.6368	 0.01345 	  44.6368	 0.01399 	  17.8547	 0.00277 	1479.0000	 0.00036 	1479.0000	 0.00039 	   3.6975	 0.01461 	  82.4138	 0.00000 	  82.4138	 0.00000 	  73.9500	 0.00536 	  73.9500	 0.00000 
	 740	  44.6972	 0.01345 	  44.6972	 0.01399 	  17.8789	 0.00276 	1481.0000	 0.00036 	1481.0000	 0.00039 	   3.7025	 0.01136 	  83.9460	 0.00000 	  83.9460	 0.00000 	  74.0500	 0.00468 	  74.0500	 0.00000 
	 741	  44.7575	 0.01345 	  44.7575	 0.01399 	  17.9030	 0.00275 	1483.0000	 0.00036 	1483.0000	 0.00039 	   3.7075	 0.01082 	  85.5067	 0.00000 	  85.5067	 0.00000 	  74.1500	 0.00503 	  74.1500	 0.00000 
	 742	  44.8179	 0.01345 	  44.8179	 0.01399 	  17.9272	 0.00274 	1485.0000	 0.00036 	1485.0000	 0.00039 	   3.7125	 0.01190 	  87.0964	 0.00000 	  87.0964	 0.00000 	  74.2500	 0.00519 	  74.2500	 0.00000 
	 743	  44.8783	 0.01345 	  44.8783	 0.01399 	  17.9513	 0.00273 	1487.0000	 0.00036 	1487.0000	 0.00038 	   3.7175	 0.00920 	  88.7156	 0.00000 	  88.7156	 0.00000 	  74.3500	 0.00565 	  74.3500	 0.00000 
	 744	  44.9386	 0.01345 	  44.9386	 0.01399 	  17.9754	 0.00271 	1489.0000	 0.00036 	1489.0000	 0.00038 	   3.7225	 0.01407 	  90.3649	 0.00000 	  90.3649	 0.00000 	  74.4500	 0.00538 	  74.4500	 0.00000 
	 745	  44.9990	 0.01345 	  44.9990	 0.01399 	  17.9996	 0.00270 	1491.0000	 0.00036 	1491.0000	 0.00038 	   3.7275	 0.01407 	  92.0450	 0.00000 	  92.0450	 0.00000 	  74.5500	 0.00568 	  74.5500	 0.00000 
	 746	  45.0593	 0.01345 	  45.0593	 0.01399 	  18.0237	 0.00269 	1493.0000	 0.00036 	1493.0000	 0.00038 	   3.7325	 0.01298 	  93.7562	 0.00000 	  93.7562	 0.00000 	  74.6500	 0.00552 	  74.6500	 0.00000 
	 747	  45.1197	 0.01344 	  45.1197	 0.01399 	  18.0479	 0.00268 	1495.0000	 0.00036 	1495.0000	 0.00038 	   3.7375	 0.01244 	  95.4993	 0.00000 	  95.4993	 0.00000 	  74.7500	 0.00460 	  74.7500	 0.00000 
	 748	  45.1801	 0.01344 	  45.1801	 0.01399 	  18.0720	 0.00267 	1497.0000	 0.00036 	1497.0000	 0.00038 	   3.7425	 0.00974 	  97.2747	 0.00000 	  97.2747	 0.00000 	  74.8500	 0.00509 	  74.8500	 0.00000 
	 749	  45.2404	 0.01344 	  45.2404	 0.01399 	  18.0962	 0.00266 	1499.0000	 0.00036 	1499.0000	 0.00038 	   3.7475	 0.01028 	  99.0832	 0.00000 	  99.0832	 0.00000 	  74.9500	 0.00533 	  74.9500	 0.00000 
	 750	  45.3008	 0.01344 	  45.3008	 0.01399 	  18.1203	 0.00265 	1501.0000	 0.00036 	1501.0000	 0.00038 	   3.7525	 0.01407 	 100.9253	 0.00000 	 100.9253	 0.00000 	  75.0500	 0.00544 	  75.0500	 0.00000 
	 751	  45.3611	 0.01344 	  45.3611	 0.01399 	  18.1445	 0.00264 	1503.0000	 0.00036 	1503.0000	 0.00038 	   3.7575	 0.00920 	 102.8016	 0.00000 	 102.8016	 0.00000 	  75.1500	 0.00549 	  75.1500	 0.00000 
	 752	  45.4215	 0.01344 	  45.4215	 0.01399 	  18.1686	 0.00263 	1505.0000	 0.00036 	1505.0000	 0.00038 	   3.7625	 0.01244 	 104.7129	 0.00000 	 104.7129	 0.00000 	  75.2500	 0.00576 	  75.2500	 0.00000 
	 753	  45.4819	 0.01344 	  45.4819	 0.01398 	  18.1927	 0.00262 	1507.0000	 0.00036 	1507.0000	 0.00038 	   3.7675	 0.01623 	 106.6596	 0.00000 	 106.6596	 0.00000 	  75.3500	 0.00522 	  75.3500	 0.00000 
	 754	  45.5422	 0.01344 	  45.5422	 0.01398 	  18.2169	 0.00261 	1509.0000	 0.00036 	1509.0000	 0.00038 	   3.7725	 0.01569 	 108.6426	 0.00000 	 108.6426	 0.00000 	  75.4500	 0.00565 	  75.4500	 0.00000 
	 755	  45.6026	 0.01344 	  45.6026	 0.01398 	  18.2410	 0.00260 	1511.0000	 0.00036 	1511.0000	 0.00038 	   3.7775	 0.01569 	 110.6624	 0.00000 	 110.6624	 0.00000 	  75.5500	 0.00479 	  75.5500	 0.00000 
	 756	  45.6630	 0.01343 	  45.6630	 0.01398 	  18.2652	 0.00259 	1513.0000	 0.00036 	1513.0000	 0.00038 	   3.7825	 0.01136 	 112.7197	 0.00000 	 112.7197	 0.00000 	  75.6500	 0.00430 	  75.6500	 0.00000 
	 757	  45.7233	 0.01343 	  45.7233	 0.01398 	  18.2893	 0.00258 	1515.0000	 0.00035 	1515.0000	 0.00038 	   3.7875	 0.01244 	 114.8154	 0.00000 	 114.8154	 0.00000 	  75.7500	 0.00568 	  75.7500	 0.00000 
	 758	  45.7837	 0.01343 	  45.7837	 0.01398 	  18.3135	 0.00257 	1517.0000	 0.00035 	1517.0000	 0.00038 	   3.7925	 0.00812 	 116.9499	 0.00000 	 116.9499	 0.00000 	  75.8500	 0.00454 	  75.8500	 0.00000 
	 759	  45.8440	 0.01343 	  45.8440	 0.01398 	  18.3376	 0.00256 	1519.0000	 0.00035 	1519.0000	 0.00038 	   3.7975	 0.01677 	 119.1242	 0.00000 	 119.1242	 0.00000 	  75.9500	 0.00406 	  75.9500	 0.00000 
	 760	  45.9044	 0.01343 	  45.9044	 0.01398 	  18.3618	 0.00255 	1521.0000	 0.00035 	1521.0000	 0.00038 	   3.8025	 0.01244 	 121.3389	 0.00000 	 121.3389	 0.00000 	  76.0500	 0.00582 	  76.0500	 0.00000 
	 761	  45.9648	 0.01343 	  45.9648	 0.01398 	  18.3859	 0.00254 	1523.0000	 0.00035 	1523.0000	 0.00038 	   3.8075	 0.00920 	 123.5947	 0.00000 	 123.5947	 0.00000 	  76.1500	 0.00538 	  76.1500	 0.00000 
	 762	  46.0251	 0.01343 	  46.0251	 0.01398 	  18.4100	 0.00253 	1525.0000	 0.00035 	1525.0000	 0.00038 	   3.8125	 0.00920 	 125.8925	 0.00000 	 125.8925	 0.00000 	  76.2500	 0.00552 	  76.2500	 0.00000 
	 763	  46.0855	 0.01343 	  46.0855	 0.01398 	  18.4342	 0.00252 	1527.0000	 0.00035 	1527.0000	 0.00038 	   3.8175	 0.01190 	 128.2331	 0.00000 	 128.2331	 0.00000 	  76.3500	 0.00490 	  76.3500	 0.00000 
	 764	  46.1458	 0.01343 	  46.1458	 0.01398 	  18.4583	 0.00251 	1529.0000	 0.00035 	1529.0000	 0.00038 	   3.8225	 0.01298 	 130.6171	 0.00000 	 130.6171	 0.00000 	  76.4500	 0.00452 	  76.4500	 0.00000 
	 765	  46.2062	 0.01343 	  46.2062	 0.01398 	  18.4825	 0.00250 	1531.0000	 0.00035 	1531.0000	 0.00038 	   3.8275	 0.01731 	 133.0454	 0.00000 	 133.0454	 0.00000 	  76.5500	 0.00460 	  76.5500	 0.00000 
	 766	  46.2666	 0.01342 	  46.2666	 0.01398 	  18.5066	 0.00249 	1533.0000	 0.00035 	1533.0000	 0.00038 	   3.8325	 0.00920 	 135.5189	 0.00000 	 135.5189	 0.00000 	  76.6500	 0.00479 	  76.6500	 0.00000 
	 767	  46.3269	 0.01342 	  46.3269	 0.01397 	  18.5308	 0.00248 	1535.0000	 0.00035 	1535.0000	 0.00038 	   3.8375	 0.01515 	 138.0384	 0.00000 	 138.0384	 0.00000 	  76.7500	 0.00506 	  76.7500	 0.00000 
	 768	  46.3873	 0.01342 	  46.3873	 0.01397 	  18.5549	 0.00247 	1537.0000	 0.00035 	1537.0000	 0.00038 	   3.8425	 0.00974 	 140.6048	 0.00000 	 140.6048	 0.00000 	  76.8500	 0.00522 	  76.8500	 0.00000 
	 769	  46.4476	 0.01342 	  46.4476	 0.01397 	  18.5791	 0.00246 	1539.0000	 0.00035 	1539.0000	 0.00038 	   3.8475	 0.01190 	 143.2188	 0.00000 	 143.2188	 0.00000 	  76.9500	 0.00565 	  76.9500	 0.00000 
	 770	  46.5080	 0.01342 	  46.5080	 0.01397 	  18.6032	 0.00246 	1541.0000	 0.00035 	1541.0000	 0.00038 	   3.8525	 0.01136 	 145.8814	 0.00000 	 145.8814	 0.00000 	  77.0500	 0.00476 	  77.0500	 0.00000 
	 771	  46.5684	 0.01342 	  46.5684	 0.01397 	  18.6273	 0.00245 	1543.0000	 0.00035 	1543.0000	 0.00038 	   3.8575	 0.01298 	 148.5936	 0.00000 	 148.5936	 0.00000 	  77.1500	 0.00473 	  77.1500	 0.00000 
	 772	  46.6287	 0.01342 	  46.6287	 0.01397 	  18.6515	 0.00244 	1545.0000	 0.00035 	1545.0000	 0.00038 	   3.8625	 0.01190 	 151.3561	 0.00000 	 151.3561	 0.00000 	  77.2500	 0.00541 	  77.2500	 0.00000 
	 773	  46.6891	 0.01342 	  46.6891	 0.01397 	  18.6756	 0.00243 	1547.0000	 0.00035 	1547.0000	 0.00038 	   3.8675	 0.01082 	 154.1700	 0.00000 	 154.1700	 0.00000 	  77.3500	 0.00506 	  77.3500	 0.00000 
	 774	  46.7494	 0.01342 	  46.7494	 0.01397 	  18.6998	 0.00242 	1549.0000	 0.00035 	1549.0000	 0.00038 	   3.8725	 0.00974 	 157.0363	 0.00000 	 157.0363	 0.00000 	  77.4500	 0.00517 	  77.4500	 0.00000 
	 775	  46.8098	 0.01342 	  46.8098	 0.01397 	  18.7239	 0.00241 	1551.0000	 0.00035 	1551.0000	 0.00038 	   3.8775	 0.00866 	 159.9558	 0.00000 	 159.9558	 0.00000 	  77.5500	 0.00457 	  77.5500	 0.00000 
	 776	  46.8702	 0.01341 	  46.8702	 0.01397 	  18.7481	 0.00240 	1553.0000	 0.00035 	1553.0000	 0.00037 	   3.8825	 0.01190 	 162.9296	 0.00000 	 162.9296	 0.00000 	  77.6500	 0.00482 	  77.6500	 0.00000 
	 777	  46.9305	 0.01341 	  46.9305	 0.01397 	  18.7722	 0.00240 	1555.0000	 0.00035 	1555.0000	 0.00037 	   3.8875	 0.01244 	 165.9587	 0.00000 	 165.9587	 0.00000 	  77.7500	 0.00476 	  77.7500	 0.00000 
	 778	  46.9909	 0.01341 	  46.9909	 0.01397 	  18.7964	 0.00239 	1557.0000	 0.00034 	1557.0000	 0.00037 	   3.8925	 0.01028 	 169.0441	 0.00000 	 169.0441	 0.00000 	  77.8500	 0.00544 	  77.8500	 0.00000 
	 779	  47.0513	 0.01341 	  47.0513	 0.01397 	  18.8205	 0.00238 	1559.0000	 0.00034 	1559.0000	 0.00037 	   3.8975	 0.01190 	 172.1869	 0.00000 	 172.1869	 0.00000 	  77.9500	 0.00541 	  77.9500	 0.00000 
	 780	  47.1116	 0.01341 	  47.1116	 0.01397 	  18.8446	 0.00237 	1561.0000	 0.00034 	1561.0000	 0.00037 	   3.9025	 0.01461 	 175.3881	 0.00000 	 175.3881	 0.00000 	  78.0500	 0.00433 	  78.0500	 0.00000 
	 781	  47.1720	 0.01341 	  47.1720	 0.01397 	  18.8688	 0.00236 	1563.0000	 0.00034 	1563.0000	 0.00037 	   3.9075	 0.01082 	 178.6488	 0.00000 	 178.6488	 0.00000 	  78.1500	 0.00452 	  78.1500	 0.00000 
	 782	  47.2323	 0.01341 	  47.2323	 0.01396 	  18.8929	 0.00236 	1565.0000	 0.00034 	1565.0000	 0.00037 	   3.9125	 0.01028 	 181.9701	 0.00000 	 181.9701	 0.00000 	  78.2500	 0.00436 	  78.2500	 0.00000 
	 783	  47.2927	 0.01341 	  47.2927	 0.01396 	  18.9171	 0.00235 	1567.0000	 0.00034 	1567.0000	 0.00037 	   3.9175	 0.01353 	 185.3532	 0.00000 	 185.3532	 0.00000 	  78.3500	 0.00473 	  78.3500	 0.00000 
	 784	  47.3531	 0.01341 	  47.3531	 0.01396 	  18.9412	 0.00234 	1569.0000	 0.00034 	1569.0000	 0.00037 	   3.9225	 0.01298 	 188.7991	 0.00000 	 188.7991	 0.00000 	  78.4500	 0.00452 	  78.4500	 0.00000 
	 785	  47.4134	 0.01341 	  47.4134	 0.01396 	  18.9654	 0.00233 	1571.0000	 0.00034 	1571.0000	 0.00037 	   3.9275	 0.01082 	 192.3092	 0.00000 	 192.3092	 0.00000 	  78.5500	 0.00503 	  78.5500	 0.00000 
	 786	  47.4738	 0.01340 	  47.4738	 0.01396 	  18.9895	 0.00233 	1573.0000	 0.00034 	1573.0000	 0.00037 	   3.9325	 0.00866 	 195.8845	 0.00000 	 195.8845	 0.00000 	  78.6500	 0.00584 	  78.6500	 0.00000 
	 787	  47.5341	 0.01340 	  47.5341	 0.01396 	  19.0137	 0.00232 	1575.0000	 0.00034 	1575.0000	 0.00037 	   3.9375	 0.01461 	 199.5262	 0.00000 	 199.5262	 0.00000 	  78.7500	 0.00503 	  78.7500	 0.00000 
	 788	  47.5945	 0.01340 	  47.5945	 0.01396 	  19.0378	 0.00231 	1577.0000	 0.00034 	1577.0000	 0.00037 	   3.9425	 0.01353 	 203.2357	 0.00000 	 203.2357	 0.00000 	  78.8500	 0.00484 	  78.8500	 0.00000 
	 789	  47.6549	 0.01340 	  47.6549	 0.01396 	  19.0619	 0.00230 	1579.0000	 0.00034 	1579.0000	 0.00037 	   3.9475	 0.01353 	 207.0141	 0.00000 	 207.0141	 0.00000 	  78.9500	 0.00398 	  78.9500	 0.00000 
	 790	  47.7152	 0.01340 	  47.7152	 0.01396 	  19.0861	 0.00230 	1581.0000	 0.00034 	1581.0000	 0.00037 	   3.9525	 0.01244 	 210.8628	 0.00000 	 210.8628	 0.00000 	  79.0500	 0.00490 	  79.0500	 0.00000 
	 791	  47.7756	 0.01340 	  47.7756	 0.01396 	  19.1102	 0.00229 	1583.0000	 0.00034 	1583.0000	 0.00037 	   3.9575	 0.01298 	 214.7830	 0.00000 	 214.7830	 0.00000 	  79.1500	 0.00492 	  79.1500	 0.00000 
	 792	  47.8359	 0.01340 	  47.8359	 0.01396 	  19.1344	 0.00228 	1585.0000	 0.00034 	1585.0000	 0.00037 	   3.9625	 0.01136 	 218.7762	 0.00000 	 218.7762	 0.00000 	  79.2500	 0.00449 	  79.2500	 0.00000 
	 793	  47.8963	 0.01340 	  47.8963	 0.01396 	  19.1585	 0.00228 	1587.0000	 0.00034 	1587.0000	 0.00037 	   3.9675	 0.00866 	 222.8435	 0.00000 	 222.8435	 0.00000 	  79.3500	 0.00406 	  79.3500	 0.00000 
	 794	  47.9567	 0.01340 	  47.9567	 0.01396 	  19.1827	 0.00227 	1589.0000	 0.00034 	1589.0000	 0.00037 	   3.9725	 0.01028 	 226.9865	 0.00000 	 226.9865	 0.00000 	  79.4500	 0.00457 	  79.4500	 0.00000 
	 795	  48.0170	 0.01340 	  48.0170	 0.01396 	  19.2068	 0.00226 	1591.0000	 0.00034 	1591.0000	 0.00037 	   3.9775	 0.00866 	 231.2065	 0.00000 	 231.2065	 0.00000 	  79.5500	 0.00460 	  79.5500	 0.00000 
	 796	  48.0774	 0.01339 	  48.0774	 0.01396 	  19.2310	 0.00226 	1593.0000	 0.00033 	1593.0000	 0.00037 	   3.9825	 0.01515 	 235.5049	 0.00000 	 235.5049	 0.00000 	  79.6500	 0.00398 	  79.6500	 0.00000 
	 797	  48.1377	 0.01339 	  48.1377	 0.01396 	  19.2551	 0.00225 	1595.0000	 0.00033 	1595.0000	 0.00037 	   3.9875	 0.00974 	 239.8833	 0.00000 	 239.8833	 0.00000 	  79.7500	 0.00425 	  79.7500	 0.00000 
	 798	  48.1981	 0.01339 	  48.1981	 0.01395 	  19.2792	 0.00224 	1597.0000	 0.00033 	1597.0000	 0.00037 	   3.9925	 0.01082 	 244.3431	 0.00000 	 244.3431	 0.00000 	  79.8500	 0.00487 	  79.8500	 0.00000 
	 799	  48.2585	 0.01339 	  48.2585	 0.01395 	  19.3034	 0.00224 	1599.0000	 0.00033 	1599.0000	 0.00037 	   3.9975	 0.01353 	 248.8857	 0.00000 	 248.8857	 0.00000 	  79.9500	 0.00400 	  79.9500	 0.00000 
	 800	  48.3188	 0.01339 	  48.3188	 0.01395 	  19.3275	 0.00223 	1601.0000	 0.00033 	1601.0000	 0.00037 	   4.0025	 0.00866 	 253.5129	 0.00000 	 253.5129	 0.00000 	  80.0500	 0.00460 	  80.0500	 0.00000 
	 801	  48.3792	 0.01339 	  48.3792	 0.01395 	  19.3517	 0.00222 	1603.0000	 0.00033 	1603.0000	 0.00037 	   4.0075	 0.00812 	 258.2260	 0.00000 	 258.2260	 0.00000 	  80.1500	 0.00430 	  80.1500	 0.00000 
	 802	  48.4396	 0.01339 	  48.4396	 0.01395 	  19.3758	 0.00222 	1605.0000	 0.00033 	1605.0000	 0.00037 	   4.0125	 0.00866 	 263.0268	 0.00000 	 263.0268	 0.00000 	  80.2500	 0.00541 	  80.2500	 0.00000 
	 803	  48.4999	 0.01339 	  48.4999	 0.01395 	  19.4000	 0.00221 	1607.0000	 0.00033 	1607.0000	 0.00037 	   4.0175	 0.01082 	 267.9168	 0.00000 	 267.9168	 0.00000 	  80.3500	 0.00503 	  80.3500	 0.00000 
	 804	  48.5603	 0.01339 	  48.5603	 0.01395 	  19.4241	 0.00220 	1609.0000	 0.00033 	1609.0000	 0.00037 	   4.0225	 0.00974 	 272.8978	 0.00000 	 272.8978	 0.00000 	  80.4500	 0.00465 	  80.4500	 0.00000 
	 805	  48.6206	 0.01339 	  48.6206	 0.01395 	  19.4483	 0.00220 	1611.0000	 0.00033 	1611.0000	 0.00036 	   4.0275	 0.00812 	 277.9713	 0.00000 	 277.9713	 0.00000 	  80.5500	 0.00557 	  80.5500	 0.00000 
	 806	  48.6810	 0.01339 	  48.6810	 0.01395 	  19.4724	 0.00219 	1613.0000	 0.00033 	1613.0000	 0.00036 	   4.0325	 0.00812 	 283.1392	 0.00000 	 283.1392	 0.00000 	  80.6500	 0.00465 	  80.6500	 0.00000 
	 807	  48.7414	 0.01338 	  48.7414	 0.01395 	  19.4965	 0.00219 	1615.0000	 0.00033 	1615.0000	 0.00036 	   4.0375	 0.01136 	 288.4032	 0.00000 	 288.4032	 0.00000 	  80.7500	 0.00498 	  80.7500	 0.00000 
	 808	  48.8017	 0.01338 	  48.8017	 0.01395 	  19.5207	 0.00218 	1617.0000	 0.00033 	1617.0000	 0.00036 	   4.0425	 0.00866 	 293.7650	 0.00000 	 293.7650	 0.00000 	  80.8500	 0.00465 	  80.8500	 0.00000 
	 809	  48.8621	 0.01338 	  48.8621	 0.01395 	  19.5448	 0.00217 	1619.0000	 0.00033 	1619.0000	 0.00036 	   4.0475	 0.00974 	 299.2265	 0.00000 	 299.2265	 0.00000 	  80.9500	 0.00500 	  80.9500	 0.00000 
	 810	  48.9224	 0.01338 	  48.9224	 0.01395 	  19.5690	 0.00217 	1621.0000	 0.00033 	1621.0000	 0.00036 	   4.0525	 0.00866 	 304.7895	 0.00000 	 304.7895	 0.00000 	  81.0500	 0.00414 	  81.0500	 0.00000 
	 811	  48.9828	 0.01338 	  48.9828	 0.01395 	  19.5931	 0.00216 	1623.0000	 0.00033 	1623.0000	 0.00036 	   4.0575	 0.00920 	 310.4560	 0.00000 	 310.4560	 0.00000 	  81.1500	 0.00487 	  81.1500	 0.00000 
	 812	  49.0432	 0.01338 	  49.0432	 0.01395 	  19.6173	 0.00216 	1625.0000	 0.00033 	1625.0000	 0.00036 	   4.0625	 0.01028 	 316.2278	 0.00000 	 316.2278	 0.00000 	  81.2500	 0.00463 	  81.2500	 0.00000 
	 813	  49.1035	 0.01338 	  49.1035	 0.01395 	  19.6414	 0.00215 	1627.0000	 0.00033 	1627.0000	 0.00036 	   4.0675	 0.00920 	 322.1069	 0.00000 	 322.1069	 0.00000 	  81.3500	 0.00473 	  81.3500	 0.00000 
	 814	  49.1639	 0.01338 	  49.1639	 0.01395 	  19.6656	 0.00215 	1629.0000	 0.00033 	1629.0000	 0.00036 	   4.0725	 0.01298 	 328.0953	 0.00000 	 328.0953	 0.00000 	  81.4500	 0.00479 	  81.4500	 0.00000 
	 815	  49.2242	 0.01338 	  49.2242	 0.01394 	  19.6897	 0.00214 	1631.0000	 0.00033 	1631.0000	 0.00036 	   4.0775	 0.00595 	 334.1950	 0.00000 	 334.1950	 0.00000 	  81.5500	 0.00557 	  81.5500	 0.00000 
	 816	  49.2846	 0.01338 	  49.2846	 0.01394 	  19.7138	 0.00213 	1633.0000	 0.00033 	1633.0000	 0.00036 	   4.0825	 0.00920 	 340.4082	 0.00000 	 340.4082	 0.00000 	  81.6500	 0.00463 	  81.6500	 0.00000 
	 817	  49.3450	 0.01338 	  49.3450	 0.01394 	  19.7380	 0.00213 	1635.0000	 0.00033 	1635.0000	 0.00036 	   4.0875	 0.00433 	 346.7369	 0.00000 	 346.7369	 0.00000 	  81.7500	 0.00457 	  81.7500	 0.00000 
	 818	  49.4053	 0.01337 	  49.4053	 0.01394 	  19.7621	 0.00212 	1637.0000	 0.00033 	1637.0000	 0.00036 	   4.0925	 0.01353 	 353.1832	 0.00000 	 353.1832	 0.00000 	  81.8500	 0.00503 	  81.8500	 0.00000 
	 819	  49.4657	 0.01337 	  49.4657	 0.01394 	  19.7863	 0.00212 	1639.0000	 0.00033 	1639.0000	 0.00036 	   4.0975	 0.01298 	 359.7493	 0.00000 	 359.7493	 0.00000 	  81.9500	 0.00438 	  81.9500	 0.00000 
	 820	  49.5260	 0.01337 	  49.5260	 0.01394 	  19.8104	 0.00211 	1641.0000	 0.00033 	1641.0000	 0.00036 	   4.1025	 0.00703 	 366.4376	 0.00000 	 366.4376	 0.00000 	  82.0500	 0.00479 	  82.0500	 0.00000 
	 821	  49.5864	 0.01337 	  49.5864	 0.01394 	  19.8346	 0.00211 	1643.0000	 0.00033 	1643.0000	 0.00036 	   4.1075	 0.01082 	 373.2502	 0.00000 	 373.2502	 0.00000 	  82.1500	 0.00476 	  82.1500	 0.00000 
	 822	  49.6468	 0.01337 	  49.6468	 0.01394 	  19.8587	 0.00210 	1645.0000	 0.00033 	1645.0000	 0.00036 	   4.1125	 0.00920 	 380.1894	 0.00000 	 380.1894	 0.00000 	  82.2500	 0.00511 	  82.2500	 0.00000 
	 823	  49.7071	 0.01337 	  49.7071	 0.01394 	  19.8829	 0.00210 	1647.0000	 0.00033 	1647.0000	 0.00036 	   4.1175	 0.01190 	 387.2576	 0.00000 	 387.2576	 0.00000 	  82.3500	 0.00417 	  82.3500	 0.00000 
	 824	  49.7675	 0.01337 	  49.7675	 0.01394 	  19.9070	 0.00209 	1649.0000	 0.00033 	1649.0000	 0.00036 	   4.1225	 0.00974 	 394.4573	 0.00000 	 394.4573	 0.00000 	  82.4500	 0.00533 	  82.4500	 0.00000 
	 825	  49.8278	 0.01337 	  49.8278	 0.01394 	  19.9311	 0.00209 	1651.0000	 0.00033 	1651.0000	 0.00036 	   4.1275	 0.01298 	 401.7908	 0.00000 	 401.7908	 0.00000 	  82.5500	 0.00438 	  82.5500	 0.00000 
	 826	  49.8882	 0.01337 	  49.8882	 0.01394 	  19.9553	 0.00208 	1653.0000	 0.00033 	1653.0000	 0.00036 	   4.1325	 0.00866 	 409.2607	 0.00000 	 409.2607	 0.00000 	  82.6500	 0.00517 	  82.6500	 0.00000 
	 827	  49.9486	 0.01337 	  49.9486	 0.01394 	  19.9794	 0.00208 	1655.0000	 0.00033 	1655.0000	 0.00036 	   4.1375	 0.00920 	 416.8694	 0.00000 	 416.8694	 0.00000 	  82.7500	 0.00468 	  82.7500	 0.00000 
	 828	  50.0089	 0.01337 	  50.0089	 0.01394 	  20.0036	 0.00207 	1657.0000	 0.00033 	1657.0000	 0.00036 	   4.1425	 0.01028 	 424.6196	 0.00000 	 424.6196	 0.00000 	  82.8500	 0.00568 	  82.8500	 0.00000 
	 829	  50.0693	 0.01336 	  50.0693	 0.01394 	  20.0277	 0.00207 	1659.0000	 0.00033 	1659.0000	 0.00036 	   4.1475	 0.00866 	 432.5138	 0.00000 	 432.5138	 0.00000 	  82.9500	 0.00465 	  82.9500	 0.00000 
	 830	  50.1297	 0.01336 	  50.1297	 0.01394 	  20.0519	 0.00206 	1661.0000	 0.00033 	1661.0000	 0.00036 	   4.1525	 0.01082 	 440.5549	 0.00000 	 440.5549	 0.00000 	  83.0500	 0.00484 	  83.0500	 0.00000 
	 831	  50.1900	 0.01336 	  50.1900	 0.01394 	  20.0760	 0.00206 	1663.0000	 0.00033 	1663.0000	 0.00035 	   4.1575	 0.01082 	 448.7454	 0.00000 	 448.7454	 0.00000 	  83.1500	 0.00430 	  83.1500	 0.00000 
	 832	  50.2504	 0.01336 	  50.2504	 0.01393 	  20.1001	 0.00205 	1665.0000	 0.00033 	1665.0000	 0.00035 	   4.1625	 0.00974 	 457.0882	 0.00000 	 457.0882	 0.00000 	  83.2500	 0.00495 	  83.2500	 0.00000 
	 833	  50.3107	 0.01336 	  50.3107	 0.01393 	  20.1243	 0.00205 	1667.0000	 0.00033 	1667.0000	 0.00035 	   4.1675	 0.00974 	 465.5861	 0.00000 	 465.5861	 0.00000 	  83.3500	 0.00427 	  83.3500	 0.00000 
	 834	  50.3711	 0.01336 	  50.3711	 0.01393 	  20.1484	 0.00204 	1669.0000	 0.00033 	1669.0000	 0.00035 	   4.1725	 0.00649 	 474.2420	 0.00000 	 474.2420	 0.00000 	  83.4500	 0.00530 	  83.4500	 0.00000 
	 835	  50.4315	 0.01336 	  50.4315	 0.01393 	  20.1726	 0.00204 	1671.0000	 0.00033 	1671.0000	 0.00035 	   4.1775	 0.01028 	 483.0588	 0.00000 	 483.0588	 0.00000 	  83.5500	 0.00500 	  83.5500	 0.00000 
	 836	  50.4918	 0.01336 	  50.4918	 0.01393 	  20.1967	 0.00203 	1673.0000	 0.00033 	1673.0000	 0.00035 	   4.1825	 0.00866 	 492.0395	 0.00000 	 492.0395	 0.00000 	  83.6500	 0.00449 	  83.6500	 0.00000 
	 837	  50.5522	 0.01336 	  50.5522	 0.01393 	  20.2209	 0.00203 	1675.0000	 0.00033 	1675.0000	 0.00035 	   4.1875	 0.01353 	 501.1872	 0.00000 	 501.1872	 0.00000 	  83.7500	 0.00425 	  83.7500	 0.00000 
	 838	  50.6125	 0.01336 	  50.6125	 0.01393 	  20.2450	 0.00202 	1677.0000	 0.00033 	1677.0000	 0.00035 	   4.1925	 0.01136 	 510.5050	 0.00000 	 510.5050	 0.00000 	  83.8500	 0.00495 	  83.8500	 0.00000 
	 839	  50.6729	 0.01336 	  50.6729	 0.01393 	  20.2692	 0.00202 	1679.0000	 0.00033 	1679.0000	 0.00035 	   4.1975	 0.01353 	 519.9960	 0.00000 	 519.9960	 0.00000 	  83.9500	 0.00422 	  83.9500	 0.00000 
	 840	  50.7333	 0.01336 	  50.7333	 0.01393 	  20.2933	 0.00202 	1681.0000	 0.00032 	1681.0000	 0.00035 	   4.2025	 0.01136 	 529.6634	 0.00000 	 529.6634	 0.00000 	  84.0500	 0.00514 	  84.0500	 0.00000 
	 841	  50.7936	 0.01335 	  50.7936	 0.01393 	  20.3174	 0.00201 	1683.0000	 0.00032 	1683.0000	 0.00035 	   4.2075	 0.01353 	 539.5106	 0.00000 	 539.5106	 0.00000 	  84.1500	 0.00408 	  84.1500	 0.00000 
	 842	  50.8540	 0.01335 	  50.8540	 0.01393 	  20.3416	 0.00201 	1685.0000	 0.00032 	1685.0000	 0.00035 	   4.2125	 0.00920 	 549.5409	 0.00000 	 549.5409	 0.00000 	  84.2500	 0.00457 	  84.2500	 0.00000 
	 843	  50.9143	 0.01335 	  50.9143	 0.01393 	  20.3657	 0.00200 	1687.0000	 0.00032 	1687.0000	 0.00035 	   4.2175	 0.01190 	 559.7576	 0.00000 	 559.7576	 0.00000 	  84.3500	 0.00479 	  84.3500	 0.00000 
	 844	  50.9747	 0.01335 	  50.9747	 0.01393 	  20.3899	 0.00200 	1689.0000	 0.00032 	1689.0000	 0.00035 	   4.2225	 0.00920 	 570.1643	 0.00000 	 570.1643	 0.00000 	  84.4500	 0.00476 	  84.4500	 0.00000 
	 845	  51.0351	 0.01335 	  51.0351	 0.01393 	  20.4140	 0.00199 	1691.0000	 0.00032 	1691.0000	 0.00035 	   4.2275	 0.01190 	 580.7644	 0.00000 	 580.7644	 0.00000 	  84.5500	 0.00482 	  84.5500	 0.00000 
	 846	  51.0954	 0.01335 	  51.0954	 0.01393 	  20.4382	 0.00199 	1693.0000	 0.00032 	1693.0000	 0.00035 	   4.2325	 0.01082 	 591.5616	 0.00000 	 591.5616	 0.00000 	  84.6500	 0.00387 	  84.6500	 0.00000 
	 847	  51.1558	 0.01335 	  51.1558	 0.01393 	  20.4623	 0.00198 	1695.0000	 0.00032 	1695.0000	 0.00035 	   4.2375	 0.00649 	 602.5596	 0.00000 	 602.5596	 0.00000 	  84.7500	 0.00419 	  84.7500	 0.00000 
	 848	  51.2161	 0.01335 	  51.2161	 0.01393 	  20.4865	 0.00198 	1697.0000	 0.00032 	1697.0000	 0.00035 	   4.2425	 0.00649 	 613.7620	 0.00000 	 613.7620	 0.00000 	  84.8500	 0.00436 	  84.8500	 0.00000 
	 849	  51.2765	 0.01335 	  51.2765	 0.01393 	  20.5106	 0.00198 	1699.0000	 0.00032 	1699.0000	 0.00035 	   4.2475	 0.01136 	 625.1727	 0.00000 	 625.1727	 0.00000 	  84.9500	 0.00473 	  84.9500	 0.00000 
	 850	  51.3369	 0.01335 	  51.3369	 0.01392 	  20.5347	 0.00197 	1701.0000	 0.00032 	1701.0000	 0.00035 	   4.2525	 0.00757 	 636.7955	 0.00000 	 636.7955	 0.00000 	  85.0500	 0.00392 	  85.0500	 0.00000 
	 851	  51.3972	 0.01335 	  51.3972	 0.01392 	  20.5589	 0.00197 	1703.0000	 0.00032 	1703.0000	 0.00035 	   4.2575	 0.01136 	 648.6344	 0.00000 	 648.6344	 0.00000 	  85.1500	 0.00403 	  85.1500	 0.00000 
	 852	  51.4576	 0.01335 	  51.4576	 0.01392 	  20.5830	 0.00196 	1705.0000	 0.00032 	1705.0000	 0.00035 	   4.2625	 0.00866 	 660.6934	 0.00000 	 660.6934	 0.00000 	  85.2500	 0.00509 	  85.2500	 0.00000 
	 853	  51.5180	 0.01334 	  51.5180	 0.01392 	  20.6072	 0.00196 	1707.0000	 0.00032 	1707.0000	 0.00035 	   4.2675	 0.01136 	 672.9767	 0.00000 	 672.9767	 0.00000 	  85.3500	 0.00414 	  85.3500	 0.00000 
	 854	  51.5783	 0.01334 	  51.5783	 0.01392 	  20.6313	 0.00196 	1709.0000	 0.00032 	1709.0000	 0.00034 	   4.2725	 0.01190 	 685.4882	 0.00000 	 685.4882	 0.00000 	  85.4500	 0.00436 	  85.4500	 0.00000 
	 855	  51.6387	 0.01334 	  51.6387	 0.01392 	  20.6555	 0.00195 	1711.0000	 0.00032 	1711.0000	 0.00034 	   4.2775	 0.00920 	 698.2324	 0.00000 	 698.2324	 0.00000 	  85.5500	 0.00492 	  85.5500	 0.00000 
	 856	  51.6990	 0.01334 	  51.6990	 0.01392 	  20.6796	 0.00195 	1713.0000	 0.00032 	1713.0000	 0.00034 	   4.2825	 0.00812 	 711.2135	 0.00000 	 711.2135	 0.00000 	  85.6500	 0.00468 	  85.6500	 0.00000 
	 857	  51.7594	 0.01334 	  51.7594	 0.01392 	  20.7038	 0.00194 	1715.0000	 0.00032 	1715.0000	 0.00034 	   4.2875	 0.00812 	 724.4360	 0.00000 	 724.4360	 0.00000 	  85.7500	 0.00392 	  85.7500	 0.00000 
	 858	  51.8198	 0.01334 	  51.8198	 0.01392 	  20.7279	 0.00194 	1717.0000	 0.00032 	1717.0000	 0.00034 	   4.2925	 0.00920 	 737.9042	 0.00000 	 737.9042	 0.00000 	  85.8500	 0.00514 	  85.8500	 0.00000 
	 859	  51.8801	 0.01334 	  51.8801	 0.01392 	  20.7520	 0.00194 	1719.0000	 0.00032 	1719.0000	 0.00034 	   4.2975	 0.01353 	 751.6229	 0.00000 	 751.6229	 0.00000 	  85.9500	 0.00511 	  85.9500	 0.00000 
	 860	  51.9405	 0.01334 	  51.9405	 0.01392 	  20.7762	 0.00193 	1721.0000	 0.00032 	1721.0000	 0.00034 	   4.3025	 0.01407 	 765.5966	 0.00000 	 765.5966	 0.00000 	  86.0500	 0.00503 	  86.0500	 0.00000 
	 861	  52.0008	 0.01334 	  52.0008	 0.01392 	  20.8003	 0.00193 	1723.0000	 0.00032 	1723.0000	 0.00034 	   4.3075	 0.01082 	 779.8301	 0.00000 	 779.8301	 0.00000 	  86.1500	 0.00495 	  86.1500	 0.00000 
	 862	  52.0612	 0.01334 	  52.0612	 0.01392 	  20.8245	 0.00193 	1725.0000	 0.00032 	1725.0000	 0.00034 	   4.3125	 0.00974 	 794.3282	 0.00000 	 794.3282	 0.00000 	  86.2500	 0.00414 	  86.2500	 0.00000 
	 863	  52.1216	 0.01334 	  52.1216	 0.01392 	  20.8486	 0.00192 	1727.0000	 0.00032 	1727.0000	 0.00034 	   4.3175	 0.00866 	 809.0959	 0.00000 	 809.0959	 0.00000 	  86.3500	 0.00473 	  86.3500	 0.00000 
	 864	  52.1819	 0.01334 	  52.1819	 0.01392 	  20.8728	 0.00192 	1729.0000	 0.00032 	1729.0000	 0.00034 	   4.3225	 0.01298 	 824.1381	 0.00000 	 824.1381	 0.00000 	  86.4500	 0.00476 	  86.4500	 0.00000 
	 865	  52.2423	 0.01333 	  52.2423	 0.01392 	  20.8969	 0.00192 	1731.0000	 0.00032 	1731.0000	 0.00034 	   4.3275	 0.01190 	 839.4600	 0.00000 	 839.4600	 0.00000 	  86.5500	 0.00392 	  86.5500	 0.00000 
	 866	  52.3026	 0.01333 	  52.3026	 0.01392 	  20.9211	 0.00191 	1733.0000	 0.00032 	1733.0000	 0.00034 	   4.3325	 0.01461 	 855.0667	 0.00000 	 855.0667	 0.00000 	  86.6500	 0.00441 	  86.6500	 0.00000 
	 867	  52.3630	 0.01333 	  52.3630	 0.01392 	  20.9452	 0.00191 	1735.0000	 0.00032 	1735.0000	 0.00034 	   4.3375	 0.01353 	 870.9636	 0.00000 	 870.9636	 0.00000 	  86.7500	 0.00492 	  86.7500	 0.00000 
	 868	  52.4234	 0.01333 	  52.4234	 0.01392 	  20.9693	 0.00190 	1737.0000	 0.00032 	1737.0000	 0.00034 	   4.3425	 0.00595 	 887.1560	 0.00000 	 887.1560	 0.00000 	  86.8500	 0.00479 	  86.8500	 0.00000 
	 869	  52.4837	 0.01333 	  52.4837	 0.01391 	  20.9935	 0.00190 	1739.0000	 0.00032 	1739.0000	 0.00033 	   4.3475	 0.00595 	 903.6495	 0.00000 	 903.6495	 0.00000 	  86.9500	 0.00344 	  86.9500	 0.00000 
	 870	  52.5441	 0.01333 	  52.5441	 0.01391 	  21.0176	 0.00190 	1741.0000	 0.00032 	1741.0000	 0.00033 	   4.3525	 0.00866 	 920.4496	 0.00000 	 920.4496	 0.00000 	  87.0500	 0.00446 	  87.0500	 0.00000 
	 871	  52.6044	 0.01333 	  52.6044	 0.01391 	  21.0418	 0.00189 	1743.0000	 0.00032 	1743.0000	 0.00033 	   4.3575	 0.01190 	 937.5620	 0.00000 	 937.5620	 0.00000 	  87.1500	 0.00444 	  87.1500	 0.00000 
	 872	  52.6648	 0.01333 	  52.6648	 0.01391 	  21.0659	 0.00189 	1745.0000	 0.00032 	1745.0000	 0.00033 	   4.3625	 0.01298 	 954.9926	 0.00000 	 954.9926	 0.00000 	  87.2500	 0.00419 	  87.2500	 0.00000 
	 873	  52.7252	 0.01333 	  52.7252	 0.01391 	  21.0901	 0.00189 	1747.0000	 0.00032 	1747.0000	 0.00033 	   4.3675	 0.00703 	 972.7472	 0.00000 	 972.7472	 0.00000 	  87.3500	 0.00425 	  87.3500	 0.00000 
	 874	  52.7855	 0.01333 	  52.7855	 0.01391 	  21.1142	 0.00188 	1749.0000	 0.00032 	1749.0000	 0.00033 	   4.3725	 0.00757 	 990.8319	 0.00000 	 990.8319	 0.00000 	  87.4500	 0.00444 	  87.4500	 0.00000 
	 875	  52.8459	 0.01333 	  52.8459	 0.01391 	  21.1384	 0.00188 	1751.0000	 0.00032 	1751.0000	 0.00033 	   4.3775	 0.01190 	1009.2529	 0.00000 	1009.2529	 0.00000 	  87.5500	 0.00384 	  87.5500	 0.00000 
	 876	  52.9063	 0.01333 	  52.9063	 0.01391 	  21.1625	 0.00188 	1753.0000	 0.00032 	1753.0000	 0.00033 	   4.3825	 0.00974 	1028.0163	 0.00000 	1028.0163	 0.00000 	  87.6500	 0.00381 	  87.6500	 0.00000 
	 877	  52.9666	 0.01333 	  52.9666	 0.01391 	  21.1866	 0.00187 	1755.0000	 0.00032 	1755.0000	 0.00033 	   4.3875	 0.00866 	1047.1285	 0.00000 	1047.1285	 0.00000 	  87.7500	 0.00490 	  87.7500	 0.00000 
	 878	  53.0270	 0.01332 	  53.0270	 0.01391 	  21.2108	 0.00187 	1757.0000	 0.00032 	1757.0000	 0.00033 	   4.3925	 0.00920 	1066.5961	 0.00000 	1066.5961	 0.00000 	  87.8500	 0.00449 	  87.8500	 0.00000 
	 879	  53.0873	 0.01332 	  53.0873	 0.01391 	  21.2349	 0.00187 	1759.0000	 0.00032 	1759.0000	 0.00033 	   4.3975	 0.00541 	1086.4256	 0.00000 	1086.4256	 0.00000 	  87.9500	 0.00479 	  87.9500	 0.00000 
	 880	  53.1477	 0.01332 	  53.1477	 0.01391 	  21.2591	 0.00186 	1761.0000	 0.00031 	1761.0000	 0.00033 	   4.4025	 0.01298 	1106.6238	 0.00000 	1106.6238	 0.00000 	  88.0500	 0.00414 	  88.0500	 0.00000 
	 881	  53.2081	 0.01332 	  53.2081	 0.01391 	  21.2832	 0.00186 	1763.0000	 0.00031 	1763.0000	 0.00033 	   4.4075	 0.01190 	1127.1975	 0.00000 	1127.1975	 0.00000 	  88.1500	 0.00422 	  88.1500	 0.00000 
	 882	  53.2684	 0.01332 	  53.2684	 0.01391 	  21.3074	 0.00186 	1765.0000	 0.00031 	1765.0000	 0.00033 	   4.4125	 0.01136 	1148.1536	 0.00000 	1148.1536	 0.00000 	  88.2500	 0.00406 	  88.2500	 0.00000 
	 883	  53.3288	 0.01332 	  53.3288	 0.01391 	  21.3315	 0.00186 	1767.0000	 0.00031 	1767.0000	 0.00033 	   4.4175	 0.01136 	1169.4994	 0.00000 	1169.4994	 0.00000 	  88.3500	 0.00381 	  88.3500	 0.00000 
	 884	  53.3891	 0.01332 	  53.3891	 0.01391 	  21.3557	 0.00185 	1769.0000	 0.00031 	1769.0000	 0.00033 	   4.4225	 0.00974 	1191.2420	 0.00000 	1191.2420	 0.00000 	  88.4500	 0.00506 	  88.4500	 0.00000 
	 885	  53.4495	 0.01332 	  53.4495	 0.01391 	  21.3798	 0.00185 	1771.0000	 0.00031 	1771.0000	 0.00033 	   4.4275	 0.01082 	1213.3889	 0.00000 	1213.3889	 0.00000 	  88.5500	 0.00387 	  88.5500	 0.00000 
	 886	  53.5099	 0.01332 	  53.5099	 0.01391 	  21.4039	 0.00185 	1773.0000	 0.00031 	1773.0000	 0.00033 	   4.4325	 0.00703 	1235.9474	 0.00000 	1235.9474	 0.00000 	  88.6500	 0.00365 	  88.6500	 0.00000 
	 887	  53.5702	 0.01332 	  53.5702	 0.01391 	  21.4281	 0.00184 	1775.0000	 0.00031 	1775.0000	 0.00033 	   4.4375	 0.00812 	1258.9254	 0.00000 	1258.9254	 0.00000 	  88.7500	 0.00444 	  88.7500	 0.00000 
	 888	  53.6306	 0.01332 	  53.6306	 0.01391 	  21.4522	 0.00184 	1777.0000	 0.00031 	1777.0000	 0.00033 	   4.4425	 0.01028 	1282.3306	 0.00000 	1282.3306	 0.00000 	  88.8500	 0.00414 	  88.8500	 0.00000 
	 889	  53.6909	 0.01332 	  53.6909	 0.01390 	  21.4764	 0.00184 	1779.0000	 0.00031 	1779.0000	 0.00033 	   4.4475	 0.00649 	1306.1709	 0.00000 	1306.1709	 0.00000 	  88.9500	 0.00371 	  88.9500	 0.00000 
	 890	  53.7513	 0.01332 	  53.7513	 0.01390 	  21.5005	 0.00183 	1781.0000	 0.00031 	1781.0000	 0.00033 	   4.4525	 0.00974 	1330.4544	 0.00000 	1330.4544	 0.00000 	  89.0500	 0.00414 	  89.0500	 0.00000 
	 891	  53.8117	 0.01331 	  53.8117	 0.01390 	  21.5247	 0.00183 	1783.0000	 0.00031 	1783.0000	 0.00033 	   4.4575	 0.00649 	1355.1894	 0.00000 	1355.1894	 0.00000 	  89.1500	 0.00376 	  89.1500	 0.00000 
	 892	  53.8720	 0.01331 	  53.8720	 0.01390 	  21.5488	 0.00183 	1785.0000	 0.00031 	1785.0000	 0.00033 	   4.4625	 0.00757 	1380.3843	 0.00000 	1380.3843	 0.00000 	  89.2500	 0.00344 	  89.2500	 0.00000 
	 893	  53.9324	 0.01331 	  53.9324	 0.01390 	  21.5730	 0.00183 	1787.0000	 0.00031 	1787.0000	 0.00033 	   4.4675	 0.01028 	1406.0475	 0.00000 	1406.0475	 0.00000 	  89.3500	 0.00365 	  89.3500	 0.00000 
	 894	  53.9927	 0.01331 	  53.9927	 0.01390 	  21.5971	 0.00182 	1789.0000	 0.00031 	1789.0000	 0.00033 	   4.4725	 0.01082 	1432.1879	 0.00000 	1432.1879	 0.00000 	  89.4500	 0.00368 	  89.4500	 0.00000 
	 895	  54.0531	 0.01331 	  54.0531	 0.01390 	  21.6212	 0.00182 	1791.0000	 0.00031 	1791.0000	 0.00033 	   4.4775	 0.00974 	1458.8143	 0.00000 	1458.8143	 0.00000 	  89.5500	 0.00438 	  89.5500	 0.00000 
	 896	  54.1135	 0.01331 	  54.1135	 0.01390 	  21.6454	 0.00182 	1793.0000	 0.00031 	1793.0000	 0.00033 	   4.4825	 0.01082 	1485.9356	 0.00000 	1485.9356	 0.00000 	  89.6500	 0.00441 	  89.6500	 0.00000 
	 897	  54.1738	 0.01331 	  54.1738	 0.01390 	  21.6695	 0.00181 	1795.0000	 0.00031 	1795.0000	 0.00033 	   4.4875	 0.01082 	1513.5612	 0.00000 	1513.5612	 0.00000 	  89.7500	 0.00482 	  89.7500	 0.00000 
	 898	  54.2342	 0.01331 	  54.2342	 0.01390 	  21.6937	 0.00181 	1797.0000	 0.00031 	1797.0000	 0.00033 	   4.4925	 0.01028 	1541.7005	 0.00000 	1541.7005	 0.00000 	  89.8500	 0.00417 	  89.8500	 0.00000 
	 899	  54.2945	 0.01331 	  54.2945	 0.01390 	  21.7178	 0.00181 	1799.0000	 0.00031 	1799.0000	 0.00033 	   4.4975	 0.00649 	1570.3628	 0.00000 	1570.3628	 0.00000 	  89.9500	 0.00495 	  89.9500	 0.00000 
	 900	  54.3549	 0.01331 	  54.3549	 0.01390 	  21.7420	 0.00181 	1801.0000	 0.00031 	1801.0000	 0.00033 	   4.5025	 0.00974 	1599.5580	 0.00000 	1599.5580	 0.00000 	  90.0500	 0.00452 	  90.0500	 0.00000 
	 901	  54.4153	 0.01331 	  54.4153	 0.01390 	  21.7661	 0.00180 	1803.0000	 0.00031 	1803.0000	 0.00033 	   4.5075	 0.00757 	1629.2960	 0.00000 	1629.2960	 0.00000 	  90.1500	 0.00492 	  90.1500	 0.00000 
	 902	  54.4756	 0.01331 	  54.4756	 0.01390 	  21.7903	 0.00180 	1805.0000	 0.00031 	1805.0000	 0.00033 	   4.5125	 0.01082 	1659.5869	 0.00000 	1659.5869	 0.00000 	  90.2500	 0.00414 	  90.2500	 0.00000 
	 903	  54.5360	 0.01331 	  54.5360	 0.01390 	  21.8144	 0.00180 	1807.0000	 0.00031 	1807.0000	 0.00033 	   4.5175	 0.00649 	1690.4409	 0.00000 	1690.4409	 0.00000 	  90.3500	 0.00433 	  90.3500	 0.00000 
	 904	  54.5964	 0.01331 	  54.5964	 0.01390 	  21.8385	 0.00180 	1809.0000	 0.00030 	1809.0000	 0.00033 	   4.5225	 0.01136 	1721.8686	 0.00000 	1721.8686	 0.00000 	  90.4500	 0.00411 	  90.4500	 0.00000 
	 905	  54.6567	 0.01330 	  54.6567	 0.01390 	  21.8627	 0.00179 	1811.0000	 0.00030 	1811.0000	 0.00033 	   4.5275	 0.00812 	1753.8805	 0.00000 	1753.8805	 0.00000 	  90.5500	 0.00500 	  90.5500	 0.00000 
	 906	  54.7171	 0.01330 	  54.7171	 0.01390 	  21.8868	 0.00179 	1813.0000	 0.00030 	1813.0000	 0.00033 	   4.5325	 0.00595 	1786.4876	 0.00000 	1786.4876	 0.00000 	  90.6500	 0.00500 	  90.6500	 0.00000 
	 907	  54.7774	 0.01330 	  54.7774	 0.01390 	  21.9110	 0.00179 	1815.0000	 0.00030 	1815.0000	 0.00033 	   4.5375	 0.01028 	1819.7009	 0.00000 	1819.7009	 0.00000 	  90.7500	 0.00425 	  90.7500	 0.00000 
	 908	  54.8378	 0.01330 	  54.8378	 0.01390 	  21.9351	 0.00179 	1817.0000	 0.00030 	1817.0000	 0.00033 	   4.5425	 0.00920 	1853.5316	 0.00000 	1853.5316	 0.00000 	  90.8500	 0.00498 	  90.8500	 0.00000 
	 909	  54.8982	 0.01330 	  54.8982	 0.01390 	  21.9593	 0.00178 	1819.0000	 0.00030 	1819.0000	 0.00033 	   4.5475	 0.00812 	1887.9913	 0.00000 	1887.9913	 0.00000 	  90.9500	 0.00433 	  90.9500	 0.00000 
	 910	  54.9585	 0.01330 	  54.9585	 0.01389 	  21.9834	 0.00178 	1821.0000	 0.00030 	1821.0000	 0.00033 	   4.5525	 0.00920 	1923.0917	 0.00000 	1923.0917	 0.00000 	  91.0500	 0.00360 	  91.0500	 0.00000 
	 911	  55.0189	 0.01330 	  55.0189	 0.01389 	  22.0076	 0.00178 	1823.0000	 0.00030 	1823.0000	 0.00033 	   4.5575	 0.00541 	1958.8447	 0.00000 	1958.8447	 0.00000 	  91.1500	 0.00479 	  91.1500	 0.00000 
	 912	  55.0792	 0.01330 	  55.0792	 0.01389 	  22.0317	 0.00178 	1825.0000	 0.00030 	1825.0000	 0.00033 	   4.5625	 0.00703 	1995.2623	 0.00000 	1995.2623	 0.00000 	  91.2500	 0.00438 	  91.2500	 0.00000 
	 913	  55.1396	 0.01330 	  55.1396	 0.01389 	  22.0558	 0.00177 	1827.0000	 0.00030 	1827.0000	 0.00033 	   4.5675	 0.01136 	2032.3570	 0.00000 	2032.3570	 0.00000 	  91.3500	 0.00468 	  91.3500	 0.00000 
	 914	  55.2000	 0.01330 	  55.2000	 0.01389 	  22.0800	 0.00177 	1829.0000	 0.00030 	1829.0000	 0.00033 	   4.5725	 0.00703 	2070.1413	 0.00000 	2070.1413	 0.00000 	  91.4500	 0.00425 	  91.4500	 0.00000 
	 915	  55.2603	 0.01330 	  55.2603	 0.01389 	  22.1041	 0.00177 	1831.0000	 0.00030 	1831.0000	 0.00033 	   4.5775	 0.00920 	2108.6281	 0.00000 	2108.6281	 0.00000 	  91.5500	 0.00417 	  91.5500	 0.00000 
	 916	  55.3207	 0.01330 	  55.3207	 0.01389 	  22.1283	 0.00177 	1833.0000	 0.00030 	1833.0000	 0.00033 	   4.5825	 0.00866 	2147.8305	 0.00000 	2147.8305	 0.00000 	  91.6500	 0.00390 	  91.6500	 0.00000 
	 917	  55.3810	 0.01330 	  55.3810	 0.01389 	  22.1524	 0.00176 	1835.0000	 0.00030 	1835.0000	 0.00033 	   4.5875	 0.01136 	2187.7616	 0.00000 	2187.7616	 0.00000 	  91.7500	 0.00452 	  91.7500	 0.00000 
	 918	  55.4414	 0.01330 	  55.4414	 0.01389 	  22.1766	 0.00176 	1837.0000	 0.00030 	1837.0000	 0.00033 	   4.5925	 0.00866 	2228.4351	 0.00000 	2228.4351	 0.00000 	  91.8500	 0.00490 	  91.8500	 0.00000 
	 919	  55.5018	 0.01329 	  55.5018	 0.01389 	  22.2007	 0.00176 	1839.0000	 0.00030 	1839.0000	 0.00033 	   4.5975	 0.00487 	2269.8649	 0.00000 	2269.8649	 0.00000 	  91.9500	 0.00463 	  91.9500	 0.00000 
	 920	  55.5621	 0.01329 	  55.5621	 0.01389 	  22.2249	 0.00176 	1841.0000	 0.00030 	1841.0000	 0.00033 	   4.6025	 0.00812 	2312.0648	 0.00000 	2312.0648	 0.00000 	  92.0500	 0.00490 	  92.0500	 0.00000 
	 921	  55.6225	 0.01329 	  55.6225	 0.01389 	  22.2490	 0.00175 	1843.0000	 0.00030 	1843.0000	 0.00033 	   4.6075	 0.00866 	2355.0493	 0.00000 	2355.0493	 0.00000 	  92.1500	 0.00430 	  92.1500	 0.00000 
	 922	  55.6828	 0.01329 	  55.6828	 0.01389 	  22.2731	 0.00175 	1845.0000	 0.00030 	1845.0000	 0.00033 	   4.6125	 0.00757 	2398.8329	 0.00000 	2398.8329	 0.00000 	  92.2500	 0.00433 	  92.2500	 0.00000 
	 923	  55.7432	 0.01329 	  55.7432	 0.01389 	  22.2973	 0.00175 	1847.0000	 0.00030 	1847.0000	 0.00033 	   4.6175	 0.00595 	2443.4306	 0.00000 	2443.4306	 0.00000 	  92.3500	 0.00438 	  92.3500	 0.00000 
	 924	  55.8036	 0.01329 	  55.8036	 0.01389 	  22.3214	 0.00175 	1849.0000	 0.00030 	1849.0000	 0.00033 	   4.6225	 0.01082 	2488.8573	 0.00000 	2488.8573	 0.00000 	  92.4500	 0.00373 	  92.4500	 0.00000 
	 925	  55.8639	 0.01329 	  55.8639	 0.01389 	  22.3456	 0.00175 	1851.0000	 0.00030 	1851.0000	 0.00033 	   4.6275	 0.01244 	2535.1286	 0.00000 	2535.1286	 0.00000 	  92.5500	 0.00368 	  92.5500	 0.00000 
	 926	  55.9243	 0.01329 	  55.9243	 0.01389 	  22.3697	 0.00174 	1853.0000	 0.00030 	1853.0000	 0.00033 	   4.6325	 0.01244 	2582.2602	 0.00000 	2582.2602	 0.00000 	  92.6500	 0.00384 	  92.6500	 0.00000 
	 927	  55.9847	 0.01329 	  55.9847	 0.01389 	  22.3939	 0.00174 	1855.0000	 0.00030 	1855.0000	 0.00032 	   4.6375	 0.00487 	2630.2680	 0.00000 	2630.2680	 0.00000 	  92.7500	 0.00368 	  92.7500	 0.00000 
	 928	  56.0450	 0.01329 	  56.0450	 0.01389 	  22.4180	 0.00174 	1857.0000	 0.00030 	1857.0000	 0.00032 	   4.6425	 0.00757 	2679.1683	 0.00000 	2679.1683	 0.00000 	  92.8500	 0.00557 	  92.8500	 0.00000 
	 929	  56.1054	 0.01329 	  56.1054	 0.01389 	  22.4421	 0.00174 	1859.0000	 0.00030 	1859.0000	 0.00032 	   4.6475	 0.00757 	2728.9778	 0.00000 	2728.9778	 0.00000 	  92.9500	 0.00395 	  92.9500	 0.00000 
	 930	  56.1657	 0.01329 	  56.1657	 0.01389 	  22.4663	 0.00173 	1861.0000	 0.00030 	1861.0000	 0.00032 	   4.6525	 0.00757 	2779.7133	 0.00000 	2779.7133	 0.00000 	  93.0500	 0.00411 	  93.0500	 0.00000 
	 931	  56.2261	 0.01329 	  56.2261	 0.01389 	  22.4904	 0.00173 	1863.0000	 0.00030 	1863.0000	 0.00032 	   4.6575	 0.00812 	2831.3920	 0.00000 	2831.3920	 0.00000 	  93.1500	 0.00452 	  93.1500	 0.00000 
	 932	  56.2865	 0.01329 	  56.2865	 0.01388 	  22.5146	 0.00173 	1865.0000	 0.00030 	1865.0000	 0.00032 	   4.6625	 0.00974 	2884.0315	 0.00000 	2884.0315	 0.00000 	  93.2500	 0.00392 	  93.2500	 0.00000 
	 933	  56.3468	 0.01328 	  56.3468	 0.01388 	  22.5387	 0.00173 	1867.0000	 0.00030 	1867.0000	 0.00032 	   4.6675	 0.00866 	2937.6497	 0.00000 	2937.6497	 0.00000 	  93.3500	 0.00427 	  93.3500	 0.00000 
	 934	  56.4072	 0.01328 	  56.4072	 0.01388 	  22.5629	 0.00173 	1869.0000	 0.00030 	1869.0000	 0.00032 	   4.6725	 0.00974 	2992.2646	 0.00000 	2992.2646	 0.00000 	  93.4500	 0.00452 	  93.4500	 0.00000 
	 935	  56.4675	 0.01328 	  56.4675	 0.01388 	  22.5870	 0.00172 	1871.0000	 0.00029 	1871.0000	 0.00032 	   4.6775	 0.00920 	3047.8950	 0.00000 	3047.8950	 0.00000 	  93.5500	 0.00406 	  93.5500	 0.00000 
	 936	  56.5279	 0.01328 	  56.5279	 0.01388 	  22.6112	 0.00172 	1873.0000	 0.00029 	1873.0000	 0.00032 	   4.6825	 0.00974 	3104.5596	 0.00000 	3104.5596	 0.00000 	  93.6500	 0.00463 	  93.6500	 0.00000 
	 937	  56.5883	 0.01328 	  56.5883	 0.01388 	  22.6353	 0.00172 	1875.0000	 0.00029 	1875.0000	 0.00032 	   4.6875	 0.00866 	3162.2777	 0.00000 	3162.2777	 0.00000 	  93.7500	 0.00487 	  93.7500	 0.00000 
	 938	  56.6486	 0.01328 	  56.6486	 0.01388 	  22.6594	 0.00172 	1877.0000	 0.00029 	1877.0000	 0.00032 	   4.6925	 0.00920 	3221.0688	 0.00000 	3221.0688	 0.00000 	  93.8500	 0.00387 	  93.8500	 0.00000 
	 939	  56.7090	 0.01328 	  56.7090	 0.01388 	  22.6836	 0.00172 	1879.0000	 0.00029 	1879.0000	 0.00032 	   4.6975	 0.01028 	3280.9529	 0.00000 	3280.9529	 0.00000 	  93.9500	 0.00381 	  93.9500	 0.00000 
	 940	  56.7693	 0.01328 	  56.7693	 0.01388 	  22.7077	 0.00171 	1881.0000	 0.00029 	1881.0000	 0.00032 	   4.7025	 0.01028 	3341.9504	 0.00000 	3341.9504	 0.00000 	  94.0500	 0.00392 	  94.0500	 0.00000 
	 941	  56.8297	 0.01328 	  56.8297	 0.01388 	  22.7319	 0.00171 	1883.0000	 0.00029 	1883.0000	 0.00032 	   4.7075	 0.00595 	3404.0819	 0.00000 	3404.0819	 0.00000 	  94.1500	 0.00414 	  94.1500	 0.00000 
	 942	  56.8901	 0.01328 	  56.8901	 0.01388 	  22.7560	 0.00171 	1885.0000	 0.00029 	1885.0000	 0.00032 	   4.7125	 0.01461 	3467.3685	 0.00000 	3467.3685	 0.00000 	  94.2500	 0.00452 	  94.2500	 0.00000 
	 943	  56.9504	 0.01328 	  56.9504	 0.01388 	  22.7802	 0.00171 	1887.0000	 0.00029 	1887.0000	 0.00031 	   4.7175	 0.00595 	3531.8317	 0.00000 	3531.8317	 0.00000 	  94.3500	 0.00471 	  94.3500	 0.00000 
	 944	  57.0108	 0.01328 	  57.0108	 0.01388 	  22.8043	 0.00171 	1889.0000	 0.00029 	1889.0000	 0.00031 	   4.7225	 0.00487 	3597.4934	 0.00000 	3597.4934	 0.00000 	  94.4500	 0.00335 	  94.4500	 0.00000 
	 945	  57.0711	 0.01328 	  57.0711	 0.01388 	  22.8285	 0.00170 	1891.0000	 0.00029 	1891.0000	 0.00031 	   4.7275	 0.00649 	3664.3757	 0.00000 	3664.3757	 0.00000 	  94.5500	 0.00414 	  94.5500	 0.00000 
	 946	  57.1315	 0.01328 	  57.1315	 0.01388 	  22.8526	 0.00170 	1893.0000	 0.00029 	1893.0000	 0.00031 	   4.7325	 0.01028 	3732.5016	 0.00000 	3732.5016	 0.00000 	  94.6500	 0.00381 	  94.6500	 0.00000 
	 947	  57.1919	 0.01328 	  57.1919	 0.01388 	  22.8767	 0.00170 	1895.0000	 0.00029 	1895.0000	 0.00031 	   4.7375	 0.00866 	3801.8940	 0.00000 	3801.8940	 0.00000 	  94.7500	 0.00295 	  94.7500	 0.00000 
	 948	  57.2522	 0.01327 	  57.2522	 0.01388 	  22.9009	 0.00170 	1897.0000	 0.00029 	1897.0000	 0.00031 	   4.7425	 0.00920 	3872.5764	 0.00000 	3872.5764	 0.00000 	  94.8500	 0.00427 	  94.8500	 0.00000 
	 949	  57.3126	 0.01327 	  57.3126	 0.01388 	  22.9250	 0.00170 	1899.0000	 0.00029 	1899.0000	 0.00031 	   4.7475	 0.00920 	3944.5730	 0.00000 	3944.5730	 0.00000 	  94.9500	 0.00422 	  94.9500	 0.00000 
	 950	  57.3729	 0.01327 	  57.3729	 0.01388 	  22.9492	 0.00169 	1901.0000	 0.00029 	1901.0000	 0.00031 	   4.7525	 0.00866 	4017.9081	 0.00000 	4017.9081	 0.00000 	  95.0500	 0.00392 	  95.0500	 0.00000 
	 951	  57.4333	 0.01327 	  57.4333	 0.01388 	  22.9733	 0.00169 	1903.0000	 0.00029 	1903.0000	 0.00031 	   4.7575	 0.00649 	4092.6066	 0.00000 	4092.6066	 0.00000 	  95.1500	 0.00433 	  95.1500	 0.00000 
	 952	  57.4937	 0.01327 	  57.4937	 0.01388 	  22.9975	 0.00169 	1905.0000	 0.00029 	1905.0000	 0.00031 	   4.7625	 0.00649 	4168.6938	 0.00000 	4168.6938	 0.00000 	  95.2500	 0.00371 	  95.2500	 0.00000 
	 953	  57.5540	 0.01327 	  57.5540	 0.01388 	  23.0216	 0.00169 	1907.0000	 0.00029 	1907.0000	 0.00031 	   4.7675	 0.01082 	4246.1956	 0.00000 	4246.1956	 0.00000 	  95.3500	 0.00384 	  95.3500	 0.00000 
	 954	  57.6144	 0.01327 	  57.6144	 0.01388 	  23.0458	 0.00169 	1909.0000	 0.00029 	1909.0000	 0.00031 	   4.7725	 0.00757 	4325.1383	 0.00000 	4325.1383	 0.00000 	  95.4500	 0.00444 	  95.4500	 0.00000 
	 955	  57.6748	 0.01327 	  57.6748	 0.01387 	  23.0699	 0.00169 	1911.0000	 0.00029 	1911.0000	 0.00031 	   4.7775	 0.00866 	4405.5486	 0.00000 	4405.5486	 0.00000 	  95.5500	 0.00436 	  95.5500	 0.00000 
	 956	  57.7351	 0.01327 	  57.7351	 0.01387 	  23.0940	 0.00168 	1913.0000	 0.00029 	1913.0000	 0.00031 	   4.7825	 0.01028 	4487.4539	 0.00000 	4487.4539	 0.00000 	  95.6500	 0.00473 	  95.6500	 0.00000 
	 957	  57.7955	 0.01327 	  57.7955	 0.01387 	  23.1182	 0.00168 	1915.0000	 0.00029 	1915.0000	 0.00031 	   4.7875	 0.00974 	4570.8819	 0.00000 	4570.8819	 0.00000 	  95.7500	 0.00417 	  95.7500	 0.00000 
	 958	  57.8558	 0.01327 	  57.8558	 0.01387 	  23.1423	 0.00168 	1917.0000	 0.00029 	1917.0000	 0.00031 	   4.7925	 0.00812 	4655.8609	 0.00000 	4655.8609	 0.00000 	  95.8500	 0.00408 	  95.8500	 0.00000 
	 959	  57.9162	 0.01327 	  57.9162	 0.01387 	  23.1665	 0.00168 	1919.0000	 0.00029 	1919.0000	 0.00031 	   4.7975	 0.00812 	4742.4199	 0.00000 	4742.4199	 0.00000 	  95.9500	 0.00422 	  95.9500	 0.00000 
	 960	  57.9766	 0.01327 	  57.9766	 0.01387 	  23.1906	 0.00168 	1921.0000	 0.00029 	1921.0000	 0.00031 	   4.8025	 0.00812 	4830.5880	 0.00000 	4830.5880	 0.00000 	  96.0500	 0.00403 	  96.0500	 0.00000 
	 961	  58.0369	 0.01327 	  58.0369	 0.01387 	  23.2148	 0.00167 	1923.0000	 0.00029 	1923.0000	 0.00031 	   4.8075	 0.01028 	4920.3954	 0.00000 	4920.3954	 0.00000 	  96.1500	 0.00433 	  96.1500	 0.00000 
	 962	  58.0973	 0.01327 	  58.0973	 0.01387 	  23.2389	 0.00167 	1925.0000	 0.00028 	1925.0000	 0.00030 	   4.8125	 0.00649 	5011.8723	 0.00000 	5011.8723	 0.00000 	  96.2500	 0.00527 	  96.2500	 0.00000 
	 963	  58.1576	 0.01327 	  58.1576	 0.01387 	  23.2631	 0.00167 	1927.0000	 0.00028 	1927.0000	 0.00030 	   4.8175	 0.00595 	5105.0500	 0.00000 	5105.0500	 0.00000 	  96.3500	 0.00414 	  96.3500	 0.00000 
	 964	  58.2180	 0.01326 	  58.2180	 0.01387 	  23.2872	 0.00167 	1929.0000	 0.00028 	1929.0000	 0.00030 	   4.8225	 0.00974 	5199.9600	 0.00000 	5199.9600	 0.00000 	  96.4500	 0.00411 	  96.4500	 0.00000 
	 965	  58.2784	 0.01326 	  58.2784	 0.01387 	  23.3113	 0.00167 	1931.0000	 0.00028 	1931.0000	 0.00030 	   4.8275	 0.00649 	5296.6344	 0.00000 	5296.6344	 0.00000 	  96.5500	 0.00460 	  96.5500	 0.00000 
	 966	  58.3387	 0.01326 	  58.3387	 0.01387 	  23.3355	 0.00167 	1933.0000	 0.00028 	1933.0000	 0.00030 	   4.8325	 0.01353 	5395.1062	 0.00000 	5395.1062	 0.00000 	  96.6500	 0.00387 	  96.6500	 0.00000 
	 967	  58.3991	 0.01326 	  58.3991	 0.01387 	  23.3596	 0.00166 	1935.0000	 0.00028 	1935.0000	 0.00030 	   4.8375	 0.00649 	5495.4087	 0.00000 	5495.4087	 0.00000 	  96.7500	 0.00357 	  96.7500	 0.00000 
	 968	  58.4594	 0.01326 	  58.4594	 0.01387 	  23.3838	 0.00166 	1937.0000	 0.00028 	1937.0000	 0.00030 	   4.8425	 0.00595 	5597.5760	 0.00000 	5597.5760	 0.00000 	  96.8500	 0.00392 	  96.8500	 0.00000 
	 969	  58.5198	 0.01326 	  58.5198	 0.01387 	  23.4079	 0.00166 	1939.0000	 0.00028 	1939.0000	 0.00030 	   4.8475	 0.01407 	5701.6427	 0.00000 	5701.6427	 0.00000 	  96.9500	 0.00414 	  96.9500	 0.00000 
	 970	  58.5802	 0.01326 	  58.5802	 0.01387 	  23.4321	 0.00166 	1941.0000	 0.00028 	1941.0000	 0.00030 	   4.8525	 0.00649 	5807.6442	 0.00000 	5807.6442	 0.00000 	  97.0500	 0.00454 	  97.0500	 0.00000 
	 971	  58.6405	 0.01326 	  58.6405	 0.01387 	  23.4562	 0.00166 	1943.0000	 0.00028 	1943.0000	 0.00030 	   4.8575	 0.00541 	5915.6163	 0.00000 	5915.6163	 0.00000 	  97.1500	 0.00390 	  97.1500	 0.00000 
	 972	  58.7009	 0.01326 	  58.7009	 0.01387 	  23.4804	 0.00166 	1945.0000	 0.00028 	1945.0000	 0.00030 	   4.8625	 0.00974 	6025.5959	 0.00000 	6025.5959	 0.00000 	  97.2500	 0.00419 	  97.2500	 0.00000 
	 973	  58.7612	 0.01326 	  58.7612	 0.01387 	  23.5045	 0.00165 	1947.0000	 0.00028 	1947.0000	 0.00030 	   4.8675	 0.00757 	6137.6201	 0.00000 	6137.6201	 0.00000 	  97.3500	 0.00444 	  97.3500	 0.00000 
	 974	  58.8216	 0.01326 	  58.8216	 0.01387 	  23.5286	 0.00165 	1949.0000	 0.00028 	1949.0000	 0.00029 	   4.8725	 0.00920 	6251.7269	 0.00000 	6251.7269	 0.00000 	  97.4500	 0.00454 	  97.4500	 0.00000 
	 975	  58.8820	 0.01326 	  58.8820	 0.01387 	  23.5528	 0.00165 	1951.0000	 0.00028 	1951.0000	 0.00029 	   4.8775	 0.00757 	6367.9552	 0.00000 	6367.9552	 0.00000 	  97.5500	 0.00441 	  97.5500	 0.00000 
	 976	  58.9423	 0.01326 	  58.9423	 0.01387 	  23.5769	 0.00165 	1953.0000	 0.00028 	1953.0000	 0.00029 	   4.8825	 0.00595 	6486.3443	 0.00000 	6486.3443	 0.00000 	  97.6500	 0.00398 	  97.6500	 0.00000 
	 977	  59.0027	 0.01326 	  59.0027	 0.01387 	  23.6011	 0.00165 	1955.0000	 0.00028 	1955.0000	 0.00029 	   4.8875	 0.00595 	6606.9345	 0.00000 	6606.9345	 0.00000 	  97.7500	 0.00487 	  97.7500	 0.00000 
	 978	  59.0631	 0.01326 	  59.0631	 0.01387 	  23.6252	 0.00165 	1957.0000	 0.00028 	1957.0000	 0.00029 	   4.8925	 0.00757 	6729.7666	 0.00000 	6729.7666	 0.00000 	  97.8500	 0.00465 	  97.8500	 0.00000 
	 979	  59.1234	 0.01326 	  59.1234	 0.01386 	  23.6494	 0.00165 	1959.0000	 0.00028 	1959.0000	 0.00029 	   4.8975	 0.01028 	6854.8823	 0.00000 	6854.8823	 0.00000 	  97.9500	 0.00457 	  97.9500	 0.00000 
	 980	  59.1838	 0.01325 	  59.1838	 0.01386 	  23.6735	 0.00164 	1961.0000	 0.00028 	1961.0000	 0.00029 	   4.9025	 0.01028 	6982.3240	 0.00000 	6982.3240	 0.00000 	  98.0500	 0.00460 	  98.0500	 0.00000 
	 981	  59.2441	 0.01325 	  59.2441	 0.01386 	  23.6977	 0.00164 	1963.0000	 0.00028 	1963.0000	 0.00029 	   4.9075	 0.01082 	7112.1351	 0.00000 	7112.1351	 0.00000 	  98.1500	 0.00395 	  98.1500	 0.00000 
	 982	  59.3045	 0.01325 	  59.3045	 0.01386 	  23.7218	 0.00164 	1965.0000	 0.00028 	1965.0000	 0.00029 	   4.9125	 0.00974 	7244.3596	 0.00000 	7244.3596	 0.00000 	  98.2500	 0.00492 	  98.2500	 0.00000 
	 983	  59.3649	 0.01325 	  59.3649	 0.01386 	  23.7459	 0.00164 	1967.0000	 0.00028 	1967.0000	 0.00029 	   4.9175	 0.00974 	7379.0423	 0.00000 	7379.0423	 0.00000 	  98.3500	 0.00490 	  98.3500	 0.00000 
	 984	  59.4252	 0.01325 	  59.4252	 0.01386 	  23.7701	 0.00164 	1969.0000	 0.00028 	1969.0000	 0.00029 	   4.9225	 0.00541 	7516.2289	 0.00000 	7516.2289	 0.00000 	  98.4500	 0.00438 	  98.4500	 0.00000 
	 985	  59.4856	 0.01325 	  59.4856	 0.01386 	  23.7942	 0.00164 	1971.0000	 0.00028 	1971.0000	 0.00029 	   4.9275	 0.00757 	7655.9661	 0.00000 	7655.9661	 0.00000 	  98.5500	 0.00506 	  98.5500	 0.00000 
	 986	  59.5459	 0.01325 	  59.5459	 0.01386 	  23.8184	 0.00163 	1973.0000	 0.00028 	1973.0000	 0.00029 	   4.9325	 0.00649 	7798.3011	 0.00000 	7798.3011	 0.00000 	  98.6500	 0.00476 	  98.6500	 0.00000 
	 987	  59.6063	 0.01325 	  59.6063	 0.01386 	  23.8425	 0.00163 	1975.0000	 0.00028 	1975.0000	 0.00029 	   4.9375	 0.00812 	7943.2823	 0.00000 	7943.2823	 0.00000 	  98.7500	 0.00446 	  98.7500	 0.00000 
	 988	  59.6667	 0.01325 	  59.6667	 0.01386 	  23.8667	 0.00163 	1977.0000	 0.00027 	1977.0000	 0.00029 	   4.9425	 0.00703 	8090.9590	 0.00000 	8090.9590	 0.00000 	  98.8500	 0.00400 	  98.8500	 0.00000 
	 989	  59.7270	 0.01325 	  59.7270	 0.01386 	  23.8908	 0.00163 	1979.0000	 0.00027 	1979.0000	 0.00029 	   4.9475	 0.00974 	8241.3812	 0.00000 	8241.3812	 0.00000 	  98.9500	 0.00487 	  98.9500	 0.00000 
	 990	  59.7874	 0.01325 	  59.7874	 0.01386 	  23.9150	 0.00163 	1981.0000	 0.00027 	1981.0000	 0.00029 	   4.9525	 0.01028 	8394.5999	 0.00000 	8394.5999	 0.00000 	  99.0500	 0.00498 	  99.0500	 0.00000 
	 991	  59.8477	 0.01325 	  59.8477	 0.01386 	  23.9391	 0.00163 	1983.0000	 0.00027 	1983.0000	 0.00029 	   4.9575	 0.00541 	8550.6671	 0.00000 	8550.6671	 0.00000 	  99.1500	 0.00530 	  99.1500	 0.00000 
	 992	  59.9081	 0.01325 	  59.9081	 0.01386 	  23.9632	 0.00163 	1985.0000	 0.00027 	1985.0000	 0.00029 	   4.9625	 0.00866 	8709.6359	 0.00000 	8709.6359	 0.00000 	  99.2500	 0.00490 	  99.2500	 0.00000 
	 993	  59.9685	 0.01325 	  59.9685	 0.01386 	  23.9874	 0.00162 	1987.0000	 0.00027 	1987.0000	 0.00029 	   4.9675	 0.00487 	8871.5601	 0.00000 	8871.5601	 0.00000 	  99.3500	 0.00430 	  99.3500	 0.00000 
	 994	  60.0288	 0.01325 	  60.0288	 0.01386 	  24.0115	 0.00162 	1989.0000	 0.00027 	1989.0000	 0.00029 	   4.9725	 0.00974 	9036.4947	 0.00000 	9036.4947	 0.00000 	  99.4500	 0.00444 	  99.4500	 0.00000 
	 995	  60.0892	 0.01325 	  60.0892	 0.01386 	  24.0357	 0.00162 	1991.0000	 0.00027 	1991.0000	 0.00029 	   4.9775	 0.00920 	9204.4957	 0.00000 	9204.4957	 0.00000 	  99.5500	 0.00436 	  99.5500	 0.00000 
	 996	  60.1495	 0.01325 	  60.1495	 0.01386 	  24.0598	 0.00162 	1993.0000	 0.00027 	1993.0000	 0.00029 	   4.9825	 0.00649 	9375.6201	 0.00000 	9375.6201	 0.00000 	  99.6500	 0.00441 	  99.6500	 0.00000 
	 997	  60.2099	 0.01324 	  60.2099	 0.01386 	  24.0840	 0.00162 	1995.0000	 0.00027 	1995.0000	 0.00029 	   4.9875	 0.01028 	9549.9259	 0.00000 	9549.9259	 0.00000 	  99.7500	 0.00441 	  99.7500	 0.00000 
	 998	  60.2703	 0.01324 	  60.2703	 0.01386 	  24.1081	 0.00162 	1997.0000	 0.00027 	1997.0000	 0.00029 	   4.9925	 0.00595 	9727.4722	 0.00000 	9727.4722	 0.00000 	  99.8500	 0.00460 	  99.8500	 0.00000 
	 999	  60.3306	 0.01324 	  60.3306	 0.01386 	  24.1323	 0.00162 	1999.0000	 0.00027 	1999.0000	 0.00029 	   4.9975	 0.01244 	9908.3194	 0.00000 	9908.3194	 0.00000 	  99.9500	 0.00438 	  99.9500	 0.00000 
 Before			 0.00000		 0.00000		 0.00000		 0.00000		 0.00000		 0.00000		 0.00000		 0.00000		 0.00000		 0.00000
 After			 0.00000		 0.00000		 0.00000		 0.00000		 0.00000		 0.00000		 0.00000		 0.00000		 0.00000		 0.00000
	Generation time in years specified at runtime: 5.000000 
	Geometric mean of mutation rates per year (based on rates specified in input file): 2.812000e-006
	Geometric mean of ML estimates of relevant mutation rate scalars: 6.729767e-001


MARGINAL DISTRIBUTION VALUES IN DEMOGRAPHIC UNITS
	Calculations use mutation rates (in years) and generation time (in years) input at runtime
	  - note, curve height has not been adjusted with the scale change. Integration does not equal 1 
	Parameter	Meaning	Units 
	q1	Pop1 Ne	Individuals 
	q2	Pop2 Ne	Individuals 
	qa	Ancest.Pop Ne	Individuals 
	t	Years Div.	Years
	m1	Pop1 Migr.	Average # of migrations per 1000 generations per gene copy
	m2	Pop1 Migr.	Average # of migrations per 1000 generations per gene copy
========================================
 Summaries
	Value  	 q1  	 q2  	 qa  	 m1  	 m2  	 t   
	Minbin 	 361.1435	 361.1435	 144.4574	   0.0209	   0.0209	 598.3078
	Maxbin	721925.7719	721925.7719	288770.3088	  41.7636	  41.7636	1196017.3683
	HiPt  	29252.6201	27085.7593	62261.1321	   0.0209	   0.0209	4188.1549
	HiSmth	29974.9070	27085.7593	62261.1321	   0.0209	   0.0209	4188.1549
	Mean  	308151.8775	316861.8106	74211.2452	  16.7534	  17.1535	95502.9566
	95Lo  	17696.0294	17696.0294	9389.7299	   0.1462	   0.0627	 598.3078
	95Hi  	699534.8775	700979.4514	176960.2943	  39.9251	  40.0087	698225.2471
	HPD90Lo	7584.0126 	8306.2995 	4767.0936 	  0.0209 	  0.0209 	598.3078?
	HPD90Hi	635973.6290 	639585.0636 	126400.2102 	 34.7438 	 35.1199 	309325.1523?

	Parameter	q1  	L	q2  	L	qa  	L	m1  	L	m2  	L	t   	L
	HiPt	29252.6201	 0.04294 	27085.7593	 0.04147 	62261.1321	 0.14728 	   0.0209	 0.00671 	   0.0209	 0.00910 	4188.1549	 8.60389 

	   0	 361.1435	 0.00126 	 361.1435	 0.00020 	 144.4574	 0.01475 	   0.0209	 0.00671 	   0.0209	 0.00910 	 598.3078	 6.54422 
	   1	1083.4304	 0.00321 	1083.4304	 0.00207 	 433.3721	 0.02057 	   0.0627	 0.00284 	   0.0627	 0.00457 	1794.9235	 7.55647 
	   2	1805.7173	 0.00457 	1805.7173	 0.00297 	 722.2869	 0.02113 	   0.1045	 0.00171 	   0.1045	 0.00276 	2991.5392	 7.91246 
	   3	2528.0042	 0.00594 	2528.0042	 0.00421 	1011.2017	 0.02154 	   0.1462	 0.00194 	   0.1462	 0.00167 	4188.1549	 8.60389 
	   4	3250.2911	 0.00744 	3250.2911	 0.00536 	1300.1164	 0.02233 	   0.1880	 0.00194 	   0.1880	 0.00121 	5384.7705	 8.26359 
	   5	3972.5780	 0.00851 	3972.5780	 0.00634 	1589.0312	 0.02328 	   0.2298	 0.00180 	   0.2298	 0.00108 	6581.3862	 7.36116 
	   6	4694.8649	 0.00934 	4694.8649	 0.00733 	1877.9460	 0.02426 	   0.2716	 0.00177 	   0.2716	 0.00108 	7778.0019	 6.79309 
	   7	5417.1519	 0.01031 	5417.1519	 0.00848 	2166.8607	 0.02525 	   0.3134	 0.00173 	   0.3134	 0.00104 	8974.6176	 6.18660 
	   8	6139.4388	 0.01153 	6139.4388	 0.00978 	2455.7755	 0.02625 	   0.3552	 0.00167 	   0.3552	 0.00101 	10171.2332	 5.79869 
	   9	6861.7257	 0.01292 	6861.7257	 0.01125 	2744.6903	 0.02726 	   0.3970	 0.00158 	   0.3970	 0.00104 	11367.8489	 5.81546 
	  10	7584.0126	 0.01439 	7584.0126	 0.01291 	3033.6050	 0.02827 	   0.4387	 0.00143 	   0.4387	 0.00099 	12564.4646	 5.61311 
	  11	8306.2995	 0.01585 	8306.2995	 0.01470 	3322.5198	 0.02927 	   0.4805	 0.00122 	   0.4805	 0.00094 	13761.0803	 5.23007 
	  12	9028.5864	 0.01730 	9028.5864	 0.01654 	3611.4346	 0.03025 	   0.5223	 0.00107 	   0.5223	 0.00090 	14957.6960	 5.01582 
	  13	9750.8734	 0.01876 	9750.8734	 0.01839 	3900.3493	 0.03118 	   0.5641	 0.00098 	   0.5641	 0.00088 	16154.3116	 4.86217 
	  14	10473.1603	 0.02025 	10473.1603	 0.02026 	4189.2641	 0.03206 	   0.6059	 0.00094 	   0.6059	 0.00083 	17350.9273	 4.63549 
	  15	11195.4472	 0.02176 	11195.4472	 0.02213 	4478.1789	 0.03287 	   0.6477	 0.00089 	   0.6477	 0.00081 	18547.5430	 4.10528 
	  16	11917.7341	 0.02328 	11917.7341	 0.02398 	4767.0936	 0.03363 	   0.6894	 0.00084 	   0.6894	 0.00077 	19744.1587	 3.73144 
	  17	12640.0210	 0.02481 	12640.0210	 0.02577 	5056.0084	 0.03432 	   0.7312	 0.00081 	   0.7312	 0.00075 	20940.7743	 3.42035 
	  18	13362.3079	 0.02634 	13362.3079	 0.02747 	5344.9232	 0.03497 	   0.7730	 0.00081 	   0.7730	 0.00075 	22137.3900	 3.09736 
	  19	14084.5948	 0.02787 	14084.5948	 0.02907 	5633.8379	 0.03558 	   0.8148	 0.00080 	   0.8148	 0.00074 	23334.0057	 2.79979 
	  20	14806.8818	 0.02937 	14806.8818	 0.03057 	5922.7527	 0.03614 	   0.8566	 0.00081 	   0.8566	 0.00073 	24530.6214	 2.55633 
	  21	15529.1687	 0.03083 	15529.1687	 0.03197 	6211.6675	 0.03668 	   0.8984	 0.00080 	   0.8984	 0.00073 	25727.2370	 2.38483 
	  22	16251.4556	 0.03220 	16251.4556	 0.03328 	6500.5822	 0.03718 	   0.9402	 0.00079 	   0.9402	 0.00073 	26923.8527	 2.29286 
	  23	16973.7425	 0.03349 	16973.7425	 0.03448 	6789.4970	 0.03765 	   0.9819	 0.00078 	   0.9819	 0.00072 	28120.4684	 2.08402 
	  24	17696.0294	 0.03468 	17696.0294	 0.03558 	7078.4118	 0.03810 	   1.0237	 0.00078 	   1.0237	 0.00070 	29317.0841	 1.84813 
	  25	18418.3163	 0.03578 	18418.3163	 0.03658 	7367.3265	 0.03852 	   1.0655	 0.00077 	   1.0655	 0.00070 	30513.6997	 1.69611 
	  26	19140.6033	 0.03678 	19140.6033	 0.03748 	7656.2413	 0.03892 	   1.1073	 0.00076 	   1.1073	 0.00071 	31710.3154	 1.59440 
	  27	19862.8902	 0.03770 	19862.8902	 0.03827 	7945.1561	 0.03929 	   1.1491	 0.00075 	   1.1491	 0.00072 	32906.9311	 1.54733 
	  28	20585.1771	 0.03853 	20585.1771	 0.03896 	8234.0708	 0.03964 	   1.1909	 0.00075 	   1.1909	 0.00073 	34103.5468	 1.35743 
	  29	21307.4640	 0.03927 	21307.4640	 0.03955 	8522.9856	 0.03996 	   1.2326	 0.00076 	   1.2326	 0.00072 	35300.1624	 1.26329 
	  30	22029.7509	 0.03995 	22029.7509	 0.04005 	8811.9004	 0.04026 	   1.2744	 0.00076 	   1.2744	 0.00071 	36496.7781	 1.22542 
	  31	22752.0378	 0.04054 	22752.0378	 0.04046 	9100.8151	 0.04054 	   1.3162	 0.00077 	   1.3162	 0.00071 	37693.3938	 1.13723 
	  32	23474.3247	 0.04106 	23474.3247	 0.04080 	9389.7299	 0.04080 	   1.3580	 0.00078 	   1.3580	 0.00071 	38890.0095	 1.03173 
	  33	24196.6117	 0.04152 	24196.6117	 0.04106 	9678.6447	 0.04104 	   1.3998	 0.00079 	   1.3998	 0.00072 	40086.6252	 0.97060 
	  34	24918.8986	 0.04190 	24918.8986	 0.04125 	9967.5594	 0.04126 	   1.4416	 0.00080 	   1.4416	 0.00073 	41283.2408	 0.91866 
	  35	25641.1855	 0.04222 	25641.1855	 0.04138 	10256.4742	 0.04146 	   1.4834	 0.00080 	   1.4834	 0.00074 	42479.8565	 0.87808 
	  36	26363.4724	 0.04248 	26363.4724	 0.04145 	10545.3890	 0.04165 	   1.5251	 0.00080 	   1.5251	 0.00074 	43676.4722	 0.77799 
	  37	27085.7593	 0.04268 	27085.7593	 0.04147 	10834.3037	 0.04183 	   1.5669	 0.00079 	   1.5669	 0.00075 	44873.0879	 0.75256 
	  38	27808.0462	 0.04282 	27808.0462	 0.04144 	11123.2185	 0.04200 	   1.6087	 0.00078 	   1.6087	 0.00076 	46069.7035	 0.70387 
	  39	28530.3332	 0.04291 	28530.3332	 0.04136 	11412.1333	 0.04215 	   1.6505	 0.00077 	   1.6505	 0.00078 	47266.3192	 0.67466 
	  40	29252.6201	 0.04294 	29252.6201	 0.04125 	11701.0480	 0.04230 	   1.6923	 0.00077 	   1.6923	 0.00079 	48462.9349	 0.58539 
	  41	29974.9070	 0.04294 	29974.9070	 0.04110 	11989.9628	 0.04244 	   1.7341	 0.00076 	   1.7341	 0.00079 	49659.5506	 0.55671 
	  42	30697.1939	 0.04289 	30697.1939	 0.04092 	12278.8776	 0.04258 	   1.7758	 0.00076 	   1.7758	 0.00078 	50856.1662	 0.54643 
	  43	31419.4808	 0.04280 	31419.4808	 0.04071 	12567.7923	 0.04271 	   1.8176	 0.00077 	   1.8176	 0.00077 	52052.7819	 0.48313 
	  44	32141.7677	 0.04268 	32141.7677	 0.04048 	12856.7071	 0.04284 	   1.8594	 0.00077 	   1.8594	 0.00076 	53249.3976	 0.50153 
	  45	32864.0546	 0.04253 	32864.0546	 0.04023 	13145.6219	 0.04297 	   1.9012	 0.00076 	   1.9012	 0.00076 	54446.0133	 0.44472 
	  46	33586.3416	 0.04236 	33586.3416	 0.03995 	13434.5366	 0.04309 	   1.9430	 0.00075 	   1.9430	 0.00077 	55642.6289	 0.42524 
	  47	34308.6285	 0.04216 	34308.6285	 0.03966 	13723.4514	 0.04322 	   1.9848	 0.00074 	   1.9848	 0.00077 	56839.2446	 0.43065 
	  48	35030.9154	 0.04193 	35030.9154	 0.03936 	14012.3662	 0.04334 	   2.0265	 0.00074 	   2.0265	 0.00077 	58035.8603	 0.39008 
	  49	35753.2023	 0.04170 	35753.2023	 0.03904 	14301.2809	 0.04347 	   2.0683	 0.00074 	   2.0683	 0.00078 	59232.4760	 0.38359 
	  50	36475.4892	 0.04144 	36475.4892	 0.03872 	14590.1957	 0.04360 	   2.1101	 0.00074 	   2.1101	 0.00078 	60429.0916	 0.37222 
	  51	37197.7761	 0.04118 	37197.7761	 0.03838 	14879.1105	 0.04373 	   2.1519	 0.00074 	   2.1519	 0.00077 	61625.7073	 0.34301 
	  52	37920.0631	 0.04090 	37920.0631	 0.03804 	15168.0252	 0.04386 	   2.1937	 0.00074 	   2.1937	 0.00076 	62822.3230	 0.33706 
	  53	38642.3500	 0.04061 	38642.3500	 0.03769 	15456.9400	 0.04400 	   2.2355	 0.00074 	   2.2355	 0.00076 	64018.9387	 0.34030 
	  54	39364.6369	 0.04031 	39364.6369	 0.03733 	15745.8548	 0.04415 	   2.2773	 0.00074 	   2.2773	 0.00077 	65215.5544	 0.33976 
	  55	40086.9238	 0.04001 	40086.9238	 0.03697 	16034.7695	 0.04430 	   2.3190	 0.00074 	   2.3190	 0.00078 	66412.1700	 0.32732 
	  56	40809.2107	 0.03970 	40809.2107	 0.03661 	16323.6843	 0.04447 	   2.3608	 0.00074 	   2.3608	 0.00079 	67608.7857	 0.32245 
	  57	41531.4976	 0.03939 	41531.4976	 0.03625 	16612.5991	 0.04464 	   2.4026	 0.00075 	   2.4026	 0.00079 	68805.4014	 0.31812 
	  58	42253.7845	 0.03907 	42253.7845	 0.03589 	16901.5138	 0.04481 	   2.4444	 0.00076 	   2.4444	 0.00079 	70002.0171	 0.28837 
	  59	42976.0715	 0.03875 	42976.0715	 0.03553 	17190.4286	 0.04500 	   2.4862	 0.00076 	   2.4862	 0.00078 	71198.6327	 0.27700 
	  60	43698.3584	 0.03843 	43698.3584	 0.03517 	17479.3434	 0.04519 	   2.5280	 0.00076 	   2.5280	 0.00078 	72395.2484	 0.28891 
	  61	44420.6453	 0.03811 	44420.6453	 0.03481 	17768.2581	 0.04540 	   2.5697	 0.00076 	   2.5697	 0.00078 	73591.8641	 0.26023 
	  62	45142.9322	 0.03779 	45142.9322	 0.03445 	18057.1729	 0.04561 	   2.6115	 0.00076 	   2.6115	 0.00078 	74788.4798	 0.28891 
	  63	45865.2191	 0.03747 	45865.2191	 0.03410 	18346.0877	 0.04584 	   2.6533	 0.00076 	   2.6533	 0.00078 	75985.0954	 0.24400 
	  64	46587.5060	 0.03716 	46587.5060	 0.03376 	18635.0024	 0.04607 	   2.6951	 0.00075 	   2.6951	 0.00077 	77181.7111	 0.24725 
	  65	47309.7930	 0.03684 	47309.7930	 0.03341 	18923.9172	 0.04632 	   2.7369	 0.00074 	   2.7369	 0.00077 	78378.3268	 0.25536 
	  66	48032.0799	 0.03653 	48032.0799	 0.03308 	19212.8319	 0.04657 	   2.7787	 0.00074 	   2.7787	 0.00076 	79574.9425	 0.25266 
	  67	48754.3668	 0.03622 	48754.3668	 0.03275 	19501.7467	 0.04684 	   2.8205	 0.00073 	   2.8205	 0.00076 	80771.5581	 0.26456 
	  68	49476.6537	 0.03592 	49476.6537	 0.03242 	19790.6615	 0.04711 	   2.8622	 0.00073 	   2.8622	 0.00076 	81968.1738	 0.22723 
	  69	50198.9406	 0.03562 	50198.9406	 0.03210 	20079.5762	 0.04740 	   2.9040	 0.00073 	   2.9040	 0.00076 	83164.7895	 0.22669 
	  70	50921.2275	 0.03532 	50921.2275	 0.03179 	20368.4910	 0.04770 	   2.9458	 0.00073 	   2.9458	 0.00076 	84361.4052	 0.23967 
	  71	51643.5144	 0.03503 	51643.5144	 0.03148 	20657.4058	 0.04801 	   2.9876	 0.00073 	   2.9876	 0.00076 	85558.0208	 0.22452 
	  72	52365.8014	 0.03474 	52365.8014	 0.03118 	20946.3205	 0.04833 	   3.0294	 0.00073 	   3.0294	 0.00076 	86754.6365	 0.24184 
	  73	53088.0883	 0.03446 	53088.0883	 0.03089 	21235.2353	 0.04867 	   3.0712	 0.00073 	   3.0712	 0.00076 	87951.2522	 0.23967 
	  74	53810.3752	 0.03418 	53810.3752	 0.03060 	21524.1501	 0.04902 	   3.1129	 0.00073 	   3.1129	 0.00076 	89147.8679	 0.22182 
	  75	54532.6621	 0.03391 	54532.6621	 0.03032 	21813.0648	 0.04938 	   3.1547	 0.00072 	   3.1547	 0.00076 	90344.4836	 0.21533 
	  76	55254.9490	 0.03364 	55254.9490	 0.03005 	22101.9796	 0.04975 	   3.1965	 0.00072 	   3.1965	 0.00075 	91541.0992	 0.21100 
	  77	55977.2359	 0.03338 	55977.2359	 0.02978 	22390.8944	 0.05014 	   3.2383	 0.00071 	   3.2383	 0.00075 	92737.7149	 0.21425 
	  78	56699.5229	 0.03312 	56699.5229	 0.02952 	22679.8091	 0.05055 	   3.2801	 0.00071 	   3.2801	 0.00074 	93934.3306	 0.21911 
	  79	57421.8098	 0.03287 	57421.8098	 0.02927 	22968.7239	 0.05096 	   3.3219	 0.00071 	   3.3219	 0.00074 	95130.9463	 0.20667 
	  80	58144.0967	 0.03262 	58144.0967	 0.02902 	23257.6387	 0.05140 	   3.3637	 0.00071 	   3.3637	 0.00074 	96327.5619	 0.20613 
	  81	58866.3836	 0.03238 	58866.3836	 0.02878 	23546.5534	 0.05184 	   3.4054	 0.00071 	   3.4054	 0.00074 	97524.1776	 0.21911 
	  82	59588.6705	 0.03214 	59588.6705	 0.02854 	23835.4682	 0.05230 	   3.4472	 0.00071 	   3.4472	 0.00074 	98720.7933	 0.21641 
	  83	60310.9574	 0.03190 	60310.9574	 0.02831 	24124.3830	 0.05278 	   3.4890	 0.00071 	   3.4890	 0.00074 	99917.4090	 0.20126 
	  84	61033.2443	 0.03167 	61033.2443	 0.02809 	24413.2977	 0.05328 	   3.5308	 0.00070 	   3.5308	 0.00075 	101114.0246	 0.21316 
	  85	61755.5313	 0.03144 	61755.5313	 0.02787 	24702.2125	 0.05379 	   3.5726	 0.00070 	   3.5726	 0.00075 	102310.6403	 0.21641 
	  86	62477.8182	 0.03122 	62477.8182	 0.02766 	24991.1273	 0.05431 	   3.6144	 0.00070 	   3.6144	 0.00074 	103507.2560	 0.18828 
	  87	63200.1051	 0.03100 	63200.1051	 0.02745 	25280.0420	 0.05485 	   3.6561	 0.00070 	   3.6561	 0.00074 	104703.8717	 0.20992 
	  88	63922.3920	 0.03078 	63922.3920	 0.02725 	25568.9568	 0.05541 	   3.6979	 0.00069 	   3.6979	 0.00073 	105900.4873	 0.18828 
	  89	64644.6789	 0.03056 	64644.6789	 0.02706 	25857.8716	 0.05599 	   3.7397	 0.00069 	   3.7397	 0.00072 	107097.1030	 0.19206 
	  90	65366.9658	 0.03035 	65366.9658	 0.02687 	26146.7863	 0.05658 	   3.7815	 0.00069 	   3.7815	 0.00072 	108293.7187	 0.20613 
	  91	66089.2528	 0.03014 	66089.2528	 0.02668 	26435.7011	 0.05718 	   3.8233	 0.00068 	   3.8233	 0.00072 	109490.3344	 0.20234 
	  92	66811.5397	 0.02993 	66811.5397	 0.02650 	26724.6159	 0.05781 	   3.8651	 0.00068 	   3.8651	 0.00072 	110686.9500	 0.20613 
	  93	67533.8266	 0.02973 	67533.8266	 0.02633 	27013.5306	 0.05845 	   3.9069	 0.00069 	   3.9069	 0.00072 	111883.5657	 0.20505 
	  94	68256.1135	 0.02953 	68256.1135	 0.02615 	27302.4454	 0.05910 	   3.9486	 0.00069 	   3.9486	 0.00071 	113080.1814	 0.19693 
	  95	68978.4004	 0.02933 	68978.4004	 0.02599 	27591.3602	 0.05977 	   3.9904	 0.00069 	   3.9904	 0.00071 	114276.7971	 0.19098 
	  96	69700.6873	 0.02913 	69700.6873	 0.02583 	27880.2749	 0.06046 	   4.0322	 0.00070 	   4.0322	 0.00070 	115473.4128	 0.19585 
	  97	70422.9742	 0.02894 	70422.9742	 0.02567 	28169.1897	 0.06117 	   4.0740	 0.00070 	   4.0740	 0.00070 	116670.0284	 0.20018 
	  98	71145.2612	 0.02874 	71145.2612	 0.02551 	28458.1045	 0.06188 	   4.1158	 0.00070 	   4.1158	 0.00070 	117866.6441	 0.19369 
	  99	71867.5481	 0.02855 	71867.5481	 0.02536 	28747.0192	 0.06262 	   4.1576	 0.00070 	   4.1576	 0.00070 	119063.2598	 0.18828 
	 100	72589.8350	 0.02837 	72589.8350	 0.02522 	29035.9340	 0.06337 	   4.1993	 0.00070 	   4.1993	 0.00071 	120259.8755	 0.17800 
	 101	73312.1219	 0.02818 	73312.1219	 0.02507 	29324.8488	 0.06413 	   4.2411	 0.00069 	   4.2411	 0.00071 	121456.4911	 0.19585 
	 102	74034.4088	 0.02799 	74034.4088	 0.02493 	29613.7635	 0.06491 	   4.2829	 0.00069 	   4.2829	 0.00071 	122653.1068	 0.19098 
	 103	74756.6957	 0.02781 	74756.6957	 0.02480 	29902.6783	 0.06570 	   4.3247	 0.00068 	   4.3247	 0.00071 	123849.7225	 0.18341 
	 104	75478.9827	 0.02763 	75478.9827	 0.02466 	30191.5931	 0.06651 	   4.3665	 0.00068 	   4.3665	 0.00071 	125046.3382	 0.19964 
	 105	76201.2696	 0.02745 	76201.2696	 0.02453 	30480.5078	 0.06733 	   4.4083	 0.00067 	   4.4083	 0.00071 	126242.9538	 0.17583 
	 106	76923.5565	 0.02728 	76923.5565	 0.02441 	30769.4226	 0.06817 	   4.4501	 0.00067 	   4.4501	 0.00070 	127439.5695	 0.20180 
	 107	77645.8434	 0.02710 	77645.8434	 0.02428 	31058.3374	 0.06902 	   4.4918	 0.00067 	   4.4918	 0.00069 	128636.1852	 0.20126 
	 108	78368.1303	 0.02693 	78368.1303	 0.02416 	31347.2521	 0.06988 	   4.5336	 0.00067 	   4.5336	 0.00069 	129832.8009	 0.20451 
	 109	79090.4172	 0.02676 	79090.4172	 0.02404 	31636.1669	 0.07075 	   4.5754	 0.00067 	   4.5754	 0.00068 	131029.4165	 0.22777 
	 110	79812.7041	 0.02659 	79812.7041	 0.02392 	31925.0817	 0.07163 	   4.6172	 0.00066 	   4.6172	 0.00068 	132226.0322	 0.18774 
	 111	80534.9911	 0.02642 	80534.9911	 0.02381 	32213.9964	 0.07253 	   4.6590	 0.00066 	   4.6590	 0.00067 	133422.6479	 0.18990 
	 112	81257.2780	 0.02626 	81257.2780	 0.02369 	32502.9112	 0.07344 	   4.7008	 0.00066 	   4.7008	 0.00067 	134619.2636	 0.20288 
	 113	81979.5649	 0.02609 	81979.5649	 0.02358 	32791.8260	 0.07436 	   4.7425	 0.00066 	   4.7425	 0.00067 	135815.8792	 0.20234 
	 114	82701.8518	 0.02593 	82701.8518	 0.02347 	33080.7407	 0.07529 	   4.7843	 0.00066 	   4.7843	 0.00066 	137012.4949	 0.17691 
	 115	83424.1387	 0.02577 	83424.1387	 0.02336 	33369.6555	 0.07623 	   4.8261	 0.00066 	   4.8261	 0.00066 	138209.1106	 0.16447 
	 116	84146.4256	 0.02561 	84146.4256	 0.02326 	33658.5703	 0.07718 	   4.8679	 0.00066 	   4.8679	 0.00066 	139405.7263	 0.18936 
	 117	84868.7126	 0.02545 	84868.7126	 0.02315 	33947.4850	 0.07814 	   4.9097	 0.00067 	   4.9097	 0.00066 	140602.3420	 0.16880 
	 118	85590.9995	 0.02530 	85590.9995	 0.02305 	34236.3998	 0.07911 	   4.9515	 0.00067 	   4.9515	 0.00066 	141798.9576	 0.18124 
	 119	86313.2864	 0.02515 	86313.2864	 0.02295 	34525.3146	 0.08008 	   4.9932	 0.00068 	   4.9932	 0.00066 	142995.5733	 0.18665 
	 120	87035.5733	 0.02499 	87035.5733	 0.02285 	34814.2293	 0.08107 	   5.0350	 0.00068 	   5.0350	 0.00066 	144192.1890	 0.20288 
	 121	87757.8602	 0.02484 	87757.8602	 0.02275 	35103.1441	 0.08206 	   5.0768	 0.00068 	   5.0768	 0.00066 	145388.8047	 0.18774 
	 122	88480.1471	 0.02469 	88480.1471	 0.02265 	35392.0589	 0.08306 	   5.1186	 0.00068 	   5.1186	 0.00065 	146585.4203	 0.19152 
	 123	89202.4340	 0.02455 	89202.4340	 0.02255 	35680.9736	 0.08406 	   5.1604	 0.00068 	   5.1604	 0.00065 	147782.0360	 0.19098 
	 124	89924.7210	 0.02440 	89924.7210	 0.02245 	35969.8884	 0.08507 	   5.2022	 0.00068 	   5.2022	 0.00064 	148978.6517	 0.18882 
	 125	90647.0079	 0.02426 	90647.0079	 0.02236 	36258.8032	 0.08609 	   5.2440	 0.00068 	   5.2440	 0.00064 	150175.2674	 0.17746 
	 126	91369.2948	 0.02411 	91369.2948	 0.02226 	36547.7179	 0.08711 	   5.2857	 0.00067 	   5.2857	 0.00063 	151371.8830	 0.19152 
	 127	92091.5817	 0.02397 	92091.5817	 0.02217 	36836.6327	 0.08814 	   5.3275	 0.00067 	   5.3275	 0.00063 	152568.4987	 0.18395 
	 128	92813.8686	 0.02383 	92813.8686	 0.02208 	37125.5474	 0.08917 	   5.3693	 0.00067 	   5.3693	 0.00063 	153765.1144	 0.17150 
	 129	93536.1555	 0.02370 	93536.1555	 0.02198 	37414.4622	 0.09020 	   5.4111	 0.00067 	   5.4111	 0.00063 	154961.7301	 0.17096 
	 130	94258.4425	 0.02356 	94258.4425	 0.02189 	37703.3770	 0.09124 	   5.4529	 0.00067 	   5.4529	 0.00063 	156158.3457	 0.16664 
	 131	94980.7294	 0.02343 	94980.7294	 0.02180 	37992.2917	 0.09227 	   5.4947	 0.00067 	   5.4947	 0.00063 	157354.9614	 0.17096 
	 132	95703.0163	 0.02329 	95703.0163	 0.02171 	38281.2065	 0.09331 	   5.5364	 0.00067 	   5.5364	 0.00063 	158551.5771	 0.16772 
	 133	96425.3032	 0.02316 	96425.3032	 0.02162 	38570.1213	 0.09436 	   5.5782	 0.00067 	   5.5782	 0.00063 	159748.1928	 0.18719 
	 134	97147.5901	 0.02303 	97147.5901	 0.02153 	38859.0360	 0.09540 	   5.6200	 0.00068 	   5.6200	 0.00063 	160944.8084	 0.17367 
	 135	97869.8770	 0.02290 	97869.8770	 0.02144 	39147.9508	 0.09644 	   5.6618	 0.00068 	   5.6618	 0.00062 	162141.4241	 0.17259 
	 136	98592.1639	 0.02277 	98592.1639	 0.02135 	39436.8656	 0.09749 	   5.7036	 0.00068 	   5.7036	 0.00062 	163338.0398	 0.17313 
	 137	99314.4509	 0.02265 	99314.4509	 0.02127 	39725.7803	 0.09853 	   5.7454	 0.00068 	   5.7454	 0.00062 	164534.6555	 0.16014 
	 138	100036.7378	 0.02252 	100036.7378	 0.02118 	40014.6951	 0.09957 	   5.7872	 0.00067 	   5.7872	 0.00061 	165731.2712	 0.17800 
	 139	100759.0247	 0.02240 	100759.0247	 0.02110 	40303.6099	 0.10061 	   5.8289	 0.00067 	   5.8289	 0.00061 	166927.8868	 0.15960 
	 140	101481.3116	 0.02228 	101481.3116	 0.02101 	40592.5246	 0.10165 	   5.8707	 0.00066 	   5.8707	 0.00060 	168124.5025	 0.16880 
	 141	102203.5985	 0.02216 	102203.5985	 0.02092 	40881.4394	 0.10269 	   5.9125	 0.00066 	   5.9125	 0.00060 	169321.1182	 0.16393 
	 142	102925.8854	 0.02204 	102925.8854	 0.02084 	41170.3542	 0.10372 	   5.9543	 0.00065 	   5.9543	 0.00060 	170517.7339	 0.15690 
	 143	103648.1724	 0.02192 	103648.1724	 0.02076 	41459.2689	 0.10475 	   5.9961	 0.00065 	   5.9961	 0.00060 	171714.3495	 0.16664 
	 144	104370.4593	 0.02181 	104370.4593	 0.02067 	41748.1837	 0.10577 	   6.0379	 0.00065 	   6.0379	 0.00060 	172910.9652	 0.16501 
	 145	105092.7462	 0.02170 	105092.7462	 0.02059 	42037.0985	 0.10680 	   6.0796	 0.00065 	   6.0796	 0.00061 	174107.5809	 0.17313 
	 146	105815.0331	 0.02158 	105815.0331	 0.02051 	42326.0132	 0.10781 	   6.1214	 0.00064 	   6.1214	 0.00061 	175304.1966	 0.17042 
	 147	106537.3200	 0.02147 	106537.3200	 0.02043 	42614.9280	 0.10882 	   6.1632	 0.00064 	   6.1632	 0.00061 	176500.8122	 0.17746 
	 148	107259.6069	 0.02136 	107259.6069	 0.02035 	42903.8428	 0.10983 	   6.2050	 0.00064 	   6.2050	 0.00060 	177697.4279	 0.15906 
	 149	107981.8938	 0.02125 	107981.8938	 0.02027 	43192.7575	 0.11083 	   6.2468	 0.00064 	   6.2468	 0.00060 	178894.0436	 0.17205 
	 150	108704.1808	 0.02115 	108704.1808	 0.02019 	43481.6723	 0.11182 	   6.2886	 0.00064 	   6.2886	 0.00060 	180090.6593	 0.14067 
	 151	109426.4677	 0.02104 	109426.4677	 0.02011 	43770.5871	 0.11281 	   6.3304	 0.00064 	   6.3304	 0.00059 	181287.2749	 0.14337 
	 152	110148.7546	 0.02094 	110148.7546	 0.02004 	44059.5018	 0.11379 	   6.3721	 0.00064 	   6.3721	 0.00059 	182483.8906	 0.17962 
	 153	110871.0415	 0.02083 	110871.0415	 0.01996 	44348.4166	 0.11476 	   6.4139	 0.00065 	   6.4139	 0.00059 	183680.5063	 0.16826 
	 154	111593.3284	 0.02073 	111593.3284	 0.01989 	44637.3314	 0.11572 	   6.4557	 0.00065 	   6.4557	 0.00059 	184877.1220	 0.14716 
	 155	112315.6153	 0.02063 	112315.6153	 0.01981 	44926.2461	 0.11667 	   6.4975	 0.00065 	   6.4975	 0.00059 	186073.7376	 0.15798 
	 156	113037.9023	 0.02053 	113037.9023	 0.01974 	45215.1609	 0.11762 	   6.5393	 0.00064 	   6.5393	 0.00059 	187270.3533	 0.14770 
	 157	113760.1892	 0.02044 	113760.1892	 0.01966 	45504.0757	 0.11856 	   6.5811	 0.00064 	   6.5811	 0.00059 	188466.9690	 0.15365 
	 158	114482.4761	 0.02034 	114482.4761	 0.01959 	45792.9904	 0.11948 	   6.6228	 0.00064 	   6.6228	 0.00059 	189663.5847	 0.14608 
	 159	115204.7630	 0.02025 	115204.7630	 0.01952 	46081.9052	 0.12040 	   6.6646	 0.00064 	   6.6646	 0.00059 	190860.2004	 0.15690 
	 160	115927.0499	 0.02015 	115927.0499	 0.01945 	46370.8200	 0.12130 	   6.7064	 0.00063 	   6.7064	 0.00059 	192056.8160	 0.15203 
	 161	116649.3368	 0.02006 	116649.3368	 0.01938 	46659.7347	 0.12220 	   6.7482	 0.00063 	   6.7482	 0.00058 	193253.4317	 0.14986 
	 162	117371.6237	 0.01997 	117371.6237	 0.01931 	46948.6495	 0.12308 	   6.7900	 0.00063 	   6.7900	 0.00058 	194450.0474	 0.15095 
	 163	118093.9107	 0.01988 	118093.9107	 0.01924 	47237.5643	 0.12395 	   6.8318	 0.00063 	   6.8318	 0.00058 	195646.6631	 0.15311 
	 164	118816.1976	 0.01979 	118816.1976	 0.01918 	47526.4790	 0.12481 	   6.8736	 0.00064 	   6.8736	 0.00058 	196843.2787	 0.14554 
	 165	119538.4845	 0.01971 	119538.4845	 0.01911 	47815.3938	 0.12565 	   6.9153	 0.00064 	   6.9153	 0.00058 	198039.8944	 0.14986 
	 166	120260.7714	 0.01962 	120260.7714	 0.01904 	48104.3086	 0.12649 	   6.9571	 0.00064 	   6.9571	 0.00058 	199236.5101	 0.13850 
	 167	120983.0583	 0.01954 	120983.0583	 0.01898 	48393.2233	 0.12731 	   6.9989	 0.00063 	   6.9989	 0.00058 	200433.1258	 0.15960 
	 168	121705.3452	 0.01946 	121705.3452	 0.01891 	48682.1381	 0.12812 	   7.0407	 0.00063 	   7.0407	 0.00058 	201629.7414	 0.14121 
	 169	122427.6322	 0.01938 	122427.6322	 0.01885 	48971.0529	 0.12891 	   7.0825	 0.00063 	   7.0825	 0.00058 	202826.3571	 0.15744 
	 170	123149.9191	 0.01930 	123149.9191	 0.01879 	49259.9676	 0.12969 	   7.1243	 0.00062 	   7.1243	 0.00057 	204022.9728	 0.15581 
	 171	123872.2060	 0.01922 	123872.2060	 0.01873 	49548.8824	 0.13045 	   7.1660	 0.00062 	   7.1660	 0.00057 	205219.5885	 0.15365 
	 172	124594.4929	 0.01914 	124594.4929	 0.01867 	49837.7972	 0.13120 	   7.2078	 0.00062 	   7.2078	 0.00057 	206416.2041	 0.14770 
	 173	125316.7798	 0.01906 	125316.7798	 0.01861 	50126.7119	 0.13194 	   7.2496	 0.00062 	   7.2496	 0.00057 	207612.8198	 0.14121 
	 174	126039.0667	 0.01899 	126039.0667	 0.01855 	50415.6267	 0.13266 	   7.2914	 0.00062 	   7.2914	 0.00057 	208809.4355	 0.13850 
	 175	126761.3536	 0.01891 	126761.3536	 0.01849 	50704.5415	 0.13336 	   7.3332	 0.00062 	   7.3332	 0.00057 	210006.0512	 0.14067 
	 176	127483.6406	 0.01884 	127483.6406	 0.01843 	50993.4562	 0.13405 	   7.3750	 0.00062 	   7.3750	 0.00057 	211202.6668	 0.14283 
	 177	128205.9275	 0.01877 	128205.9275	 0.01838 	51282.3710	 0.13473 	   7.4168	 0.00062 	   7.4168	 0.00057 	212399.2825	 0.14716 
	 178	128928.2144	 0.01870 	128928.2144	 0.01832 	51571.2858	 0.13538 	   7.4585	 0.00063 	   7.4585	 0.00057 	213595.8982	 0.13255 
	 179	129650.5013	 0.01863 	129650.5013	 0.01827 	51860.2005	 0.13602 	   7.5003	 0.00063 	   7.5003	 0.00057 	214792.5139	 0.13471 
	 180	130372.7882	 0.01856 	130372.7882	 0.01821 	52149.1153	 0.13665 	   7.5421	 0.00063 	   7.5421	 0.00057 	215989.1296	 0.15419 
	 181	131095.0751	 0.01850 	131095.0751	 0.01816 	52438.0301	 0.13725 	   7.5839	 0.00063 	   7.5839	 0.00057 	217185.7452	 0.13039 
	 182	131817.3621	 0.01843 	131817.3621	 0.01811 	52726.9448	 0.13784 	   7.6257	 0.00063 	   7.6257	 0.00057 	218382.3609	 0.13580 
	 183	132539.6490	 0.01837 	132539.6490	 0.01806 	53015.8596	 0.13841 	   7.6675	 0.00063 	   7.6675	 0.00057 	219578.9766	 0.12335 
	 184	133261.9359	 0.01830 	133261.9359	 0.01800 	53304.7744	 0.13897 	   7.7092	 0.00063 	   7.7092	 0.00058 	220775.5923	 0.14337 
	 185	133984.2228	 0.01824 	133984.2228	 0.01795 	53593.6891	 0.13951 	   7.7510	 0.00063 	   7.7510	 0.00058 	221972.2079	 0.15257 
	 186	134706.5097	 0.01818 	134706.5097	 0.01790 	53882.6039	 0.14003 	   7.7928	 0.00063 	   7.7928	 0.00058 	223168.8236	 0.14067 
	 187	135428.7966	 0.01812 	135428.7966	 0.01786 	54171.5187	 0.14053 	   7.8346	 0.00062 	   7.8346	 0.00058 	224365.4393	 0.13471 
	 188	136151.0835	 0.01806 	136151.0835	 0.01781 	54460.4334	 0.14101 	   7.8764	 0.00062 	   7.8764	 0.00058 	225562.0550	 0.13904 
	 189	136873.3705	 0.01800 	136873.3705	 0.01776 	54749.3482	 0.14148 	   7.9182	 0.00062 	   7.9182	 0.00058 	226758.6706	 0.14662 
	 190	137595.6574	 0.01794 	137595.6574	 0.01771 	55038.2630	 0.14193 	   7.9599	 0.00061 	   7.9599	 0.00058 	227955.2863	 0.13958 
	 191	138317.9443	 0.01789 	138317.9443	 0.01767 	55327.1777	 0.14236 	   8.0017	 0.00061 	   8.0017	 0.00058 	229151.9020	 0.13742 
	 192	139040.2312	 0.01783 	139040.2312	 0.01762 	55616.0925	 0.14277 	   8.0435	 0.00061 	   8.0435	 0.00058 	230348.5177	 0.14229 
	 193	139762.5181	 0.01778 	139762.5181	 0.01758 	55905.0072	 0.14317 	   8.0853	 0.00061 	   8.0853	 0.00058 	231545.1333	 0.13201 
	 194	140484.8050	 0.01772 	140484.8050	 0.01753 	56193.9220	 0.14354 	   8.1271	 0.00060 	   8.1271	 0.00057 	232741.7490	 0.14662 
	 195	141207.0920	 0.01767 	141207.0920	 0.01749 	56482.8368	 0.14390 	   8.1689	 0.00061 	   8.1689	 0.00057 	233938.3647	 0.13417 
	 196	141929.3789	 0.01762 	141929.3789	 0.01745 	56771.7515	 0.14424 	   8.2107	 0.00061 	   8.2107	 0.00057 	235134.9804	 0.11794 
	 197	142651.6658	 0.01757 	142651.6658	 0.01741 	57060.6663	 0.14456 	   8.2524	 0.00061 	   8.2524	 0.00057 	236331.5960	 0.12498 
	 198	143373.9527	 0.01752 	143373.9527	 0.01736 	57349.5811	 0.14486 	   8.2942	 0.00061 	   8.2942	 0.00057 	237528.2117	 0.14337 
	 199	144096.2396	 0.01747 	144096.2396	 0.01732 	57638.4958	 0.14515 	   8.3360	 0.00061 	   8.3360	 0.00057 	238724.8274	 0.13526 
	 200	144818.5265	 0.01742 	144818.5265	 0.01728 	57927.4106	 0.14541 	   8.3778	 0.00061 	   8.3778	 0.00057 	239921.4431	 0.11307 
	 201	145540.8134	 0.01737 	145540.8134	 0.01724 	58216.3254	 0.14566 	   8.4196	 0.00061 	   8.4196	 0.00058 	241118.0588	 0.14012 
	 202	146263.1004	 0.01732 	146263.1004	 0.01720 	58505.2401	 0.14589 	   8.4614	 0.00061 	   8.4614	 0.00058 	242314.6744	 0.13309 
	 203	146985.3873	 0.01728 	146985.3873	 0.01717 	58794.1549	 0.14610 	   8.5031	 0.00061 	   8.5031	 0.00058 	243511.2901	 0.14391 
	 204	147707.6742	 0.01723 	147707.6742	 0.01713 	59083.0697	 0.14630 	   8.5449	 0.00061 	   8.5449	 0.00058 	244707.9058	 0.12065 
	 205	148429.9611	 0.01719 	148429.9611	 0.01709 	59371.9844	 0.14647 	   8.5867	 0.00061 	   8.5867	 0.00058 	245904.5215	 0.12011 
	 206	149152.2480	 0.01714 	149152.2480	 0.01705 	59660.8992	 0.14663 	   8.6285	 0.00062 	   8.6285	 0.00058 	247101.1371	 0.12389 
	 207	149874.5349	 0.01710 	149874.5349	 0.01702 	59949.8140	 0.14677 	   8.6703	 0.00062 	   8.6703	 0.00058 	248297.7528	 0.12335 
	 208	150596.8219	 0.01706 	150596.8219	 0.01698 	60238.7287	 0.14689 	   8.7121	 0.00062 	   8.7121	 0.00058 	249494.3685	 0.13958 
	 209	151319.1088	 0.01702 	151319.1088	 0.01695 	60527.6435	 0.14700 	   8.7539	 0.00062 	   8.7539	 0.00057 	250690.9842	 0.12768 
	 210	152041.3957	 0.01697 	152041.3957	 0.01691 	60816.5583	 0.14709 	   8.7956	 0.00062 	   8.7956	 0.00057 	251887.5998	 0.12011 
	 211	152763.6826	 0.01693 	152763.6826	 0.01688 	61105.4730	 0.14716 	   8.8374	 0.00062 	   8.8374	 0.00057 	253084.2155	 0.10929 
	 212	153485.9695	 0.01689 	153485.9695	 0.01684 	61394.3878	 0.14721 	   8.8792	 0.00063 	   8.8792	 0.00057 	254280.8312	 0.11957 
	 213	154208.2564	 0.01686 	154208.2564	 0.01681 	61683.3026	 0.14725 	   8.9210	 0.00063 	   8.9210	 0.00057 	255477.4469	 0.12011 
	 214	154930.5433	 0.01682 	154930.5433	 0.01678 	61972.2173	 0.14727 	   8.9628	 0.00063 	   8.9628	 0.00057 	256674.0625	 0.12389 
	 215	155652.8303	 0.01678 	155652.8303	 0.01674 	62261.1321	 0.14728 	   9.0046	 0.00063 	   9.0046	 0.00057 	257870.6782	 0.10983 
	 216	156375.1172	 0.01674 	156375.1172	 0.01671 	62550.0469	 0.14726 	   9.0463	 0.00063 	   9.0463	 0.00057 	259067.2939	 0.10279 
	 217	157097.4041	 0.01671 	157097.4041	 0.01668 	62838.9616	 0.14723 	   9.0881	 0.00063 	   9.0881	 0.00057 	260263.9096	 0.11848 
	 218	157819.6910	 0.01667 	157819.6910	 0.01665 	63127.8764	 0.14719 	   9.1299	 0.00063 	   9.1299	 0.00057 	261460.5252	 0.10875 
	 219	158541.9779	 0.01663 	158541.9779	 0.01662 	63416.7912	 0.14713 	   9.1717	 0.00063 	   9.1717	 0.00057 	262657.1409	 0.10983 
	 220	159264.2648	 0.01660 	159264.2648	 0.01659 	63705.7059	 0.14705 	   9.2135	 0.00062 	   9.2135	 0.00057 	263853.7566	 0.12714 
	 221	159986.5518	 0.01656 	159986.5518	 0.01656 	63994.6207	 0.14696 	   9.2553	 0.00062 	   9.2553	 0.00057 	265050.3723	 0.10442 
	 222	160708.8387	 0.01653 	160708.8387	 0.01653 	64283.5355	 0.14685 	   9.2971	 0.00062 	   9.2971	 0.00057 	266246.9880	 0.10171 
	 223	161431.1256	 0.01650 	161431.1256	 0.01650 	64572.4502	 0.14673 	   9.3388	 0.00061 	   9.3388	 0.00057 	267443.6036	 0.10875 
	 224	162153.4125	 0.01646 	162153.4125	 0.01647 	64861.3650	 0.14659 	   9.3806	 0.00061 	   9.3806	 0.00057 	268640.2193	 0.11578 
	 225	162875.6994	 0.01643 	162875.6994	 0.01644 	65150.2798	 0.14644 	   9.4224	 0.00061 	   9.4224	 0.00057 	269836.8350	 0.11740 
	 226	163597.9863	 0.01640 	163597.9863	 0.01641 	65439.1945	 0.14627 	   9.4642	 0.00060 	   9.4642	 0.00057 	271033.4507	 0.11578 
	 227	164320.2732	 0.01637 	164320.2732	 0.01639 	65728.1093	 0.14609 	   9.5060	 0.00060 	   9.5060	 0.00057 	272230.0663	 0.10279 
	 228	165042.5602	 0.01634 	165042.5602	 0.01636 	66017.0241	 0.14590 	   9.5478	 0.00060 	   9.5478	 0.00057 	273426.6820	 0.11524 
	 229	165764.8471	 0.01631 	165764.8471	 0.01633 	66305.9388	 0.14569 	   9.5895	 0.00060 	   9.5895	 0.00057 	274623.2977	 0.10983 
	 230	166487.1340	 0.01628 	166487.1340	 0.01631 	66594.8536	 0.14547 	   9.6313	 0.00060 	   9.6313	 0.00057 	275819.9134	 0.08440 
	 231	167209.4209	 0.01625 	167209.4209	 0.01628 	66883.7684	 0.14523 	   9.6731	 0.00059 	   9.6731	 0.00057 	277016.5290	 0.10442 
	 232	167931.7078	 0.01622 	167931.7078	 0.01626 	67172.6831	 0.14498 	   9.7149	 0.00059 	   9.7149	 0.00057 	278213.1447	 0.09793 
	 233	168653.9947	 0.01619 	168653.9947	 0.01623 	67461.5979	 0.14472 	   9.7567	 0.00059 	   9.7567	 0.00056 	279409.7604	 0.11145 
	 234	169376.2817	 0.01616 	169376.2817	 0.01620 	67750.5127	 0.14444 	   9.7985	 0.00059 	   9.7985	 0.00056 	280606.3761	 0.09684 
	 235	170098.5686	 0.01614 	170098.5686	 0.01618 	68039.4274	 0.14415 	   9.8403	 0.00059 	   9.8403	 0.00056 	281802.9917	 0.09468 
	 236	170820.8555	 0.01611 	170820.8555	 0.01616 	68328.3422	 0.14385 	   9.8820	 0.00059 	   9.8820	 0.00056 	282999.6074	 0.10442 
	 237	171543.1424	 0.01608 	171543.1424	 0.01613 	68617.2570	 0.14354 	   9.9238	 0.00059 	   9.9238	 0.00057 	284196.2231	 0.09847 
	 238	172265.4293	 0.01606 	172265.4293	 0.01611 	68906.1717	 0.14321 	   9.9656	 0.00059 	   9.9656	 0.00057 	285392.8388	 0.10712 
	 239	172987.7162	 0.01603 	172987.7162	 0.01608 	69195.0865	 0.14288 	  10.0074	 0.00059 	  10.0074	 0.00057 	286589.4544	 0.11903 
	 240	173710.0031	 0.01600 	173710.0031	 0.01606 	69484.0013	 0.14253 	  10.0492	 0.00059 	  10.0492	 0.00057 	287786.0701	 0.09143 
	 241	174432.2901	 0.01598 	174432.2901	 0.01604 	69772.9160	 0.14217 	  10.0910	 0.00059 	  10.0910	 0.00057 	288982.6858	 0.08819 
	 242	175154.5770	 0.01595 	175154.5770	 0.01602 	70061.8308	 0.14180 	  10.1327	 0.00059 	  10.1327	 0.00057 	290179.3015	 0.09901 
	 243	175876.8639	 0.01593 	175876.8639	 0.01599 	70350.7456	 0.14141 	  10.1745	 0.00059 	  10.1745	 0.00057 	291375.9172	 0.09414 
	 244	176599.1508	 0.01591 	176599.1508	 0.01597 	70639.6603	 0.14102 	  10.2163	 0.00059 	  10.2163	 0.00057 	292572.5328	 0.09847 
	 245	177321.4377	 0.01588 	177321.4377	 0.01595 	70928.5751	 0.14062 	  10.2581	 0.00059 	  10.2581	 0.00057 	293769.1485	 0.08278 
	 246	178043.7246	 0.01586 	178043.7246	 0.01593 	71217.4899	 0.14020 	  10.2999	 0.00059 	  10.2999	 0.00057 	294965.7642	 0.08710 
	 247	178766.0116	 0.01584 	178766.0116	 0.01591 	71506.4046	 0.13978 	  10.3417	 0.00059 	  10.3417	 0.00057 	296162.3799	 0.09143 
	 248	179488.2985	 0.01581 	179488.2985	 0.01589 	71795.3194	 0.13934 	  10.3835	 0.00059 	  10.3835	 0.00057 	297358.9955	 0.07791 
	 249	180210.5854	 0.01579 	180210.5854	 0.01587 	72084.2342	 0.13890 	  10.4252	 0.00059 	  10.4252	 0.00057 	298555.6112	 0.09468 
	 250	180932.8723	 0.01577 	180932.8723	 0.01585 	72373.1489	 0.13845 	  10.4670	 0.00059 	  10.4670	 0.00057 	299752.2269	 0.10496 
	 251	181655.1592	 0.01575 	181655.1592	 0.01583 	72662.0637	 0.13798 	  10.5088	 0.00058 	  10.5088	 0.00056 	300948.8426	 0.09522 
	 252	182377.4461	 0.01573 	182377.4461	 0.01581 	72950.9785	 0.13751 	  10.5506	 0.00058 	  10.5506	 0.00056 	302145.4582	 0.09197 
	 253	183099.7330	 0.01570 	183099.7330	 0.01579 	73239.8932	 0.13703 	  10.5924	 0.00058 	  10.5924	 0.00056 	303342.0739	 0.08494 
	 254	183822.0200	 0.01568 	183822.0200	 0.01577 	73528.8080	 0.13654 	  10.6342	 0.00058 	  10.6342	 0.00056 	304538.6896	 0.08115 
	 255	184544.3069	 0.01566 	184544.3069	 0.01575 	73817.7228	 0.13604 	  10.6759	 0.00057 	  10.6759	 0.00056 	305735.3053	 0.08386 
	 256	185266.5938	 0.01564 	185266.5938	 0.01573 	74106.6375	 0.13554 	  10.7177	 0.00057 	  10.7177	 0.00056 	306931.9209	 0.09955 
	 257	185988.8807	 0.01562 	185988.8807	 0.01571 	74395.5523	 0.13502 	  10.7595	 0.00057 	  10.7595	 0.00056 	308128.5366	 0.08819 
	 258	186711.1676	 0.01560 	186711.1676	 0.01570 	74684.4670	 0.13450 	  10.8013	 0.00057 	  10.8013	 0.00056 	309325.1523	 0.09955 
	 259	187433.4545	 0.01558 	187433.4545	 0.01568 	74973.3818	 0.13397 	  10.8431	 0.00057 	  10.8431	 0.00056 	310521.7680	 0.09414 
	 260	188155.7415	 0.01557 	188155.7415	 0.01566 	75262.2966	 0.13343 	  10.8849	 0.00057 	  10.8849	 0.00056 	311718.3836	 0.09630 
	 261	188878.0284	 0.01555 	188878.0284	 0.01564 	75551.2113	 0.13289 	  10.9266	 0.00057 	  10.9266	 0.00056 	312914.9993	 0.09197 
	 262	189600.3153	 0.01553 	189600.3153	 0.01563 	75840.1261	 0.13233 	  10.9684	 0.00057 	  10.9684	 0.00055 	314111.6150	 0.09576 
	 263	190322.6022	 0.01551 	190322.6022	 0.01561 	76129.0409	 0.13177 	  11.0102	 0.00056 	  11.0102	 0.00055 	315308.2307	 0.08278 
	 264	191044.8891	 0.01549 	191044.8891	 0.01559 	76417.9556	 0.13121 	  11.0520	 0.00056 	  11.0520	 0.00056 	316504.8463	 0.07791 
	 265	191767.1760	 0.01547 	191767.1760	 0.01558 	76706.8704	 0.13064 	  11.0938	 0.00056 	  11.0938	 0.00056 	317701.4620	 0.07953 
	 266	192489.4629	 0.01546 	192489.4629	 0.01556 	76995.7852	 0.13006 	  11.1356	 0.00056 	  11.1356	 0.00056 	318898.0777	 0.07791 
	 267	193211.7499	 0.01544 	193211.7499	 0.01555 	77284.6999	 0.12947 	  11.1774	 0.00056 	  11.1774	 0.00056 	320094.6934	 0.08061 
	 268	193934.0368	 0.01542 	193934.0368	 0.01553 	77573.6147	 0.12888 	  11.2191	 0.00057 	  11.2191	 0.00056 	321291.3091	 0.10334 
	 269	194656.3237	 0.01540 	194656.3237	 0.01551 	77862.5295	 0.12828 	  11.2609	 0.00057 	  11.2609	 0.00056 	322487.9247	 0.09035 
	 270	195378.6106	 0.01539 	195378.6106	 0.01550 	78151.4442	 0.12768 	  11.3027	 0.00057 	  11.3027	 0.00056 	323684.5404	 0.09251 
	 271	196100.8975	 0.01537 	196100.8975	 0.01548 	78440.3590	 0.12707 	  11.3445	 0.00057 	  11.3445	 0.00056 	324881.1561	 0.08927 
	 272	196823.1844	 0.01536 	196823.1844	 0.01547 	78729.2738	 0.12646 	  11.3863	 0.00057 	  11.3863	 0.00056 	326077.7718	 0.07250 
	 273	197545.4714	 0.01534 	197545.4714	 0.01545 	79018.1885	 0.12584 	  11.4281	 0.00057 	  11.4281	 0.00056 	327274.3874	 0.07791 
	 274	198267.7583	 0.01532 	198267.7583	 0.01544 	79307.1033	 0.12521 	  11.4698	 0.00057 	  11.4698	 0.00056 	328471.0031	 0.08873 
	 275	198990.0452	 0.01531 	198990.0452	 0.01543 	79596.0181	 0.12458 	  11.5116	 0.00057 	  11.5116	 0.00056 	329667.6188	 0.07737 
	 276	199712.3321	 0.01529 	199712.3321	 0.01541 	79884.9328	 0.12395 	  11.5534	 0.00057 	  11.5534	 0.00056 	330864.2345	 0.07953 
	 277	200434.6190	 0.01528 	200434.6190	 0.01540 	80173.8476	 0.12331 	  11.5952	 0.00057 	  11.5952	 0.00056 	332060.8501	 0.07953 
	 278	201156.9059	 0.01526 	201156.9059	 0.01538 	80462.7624	 0.12267 	  11.6370	 0.00057 	  11.6370	 0.00055 	333257.4658	 0.09251 
	 279	201879.1928	 0.01525 	201879.1928	 0.01537 	80751.6771	 0.12202 	  11.6788	 0.00057 	  11.6788	 0.00055 	334454.0815	 0.09468 
	 280	202601.4798	 0.01523 	202601.4798	 0.01536 	81040.5919	 0.12137 	  11.7206	 0.00057 	  11.7206	 0.00055 	335650.6972	 0.08981 
	 281	203323.7667	 0.01522 	203323.7667	 0.01534 	81329.5067	 0.12072 	  11.7623	 0.00057 	  11.7623	 0.00055 	336847.3128	 0.07737 
	 282	204046.0536	 0.01520 	204046.0536	 0.01533 	81618.4214	 0.12006 	  11.8041	 0.00057 	  11.8041	 0.00055 	338043.9285	 0.08602 
	 283	204768.3405	 0.01519 	204768.3405	 0.01532 	81907.3362	 0.11940 	  11.8459	 0.00057 	  11.8459	 0.00055 	339240.5442	 0.08332 
	 284	205490.6274	 0.01518 	205490.6274	 0.01531 	82196.2510	 0.11873 	  11.8877	 0.00058 	  11.8877	 0.00055 	340437.1599	 0.07142 
	 285	206212.9143	 0.01516 	206212.9143	 0.01529 	82485.1657	 0.11807 	  11.9295	 0.00058 	  11.9295	 0.00055 	341633.7755	 0.08224 
	 286	206935.2013	 0.01515 	206935.2013	 0.01528 	82774.0805	 0.11740 	  11.9713	 0.00058 	  11.9713	 0.00055 	342830.3912	 0.08115 
	 287	207657.4882	 0.01513 	207657.4882	 0.01527 	83062.9953	 0.11672 	  12.0130	 0.00058 	  12.0130	 0.00055 	344027.0069	 0.07899 
	 288	208379.7751	 0.01512 	208379.7751	 0.01526 	83351.9100	 0.11605 	  12.0548	 0.00058 	  12.0548	 0.00054 	345223.6226	 0.08710 
	 289	209102.0620	 0.01511 	209102.0620	 0.01524 	83640.8248	 0.11537 	  12.0966	 0.00058 	  12.0966	 0.00054 	346420.2383	 0.07196 
	 290	209824.3489	 0.01509 	209824.3489	 0.01523 	83929.7396	 0.11469 	  12.1384	 0.00058 	  12.1384	 0.00054 	347616.8539	 0.08169 
	 291	210546.6358	 0.01508 	210546.6358	 0.01522 	84218.6543	 0.11400 	  12.1802	 0.00057 	  12.1802	 0.00054 	348813.4696	 0.07196 
	 292	211268.9227	 0.01507 	211268.9227	 0.01521 	84507.5691	 0.11332 	  12.2220	 0.00057 	  12.2220	 0.00054 	350010.0853	 0.07412 
	 293	211991.2097	 0.01506 	211991.2097	 0.01520 	84796.4839	 0.11263 	  12.2638	 0.00057 	  12.2638	 0.00054 	351206.7010	 0.07953 
	 294	212713.4966	 0.01504 	212713.4966	 0.01519 	85085.3986	 0.11194 	  12.3055	 0.00057 	  12.3055	 0.00054 	352403.3166	 0.07412 
	 295	213435.7835	 0.01503 	213435.7835	 0.01518 	85374.3134	 0.11125 	  12.3473	 0.00057 	  12.3473	 0.00054 	353599.9323	 0.07033 
	 296	214158.0704	 0.01502 	214158.0704	 0.01517 	85663.2282	 0.11055 	  12.3891	 0.00056 	  12.3891	 0.00054 	354796.5480	 0.08332 
	 297	214880.3573	 0.01501 	214880.3573	 0.01516 	85952.1429	 0.10986 	  12.4309	 0.00056 	  12.4309	 0.00054 	355993.1637	 0.07412 
	 298	215602.6442	 0.01500 	215602.6442	 0.01514 	86241.0577	 0.10916 	  12.4727	 0.00056 	  12.4727	 0.00054 	357189.7793	 0.07845 
	 299	216324.9312	 0.01498 	216324.9312	 0.01513 	86529.9725	 0.10847 	  12.5145	 0.00056 	  12.5145	 0.00054 	358386.3950	 0.06817 
	 300	217047.2181	 0.01497 	217047.2181	 0.01512 	86818.8872	 0.10777 	  12.5562	 0.00055 	  12.5562	 0.00054 	359583.0107	 0.07520 
	 301	217769.5050	 0.01496 	217769.5050	 0.01511 	87107.8020	 0.10707 	  12.5980	 0.00055 	  12.5980	 0.00054 	360779.6264	 0.05951 
	 302	218491.7919	 0.01495 	218491.7919	 0.01510 	87396.7168	 0.10637 	  12.6398	 0.00055 	  12.6398	 0.00054 	361976.2420	 0.06871 
	 303	219214.0788	 0.01494 	219214.0788	 0.01509 	87685.6315	 0.10567 	  12.6816	 0.00055 	  12.6816	 0.00054 	363172.8577	 0.07466 
	 304	219936.3657	 0.01493 	219936.3657	 0.01508 	87974.5463	 0.10497 	  12.7234	 0.00055 	  12.7234	 0.00054 	364369.4734	 0.06979 
	 305	220658.6526	 0.01492 	220658.6526	 0.01508 	88263.4611	 0.10427 	  12.7652	 0.00055 	  12.7652	 0.00054 	365566.0891	 0.07304 
	 306	221380.9396	 0.01491 	221380.9396	 0.01507 	88552.3758	 0.10357 	  12.8070	 0.00055 	  12.8070	 0.00054 	366762.7047	 0.06600 
	 307	222103.2265	 0.01490 	222103.2265	 0.01506 	88841.2906	 0.10286 	  12.8487	 0.00055 	  12.8487	 0.00054 	367959.3204	 0.05789 
	 308	222825.5134	 0.01488 	222825.5134	 0.01505 	89130.2054	 0.10216 	  12.8905	 0.00055 	  12.8905	 0.00054 	369155.9361	 0.07791 
	 309	223547.8003	 0.01487 	223547.8003	 0.01504 	89419.1201	 0.10146 	  12.9323	 0.00055 	  12.9323	 0.00054 	370352.5518	 0.05789 
	 310	224270.0872	 0.01486 	224270.0872	 0.01503 	89708.0349	 0.10076 	  12.9741	 0.00055 	  12.9741	 0.00054 	371549.1675	 0.07520 
	 311	224992.3741	 0.01485 	224992.3741	 0.01502 	89996.9497	 0.10006 	  13.0159	 0.00056 	  13.0159	 0.00054 	372745.7831	 0.06817 
	 312	225714.6611	 0.01484 	225714.6611	 0.01501 	90285.8644	 0.09936 	  13.0577	 0.00056 	  13.0577	 0.00055 	373942.3988	 0.06492 
	 313	226436.9480	 0.01483 	226436.9480	 0.01500 	90574.7792	 0.09866 	  13.0994	 0.00056 	  13.0994	 0.00055 	375139.0145	 0.06005 
	 314	227159.2349	 0.01482 	227159.2349	 0.01499 	90863.6940	 0.09796 	  13.1412	 0.00056 	  13.1412	 0.00055 	376335.6302	 0.07412 
	 315	227881.5218	 0.01481 	227881.5218	 0.01499 	91152.6087	 0.09726 	  13.1830	 0.00056 	  13.1830	 0.00055 	377532.2458	 0.06438 
	 316	228603.8087	 0.01480 	228603.8087	 0.01498 	91441.5235	 0.09656 	  13.2248	 0.00056 	  13.2248	 0.00055 	378728.8615	 0.06709 
	 317	229326.0956	 0.01479 	229326.0956	 0.01497 	91730.4383	 0.09586 	  13.2666	 0.00056 	  13.2666	 0.00055 	379925.4772	 0.06709 
	 318	230048.3825	 0.01478 	230048.3825	 0.01496 	92019.3530	 0.09517 	  13.3084	 0.00056 	  13.3084	 0.00055 	381122.0929	 0.07683 
	 319	230770.6695	 0.01478 	230770.6695	 0.01495 	92308.2678	 0.09447 	  13.3502	 0.00057 	  13.3502	 0.00055 	382318.7085	 0.06168 
	 320	231492.9564	 0.01477 	231492.9564	 0.01494 	92597.1826	 0.09378 	  13.3919	 0.00057 	  13.3919	 0.00055 	383515.3242	 0.06546 
	 321	232215.2433	 0.01476 	232215.2433	 0.01494 	92886.0973	 0.09308 	  13.4337	 0.00057 	  13.4337	 0.00054 	384711.9399	 0.06871 
	 322	232937.5302	 0.01475 	232937.5302	 0.01493 	93175.0121	 0.09239 	  13.4755	 0.00057 	  13.4755	 0.00054 	385908.5556	 0.06817 
	 323	233659.8171	 0.01474 	233659.8171	 0.01492 	93463.9268	 0.09170 	  13.5173	 0.00056 	  13.5173	 0.00054 	387105.1712	 0.07033 
	 324	234382.1040	 0.01473 	234382.1040	 0.01491 	93752.8416	 0.09101 	  13.5591	 0.00056 	  13.5591	 0.00054 	388301.7869	 0.05518 
	 325	235104.3910	 0.01472 	235104.3910	 0.01491 	94041.7564	 0.09033 	  13.6009	 0.00056 	  13.6009	 0.00054 	389498.4026	 0.05248 
	 326	235826.6779	 0.01471 	235826.6779	 0.01490 	94330.6711	 0.08964 	  13.6426	 0.00056 	  13.6426	 0.00054 	390695.0183	 0.06979 
	 327	236548.9648	 0.01470 	236548.9648	 0.01489 	94619.5859	 0.08896 	  13.6844	 0.00056 	  13.6844	 0.00054 	391891.6339	 0.05951 
	 328	237271.2517	 0.01469 	237271.2517	 0.01488 	94908.5007	 0.08828 	  13.7262	 0.00055 	  13.7262	 0.00054 	393088.2496	 0.06655 
	 329	237993.5386	 0.01469 	237993.5386	 0.01488 	95197.4154	 0.08760 	  13.7680	 0.00055 	  13.7680	 0.00054 	394284.8653	 0.06384 
	 330	238715.8255	 0.01468 	238715.8255	 0.01487 	95486.3302	 0.08692 	  13.8098	 0.00055 	  13.8098	 0.00054 	395481.4810	 0.06222 
	 331	239438.1124	 0.01467 	239438.1124	 0.01486 	95775.2450	 0.08624 	  13.8516	 0.00055 	  13.8516	 0.00054 	396678.0967	 0.05032 
	 332	240160.3994	 0.01466 	240160.3994	 0.01486 	96064.1597	 0.08557 	  13.8933	 0.00055 	  13.8933	 0.00054 	397874.7123	 0.06600 
	 333	240882.6863	 0.01465 	240882.6863	 0.01485 	96353.0745	 0.08490 	  13.9351	 0.00055 	  13.9351	 0.00054 	399071.3280	 0.05951 
	 334	241604.9732	 0.01464 	241604.9732	 0.01484 	96641.9893	 0.08423 	  13.9769	 0.00055 	  13.9769	 0.00053 	400267.9437	 0.06114 
	 335	242327.2601	 0.01464 	242327.2601	 0.01484 	96930.9040	 0.08356 	  14.0187	 0.00055 	  14.0187	 0.00053 	401464.5594	 0.05627 
	 336	243049.5470	 0.01463 	243049.5470	 0.01483 	97219.8188	 0.08290 	  14.0605	 0.00055 	  14.0605	 0.00053 	402661.1750	 0.05951 
	 337	243771.8339	 0.01462 	243771.8339	 0.01482 	97508.7336	 0.08224 	  14.1023	 0.00055 	  14.1023	 0.00053 	403857.7907	 0.04923 
	 338	244494.1209	 0.01461 	244494.1209	 0.01482 	97797.6483	 0.08158 	  14.1441	 0.00055 	  14.1441	 0.00053 	405054.4064	 0.05627 
	 339	245216.4078	 0.01460 	245216.4078	 0.01481 	98086.5631	 0.08092 	  14.1858	 0.00055 	  14.1858	 0.00053 	406251.0221	 0.06114 
	 340	245938.6947	 0.01460 	245938.6947	 0.01480 	98375.4779	 0.08026 	  14.2276	 0.00055 	  14.2276	 0.00053 	407447.6377	 0.06546 
	 341	246660.9816	 0.01459 	246660.9816	 0.01480 	98664.3926	 0.07961 	  14.2694	 0.00055 	  14.2694	 0.00053 	408644.2534	 0.06005 
	 342	247383.2685	 0.01458 	247383.2685	 0.01479 	98953.3074	 0.07896 	  14.3112	 0.00054 	  14.3112	 0.00053 	409840.8691	 0.06005 
	 343	248105.5554	 0.01457 	248105.5554	 0.01479 	99242.2222	 0.07832 	  14.3530	 0.00054 	  14.3530	 0.00053 	411037.4848	 0.06438 
	 344	248827.8423	 0.01457 	248827.8423	 0.01478 	99531.1369	 0.07767 	  14.3948	 0.00054 	  14.3948	 0.00053 	412234.1004	 0.05356 
	 345	249550.1293	 0.01456 	249550.1293	 0.01477 	99820.0517	 0.07703 	  14.4365	 0.00054 	  14.4365	 0.00053 	413430.7161	 0.05951 
	 346	250272.4162	 0.01455 	250272.4162	 0.01477 	100108.9665	 0.07640 	  14.4783	 0.00054 	  14.4783	 0.00053 	414627.3318	 0.06114 
	 347	250994.7031	 0.01454 	250994.7031	 0.01476 	100397.8812	 0.07576 	  14.5201	 0.00054 	  14.5201	 0.00053 	415823.9475	 0.04923 
	 348	251716.9900	 0.01454 	251716.9900	 0.01476 	100686.7960	 0.07513 	  14.5619	 0.00054 	  14.5619	 0.00053 	417020.5631	 0.04761 
	 349	252439.2769	 0.01453 	252439.2769	 0.01475 	100975.7108	 0.07450 	  14.6037	 0.00054 	  14.6037	 0.00053 	418217.1788	 0.05897 
	 350	253161.5638	 0.01452 	253161.5638	 0.01474 	101264.6255	 0.07388 	  14.6455	 0.00054 	  14.6455	 0.00053 	419413.7945	 0.05410 
	 351	253883.8508	 0.01452 	253883.8508	 0.01474 	101553.5403	 0.07325 	  14.6873	 0.00054 	  14.6873	 0.00053 	420610.4102	 0.06168 
	 352	254606.1377	 0.01451 	254606.1377	 0.01473 	101842.4551	 0.07263 	  14.7290	 0.00054 	  14.7290	 0.00052 	421807.0259	 0.06384 
	 353	255328.4246	 0.01450 	255328.4246	 0.01473 	102131.3698	 0.07202 	  14.7708	 0.00054 	  14.7708	 0.00052 	423003.6415	 0.05573 
	 354	256050.7115	 0.01449 	256050.7115	 0.01472 	102420.2846	 0.07140 	  14.8126	 0.00054 	  14.8126	 0.00052 	424200.2572	 0.06384 
	 355	256772.9984	 0.01449 	256772.9984	 0.01472 	102709.1994	 0.07079 	  14.8544	 0.00054 	  14.8544	 0.00052 	425396.8729	 0.05897 
	 356	257495.2853	 0.01448 	257495.2853	 0.01471 	102998.1141	 0.07019 	  14.8962	 0.00054 	  14.8962	 0.00052 	426593.4886	 0.05951 
	 357	258217.5722	 0.01447 	258217.5722	 0.01471 	103287.0289	 0.06958 	  14.9380	 0.00054 	  14.9380	 0.00052 	427790.1042	 0.06059 
	 358	258939.8592	 0.01447 	258939.8592	 0.01470 	103575.9437	 0.06898 	  14.9797	 0.00054 	  14.9797	 0.00052 	428986.7199	 0.05194 
	 359	259662.1461	 0.01446 	259662.1461	 0.01470 	103864.8584	 0.06839 	  15.0215	 0.00054 	  15.0215	 0.00052 	430183.3356	 0.05302 
	 360	260384.4330	 0.01445 	260384.4330	 0.01469 	104153.7732	 0.06779 	  15.0633	 0.00054 	  15.0633	 0.00052 	431379.9513	 0.05897 
	 361	261106.7199	 0.01445 	261106.7199	 0.01469 	104442.6880	 0.06720 	  15.1051	 0.00053 	  15.1051	 0.00052 	432576.5669	 0.04977 
	 362	261829.0068	 0.01444 	261829.0068	 0.01468 	104731.6027	 0.06662 	  15.1469	 0.00053 	  15.1469	 0.00052 	433773.1826	 0.05356 
	 363	262551.2937	 0.01444 	262551.2937	 0.01468 	105020.5175	 0.06604 	  15.1887	 0.00053 	  15.1887	 0.00052 	434969.7983	 0.05302 
	 364	263273.5807	 0.01443 	263273.5807	 0.01467 	105309.4323	 0.06546 	  15.2305	 0.00053 	  15.2305	 0.00052 	436166.4140	 0.04761 
	 365	263995.8676	 0.01442 	263995.8676	 0.01467 	105598.3470	 0.06488 	  15.2722	 0.00053 	  15.2722	 0.00051 	437363.0296	 0.05356 
	 366	264718.1545	 0.01442 	264718.1545	 0.01466 	105887.2618	 0.06431 	  15.3140	 0.00053 	  15.3140	 0.00051 	438559.6453	 0.04869 
	 367	265440.4414	 0.01441 	265440.4414	 0.01466 	106176.1766	 0.06374 	  15.3558	 0.00053 	  15.3558	 0.00051 	439756.2610	 0.04869 
	 368	266162.7283	 0.01440 	266162.7283	 0.01465 	106465.0913	 0.06317 	  15.3976	 0.00053 	  15.3976	 0.00051 	440952.8767	 0.04599 
	 369	266885.0152	 0.01440 	266885.0152	 0.01465 	106754.0061	 0.06261 	  15.4394	 0.00053 	  15.4394	 0.00051 	442149.4923	 0.05464 
	 370	267607.3021	 0.01439 	267607.3021	 0.01464 	107042.9209	 0.06205 	  15.4812	 0.00053 	  15.4812	 0.00051 	443346.1080	 0.04166 
	 371	268329.5891	 0.01439 	268329.5891	 0.01464 	107331.8356	 0.06150 	  15.5229	 0.00053 	  15.5229	 0.00051 	444542.7237	 0.04707 
	 372	269051.8760	 0.01438 	269051.8760	 0.01463 	107620.7504	 0.06095 	  15.5647	 0.00053 	  15.5647	 0.00051 	445739.3394	 0.05086 
	 373	269774.1629	 0.01437 	269774.1629	 0.01463 	107909.6652	 0.06040 	  15.6065	 0.00052 	  15.6065	 0.00051 	446935.9551	 0.05464 
	 374	270496.4498	 0.01437 	270496.4498	 0.01463 	108198.5799	 0.05985 	  15.6483	 0.00052 	  15.6483	 0.00051 	448132.5707	 0.05302 
	 375	271218.7367	 0.01436 	271218.7367	 0.01462 	108487.4947	 0.05931 	  15.6901	 0.00052 	  15.6901	 0.00051 	449329.1864	 0.04761 
	 376	271941.0236	 0.01436 	271941.0236	 0.01462 	108776.4095	 0.05878 	  15.7319	 0.00052 	  15.7319	 0.00051 	450525.8021	 0.05032 
	 377	272663.3106	 0.01435 	272663.3106	 0.01461 	109065.3242	 0.05824 	  15.7737	 0.00052 	  15.7737	 0.00051 	451722.4178	 0.04220 
	 378	273385.5975	 0.01434 	273385.5975	 0.01461 	109354.2390	 0.05771 	  15.8154	 0.00052 	  15.8154	 0.00051 	452919.0334	 0.04436 
	 379	274107.8844	 0.01434 	274107.8844	 0.01460 	109643.1538	 0.05719 	  15.8572	 0.00052 	  15.8572	 0.00051 	454115.6491	 0.05681 
	 380	274830.1713	 0.01433 	274830.1713	 0.01460 	109932.0685	 0.05666 	  15.8990	 0.00052 	  15.8990	 0.00051 	455312.2648	 0.04923 
	 381	275552.4582	 0.01433 	275552.4582	 0.01460 	110220.9833	 0.05615 	  15.9408	 0.00052 	  15.9408	 0.00051 	456508.8805	 0.04815 
	 382	276274.7451	 0.01432 	276274.7451	 0.01459 	110509.8981	 0.05563 	  15.9826	 0.00052 	  15.9826	 0.00051 	457705.4961	 0.04707 
	 383	276997.0320	 0.01432 	276997.0320	 0.01459 	110798.8128	 0.05512 	  16.0244	 0.00052 	  16.0244	 0.00051 	458902.1118	 0.04599 
	 384	277719.3190	 0.01431 	277719.3190	 0.01458 	111087.7276	 0.05461 	  16.0661	 0.00052 	  16.0661	 0.00051 	460098.7275	 0.05573 
	 385	278441.6059	 0.01431 	278441.6059	 0.01458 	111376.6423	 0.05411 	  16.1079	 0.00051 	  16.1079	 0.00051 	461295.3432	 0.05140 
	 386	279163.8928	 0.01430 	279163.8928	 0.01457 	111665.5571	 0.05361 	  16.1497	 0.00051 	  16.1497	 0.00051 	462491.9588	 0.04382 
	 387	279886.1797	 0.01430 	279886.1797	 0.01457 	111954.4719	 0.05311 	  16.1915	 0.00051 	  16.1915	 0.00051 	463688.5745	 0.05194 
	 388	280608.4666	 0.01429 	280608.4666	 0.01457 	112243.3866	 0.05262 	  16.2333	 0.00051 	  16.2333	 0.00051 	464885.1902	 0.04112 
	 389	281330.7535	 0.01429 	281330.7535	 0.01456 	112532.3014	 0.05213 	  16.2751	 0.00051 	  16.2751	 0.00051 	466081.8059	 0.04599 
	 390	282053.0405	 0.01428 	282053.0405	 0.01456 	112821.2162	 0.05164 	  16.3169	 0.00051 	  16.3169	 0.00051 	467278.4215	 0.04328 
	 391	282775.3274	 0.01427 	282775.3274	 0.01456 	113110.1309	 0.05116 	  16.3586	 0.00051 	  16.3586	 0.00051 	468475.0372	 0.04004 
	 392	283497.6143	 0.01427 	283497.6143	 0.01455 	113399.0457	 0.05068 	  16.4004	 0.00051 	  16.4004	 0.00051 	469671.6529	 0.05086 
	 393	284219.9012	 0.01426 	284219.9012	 0.01455 	113687.9605	 0.05020 	  16.4422	 0.00051 	  16.4422	 0.00051 	470868.2686	 0.04166 
	 394	284942.1881	 0.01426 	284942.1881	 0.01454 	113976.8752	 0.04973 	  16.4840	 0.00051 	  16.4840	 0.00051 	472064.8843	 0.04545 
	 395	285664.4750	 0.01425 	285664.4750	 0.01454 	114265.7900	 0.04926 	  16.5258	 0.00051 	  16.5258	 0.00051 	473261.4999	 0.04166 
	 396	286386.7619	 0.01425 	286386.7619	 0.01454 	114554.7048	 0.04880 	  16.5676	 0.00051 	  16.5676	 0.00051 	474458.1156	 0.04058 
	 397	287109.0489	 0.01424 	287109.0489	 0.01453 	114843.6195	 0.04834 	  16.6093	 0.00051 	  16.6093	 0.00051 	475654.7313	 0.04436 
	 398	287831.3358	 0.01424 	287831.3358	 0.01453 	115132.5343	 0.04788 	  16.6511	 0.00051 	  16.6511	 0.00051 	476851.3470	 0.04436 
	 399	288553.6227	 0.01423 	288553.6227	 0.01453 	115421.4491	 0.04743 	  16.6929	 0.00051 	  16.6929	 0.00051 	478047.9626	 0.03679 
	 400	289275.9096	 0.01423 	289275.9096	 0.01452 	115710.3638	 0.04698 	  16.7347	 0.00051 	  16.7347	 0.00051 	479244.5783	 0.04274 
	 401	289998.1965	 0.01422 	289998.1965	 0.01452 	115999.2786	 0.04653 	  16.7765	 0.00051 	  16.7765	 0.00051 	480441.1940	 0.04490 
	 402	290720.4834	 0.01422 	290720.4834	 0.01452 	116288.1934	 0.04609 	  16.8183	 0.00051 	  16.8183	 0.00051 	481637.8097	 0.04490 
	 403	291442.7704	 0.01422 	291442.7704	 0.01451 	116577.1081	 0.04565 	  16.8600	 0.00051 	  16.8600	 0.00051 	482834.4253	 0.04166 
	 404	292165.0573	 0.01421 	292165.0573	 0.01451 	116866.0229	 0.04521 	  16.9018	 0.00051 	  16.9018	 0.00051 	484031.0410	 0.03733 
	 405	292887.3442	 0.01421 	292887.3442	 0.01451 	117154.9377	 0.04478 	  16.9436	 0.00051 	  16.9436	 0.00051 	485227.6567	 0.04166 
	 406	293609.6311	 0.01420 	293609.6311	 0.01450 	117443.8524	 0.04435 	  16.9854	 0.00051 	  16.9854	 0.00051 	486424.2724	 0.04490 
	 407	294331.9180	 0.01420 	294331.9180	 0.01450 	117732.7672	 0.04392 	  17.0272	 0.00051 	  17.0272	 0.00051 	487620.8880	 0.03625 
	 408	295054.2049	 0.01419 	295054.2049	 0.01450 	118021.6820	 0.04350 	  17.0690	 0.00051 	  17.0690	 0.00051 	488817.5037	 0.03679 
	 409	295776.4918	 0.01419 	295776.4918	 0.01449 	118310.5967	 0.04308 	  17.1108	 0.00051 	  17.1108	 0.00051 	490014.1194	 0.05086 
	 410	296498.7788	 0.01418 	296498.7788	 0.01449 	118599.5115	 0.04267 	  17.1525	 0.00051 	  17.1525	 0.00051 	491210.7351	 0.04977 
	 411	297221.0657	 0.01418 	297221.0657	 0.01449 	118888.4263	 0.04226 	  17.1943	 0.00051 	  17.1943	 0.00051 	492407.3507	 0.03949 
	 412	297943.3526	 0.01417 	297943.3526	 0.01448 	119177.3410	 0.04185 	  17.2361	 0.00050 	  17.2361	 0.00051 	493603.9664	 0.04545 
	 413	298665.6395	 0.01417 	298665.6395	 0.01448 	119466.2558	 0.04144 	  17.2779	 0.00050 	  17.2779	 0.00051 	494800.5821	 0.03895 
	 414	299387.9264	 0.01416 	299387.9264	 0.01448 	119755.1706	 0.04104 	  17.3197	 0.00050 	  17.3197	 0.00050 	495997.1978	 0.02543 
	 415	300110.2133	 0.01416 	300110.2133	 0.01447 	120044.0853	 0.04064 	  17.3615	 0.00050 	  17.3615	 0.00050 	497193.8135	 0.04436 
	 416	300832.5003	 0.01416 	300832.5003	 0.01447 	120333.0001	 0.04025 	  17.4032	 0.00050 	  17.4032	 0.00050 	498390.4291	 0.04382 
	 417	301554.7872	 0.01415 	301554.7872	 0.01447 	120621.9149	 0.03986 	  17.4450	 0.00050 	  17.4450	 0.00050 	499587.0448	 0.04004 
	 418	302277.0741	 0.01415 	302277.0741	 0.01446 	120910.8296	 0.03947 	  17.4868	 0.00050 	  17.4868	 0.00050 	500783.6605	 0.04112 
	 419	302999.3610	 0.01414 	302999.3610	 0.01446 	121199.7444	 0.03909 	  17.5286	 0.00050 	  17.5286	 0.00050 	501980.2762	 0.03841 
	 420	303721.6479	 0.01414 	303721.6479	 0.01446 	121488.6592	 0.03870 	  17.5704	 0.00050 	  17.5704	 0.00050 	503176.8918	 0.04599 
	 421	304443.9348	 0.01413 	304443.9348	 0.01445 	121777.5739	 0.03833 	  17.6122	 0.00050 	  17.6122	 0.00049 	504373.5075	 0.03625 
	 422	305166.2217	 0.01413 	305166.2217	 0.01445 	122066.4887	 0.03795 	  17.6540	 0.00050 	  17.6540	 0.00049 	505570.1232	 0.03625 
	 423	305888.5087	 0.01413 	305888.5087	 0.01445 	122355.4035	 0.03758 	  17.6957	 0.00049 	  17.6957	 0.00049 	506766.7389	 0.03030 
	 424	306610.7956	 0.01412 	306610.7956	 0.01445 	122644.3182	 0.03721 	  17.7375	 0.00049 	  17.7375	 0.00049 	507963.3545	 0.03949 
	 425	307333.0825	 0.01412 	307333.0825	 0.01444 	122933.2330	 0.03685 	  17.7793	 0.00049 	  17.7793	 0.00049 	509159.9702	 0.03625 
	 426	308055.3694	 0.01411 	308055.3694	 0.01444 	123222.1478	 0.03649 	  17.8211	 0.00049 	  17.8211	 0.00049 	510356.5859	 0.03571 
	 427	308777.6563	 0.01411 	308777.6563	 0.01444 	123511.0625	 0.03613 	  17.8629	 0.00049 	  17.8629	 0.00049 	511553.2016	 0.04058 
	 428	309499.9432	 0.01411 	309499.9432	 0.01443 	123799.9773	 0.03577 	  17.9047	 0.00049 	  17.9047	 0.00049 	512749.8172	 0.03517 
	 429	310222.2302	 0.01410 	310222.2302	 0.01443 	124088.8921	 0.03542 	  17.9464	 0.00049 	  17.9464	 0.00049 	513946.4329	 0.03300 
	 430	310944.5171	 0.01410 	310944.5171	 0.01443 	124377.8068	 0.03507 	  17.9882	 0.00049 	  17.9882	 0.00049 	515143.0486	 0.04004 
	 431	311666.8040	 0.01409 	311666.8040	 0.01443 	124666.7216	 0.03472 	  18.0300	 0.00049 	  18.0300	 0.00049 	516339.6643	 0.03625 
	 432	312389.0909	 0.01409 	312389.0909	 0.01442 	124955.6364	 0.03438 	  18.0718	 0.00049 	  18.0718	 0.00049 	517536.2799	 0.03733 
	 433	313111.3778	 0.01409 	313111.3778	 0.01442 	125244.5511	 0.03404 	  18.1136	 0.00049 	  18.1136	 0.00049 	518732.8956	 0.03408 
	 434	313833.6647	 0.01408 	313833.6647	 0.01442 	125533.4659	 0.03370 	  18.1554	 0.00048 	  18.1554	 0.00049 	519929.5113	 0.03895 
	 435	314555.9516	 0.01408 	314555.9516	 0.01441 	125822.3807	 0.03337 	  18.1972	 0.00048 	  18.1972	 0.00049 	521126.1270	 0.03949 
	 436	315278.2386	 0.01407 	315278.2386	 0.01441 	126111.2954	 0.03304 	  18.2389	 0.00048 	  18.2389	 0.00049 	522322.7427	 0.04166 
	 437	316000.5255	 0.01407 	316000.5255	 0.01441 	126400.2102	 0.03271 	  18.2807	 0.00048 	  18.2807	 0.00049 	523519.3583	 0.03463 
	 438	316722.8124	 0.01407 	316722.8124	 0.01441 	126689.1250	 0.03239 	  18.3225	 0.00048 	  18.3225	 0.00049 	524715.9740	 0.03138 
	 439	317445.0993	 0.01406 	317445.0993	 0.01440 	126978.0397	 0.03207 	  18.3643	 0.00048 	  18.3643	 0.00049 	525912.5897	 0.03733 
	 440	318167.3862	 0.01406 	318167.3862	 0.01440 	127266.9545	 0.03175 	  18.4061	 0.00048 	  18.4061	 0.00049 	527109.2054	 0.03733 
	 441	318889.6731	 0.01406 	318889.6731	 0.01440 	127555.8693	 0.03143 	  18.4479	 0.00048 	  18.4479	 0.00049 	528305.8210	 0.03300 
	 442	319611.9601	 0.01405 	319611.9601	 0.01440 	127844.7840	 0.03112 	  18.4896	 0.00048 	  18.4896	 0.00049 	529502.4367	 0.03841 
	 443	320334.2470	 0.01405 	320334.2470	 0.01439 	128133.6988	 0.03081 	  18.5314	 0.00048 	  18.5314	 0.00049 	530699.0524	 0.03787 
	 444	321056.5339	 0.01404 	321056.5339	 0.01439 	128422.6136	 0.03050 	  18.5732	 0.00048 	  18.5732	 0.00049 	531895.6681	 0.04058 
	 445	321778.8208	 0.01404 	321778.8208	 0.01439 	128711.5283	 0.03020 	  18.6150	 0.00048 	  18.6150	 0.00049 	533092.2837	 0.03192 
	 446	322501.1077	 0.01404 	322501.1077	 0.01439 	129000.4431	 0.02990 	  18.6568	 0.00048 	  18.6568	 0.00049 	534288.8994	 0.04220 
	 447	323223.3946	 0.01403 	323223.3946	 0.01438 	129289.3579	 0.02960 	  18.6986	 0.00048 	  18.6986	 0.00049 	535485.5151	 0.02922 
	 448	323945.6815	 0.01403 	323945.6815	 0.01438 	129578.2726	 0.02930 	  18.7404	 0.00048 	  18.7404	 0.00049 	536682.1308	 0.03625 
	 449	324667.9685	 0.01403 	324667.9685	 0.01438 	129867.1874	 0.02901 	  18.7821	 0.00048 	  18.7821	 0.00048 	537878.7464	 0.03300 
	 450	325390.2554	 0.01402 	325390.2554	 0.01438 	130156.1021	 0.02872 	  18.8239	 0.00048 	  18.8239	 0.00048 	539075.3621	 0.03787 
	 451	326112.5423	 0.01402 	326112.5423	 0.01437 	130445.0169	 0.02843 	  18.8657	 0.00048 	  18.8657	 0.00048 	540271.9778	 0.04707 
	 452	326834.8292	 0.01402 	326834.8292	 0.01437 	130733.9317	 0.02815 	  18.9075	 0.00048 	  18.9075	 0.00048 	541468.5935	 0.03138 
	 453	327557.1161	 0.01401 	327557.1161	 0.01437 	131022.8464	 0.02787 	  18.9493	 0.00048 	  18.9493	 0.00048 	542665.2091	 0.02976 
	 454	328279.4030	 0.01401 	328279.4030	 0.01437 	131311.7612	 0.02759 	  18.9911	 0.00047 	  18.9911	 0.00048 	543861.8248	 0.03300 
	 455	329001.6899	 0.01400 	329001.6899	 0.01436 	131600.6760	 0.02731 	  19.0328	 0.00047 	  19.0328	 0.00048 	545058.4405	 0.03841 
	 456	329723.9769	 0.01400 	329723.9769	 0.01436 	131889.5907	 0.02704 	  19.0746	 0.00047 	  19.0746	 0.00048 	546255.0562	 0.03354 
	 457	330446.2638	 0.01400 	330446.2638	 0.01436 	132178.5055	 0.02677 	  19.1164	 0.00047 	  19.1164	 0.00048 	547451.6719	 0.03300 
	 458	331168.5507	 0.01399 	331168.5507	 0.01436 	132467.4203	 0.02650 	  19.1582	 0.00047 	  19.1582	 0.00048 	548648.2875	 0.03517 
	 459	331890.8376	 0.01399 	331890.8376	 0.01435 	132756.3350	 0.02623 	  19.2000	 0.00047 	  19.2000	 0.00048 	549844.9032	 0.03733 
	 460	332613.1245	 0.01399 	332613.1245	 0.01435 	133045.2498	 0.02597 	  19.2418	 0.00047 	  19.2418	 0.00048 	551041.5189	 0.03246 
	 461	333335.4114	 0.01398 	333335.4114	 0.01435 	133334.1646	 0.02571 	  19.2836	 0.00047 	  19.2836	 0.00048 	552238.1346	 0.02976 
	 462	334057.6984	 0.01398 	334057.6984	 0.01435 	133623.0793	 0.02545 	  19.3253	 0.00047 	  19.3253	 0.00048 	553434.7502	 0.03625 
	 463	334779.9853	 0.01398 	334779.9853	 0.01434 	133911.9941	 0.02519 	  19.3671	 0.00048 	  19.3671	 0.00048 	554631.3659	 0.02759 
	 464	335502.2722	 0.01397 	335502.2722	 0.01434 	134200.9089	 0.02494 	  19.4089	 0.00048 	  19.4089	 0.00048 	555827.9816	 0.03787 
	 465	336224.5591	 0.01397 	336224.5591	 0.01434 	134489.8236	 0.02469 	  19.4507	 0.00048 	  19.4507	 0.00047 	557024.5973	 0.03354 
	 466	336946.8460	 0.01397 	336946.8460	 0.01434 	134778.7384	 0.02444 	  19.4925	 0.00048 	  19.4925	 0.00047 	558221.2129	 0.03571 
	 467	337669.1329	 0.01396 	337669.1329	 0.01434 	135067.6532	 0.02420 	  19.5343	 0.00048 	  19.5343	 0.00047 	559417.8286	 0.03246 
	 468	338391.4198	 0.01396 	338391.4198	 0.01433 	135356.5679	 0.02395 	  19.5760	 0.00048 	  19.5760	 0.00047 	560614.4443	 0.02759 
	 469	339113.7068	 0.01396 	339113.7068	 0.01433 	135645.4827	 0.02371 	  19.6178	 0.00048 	  19.6178	 0.00047 	561811.0600	 0.02489 
	 470	339835.9937	 0.01396 	339835.9937	 0.01433 	135934.3975	 0.02347 	  19.6596	 0.00048 	  19.6596	 0.00047 	563007.6756	 0.04220 
	 471	340558.2806	 0.01395 	340558.2806	 0.01433 	136223.3122	 0.02324 	  19.7014	 0.00048 	  19.7014	 0.00047 	564204.2913	 0.03030 
	 472	341280.5675	 0.01395 	341280.5675	 0.01432 	136512.2270	 0.02300 	  19.7432	 0.00048 	  19.7432	 0.00047 	565400.9070	 0.02813 
	 473	342002.8544	 0.01395 	342002.8544	 0.01432 	136801.1418	 0.02277 	  19.7850	 0.00047 	  19.7850	 0.00047 	566597.5227	 0.03030 
	 474	342725.1413	 0.01394 	342725.1413	 0.01432 	137090.0565	 0.02254 	  19.8268	 0.00047 	  19.8268	 0.00047 	567794.1383	 0.02759 
	 475	343447.4283	 0.01394 	343447.4283	 0.01432 	137378.9713	 0.02232 	  19.8685	 0.00047 	  19.8685	 0.00047 	568990.7540	 0.02867 
	 476	344169.7152	 0.01394 	344169.7152	 0.01432 	137667.8861	 0.02209 	  19.9103	 0.00047 	  19.9103	 0.00047 	570187.3697	 0.02597 
	 477	344892.0021	 0.01393 	344892.0021	 0.01431 	137956.8008	 0.02187 	  19.9521	 0.00047 	  19.9521	 0.00047 	571383.9854	 0.03571 
	 478	345614.2890	 0.01393 	345614.2890	 0.01431 	138245.7156	 0.02165 	  19.9939	 0.00047 	  19.9939	 0.00047 	572580.6011	 0.03300 
	 479	346336.5759	 0.01393 	346336.5759	 0.01431 	138534.6304	 0.02143 	  20.0357	 0.00047 	  20.0357	 0.00047 	573777.2167	 0.03030 
	 480	347058.8628	 0.01392 	347058.8628	 0.01431 	138823.5451	 0.02122 	  20.0775	 0.00047 	  20.0775	 0.00047 	574973.8324	 0.02867 
	 481	347781.1497	 0.01392 	347781.1497	 0.01431 	139112.4599	 0.02100 	  20.1192	 0.00047 	  20.1192	 0.00047 	576170.4481	 0.02759 
	 482	348503.4367	 0.01392 	348503.4367	 0.01430 	139401.3747	 0.02079 	  20.1610	 0.00047 	  20.1610	 0.00047 	577367.0638	 0.03625 
	 483	349225.7236	 0.01392 	349225.7236	 0.01430 	139690.2894	 0.02058 	  20.2028	 0.00047 	  20.2028	 0.00047 	578563.6794	 0.03895 
	 484	349948.0105	 0.01391 	349948.0105	 0.01430 	139979.2042	 0.02038 	  20.2446	 0.00047 	  20.2446	 0.00047 	579760.2951	 0.02326 
	 485	350670.2974	 0.01391 	350670.2974	 0.01430 	140268.1190	 0.02017 	  20.2864	 0.00047 	  20.2864	 0.00047 	580956.9108	 0.03841 
	 486	351392.5843	 0.01391 	351392.5843	 0.01430 	140557.0337	 0.01997 	  20.3282	 0.00047 	  20.3282	 0.00047 	582153.5265	 0.03084 
	 487	352114.8712	 0.01390 	352114.8712	 0.01429 	140845.9485	 0.01977 	  20.3699	 0.00047 	  20.3699	 0.00047 	583350.1421	 0.03192 
	 488	352837.1582	 0.01390 	352837.1582	 0.01429 	141134.8633	 0.01957 	  20.4117	 0.00047 	  20.4117	 0.00047 	584546.7578	 0.02922 
	 489	353559.4451	 0.01390 	353559.4451	 0.01429 	141423.7780	 0.01937 	  20.4535	 0.00047 	  20.4535	 0.00047 	585743.3735	 0.02110 
	 490	354281.7320	 0.01389 	354281.7320	 0.01429 	141712.6928	 0.01918 	  20.4953	 0.00047 	  20.4953	 0.00047 	586939.9892	 0.02976 
	 491	355004.0189	 0.01389 	355004.0189	 0.01429 	142001.6076	 0.01899 	  20.5371	 0.00047 	  20.5371	 0.00047 	588136.6048	 0.02705 
	 492	355726.3058	 0.01389 	355726.3058	 0.01428 	142290.5223	 0.01880 	  20.5789	 0.00047 	  20.5789	 0.00047 	589333.2205	 0.01894 
	 493	356448.5927	 0.01389 	356448.5927	 0.01428 	142579.4371	 0.01861 	  20.6207	 0.00047 	  20.6207	 0.00047 	590529.8362	 0.03408 
	 494	357170.8796	 0.01388 	357170.8796	 0.01428 	142868.3519	 0.01842 	  20.6624	 0.00047 	  20.6624	 0.00047 	591726.4519	 0.03030 
	 495	357893.1666	 0.01388 	357893.1666	 0.01428 	143157.2666	 0.01824 	  20.7042	 0.00047 	  20.7042	 0.00047 	592923.0675	 0.02867 
	 496	358615.4535	 0.01388 	358615.4535	 0.01428 	143446.1814	 0.01805 	  20.7460	 0.00047 	  20.7460	 0.00047 	594119.6832	 0.03625 
	 497	359337.7404	 0.01388 	359337.7404	 0.01427 	143735.0962	 0.01787 	  20.7878	 0.00047 	  20.7878	 0.00047 	595316.2989	 0.02002 
	 498	360060.0273	 0.01387 	360060.0273	 0.01427 	144024.0109	 0.01769 	  20.8296	 0.00047 	  20.8296	 0.00047 	596512.9146	 0.03138 
	 499	360782.3142	 0.01387 	360782.3142	 0.01427 	144312.9257	 0.01752 	  20.8714	 0.00047 	  20.8714	 0.00047 	597709.5303	 0.02976 
	 500	361504.6011	 0.01387 	361504.6011	 0.01427 	144601.8405	 0.01734 	  20.9131	 0.00047 	  20.9131	 0.00047 	598906.1459	 0.01731 
	 501	362226.8881	 0.01386 	362226.8881	 0.01427 	144890.7552	 0.01717 	  20.9549	 0.00047 	  20.9549	 0.00047 	600102.7616	 0.02759 
	 502	362949.1750	 0.01386 	362949.1750	 0.01427 	145179.6700	 0.01700 	  20.9967	 0.00047 	  20.9967	 0.00047 	601299.3773	 0.03300 
	 503	363671.4619	 0.01386 	363671.4619	 0.01426 	145468.5848	 0.01683 	  21.0385	 0.00047 	  21.0385	 0.00047 	602495.9930	 0.02164 
	 504	364393.7488	 0.01386 	364393.7488	 0.01426 	145757.4995	 0.01666 	  21.0803	 0.00047 	  21.0803	 0.00047 	603692.6086	 0.02976 
	 505	365116.0357	 0.01385 	365116.0357	 0.01426 	146046.4143	 0.01649 	  21.1221	 0.00046 	  21.1221	 0.00047 	604889.2243	 0.02922 
	 506	365838.3226	 0.01385 	365838.3226	 0.01426 	146335.3291	 0.01633 	  21.1639	 0.00046 	  21.1639	 0.00047 	606085.8400	 0.02651 
	 507	366560.6095	 0.01385 	366560.6095	 0.01426 	146624.2438	 0.01617 	  21.2056	 0.00046 	  21.2056	 0.00047 	607282.4557	 0.02651 
	 508	367282.8965	 0.01385 	367282.8965	 0.01425 	146913.1586	 0.01601 	  21.2474	 0.00046 	  21.2474	 0.00047 	608479.0713	 0.02326 
	 509	368005.1834	 0.01384 	368005.1834	 0.01425 	147202.0734	 0.01585 	  21.2892	 0.00046 	  21.2892	 0.00047 	609675.6870	 0.02435 
	 510	368727.4703	 0.01384 	368727.4703	 0.01425 	147490.9881	 0.01569 	  21.3310	 0.00046 	  21.3310	 0.00047 	610872.3027	 0.02759 
	 511	369449.7572	 0.01384 	369449.7572	 0.01425 	147779.9029	 0.01553 	  21.3728	 0.00046 	  21.3728	 0.00047 	612068.9184	 0.02867 
	 512	370172.0441	 0.01384 	370172.0441	 0.01425 	148068.8177	 0.01538 	  21.4146	 0.00046 	  21.4146	 0.00047 	613265.5340	 0.03138 
	 513	370894.3310	 0.01383 	370894.3310	 0.01425 	148357.7324	 0.01523 	  21.4563	 0.00046 	  21.4563	 0.00046 	614462.1497	 0.02651 
	 514	371616.6180	 0.01383 	371616.6180	 0.01424 	148646.6472	 0.01508 	  21.4981	 0.00046 	  21.4981	 0.00046 	615658.7654	 0.03138 
	 515	372338.9049	 0.01383 	372338.9049	 0.01424 	148935.5619	 0.01493 	  21.5399	 0.00046 	  21.5399	 0.00046 	616855.3811	 0.02218 
	 516	373061.1918	 0.01382 	373061.1918	 0.01424 	149224.4767	 0.01478 	  21.5817	 0.00046 	  21.5817	 0.00046 	618051.9967	 0.02867 
	 517	373783.4787	 0.01382 	373783.4787	 0.01424 	149513.3915	 0.01464 	  21.6235	 0.00046 	  21.6235	 0.00046 	619248.6124	 0.02326 
	 518	374505.7656	 0.01382 	374505.7656	 0.01424 	149802.3062	 0.01449 	  21.6653	 0.00046 	  21.6653	 0.00046 	620445.2281	 0.03138 
	 519	375228.0525	 0.01382 	375228.0525	 0.01424 	150091.2210	 0.01435 	  21.7071	 0.00046 	  21.7071	 0.00046 	621641.8438	 0.02218 
	 520	375950.3394	 0.01381 	375950.3394	 0.01423 	150380.1358	 0.01421 	  21.7488	 0.00046 	  21.7488	 0.00046 	622838.4595	 0.02326 
	 521	376672.6264	 0.01381 	376672.6264	 0.01423 	150669.0505	 0.01407 	  21.7906	 0.00046 	  21.7906	 0.00046 	624035.0751	 0.02218 
	 522	377394.9133	 0.01381 	377394.9133	 0.01423 	150957.9653	 0.01393 	  21.8324	 0.00046 	  21.8324	 0.00046 	625231.6908	 0.03192 
	 523	378117.2002	 0.01381 	378117.2002	 0.01423 	151246.8801	 0.01379 	  21.8742	 0.00046 	  21.8742	 0.00046 	626428.3065	 0.02489 
	 524	378839.4871	 0.01381 	378839.4871	 0.01423 	151535.7948	 0.01366 	  21.9160	 0.00046 	  21.9160	 0.00046 	627624.9222	 0.02381 
	 525	379561.7740	 0.01380 	379561.7740	 0.01423 	151824.7096	 0.01352 	  21.9578	 0.00046 	  21.9578	 0.00046 	628821.5378	 0.02218 
	 526	380284.0609	 0.01380 	380284.0609	 0.01422 	152113.6244	 0.01339 	  21.9995	 0.00046 	  21.9995	 0.00046 	630018.1535	 0.02218 
	 527	381006.3479	 0.01380 	381006.3479	 0.01422 	152402.5391	 0.01326 	  22.0413	 0.00046 	  22.0413	 0.00046 	631214.7692	 0.02164 
	 528	381728.6348	 0.01380 	381728.6348	 0.01422 	152691.4539	 0.01313 	  22.0831	 0.00046 	  22.0831	 0.00046 	632411.3849	 0.02597 
	 529	382450.9217	 0.01379 	382450.9217	 0.01422 	152980.3687	 0.01300 	  22.1249	 0.00046 	  22.1249	 0.00046 	633608.0005	 0.02489 
	 530	383173.2086	 0.01379 	383173.2086	 0.01422 	153269.2834	 0.01288 	  22.1667	 0.00046 	  22.1667	 0.00046 	634804.6162	 0.02705 
	 531	383895.4955	 0.01379 	383895.4955	 0.01422 	153558.1982	 0.01275 	  22.2085	 0.00046 	  22.2085	 0.00046 	636001.2319	 0.02435 
	 532	384617.7824	 0.01379 	384617.7824	 0.01421 	153847.1130	 0.01263 	  22.2503	 0.00046 	  22.2503	 0.00046 	637197.8476	 0.02435 
	 533	385340.0693	 0.01378 	385340.0693	 0.01421 	154136.0277	 0.01250 	  22.2920	 0.00046 	  22.2920	 0.00046 	638394.4632	 0.02597 
	 534	386062.3563	 0.01378 	386062.3563	 0.01421 	154424.9425	 0.01238 	  22.3338	 0.00046 	  22.3338	 0.00046 	639591.0789	 0.02651 
	 535	386784.6432	 0.01378 	386784.6432	 0.01421 	154713.8573	 0.01226 	  22.3756	 0.00046 	  22.3756	 0.00046 	640787.6946	 0.02489 
	 536	387506.9301	 0.01378 	387506.9301	 0.01421 	155002.7720	 0.01214 	  22.4174	 0.00046 	  22.4174	 0.00045 	641984.3103	 0.02272 
	 537	388229.2170	 0.01377 	388229.2170	 0.01421 	155291.6868	 0.01203 	  22.4592	 0.00046 	  22.4592	 0.00045 	643180.9259	 0.02597 
	 538	388951.5039	 0.01377 	388951.5039	 0.01421 	155580.6016	 0.01191 	  22.5010	 0.00046 	  22.5010	 0.00045 	644377.5416	 0.02759 
	 539	389673.7908	 0.01377 	389673.7908	 0.01420 	155869.5163	 0.01180 	  22.5427	 0.00045 	  22.5427	 0.00045 	645574.1573	 0.02056 
	 540	390396.0778	 0.01377 	390396.0778	 0.01420 	156158.4311	 0.01168 	  22.5845	 0.00045 	  22.5845	 0.00045 	646770.7730	 0.02759 
	 541	391118.3647	 0.01377 	391118.3647	 0.01420 	156447.3459	 0.01157 	  22.6263	 0.00045 	  22.6263	 0.00045 	647967.3887	 0.03138 
	 542	391840.6516	 0.01376 	391840.6516	 0.01420 	156736.2606	 0.01146 	  22.6681	 0.00045 	  22.6681	 0.00045 	649164.0043	 0.02489 
	 543	392562.9385	 0.01376 	392562.9385	 0.01420 	157025.1754	 0.01135 	  22.7099	 0.00045 	  22.7099	 0.00045 	650360.6200	 0.03246 
	 544	393285.2254	 0.01376 	393285.2254	 0.01420 	157314.0902	 0.01124 	  22.7517	 0.00045 	  22.7517	 0.00045 	651557.2357	 0.02435 
	 545	394007.5123	 0.01376 	394007.5123	 0.01419 	157603.0049	 0.01114 	  22.7935	 0.00045 	  22.7935	 0.00044 	652753.8514	 0.02489 
	 546	394729.7992	 0.01375 	394729.7992	 0.01419 	157891.9197	 0.01103 	  22.8352	 0.00045 	  22.8352	 0.00044 	653950.4670	 0.02002 
	 547	395452.0862	 0.01375 	395452.0862	 0.01419 	158180.8345	 0.01092 	  22.8770	 0.00045 	  22.8770	 0.00044 	655147.0827	 0.02218 
	 548	396174.3731	 0.01375 	396174.3731	 0.01419 	158469.7492	 0.01082 	  22.9188	 0.00045 	  22.9188	 0.00044 	656343.6984	 0.02435 
	 549	396896.6600	 0.01375 	396896.6600	 0.01419 	158758.6640	 0.01072 	  22.9606	 0.00045 	  22.9606	 0.00044 	657540.3141	 0.01515 
	 550	397618.9469	 0.01375 	397618.9469	 0.01419 	159047.5788	 0.01062 	  23.0024	 0.00045 	  23.0024	 0.00044 	658736.9297	 0.02002 
	 551	398341.2338	 0.01374 	398341.2338	 0.01419 	159336.4935	 0.01052 	  23.0442	 0.00045 	  23.0442	 0.00044 	659933.5454	 0.02489 
	 552	399063.5207	 0.01374 	399063.5207	 0.01418 	159625.4083	 0.01042 	  23.0859	 0.00044 	  23.0859	 0.00044 	661130.1611	 0.02110 
	 553	399785.8077	 0.01374 	399785.8077	 0.01418 	159914.3231	 0.01032 	  23.1277	 0.00044 	  23.1277	 0.00044 	662326.7768	 0.02272 
	 554	400508.0946	 0.01374 	400508.0946	 0.01418 	160203.2378	 0.01022 	  23.1695	 0.00044 	  23.1695	 0.00044 	663523.3924	 0.02381 
	 555	401230.3815	 0.01373 	401230.3815	 0.01418 	160492.1526	 0.01013 	  23.2113	 0.00044 	  23.2113	 0.00044 	664720.0081	 0.02489 
	 556	401952.6684	 0.01373 	401952.6684	 0.01418 	160781.0674	 0.01003 	  23.2531	 0.00044 	  23.2531	 0.00044 	665916.6238	 0.01894 
	 557	402674.9553	 0.01373 	402674.9553	 0.01418 	161069.9821	 0.00994 	  23.2949	 0.00044 	  23.2949	 0.00044 	667113.2395	 0.02218 
	 558	403397.2422	 0.01373 	403397.2422	 0.01418 	161358.8969	 0.00984 	  23.3366	 0.00044 	  23.3366	 0.00044 	668309.8551	 0.01677 
	 559	404119.5291	 0.01373 	404119.5291	 0.01417 	161647.8117	 0.00975 	  23.3784	 0.00044 	  23.3784	 0.00044 	669506.4708	 0.02759 
	 560	404841.8161	 0.01372 	404841.8161	 0.01417 	161936.7264	 0.00966 	  23.4202	 0.00044 	  23.4202	 0.00044 	670703.0865	 0.01948 
	 561	405564.1030	 0.01372 	405564.1030	 0.01417 	162225.6412	 0.00957 	  23.4620	 0.00044 	  23.4620	 0.00044 	671899.7022	 0.02813 
	 562	406286.3899	 0.01372 	406286.3899	 0.01417 	162514.5560	 0.00948 	  23.5038	 0.00044 	  23.5038	 0.00044 	673096.3179	 0.02381 
	 563	407008.6768	 0.01372 	407008.6768	 0.01417 	162803.4707	 0.00940 	  23.5456	 0.00044 	  23.5456	 0.00044 	674292.9335	 0.01948 
	 564	407730.9637	 0.01372 	407730.9637	 0.01417 	163092.3855	 0.00931 	  23.5874	 0.00044 	  23.5874	 0.00044 	675489.5492	 0.01785 
	 565	408453.2506	 0.01371 	408453.2506	 0.01417 	163381.3003	 0.00922 	  23.6291	 0.00044 	  23.6291	 0.00044 	676686.1649	 0.02489 
	 566	409175.5376	 0.01371 	409175.5376	 0.01417 	163670.2150	 0.00914 	  23.6709	 0.00044 	  23.6709	 0.00044 	677882.7806	 0.02164 
	 567	409897.8245	 0.01371 	409897.8245	 0.01416 	163959.1298	 0.00906 	  23.7127	 0.00044 	  23.7127	 0.00044 	679079.3962	 0.02110 
	 568	410620.1114	 0.01371 	410620.1114	 0.01416 	164248.0446	 0.00897 	  23.7545	 0.00044 	  23.7545	 0.00044 	680276.0119	 0.01731 
	 569	411342.3983	 0.01371 	411342.3983	 0.01416 	164536.9593	 0.00889 	  23.7963	 0.00044 	  23.7963	 0.00044 	681472.6276	 0.02381 
	 570	412064.6852	 0.01370 	412064.6852	 0.01416 	164825.8741	 0.00881 	  23.8381	 0.00043 	  23.8381	 0.00044 	682669.2433	 0.02218 
	 571	412786.9721	 0.01370 	412786.9721	 0.01416 	165114.7889	 0.00873 	  23.8798	 0.00043 	  23.8798	 0.00043 	683865.8589	 0.02002 
	 572	413509.2590	 0.01370 	413509.2590	 0.01416 	165403.7036	 0.00865 	  23.9216	 0.00043 	  23.9216	 0.00043 	685062.4746	 0.02597 
	 573	414231.5460	 0.01370 	414231.5460	 0.01416 	165692.6184	 0.00857 	  23.9634	 0.00043 	  23.9634	 0.00043 	686259.0903	 0.02164 
	 574	414953.8329	 0.01370 	414953.8329	 0.01415 	165981.5332	 0.00850 	  24.0052	 0.00043 	  24.0052	 0.00043 	687455.7060	 0.02056 
	 575	415676.1198	 0.01369 	415676.1198	 0.01415 	166270.4479	 0.00842 	  24.0470	 0.00043 	  24.0470	 0.00043 	688652.3216	 0.01677 
	 576	416398.4067	 0.01369 	416398.4067	 0.01415 	166559.3627	 0.00834 	  24.0888	 0.00043 	  24.0888	 0.00043 	689848.9373	 0.01677 
	 577	417120.6936	 0.01369 	417120.6936	 0.01415 	166848.2774	 0.00827 	  24.1306	 0.00043 	  24.1306	 0.00043 	691045.5530	 0.02110 
	 578	417842.9805	 0.01369 	417842.9805	 0.01415 	167137.1922	 0.00819 	  24.1723	 0.00043 	  24.1723	 0.00043 	692242.1687	 0.02110 
	 579	418565.2675	 0.01369 	418565.2675	 0.01415 	167426.1070	 0.00812 	  24.2141	 0.00043 	  24.2141	 0.00043 	693438.7843	 0.02326 
	 580	419287.5544	 0.01368 	419287.5544	 0.01415 	167715.0217	 0.00805 	  24.2559	 0.00042 	  24.2559	 0.00043 	694635.4000	 0.01515 
	 581	420009.8413	 0.01368 	420009.8413	 0.01415 	168003.9365	 0.00798 	  24.2977	 0.00042 	  24.2977	 0.00043 	695832.0157	 0.01839 
	 582	420732.1282	 0.01368 	420732.1282	 0.01414 	168292.8513	 0.00791 	  24.3395	 0.00042 	  24.3395	 0.00043 	697028.6314	 0.02489 
	 583	421454.4151	 0.01368 	421454.4151	 0.01414 	168581.7660	 0.00784 	  24.3813	 0.00042 	  24.3813	 0.00043 	698225.2471	 0.02597 
	 584	422176.7020	 0.01368 	422176.7020	 0.01414 	168870.6808	 0.00777 	  24.4230	 0.00042 	  24.4230	 0.00042 	699421.8627	 0.01353 
	 585	422898.9889	 0.01368 	422898.9889	 0.01414 	169159.5956	 0.00770 	  24.4648	 0.00042 	  24.4648	 0.00042 	700618.4784	 0.01839 
	 586	423621.2759	 0.01367 	423621.2759	 0.01414 	169448.5103	 0.00763 	  24.5066	 0.00042 	  24.5066	 0.00042 	701815.0941	 0.02110 
	 587	424343.5628	 0.01367 	424343.5628	 0.01414 	169737.4251	 0.00757 	  24.5484	 0.00042 	  24.5484	 0.00042 	703011.7098	 0.01785 
	 588	425065.8497	 0.01367 	425065.8497	 0.01414 	170026.3399	 0.00750 	  24.5902	 0.00042 	  24.5902	 0.00042 	704208.3254	 0.02218 
	 589	425788.1366	 0.01367 	425788.1366	 0.01414 	170315.2546	 0.00743 	  24.6320	 0.00042 	  24.6320	 0.00042 	705404.9411	 0.01407 
	 590	426510.4235	 0.01367 	426510.4235	 0.01413 	170604.1694	 0.00737 	  24.6738	 0.00042 	  24.6738	 0.00042 	706601.5568	 0.02110 
	 591	427232.7104	 0.01366 	427232.7104	 0.01413 	170893.0842	 0.00731 	  24.7155	 0.00042 	  24.7155	 0.00042 	707798.1725	 0.02218 
	 592	427954.9974	 0.01366 	427954.9974	 0.01413 	171181.9989	 0.00724 	  24.7573	 0.00042 	  24.7573	 0.00042 	708994.7881	 0.02110 
	 593	428677.2843	 0.01366 	428677.2843	 0.01413 	171470.9137	 0.00718 	  24.7991	 0.00042 	  24.7991	 0.00042 	710191.4038	 0.01839 
	 594	429399.5712	 0.01366 	429399.5712	 0.01413 	171759.8285	 0.00712 	  24.8409	 0.00042 	  24.8409	 0.00042 	711388.0195	 0.01677 
	 595	430121.8581	 0.01366 	430121.8581	 0.01413 	172048.7432	 0.00706 	  24.8827	 0.00041 	  24.8827	 0.00042 	712584.6352	 0.01677 
	 596	430844.1450	 0.01365 	430844.1450	 0.01413 	172337.6580	 0.00700 	  24.9245	 0.00041 	  24.9245	 0.00042 	713781.2508	 0.01515 
	 597	431566.4319	 0.01365 	431566.4319	 0.01413 	172626.5728	 0.00694 	  24.9662	 0.00041 	  24.9662	 0.00042 	714977.8665	 0.02056 
	 598	432288.7188	 0.01365 	432288.7188	 0.01413 	172915.4875	 0.00688 	  25.0080	 0.00041 	  25.0080	 0.00042 	716174.4822	 0.01515 
	 599	433011.0058	 0.01365 	433011.0058	 0.01412 	173204.4023	 0.00682 	  25.0498	 0.00041 	  25.0498	 0.00042 	717371.0979	 0.02002 
	 600	433733.2927	 0.01365 	433733.2927	 0.01412 	173493.3171	 0.00676 	  25.0916	 0.00041 	  25.0916	 0.00042 	718567.7135	 0.01948 
	 601	434455.5796	 0.01365 	434455.5796	 0.01412 	173782.2318	 0.00671 	  25.1334	 0.00041 	  25.1334	 0.00042 	719764.3292	 0.01894 
	 602	435177.8665	 0.01364 	435177.8665	 0.01412 	174071.1466	 0.00665 	  25.1752	 0.00041 	  25.1752	 0.00042 	720960.9449	 0.02381 
	 603	435900.1534	 0.01364 	435900.1534	 0.01412 	174360.0614	 0.00660 	  25.2170	 0.00041 	  25.2170	 0.00042 	722157.5606	 0.01677 
	 604	436622.4403	 0.01364 	436622.4403	 0.01412 	174648.9761	 0.00654 	  25.2587	 0.00041 	  25.2587	 0.00042 	723354.1763	 0.02272 
	 605	437344.7273	 0.01364 	437344.7273	 0.01412 	174937.8909	 0.00649 	  25.3005	 0.00041 	  25.3005	 0.00042 	724550.7919	 0.02110 
	 606	438067.0142	 0.01364 	438067.0142	 0.01412 	175226.8057	 0.00643 	  25.3423	 0.00041 	  25.3423	 0.00042 	725747.4076	 0.01461 
	 607	438789.3011	 0.01364 	438789.3011	 0.01411 	175515.7204	 0.00638 	  25.3841	 0.00041 	  25.3841	 0.00042 	726944.0233	 0.01785 
	 608	439511.5880	 0.01363 	439511.5880	 0.01411 	175804.6352	 0.00633 	  25.4259	 0.00041 	  25.4259	 0.00042 	728140.6390	 0.01731 
	 609	440233.8749	 0.01363 	440233.8749	 0.01411 	176093.5500	 0.00627 	  25.4677	 0.00041 	  25.4677	 0.00042 	729337.2546	 0.01948 
	 610	440956.1618	 0.01363 	440956.1618	 0.01411 	176382.4647	 0.00622 	  25.5094	 0.00041 	  25.5094	 0.00042 	730533.8703	 0.01731 
	 611	441678.4487	 0.01363 	441678.4487	 0.01411 	176671.3795	 0.00617 	  25.5512	 0.00041 	  25.5512	 0.00042 	731730.4860	 0.02218 
	 612	442400.7357	 0.01363 	442400.7357	 0.01411 	176960.2943	 0.00612 	  25.5930	 0.00041 	  25.5930	 0.00042 	732927.1017	 0.02164 
	 613	443123.0226	 0.01363 	443123.0226	 0.01411 	177249.2090	 0.00607 	  25.6348	 0.00041 	  25.6348	 0.00042 	734123.7173	 0.02272 
	 614	443845.3095	 0.01362 	443845.3095	 0.01411 	177538.1238	 0.00602 	  25.6766	 0.00041 	  25.6766	 0.00042 	735320.3330	 0.01515 
	 615	444567.5964	 0.01362 	444567.5964	 0.01411 	177827.0386	 0.00598 	  25.7184	 0.00041 	  25.7184	 0.00042 	736516.9487	 0.02164 
	 616	445289.8833	 0.01362 	445289.8833	 0.01410 	178115.9533	 0.00593 	  25.7602	 0.00041 	  25.7602	 0.00042 	737713.5644	 0.01785 
	 617	446012.1702	 0.01362 	446012.1702	 0.01410 	178404.8681	 0.00588 	  25.8019	 0.00041 	  25.8019	 0.00042 	738910.1800	 0.02218 
	 618	446734.4572	 0.01362 	446734.4572	 0.01410 	178693.7829	 0.00583 	  25.8437	 0.00041 	  25.8437	 0.00042 	740106.7957	 0.01623 
	 619	447456.7441	 0.01362 	447456.7441	 0.01410 	178982.6976	 0.00579 	  25.8855	 0.00041 	  25.8855	 0.00042 	741303.4114	 0.01785 
	 620	448179.0310	 0.01361 	448179.0310	 0.01410 	179271.6124	 0.00574 	  25.9273	 0.00041 	  25.9273	 0.00042 	742500.0271	 0.02326 
	 621	448901.3179	 0.01361 	448901.3179	 0.01410 	179560.5272	 0.00570 	  25.9691	 0.00041 	  25.9691	 0.00042 	743696.6427	 0.01839 
	 622	449623.6048	 0.01361 	449623.6048	 0.01410 	179849.4419	 0.00565 	  26.0109	 0.00041 	  26.0109	 0.00042 	744893.2584	 0.01623 
	 623	450345.8917	 0.01361 	450345.8917	 0.01410 	180138.3567	 0.00561 	  26.0526	 0.00041 	  26.0526	 0.00042 	746089.8741	 0.01515 
	 624	451068.1786	 0.01361 	451068.1786	 0.01410 	180427.2715	 0.00556 	  26.0944	 0.00041 	  26.0944	 0.00042 	747286.4898	 0.01785 
	 625	451790.4656	 0.01361 	451790.4656	 0.01409 	180716.1862	 0.00552 	  26.1362	 0.00041 	  26.1362	 0.00041 	748483.1055	 0.01677 
	 626	452512.7525	 0.01360 	452512.7525	 0.01409 	181005.1010	 0.00548 	  26.1780	 0.00041 	  26.1780	 0.00041 	749679.7211	 0.01136 
	 627	453235.0394	 0.01360 	453235.0394	 0.01409 	181294.0158	 0.00544 	  26.2198	 0.00041 	  26.2198	 0.00041 	750876.3368	 0.01948 
	 628	453957.3263	 0.01360 	453957.3263	 0.01409 	181582.9305	 0.00539 	  26.2616	 0.00041 	  26.2616	 0.00041 	752072.9525	 0.01028 
	 629	454679.6132	 0.01360 	454679.6132	 0.01409 	181871.8453	 0.00535 	  26.3033	 0.00041 	  26.3033	 0.00041 	753269.5682	 0.01894 
	 630	455401.9001	 0.01360 	455401.9001	 0.01409 	182160.7601	 0.00531 	  26.3451	 0.00041 	  26.3451	 0.00041 	754466.1838	 0.01948 
	 631	456124.1871	 0.01360 	456124.1871	 0.01409 	182449.6748	 0.00527 	  26.3869	 0.00041 	  26.3869	 0.00041 	755662.7995	 0.01839 
	 632	456846.4740	 0.01359 	456846.4740	 0.01409 	182738.5896	 0.00523 	  26.4287	 0.00041 	  26.4287	 0.00041 	756859.4152	 0.01785 
	 633	457568.7609	 0.01359 	457568.7609	 0.01409 	183027.5044	 0.00519 	  26.4705	 0.00041 	  26.4705	 0.00041 	758056.0309	 0.02110 
	 634	458291.0478	 0.01359 	458291.0478	 0.01409 	183316.4191	 0.00515 	  26.5123	 0.00041 	  26.5123	 0.00041 	759252.6465	 0.01839 
	 635	459013.3347	 0.01359 	459013.3347	 0.01408 	183605.3339	 0.00512 	  26.5541	 0.00040 	  26.5541	 0.00041 	760449.2622	 0.01515 
	 636	459735.6216	 0.01359 	459735.6216	 0.01408 	183894.2487	 0.00508 	  26.5958	 0.00040 	  26.5958	 0.00041 	761645.8779	 0.01136 
	 637	460457.9085	 0.01359 	460457.9085	 0.01408 	184183.1634	 0.00504 	  26.6376	 0.00040 	  26.6376	 0.00041 	762842.4936	 0.01569 
	 638	461180.1955	 0.01359 	461180.1955	 0.01408 	184472.0782	 0.00500 	  26.6794	 0.00040 	  26.6794	 0.00041 	764039.1092	 0.01353 
	 639	461902.4824	 0.01358 	461902.4824	 0.01408 	184760.9930	 0.00497 	  26.7212	 0.00040 	  26.7212	 0.00041 	765235.7249	 0.01569 
	 640	462624.7693	 0.01358 	462624.7693	 0.01408 	185049.9077	 0.00493 	  26.7630	 0.00040 	  26.7630	 0.00041 	766432.3406	 0.01515 
	 641	463347.0562	 0.01358 	463347.0562	 0.01408 	185338.8225	 0.00489 	  26.8048	 0.00040 	  26.8048	 0.00041 	767628.9563	 0.01515 
	 642	464069.3431	 0.01358 	464069.3431	 0.01408 	185627.7372	 0.00486 	  26.8465	 0.00040 	  26.8465	 0.00041 	768825.5719	 0.01353 
	 643	464791.6300	 0.01358 	464791.6300	 0.01408 	185916.6520	 0.00482 	  26.8883	 0.00040 	  26.8883	 0.00041 	770022.1876	 0.01515 
	 644	465513.9170	 0.01358 	465513.9170	 0.01408 	186205.5668	 0.00479 	  26.9301	 0.00040 	  26.9301	 0.00041 	771218.8033	 0.01569 
	 645	466236.2039	 0.01357 	466236.2039	 0.01407 	186494.4815	 0.00475 	  26.9719	 0.00040 	  26.9719	 0.00041 	772415.4190	 0.01785 
	 646	466958.4908	 0.01357 	466958.4908	 0.01407 	186783.3963	 0.00472 	  27.0137	 0.00040 	  27.0137	 0.00041 	773612.0347	 0.01785 
	 647	467680.7777	 0.01357 	467680.7777	 0.01407 	187072.3111	 0.00469 	  27.0555	 0.00040 	  27.0555	 0.00041 	774808.6503	 0.01894 
	 648	468403.0646	 0.01357 	468403.0646	 0.01407 	187361.2258	 0.00465 	  27.0973	 0.00040 	  27.0973	 0.00041 	776005.2660	 0.01948 
	 649	469125.3515	 0.01357 	469125.3515	 0.01407 	187650.1406	 0.00462 	  27.1390	 0.00040 	  27.1390	 0.00041 	777201.8817	 0.01623 
	 650	469847.6384	 0.01357 	469847.6384	 0.01407 	187939.0554	 0.00459 	  27.1808	 0.00039 	  27.1808	 0.00041 	778398.4974	 0.02002 
	 651	470569.9254	 0.01357 	470569.9254	 0.01407 	188227.9701	 0.00456 	  27.2226	 0.00039 	  27.2226	 0.00041 	779595.1130	 0.01461 
	 652	471292.2123	 0.01356 	471292.2123	 0.01407 	188516.8849	 0.00452 	  27.2644	 0.00039 	  27.2644	 0.00041 	780791.7287	 0.01515 
	 653	472014.4992	 0.01356 	472014.4992	 0.01407 	188805.7997	 0.00449 	  27.3062	 0.00039 	  27.3062	 0.00041 	781988.3444	 0.01190 
	 654	472736.7861	 0.01356 	472736.7861	 0.01407 	189094.7144	 0.00446 	  27.3480	 0.00039 	  27.3480	 0.00041 	783184.9601	 0.01677 
	 655	473459.0730	 0.01356 	473459.0730	 0.01406 	189383.6292	 0.00443 	  27.3897	 0.00039 	  27.3897	 0.00041 	784381.5757	 0.01515 
	 656	474181.3599	 0.01356 	474181.3599	 0.01406 	189672.5440	 0.00440 	  27.4315	 0.00039 	  27.4315	 0.00041 	785578.1914	 0.01190 
	 657	474903.6469	 0.01356 	474903.6469	 0.01406 	189961.4587	 0.00437 	  27.4733	 0.00039 	  27.4733	 0.00041 	786774.8071	 0.01569 
	 658	475625.9338	 0.01356 	475625.9338	 0.01406 	190250.3735	 0.00434 	  27.5151	 0.00039 	  27.5151	 0.00041 	787971.4228	 0.01190 
	 659	476348.2207	 0.01355 	476348.2207	 0.01406 	190539.2883	 0.00431 	  27.5569	 0.00039 	  27.5569	 0.00041 	789168.0384	 0.02002 
	 660	477070.5076	 0.01355 	477070.5076	 0.01406 	190828.2030	 0.00428 	  27.5987	 0.00039 	  27.5987	 0.00040 	790364.6541	 0.01515 
	 661	477792.7945	 0.01355 	477792.7945	 0.01406 	191117.1178	 0.00425 	  27.6405	 0.00039 	  27.6405	 0.00040 	791561.2698	 0.01731 
	 662	478515.0814	 0.01355 	478515.0814	 0.01406 	191406.0326	 0.00423 	  27.6822	 0.00039 	  27.6822	 0.00040 	792757.8855	 0.01623 
	 663	479237.3683	 0.01355 	479237.3683	 0.01406 	191694.9473	 0.00420 	  27.7240	 0.00039 	  27.7240	 0.00040 	793954.5011	 0.01623 
	 664	479959.6553	 0.01355 	479959.6553	 0.01406 	191983.8621	 0.00417 	  27.7658	 0.00039 	  27.7658	 0.00040 	795151.1168	 0.01461 
	 665	480681.9422	 0.01355 	480681.9422	 0.01406 	192272.7769	 0.00414 	  27.8076	 0.00039 	  27.8076	 0.00040 	796347.7325	 0.01298 
	 666	481404.2291	 0.01354 	481404.2291	 0.01405 	192561.6916	 0.00412 	  27.8494	 0.00039 	  27.8494	 0.00040 	797544.3482	 0.01244 
	 667	482126.5160	 0.01354 	482126.5160	 0.01405 	192850.6064	 0.00409 	  27.8912	 0.00039 	  27.8912	 0.00040 	798740.9639	 0.01190 
	 668	482848.8029	 0.01354 	482848.8029	 0.01405 	193139.5212	 0.00406 	  27.9329	 0.00039 	  27.9329	 0.00040 	799937.5795	 0.01407 
	 669	483571.0898	 0.01354 	483571.0898	 0.01405 	193428.4359	 0.00404 	  27.9747	 0.00039 	  27.9747	 0.00040 	801134.1952	 0.01298 
	 670	484293.3768	 0.01354 	484293.3768	 0.01405 	193717.3507	 0.00401 	  28.0165	 0.00039 	  28.0165	 0.00040 	802330.8109	 0.01244 
	 671	485015.6637	 0.01354 	485015.6637	 0.01405 	194006.2655	 0.00399 	  28.0583	 0.00039 	  28.0583	 0.00040 	803527.4266	 0.01136 
	 672	485737.9506	 0.01354 	485737.9506	 0.01405 	194295.1802	 0.00396 	  28.1001	 0.00039 	  28.1001	 0.00040 	804724.0422	 0.01407 
	 673	486460.2375	 0.01353 	486460.2375	 0.01405 	194584.0950	 0.00393 	  28.1419	 0.00039 	  28.1419	 0.00040 	805920.6579	 0.01894 
	 674	487182.5244	 0.01353 	487182.5244	 0.01405 	194873.0098	 0.00391 	  28.1837	 0.00038 	  28.1837	 0.00040 	807117.2736	 0.01353 
	 675	487904.8113	 0.01353 	487904.8113	 0.01405 	195161.9245	 0.00389 	  28.2254	 0.00038 	  28.2254	 0.00040 	808313.8893	 0.01244 
	 676	488627.0982	 0.01353 	488627.0982	 0.01405 	195450.8393	 0.00386 	  28.2672	 0.00038 	  28.2672	 0.00040 	809510.5049	 0.01190 
	 677	489349.3852	 0.01353 	489349.3852	 0.01404 	195739.7541	 0.00384 	  28.3090	 0.00038 	  28.3090	 0.00040 	810707.1206	 0.01894 
	 678	490071.6721	 0.01353 	490071.6721	 0.01404 	196028.6688	 0.00381 	  28.3508	 0.00038 	  28.3508	 0.00040 	811903.7363	 0.01407 
	 679	490793.9590	 0.01353 	490793.9590	 0.01404 	196317.5836	 0.00379 	  28.3926	 0.00038 	  28.3926	 0.00040 	813100.3520	 0.01569 
	 680	491516.2459	 0.01353 	491516.2459	 0.01404 	196606.4984	 0.00377 	  28.4344	 0.00038 	  28.4344	 0.00040 	814296.9676	 0.01028 
	 681	492238.5328	 0.01352 	492238.5328	 0.01404 	196895.4131	 0.00374 	  28.4761	 0.00038 	  28.4761	 0.00040 	815493.5833	 0.01136 
	 682	492960.8197	 0.01352 	492960.8197	 0.01404 	197184.3279	 0.00372 	  28.5179	 0.00038 	  28.5179	 0.00040 	816690.1990	 0.01407 
	 683	493683.1067	 0.01352 	493683.1067	 0.01404 	197473.2427	 0.00370 	  28.5597	 0.00038 	  28.5597	 0.00040 	817886.8147	 0.01190 
	 684	494405.3936	 0.01352 	494405.3936	 0.01404 	197762.1574	 0.00368 	  28.6015	 0.00038 	  28.6015	 0.00040 	819083.4303	 0.01623 
	 685	495127.6805	 0.01352 	495127.6805	 0.01404 	198051.0722	 0.00366 	  28.6433	 0.00038 	  28.6433	 0.00040 	820280.0460	 0.01407 
	 686	495849.9674	 0.01352 	495849.9674	 0.01404 	198339.9870	 0.00363 	  28.6851	 0.00039 	  28.6851	 0.00040 	821476.6617	 0.01136 
	 687	496572.2543	 0.01352 	496572.2543	 0.01404 	198628.9017	 0.00361 	  28.7269	 0.00039 	  28.7269	 0.00040 	822673.2774	 0.01407 
	 688	497294.5412	 0.01351 	497294.5412	 0.01403 	198917.8165	 0.00359 	  28.7686	 0.00039 	  28.7686	 0.00040 	823869.8931	 0.01353 
	 689	498016.8281	 0.01351 	498016.8281	 0.01403 	199206.7313	 0.00357 	  28.8104	 0.00039 	  28.8104	 0.00040 	825066.5087	 0.01569 
	 690	498739.1151	 0.01351 	498739.1151	 0.01403 	199495.6460	 0.00355 	  28.8522	 0.00039 	  28.8522	 0.00040 	826263.1244	 0.00866 
	 691	499461.4020	 0.01351 	499461.4020	 0.01403 	199784.5608	 0.00353 	  28.8940	 0.00039 	  28.8940	 0.00040 	827459.7401	 0.01244 
	 692	500183.6889	 0.01351 	500183.6889	 0.01403 	200073.4756	 0.00351 	  28.9358	 0.00039 	  28.9358	 0.00040 	828656.3558	 0.01623 
	 693	500905.9758	 0.01351 	500905.9758	 0.01403 	200362.3903	 0.00349 	  28.9776	 0.00039 	  28.9776	 0.00040 	829852.9714	 0.01244 
	 694	501628.2627	 0.01351 	501628.2627	 0.01403 	200651.3051	 0.00347 	  29.0193	 0.00039 	  29.0193	 0.00040 	831049.5871	 0.01731 
	 695	502350.5496	 0.01351 	502350.5496	 0.01403 	200940.2199	 0.00345 	  29.0611	 0.00039 	  29.0611	 0.00040 	832246.2028	 0.01569 
	 696	503072.8366	 0.01350 	503072.8366	 0.01403 	201229.1346	 0.00343 	  29.1029	 0.00039 	  29.1029	 0.00040 	833442.8185	 0.01407 
	 697	503795.1235	 0.01350 	503795.1235	 0.01403 	201518.0494	 0.00341 	  29.1447	 0.00038 	  29.1447	 0.00040 	834639.4341	 0.01677 
	 698	504517.4104	 0.01350 	504517.4104	 0.01403 	201806.9642	 0.00339 	  29.1865	 0.00038 	  29.1865	 0.00040 	835836.0498	 0.01677 
	 699	505239.6973	 0.01350 	505239.6973	 0.01403 	202095.8789	 0.00337 	  29.2283	 0.00038 	  29.2283	 0.00040 	837032.6655	 0.01298 
	 700	505961.9842	 0.01350 	505961.9842	 0.01402 	202384.7937	 0.00336 	  29.2700	 0.00038 	  29.2700	 0.00040 	838229.2812	 0.01190 
	 701	506684.2711	 0.01350 	506684.2711	 0.01402 	202673.7085	 0.00334 	  29.3118	 0.00038 	  29.3118	 0.00040 	839425.8968	 0.00703 
	 702	507406.5580	 0.01350 	507406.5580	 0.01402 	202962.6232	 0.00332 	  29.3536	 0.00038 	  29.3536	 0.00040 	840622.5125	 0.01028 
	 703	508128.8450	 0.01350 	508128.8450	 0.01402 	203251.5380	 0.00330 	  29.3954	 0.00038 	  29.3954	 0.00040 	841819.1282	 0.01569 
	 704	508851.1319	 0.01349 	508851.1319	 0.01402 	203540.4528	 0.00328 	  29.4372	 0.00038 	  29.4372	 0.00040 	843015.7439	 0.01298 
	 705	509573.4188	 0.01349 	509573.4188	 0.01402 	203829.3675	 0.00327 	  29.4790	 0.00038 	  29.4790	 0.00040 	844212.3595	 0.01461 
	 706	510295.7057	 0.01349 	510295.7057	 0.01402 	204118.2823	 0.00325 	  29.5208	 0.00038 	  29.5208	 0.00040 	845408.9752	 0.01244 
	 707	511017.9926	 0.01349 	511017.9926	 0.01402 	204407.1970	 0.00323 	  29.5625	 0.00038 	  29.5625	 0.00040 	846605.5909	 0.01623 
	 708	511740.2795	 0.01349 	511740.2795	 0.01402 	204696.1118	 0.00322 	  29.6043	 0.00038 	  29.6043	 0.00040 	847802.2066	 0.01190 
	 709	512462.5665	 0.01349 	512462.5665	 0.01402 	204985.0266	 0.00320 	  29.6461	 0.00038 	  29.6461	 0.00040 	848998.8223	 0.01244 
	 710	513184.8534	 0.01349 	513184.8534	 0.01402 	205273.9413	 0.00318 	  29.6879	 0.00038 	  29.6879	 0.00040 	850195.4379	 0.01677 
	 711	513907.1403	 0.01349 	513907.1403	 0.01402 	205562.8561	 0.00317 	  29.7297	 0.00038 	  29.7297	 0.00040 	851392.0536	 0.01298 
	 712	514629.4272	 0.01348 	514629.4272	 0.01401 	205851.7709	 0.00315 	  29.7715	 0.00038 	  29.7715	 0.00040 	852588.6693	 0.01028 
	 713	515351.7141	 0.01348 	515351.7141	 0.01401 	206140.6856	 0.00313 	  29.8132	 0.00037 	  29.8132	 0.00040 	853785.2850	 0.01461 
	 714	516074.0010	 0.01348 	516074.0010	 0.01401 	206429.6004	 0.00312 	  29.8550	 0.00037 	  29.8550	 0.00040 	854981.9006	 0.01028 
	 715	516796.2879	 0.01348 	516796.2879	 0.01401 	206718.5152	 0.00310 	  29.8968	 0.00037 	  29.8968	 0.00039 	856178.5163	 0.01677 
	 716	517518.5749	 0.01348 	517518.5749	 0.01401 	207007.4299	 0.00309 	  29.9386	 0.00037 	  29.9386	 0.00039 	857375.1320	 0.01569 
	 717	518240.8618	 0.01348 	518240.8618	 0.01401 	207296.3447	 0.00307 	  29.9804	 0.00037 	  29.9804	 0.00039 	858571.7477	 0.01785 
	 718	518963.1487	 0.01348 	518963.1487	 0.01401 	207585.2595	 0.00306 	  30.0222	 0.00037 	  30.0222	 0.00039 	859768.3633	 0.01461 
	 719	519685.4356	 0.01348 	519685.4356	 0.01401 	207874.1742	 0.00304 	  30.0640	 0.00037 	  30.0640	 0.00039 	860964.9790	 0.01298 
	 720	520407.7225	 0.01347 	520407.7225	 0.01401 	208163.0890	 0.00303 	  30.1057	 0.00037 	  30.1057	 0.00039 	862161.5947	 0.01785 
	 721	521130.0094	 0.01347 	521130.0094	 0.01401 	208452.0038	 0.00301 	  30.1475	 0.00037 	  30.1475	 0.00039 	863358.2104	 0.01353 
	 722	521852.2964	 0.01347 	521852.2964	 0.01401 	208740.9185	 0.00300 	  30.1893	 0.00037 	  30.1893	 0.00039 	864554.8260	 0.01353 
	 723	522574.5833	 0.01347 	522574.5833	 0.01401 	209029.8333	 0.00298 	  30.2311	 0.00037 	  30.2311	 0.00039 	865751.4417	 0.01677 
	 724	523296.8702	 0.01347 	523296.8702	 0.01401 	209318.7481	 0.00297 	  30.2729	 0.00037 	  30.2729	 0.00039 	866948.0574	 0.00920 
	 725	524019.1571	 0.01347 	524019.1571	 0.01400 	209607.6628	 0.00295 	  30.3147	 0.00037 	  30.3147	 0.00039 	868144.6731	 0.00541 
	 726	524741.4440	 0.01347 	524741.4440	 0.01400 	209896.5776	 0.00294 	  30.3564	 0.00037 	  30.3564	 0.00039 	869341.2887	 0.01569 
	 727	525463.7309	 0.01347 	525463.7309	 0.01400 	210185.4924	 0.00293 	  30.3982	 0.00037 	  30.3982	 0.00039 	870537.9044	 0.01461 
	 728	526186.0178	 0.01347 	526186.0178	 0.01400 	210474.4071	 0.00291 	  30.4400	 0.00037 	  30.4400	 0.00039 	871734.5201	 0.01677 
	 729	526908.3048	 0.01346 	526908.3048	 0.01400 	210763.3219	 0.00290 	  30.4818	 0.00037 	  30.4818	 0.00039 	872931.1358	 0.01136 
	 730	527630.5917	 0.01346 	527630.5917	 0.01400 	211052.2367	 0.00289 	  30.5236	 0.00037 	  30.5236	 0.00039 	874127.7515	 0.01461 
	 731	528352.8786	 0.01346 	528352.8786	 0.01400 	211341.1514	 0.00287 	  30.5654	 0.00037 	  30.5654	 0.00039 	875324.3671	 0.01839 
	 732	529075.1655	 0.01346 	529075.1655	 0.01400 	211630.0662	 0.00286 	  30.6072	 0.00037 	  30.6072	 0.00039 	876520.9828	 0.01298 
	 733	529797.4524	 0.01346 	529797.4524	 0.01400 	211918.9810	 0.00285 	  30.6489	 0.00037 	  30.6489	 0.00039 	877717.5985	 0.01677 
	 734	530519.7393	 0.01346 	530519.7393	 0.01400 	212207.8957	 0.00283 	  30.6907	 0.00036 	  30.6907	 0.00039 	878914.2142	 0.01082 
	 735	531242.0263	 0.01346 	531242.0263	 0.01400 	212496.8105	 0.00282 	  30.7325	 0.00036 	  30.7325	 0.00039 	880110.8298	 0.01298 
	 736	531964.3132	 0.01346 	531964.3132	 0.01400 	212785.7253	 0.00281 	  30.7743	 0.00036 	  30.7743	 0.00039 	881307.4455	 0.00974 
	 737	532686.6001	 0.01346 	532686.6001	 0.01400 	213074.6400	 0.00280 	  30.8161	 0.00036 	  30.8161	 0.00039 	882504.0612	 0.01028 
	 738	533408.8870	 0.01345 	533408.8870	 0.01400 	213363.5548	 0.00279 	  30.8579	 0.00036 	  30.8579	 0.00039 	883700.6769	 0.01353 
	 739	534131.1739	 0.01345 	534131.1739	 0.01399 	213652.4696	 0.00277 	  30.8996	 0.00036 	  30.8996	 0.00039 	884897.2925	 0.01461 
	 740	534853.4608	 0.01345 	534853.4608	 0.01399 	213941.3843	 0.00276 	  30.9414	 0.00036 	  30.9414	 0.00039 	886093.9082	 0.01136 
	 741	535575.7477	 0.01345 	535575.7477	 0.01399 	214230.2991	 0.00275 	  30.9832	 0.00036 	  30.9832	 0.00039 	887290.5239	 0.01082 
	 742	536298.0347	 0.01345 	536298.0347	 0.01399 	214519.2139	 0.00274 	  31.0250	 0.00036 	  31.0250	 0.00039 	888487.1396	 0.01190 
	 743	537020.3216	 0.01345 	537020.3216	 0.01399 	214808.1286	 0.00273 	  31.0668	 0.00036 	  31.0668	 0.00038 	889683.7552	 0.00920 
	 744	537742.6085	 0.01345 	537742.6085	 0.01399 	215097.0434	 0.00271 	  31.1086	 0.00036 	  31.1086	 0.00038 	890880.3709	 0.01407 
	 745	538464.8954	 0.01345 	538464.8954	 0.01399 	215385.9582	 0.00270 	  31.1504	 0.00036 	  31.1504	 0.00038 	892076.9866	 0.01407 
	 746	539187.1823	 0.01345 	539187.1823	 0.01399 	215674.8729	 0.00269 	  31.1921	 0.00036 	  31.1921	 0.00038 	893273.6023	 0.01298 
	 747	539909.4692	 0.01344 	539909.4692	 0.01399 	215963.7877	 0.00268 	  31.2339	 0.00036 	  31.2339	 0.00038 	894470.2179	 0.01244 
	 748	540631.7562	 0.01344 	540631.7562	 0.01399 	216252.7025	 0.00267 	  31.2757	 0.00036 	  31.2757	 0.00038 	895666.8336	 0.00974 
	 749	541354.0431	 0.01344 	541354.0431	 0.01399 	216541.6172	 0.00266 	  31.3175	 0.00036 	  31.3175	 0.00038 	896863.4493	 0.01028 
	 750	542076.3300	 0.01344 	542076.3300	 0.01399 	216830.5320	 0.00265 	  31.3593	 0.00036 	  31.3593	 0.00038 	898060.0650	 0.01407 
	 751	542798.6169	 0.01344 	542798.6169	 0.01399 	217119.4468	 0.00264 	  31.4011	 0.00036 	  31.4011	 0.00038 	899256.6807	 0.00920 
	 752	543520.9038	 0.01344 	543520.9038	 0.01399 	217408.3615	 0.00263 	  31.4428	 0.00036 	  31.4428	 0.00038 	900453.2963	 0.01244 
	 753	544243.1907	 0.01344 	544243.1907	 0.01398 	217697.2763	 0.00262 	  31.4846	 0.00036 	  31.4846	 0.00038 	901649.9120	 0.01623 
	 754	544965.4776	 0.01344 	544965.4776	 0.01398 	217986.1911	 0.00261 	  31.5264	 0.00036 	  31.5264	 0.00038 	902846.5277	 0.01569 
	 755	545687.7646	 0.01344 	545687.7646	 0.01398 	218275.1058	 0.00260 	  31.5682	 0.00036 	  31.5682	 0.00038 	904043.1434	 0.01569 
	 756	546410.0515	 0.01343 	546410.0515	 0.01398 	218564.0206	 0.00259 	  31.6100	 0.00036 	  31.6100	 0.00038 	905239.7590	 0.01136 
	 757	547132.3384	 0.01343 	547132.3384	 0.01398 	218852.9354	 0.00258 	  31.6518	 0.00035 	  31.6518	 0.00038 	906436.3747	 0.01244 
	 758	547854.6253	 0.01343 	547854.6253	 0.01398 	219141.8501	 0.00257 	  31.6936	 0.00035 	  31.6936	 0.00038 	907632.9904	 0.00812 
	 759	548576.9122	 0.01343 	548576.9122	 0.01398 	219430.7649	 0.00256 	  31.7353	 0.00035 	  31.7353	 0.00038 	908829.6061	 0.01677 
	 760	549299.1991	 0.01343 	549299.1991	 0.01398 	219719.6797	 0.00255 	  31.7771	 0.00035 	  31.7771	 0.00038 	910026.2217	 0.01244 
	 761	550021.4861	 0.01343 	550021.4861	 0.01398 	220008.5944	 0.00254 	  31.8189	 0.00035 	  31.8189	 0.00038 	911222.8374	 0.00920 
	 762	550743.7730	 0.01343 	550743.7730	 0.01398 	220297.5092	 0.00253 	  31.8607	 0.00035 	  31.8607	 0.00038 	912419.4531	 0.00920 
	 763	551466.0599	 0.01343 	551466.0599	 0.01398 	220586.4240	 0.00252 	  31.9025	 0.00035 	  31.9025	 0.00038 	913616.0688	 0.01190 
	 764	552188.3468	 0.01343 	552188.3468	 0.01398 	220875.3387	 0.00251 	  31.9443	 0.00035 	  31.9443	 0.00038 	914812.6844	 0.01298 
	 765	552910.6337	 0.01343 	552910.6337	 0.01398 	221164.2535	 0.00250 	  31.9860	 0.00035 	  31.9860	 0.00038 	916009.3001	 0.01731 
	 766	553632.9206	 0.01342 	553632.9206	 0.01398 	221453.1683	 0.00249 	  32.0278	 0.00035 	  32.0278	 0.00038 	917205.9158	 0.00920 
	 767	554355.2075	 0.01342 	554355.2075	 0.01397 	221742.0830	 0.00248 	  32.0696	 0.00035 	  32.0696	 0.00038 	918402.5315	 0.01515 
	 768	555077.4945	 0.01342 	555077.4945	 0.01397 	222030.9978	 0.00247 	  32.1114	 0.00035 	  32.1114	 0.00038 	919599.1471	 0.00974 
	 769	555799.7814	 0.01342 	555799.7814	 0.01397 	222319.9126	 0.00246 	  32.1532	 0.00035 	  32.1532	 0.00038 	920795.7628	 0.01190 
	 770	556522.0683	 0.01342 	556522.0683	 0.01397 	222608.8273	 0.00246 	  32.1950	 0.00035 	  32.1950	 0.00038 	921992.3785	 0.01136 
	 771	557244.3552	 0.01342 	557244.3552	 0.01397 	222897.7421	 0.00245 	  32.2367	 0.00035 	  32.2367	 0.00038 	923188.9942	 0.01298 
	 772	557966.6421	 0.01342 	557966.6421	 0.01397 	223186.6568	 0.00244 	  32.2785	 0.00035 	  32.2785	 0.00038 	924385.6098	 0.01190 
	 773	558688.9290	 0.01342 	558688.9290	 0.01397 	223475.5716	 0.00243 	  32.3203	 0.00035 	  32.3203	 0.00038 	925582.2255	 0.01082 
	 774	559411.2160	 0.01342 	559411.2160	 0.01397 	223764.4864	 0.00242 	  32.3621	 0.00035 	  32.3621	 0.00038 	926778.8412	 0.00974 
	 775	560133.5029	 0.01342 	560133.5029	 0.01397 	224053.4011	 0.00241 	  32.4039	 0.00035 	  32.4039	 0.00038 	927975.4569	 0.00866 
	 776	560855.7898	 0.01341 	560855.7898	 0.01397 	224342.3159	 0.00240 	  32.4457	 0.00035 	  32.4457	 0.00037 	929172.0726	 0.01190 
	 777	561578.0767	 0.01341 	561578.0767	 0.01397 	224631.2307	 0.00240 	  32.4875	 0.00035 	  32.4875	 0.00037 	930368.6882	 0.01244 
	 778	562300.3636	 0.01341 	562300.3636	 0.01397 	224920.1454	 0.00239 	  32.5292	 0.00034 	  32.5292	 0.00037 	931565.3039	 0.01028 
	 779	563022.6505	 0.01341 	563022.6505	 0.01397 	225209.0602	 0.00238 	  32.5710	 0.00034 	  32.5710	 0.00037 	932761.9196	 0.01190 
	 780	563744.9374	 0.01341 	563744.9374	 0.01397 	225497.9750	 0.00237 	  32.6128	 0.00034 	  32.6128	 0.00037 	933958.5353	 0.01461 
	 781	564467.2244	 0.01341 	564467.2244	 0.01397 	225786.8897	 0.00236 	  32.6546	 0.00034 	  32.6546	 0.00037 	935155.1509	 0.01082 
	 782	565189.5113	 0.01341 	565189.5113	 0.01396 	226075.8045	 0.00236 	  32.6964	 0.00034 	  32.6964	 0.00037 	936351.7666	 0.01028 
	 783	565911.7982	 0.01341 	565911.7982	 0.01396 	226364.7193	 0.00235 	  32.7382	 0.00034 	  32.7382	 0.00037 	937548.3823	 0.01353 
	 784	566634.0851	 0.01341 	566634.0851	 0.01396 	226653.6340	 0.00234 	  32.7799	 0.00034 	  32.7799	 0.00037 	938744.9980	 0.01298 
	 785	567356.3720	 0.01341 	567356.3720	 0.01396 	226942.5488	 0.00233 	  32.8217	 0.00034 	  32.8217	 0.00037 	939941.6136	 0.01082 
	 786	568078.6589	 0.01340 	568078.6589	 0.01396 	227231.4636	 0.00233 	  32.8635	 0.00034 	  32.8635	 0.00037 	941138.2293	 0.00866 
	 787	568800.9459	 0.01340 	568800.9459	 0.01396 	227520.3783	 0.00232 	  32.9053	 0.00034 	  32.9053	 0.00037 	942334.8450	 0.01461 
	 788	569523.2328	 0.01340 	569523.2328	 0.01396 	227809.2931	 0.00231 	  32.9471	 0.00034 	  32.9471	 0.00037 	943531.4607	 0.01353 
	 789	570245.5197	 0.01340 	570245.5197	 0.01396 	228098.2079	 0.00230 	  32.9889	 0.00034 	  32.9889	 0.00037 	944728.0763	 0.01353 
	 790	570967.8066	 0.01340 	570967.8066	 0.01396 	228387.1226	 0.00230 	  33.0307	 0.00034 	  33.0307	 0.00037 	945924.6920	 0.01244 
	 791	571690.0935	 0.01340 	571690.0935	 0.01396 	228676.0374	 0.00229 	  33.0724	 0.00034 	  33.0724	 0.00037 	947121.3077	 0.01298 
	 792	572412.3804	 0.01340 	572412.3804	 0.01396 	228964.9522	 0.00228 	  33.1142	 0.00034 	  33.1142	 0.00037 	948317.9234	 0.01136 
	 793	573134.6673	 0.01340 	573134.6673	 0.01396 	229253.8669	 0.00228 	  33.1560	 0.00034 	  33.1560	 0.00037 	949514.5390	 0.00866 
	 794	573856.9543	 0.01340 	573856.9543	 0.01396 	229542.7817	 0.00227 	  33.1978	 0.00034 	  33.1978	 0.00037 	950711.1547	 0.01028 
	 795	574579.2412	 0.01340 	574579.2412	 0.01396 	229831.6965	 0.00226 	  33.2396	 0.00034 	  33.2396	 0.00037 	951907.7704	 0.00866 
	 796	575301.5281	 0.01339 	575301.5281	 0.01396 	230120.6112	 0.00226 	  33.2814	 0.00033 	  33.2814	 0.00037 	953104.3861	 0.01515 
	 797	576023.8150	 0.01339 	576023.8150	 0.01396 	230409.5260	 0.00225 	  33.3231	 0.00033 	  33.3231	 0.00037 	954301.0018	 0.00974 
	 798	576746.1019	 0.01339 	576746.1019	 0.01395 	230698.4408	 0.00224 	  33.3649	 0.00033 	  33.3649	 0.00037 	955497.6174	 0.01082 
	 799	577468.3888	 0.01339 	577468.3888	 0.01395 	230987.3555	 0.00224 	  33.4067	 0.00033 	  33.4067	 0.00037 	956694.2331	 0.01353 
	 800	578190.6758	 0.01339 	578190.6758	 0.01395 	231276.2703	 0.00223 	  33.4485	 0.00033 	  33.4485	 0.00037 	957890.8488	 0.00866 
	 801	578912.9627	 0.01339 	578912.9627	 0.01395 	231565.1851	 0.00222 	  33.4903	 0.00033 	  33.4903	 0.00037 	959087.4645	 0.00812 
	 802	579635.2496	 0.01339 	579635.2496	 0.01395 	231854.0998	 0.00222 	  33.5321	 0.00033 	  33.5321	 0.00037 	960284.0801	 0.00866 
	 803	580357.5365	 0.01339 	580357.5365	 0.01395 	232143.0146	 0.00221 	  33.5739	 0.00033 	  33.5739	 0.00037 	961480.6958	 0.01082 
	 804	581079.8234	 0.01339 	581079.8234	 0.01395 	232431.9294	 0.00220 	  33.6156	 0.00033 	  33.6156	 0.00037 	962677.3115	 0.00974 
	 805	581802.1103	 0.01339 	581802.1103	 0.01395 	232720.8441	 0.00220 	  33.6574	 0.00033 	  33.6574	 0.00036 	963873.9272	 0.00812 
	 806	582524.3972	 0.01339 	582524.3972	 0.01395 	233009.7589	 0.00219 	  33.6992	 0.00033 	  33.6992	 0.00036 	965070.5428	 0.00812 
	 807	583246.6842	 0.01338 	583246.6842	 0.01395 	233298.6737	 0.00219 	  33.7410	 0.00033 	  33.7410	 0.00036 	966267.1585	 0.01136 
	 808	583968.9711	 0.01338 	583968.9711	 0.01395 	233587.5884	 0.00218 	  33.7828	 0.00033 	  33.7828	 0.00036 	967463.7742	 0.00866 
	 809	584691.2580	 0.01338 	584691.2580	 0.01395 	233876.5032	 0.00217 	  33.8246	 0.00033 	  33.8246	 0.00036 	968660.3899	 0.00974 
	 810	585413.5449	 0.01338 	585413.5449	 0.01395 	234165.4180	 0.00217 	  33.8663	 0.00033 	  33.8663	 0.00036 	969857.0055	 0.00866 
	 811	586135.8318	 0.01338 	586135.8318	 0.01395 	234454.3327	 0.00216 	  33.9081	 0.00033 	  33.9081	 0.00036 	971053.6212	 0.00920 
	 812	586858.1187	 0.01338 	586858.1187	 0.01395 	234743.2475	 0.00216 	  33.9499	 0.00033 	  33.9499	 0.00036 	972250.2369	 0.01028 
	 813	587580.4057	 0.01338 	587580.4057	 0.01395 	235032.1623	 0.00215 	  33.9917	 0.00033 	  33.9917	 0.00036 	973446.8526	 0.00920 
	 814	588302.6926	 0.01338 	588302.6926	 0.01395 	235321.0770	 0.00215 	  34.0335	 0.00033 	  34.0335	 0.00036 	974643.4682	 0.01298 
	 815	589024.9795	 0.01338 	589024.9795	 0.01394 	235609.9918	 0.00214 	  34.0753	 0.00033 	  34.0753	 0.00036 	975840.0839	 0.00595 
	 816	589747.2664	 0.01338 	589747.2664	 0.01394 	235898.9066	 0.00213 	  34.1171	 0.00033 	  34.1171	 0.00036 	977036.6996	 0.00920 
	 817	590469.5533	 0.01338 	590469.5533	 0.01394 	236187.8213	 0.00213 	  34.1588	 0.00033 	  34.1588	 0.00036 	978233.3153	 0.00433 
	 818	591191.8402	 0.01337 	591191.8402	 0.01394 	236476.7361	 0.00212 	  34.2006	 0.00033 	  34.2006	 0.00036 	979429.9310	 0.01353 
	 819	591914.1271	 0.01337 	591914.1271	 0.01394 	236765.6509	 0.00212 	  34.2424	 0.00033 	  34.2424	 0.00036 	980626.5466	 0.01298 
	 820	592636.4141	 0.01337 	592636.4141	 0.01394 	237054.5656	 0.00211 	  34.2842	 0.00033 	  34.2842	 0.00036 	981823.1623	 0.00703 
	 821	593358.7010	 0.01337 	593358.7010	 0.01394 	237343.4804	 0.00211 	  34.3260	 0.00033 	  34.3260	 0.00036 	983019.7780	 0.01082 
	 822	594080.9879	 0.01337 	594080.9879	 0.01394 	237632.3952	 0.00210 	  34.3678	 0.00033 	  34.3678	 0.00036 	984216.3937	 0.00920 
	 823	594803.2748	 0.01337 	594803.2748	 0.01394 	237921.3099	 0.00210 	  34.4095	 0.00033 	  34.4095	 0.00036 	985413.0093	 0.01190 
	 824	595525.5617	 0.01337 	595525.5617	 0.01394 	238210.2247	 0.00209 	  34.4513	 0.00033 	  34.4513	 0.00036 	986609.6250	 0.00974 
	 825	596247.8486	 0.01337 	596247.8486	 0.01394 	238499.1395	 0.00209 	  34.4931	 0.00033 	  34.4931	 0.00036 	987806.2407	 0.01298 
	 826	596970.1356	 0.01337 	596970.1356	 0.01394 	238788.0542	 0.00208 	  34.5349	 0.00033 	  34.5349	 0.00036 	989002.8564	 0.00866 
	 827	597692.4225	 0.01337 	597692.4225	 0.01394 	239076.9690	 0.00208 	  34.5767	 0.00033 	  34.5767	 0.00036 	990199.4720	 0.00920 
	 828	598414.7094	 0.01337 	598414.7094	 0.01394 	239365.8838	 0.00207 	  34.6185	 0.00033 	  34.6185	 0.00036 	991396.0877	 0.01028 
	 829	599136.9963	 0.01336 	599136.9963	 0.01394 	239654.7985	 0.00207 	  34.6603	 0.00033 	  34.6603	 0.00036 	992592.7034	 0.00866 
	 830	599859.2832	 0.01336 	599859.2832	 0.01394 	239943.7133	 0.00206 	  34.7020	 0.00033 	  34.7020	 0.00036 	993789.3191	 0.01082 
	 831	600581.5701	 0.01336 	600581.5701	 0.01394 	240232.6281	 0.00206 	  34.7438	 0.00033 	  34.7438	 0.00035 	994985.9347	 0.01082 
	 832	601303.8570	 0.01336 	601303.8570	 0.01393 	240521.5428	 0.00205 	  34.7856	 0.00033 	  34.7856	 0.00035 	996182.5504	 0.00974 
	 833	602026.1440	 0.01336 	602026.1440	 0.01393 	240810.4576	 0.00205 	  34.8274	 0.00033 	  34.8274	 0.00035 	997379.1661	 0.00974 
	 834	602748.4309	 0.01336 	602748.4309	 0.01393 	241099.3723	 0.00204 	  34.8692	 0.00033 	  34.8692	 0.00035 	998575.7818	 0.00649 
	 835	603470.7178	 0.01336 	603470.7178	 0.01393 	241388.2871	 0.00204 	  34.9110	 0.00033 	  34.9110	 0.00035 	999772.3974	 0.01028 
	 836	604193.0047	 0.01336 	604193.0047	 0.01393 	241677.2019	 0.00203 	  34.9527	 0.00033 	  34.9527	 0.00035 	1000969.0131	 0.00866 
	 837	604915.2916	 0.01336 	604915.2916	 0.01393 	241966.1166	 0.00203 	  34.9945	 0.00033 	  34.9945	 0.00035 	1002165.6288	 0.01353 
	 838	605637.5785	 0.01336 	605637.5785	 0.01393 	242255.0314	 0.00202 	  35.0363	 0.00033 	  35.0363	 0.00035 	1003362.2445	 0.01136 
	 839	606359.8655	 0.01336 	606359.8655	 0.01393 	242543.9462	 0.00202 	  35.0781	 0.00033 	  35.0781	 0.00035 	1004558.8602	 0.01353 
	 840	607082.1524	 0.01336 	607082.1524	 0.01393 	242832.8609	 0.00202 	  35.1199	 0.00032 	  35.1199	 0.00035 	1005755.4758	 0.01136 
	 841	607804.4393	 0.01335 	607804.4393	 0.01393 	243121.7757	 0.00201 	  35.1617	 0.00032 	  35.1617	 0.00035 	1006952.0915	 0.01353 
	 842	608526.7262	 0.01335 	608526.7262	 0.01393 	243410.6905	 0.00201 	  35.2034	 0.00032 	  35.2034	 0.00035 	1008148.7072	 0.00920 
	 843	609249.0131	 0.01335 	609249.0131	 0.01393 	243699.6052	 0.00200 	  35.2452	 0.00032 	  35.2452	 0.00035 	1009345.3229	 0.01190 
	 844	609971.3000	 0.01335 	609971.3000	 0.01393 	243988.5200	 0.00200 	  35.2870	 0.00032 	  35.2870	 0.00035 	1010541.9385	 0.00920 
	 845	610693.5869	 0.01335 	610693.5869	 0.01393 	244277.4348	 0.00199 	  35.3288	 0.00032 	  35.3288	 0.00035 	1011738.5542	 0.01190 
	 846	611415.8739	 0.01335 	611415.8739	 0.01393 	244566.3495	 0.00199 	  35.3706	 0.00032 	  35.3706	 0.00035 	1012935.1699	 0.01082 
	 847	612138.1608	 0.01335 	612138.1608	 0.01393 	244855.2643	 0.00198 	  35.4124	 0.00032 	  35.4124	 0.00035 	1014131.7856	 0.00649 
	 848	612860.4477	 0.01335 	612860.4477	 0.01393 	245144.1791	 0.00198 	  35.4542	 0.00032 	  35.4542	 0.00035 	1015328.4012	 0.00649 
	 849	613582.7346	 0.01335 	613582.7346	 0.01393 	245433.0938	 0.00198 	  35.4959	 0.00032 	  35.4959	 0.00035 	1016525.0169	 0.01136 
	 850	614305.0215	 0.01335 	614305.0215	 0.01392 	245722.0086	 0.00197 	  35.5377	 0.00032 	  35.5377	 0.00035 	1017721.6326	 0.00757 
	 851	615027.3084	 0.01335 	615027.3084	 0.01392 	246010.9234	 0.00197 	  35.5795	 0.00032 	  35.5795	 0.00035 	1018918.2483	 0.01136 
	 852	615749.5954	 0.01335 	615749.5954	 0.01392 	246299.8381	 0.00196 	  35.6213	 0.00032 	  35.6213	 0.00035 	1020114.8639	 0.00866 
	 853	616471.8823	 0.01334 	616471.8823	 0.01392 	246588.7529	 0.00196 	  35.6631	 0.00032 	  35.6631	 0.00035 	1021311.4796	 0.01136 
	 854	617194.1692	 0.01334 	617194.1692	 0.01392 	246877.6677	 0.00196 	  35.7049	 0.00032 	  35.7049	 0.00034 	1022508.0953	 0.01190 
	 855	617916.4561	 0.01334 	617916.4561	 0.01392 	247166.5824	 0.00195 	  35.7466	 0.00032 	  35.7466	 0.00034 	1023704.7110	 0.00920 
	 856	618638.7430	 0.01334 	618638.7430	 0.01392 	247455.4972	 0.00195 	  35.7884	 0.00032 	  35.7884	 0.00034 	1024901.3266	 0.00812 
	 857	619361.0299	 0.01334 	619361.0299	 0.01392 	247744.4120	 0.00194 	  35.8302	 0.00032 	  35.8302	 0.00034 	1026097.9423	 0.00812 
	 858	620083.3168	 0.01334 	620083.3168	 0.01392 	248033.3267	 0.00194 	  35.8720	 0.00032 	  35.8720	 0.00034 	1027294.5580	 0.00920 
	 859	620805.6038	 0.01334 	620805.6038	 0.01392 	248322.2415	 0.00194 	  35.9138	 0.00032 	  35.9138	 0.00034 	1028491.1737	 0.01353 
	 860	621527.8907	 0.01334 	621527.8907	 0.01392 	248611.1563	 0.00193 	  35.9556	 0.00032 	  35.9556	 0.00034 	1029687.7894	 0.01407 
	 861	622250.1776	 0.01334 	622250.1776	 0.01392 	248900.0710	 0.00193 	  35.9974	 0.00032 	  35.9974	 0.00034 	1030884.4050	 0.01082 
	 862	622972.4645	 0.01334 	622972.4645	 0.01392 	249188.9858	 0.00193 	  36.0391	 0.00032 	  36.0391	 0.00034 	1032081.0207	 0.00974 
	 863	623694.7514	 0.01334 	623694.7514	 0.01392 	249477.9006	 0.00192 	  36.0809	 0.00032 	  36.0809	 0.00034 	1033277.6364	 0.00866 
	 864	624417.0383	 0.01334 	624417.0383	 0.01392 	249766.8153	 0.00192 	  36.1227	 0.00032 	  36.1227	 0.00034 	1034474.2521	 0.01298 
	 865	625139.3253	 0.01333 	625139.3253	 0.01392 	250055.7301	 0.00192 	  36.1645	 0.00032 	  36.1645	 0.00034 	1035670.8677	 0.01190 
	 866	625861.6122	 0.01333 	625861.6122	 0.01392 	250344.6449	 0.00191 	  36.2063	 0.00032 	  36.2063	 0.00034 	1036867.4834	 0.01461 
	 867	626583.8991	 0.01333 	626583.8991	 0.01392 	250633.5596	 0.00191 	  36.2481	 0.00032 	  36.2481	 0.00034 	1038064.0991	 0.01353 
	 868	627306.1860	 0.01333 	627306.1860	 0.01392 	250922.4744	 0.00190 	  36.2898	 0.00032 	  36.2898	 0.00034 	1039260.7148	 0.00595 
	 869	628028.4729	 0.01333 	628028.4729	 0.01391 	251211.3892	 0.00190 	  36.3316	 0.00032 	  36.3316	 0.00033 	1040457.3304	 0.00595 
	 870	628750.7598	 0.01333 	628750.7598	 0.01391 	251500.3039	 0.00190 	  36.3734	 0.00032 	  36.3734	 0.00033 	1041653.9461	 0.00866 
	 871	629473.0467	 0.01333 	629473.0467	 0.01391 	251789.2187	 0.00189 	  36.4152	 0.00032 	  36.4152	 0.00033 	1042850.5618	 0.01190 
	 872	630195.3337	 0.01333 	630195.3337	 0.01391 	252078.1335	 0.00189 	  36.4570	 0.00032 	  36.4570	 0.00033 	1044047.1775	 0.01298 
	 873	630917.6206	 0.01333 	630917.6206	 0.01391 	252367.0482	 0.00189 	  36.4988	 0.00032 	  36.4988	 0.00033 	1045243.7931	 0.00703 
	 874	631639.9075	 0.01333 	631639.9075	 0.01391 	252655.9630	 0.00188 	  36.5406	 0.00032 	  36.5406	 0.00033 	1046440.4088	 0.00757 
	 875	632362.1944	 0.01333 	632362.1944	 0.01391 	252944.8778	 0.00188 	  36.5823	 0.00032 	  36.5823	 0.00033 	1047637.0245	 0.01190 
	 876	633084.4813	 0.01333 	633084.4813	 0.01391 	253233.7925	 0.00188 	  36.6241	 0.00032 	  36.6241	 0.00033 	1048833.6402	 0.00974 
	 877	633806.7682	 0.01333 	633806.7682	 0.01391 	253522.7073	 0.00187 	  36.6659	 0.00032 	  36.6659	 0.00033 	1050030.2558	 0.00866 
	 878	634529.0552	 0.01332 	634529.0552	 0.01391 	253811.6221	 0.00187 	  36.7077	 0.00032 	  36.7077	 0.00033 	1051226.8715	 0.00920 
	 879	635251.3421	 0.01332 	635251.3421	 0.01391 	254100.5368	 0.00187 	  36.7495	 0.00032 	  36.7495	 0.00033 	1052423.4872	 0.00541 
	 880	635973.6290	 0.01332 	635973.6290	 0.01391 	254389.4516	 0.00186 	  36.7913	 0.00031 	  36.7913	 0.00033 	1053620.1029	 0.01298 
	 881	636695.9159	 0.01332 	636695.9159	 0.01391 	254678.3664	 0.00186 	  36.8330	 0.00031 	  36.8330	 0.00033 	1054816.7186	 0.01190 
	 882	637418.2028	 0.01332 	637418.2028	 0.01391 	254967.2811	 0.00186 	  36.8748	 0.00031 	  36.8748	 0.00033 	1056013.3342	 0.01136 
	 883	638140.4897	 0.01332 	638140.4897	 0.01391 	255256.1959	 0.00186 	  36.9166	 0.00031 	  36.9166	 0.00033 	1057209.9499	 0.01136 
	 884	638862.7766	 0.01332 	638862.7766	 0.01391 	255545.1107	 0.00185 	  36.9584	 0.00031 	  36.9584	 0.00033 	1058406.5656	 0.00974 
	 885	639585.0636	 0.01332 	639585.0636	 0.01391 	255834.0254	 0.00185 	  37.0002	 0.00031 	  37.0002	 0.00033 	1059603.1813	 0.01082 
	 886	640307.3505	 0.01332 	640307.3505	 0.01391 	256122.9402	 0.00185 	  37.0420	 0.00031 	  37.0420	 0.00033 	1060799.7969	 0.00703 
	 887	641029.6374	 0.01332 	641029.6374	 0.01391 	256411.8550	 0.00184 	  37.0838	 0.00031 	  37.0838	 0.00033 	1061996.4126	 0.00812 
	 888	641751.9243	 0.01332 	641751.9243	 0.01391 	256700.7697	 0.00184 	  37.1255	 0.00031 	  37.1255	 0.00033 	1063193.0283	 0.01028 
	 889	642474.2112	 0.01332 	642474.2112	 0.01390 	256989.6845	 0.00184 	  37.1673	 0.00031 	  37.1673	 0.00033 	1064389.6440	 0.00649 
	 890	643196.4981	 0.01332 	643196.4981	 0.01390 	257278.5993	 0.00183 	  37.2091	 0.00031 	  37.2091	 0.00033 	1065586.2596	 0.00974 
	 891	643918.7850	 0.01331 	643918.7850	 0.01390 	257567.5140	 0.00183 	  37.2509	 0.00031 	  37.2509	 0.00033 	1066782.8753	 0.00649 
	 892	644641.0720	 0.01331 	644641.0720	 0.01390 	257856.4288	 0.00183 	  37.2927	 0.00031 	  37.2927	 0.00033 	1067979.4910	 0.00757 
	 893	645363.3589	 0.01331 	645363.3589	 0.01390 	258145.3436	 0.00183 	  37.3345	 0.00031 	  37.3345	 0.00033 	1069176.1067	 0.01028 
	 894	646085.6458	 0.01331 	646085.6458	 0.01390 	258434.2583	 0.00182 	  37.3762	 0.00031 	  37.3762	 0.00033 	1070372.7223	 0.01082 
	 895	646807.9327	 0.01331 	646807.9327	 0.01390 	258723.1731	 0.00182 	  37.4180	 0.00031 	  37.4180	 0.00033 	1071569.3380	 0.00974 
	 896	647530.2196	 0.01331 	647530.2196	 0.01390 	259012.0879	 0.00182 	  37.4598	 0.00031 	  37.4598	 0.00033 	1072765.9537	 0.01082 
	 897	648252.5065	 0.01331 	648252.5065	 0.01390 	259301.0026	 0.00181 	  37.5016	 0.00031 	  37.5016	 0.00033 	1073962.5694	 0.01082 
	 898	648974.7935	 0.01331 	648974.7935	 0.01390 	259589.9174	 0.00181 	  37.5434	 0.00031 	  37.5434	 0.00033 	1075159.1850	 0.01028 
	 899	649697.0804	 0.01331 	649697.0804	 0.01390 	259878.8321	 0.00181 	  37.5852	 0.00031 	  37.5852	 0.00033 	1076355.8007	 0.00649 
	 900	650419.3673	 0.01331 	650419.3673	 0.01390 	260167.7469	 0.00181 	  37.6270	 0.00031 	  37.6270	 0.00033 	1077552.4164	 0.00974 
	 901	651141.6542	 0.01331 	651141.6542	 0.01390 	260456.6617	 0.00180 	  37.6687	 0.00031 	  37.6687	 0.00033 	1078749.0321	 0.00757 
	 902	651863.9411	 0.01331 	651863.9411	 0.01390 	260745.5764	 0.00180 	  37.7105	 0.00031 	  37.7105	 0.00033 	1079945.6478	 0.01082 
	 903	652586.2280	 0.01331 	652586.2280	 0.01390 	261034.4912	 0.00180 	  37.7523	 0.00031 	  37.7523	 0.00033 	1081142.2634	 0.00649 
	 904	653308.5149	 0.01331 	653308.5149	 0.01390 	261323.4060	 0.00180 	  37.7941	 0.00030 	  37.7941	 0.00033 	1082338.8791	 0.01136 
	 905	654030.8019	 0.01330 	654030.8019	 0.01390 	261612.3207	 0.00179 	  37.8359	 0.00030 	  37.8359	 0.00033 	1083535.4948	 0.00812 
	 906	654753.0888	 0.01330 	654753.0888	 0.01390 	261901.2355	 0.00179 	  37.8777	 0.00030 	  37.8777	 0.00033 	1084732.1105	 0.00595 
	 907	655475.3757	 0.01330 	655475.3757	 0.01390 	262190.1503	 0.00179 	  37.9194	 0.00030 	  37.9194	 0.00033 	1085928.7261	 0.01028 
	 908	656197.6626	 0.01330 	656197.6626	 0.01390 	262479.0650	 0.00179 	  37.9612	 0.00030 	  37.9612	 0.00033 	1087125.3418	 0.00920 
	 909	656919.9495	 0.01330 	656919.9495	 0.01390 	262767.9798	 0.00178 	  38.0030	 0.00030 	  38.0030	 0.00033 	1088321.9575	 0.00812 
	 910	657642.2364	 0.01330 	657642.2364	 0.01389 	263056.8946	 0.00178 	  38.0448	 0.00030 	  38.0448	 0.00033 	1089518.5732	 0.00920 
	 911	658364.5234	 0.01330 	658364.5234	 0.01389 	263345.8093	 0.00178 	  38.0866	 0.00030 	  38.0866	 0.00033 	1090715.1888	 0.00541 
	 912	659086.8103	 0.01330 	659086.8103	 0.01389 	263634.7241	 0.00178 	  38.1284	 0.00030 	  38.1284	 0.00033 	1091911.8045	 0.00703 
	 913	659809.0972	 0.01330 	659809.0972	 0.01389 	263923.6389	 0.00177 	  38.1702	 0.00030 	  38.1702	 0.00033 	1093108.4202	 0.01136 
	 914	660531.3841	 0.01330 	660531.3841	 0.01389 	264212.5536	 0.00177 	  38.2119	 0.00030 	  38.2119	 0.00033 	1094305.0359	 0.00703 
	 915	661253.6710	 0.01330 	661253.6710	 0.01389 	264501.4684	 0.00177 	  38.2537	 0.00030 	  38.2537	 0.00033 	1095501.6515	 0.00920 
	 916	661975.9579	 0.01330 	661975.9579	 0.01389 	264790.3832	 0.00177 	  38.2955	 0.00030 	  38.2955	 0.00033 	1096698.2672	 0.00866 
	 917	662698.2448	 0.01330 	662698.2448	 0.01389 	265079.2979	 0.00176 	  38.3373	 0.00030 	  38.3373	 0.00033 	1097894.8829	 0.01136 
	 918	663420.5318	 0.01330 	663420.5318	 0.01389 	265368.2127	 0.00176 	  38.3791	 0.00030 	  38.3791	 0.00033 	1099091.4986	 0.00866 
	 919	664142.8187	 0.01329 	664142.8187	 0.01389 	265657.1275	 0.00176 	  38.4209	 0.00030 	  38.4209	 0.00033 	1100288.1142	 0.00487 
	 920	664865.1056	 0.01329 	664865.1056	 0.01389 	265946.0422	 0.00176 	  38.4626	 0.00030 	  38.4626	 0.00033 	1101484.7299	 0.00812 
	 921	665587.3925	 0.01329 	665587.3925	 0.01389 	266234.9570	 0.00175 	  38.5044	 0.00030 	  38.5044	 0.00033 	1102681.3456	 0.00866 
	 922	666309.6794	 0.01329 	666309.6794	 0.01389 	266523.8718	 0.00175 	  38.5462	 0.00030 	  38.5462	 0.00033 	1103877.9613	 0.00757 
	 923	667031.9663	 0.01329 	667031.9663	 0.01389 	266812.7865	 0.00175 	  38.5880	 0.00030 	  38.5880	 0.00033 	1105074.5770	 0.00595 
	 924	667754.2533	 0.01329 	667754.2533	 0.01389 	267101.7013	 0.00175 	  38.6298	 0.00030 	  38.6298	 0.00033 	1106271.1926	 0.01082 
	 925	668476.5402	 0.01329 	668476.5402	 0.01389 	267390.6161	 0.00175 	  38.6716	 0.00030 	  38.6716	 0.00033 	1107467.8083	 0.01244 
	 926	669198.8271	 0.01329 	669198.8271	 0.01389 	267679.5308	 0.00174 	  38.7133	 0.00030 	  38.7133	 0.00033 	1108664.4240	 0.01244 
	 927	669921.1140	 0.01329 	669921.1140	 0.01389 	267968.4456	 0.00174 	  38.7551	 0.00030 	  38.7551	 0.00032 	1109861.0397	 0.00487 
	 928	670643.4009	 0.01329 	670643.4009	 0.01389 	268257.3604	 0.00174 	  38.7969	 0.00030 	  38.7969	 0.00032 	1111057.6553	 0.00757 
	 929	671365.6878	 0.01329 	671365.6878	 0.01389 	268546.2751	 0.00174 	  38.8387	 0.00030 	  38.8387	 0.00032 	1112254.2710	 0.00757 
	 930	672087.9747	 0.01329 	672087.9747	 0.01389 	268835.1899	 0.00173 	  38.8805	 0.00030 	  38.8805	 0.00032 	1113450.8867	 0.00757 
	 931	672810.2617	 0.01329 	672810.2617	 0.01389 	269124.1047	 0.00173 	  38.9223	 0.00030 	  38.9223	 0.00032 	1114647.5024	 0.00812 
	 932	673532.5486	 0.01329 	673532.5486	 0.01388 	269413.0194	 0.00173 	  38.9641	 0.00030 	  38.9641	 0.00032 	1115844.1180	 0.00974 
	 933	674254.8355	 0.01328 	674254.8355	 0.01388 	269701.9342	 0.00173 	  39.0058	 0.00030 	  39.0058	 0.00032 	1117040.7337	 0.00866 
	 934	674977.1224	 0.01328 	674977.1224	 0.01388 	269990.8490	 0.00173 	  39.0476	 0.00030 	  39.0476	 0.00032 	1118237.3494	 0.00974 
	 935	675699.4093	 0.01328 	675699.4093	 0.01388 	270279.7637	 0.00172 	  39.0894	 0.00029 	  39.0894	 0.00032 	1119433.9651	 0.00920 
	 936	676421.6962	 0.01328 	676421.6962	 0.01388 	270568.6785	 0.00172 	  39.1312	 0.00029 	  39.1312	 0.00032 	1120630.5807	 0.00974 
	 937	677143.9832	 0.01328 	677143.9832	 0.01388 	270857.5933	 0.00172 	  39.1730	 0.00029 	  39.1730	 0.00032 	1121827.1964	 0.00866 
	 938	677866.2701	 0.01328 	677866.2701	 0.01388 	271146.5080	 0.00172 	  39.2148	 0.00029 	  39.2148	 0.00032 	1123023.8121	 0.00920 
	 939	678588.5570	 0.01328 	678588.5570	 0.01388 	271435.4228	 0.00172 	  39.2565	 0.00029 	  39.2565	 0.00032 	1124220.4278	 0.01028 
	 940	679310.8439	 0.01328 	679310.8439	 0.01388 	271724.3376	 0.00171 	  39.2983	 0.00029 	  39.2983	 0.00032 	1125417.0434	 0.01028 
	 941	680033.1308	 0.01328 	680033.1308	 0.01388 	272013.2523	 0.00171 	  39.3401	 0.00029 	  39.3401	 0.00032 	1126613.6591	 0.00595 
	 942	680755.4177	 0.01328 	680755.4177	 0.01388 	272302.1671	 0.00171 	  39.3819	 0.00029 	  39.3819	 0.00032 	1127810.2748	 0.01461 
	 943	681477.7046	 0.01328 	681477.7046	 0.01388 	272591.0819	 0.00171 	  39.4237	 0.00029 	  39.4237	 0.00031 	1129006.8905	 0.00595 
	 944	682199.9916	 0.01328 	682199.9916	 0.01388 	272879.9966	 0.00171 	  39.4655	 0.00029 	  39.4655	 0.00031 	1130203.5062	 0.00487 
	 945	682922.2785	 0.01328 	682922.2785	 0.01388 	273168.9114	 0.00170 	  39.5073	 0.00029 	  39.5073	 0.00031 	1131400.1218	 0.00649 
	 946	683644.5654	 0.01328 	683644.5654	 0.01388 	273457.8262	 0.00170 	  39.5490	 0.00029 	  39.5490	 0.00031 	1132596.7375	 0.01028 
	 947	684366.8523	 0.01328 	684366.8523	 0.01388 	273746.7409	 0.00170 	  39.5908	 0.00029 	  39.5908	 0.00031 	1133793.3532	 0.00866 
	 948	685089.1392	 0.01327 	685089.1392	 0.01388 	274035.6557	 0.00170 	  39.6326	 0.00029 	  39.6326	 0.00031 	1134989.9689	 0.00920 
	 949	685811.4261	 0.01327 	685811.4261	 0.01388 	274324.5705	 0.00170 	  39.6744	 0.00029 	  39.6744	 0.00031 	1136186.5845	 0.00920 
	 950	686533.7131	 0.01327 	686533.7131	 0.01388 	274613.4852	 0.00169 	  39.7162	 0.00029 	  39.7162	 0.00031 	1137383.2002	 0.00866 
	 951	687256.0000	 0.01327 	687256.0000	 0.01388 	274902.4000	 0.00169 	  39.7580	 0.00029 	  39.7580	 0.00031 	1138579.8159	 0.00649 
	 952	687978.2869	 0.01327 	687978.2869	 0.01388 	275191.3148	 0.00169 	  39.7997	 0.00029 	  39.7997	 0.00031 	1139776.4316	 0.00649 
	 953	688700.5738	 0.01327 	688700.5738	 0.01388 	275480.2295	 0.00169 	  39.8415	 0.00029 	  39.8415	 0.00031 	1140973.0472	 0.01082 
	 954	689422.8607	 0.01327 	689422.8607	 0.01388 	275769.1443	 0.00169 	  39.8833	 0.00029 	  39.8833	 0.00031 	1142169.6629	 0.00757 
	 955	690145.1476	 0.01327 	690145.1476	 0.01387 	276058.0591	 0.00169 	  39.9251	 0.00029 	  39.9251	 0.00031 	1143366.2786	 0.00866 
	 956	690867.4345	 0.01327 	690867.4345	 0.01387 	276346.9738	 0.00168 	  39.9669	 0.00029 	  39.9669	 0.00031 	1144562.8943	 0.01028 
	 957	691589.7215	 0.01327 	691589.7215	 0.01387 	276635.8886	 0.00168 	  40.0087	 0.00029 	  40.0087	 0.00031 	1145759.5099	 0.00974 
	 958	692312.0084	 0.01327 	692312.0084	 0.01387 	276924.8034	 0.00168 	  40.0505	 0.00029 	  40.0505	 0.00031 	1146956.1256	 0.00812 
	 959	693034.2953	 0.01327 	693034.2953	 0.01387 	277213.7181	 0.00168 	  40.0922	 0.00029 	  40.0922	 0.00031 	1148152.7413	 0.00812 
	 960	693756.5822	 0.01327 	693756.5822	 0.01387 	277502.6329	 0.00168 	  40.1340	 0.00029 	  40.1340	 0.00031 	1149349.3570	 0.00812 
	 961	694478.8691	 0.01327 	694478.8691	 0.01387 	277791.5477	 0.00167 	  40.1758	 0.00029 	  40.1758	 0.00031 	1150545.9726	 0.01028 
	 962	695201.1560	 0.01327 	695201.1560	 0.01387 	278080.4624	 0.00167 	  40.2176	 0.00028 	  40.2176	 0.00030 	1151742.5883	 0.00649 
	 963	695923.4430	 0.01327 	695923.4430	 0.01387 	278369.3772	 0.00167 	  40.2594	 0.00028 	  40.2594	 0.00030 	1152939.2040	 0.00595 
	 964	696645.7299	 0.01326 	696645.7299	 0.01387 	278658.2919	 0.00167 	  40.3012	 0.00028 	  40.3012	 0.00030 	1154135.8197	 0.00974 
	 965	697368.0168	 0.01326 	697368.0168	 0.01387 	278947.2067	 0.00167 	  40.3429	 0.00028 	  40.3429	 0.00030 	1155332.4354	 0.00649 
	 966	698090.3037	 0.01326 	698090.3037	 0.01387 	279236.1215	 0.00167 	  40.3847	 0.00028 	  40.3847	 0.00030 	1156529.0510	 0.01353 
	 967	698812.5906	 0.01326 	698812.5906	 0.01387 	279525.0362	 0.00166 	  40.4265	 0.00028 	  40.4265	 0.00030 	1157725.6667	 0.00649 
	 968	699534.8775	 0.01326 	699534.8775	 0.01387 	279813.9510	 0.00166 	  40.4683	 0.00028 	  40.4683	 0.00030 	1158922.2824	 0.00595 
	 969	700257.1644	 0.01326 	700257.1644	 0.01387 	280102.8658	 0.00166 	  40.5101	 0.00028 	  40.5101	 0.00030 	1160118.8981	 0.01407 
	 970	700979.4514	 0.01326 	700979.4514	 0.01387 	280391.7805	 0.00166 	  40.5519	 0.00028 	  40.5519	 0.00030 	1161315.5137	 0.00649 
	 971	701701.7383	 0.01326 	701701.7383	 0.01387 	280680.6953	 0.00166 	  40.5937	 0.00028 	  40.5937	 0.00030 	1162512.1294	 0.00541 
	 972	702424.0252	 0.01326 	702424.0252	 0.01387 	280969.6101	 0.00166 	  40.6354	 0.00028 	  40.6354	 0.00030 	1163708.7451	 0.00974 
	 973	703146.3121	 0.01326 	703146.3121	 0.01387 	281258.5248	 0.00165 	  40.6772	 0.00028 	  40.6772	 0.00030 	1164905.3608	 0.00757 
	 974	703868.5990	 0.01326 	703868.5990	 0.01387 	281547.4396	 0.00165 	  40.7190	 0.00028 	  40.7190	 0.00029 	1166101.9764	 0.00920 
	 975	704590.8859	 0.01326 	704590.8859	 0.01387 	281836.3544	 0.00165 	  40.7608	 0.00028 	  40.7608	 0.00029 	1167298.5921	 0.00757 
	 976	705313.1729	 0.01326 	705313.1729	 0.01387 	282125.2691	 0.00165 	  40.8026	 0.00028 	  40.8026	 0.00029 	1168495.2078	 0.00595 
	 977	706035.4598	 0.01326 	706035.4598	 0.01387 	282414.1839	 0.00165 	  40.8444	 0.00028 	  40.8444	 0.00029 	1169691.8235	 0.00595 
	 978	706757.7467	 0.01326 	706757.7467	 0.01387 	282703.0987	 0.00165 	  40.8861	 0.00028 	  40.8861	 0.00029 	1170888.4391	 0.00757 
	 979	707480.0336	 0.01326 	707480.0336	 0.01386 	282992.0134	 0.00165 	  40.9279	 0.00028 	  40.9279	 0.00029 	1172085.0548	 0.01028 
	 980	708202.3205	 0.01325 	708202.3205	 0.01386 	283280.9282	 0.00164 	  40.9697	 0.00028 	  40.9697	 0.00029 	1173281.6705	 0.01028 
	 981	708924.6074	 0.01325 	708924.6074	 0.01386 	283569.8430	 0.00164 	  41.0115	 0.00028 	  41.0115	 0.00029 	1174478.2862	 0.01082 
	 982	709646.8943	 0.01325 	709646.8943	 0.01386 	283858.7577	 0.00164 	  41.0533	 0.00028 	  41.0533	 0.00029 	1175674.9018	 0.00974 
	 983	710369.1813	 0.01325 	710369.1813	 0.01386 	284147.6725	 0.00164 	  41.0951	 0.00028 	  41.0951	 0.00029 	1176871.5175	 0.00974 
	 984	711091.4682	 0.01325 	711091.4682	 0.01386 	284436.5873	 0.00164 	  41.1369	 0.00028 	  41.1369	 0.00029 	1178068.1332	 0.00541 
	 985	711813.7551	 0.01325 	711813.7551	 0.01386 	284725.5020	 0.00164 	  41.1786	 0.00028 	  41.1786	 0.00029 	1179264.7489	 0.00757 
	 986	712536.0420	 0.01325 	712536.0420	 0.01386 	285014.4168	 0.00163 	  41.2204	 0.00028 	  41.2204	 0.00029 	1180461.3646	 0.00649 
	 987	713258.3289	 0.01325 	713258.3289	 0.01386 	285303.3316	 0.00163 	  41.2622	 0.00028 	  41.2622	 0.00029 	1181657.9802	 0.00812 
	 988	713980.6158	 0.01325 	713980.6158	 0.01386 	285592.2463	 0.00163 	  41.3040	 0.00027 	  41.3040	 0.00029 	1182854.5959	 0.00703 
	 989	714702.9028	 0.01325 	714702.9028	 0.01386 	285881.1611	 0.00163 	  41.3458	 0.00027 	  41.3458	 0.00029 	1184051.2116	 0.00974 
	 990	715425.1897	 0.01325 	715425.1897	 0.01386 	286170.0759	 0.00163 	  41.3876	 0.00027 	  41.3876	 0.00029 	1185247.8273	 0.01028 
	 991	716147.4766	 0.01325 	716147.4766	 0.01386 	286458.9906	 0.00163 	  41.4293	 0.00027 	  41.4293	 0.00029 	1186444.4429	 0.00541 
	 992	716869.7635	 0.01325 	716869.7635	 0.01386 	286747.9054	 0.00163 	  41.4711	 0.00027 	  41.4711	 0.00029 	1187641.0586	 0.00866 
	 993	717592.0504	 0.01325 	717592.0504	 0.01386 	287036.8202	 0.00162 	  41.5129	 0.00027 	  41.5129	 0.00029 	1188837.6743	 0.00487 
	 994	718314.3373	 0.01325 	718314.3373	 0.01386 	287325.7349	 0.00162 	  41.5547	 0.00027 	  41.5547	 0.00029 	1190034.2900	 0.00974 
	 995	719036.6242	 0.01325 	719036.6242	 0.01386 	287614.6497	 0.00162 	  41.5965	 0.00027 	  41.5965	 0.00029 	1191230.9056	 0.00920 
	 996	719758.9112	 0.01325 	719758.9112	 0.01386 	287903.5645	 0.00162 	  41.6383	 0.00027 	  41.6383	 0.00029 	1192427.5213	 0.00649 
	 997	720481.1981	 0.01324 	720481.1981	 0.01386 	288192.4792	 0.00162 	  41.6800	 0.00027 	  41.6800	 0.00029 	1193624.1370	 0.01028 
	 998	721203.4850	 0.01324 	721203.4850	 0.01386 	288481.3940	 0.00162 	  41.7218	 0.00027 	  41.7218	 0.00029 	1194820.7527	 0.00595 
	 999	721925.7719	 0.01324 	721925.7719	 0.01386 	288770.3088	 0.00162 	  41.7636	 0.00027 	  41.7636	 0.00029 	1196017.3683	 0.01244 
 Before			 0.00000		 0.00000		 0.00000		 0.00000		 0.00000		 0.00000
 After			 0.00000		 0.00000		 0.00000		 0.00000		 0.00000		 0.00000


ASCII Curves - Approximate Posterior Densities 
===================================================
q1   curve 
 0.04294  |  *                                                       
          | **                                                      
          | **                                                      
          | **                                                      
          | * *                                                     
          | * *                                                     
          | * *                                                     
          | * *                                                     
          | * *                                                     
          |   **                                                    
          | *  *                                                    
          | *  *                                                    
          | *  *                                                    
          |    **                                                   
          | *   *                                                   
          | *   *                                                   
          |*    **                                                  
          |      *                                                  
          |*     *                                                  
          |*     **                                                 
          |       *                                                 
          |*      **                                                
          |*       *                                                
          |        **                                               
          |*        **                                              
          |*         **                                             
          |           ***                                           
          |*            *****                                       
          |*                *************                           
          |*                            **************************  
          |                                                         
          |*                                                        
          |*                                                        
          |*                                                        
          |*                                                        
          |*                                                        
          |*                                                        
          |*                                                        
          |                                                         
  0.0013  |*                                                          
          -*------------------------------------------------------ 
            0.0302                                            60.3306 

q2   curve 
 0.04147  |  *                                                       
          | **                                                      
          | **                                                      
          | **                                                      
          | **                                                      
          | ***                                                     
          | * *                                                     
          | * *                                                     
          | * *                                                     
          |   *                                                     
          | * *                                                     
          | * **                                                    
          |    *                                                    
          | *  *                                                    
          |*   *                                                    
          |    **                                                   
          |*    *                                                   
          |*    *                                                   
          |     **                                                  
          |*     **                                                 
          |       *                                                 
          |*      **                                                
          |        **                                               
          |*        **                                              
          |          **                                             
          |*          ****                                          
          |*             ******                                     
          |                   ************************************  
          |*                                                        
          |                                                         
          |*                                                        
          |*                                                        
          |*                                                        
          |                                                         
          |*                                                        
          |*                                                        
          |*                                                        
          |*                                                        
          |*                                                        
  0.0002  |*                                                          
          -*------------------------------------------------------ 
            0.0302                                            60.3306 

qa   curve 
  0.1473  |           *                                              
          |          ***                                            
          |          * **                                           
          |         *   *                                           
          |         *   **                                          
          |         *    *                                          
          |        **    *                                          
          |        *     **                                         
          |        *      *                                         
          |        *      *                                         
          |        *      *                                         
          |       **       *                                        
          |       *        *                                        
          |       *        *                                        
          |       *        **                                       
          |       *         *                                       
          |      **         *                                       
          |      *          *                                       
          |      *          **                                      
          |      *           *                                      
          |      *           *                                      
          |     **           **                                     
          |     *             *                                     
          |     *             *                                     
          |     *             **                                    
          |    **              *                                    
          |    *               *                                    
          |   **                *                                   
          |   *                 *                                   
          | ***                 **                                  
          | *                    *                                  
          |**                    **                                 
          |*                      *                                 
          |*                       *                                
          |*                       **                               
          |*                        **                              
          |                          **                             
          |*                          **                            
          |                            ***                          
  0.0016  |                              *****                        
          -----------------------------------********************* 
            0.0121                                            24.1323 

m1   curve 
0.006706  |                                                          
          |*                                                        
          |                                                         
          |                                                         
          |                                                         
          |                                                         
          |                                                         
          |                                                         
          |                                                         
          |                                                         
          |                                                         
          |                                                         
          |                                                         
          |                                                         
          |                                                         
          |                                                         
          |                                                         
          |                                                         
          |                                                         
          |                                                         
          |                                                         
          |                                                         
          |                                                         
          |                                                         
          |                                                         
          |*                                                        
          |                                                         
          |                                                         
          |                                                         
          |                                                         
          |*                                                        
          |*                                                        
          |*                                                        
          |*                                                        
          |                                                         
          |*                                                        
          |*                                                        
          |****                                                     
          | ************                                            
  0.0003  |            *******************                            
          -------------------------------************************* 
            1.0000                                           1999.0000 

m2   curve 
0.009096  |*                                                         
          |                                                         
          |                                                         
          |                                                         
          |                                                         
          |                                                         
          |                                                         
          |                                                         
          |                                                         
          |                                                         
          |                                                         
          |                                                         
          |                                                         
          |                                                         
          |                                                         
          |                                                         
          |                                                         
          |                                                         
          |                                                         
          |                                                         
          |                                                         
          |*                                                        
          |                                                         
          |                                                         
          |                                                         
          |                                                         
          |                                                         
          |                                                         
          |                                                         
          |*                                                        
          |                                                         
          |                                                         
          |                                                         
          |                                                         
          |*                                                        
          |                                                         
          |*                                                        
          |*                                                        
          |*****                                                    
  0.0003  | *  ******************                                     
          ----------------------********************************** 
            1.0000                                           1999.0000 

t    curve 
 0.04302  |*                                                         
          |                                                         
          |*                                                        
          |                                                         
          |*                                                        
          |*                                                        
          |*                                                        
          |                                                         
          |                                                         
          |*                                                        
          |*                                                        
          |                                                         
          |*                                                        
          |*                                                        
          |*                                                        
          |                                                         
          |*                                                        
          |*                                                        
          |*                                                        
          |*                                                        
          |                                                         
          |*                                                        
          |                                                         
          |*                                                        
          |                                                         
          |*                                                        
          |*                                                        
          | *                                                       
          |                                                         
          | *                                                       
          | *                                                       
          | *                                                       
          | *                                                       
          | *                                                       
          | *                                                       
          | *                                                       
          | *                                                       
          | **                                                      
          |  *                                                      
  0.0000  |  ****                                                     
          -----*************************************************** 
            0.0025                                             4.9975 

0u  curve 
 0.02217  |                         *                                
          |                         *                               
          |                         **                              
          |                         *                               
          |                         **                              
          |                         **                              
          |                         **                              
          |                         **                              
          |                         *                               
          |                          *                              
          |                         **                              
          |                          *                              
          |                         *                               
          |                         **                              
          |                         **                              
          |                        * *                              
          |                          *                              
          |                        *                                
          |                        * *                              
          |                        *                                
          |                        * **                             
          |                                                         
          |                        *  *                             
          |                        *                                
          |                        *  *                             
          |                        *                                
          |                        *  *                             
          |                        *  *                             
          |                        *  *                             
          |                        *  *                             
          |                        *  *                             
          |                        *  *                             
          |                        *  *                             
          |                        *  *                             
          |                       *   *                             
          |                       *   *                             
          |                       *   *                             
          |                       *   **                            
          |                       *    *                            
  0.0000  |                      **    *                              
          -***********************-----*************************** 
            0.0001           Log Scale                       9908.3194 

1u  curve 
 0.02217  |                            *                             
          |                           *                             
          |                           **                            
          |                            *                            
          |                           **                            
          |                           **                            
          |                           **                            
          |                           **                            
          |                            *                            
          |                           *                             
          |                           **                            
          |                           *                             
          |                            *                            
          |                           **                            
          |                           **                            
          |                           * *                           
          |                           *                             
          |                             *                           
          |                           * *                           
          |                             *                           
          |                          ** *                           
          |                                                         
          |                          *  *                           
          |                             *                           
          |                          *  *                           
          |                             *                           
          |                          *  *                           
          |                          *  *                           
          |                          *  *                           
          |                          *  *                           
          |                          *  *                           
          |                          *  *                           
          |                          *  *                           
          |                          *   *                          
          |                          *   *                          
          |                          *   *                          
          |                          *   *                          
          |                         **   *                          
          |                         *    *                          
  0.0000  |                         *    **                           
          -**************************-----************************ 
            0.0001           Log Scale                       9908.3194 

0_Ka curve 
 0.00326  |  *                                                       
          | **                                                      
          | **                                                      
          | ***                                                     
          |  ***                                                    
          | ****                                                    
          | ****                                                    
          | * **                                                    
          |   **                                                    
          | * ***                                                   
          | *  **                                                   
          |*    *                                                   
          |     *                                                   
          |*    **                                                  
          |*    ***                                                 
          |      **                                                 
          |      ***                                                
          |*     ****                                               
          |       ***                                               
          |       *****                                             
          |*       ****                                             
          |*        ***                                             
          |         ****                                            
          |*          ***                                           
          |*          *****                                         
          |            ****                                         
          |             ****                                        
          |*            ******                                      
          |              *****                                      
          |                *****                                    
          |*                *********                               
          |*                  *******                               
          |                    ********** *  *                      
          |*                       ****************                 
          |                         * *********************  * **   
          |                              *************************  
          |*                                * ****  *************   
          |*                                                  *     
          |                                                         
  0.0000  |                                                           
          -*------------------------------------------------------ 
            0.0500                                            99.9500 

1_Ka curve 
  0.0178  |  *                                                       
          |                                                         
          |  *                                                      
          |  *                                                      
          |  *                                                      
          | **                                                      
          |  *                                                      
          | * *                                                     
          | * *                                                     
          | * *                                                     
          |   *                                                     
          |                                                         
          | *                                                       
          |   *                                                     
          | * *                                                     
          |   *                                                     
          | * *                                                     
          |   *                                                     
          |   *                                                     
          | * **                                                    
          | *  *                                                    
          |    *                                                    
          |    *                                                    
          | *                                                       
          |    *                                                    
          | *  *                                                    
          | *  *                                                    
          |    *                                                    
          | *  *                                                    
          |    *                                                    
          |     *                                                   
          | *   *                                                   
          | *   *                                                   
          |     *                                                   
          | *   **                                                  
          | *    *                                                  
          |*     *                                                  
          |*     **                                                 
          |*     **                                                 
  0.0000  |*      ***                                                 
          -*--------********************************************** 
            0.0500                                            99.9500 


ASCII Plots of Parameter Trends 
===================================================
Log[P(G)+P(D|G)] trend 
1.359e+005|                         *                                                               
          |                                                                                         
          |                                                                                         
          |                         *                                                               
          |                                                                                         
          |                                       *                                                 
          |                                        *                                                
          |                   *                *                                                    
          | *                                          *                                            
          |                                  *                                                      
          |                                                                         * *             
          |                                  *       *                                              
          |                                                                                         
          |                                                                                         
          |                          *                                                    *         
          |                                                                                         
          |    **     *                                *                     *                      
          |        *       *            *      *                              *  *  *               
          |                        *                               *  *     *                       
          |   *            * *                   *                                                  
          |           *                                *                   *     *   * * **         
          |*          *   *                                  *              **     *       *    **  
          |  *    * *   *    **   *        **             * *        *        *            *      * 
          | *    **           *     * *             * *       *           **  *     *     *         
          |  *    **  **           * *   *       **  **        *  **     *   *** **     ***    ** * 
          | *     *      *    *   *     **   **  * **   *  **  ***    * *   ***   *  *        ** ** 
          |**  *** **** *** *  * **** **  **   **      ****     * **     *  * ****    *** ****   *  
-3988.7331| * ***    * **  *   ***  **** ** * **  ** **      ** ******* *** ** *** ******* ** * *   
          -*************************-******************************-********---*********-**-******* 

t    trend 
   4.831  |                                 *                                                       
          |                                                                                         
          |  *                                                                                      
          |                                                       *                                 
          |       *                                                                                 
          |                                                                                         
          |                                                                                 *       
          |     *                                   *              *                                
          |                              *  *                                                    *  
          |                                                                                         
          |                                                                         *               
          |      *                                                       *                      *   
          |                 *                     *    *                                            
          |             *              *                        *              *                    
          |                                                    *      *               *             
          |                                                                                         
          |*                                            *                         *                 
          |       *       **                        **                            * *               
          |    *                                 *             *                                    
          |   *             *   *                          *            *              * *          
          |   *     *                *                        *     *                               
          |       * *      *   *                   *                       *     *   *         *    
          |    *   *        *      *        *          *                          *                 
          |            *             *     *   *                           *       *                
          |     *               *   *       *   **             *            *                       
          | *                                  *  ** * * *    *     * * * *   *        * * *        
          | * *               *      *         *     *       *                            *         
  0.0000  |*    *     **     ***  *          *** **     *      **    ***  * * ****  * *** *       * 
          -**************************************************************************************** 

0u  trend - log scale 
   1.683  |                *                                                                        
          |                                                                                         
          |                              *                          *                               
          |  *                * *               *              *                               *    
          |     * **                                            *  *         *               *      
          |***         **          *                     *    *                         *     *     
          | *   *      *  *   *   *  **                          *       *       *    *       *     
          |  * *   *     *    *        *      * *    *   **             *    ****    **  **  *  *   
          |   ** ***   *   *      *     *  **               **    *    *    **   *    *   ***       
          |**   * ** *     **  *  * * *        ***   ***   **   **     * ** *   **      *      **   
          |          ** ** **     * * *   ***  *      ***           *****  *  **** *   *   *  **  * 
          |*   * * * *   * * *  **  *** *    * * ***  * ** **      *       * *     ***   *   **  *  
          | * *   * ****      **** * * **  *   *  * ** * *     ** *  *  *      * ** *    *   * * *  
          |*         **        * *   *   **  **  ****  *  *   **  *  *  ** * * *    ** *   ** * * * 
          | ** ***  *   *****  ***** * *     **  ** *   * ** *  * *   *  **** * * ***   * ***   *** 
          |* *  *  *  *   * **   *        * ***       * *   * *  ** **** **    *     ***          * 
          |             *       *          *       *      **     *            *   * *  *          * 
          |  *  **  **   *   * *    *   *        *         * *****        *   *   *   *       *  *  
          | *  * *           *                 *   * *      * **   ****             **   * * *  *   
          |   *         *             * ***      **   **            *  ** * **         **   *       
          |   **    *          *      **    *       *            *     **  *                        
          |       *         *           *  **   *          **  *                          *  *   *  
          |                   *          *          *  *            *                      *        
          |                        *   *                                        **               *  
          |               *              *                   *        *     *                       
          |                                             *                  *                        
          |                  *                                                                      
  0.1970  |                                                                                         
          -----------------------------------------------*----------------------------------------- 

1u  trend - log scale 
   5.076  |                                              *                                          
          |                                                                                         
          |                                                                                         
          |                  *                                                                      
          |                                             *                  *                        
          |               *              *                   *        *     *                       
          |                        *   *                                        **               *  
          |                   *          *          *  *            *                      *        
          |       *         *           *  **   *          **  *                          *  *   *  
          |   **    *          *      **    *       *            *     **  *                        
          |   *         *             * ***      **   **            *  ** * **         **   *       
          | *  * *           *                 *   * *      * **   ****             **   * * *  *   
          |  *  **  **   *   * *    *   *        *         * *****        *   *   *   *       *  *  
          |             *       *          *       *      **     *            *   * *  *          * 
          |* *  *  *  *   * **   *        * ***       * *   * *  ** **** **    *     ***          * 
          | ** ***  *   *****  ***** * *     **  ** *   * ** *  * *   *  **** * * ***   * ***   *** 
          |*         **        * *   *   **  **  ****  *  *   **  *  *  ** * * *    ** *   ** * * * 
          | * *   * ****      **** * * **  *   *  * ** * *     ** *  *  *      * ** *    *   * * *  
          |*   * * * *   * * *  **  *** *    * * ***  * ** **      *       * *     ***   *   **  *  
          |          ** ** **     * * *   ***  *      ***           *****  *  **** *   *   *  **  * 
          |**   * ** *     **  *  * * *        ***   ***   **   **     * ** *   **      *      **   
          |   ** ***   *   *      *     *  **               **    *    *    **   *    *   ***       
          |  * *   *     *    *        *      * *    *   **             *    ****    **  **  *  *   
          | *   *      *  *   *   *  **                          *       *       *    *       *     
          |***         **          *                     *    *                         *     *     
          |     * **                                            *  *         *               *      
          |  *                * *               *              *                               *    
  0.5944  |                              *                          *                               
          -----------------*----------------------------------------------------------------------- 

0_Ka trend 
   99.99  |           *                                                                             
          | **               *        * *   *         *                                             
          |   *                      *       *    *    *      **      *                             
          |              *       *                               *   *   * *            *   *       
          |          *                  *                      *                        * *         
          |                            *         *           *                                      
          |**          *              **       *      *                *        *  *   *            
          |              *                 *      *         *          **       *       * *  *   ** 
          |       *       *               *          *      * *     * *      *    *      *          
          |*    *                         *                              *                **     *  
          |                *                          *               *    **               *       
          |*       *                    *            *                     *  **           *        
          |                          *        *        *            *             *   *   *         
          | **  *                  *    *  *                *          *                            
          |      *                 *    *   *                           *          **      *        
          |                            *            *  *  *   *    *     *  *                       
          |            *                 *   *           **             *       *  *       *    *   
          |           *                  **       *   * *        *                 *     *      *   
          |*       *        *                    **             *    *   *        * ***  **      *  
          |   *       *       *              ** *              *         *     * *  *  *            
          |      *  *   *     * *  *             * *     ***     *  **         *     *  *     * *   
          |       * **      *  *  *   *    * *      *      **   *      *  *   * **            *     
          |**  ** *        **       * *  *  * **   * *      *    ** * *   *  **  *   *     **       
          |     **   *     * ****        *    *          * *     * *       * *         **  *** ** * 
          | **  * ****   *   **  *  **   * *    *  *** **           *      **     * **** *   *   ** 
          |*   *   * * ***   * * *      *   * **  **          *  * *   *      *  **          *** *  
          |   ** **   *   **    * **** *  *  * * *  ** **  * **** *     * * **  *   *** *     * * * 
  0.3627  |  *** * **   **  *  ******      **   ** **   ****  **  ****  * *    * *** **     * ** *  
          ---***--**-***-****-**--*-***--****--*--*---*-**-***-**-**--*----*-*------*--*-*-----*--- 

1_Ka trend 
   22.99  |                                                                                         
          |  *                                                                                      
          |                                                                                         
          |                                                     *                    *              
          |                                       *                                                 
          |       *                                                                                 
          |                                                                                         
          |                                                                             *           
          |                                                                                         
          |                                                                                         
          |                                                               **                        
          |                                     *                                   *               
          |         *   *                                                         *            **   
          |    *    * *                                         *                                   
          |                      *            *   *           *                                 *   
          |*                 *                                             *                        
          |        * *     * * *   * *              *   * *                              *       *  
          |     *        *      *   *           *     *       *           ***    * *         *   *  
          |**   *  *    *  *   *      *    *    * * * *  * ***   *  **         *       *     *  *   
          |**   **        *         *    * *   *       * *            ***  *  *    *              * 
          |   *       *    * **  *     *     *         *    *  *  *   *  *     * ** *   *  ****     
          |    **  *   *           * *  * * *    * * *  * *  * *** *  *   *  *  ** *   **  ****  *  
          | ** *    * ***   *   *  * * ***  * ** * * *    *   *   * *    *   *  * * * ** *   *   *  
          | *      *****  * * *  * * *      * ****    ** * **  * **  * * **** *     * ******      * 
          |* *       ******** * * *********** ** ** **  ** *****   * ****  * ***     *  * *  ****   
          |** **  *  * * * *  *  **   * *    *  * * *   *  ***  * **   ***  *** * *  *    * * ***   
          | *** * ** **  ** ** ** *     **** **  ******** **** **   **  *   * ** *** *** * **  * ** 
  1.7416  |* *** **      ****  * ** * *  * *            *     ** *  ** **   *   **   ***      *     
          ------**---------------*--**-*-*--*------*---*------*----**-----*-------*-*-*---*----*-*- 

Migration Distributions 
	-	Locus_0 	-	-	-	-	-	-	-	Locus_1 	-	-	-	-	-	-
	pt	m1#	p	m1time	p	m2#	p	m2time	p	m1#	p	m1time	p	m2#	p	m2time	p
	   0	   0	 0.00545	   0.0025	 0.07614	   0	 0.00487	   0.0025	 0.07654	   0	 0.00242	   0.0025	 0.07411	   0	 0.00199	   0.0025	 0.07544
	   1	   1	 0.00490	   0.0075	 0.08593	   1	 0.00448	   0.0075	 0.08657	   1	 0.00213	   0.0075	 0.08507	   1	 0.00196	   0.0075	 0.08522
	   2	   2	 0.00469	   0.0125	 0.08031	   2	 0.00445	   0.0125	 0.08062	   2	 0.00199	   0.0125	 0.07927	   2	 0.00179	   0.0125	 0.07931
	   3	   3	 0.00436	   0.0175	 0.06670	   3	 0.00448	   0.0175	 0.06645	   3	 0.00217	   0.0175	 0.06550	   3	 0.00171	   0.0175	 0.06588
	   4	   4	 0.00390	   0.0225	 0.05976	   4	 0.00424	   0.0225	 0.05965	   4	 0.00200	   0.0225	 0.05894	   4	 0.00167	   0.0225	 0.05844
	   5	   5	 0.00361	   0.0275	 0.05614	   5	 0.00420	   0.0275	 0.05555	   5	 0.00195	   0.0275	 0.05505	   5	 0.00193	   0.0275	 0.05499
	   6	   6	 0.00379	   0.0325	 0.05199	   6	 0.00426	   0.0325	 0.05209	   6	 0.00214	   0.0325	 0.05081	   6	 0.00191	   0.0325	 0.05048
	   7	   7	 0.00643	   0.0375	 0.04462	   7	 0.00799	   0.0375	 0.04434	   7	 0.00196	   0.0375	 0.04413	   7	 0.00201	   0.0375	 0.04410
	   8	   8	 0.00639	   0.0425	 0.03605	   8	 0.00730	   0.0425	 0.03600	   8	 0.00201	   0.0425	 0.03589	   8	 0.00183	   0.0425	 0.03589
	   9	   9	 0.00633	   0.0475	 0.02974	   9	 0.00693	   0.0475	 0.02960	   9	 0.00196	   0.0475	 0.02948	   9	 0.00200	   0.0475	 0.02926
	  10	  10	 0.00605	   0.0525	 0.02519	  10	 0.00674	   0.0525	 0.02534	  10	 0.00192	   0.0525	 0.02484	  10	 0.00199	   0.0525	 0.02495
	  11	  11	 0.00555	   0.0575	 0.02172	  11	 0.00604	   0.0575	 0.02158	  11	 0.00191	   0.0575	 0.02141	  11	 0.00201	   0.0575	 0.02159
	  12	  12	 0.00566	   0.0625	 0.01834	  12	 0.00573	   0.0625	 0.01841	  12	 0.00191	   0.0625	 0.01798	  12	 0.00198	   0.0625	 0.01798
	  13	  13	 0.00558	   0.0675	 0.01529	  13	 0.00549	   0.0675	 0.01534	  13	 0.00167	   0.0675	 0.01547	  13	 0.00198	   0.0675	 0.01550
	  14	  14	 0.00516	   0.0725	 0.01376	  14	 0.00511	   0.0725	 0.01359	  14	 0.00268	   0.0725	 0.01350	  14	 0.00187	   0.0725	 0.01322
	  15	  15	 0.00472	   0.0775	 0.01216	  15	 0.00490	   0.0775	 0.01200	  15	 0.00293	   0.0775	 0.01164	  15	 0.00325	   0.0775	 0.01166
	  16	  16	 0.00472	   0.0825	 0.01050	  16	 0.00469	   0.0825	 0.01039	  16	 0.00275	   0.0825	 0.01026	  16	 0.00304	   0.0825	 0.01029
	  17	  17	 0.00477	   0.0875	 0.00889	  17	 0.00430	   0.0875	 0.00896	  17	 0.00255	   0.0875	 0.00902	  17	 0.00295	   0.0875	 0.00909
	  18	  18	 0.00472	   0.0925	 0.00793	  18	 0.00419	   0.0925	 0.00772	  18	 0.00268	   0.0925	 0.00775	  18	 0.00309	   0.0925	 0.00777
	  19	  19	 0.00448	   0.0975	 0.00705	  19	 0.00413	   0.0975	 0.00688	  19	 0.00269	   0.0975	 0.00687	  19	 0.00309	   0.0975	 0.00684
	  20	  20	 0.00450	   0.1025	 0.00616	  20	 0.00420	   0.1025	 0.00608	  20	 0.00277	   0.1025	 0.00590	  20	 0.00286	   0.1025	 0.00584
[truncated: 135,298 more chars]
