# Supplementary material for: Selection and demographic history shape the molecular evolution of the gamete compatibility protein bindin in Pisaster sea stars
Source: Ecol Evol. 2014 Mar 31;4(9):1567–88. doi: 10.1002/ece3.1042 (PMC4063459; doi:10.1002/ece3.1042)
Supplement: Supplementary file 2 [file ece30004-1567-SD2.zip › ece31042-sup-00015-lhp.hop.outL.txt]

IMa LOAD TREES MODE 
IMa - Isolation with Migration [analytic]  -  Jody Hey 2007  -  7/13/2007
P. ochraceus

INPUT AND STARTING INFORMATION 
================================

Command line string :  -i lhp.hop.2.input.txt -o lhp.hop.2.out5L -q1 20 -q2 20 -qA 8 -m1 2000 -m2 2000 -t 5 -d 20 -u 5 -n 100 -k 20 -fg -g1 0.9 -g2 0.8 -b 3000000 -L50000 -p45 -c012 -r lhp.hop.2.out5 
Input filename : lhp.hop.2.input.txt 
Output filename: lhp.hop.2.out5L 
Random number seed : 1365977873 
IM Model:
     - Inheritance Scalars are treated as constants, as given in input file
- Run Duration - 
- Metropolis Coupling -
     None 

- Maximum Values for Integrated Parameters -
     Max for q1 : 60.36 
     Max for q2 : 60.36 
     Max for qa : 24.14 
     Max for m1 : 2000.00 
     Max for m2 : 2000.00 
     Max for t  : 5.00 

All tree information used for surface estimation printed to fileGeneration time specified (in years): 5.00
Base filename for loading files with sampled genealogies: lhp.hop.2.out5*.ti
Files loaded with sampled genealogies:
   lhp.hop.2.out5.ti

HEADER INFORMATION FROM FIRST TREE FILE
========================================

-------------------------------------------

Header for tree file:  lhp.hop.2.out5.ti

-------------------------------------------

IMa - Isolation with Migration [analytic]  -  Jody Hey 2007  -  7/13/2007


INPUT AND STARTING INFORMATION 
================================

Command line string :  -i lhp.hop.2.input.txt -o lhp.hop.2.out5 -q1 20 -q2 20 -qA 8 -m1 2000 -m2 2000 -t 5 -d 20 -u 5 -n 100 -k 20 -fg -g1 0.9 -g2 0.8 -b 3000000 -L0.5 -p2345 
Input filename : lhp.hop.2.input.txt 
Output filename: lhp.hop.2.out5 
Random number seed : 1364883154 
IM Model:
     - Inheritance Scalars are treated as constants, as given in input file
- Run Duration - 
     Burn period, # steps: 3000000 
      Record period, # seconds per interval: 1800 
- Metropolis Coupling -
     Metropolis Coupling implemented using 100 chains 
     Geometric Increment Model   term1: 0.900  term2: 0.800

- Maximum Values for Integrated Parameters -
     Max for q1 : 60.36 
     Max for q2 : 60.36 
     Max for qa : 24.14 
     Max for m1 : 2000.00 
     Max for m2 : 2000.00 
     Max for t  : 5.00 

All tree information used for surface estimation printed to fileGeneration time specified (in years): 5.00

-------------------------------------------

End of deader for tree file:  lhp.hop.2.out5.ti

-------------------------------------------


==============================================
END OF HEADER INFORMATION FROM FIRST TREE FILE

   # of files: 1    total number of loaded genealogies: 50000 out of a total of: 184834 


MCMC INFORMATION
===========================


PEAK LOCATIONS AND PROBABILITES
=================================


Marginal Peak Locations and Probabilities
------------------------------------------
 Set    q1          P         q2          P         qa          P         m1          P         m2          P      
   0      2.6582  0.04418      2.2741  0.04118      5.2165   0.1461      0.0289   0.0169      0.4047   0.0118 
   1      2.0956  0.04233      2.5437  0.04241      5.2056   0.1489      0.4363  0.01107      0.5476  0.01264 
 ALL      2.4015  0.04269      2.3727  0.04166      5.2108   0.1475      0.0621  0.01273      0.4894  0.01197 
  95%Lo    0.2696                0.2908                0.1038               <min                 <min              
  95%Hi   >max                 >max                 11.5646               11.1789                6.6663            


Multidimensional Peak Location and Posterior Probability
--------------------------------------------------------
 Set   t       log(P)      q1         q2         qa         m1         m2      
   0     3.4576 -14.9808    11.1679    60.3452     0.0210     7.1995    92.8766 
   1     1.5814 -14.9149     3.0005    60.3291     0.0022    42.5949   105.1730 
 ALL     1.5514 -14.5421     8.1585     0.3367     0.2528    20.3622   212.4069 


Nested Models Peak Location and Posterior Probability
------------------------------------------------------
Model      t          log(P)      q1          q2          qa          m1          m2         df       2LLR
 ABCDD    2.1890    -14.4548   16.8345      1.9476      0.0179     47.5835  [  47.5835]    1       -0.1746 
 ABCD0    1.3671    -19.0411   24.1443      7.4079      0.3991   1646.2279  [   0.0001]    1*       8.9981 
 ABC0D    3.3550    -17.4626    8.7375     23.2809      0.0114  [   0.0001]   852.0070     1*       5.8411 
 ABC00    0.0002    -30.1643   24.0841     24.1361      4.4134  [   0.0001] [   0.0001]    2*      31.2445 
 AACDE    3.4405    -14.8655    4.0164  [   4.0164]     0.0271     48.0069     31.6780     1        0.6469 
 AAADE    2.6621    -16.2712    4.0525  [   4.0525] [   4.0525]     8.9541      2.0669     2        3.4583 
 AACDD    3.4291    -16.3825    6.6166  [   6.6166]     0.1771     33.9286  [  33.9286]    2        3.6807 
 AAC00    0.0002    -30.1643   24.1443  [  24.1443]     4.4148  [   0.0001] [   0.0001]    3*      31.2445 
 AAADD    2.2127    -17.0535    4.1742  [   4.1742] [   4.1742]    14.2981  [  14.2981]    3        5.0228 
 AAA00    0.0002    -30.1951    4.4217  [   4.4217] [   4.4217] [   0.0001] [   0.0001]    4*      31.3060 
 ABADE    1.3248    -14.9397    2.1121      4.6728  [   2.1121]    11.6059      0.4201     1        0.7952 
 ABADD    2.8538    -16.6731    2.1564      9.0500  [   2.1564]    12.5534  [  12.5534]    2        4.2621 
 ABA00    0.0002    -30.1791    4.4157     24.1393  [   4.4157] [   0.0001] [   0.0001]    3*      31.2740 
 ABBDE    1.3248    -15.8602    2.1879      4.3862  [   4.3862]    11.6073      0.4064     1        2.6362 
 ABBDD    2.2127    -17.0184    4.0206      4.3550  [   4.3550]    14.3243  [  14.3243]    2        4.9526 
 ABB00    0.0002    -30.1803   24.1443      4.4173  [   4.4173] [   0.0001] [   0.0001]    3*      31.2764 
  * test distribution of 2LLR is a mixture 


MARGINAL DISTRIBUTION VALUES AND HISTOGRAMS - curve height is an estimate of marginal posterior probability
========================================
 Summaries
	Value  	 q1  	 q2  	 qa  	 m1  	 m2  	 t   
	Minbin 	   0.0302	   0.0302	   0.0121	   1.0000	   1.0000	   0.0025
	Maxbin	  60.3306	  60.3306	  24.1323	1999.0000	1999.0000	   4.9975
	HiPt  	   2.3843	   2.3843	   5.2031	   1.0000	   1.0000	   0.0175
	HiSmth	   2.4446	   2.3843	   5.2031	   1.0000	   1.0000	   0.0175
	Mean  	  25.7547	  26.4753	   6.2052	 802.0022	 822.6114	   0.3968
	95Lo  	   1.4185	   1.4788	   0.7605	   7.0000	   3.0000	   0.0025
	95Hi  	  58.4594	  58.5802	  14.7884	1909.0000	1915.0000	   2.8875
	HPD90Lo	  0.5734 	  0.6941 	  0.3742 	  1.0000?	  1.0000 	  0.0025?
	HPD90Hi	 53.0270 	 53.4495 	 10.5390 	1707.0000?	1681.0000 	  1.2825?

	Parameter	q1  	L	q2  	L	qa  	L	m1  	L	m2  	L	t   	L
	HiPt	   2.3843	 0.04269 	   2.3843	 0.04166 	   5.2031	 0.14751 	   1.0000	 0.00674 	   1.0000	 0.00879 	   0.0175	 8.57200 

	   0	   0.0302	 0.00099 	   0.0302	 0.00041 	   0.0121	 0.01343 	   1.0000	 0.00674 	   1.0000	 0.00879 	 0.002500	 6.65600 
	   1	   0.0905	 0.00283 	   0.0905	 0.00263 	   0.0362	 0.02072 	   3.0000	 0.00299 	   3.0000	 0.00421 	   0.0075	 7.52000 
	   2	   0.1509	 0.00446 	   0.1509	 0.00388 	   0.0604	 0.02028 	   5.0000	 0.00166 	   5.0000	 0.00282 	   0.0125	 7.79200 
	   3	   0.2113	 0.00551 	   0.2113	 0.00478 	   0.0845	 0.02066 	   7.0000	 0.00177 	   7.0000	 0.00159 	   0.0175	 8.57200 
	   4	   0.2716	 0.00629 	   0.2716	 0.00575 	   0.1086	 0.02189 	   9.0000	 0.00196 	   9.0000	 0.00123 	   0.0225	 8.16800 
	   5	   0.3320	 0.00734 	   0.3320	 0.00688 	   0.1328	 0.02316 	  11.0000	 0.00187 	  11.0000	 0.00107 	   0.0275	 7.18400 
	   6	   0.3923	 0.00859 	   0.3923	 0.00787 	   0.1569	 0.02430 	  13.0000	 0.00180 	  13.0000	 0.00103 	   0.0325	 6.63200 
	   7	   0.4527	 0.01012 	   0.4527	 0.00881 	   0.1811	 0.02541 	  15.0000	 0.00171 	  15.0000	 0.00107 	   0.0375	 6.01600 
	   8	   0.5131	 0.01187 	   0.5131	 0.00987 	   0.2052	 0.02655 	  17.0000	 0.00165 	  17.0000	 0.00101 	   0.0425	 5.68800 
	   9	   0.5734	 0.01346 	   0.5734	 0.01121 	   0.2294	 0.02776 	  19.0000	 0.00161 	  19.0000	 0.00100 	   0.0475	 5.89200 
	  10	   0.6338	 0.01466 	   0.6338	 0.01282 	   0.2535	 0.02900 	  21.0000	 0.00138 	  21.0000	 0.00098 	   0.0525	 5.75600 
	  11	   0.6941	 0.01569 	   0.6941	 0.01460 	   0.2777	 0.03026 	  23.0000	 0.00119 	  23.0000	 0.00091 	   0.0575	 5.20000 
	  12	   0.7545	 0.01686 	   0.7545	 0.01650 	   0.3018	 0.03149 	  25.0000	 0.00102 	  25.0000	 0.00089 	   0.0625	 5.14800 
	  13	   0.8149	 0.01834 	   0.8149	 0.01847 	   0.3259	 0.03266 	  27.0000	 0.00094 	  27.0000	 0.00090 	   0.0675	 4.90800 
	  14	   0.8752	 0.02011 	   0.8752	 0.02043 	   0.3501	 0.03375 	  29.0000	 0.00091 	  29.0000	 0.00085 	   0.0725	 4.72400 
	  15	   0.9356	 0.02203 	   0.9356	 0.02229 	   0.3742	 0.03475 	  31.0000	 0.00085 	  31.0000	 0.00081 	   0.0775	 4.30800 
	  16	   0.9960	 0.02399 	   0.9960	 0.02402 	   0.3984	 0.03565 	  33.0000	 0.00081 	  33.0000	 0.00077 	   0.0825	 3.71600 
	  17	   1.0563	 0.02590 	   1.0563	 0.02562 	   0.4225	 0.03645 	  35.0000	 0.00081 	  35.0000	 0.00076 	   0.0875	 3.62800 
	  18	   1.1167	 0.02771 	   1.1167	 0.02712 	   0.4467	 0.03717 	  37.0000	 0.00081 	  37.0000	 0.00076 	   0.0925	 3.18800 
	  19	   1.1770	 0.02938 	   1.1770	 0.02855 	   0.4708	 0.03780 	  39.0000	 0.00082 	  39.0000	 0.00076 	   0.0975	 2.96800 
	  20	   1.2374	 0.03091 	   1.2374	 0.02993 	   0.4950	 0.03836 	  41.0000	 0.00084 	  41.0000	 0.00076 	   0.1025	 2.57600 
	  21	   1.2978	 0.03229 	   1.2978	 0.03124 	   0.5191	 0.03886 	  43.0000	 0.00082 	  43.0000	 0.00077 	   0.1075	 2.42800 
	  22	   1.3581	 0.03353 	   1.3581	 0.03249 	   0.5432	 0.03929 	  45.0000	 0.00076 	  45.0000	 0.00079 	   0.1125	 2.39200 
	  23	   1.4185	 0.03464 	   1.4185	 0.03366 	   0.5674	 0.03967 	  47.0000	 0.00076 	  47.0000	 0.00077 	   0.1175	 2.14000 
	  24	   1.4788	 0.03563 	   1.4788	 0.03474 	   0.5915	 0.04000 	  49.0000	 0.00080 	  49.0000	 0.00074 	   0.1225	 1.78400 
	  25	   1.5392	 0.03654 	   1.5392	 0.03573 	   0.6157	 0.04028 	  51.0000	 0.00083 	  51.0000	 0.00074 	   0.1275	 1.59600 
	  26	   1.5996	 0.03737 	   1.5996	 0.03663 	   0.6398	 0.04053 	  53.0000	 0.00081 	  53.0000	 0.00075 	   0.1325	 1.62800 
	  27	   1.6599	 0.03813 	   1.6599	 0.03745 	   0.6640	 0.04074 	  55.0000	 0.00079 	  55.0000	 0.00073 	   0.1375	 1.57200 
	  28	   1.7203	 0.03885 	   1.7203	 0.03818 	   0.6881	 0.04091 	  57.0000	 0.00078 	  57.0000	 0.00072 	   0.1425	 1.32800 
	  29	   1.7806	 0.03950 	   1.7806	 0.03883 	   0.7123	 0.04107 	  59.0000	 0.00078 	  59.0000	 0.00071 	   0.1475	 1.29600 
	  30	   1.8410	 0.04011 	   1.8410	 0.03940 	   0.7364	 0.04119 	  61.0000	 0.00078 	  61.0000	 0.00072 	   0.1525	 1.21200 
	  31	   1.9014	 0.04065 	   1.9014	 0.03991 	   0.7605	 0.04130 	  63.0000	 0.00078 	  63.0000	 0.00074 	   0.1575	 1.02800 
	  32	   1.9617	 0.04113 	   1.9617	 0.04034 	   0.7847	 0.04139 	  65.0000	 0.00079 	  65.0000	 0.00073 	   0.1625	 1.10800 
	  33	   2.0221	 0.04155 	   2.0221	 0.04072 	   0.8088	 0.04148 	  67.0000	 0.00080 	  67.0000	 0.00073 	   0.1675	 0.91200 
	  34	   2.0824	 0.04190 	   2.0824	 0.04102 	   0.8330	 0.04155 	  69.0000	 0.00081 	  69.0000	 0.00075 	   0.1725	 0.88000 
	  35	   2.1428	 0.04218 	   2.1428	 0.04127 	   0.8571	 0.04162 	  71.0000	 0.00081 	  71.0000	 0.00076 	   0.1775	 0.83200 
	  36	   2.2032	 0.04240 	   2.2032	 0.04145 	   0.8813	 0.04168 	  73.0000	 0.00081 	  73.0000	 0.00075 	   0.1825	 0.81200 
	  37	   2.2635	 0.04255 	   2.2635	 0.04158 	   0.9054	 0.04174 	  75.0000	 0.00079 	  75.0000	 0.00074 	   0.1875	 0.68800 
	  38	   2.3239	 0.04265 	   2.3239	 0.04165 	   0.9296	 0.04180 	  77.0000	 0.00078 	  77.0000	 0.00074 	   0.1925	 0.63600 
	  39	   2.3843	 0.04269 	   2.3843	 0.04166 	   0.9537	 0.04186 	  79.0000	 0.00076 	  79.0000	 0.00076 	   0.1975	 0.68000 
	  40	   2.4446	 0.04268 	   2.4446	 0.04163 	   0.9778	 0.04193 	  81.0000	 0.00075 	  81.0000	 0.00076 	   0.2025	 0.54000 
	  41	   2.5050	 0.04262 	   2.5050	 0.04155 	   1.0020	 0.04200 	  83.0000	 0.00075 	  83.0000	 0.00075 	   0.2075	 0.57600 
	  42	   2.5653	 0.04253 	   2.5653	 0.04142 	   1.0261	 0.04207 	  85.0000	 0.00075 	  85.0000	 0.00075 	   0.2125	 0.56000 
	  43	   2.6257	 0.04241 	   2.6257	 0.04126 	   1.0503	 0.04214 	  87.0000	 0.00075 	  87.0000	 0.00077 	   0.2175	 0.48800 
	  44	   2.6861	 0.04226 	   2.6861	 0.04106 	   1.0744	 0.04222 	  89.0000	 0.00076 	  89.0000	 0.00078 	   0.2225	 0.52400 
	  45	   2.7464	 0.04209 	   2.7464	 0.04083 	   1.0986	 0.04231 	  91.0000	 0.00076 	  91.0000	 0.00078 	   0.2275	 0.42400 
	  46	   2.8068	 0.04191 	   2.8068	 0.04058 	   1.1227	 0.04240 	  93.0000	 0.00076 	  93.0000	 0.00078 	   0.2325	 0.38000 
	  47	   2.8671	 0.04170 	   2.8671	 0.04030 	   1.1469	 0.04250 	  95.0000	 0.00076 	  95.0000	 0.00078 	   0.2375	 0.40000 
	  48	   2.9275	 0.04148 	   2.9275	 0.04000 	   1.1710	 0.04261 	  97.0000	 0.00076 	  97.0000	 0.00078 	   0.2425	 0.39600 
	  49	   2.9879	 0.04126 	   2.9879	 0.03968 	   1.1951	 0.04272 	  99.0000	 0.00076 	  99.0000	 0.00078 	   0.2475	 0.40000 
	  50	   3.0482	 0.04102 	   3.0482	 0.03935 	   1.2193	 0.04284 	 101.0000	 0.00075 	 101.0000	 0.00078 	   0.2525	 0.38400 
	  51	   3.1086	 0.04077 	   3.1086	 0.03901 	   1.2434	 0.04297 	 103.0000	 0.00074 	 103.0000	 0.00077 	   0.2575	 0.32400 
	  52	   3.1689	 0.04052 	   3.1689	 0.03866 	   1.2676	 0.04311 	 105.0000	 0.00073 	 105.0000	 0.00076 	   0.2625	 0.38800 
	  53	   3.2293	 0.04026 	   3.2293	 0.03830 	   1.2917	 0.04325 	 107.0000	 0.00074 	 107.0000	 0.00076 	   0.2675	 0.38400 
	  54	   3.2897	 0.04000 	   3.2897	 0.03793 	   1.3159	 0.04340 	 109.0000	 0.00076 	 109.0000	 0.00077 	   0.2725	 0.32800 
	  55	   3.3500	 0.03972 	   3.3500	 0.03755 	   1.3400	 0.04356 	 111.0000	 0.00076 	 111.0000	 0.00078 	   0.2775	 0.30400 
	  56	   3.4104	 0.03945 	   3.4104	 0.03718 	   1.3642	 0.04373 	 113.0000	 0.00076 	 113.0000	 0.00078 	   0.2825	 0.29600 
	  57	   3.4707	 0.03917 	   3.4707	 0.03680 	   1.3883	 0.04391 	 115.0000	 0.00075 	 115.0000	 0.00079 	   0.2875	 0.35200 
	  58	   3.5311	 0.03888 	   3.5311	 0.03641 	   1.4124	 0.04409 	 117.0000	 0.00076 	 117.0000	 0.00079 	   0.2925	 0.26800 
	  59	   3.5915	 0.03859 	   3.5915	 0.03603 	   1.4366	 0.04429 	 119.0000	 0.00077 	 119.0000	 0.00079 	   0.2975	 0.34000 
	  60	   3.6518	 0.03829 	   3.6518	 0.03565 	   1.4607	 0.04449 	 121.0000	 0.00077 	 121.0000	 0.00079 	   0.3025	 0.25200 
	  61	   3.7122	 0.03800 	   3.7122	 0.03527 	   1.4849	 0.04471 	 123.0000	 0.00078 	 123.0000	 0.00078 	   0.3075	 0.22400 
	  62	   3.7726	 0.03770 	   3.7726	 0.03490 	   1.5090	 0.04493 	 125.0000	 0.00078 	 125.0000	 0.00078 	   0.3125	 0.29200 
	  63	   3.8329	 0.03739 	   3.8329	 0.03453 	   1.5332	 0.04516 	 127.0000	 0.00078 	 127.0000	 0.00078 	   0.3175	 0.26000 
	  64	   3.8933	 0.03709 	   3.8933	 0.03416 	   1.5573	 0.04540 	 129.0000	 0.00076 	 129.0000	 0.00078 	   0.3225	 0.24000 
	  65	   3.9536	 0.03679 	   3.9536	 0.03380 	   1.5815	 0.04565 	 131.0000	 0.00075 	 131.0000	 0.00077 	   0.3275	 0.24000 
	  66	   4.0140	 0.03649 	   4.0140	 0.03344 	   1.6056	 0.04591 	 133.0000	 0.00074 	 133.0000	 0.00075 	   0.3325	 0.20400 
	  67	   4.0744	 0.03619 	   4.0744	 0.03309 	   1.6297	 0.04618 	 135.0000	 0.00073 	 135.0000	 0.00075 	   0.3375	 0.24000 
	  68	   4.1347	 0.03589 	   4.1347	 0.03275 	   1.6539	 0.04647 	 137.0000	 0.00072 	 137.0000	 0.00076 	   0.3425	 0.26400 
	  69	   4.1951	 0.03559 	   4.1951	 0.03241 	   1.6780	 0.04676 	 139.0000	 0.00072 	 139.0000	 0.00076 	   0.3475	 0.20400 
	  70	   4.2554	 0.03530 	   4.2554	 0.03208 	   1.7022	 0.04706 	 141.0000	 0.00073 	 141.0000	 0.00077 	   0.3525	 0.23600 
	  71	   4.3158	 0.03501 	   4.3158	 0.03176 	   1.7263	 0.04737 	 143.0000	 0.00074 	 143.0000	 0.00077 	   0.3575	 0.19600 
	  72	   4.3762	 0.03472 	   4.3762	 0.03145 	   1.7505	 0.04770 	 145.0000	 0.00075 	 145.0000	 0.00076 	   0.3625	 0.24800 
	  73	   4.4365	 0.03444 	   4.4365	 0.03114 	   1.7746	 0.04804 	 147.0000	 0.00075 	 147.0000	 0.00074 	   0.3675	 0.23600 
	  74	   4.4969	 0.03416 	   4.4969	 0.03084 	   1.7988	 0.04839 	 149.0000	 0.00074 	 149.0000	 0.00074 	   0.3725	 0.22000 
	  75	   4.5572	 0.03389 	   4.5572	 0.03055 	   1.8229	 0.04875 	 151.0000	 0.00073 	 151.0000	 0.00073 	   0.3775	 0.19600 
	  76	   4.6176	 0.03362 	   4.6176	 0.03027 	   1.8470	 0.04912 	 153.0000	 0.00072 	 153.0000	 0.00072 	   0.3825	 0.22000 
	  77	   4.6780	 0.03335 	   4.6780	 0.03000 	   1.8712	 0.04951 	 155.0000	 0.00071 	 155.0000	 0.00072 	   0.3875	 0.19600 
	  78	   4.7383	 0.03309 	   4.7383	 0.02973 	   1.8953	 0.04991 	 157.0000	 0.00070 	 157.0000	 0.00072 	   0.3925	 0.28800 
	  79	   4.7987	 0.03284 	   4.7987	 0.02947 	   1.9195	 0.05032 	 159.0000	 0.00070 	 159.0000	 0.00072 	   0.3975	 0.14000 
	  80	   4.8590	 0.03259 	   4.8590	 0.02921 	   1.9436	 0.05075 	 161.0000	 0.00070 	 161.0000	 0.00072 	   0.4025	 0.19600 
	  81	   4.9194	 0.03234 	   4.9194	 0.02897 	   1.9678	 0.05120 	 163.0000	 0.00070 	 163.0000	 0.00072 	   0.4075	 0.18400 
	  82	   4.9798	 0.03210 	   4.9798	 0.02872 	   1.9919	 0.05165 	 165.0000	 0.00070 	 165.0000	 0.00073 	   0.4125	 0.24800 
	  83	   5.0401	 0.03186 	   5.0401	 0.02849 	   2.0161	 0.05213 	 167.0000	 0.00069 	 167.0000	 0.00075 	   0.4175	 0.22800 
	  84	   5.1005	 0.03163 	   5.1005	 0.02826 	   2.0402	 0.05262 	 169.0000	 0.00069 	 169.0000	 0.00076 	   0.4225	 0.22800 
	  85	   5.1608	 0.03140 	   5.1608	 0.02804 	   2.0643	 0.05312 	 171.0000	 0.00069 	 171.0000	 0.00076 	   0.4275	 0.22400 
	  86	   5.2212	 0.03117 	   5.2212	 0.02783 	   2.0885	 0.05364 	 173.0000	 0.00068 	 173.0000	 0.00075 	   0.4325	 0.21200 
	  87	   5.2816	 0.03095 	   5.2816	 0.02762 	   2.1126	 0.05418 	 175.0000	 0.00068 	 175.0000	 0.00075 	   0.4375	 0.23200 
	  88	   5.3419	 0.03073 	   5.3419	 0.02741 	   2.1368	 0.05474 	 177.0000	 0.00068 	 177.0000	 0.00074 	   0.4425	 0.17600 
	  89	   5.4023	 0.03052 	   5.4023	 0.02721 	   2.1609	 0.05531 	 179.0000	 0.00068 	 179.0000	 0.00073 	   0.4475	 0.18000 
	  90	   5.4627	 0.03030 	   5.4627	 0.02702 	   2.1851	 0.05590 	 181.0000	 0.00067 	 181.0000	 0.00073 	   0.4525	 0.22000 
	  91	   5.5230	 0.03009 	   5.5230	 0.02683 	   2.2092	 0.05650 	 183.0000	 0.00066 	 183.0000	 0.00073 	   0.4575	 0.24000 
	  92	   5.5834	 0.02988 	   5.5834	 0.02665 	   2.2333	 0.05713 	 185.0000	 0.00065 	 185.0000	 0.00074 	   0.4625	 0.22800 
	  93	   5.6437	 0.02968 	   5.6437	 0.02648 	   2.2575	 0.05776 	 187.0000	 0.00065 	 187.0000	 0.00074 	   0.4675	 0.20400 
	  94	   5.7041	 0.02948 	   5.7041	 0.02630 	   2.2816	 0.05842 	 189.0000	 0.00065 	 189.0000	 0.00074 	   0.4725	 0.22000 
	  95	   5.7645	 0.02928 	   5.7645	 0.02613 	   2.3058	 0.05909 	 191.0000	 0.00065 	 191.0000	 0.00073 	   0.4775	 0.15600 
	  96	   5.8248	 0.02908 	   5.8248	 0.02597 	   2.3299	 0.05978 	 193.0000	 0.00066 	 193.0000	 0.00073 	   0.4825	 0.26400 
	  97	   5.8852	 0.02888 	   5.8852	 0.02581 	   2.3541	 0.06049 	 195.0000	 0.00067 	 195.0000	 0.00073 	   0.4875	 0.22800 
	  98	   5.9455	 0.02869 	   5.9455	 0.02566 	   2.3782	 0.06121 	 197.0000	 0.00068 	 197.0000	 0.00073 	   0.4925	 0.18800 
	  99	   6.0059	 0.02849 	   6.0059	 0.02551 	   2.4024	 0.06195 	 199.0000	 0.00069 	 199.0000	 0.00072 	   0.4975	 0.21200 
	 100	   6.0663	 0.02830 	   6.0663	 0.02536 	   2.4265	 0.06270 	 201.0000	 0.00070 	 201.0000	 0.00071 	   0.5025	 0.20400 
	 101	   6.1266	 0.02811 	   6.1266	 0.02522 	   2.4506	 0.06347 	 203.0000	 0.00070 	 203.0000	 0.00070 	   0.5075	 0.21200 
	 102	   6.1870	 0.02793 	   6.1870	 0.02507 	   2.4748	 0.06425 	 205.0000	 0.00070 	 205.0000	 0.00069 	   0.5125	 0.18000 
	 103	   6.2473	 0.02774 	   6.2473	 0.02494 	   2.4989	 0.06505 	 207.0000	 0.00070 	 207.0000	 0.00069 	   0.5175	 0.18000 
	 104	   6.3077	 0.02756 	   6.3077	 0.02480 	   2.5231	 0.06586 	 209.0000	 0.00070 	 209.0000	 0.00069 	   0.5225	 0.18000 
	 105	   6.3681	 0.02738 	   6.3681	 0.02467 	   2.5472	 0.06669 	 211.0000	 0.00070 	 211.0000	 0.00069 	   0.5275	 0.21600 
	 106	   6.4284	 0.02720 	   6.4284	 0.02454 	   2.5714	 0.06753 	 213.0000	 0.00070 	 213.0000	 0.00069 	   0.5325	 0.17200 
	 107	   6.4888	 0.02702 	   6.4888	 0.02442 	   2.5955	 0.06838 	 215.0000	 0.00070 	 215.0000	 0.00069 	   0.5375	 0.16800 
	 108	   6.5491	 0.02684 	   6.5491	 0.02429 	   2.6197	 0.06925 	 217.0000	 0.00069 	 217.0000	 0.00069 	   0.5425	 0.20800 
	 109	   6.6095	 0.02667 	   6.6095	 0.02417 	   2.6438	 0.07013 	 219.0000	 0.00069 	 219.0000	 0.00068 	   0.5475	 0.19200 
	 110	   6.6699	 0.02649 	   6.6699	 0.02405 	   2.6679	 0.07102 	 221.0000	 0.00068 	 221.0000	 0.00068 	   0.5525	 0.20000 
	 111	   6.7302	 0.02632 	   6.7302	 0.02393 	   2.6921	 0.07192 	 223.0000	 0.00067 	 223.0000	 0.00068 	   0.5575	 0.18800 
	 112	   6.7906	 0.02615 	   6.7906	 0.02382 	   2.7162	 0.07284 	 225.0000	 0.00066 	 225.0000	 0.00067 	   0.5625	 0.25200 
	 113	   6.8510	 0.02598 	   6.8510	 0.02370 	   2.7404	 0.07376 	 227.0000	 0.00065 	 227.0000	 0.00066 	   0.5675	 0.22400 
	 114	   6.9113	 0.02582 	   6.9113	 0.02359 	   2.7645	 0.07470 	 229.0000	 0.00064 	 229.0000	 0.00066 	   0.5725	 0.18400 
	 115	   6.9717	 0.02565 	   6.9717	 0.02348 	   2.7887	 0.07564 	 231.0000	 0.00064 	 231.0000	 0.00066 	   0.5775	 0.15600 
	 116	   7.0320	 0.02549 	   7.0320	 0.02337 	   2.8128	 0.07660 	 233.0000	 0.00063 	 233.0000	 0.00066 	   0.5825	 0.17200 
	 117	   7.0924	 0.02533 	   7.0924	 0.02326 	   2.8370	 0.07756 	 235.0000	 0.00063 	 235.0000	 0.00066 	   0.5875	 0.19200 
	 118	   7.1528	 0.02517 	   7.1528	 0.02316 	   2.8611	 0.07853 	 237.0000	 0.00064 	 237.0000	 0.00066 	   0.5925	 0.16800 
	 119	   7.2131	 0.02502 	   7.2131	 0.02305 	   2.8852	 0.07952 	 239.0000	 0.00064 	 239.0000	 0.00066 	   0.5975	 0.21600 
	 120	   7.2735	 0.02486 	   7.2735	 0.02295 	   2.9094	 0.08051 	 241.0000	 0.00065 	 241.0000	 0.00067 	   0.6025	 0.19200 
	 121	   7.3338	 0.02471 	   7.3338	 0.02284 	   2.9335	 0.08150 	 243.0000	 0.00065 	 243.0000	 0.00067 	   0.6075	 0.23600 
	 122	   7.3942	 0.02456 	   7.3942	 0.02274 	   2.9577	 0.08251 	 245.0000	 0.00065 	 245.0000	 0.00067 	   0.6125	 0.25200 
	 123	   7.4546	 0.02441 	   7.4546	 0.02264 	   2.9818	 0.08352 	 247.0000	 0.00065 	 247.0000	 0.00066 	   0.6175	 0.16800 
	 124	   7.5149	 0.02426 	   7.5149	 0.02254 	   3.0060	 0.08454 	 249.0000	 0.00065 	 249.0000	 0.00066 	   0.6225	 0.17600 
	 125	   7.5753	 0.02412 	   7.5753	 0.02244 	   3.0301	 0.08556 	 251.0000	 0.00065 	 251.0000	 0.00065 	   0.6275	 0.18800 
	 126	   7.6356	 0.02398 	   7.6356	 0.02234 	   3.0543	 0.08659 	 253.0000	 0.00065 	 253.0000	 0.00064 	   0.6325	 0.20000 
	 127	   7.6960	 0.02384 	   7.6960	 0.02224 	   3.0784	 0.08762 	 255.0000	 0.00065 	 255.0000	 0.00064 	   0.6375	 0.18000 
	 128	   7.7564	 0.02370 	   7.7564	 0.02214 	   3.1025	 0.08865 	 257.0000	 0.00065 	 257.0000	 0.00063 	   0.6425	 0.15200 
	 129	   7.8167	 0.02356 	   7.8167	 0.02204 	   3.1267	 0.08970 	 259.0000	 0.00065 	 259.0000	 0.00063 	   0.6475	 0.13200 
	 130	   7.8771	 0.02342 	   7.8771	 0.02195 	   3.1508	 0.09074 	 261.0000	 0.00065 	 261.0000	 0.00063 	   0.6525	 0.13600 
	 131	   7.9374	 0.02329 	   7.9374	 0.02185 	   3.1750	 0.09179 	 263.0000	 0.00065 	 263.0000	 0.00063 	   0.6575	 0.20800 
	 132	   7.9978	 0.02316 	   7.9978	 0.02176 	   3.1991	 0.09283 	 265.0000	 0.00065 	 265.0000	 0.00062 	   0.6625	 0.19200 
	 133	   8.0582	 0.02303 	   8.0582	 0.02166 	   3.2233	 0.09388 	 267.0000	 0.00066 	 267.0000	 0.00062 	   0.6675	 0.20400 
	 134	   8.1185	 0.02290 	   8.1185	 0.02157 	   3.2474	 0.09494 	 269.0000	 0.00066 	 269.0000	 0.00062 	   0.6725	 0.12800 
	 135	   8.1789	 0.02277 	   8.1789	 0.02148 	   3.2716	 0.09599 	 271.0000	 0.00067 	 271.0000	 0.00061 	   0.6775	 0.20800 
	 136	   8.2393	 0.02265 	   8.2393	 0.02139 	   3.2957	 0.09704 	 273.0000	 0.00068 	 273.0000	 0.00060 	   0.6825	 0.15600 
	 137	   8.2996	 0.02253 	   8.2996	 0.02129 	   3.3198	 0.09809 	 275.0000	 0.00068 	 275.0000	 0.00060 	   0.6875	 0.12800 
	 138	   8.3600	 0.02241 	   8.3600	 0.02120 	   3.3440	 0.09914 	 277.0000	 0.00068 	 277.0000	 0.00059 	   0.6925	 0.14800 
	 139	   8.4203	 0.02229 	   8.4203	 0.02111 	   3.3681	 0.10019 	 279.0000	 0.00067 	 279.0000	 0.00059 	   0.6975	 0.14000 
	 140	   8.4807	 0.02217 	   8.4807	 0.02102 	   3.3923	 0.10124 	 281.0000	 0.00067 	 281.0000	 0.00059 	   0.7025	 0.20000 
	 141	   8.5411	 0.02205 	   8.5411	 0.02093 	   3.4164	 0.10229 	 283.0000	 0.00066 	 283.0000	 0.00059 	   0.7075	 0.18400 
	 142	   8.6014	 0.02194 	   8.6014	 0.02085 	   3.4406	 0.10333 	 285.0000	 0.00065 	 285.0000	 0.00059 	   0.7125	 0.14800 
	 143	   8.6618	 0.02182 	   8.6618	 0.02076 	   3.4647	 0.10437 	 287.0000	 0.00065 	 287.0000	 0.00059 	   0.7175	 0.14000 
	 144	   8.7221	 0.02171 	   8.7221	 0.02067 	   3.4889	 0.10540 	 289.0000	 0.00064 	 289.0000	 0.00059 	   0.7225	 0.13600 
	 145	   8.7825	 0.02160 	   8.7825	 0.02059 	   3.5130	 0.10644 	 291.0000	 0.00064 	 291.0000	 0.00060 	   0.7275	 0.17600 
	 146	   8.8429	 0.02149 	   8.8429	 0.02050 	   3.5371	 0.10746 	 293.0000	 0.00064 	 293.0000	 0.00060 	   0.7325	 0.15200 
	 147	   8.9032	 0.02139 	   8.9032	 0.02042 	   3.5613	 0.10848 	 295.0000	 0.00064 	 295.0000	 0.00060 	   0.7375	 0.17200 
	 148	   8.9636	 0.02128 	   8.9636	 0.02033 	   3.5854	 0.10950 	 297.0000	 0.00064 	 297.0000	 0.00060 	   0.7425	 0.16800 
	 149	   9.0239	 0.02118 	   9.0239	 0.02025 	   3.6096	 0.11051 	 299.0000	 0.00064 	 299.0000	 0.00060 	   0.7475	 0.15200 
	 150	   9.0843	 0.02107 	   9.0843	 0.02017 	   3.6337	 0.11151 	 301.0000	 0.00065 	 301.0000	 0.00060 	   0.7525	 0.16400 
	 151	   9.1447	 0.02097 	   9.1447	 0.02009 	   3.6579	 0.11251 	 303.0000	 0.00065 	 303.0000	 0.00059 	   0.7575	 0.14000 
	 152	   9.2050	 0.02087 	   9.2050	 0.02001 	   3.6820	 0.11349 	 305.0000	 0.00065 	 305.0000	 0.00059 	   0.7625	 0.16800 
	 153	   9.2654	 0.02077 	   9.2654	 0.01993 	   3.7062	 0.11447 	 307.0000	 0.00065 	 307.0000	 0.00058 	   0.7675	 0.16400 
	 154	   9.3257	 0.02068 	   9.3257	 0.01985 	   3.7303	 0.11544 	 309.0000	 0.00065 	 309.0000	 0.00058 	   0.7725	 0.12800 
	 155	   9.3861	 0.02058 	   9.3861	 0.01977 	   3.7544	 0.11641 	 311.0000	 0.00064 	 311.0000	 0.00058 	   0.7775	 0.14400 
	 156	   9.4465	 0.02049 	   9.4465	 0.01969 	   3.7786	 0.11736 	 313.0000	 0.00064 	 313.0000	 0.00058 	   0.7825	 0.15200 
	 157	   9.5068	 0.02039 	   9.5068	 0.01962 	   3.8027	 0.11830 	 315.0000	 0.00064 	 315.0000	 0.00058 	   0.7875	 0.17200 
	 158	   9.5672	 0.02030 	   9.5672	 0.01954 	   3.8269	 0.11924 	 317.0000	 0.00064 	 317.0000	 0.00058 	   0.7925	 0.16000 
	 159	   9.6275	 0.02021 	   9.6275	 0.01947 	   3.8510	 0.12016 	 319.0000	 0.00064 	 319.0000	 0.00058 	   0.7975	 0.15200 
	 160	   9.6879	 0.02012 	   9.6879	 0.01939 	   3.8752	 0.12107 	 321.0000	 0.00064 	 321.0000	 0.00058 	   0.8025	 0.08800 
	 161	   9.7483	 0.02004 	   9.7483	 0.01932 	   3.8993	 0.12198 	 323.0000	 0.00064 	 323.0000	 0.00058 	   0.8075	 0.16400 
	 162	   9.8086	 0.01995 	   9.8086	 0.01925 	   3.9235	 0.12287 	 325.0000	 0.00064 	 325.0000	 0.00058 	   0.8125	 0.14000 
	 163	   9.8690	 0.01986 	   9.8690	 0.01918 	   3.9476	 0.12374 	 327.0000	 0.00064 	 327.0000	 0.00058 	   0.8175	 0.15200 
	 164	   9.9294	 0.01978 	   9.9294	 0.01911 	   3.9717	 0.12461 	 329.0000	 0.00064 	 329.0000	 0.00057 	   0.8225	 0.14400 
	 165	   9.9897	 0.01970 	   9.9897	 0.01904 	   3.9959	 0.12546 	 331.0000	 0.00064 	 331.0000	 0.00057 	   0.8275	 0.11200 
	 166	  10.0501	 0.01961 	  10.0501	 0.01897 	   4.0200	 0.12630 	 333.0000	 0.00064 	 333.0000	 0.00057 	   0.8325	 0.11600 
	 167	  10.1104	 0.01953 	  10.1104	 0.01891 	   4.0442	 0.12713 	 335.0000	 0.00064 	 335.0000	 0.00057 	   0.8375	 0.17600 
	 168	  10.1708	 0.01945 	  10.1708	 0.01884 	   4.0683	 0.12794 	 337.0000	 0.00063 	 337.0000	 0.00058 	   0.8425	 0.16400 
	 169	  10.2312	 0.01938 	  10.2312	 0.01878 	   4.0925	 0.12874 	 339.0000	 0.00063 	 339.0000	 0.00058 	   0.8475	 0.15200 
	 170	  10.2915	 0.01930 	  10.2915	 0.01871 	   4.1166	 0.12953 	 341.0000	 0.00063 	 341.0000	 0.00058 	   0.8525	 0.16800 
	 171	  10.3519	 0.01922 	  10.3519	 0.01865 	   4.1408	 0.13030 	 343.0000	 0.00063 	 343.0000	 0.00058 	   0.8575	 0.16000 
	 172	  10.4122	 0.01915 	  10.4122	 0.01859 	   4.1649	 0.13106 	 345.0000	 0.00063 	 345.0000	 0.00058 	   0.8625	 0.09600 
	 173	  10.4726	 0.01908 	  10.4726	 0.01852 	   4.1890	 0.13180 	 347.0000	 0.00063 	 347.0000	 0.00058 	   0.8675	 0.13200 
	 174	  10.5330	 0.01900 	  10.5330	 0.01846 	   4.2132	 0.13253 	 349.0000	 0.00064 	 349.0000	 0.00058 	   0.8725	 0.07600 
	 175	  10.5933	 0.01893 	  10.5933	 0.01840 	   4.2373	 0.13324 	 351.0000	 0.00064 	 351.0000	 0.00058 	   0.8775	 0.13200 
	 176	  10.6537	 0.01886 	  10.6537	 0.01835 	   4.2615	 0.13393 	 353.0000	 0.00064 	 353.0000	 0.00058 	   0.8825	 0.13600 
	 177	  10.7140	 0.01879 	  10.7140	 0.01829 	   4.2856	 0.13461 	 355.0000	 0.00064 	 355.0000	 0.00058 	   0.8875	 0.14800 
	 178	  10.7744	 0.01872 	  10.7744	 0.01823 	   4.3098	 0.13528 	 357.0000	 0.00063 	 357.0000	 0.00058 	   0.8925	 0.12800 
	 179	  10.8348	 0.01866 	  10.8348	 0.01818 	   4.3339	 0.13592 	 359.0000	 0.00063 	 359.0000	 0.00058 	   0.8975	 0.14400 
	 180	  10.8951	 0.01859 	  10.8951	 0.01812 	   4.3581	 0.13655 	 361.0000	 0.00063 	 361.0000	 0.00058 	   0.9025	 0.13200 
	 181	  10.9555	 0.01852 	  10.9555	 0.01807 	   4.3822	 0.13717 	 363.0000	 0.00063 	 363.0000	 0.00058 	   0.9075	 0.14400 
	 182	  11.0158	 0.01846 	  11.0158	 0.01801 	   4.4063	 0.13776 	 365.0000	 0.00063 	 365.0000	 0.00058 	   0.9125	 0.11600 
	 183	  11.0762	 0.01840 	  11.0762	 0.01796 	   4.4305	 0.13834 	 367.0000	 0.00063 	 367.0000	 0.00058 	   0.9175	 0.12800 
	 184	  11.1366	 0.01834 	  11.1366	 0.01791 	   4.4546	 0.13891 	 369.0000	 0.00063 	 369.0000	 0.00058 	   0.9225	 0.14000 
	 185	  11.1969	 0.01827 	  11.1969	 0.01786 	   4.4788	 0.13945 	 371.0000	 0.00063 	 371.0000	 0.00059 	   0.9275	 0.16000 
	 186	  11.2573	 0.01821 	  11.2573	 0.01781 	   4.5029	 0.13998 	 373.0000	 0.00062 	 373.0000	 0.00059 	   0.9325	 0.14800 
	 187	  11.3177	 0.01815 	  11.3177	 0.01776 	   4.5271	 0.14049 	 375.0000	 0.00062 	 375.0000	 0.00059 	   0.9375	 0.13200 
	 188	  11.3780	 0.01810 	  11.3780	 0.01771 	   4.5512	 0.14098 	 377.0000	 0.00061 	 377.0000	 0.00059 	   0.9425	 0.15200 
	 189	  11.4384	 0.01804 	  11.4384	 0.01766 	   4.5753	 0.14146 	 379.0000	 0.00061 	 379.0000	 0.00059 	   0.9475	 0.14000 
	 190	  11.4987	 0.01798 	  11.4987	 0.01761 	   4.5995	 0.14191 	 381.0000	 0.00060 	 381.0000	 0.00059 	   0.9525	 0.11600 
	 191	  11.5591	 0.01793 	  11.5591	 0.01757 	   4.6236	 0.14235 	 383.0000	 0.00060 	 383.0000	 0.00059 	   0.9575	 0.12000 
	 192	  11.6195	 0.01787 	  11.6195	 0.01752 	   4.6478	 0.14277 	 385.0000	 0.00059 	 385.0000	 0.00058 	   0.9625	 0.18800 
	 193	  11.6798	 0.01782 	  11.6798	 0.01748 	   4.6719	 0.14318 	 387.0000	 0.00059 	 387.0000	 0.00058 	   0.9675	 0.12000 
	 194	  11.7402	 0.01776 	  11.7402	 0.01743 	   4.6961	 0.14356 	 389.0000	 0.00060 	 389.0000	 0.00057 	   0.9725	 0.12800 
	 195	  11.8005	 0.01771 	  11.8005	 0.01739 	   4.7202	 0.14393 	 391.0000	 0.00060 	 391.0000	 0.00057 	   0.9775	 0.14000 
	 196	  11.8609	 0.01766 	  11.8609	 0.01735 	   4.7444	 0.14428 	 393.0000	 0.00061 	 393.0000	 0.00057 	   0.9825	 0.10000 
	 197	  11.9213	 0.01761 	  11.9213	 0.01730 	   4.7685	 0.14461 	 395.0000	 0.00061 	 395.0000	 0.00057 	   0.9875	 0.14400 
	 198	  11.9816	 0.01756 	  11.9816	 0.01726 	   4.7926	 0.14492 	 397.0000	 0.00062 	 397.0000	 0.00057 	   0.9925	 0.12000 
	 199	  12.0420	 0.01751 	  12.0420	 0.01722 	   4.8168	 0.14522 	 399.0000	 0.00062 	 399.0000	 0.00057 	   0.9975	 0.12400 
	 200	  12.1023	 0.01746 	  12.1023	 0.01718 	   4.8409	 0.14549 	 401.0000	 0.00062 	 401.0000	 0.00058 	   1.0025	 0.11600 
	 201	  12.1627	 0.01741 	  12.1627	 0.01714 	   4.8651	 0.14575 	 403.0000	 0.00062 	 403.0000	 0.00058 	   1.0075	 0.15600 
	 202	  12.2231	 0.01737 	  12.2231	 0.01710 	   4.8892	 0.14599 	 405.0000	 0.00061 	 405.0000	 0.00058 	   1.0125	 0.14400 
	 203	  12.2834	 0.01732 	  12.2834	 0.01706 	   4.9134	 0.14621 	 407.0000	 0.00061 	 407.0000	 0.00058 	   1.0175	 0.14400 
	 204	  12.3438	 0.01728 	  12.3438	 0.01703 	   4.9375	 0.14642 	 409.0000	 0.00061 	 409.0000	 0.00058 	   1.0225	 0.12000 
	 205	  12.4041	 0.01723 	  12.4041	 0.01699 	   4.9617	 0.14660 	 411.0000	 0.00061 	 411.0000	 0.00057 	   1.0275	 0.13600 
	 206	  12.4645	 0.01719 	  12.4645	 0.01695 	   4.9858	 0.14677 	 413.0000	 0.00061 	 413.0000	 0.00057 	   1.0325	 0.13200 
	 207	  12.5249	 0.01714 	  12.5249	 0.01692 	   5.0099	 0.14692 	 415.0000	 0.00061 	 415.0000	 0.00057 	   1.0375	 0.13200 
	 208	  12.5852	 0.01710 	  12.5852	 0.01688 	   5.0341	 0.14706 	 417.0000	 0.00061 	 417.0000	 0.00057 	   1.0425	 0.12400 
	 209	  12.6456	 0.01706 	  12.6456	 0.01685 	   5.0582	 0.14717 	 419.0000	 0.00062 	 419.0000	 0.00057 	   1.0475	 0.13600 
	 210	  12.7060	 0.01702 	  12.7060	 0.01681 	   5.0824	 0.14727 	 421.0000	 0.00062 	 421.0000	 0.00057 	   1.0525	 0.10000 
	 211	  12.7663	 0.01698 	  12.7663	 0.01678 	   5.1065	 0.14735 	 423.0000	 0.00062 	 423.0000	 0.00057 	   1.0575	 0.11600 
	 212	  12.8267	 0.01694 	  12.8267	 0.01674 	   5.1307	 0.14742 	 425.0000	 0.00063 	 425.0000	 0.00057 	   1.0625	 0.12800 
	 213	  12.8870	 0.01690 	  12.8870	 0.01671 	   5.1548	 0.14746 	 427.0000	 0.00063 	 427.0000	 0.00057 	   1.0675	 0.10000 
	 214	  12.9474	 0.01686 	  12.9474	 0.01668 	   5.1790	 0.14749 	 429.0000	 0.00064 	 429.0000	 0.00057 	   1.0725	 0.07600 
	 215	  13.0078	 0.01682 	  13.0078	 0.01665 	   5.2031	 0.14751 	 431.0000	 0.00064 	 431.0000	 0.00058 	   1.0775	 0.13200 
	 216	  13.0681	 0.01678 	  13.0681	 0.01661 	   5.2272	 0.14751 	 433.0000	 0.00065 	 433.0000	 0.00058 	   1.0825	 0.09600 
	 217	  13.1285	 0.01675 	  13.1285	 0.01658 	   5.2514	 0.14749 	 435.0000	 0.00065 	 435.0000	 0.00058 	   1.0875	 0.11200 
	 218	  13.1888	 0.01671 	  13.1888	 0.01655 	   5.2755	 0.14745 	 437.0000	 0.00065 	 437.0000	 0.00058 	   1.0925	 0.09200 
	 219	  13.2492	 0.01667 	  13.2492	 0.01652 	   5.2997	 0.14740 	 439.0000	 0.00065 	 439.0000	 0.00057 	   1.0975	 0.10400 
	 220	  13.3096	 0.01664 	  13.3096	 0.01649 	   5.3238	 0.14733 	 441.0000	 0.00064 	 441.0000	 0.00057 	   1.1025	 0.11200 
	 221	  13.3699	 0.01660 	  13.3699	 0.01646 	   5.3480	 0.14725 	 443.0000	 0.00064 	 443.0000	 0.00057 	   1.1075	 0.11200 
	 222	  13.4303	 0.01657 	  13.4303	 0.01643 	   5.3721	 0.14715 	 445.0000	 0.00064 	 445.0000	 0.00057 	   1.1125	 0.08800 
	 223	  13.4906	 0.01654 	  13.4906	 0.01640 	   5.3963	 0.14703 	 447.0000	 0.00064 	 447.0000	 0.00057 	   1.1175	 0.09200 
	 224	  13.5510	 0.01650 	  13.5510	 0.01638 	   5.4204	 0.14690 	 449.0000	 0.00063 	 449.0000	 0.00056 	   1.1225	 0.12800 
	 225	  13.6114	 0.01647 	  13.6114	 0.01635 	   5.4445	 0.14676 	 451.0000	 0.00063 	 451.0000	 0.00056 	   1.1275	 0.12400 
	 226	  13.6717	 0.01644 	  13.6717	 0.01632 	   5.4687	 0.14660 	 453.0000	 0.00062 	 453.0000	 0.00056 	   1.1325	 0.10800 
	 227	  13.7321	 0.01641 	  13.7321	 0.01629 	   5.4928	 0.14642 	 455.0000	 0.00062 	 455.0000	 0.00056 	   1.1375	 0.12000 
	 228	  13.7924	 0.01638 	  13.7924	 0.01627 	   5.5170	 0.14624 	 457.0000	 0.00062 	 457.0000	 0.00055 	   1.1425	 0.11200 
	 229	  13.8528	 0.01635 	  13.8528	 0.01624 	   5.5411	 0.14603 	 459.0000	 0.00061 	 459.0000	 0.00055 	   1.1475	 0.15200 
	 230	  13.9132	 0.01632 	  13.9132	 0.01621 	   5.5653	 0.14581 	 461.0000	 0.00061 	 461.0000	 0.00055 	   1.1525	 0.12000 
	 231	  13.9735	 0.01629 	  13.9735	 0.01619 	   5.5894	 0.14558 	 463.0000	 0.00060 	 463.0000	 0.00055 	   1.1575	 0.09200 
	 232	  14.0339	 0.01626 	  14.0339	 0.01616 	   5.6136	 0.14534 	 465.0000	 0.00060 	 465.0000	 0.00056 	   1.1625	 0.07600 
	 233	  14.0942	 0.01623 	  14.0942	 0.01614 	   5.6377	 0.14508 	 467.0000	 0.00060 	 467.0000	 0.00056 	   1.1675	 0.11600 
	 234	  14.1546	 0.01620 	  14.1546	 0.01611 	   5.6618	 0.14481 	 469.0000	 0.00059 	 469.0000	 0.00056 	   1.1725	 0.10800 
	 235	  14.2150	 0.01617 	  14.2150	 0.01609 	   5.6860	 0.14452 	 471.0000	 0.00059 	 471.0000	 0.00057 	   1.1775	 0.10400 
	 236	  14.2753	 0.01614 	  14.2753	 0.01607 	   5.7101	 0.14423 	 473.0000	 0.00060 	 473.0000	 0.00057 	   1.1825	 0.09600 
	 237	  14.3357	 0.01612 	  14.3357	 0.01604 	   5.7343	 0.14392 	 475.0000	 0.00060 	 475.0000	 0.00057 	   1.1875	 0.08800 
	 238	  14.3961	 0.01609 	  14.3961	 0.01602 	   5.7584	 0.14359 	 477.0000	 0.00060 	 477.0000	 0.00057 	   1.1925	 0.11200 
	 239	  14.4564	 0.01606 	  14.4564	 0.01600 	   5.7826	 0.14326 	 479.0000	 0.00060 	 479.0000	 0.00057 	   1.1975	 0.13200 
	 240	  14.5168	 0.01604 	  14.5168	 0.01597 	   5.8067	 0.14291 	 481.0000	 0.00061 	 481.0000	 0.00057 	   1.2025	 0.08800 
	 241	  14.5771	 0.01601 	  14.5771	 0.01595 	   5.8309	 0.14255 	 483.0000	 0.00061 	 483.0000	 0.00057 	   1.2075	 0.07200 
	 242	  14.6375	 0.01599 	  14.6375	 0.01593 	   5.8550	 0.14218 	 485.0000	 0.00061 	 485.0000	 0.00057 	   1.2125	 0.08400 
	 243	  14.6979	 0.01596 	  14.6979	 0.01591 	   5.8791	 0.14180 	 487.0000	 0.00061 	 487.0000	 0.00057 	   1.2175	 0.06000 
	 244	  14.7582	 0.01594 	  14.7582	 0.01588 	   5.9033	 0.14141 	 489.0000	 0.00061 	 489.0000	 0.00057 	   1.2225	 0.10400 
	 245	  14.8186	 0.01591 	  14.8186	 0.01586 	   5.9274	 0.14100 	 491.0000	 0.00061 	 491.0000	 0.00057 	   1.2275	 0.09200 
	 246	  14.8789	 0.01589 	  14.8789	 0.01584 	   5.9516	 0.14059 	 493.0000	 0.00061 	 493.0000	 0.00058 	   1.2325	 0.08000 
	 247	  14.9393	 0.01587 	  14.9393	 0.01582 	   5.9757	 0.14017 	 495.0000	 0.00061 	 495.0000	 0.00058 	   1.2375	 0.14400 
	 248	  14.9997	 0.01584 	  14.9997	 0.01580 	   5.9999	 0.13973 	 497.0000	 0.00061 	 497.0000	 0.00058 	   1.2425	 0.05600 
	 249	  15.0600	 0.01582 	  15.0600	 0.01578 	   6.0240	 0.13928 	 499.0000	 0.00061 	 499.0000	 0.00057 	   1.2475	 0.10000 
	 250	  15.1204	 0.01580 	  15.1204	 0.01576 	   6.0482	 0.13883 	 501.0000	 0.00061 	 501.0000	 0.00057 	   1.2525	 0.12800 
	 251	  15.1807	 0.01577 	  15.1807	 0.01574 	   6.0723	 0.13836 	 503.0000	 0.00060 	 503.0000	 0.00057 	   1.2575	 0.09200 
	 252	  15.2411	 0.01575 	  15.2411	 0.01572 	   6.0964	 0.13789 	 505.0000	 0.00060 	 505.0000	 0.00056 	   1.2625	 0.09200 
	 253	  15.3015	 0.01573 	  15.3015	 0.01570 	   6.1206	 0.13741 	 507.0000	 0.00060 	 507.0000	 0.00056 	   1.2675	 0.12400 
	 254	  15.3618	 0.01571 	  15.3618	 0.01569 	   6.1447	 0.13691 	 509.0000	 0.00060 	 509.0000	 0.00056 	   1.2725	 0.12000 
	 255	  15.4222	 0.01569 	  15.4222	 0.01567 	   6.1689	 0.13641 	 511.0000	 0.00059 	 511.0000	 0.00055 	   1.2775	 0.09600 
	 256	  15.4825	 0.01567 	  15.4825	 0.01565 	   6.1930	 0.13590 	 513.0000	 0.00059 	 513.0000	 0.00055 	   1.2825	 0.10400 
	 257	  15.5429	 0.01565 	  15.5429	 0.01563 	   6.2172	 0.13538 	 515.0000	 0.00059 	 515.0000	 0.00055 	   1.2875	 0.07600 
	 258	  15.6033	 0.01563 	  15.6033	 0.01561 	   6.2413	 0.13486 	 517.0000	 0.00059 	 517.0000	 0.00055 	   1.2925	 0.10000 
	 259	  15.6636	 0.01561 	  15.6636	 0.01560 	   6.2655	 0.13432 	 519.0000	 0.00058 	 519.0000	 0.00055 	   1.2975	 0.07600 
	 260	  15.7240	 0.01559 	  15.7240	 0.01558 	   6.2896	 0.13378 	 521.0000	 0.00058 	 521.0000	 0.00055 	   1.3025	 0.10400 
	 261	  15.7844	 0.01557 	  15.7844	 0.01556 	   6.3137	 0.13323 	 523.0000	 0.00057 	 523.0000	 0.00055 	   1.3075	 0.08400 
	 262	  15.8447	 0.01555 	  15.8447	 0.01554 	   6.3379	 0.13267 	 525.0000	 0.00057 	 525.0000	 0.00055 	   1.3125	 0.09200 
	 263	  15.9051	 0.01553 	  15.9051	 0.01553 	   6.3620	 0.13211 	 527.0000	 0.00056 	 527.0000	 0.00055 	   1.3175	 0.08800 
	 264	  15.9654	 0.01551 	  15.9654	 0.01551 	   6.3862	 0.13153 	 529.0000	 0.00056 	 529.0000	 0.00055 	   1.3225	 0.10000 
	 265	  16.0258	 0.01549 	  16.0258	 0.01549 	   6.4103	 0.13096 	 531.0000	 0.00056 	 531.0000	 0.00055 	   1.3275	 0.06800 
	 266	  16.0862	 0.01548 	  16.0862	 0.01548 	   6.4345	 0.13037 	 533.0000	 0.00056 	 533.0000	 0.00055 	   1.3325	 0.06800 
	 267	  16.1465	 0.01546 	  16.1465	 0.01546 	   6.4586	 0.12978 	 535.0000	 0.00056 	 535.0000	 0.00055 	   1.3375	 0.07200 
	 268	  16.2069	 0.01544 	  16.2069	 0.01545 	   6.4828	 0.12918 	 537.0000	 0.00056 	 537.0000	 0.00055 	   1.3425	 0.10000 
	 269	  16.2672	 0.01542 	  16.2672	 0.01543 	   6.5069	 0.12858 	 539.0000	 0.00056 	 539.0000	 0.00055 	   1.3475	 0.07600 
	 270	  16.3276	 0.01541 	  16.3276	 0.01542 	   6.5310	 0.12797 	 541.0000	 0.00056 	 541.0000	 0.00055 	   1.3525	 0.12000 
	 271	  16.3880	 0.01539 	  16.3880	 0.01540 	   6.5552	 0.12735 	 543.0000	 0.00056 	 543.0000	 0.00055 	   1.3575	 0.07600 
	 272	  16.4483	 0.01537 	  16.4483	 0.01539 	   6.5793	 0.12673 	 545.0000	 0.00056 	 545.0000	 0.00055 	   1.3625	 0.08800 
	 273	  16.5087	 0.01536 	  16.5087	 0.01537 	   6.6035	 0.12611 	 547.0000	 0.00056 	 547.0000	 0.00055 	   1.3675	 0.08000 
	 274	  16.5690	 0.01534 	  16.5690	 0.01536 	   6.6276	 0.12548 	 549.0000	 0.00056 	 549.0000	 0.00055 	   1.3725	 0.09600 
	 275	  16.6294	 0.01532 	  16.6294	 0.01534 	   6.6518	 0.12484 	 551.0000	 0.00056 	 551.0000	 0.00055 	   1.3775	 0.09600 
	 276	  16.6898	 0.01531 	  16.6898	 0.01533 	   6.6759	 0.12420 	 553.0000	 0.00056 	 553.0000	 0.00054 	   1.3825	 0.09200 
	 277	  16.7501	 0.01529 	  16.7501	 0.01532 	   6.7000	 0.12355 	 555.0000	 0.00056 	 555.0000	 0.00054 	   1.3875	 0.08400 
	 278	  16.8105	 0.01528 	  16.8105	 0.01530 	   6.7242	 0.12290 	 557.0000	 0.00055 	 557.0000	 0.00054 	   1.3925	 0.08400 
	 279	  16.8708	 0.01526 	  16.8708	 0.01529 	   6.7483	 0.12225 	 559.0000	 0.00055 	 559.0000	 0.00054 	   1.3975	 0.07600 
	 280	  16.9312	 0.01525 	  16.9312	 0.01528 	   6.7725	 0.12159 	 561.0000	 0.00056 	 561.0000	 0.00054 	   1.4025	 0.07600 
	 281	  16.9916	 0.01523 	  16.9916	 0.01526 	   6.7966	 0.12093 	 563.0000	 0.00056 	 563.0000	 0.00054 	   1.4075	 0.08400 
	 282	  17.0519	 0.01522 	  17.0519	 0.01525 	   6.8208	 0.12027 	 565.0000	 0.00056 	 565.0000	 0.00055 	   1.4125	 0.09200 
	 283	  17.1123	 0.01520 	  17.1123	 0.01524 	   6.8449	 0.11960 	 567.0000	 0.00056 	 567.0000	 0.00055 	   1.4175	 0.07200 
	 284	  17.1727	 0.01519 	  17.1727	 0.01523 	   6.8691	 0.11893 	 569.0000	 0.00057 	 569.0000	 0.00055 	   1.4225	 0.06800 
	 285	  17.2330	 0.01517 	  17.2330	 0.01521 	   6.8932	 0.11825 	 571.0000	 0.00057 	 571.0000	 0.00056 	   1.4275	 0.10400 
	 286	  17.2934	 0.01516 	  17.2934	 0.01520 	   6.9173	 0.11757 	 573.0000	 0.00057 	 573.0000	 0.00056 	   1.4325	 0.07600 
	 287	  17.3537	 0.01515 	  17.3537	 0.01519 	   6.9415	 0.11689 	 575.0000	 0.00058 	 575.0000	 0.00056 	   1.4375	 0.08400 
	 288	  17.4141	 0.01513 	  17.4141	 0.01518 	   6.9656	 0.11621 	 577.0000	 0.00058 	 577.0000	 0.00056 	   1.4425	 0.10000 
	 289	  17.4745	 0.01512 	  17.4745	 0.01517 	   6.9898	 0.11552 	 579.0000	 0.00058 	 579.0000	 0.00056 	   1.4475	 0.06800 
	 290	  17.5348	 0.01511 	  17.5348	 0.01516 	   7.0139	 0.11483 	 581.0000	 0.00058 	 581.0000	 0.00055 	   1.4525	 0.05600 
	 291	  17.5952	 0.01509 	  17.5952	 0.01514 	   7.0381	 0.11414 	 583.0000	 0.00058 	 583.0000	 0.00055 	   1.4575	 0.07600 
	 292	  17.6555	 0.01508 	  17.6555	 0.01513 	   7.0622	 0.11345 	 585.0000	 0.00058 	 585.0000	 0.00055 	   1.4625	 0.04800 
	 293	  17.7159	 0.01507 	  17.7159	 0.01512 	   7.0864	 0.11275 	 587.0000	 0.00057 	 587.0000	 0.00055 	   1.4675	 0.08000 
	 294	  17.7763	 0.01505 	  17.7763	 0.01511 	   7.1105	 0.11206 	 589.0000	 0.00057 	 589.0000	 0.00054 	   1.4725	 0.08400 
	 295	  17.8366	 0.01504 	  17.8366	 0.01510 	   7.1346	 0.11136 	 591.0000	 0.00057 	 591.0000	 0.00054 	   1.4775	 0.08800 
	 296	  17.8970	 0.01503 	  17.8970	 0.01509 	   7.1588	 0.11066 	 593.0000	 0.00057 	 593.0000	 0.00054 	   1.4825	 0.07600 
	 297	  17.9573	 0.01502 	  17.9573	 0.01508 	   7.1829	 0.10996 	 595.0000	 0.00056 	 595.0000	 0.00054 	   1.4875	 0.09200 
	 298	  18.0177	 0.01500 	  18.0177	 0.01507 	   7.2071	 0.10926 	 597.0000	 0.00056 	 597.0000	 0.00054 	   1.4925	 0.10400 
	 299	  18.0781	 0.01499 	  18.0781	 0.01506 	   7.2312	 0.10855 	 599.0000	 0.00056 	 599.0000	 0.00054 	   1.4975	 0.08000 
	 300	  18.1384	 0.01498 	  18.1384	 0.01505 	   7.2554	 0.10785 	 601.0000	 0.00056 	 601.0000	 0.00054 	   1.5025	 0.07200 
	 301	  18.1988	 0.01497 	  18.1988	 0.01504 	   7.2795	 0.10715 	 603.0000	 0.00056 	 603.0000	 0.00053 	   1.5075	 0.05200 
	 302	  18.2591	 0.01496 	  18.2591	 0.01503 	   7.3037	 0.10644 	 605.0000	 0.00056 	 605.0000	 0.00053 	   1.5125	 0.07200 
	 303	  18.3195	 0.01495 	  18.3195	 0.01502 	   7.3278	 0.10573 	 607.0000	 0.00056 	 607.0000	 0.00054 	   1.5175	 0.06000 
	 304	  18.3799	 0.01493 	  18.3799	 0.01501 	   7.3519	 0.10503 	 609.0000	 0.00055 	 609.0000	 0.00054 	   1.5225	 0.07600 
	 305	  18.4402	 0.01492 	  18.4402	 0.01500 	   7.3761	 0.10432 	 611.0000	 0.00055 	 611.0000	 0.00054 	   1.5275	 0.05600 
	 306	  18.5006	 0.01491 	  18.5006	 0.01499 	   7.4002	 0.10361 	 613.0000	 0.00055 	 613.0000	 0.00054 	   1.5325	 0.05600 
	 307	  18.5609	 0.01490 	  18.5609	 0.01498 	   7.4244	 0.10291 	 615.0000	 0.00055 	 615.0000	 0.00054 	   1.5375	 0.06000 
	 308	  18.6213	 0.01489 	  18.6213	 0.01497 	   7.4485	 0.10220 	 617.0000	 0.00055 	 617.0000	 0.00054 	   1.5425	 0.05200 
	 309	  18.6817	 0.01488 	  18.6817	 0.01496 	   7.4727	 0.10149 	 619.0000	 0.00055 	 619.0000	 0.00054 	   1.5475	 0.05200 
	 310	  18.7420	 0.01487 	  18.7420	 0.01496 	   7.4968	 0.10079 	 621.0000	 0.00055 	 621.0000	 0.00054 	   1.5525	 0.10400 
	 311	  18.8024	 0.01486 	  18.8024	 0.01495 	   7.5210	 0.10008 	 623.0000	 0.00055 	 623.0000	 0.00054 	   1.5575	 0.06000 
	 312	  18.8628	 0.01485 	  18.8628	 0.01494 	   7.5451	 0.09938 	 625.0000	 0.00055 	 625.0000	 0.00055 	   1.5625	 0.06000 
	 313	  18.9231	 0.01484 	  18.9231	 0.01493 	   7.5692	 0.09867 	 627.0000	 0.00055 	 627.0000	 0.00055 	   1.5675	 0.08000 
	 314	  18.9835	 0.01483 	  18.9835	 0.01492 	   7.5934	 0.09797 	 629.0000	 0.00056 	 629.0000	 0.00055 	   1.5725	 0.06800 
	 315	  19.0438	 0.01482 	  19.0438	 0.01491 	   7.6175	 0.09726 	 631.0000	 0.00056 	 631.0000	 0.00055 	   1.5775	 0.08400 
	 316	  19.1042	 0.01481 	  19.1042	 0.01491 	   7.6417	 0.09656 	 633.0000	 0.00056 	 633.0000	 0.00055 	   1.5825	 0.08400 
	 317	  19.1646	 0.01480 	  19.1646	 0.01490 	   7.6658	 0.09586 	 635.0000	 0.00057 	 635.0000	 0.00055 	   1.5875	 0.04800 
	 318	  19.2249	 0.01479 	  19.2249	 0.01489 	   7.6900	 0.09516 	 637.0000	 0.00057 	 637.0000	 0.00055 	   1.5925	 0.08400 
	 319	  19.2853	 0.01478 	  19.2853	 0.01488 	   7.7141	 0.09446 	 639.0000	 0.00057 	 639.0000	 0.00054 	   1.5975	 0.07200 
	 320	  19.3456	 0.01477 	  19.3456	 0.01487 	   7.7383	 0.09376 	 641.0000	 0.00057 	 641.0000	 0.00054 	   1.6025	 0.07200 
	 321	  19.4060	 0.01476 	  19.4060	 0.01487 	   7.7624	 0.09307 	 643.0000	 0.00057 	 643.0000	 0.00054 	   1.6075	 0.05600 
	 322	  19.4664	 0.01475 	  19.4664	 0.01486 	   7.7865	 0.09237 	 645.0000	 0.00056 	 645.0000	 0.00054 	   1.6125	 0.08000 
	 323	  19.5267	 0.01474 	  19.5267	 0.01485 	   7.8107	 0.09168 	 647.0000	 0.00056 	 647.0000	 0.00054 	   1.6175	 0.07200 
	 324	  19.5871	 0.01473 	  19.5871	 0.01485 	   7.8348	 0.09099 	 649.0000	 0.00056 	 649.0000	 0.00054 	   1.6225	 0.06400 
	 325	  19.6474	 0.01472 	  19.6474	 0.01484 	   7.8590	 0.09030 	 651.0000	 0.00055 	 651.0000	 0.00053 	   1.6275	 0.04800 
	 326	  19.7078	 0.01471 	  19.7078	 0.01483 	   7.8831	 0.08961 	 653.0000	 0.00055 	 653.0000	 0.00053 	   1.6325	 0.08000 
	 327	  19.7682	 0.01471 	  19.7682	 0.01482 	   7.9073	 0.08892 	 655.0000	 0.00054 	 655.0000	 0.00053 	   1.6375	 0.07600 
	 328	  19.8285	 0.01470 	  19.8285	 0.01482 	   7.9314	 0.08824 	 657.0000	 0.00054 	 657.0000	 0.00053 	   1.6425	 0.07200 
	 329	  19.8889	 0.01469 	  19.8889	 0.01481 	   7.9556	 0.08756 	 659.0000	 0.00054 	 659.0000	 0.00053 	   1.6475	 0.07200 
	 330	  19.9492	 0.01468 	  19.9492	 0.01480 	   7.9797	 0.08688 	 661.0000	 0.00053 	 661.0000	 0.00053 	   1.6525	 0.05200 
	 331	  20.0096	 0.01467 	  20.0096	 0.01480 	   8.0038	 0.08620 	 663.0000	 0.00053 	 663.0000	 0.00053 	   1.6575	 0.05200 
	 332	  20.0700	 0.01466 	  20.0700	 0.01479 	   8.0280	 0.08552 	 665.0000	 0.00053 	 665.0000	 0.00053 	   1.6625	 0.07600 
	 333	  20.1303	 0.01465 	  20.1303	 0.01478 	   8.0521	 0.08485 	 667.0000	 0.00053 	 667.0000	 0.00053 	   1.6675	 0.04000 
	 334	  20.1907	 0.01465 	  20.1907	 0.01478 	   8.0763	 0.08418 	 669.0000	 0.00053 	 669.0000	 0.00053 	   1.6725	 0.03600 
	 335	  20.2511	 0.01464 	  20.2511	 0.01477 	   8.1004	 0.08351 	 671.0000	 0.00053 	 671.0000	 0.00053 	   1.6775	 0.06000 
	 336	  20.3114	 0.01463 	  20.3114	 0.01476 	   8.1246	 0.08285 	 673.0000	 0.00053 	 673.0000	 0.00053 	   1.6825	 0.05200 
	 337	  20.3718	 0.01462 	  20.3718	 0.01476 	   8.1487	 0.08218 	 675.0000	 0.00053 	 675.0000	 0.00053 	   1.6875	 0.04800 
	 338	  20.4321	 0.01461 	  20.4321	 0.01475 	   8.1729	 0.08152 	 677.0000	 0.00053 	 677.0000	 0.00053 	   1.6925	 0.06800 
	 339	  20.4925	 0.01461 	  20.4925	 0.01475 	   8.1970	 0.08087 	 679.0000	 0.00053 	 679.0000	 0.00053 	   1.6975	 0.04800 
	 340	  20.5529	 0.01460 	  20.5529	 0.01474 	   8.2211	 0.08021 	 681.0000	 0.00053 	 681.0000	 0.00052 	   1.7025	 0.06800 
	 341	  20.6132	 0.01459 	  20.6132	 0.01473 	   8.2453	 0.07956 	 683.0000	 0.00053 	 683.0000	 0.00052 	   1.7075	 0.06000 
	 342	  20.6736	 0.01458 	  20.6736	 0.01473 	   8.2694	 0.07891 	 685.0000	 0.00053 	 685.0000	 0.00052 	   1.7125	 0.06800 
	 343	  20.7339	 0.01458 	  20.7339	 0.01472 	   8.2936	 0.07826 	 687.0000	 0.00053 	 687.0000	 0.00052 	   1.7175	 0.08800 
	 344	  20.7943	 0.01457 	  20.7943	 0.01472 	   8.3177	 0.07762 	 689.0000	 0.00053 	 689.0000	 0.00052 	   1.7225	 0.05600 
	 345	  20.8547	 0.01456 	  20.8547	 0.01471 	   8.3419	 0.07698 	 691.0000	 0.00054 	 691.0000	 0.00052 	   1.7275	 0.05600 
	 346	  20.9150	 0.01455 	  20.9150	 0.01471 	   8.3660	 0.07634 	 693.0000	 0.00054 	 693.0000	 0.00052 	   1.7325	 0.06000 
	 347	  20.9754	 0.01455 	  20.9754	 0.01470 	   8.3902	 0.07570 	 695.0000	 0.00054 	 695.0000	 0.00051 	   1.7375	 0.04000 
	 348	  21.0357	 0.01454 	  21.0357	 0.01469 	   8.4143	 0.07507 	 697.0000	 0.00054 	 697.0000	 0.00051 	   1.7425	 0.04000 
	 349	  21.0961	 0.01453 	  21.0961	 0.01469 	   8.4384	 0.07444 	 699.0000	 0.00054 	 699.0000	 0.00051 	   1.7475	 0.09200 
	 350	  21.1565	 0.01452 	  21.1565	 0.01468 	   8.4626	 0.07382 	 701.0000	 0.00055 	 701.0000	 0.00051 	   1.7525	 0.04800 
	 351	  21.2168	 0.01452 	  21.2168	 0.01468 	   8.4867	 0.07320 	 703.0000	 0.00055 	 703.0000	 0.00051 	   1.7575	 0.06800 
	 352	  21.2772	 0.01451 	  21.2772	 0.01467 	   8.5109	 0.07258 	 705.0000	 0.00055 	 705.0000	 0.00051 	   1.7625	 0.07200 
	 353	  21.3375	 0.01450 	  21.3375	 0.01467 	   8.5350	 0.07196 	 707.0000	 0.00055 	 707.0000	 0.00051 	   1.7675	 0.04000 
	 354	  21.3979	 0.01450 	  21.3979	 0.01466 	   8.5592	 0.07135 	 709.0000	 0.00054 	 709.0000	 0.00051 	   1.7725	 0.05200 
	 355	  21.4583	 0.01449 	  21.4583	 0.01466 	   8.5833	 0.07074 	 711.0000	 0.00054 	 711.0000	 0.00051 	   1.7775	 0.08400 
	 356	  21.5186	 0.01448 	  21.5186	 0.01465 	   8.6075	 0.07013 	 713.0000	 0.00054 	 713.0000	 0.00050 	   1.7825	 0.06000 
	 357	  21.5790	 0.01448 	  21.5790	 0.01465 	   8.6316	 0.06953 	 715.0000	 0.00054 	 715.0000	 0.00050 	   1.7875	 0.08000 
	 358	  21.6394	 0.01447 	  21.6394	 0.01464 	   8.6557	 0.06893 	 717.0000	 0.00054 	 717.0000	 0.00050 	   1.7925	 0.04400 
	 359	  21.6997	 0.01446 	  21.6997	 0.01464 	   8.6799	 0.06834 	 719.0000	 0.00054 	 719.0000	 0.00050 	   1.7975	 0.05600 
	 360	  21.7601	 0.01446 	  21.7601	 0.01463 	   8.7040	 0.06774 	 721.0000	 0.00054 	 721.0000	 0.00050 	   1.8025	 0.05600 
	 361	  21.8204	 0.01445 	  21.8204	 0.01463 	   8.7282	 0.06716 	 723.0000	 0.00054 	 723.0000	 0.00050 	   1.8075	 0.06000 
	 362	  21.8808	 0.01444 	  21.8808	 0.01462 	   8.7523	 0.06657 	 725.0000	 0.00054 	 725.0000	 0.00051 	   1.8125	 0.06800 
	 363	  21.9412	 0.01444 	  21.9412	 0.01462 	   8.7765	 0.06599 	 727.0000	 0.00054 	 727.0000	 0.00051 	   1.8175	 0.05600 
	 364	  22.0015	 0.01443 	  22.0015	 0.01462 	   8.8006	 0.06541 	 729.0000	 0.00054 	 729.0000	 0.00051 	   1.8225	 0.03200 
	 365	  22.0619	 0.01443 	  22.0619	 0.01461 	   8.8248	 0.06483 	 731.0000	 0.00054 	 731.0000	 0.00051 	   1.8275	 0.04000 
	 366	  22.1222	 0.01442 	  22.1222	 0.01461 	   8.8489	 0.06426 	 733.0000	 0.00054 	 733.0000	 0.00051 	   1.8325	 0.05200 
	 367	  22.1826	 0.01441 	  22.1826	 0.01460 	   8.8730	 0.06370 	 735.0000	 0.00053 	 735.0000	 0.00051 	   1.8375	 0.04800 
	 368	  22.2430	 0.01441 	  22.2430	 0.01460 	   8.8972	 0.06313 	 737.0000	 0.00053 	 737.0000	 0.00051 	   1.8425	 0.04800 
	 369	  22.3033	 0.01440 	  22.3033	 0.01459 	   8.9213	 0.06257 	 739.0000	 0.00053 	 739.0000	 0.00051 	   1.8475	 0.04800 
	 370	  22.3637	 0.01440 	  22.3637	 0.01459 	   8.9455	 0.06201 	 741.0000	 0.00053 	 741.0000	 0.00051 	   1.8525	 0.04000 
	 371	  22.4240	 0.01439 	  22.4240	 0.01458 	   8.9696	 0.06146 	 743.0000	 0.00053 	 743.0000	 0.00051 	   1.8575	 0.04400 
	 372	  22.4844	 0.01438 	  22.4844	 0.01458 	   8.9938	 0.06091 	 745.0000	 0.00053 	 745.0000	 0.00051 	   1.8625	 0.08400 
	 373	  22.5448	 0.01438 	  22.5448	 0.01458 	   9.0179	 0.06036 	 747.0000	 0.00053 	 747.0000	 0.00051 	   1.8675	 0.04400 
	 374	  22.6051	 0.01437 	  22.6051	 0.01457 	   9.0420	 0.05982 	 749.0000	 0.00053 	 749.0000	 0.00051 	   1.8725	 0.04400 
	 375	  22.6655	 0.01437 	  22.6655	 0.01457 	   9.0662	 0.05928 	 751.0000	 0.00053 	 751.0000	 0.00050 	   1.8775	 0.04400 
	 376	  22.7258	 0.01436 	  22.7258	 0.01456 	   9.0903	 0.05875 	 753.0000	 0.00052 	 753.0000	 0.00050 	   1.8825	 0.05600 
	 377	  22.7862	 0.01435 	  22.7862	 0.01456 	   9.1145	 0.05822 	 755.0000	 0.00052 	 755.0000	 0.00050 	   1.8875	 0.03600 
	 378	  22.8466	 0.01435 	  22.8466	 0.01456 	   9.1386	 0.05769 	 757.0000	 0.00052 	 757.0000	 0.00050 	   1.8925	 0.02000 
	 379	  22.9069	 0.01434 	  22.9069	 0.01455 	   9.1628	 0.05716 	 759.0000	 0.00052 	 759.0000	 0.00050 	   1.8975	 0.06000 
	 380	  22.9673	 0.01434 	  22.9673	 0.01455 	   9.1869	 0.05664 	 761.0000	 0.00052 	 761.0000	 0.00050 	   1.9025	 0.08000 
	 381	  23.0276	 0.01433 	  23.0276	 0.01454 	   9.2111	 0.05613 	 763.0000	 0.00051 	 763.0000	 0.00050 	   1.9075	 0.04400 
	 382	  23.0880	 0.01433 	  23.0880	 0.01454 	   9.2352	 0.05561 	 765.0000	 0.00051 	 765.0000	 0.00050 	   1.9125	 0.04000 
	 383	  23.1484	 0.01432 	  23.1484	 0.01454 	   9.2593	 0.05510 	 767.0000	 0.00051 	 767.0000	 0.00050 	   1.9175	 0.02000 
	 384	  23.2087	 0.01432 	  23.2087	 0.01453 	   9.2835	 0.05460 	 769.0000	 0.00051 	 769.0000	 0.00050 	   1.9225	 0.06400 
	 385	  23.2691	 0.01431 	  23.2691	 0.01453 	   9.3076	 0.05409 	 771.0000	 0.00051 	 771.0000	 0.00050 	   1.9275	 0.05200 
	 386	  23.3295	 0.01431 	  23.3295	 0.01453 	   9.3318	 0.05360 	 773.0000	 0.00051 	 773.0000	 0.00050 	   1.9325	 0.04000 
	 387	  23.3898	 0.01430 	  23.3898	 0.01452 	   9.3559	 0.05310 	 775.0000	 0.00050 	 775.0000	 0.00050 	   1.9375	 0.07600 
	 388	  23.4502	 0.01430 	  23.4502	 0.01452 	   9.3801	 0.05261 	 777.0000	 0.00050 	 777.0000	 0.00050 	   1.9425	 0.04000 
	 389	  23.5105	 0.01429 	  23.5105	 0.01451 	   9.4042	 0.05212 	 779.0000	 0.00050 	 779.0000	 0.00050 	   1.9475	 0.04000 
	 390	  23.5709	 0.01429 	  23.5709	 0.01451 	   9.4284	 0.05164 	 781.0000	 0.00050 	 781.0000	 0.00050 	   1.9525	 0.06400 
	 391	  23.6313	 0.01428 	  23.6313	 0.01451 	   9.4525	 0.05116 	 783.0000	 0.00050 	 783.0000	 0.00051 	   1.9575	 0.02800 
	 392	  23.6916	 0.01427 	  23.6916	 0.01450 	   9.4766	 0.05068 	 785.0000	 0.00050 	 785.0000	 0.00051 	   1.9625	 0.05200 
	 393	  23.7520	 0.01427 	  23.7520	 0.01450 	   9.5008	 0.05021 	 787.0000	 0.00050 	 787.0000	 0.00051 	   1.9675	 0.04000 
	 394	  23.8123	 0.01426 	  23.8123	 0.01450 	   9.5249	 0.04974 	 789.0000	 0.00050 	 789.0000	 0.00051 	   1.9725	 0.05200 
	 395	  23.8727	 0.01426 	  23.8727	 0.01449 	   9.5491	 0.04927 	 791.0000	 0.00050 	 791.0000	 0.00051 	   1.9775	 0.04000 
	 396	  23.9331	 0.01426 	  23.9331	 0.01449 	   9.5732	 0.04881 	 793.0000	 0.00050 	 793.0000	 0.00051 	   1.9825	 0.03200 
	 397	  23.9934	 0.01425 	  23.9934	 0.01449 	   9.5974	 0.04835 	 795.0000	 0.00050 	 795.0000	 0.00051 	   1.9875	 0.04400 
	 398	  24.0538	 0.01425 	  24.0538	 0.01448 	   9.6215	 0.04789 	 797.0000	 0.00050 	 797.0000	 0.00051 	   1.9925	 0.04400 
	 399	  24.1141	 0.01424 	  24.1141	 0.01448 	   9.6457	 0.04744 	 799.0000	 0.00050 	 799.0000	 0.00051 	   1.9975	 0.04000 
	 400	  24.1745	 0.01424 	  24.1745	 0.01448 	   9.6698	 0.04699 	 801.0000	 0.00050 	 801.0000	 0.00051 	   2.0025	 0.07200 
	 401	  24.2349	 0.01423 	  24.2349	 0.01447 	   9.6939	 0.04655 	 803.0000	 0.00050 	 803.0000	 0.00051 	   2.0075	 0.04800 
	 402	  24.2952	 0.01423 	  24.2952	 0.01447 	   9.7181	 0.04611 	 805.0000	 0.00050 	 805.0000	 0.00051 	   2.0125	 0.04800 
	 403	  24.3556	 0.01422 	  24.3556	 0.01447 	   9.7422	 0.04567 	 807.0000	 0.00050 	 807.0000	 0.00051 	   2.0175	 0.02800 
	 404	  24.4159	 0.01422 	  24.4159	 0.01446 	   9.7664	 0.04523 	 809.0000	 0.00050 	 809.0000	 0.00050 	   2.0225	 0.03200 
	 405	  24.4763	 0.01421 	  24.4763	 0.01446 	   9.7905	 0.04480 	 811.0000	 0.00050 	 811.0000	 0.00050 	   2.0275	 0.06000 
	 406	  24.5367	 0.01421 	  24.5367	 0.01446 	   9.8147	 0.04438 	 813.0000	 0.00050 	 813.0000	 0.00050 	   2.0325	 0.02800 
	 407	  24.5970	 0.01420 	  24.5970	 0.01445 	   9.8388	 0.04395 	 815.0000	 0.00050 	 815.0000	 0.00050 	   2.0375	 0.03200 
	 408	  24.6574	 0.01420 	  24.6574	 0.01445 	   9.8630	 0.04353 	 817.0000	 0.00049 	 817.0000	 0.00050 	   2.0425	 0.04400 
	 409	  24.7178	 0.01419 	  24.7178	 0.01445 	   9.8871	 0.04312 	 819.0000	 0.00049 	 819.0000	 0.00050 	   2.0475	 0.06000 
	 410	  24.7781	 0.01419 	  24.7781	 0.01445 	   9.9112	 0.04270 	 821.0000	 0.00049 	 821.0000	 0.00050 	   2.0525	 0.06800 
	 411	  24.8385	 0.01419 	  24.8385	 0.01444 	   9.9354	 0.04229 	 823.0000	 0.00049 	 823.0000	 0.00050 	   2.0575	 0.04800 
	 412	  24.8988	 0.01418 	  24.8988	 0.01444 	   9.9595	 0.04188 	 825.0000	 0.00049 	 825.0000	 0.00049 	   2.0625	 0.04800 
	 413	  24.9592	 0.01418 	  24.9592	 0.01444 	   9.9837	 0.04148 	 827.0000	 0.00049 	 827.0000	 0.00049 	   2.0675	 0.02800 
	 414	  25.0196	 0.01417 	  25.0196	 0.01443 	  10.0078	 0.04108 	 829.0000	 0.00049 	 829.0000	 0.00049 	   2.0725	 0.04400 
	 415	  25.0799	 0.01417 	  25.0799	 0.01443 	  10.0320	 0.04069 	 831.0000	 0.00049 	 831.0000	 0.00049 	   2.0775	 0.04800 
	 416	  25.1403	 0.01416 	  25.1403	 0.01443 	  10.0561	 0.04029 	 833.0000	 0.00049 	 833.0000	 0.00048 	   2.0825	 0.04800 
	 417	  25.2006	 0.01416 	  25.2006	 0.01443 	  10.0803	 0.03990 	 835.0000	 0.00049 	 835.0000	 0.00048 	   2.0875	 0.04800 
	 418	  25.2610	 0.01415 	  25.2610	 0.01442 	  10.1044	 0.03952 	 837.0000	 0.00049 	 837.0000	 0.00048 	   2.0925	 0.04000 
	 419	  25.3214	 0.01415 	  25.3214	 0.01442 	  10.1285	 0.03913 	 839.0000	 0.00049 	 839.0000	 0.00048 	   2.0975	 0.03600 
	 420	  25.3817	 0.01415 	  25.3817	 0.01442 	  10.1527	 0.03875 	 841.0000	 0.00049 	 841.0000	 0.00048 	   2.1025	 0.04400 
	 421	  25.4421	 0.01414 	  25.4421	 0.01441 	  10.1768	 0.03838 	 843.0000	 0.00049 	 843.0000	 0.00048 	   2.1075	 0.02400 
	 422	  25.5024	 0.01414 	  25.5024	 0.01441 	  10.2010	 0.03800 	 845.0000	 0.00049 	 845.0000	 0.00047 	   2.1125	 0.02800 
	 423	  25.5628	 0.01413 	  25.5628	 0.01441 	  10.2251	 0.03763 	 847.0000	 0.00049 	 847.0000	 0.00047 	   2.1175	 0.03200 
	 424	  25.6232	 0.01413 	  25.6232	 0.01441 	  10.2493	 0.03727 	 849.0000	 0.00049 	 849.0000	 0.00048 	   2.1225	 0.06400 
	 425	  25.6835	 0.01413 	  25.6835	 0.01440 	  10.2734	 0.03690 	 851.0000	 0.00049 	 851.0000	 0.00048 	   2.1275	 0.03600 
	 426	  25.7439	 0.01412 	  25.7439	 0.01440 	  10.2976	 0.03654 	 853.0000	 0.00049 	 853.0000	 0.00048 	   2.1325	 0.02400 
	 427	  25.8042	 0.01412 	  25.8042	 0.01440 	  10.3217	 0.03618 	 855.0000	 0.00049 	 855.0000	 0.00048 	   2.1375	 0.03600 
	 428	  25.8646	 0.01411 	  25.8646	 0.01440 	  10.3458	 0.03583 	 857.0000	 0.00049 	 857.0000	 0.00048 	   2.1425	 0.04000 
	 429	  25.9250	 0.01411 	  25.9250	 0.01439 	  10.3700	 0.03548 	 859.0000	 0.00049 	 859.0000	 0.00048 	   2.1475	 0.04000 
	 430	  25.9853	 0.01411 	  25.9853	 0.01439 	  10.3941	 0.03513 	 861.0000	 0.00049 	 861.0000	 0.00048 	   2.1525	 0.03600 
	 431	  26.0457	 0.01410 	  26.0457	 0.01439 	  10.4183	 0.03478 	 863.0000	 0.00049 	 863.0000	 0.00048 	   2.1575	 0.02800 
	 432	  26.1061	 0.01410 	  26.1061	 0.01438 	  10.4424	 0.03444 	 865.0000	 0.00049 	 865.0000	 0.00048 	   2.1625	 0.02800 
	 433	  26.1664	 0.01409 	  26.1664	 0.01438 	  10.4666	 0.03410 	 867.0000	 0.00049 	 867.0000	 0.00048 	   2.1675	 0.02800 
	 434	  26.2268	 0.01409 	  26.2268	 0.01438 	  10.4907	 0.03377 	 869.0000	 0.00049 	 869.0000	 0.00048 	   2.1725	 0.02000 
	 435	  26.2871	 0.01409 	  26.2871	 0.01438 	  10.5149	 0.03344 	 871.0000	 0.00049 	 871.0000	 0.00048 	   2.1775	 0.05600 
	 436	  26.3475	 0.01408 	  26.3475	 0.01437 	  10.5390	 0.03311 	 873.0000	 0.00049 	 873.0000	 0.00048 	   2.1825	 0.05200 
	 437	  26.4079	 0.01408 	  26.4079	 0.01437 	  10.5631	 0.03278 	 875.0000	 0.00049 	 875.0000	 0.00048 	   2.1875	 0.02800 
	 438	  26.4682	 0.01408 	  26.4682	 0.01437 	  10.5873	 0.03246 	 877.0000	 0.00049 	 877.0000	 0.00048 	   2.1925	 0.02800 
	 439	  26.5286	 0.01407 	  26.5286	 0.01437 	  10.6114	 0.03213 	 879.0000	 0.00049 	 879.0000	 0.00048 	   2.1975	 0.02800 
	 440	  26.5889	 0.01407 	  26.5889	 0.01436 	  10.6356	 0.03182 	 881.0000	 0.00049 	 881.0000	 0.00048 	   2.2025	 0.02400 
	 441	  26.6493	 0.01406 	  26.6493	 0.01436 	  10.6597	 0.03150 	 883.0000	 0.00048 	 883.0000	 0.00048 	   2.2075	 0.02000 
	 442	  26.7097	 0.01406 	  26.7097	 0.01436 	  10.6839	 0.03119 	 885.0000	 0.00048 	 885.0000	 0.00048 	   2.2125	 0.04800 
	 443	  26.7700	 0.01406 	  26.7700	 0.01436 	  10.7080	 0.03088 	 887.0000	 0.00048 	 887.0000	 0.00048 	   2.2175	 0.01600 
	 444	  26.8304	 0.01405 	  26.8304	 0.01436 	  10.7322	 0.03057 	 889.0000	 0.00048 	 889.0000	 0.00048 	   2.2225	 0.04000 
	 445	  26.8907	 0.01405 	  26.8907	 0.01435 	  10.7563	 0.03027 	 891.0000	 0.00048 	 891.0000	 0.00048 	   2.2275	 0.02000 
	 446	  26.9511	 0.01405 	  26.9511	 0.01435 	  10.7804	 0.02997 	 893.0000	 0.00047 	 893.0000	 0.00048 	   2.2325	 0.01600 
	 447	  27.0115	 0.01404 	  27.0115	 0.01435 	  10.8046	 0.02967 	 895.0000	 0.00047 	 895.0000	 0.00048 	   2.2375	 0.02400 
	 448	  27.0718	 0.01404 	  27.0718	 0.01435 	  10.8287	 0.02938 	 897.0000	 0.00047 	 897.0000	 0.00048 	   2.2425	 0.05600 
	 449	  27.1322	 0.01403 	  27.1322	 0.01434 	  10.8529	 0.02908 	 899.0000	 0.00047 	 899.0000	 0.00048 	   2.2475	 0.03600 
	 450	  27.1925	 0.01403 	  27.1925	 0.01434 	  10.8770	 0.02880 	 901.0000	 0.00047 	 901.0000	 0.00048 	   2.2525	 0.05200 
	 451	  27.2529	 0.01403 	  27.2529	 0.01434 	  10.9012	 0.02851 	 903.0000	 0.00046 	 903.0000	 0.00048 	   2.2575	 0.04800 
	 452	  27.3133	 0.01402 	  27.3133	 0.01434 	  10.9253	 0.02822 	 905.0000	 0.00046 	 905.0000	 0.00048 	   2.2625	 0.04400 
	 453	  27.3736	 0.01402 	  27.3736	 0.01434 	  10.9495	 0.02794 	 907.0000	 0.00046 	 907.0000	 0.00048 	   2.2675	 0.04000 
	 454	  27.4340	 0.01402 	  27.4340	 0.01433 	  10.9736	 0.02766 	 909.0000	 0.00046 	 909.0000	 0.00048 	   2.2725	 0.02800 
	 455	  27.4943	 0.01401 	  27.4943	 0.01433 	  10.9977	 0.02739 	 911.0000	 0.00046 	 911.0000	 0.00048 	   2.2775	 0.03200 
	 456	  27.5547	 0.01401 	  27.5547	 0.01433 	  11.0219	 0.02711 	 913.0000	 0.00046 	 913.0000	 0.00048 	   2.2825	 0.02400 
	 457	  27.6151	 0.01401 	  27.6151	 0.01433 	  11.0460	 0.02684 	 915.0000	 0.00046 	 915.0000	 0.00048 	   2.2875	 0.02400 
	 458	  27.6754	 0.01400 	  27.6754	 0.01432 	  11.0702	 0.02658 	 917.0000	 0.00046 	 917.0000	 0.00048 	   2.2925	 0.02400 
	 459	  27.7358	 0.01400 	  27.7358	 0.01432 	  11.0943	 0.02631 	 919.0000	 0.00046 	 919.0000	 0.00048 	   2.2975	 0.05600 
	 460	  27.7962	 0.01400 	  27.7962	 0.01432 	  11.1185	 0.02605 	 921.0000	 0.00047 	 921.0000	 0.00048 	   2.3025	 0.05200 
	 461	  27.8565	 0.01399 	  27.8565	 0.01432 	  11.1426	 0.02579 	 923.0000	 0.00047 	 923.0000	 0.00048 	   2.3075	 0.02400 
	 462	  27.9169	 0.01399 	  27.9169	 0.01432 	  11.1667	 0.02553 	 925.0000	 0.00047 	 925.0000	 0.00048 	   2.3125	 0.05200 
	 463	  27.9772	 0.01399 	  27.9772	 0.01431 	  11.1909	 0.02527 	 927.0000	 0.00047 	 927.0000	 0.00048 	   2.3175	 0.03600 
	 464	  28.0376	 0.01398 	  28.0376	 0.01431 	  11.2150	 0.02502 	 929.0000	 0.00047 	 929.0000	 0.00048 	   2.3225	 0.02800 
	 465	  28.0980	 0.01398 	  28.0980	 0.01431 	  11.2392	 0.02477 	 931.0000	 0.00047 	 931.0000	 0.00048 	   2.3275	 0.04000 
	 466	  28.1583	 0.01398 	  28.1583	 0.01431 	  11.2633	 0.02452 	 933.0000	 0.00047 	 933.0000	 0.00048 	   2.3325	 0.04000 
	 467	  28.2187	 0.01397 	  28.2187	 0.01431 	  11.2875	 0.02428 	 935.0000	 0.00048 	 935.0000	 0.00048 	   2.3375	 0.03600 
	 468	  28.2790	 0.01397 	  28.2790	 0.01430 	  11.3116	 0.02403 	 937.0000	 0.00048 	 937.0000	 0.00048 	   2.3425	 0.01600 
	 469	  28.3394	 0.01397 	  28.3394	 0.01430 	  11.3358	 0.02379 	 939.0000	 0.00048 	 939.0000	 0.00048 	   2.3475	 0.03600 
	 470	  28.3998	 0.01396 	  28.3998	 0.01430 	  11.3599	 0.02355 	 941.0000	 0.00048 	 941.0000	 0.00048 	   2.3525	 0.05600 
	 471	  28.4601	 0.01396 	  28.4601	 0.01430 	  11.3840	 0.02332 	 943.0000	 0.00048 	 943.0000	 0.00048 	   2.3575	 0.03600 
	 472	  28.5205	 0.01396 	  28.5205	 0.01430 	  11.4082	 0.02308 	 945.0000	 0.00047 	 945.0000	 0.00047 	   2.3625	 0.02000 
	 473	  28.5808	 0.01396 	  28.5808	 0.01429 	  11.4323	 0.02285 	 947.0000	 0.00047 	 947.0000	 0.00047 	   2.3675	 0.04400 
	 474	  28.6412	 0.01395 	  28.6412	 0.01429 	  11.4565	 0.02262 	 949.0000	 0.00047 	 949.0000	 0.00047 	   2.3725	 0.02000 
	 475	  28.7016	 0.01395 	  28.7016	 0.01429 	  11.4806	 0.02240 	 951.0000	 0.00047 	 951.0000	 0.00047 	   2.3775	 0.00800 
	 476	  28.7619	 0.01395 	  28.7619	 0.01429 	  11.5048	 0.02217 	 953.0000	 0.00047 	 953.0000	 0.00047 	   2.3825	 0.02400 
	 477	  28.8223	 0.01394 	  28.8223	 0.01429 	  11.5289	 0.02195 	 955.0000	 0.00047 	 955.0000	 0.00047 	   2.3875	 0.03200 
	 478	  28.8826	 0.01394 	  28.8826	 0.01428 	  11.5531	 0.02173 	 957.0000	 0.00047 	 957.0000	 0.00047 	   2.3925	 0.02000 
	 479	  28.9430	 0.01394 	  28.9430	 0.01428 	  11.5772	 0.02151 	 959.0000	 0.00047 	 959.0000	 0.00047 	   2.3975	 0.02800 
	 480	  29.0034	 0.01393 	  29.0034	 0.01428 	  11.6013	 0.02130 	 961.0000	 0.00047 	 961.0000	 0.00047 	   2.4025	 0.01200 
	 481	  29.0637	 0.01393 	  29.0637	 0.01428 	  11.6255	 0.02108 	 963.0000	 0.00047 	 963.0000	 0.00047 	   2.4075	 0.01200 
	 482	  29.1241	 0.01393 	  29.1241	 0.01428 	  11.6496	 0.02087 	 965.0000	 0.00047 	 965.0000	 0.00047 	   2.4125	 0.02800 
	 483	  29.1845	 0.01392 	  29.1845	 0.01428 	  11.6738	 0.02066 	 967.0000	 0.00047 	 967.0000	 0.00047 	   2.4175	 0.03200 
	 484	  29.2448	 0.01392 	  29.2448	 0.01427 	  11.6979	 0.02045 	 969.0000	 0.00047 	 969.0000	 0.00047 	   2.4225	 0.02800 
	 485	  29.3052	 0.01392 	  29.3052	 0.01427 	  11.7221	 0.02025 	 971.0000	 0.00047 	 971.0000	 0.00047 	   2.4275	 0.06400 
	 486	  29.3655	 0.01392 	  29.3655	 0.01427 	  11.7462	 0.02005 	 973.0000	 0.00047 	 973.0000	 0.00047 	   2.4325	 0.06000 
	 487	  29.4259	 0.01391 	  29.4259	 0.01427 	  11.7704	 0.01985 	 975.0000	 0.00047 	 975.0000	 0.00047 	   2.4375	 0.02800 
	 488	  29.4863	 0.01391 	  29.4863	 0.01427 	  11.7945	 0.01965 	 977.0000	 0.00047 	 977.0000	 0.00047 	   2.4425	 0.02400 
	 489	  29.5466	 0.01391 	  29.5466	 0.01426 	  11.8186	 0.01945 	 979.0000	 0.00048 	 979.0000	 0.00047 	   2.4475	 0.01600 
	 490	  29.6070	 0.01390 	  29.6070	 0.01426 	  11.8428	 0.01926 	 981.0000	 0.00048 	 981.0000	 0.00047 	   2.4525	 0.02000 
	 491	  29.6673	 0.01390 	  29.6673	 0.01426 	  11.8669	 0.01906 	 983.0000	 0.00048 	 983.0000	 0.00047 	   2.4575	 0.02400 
	 492	  29.7277	 0.01390 	  29.7277	 0.01426 	  11.8911	 0.01887 	 985.0000	 0.00048 	 985.0000	 0.00047 	   2.4625	 0.01200 
	 493	  29.7881	 0.01390 	  29.7881	 0.01426 	  11.9152	 0.01868 	 987.0000	 0.00048 	 987.0000	 0.00047 	   2.4675	 0.02800 
	 494	  29.8484	 0.01389 	  29.8484	 0.01426 	  11.9394	 0.01850 	 989.0000	 0.00048 	 989.0000	 0.00048 	   2.4725	 0.03200 
	 495	  29.9088	 0.01389 	  29.9088	 0.01425 	  11.9635	 0.01831 	 991.0000	 0.00048 	 991.0000	 0.00048 	   2.4775	 0.02400 
	 496	  29.9691	 0.01389 	  29.9691	 0.01425 	  11.9877	 0.01813 	 993.0000	 0.00049 	 993.0000	 0.00048 	   2.4825	 0.02000 
	 497	  30.0295	 0.01388 	  30.0295	 0.01425 	  12.0118	 0.01795 	 995.0000	 0.00049 	 995.0000	 0.00048 	   2.4875	 0.02000 
	 498	  30.0899	 0.01388 	  30.0899	 0.01425 	  12.0359	 0.01777 	 997.0000	 0.00049 	 997.0000	 0.00048 	   2.4925	 0.02000 
	 499	  30.1502	 0.01388 	  30.1502	 0.01425 	  12.0601	 0.01759 	 999.0000	 0.00049 	 999.0000	 0.00048 	   2.4975	 0.01600 
	 500	  30.2106	 0.01388 	  30.2106	 0.01425 	  12.0842	 0.01742 	1001.0000	 0.00049 	1001.0000	 0.00048 	   2.5025	 0.02800 
	 501	  30.2709	 0.01387 	  30.2709	 0.01424 	  12.1084	 0.01724 	1003.0000	 0.00049 	1003.0000	 0.00049 	   2.5075	 0.03200 
	 502	  30.3313	 0.01387 	  30.3313	 0.01424 	  12.1325	 0.01707 	1005.0000	 0.00049 	1005.0000	 0.00049 	   2.5125	 0.02800 
	 503	  30.3917	 0.01387 	  30.3917	 0.01424 	  12.1567	 0.01690 	1007.0000	 0.00048 	1007.0000	 0.00049 	   2.5175	 0.02000 
	 504	  30.4520	 0.01387 	  30.4520	 0.01424 	  12.1808	 0.01673 	1009.0000	 0.00048 	1009.0000	 0.00049 	   2.5225	 0.02000 
	 505	  30.5124	 0.01386 	  30.5124	 0.01424 	  12.2050	 0.01657 	1011.0000	 0.00048 	1011.0000	 0.00049 	   2.5275	 0.02400 
	 506	  30.5728	 0.01386 	  30.5728	 0.01424 	  12.2291	 0.01640 	1013.0000	 0.00048 	1013.0000	 0.00049 	   2.5325	 0.03600 
	 507	  30.6331	 0.01386 	  30.6331	 0.01423 	  12.2532	 0.01624 	1015.0000	 0.00048 	1015.0000	 0.00049 	   2.5375	 0.02800 
	 508	  30.6935	 0.01385 	  30.6935	 0.01423 	  12.2774	 0.01608 	1017.0000	 0.00048 	1017.0000	 0.00049 	   2.5425	 0.02400 
	 509	  30.7538	 0.01385 	  30.7538	 0.01423 	  12.3015	 0.01592 	1019.0000	 0.00048 	1019.0000	 0.00049 	   2.5475	 0.02800 
	 510	  30.8142	 0.01385 	  30.8142	 0.01423 	  12.3257	 0.01576 	1021.0000	 0.00048 	1021.0000	 0.00048 	   2.5525	 0.02400 
	 511	  30.8746	 0.01385 	  30.8746	 0.01423 	  12.3498	 0.01560 	1023.0000	 0.00047 	1023.0000	 0.00048 	   2.5575	 0.04400 
	 512	  30.9349	 0.01384 	  30.9349	 0.01423 	  12.3740	 0.01545 	1025.0000	 0.00047 	1025.0000	 0.00048 	   2.5625	 0.02800 
	 513	  30.9953	 0.01384 	  30.9953	 0.01422 	  12.3981	 0.01530 	1027.0000	 0.00047 	1027.0000	 0.00048 	   2.5675	 0.02800 
	 514	  31.0556	 0.01384 	  31.0556	 0.01422 	  12.4223	 0.01515 	1029.0000	 0.00047 	1029.0000	 0.00048 	   2.5725	 0.02800 
	 515	  31.1160	 0.01384 	  31.1160	 0.01422 	  12.4464	 0.01500 	1031.0000	 0.00047 	1031.0000	 0.00047 	   2.5775	 0.00800 
	 516	  31.1764	 0.01383 	  31.1764	 0.01422 	  12.4705	 0.01485 	1033.0000	 0.00047 	1033.0000	 0.00047 	   2.5825	 0.02800 
	 517	  31.2367	 0.01383 	  31.2367	 0.01422 	  12.4947	 0.01470 	1035.0000	 0.00046 	1035.0000	 0.00047 	   2.5875	 0.02000 
	 518	  31.2971	 0.01383 	  31.2971	 0.01422 	  12.5188	 0.01456 	1037.0000	 0.00046 	1037.0000	 0.00047 	   2.5925	 0.03200 
	 519	  31.3574	 0.01383 	  31.3574	 0.01422 	  12.5430	 0.01441 	1039.0000	 0.00046 	1039.0000	 0.00047 	   2.5975	 0.00800 
	 520	  31.4178	 0.01382 	  31.4178	 0.01421 	  12.5671	 0.01427 	1041.0000	 0.00046 	1041.0000	 0.00047 	   2.6025	 0.01200 
	 521	  31.4782	 0.01382 	  31.4782	 0.01421 	  12.5913	 0.01413 	1043.0000	 0.00046 	1043.0000	 0.00047 	   2.6075	 0.04400 
	 522	  31.5385	 0.01382 	  31.5385	 0.01421 	  12.6154	 0.01399 	1045.0000	 0.00046 	1045.0000	 0.00047 	   2.6125	 0.02800 
	 523	  31.5989	 0.01382 	  31.5989	 0.01421 	  12.6396	 0.01386 	1047.0000	 0.00046 	1047.0000	 0.00047 	   2.6175	 0.03600 
	 524	  31.6592	 0.01381 	  31.6592	 0.01421 	  12.6637	 0.01372 	1049.0000	 0.00045 	1049.0000	 0.00046 	   2.6225	 0.03200 
	 525	  31.7196	 0.01381 	  31.7196	 0.01421 	  12.6878	 0.01359 	1051.0000	 0.00045 	1051.0000	 0.00046 	   2.6275	 0.01600 
	 526	  31.7800	 0.01381 	  31.7800	 0.01421 	  12.7120	 0.01345 	1053.0000	 0.00045 	1053.0000	 0.00046 	   2.6325	 0.03200 
	 527	  31.8403	 0.01381 	  31.8403	 0.01420 	  12.7361	 0.01332 	1055.0000	 0.00045 	1055.0000	 0.00046 	   2.6375	 0.02400 
	 528	  31.9007	 0.01380 	  31.9007	 0.01420 	  12.7603	 0.01319 	1057.0000	 0.00045 	1057.0000	 0.00046 	   2.6425	 0.02800 
	 529	  31.9610	 0.01380 	  31.9610	 0.01420 	  12.7844	 0.01306 	1059.0000	 0.00045 	1059.0000	 0.00046 	   2.6475	 0.04800 
	 530	  32.0214	 0.01380 	  32.0214	 0.01420 	  12.8086	 0.01294 	1061.0000	 0.00045 	1061.0000	 0.00046 	   2.6525	 0.04000 
	 531	  32.0818	 0.01380 	  32.0818	 0.01420 	  12.8327	 0.01281 	1063.0000	 0.00045 	1063.0000	 0.00046 	   2.6575	 0.00800 
	 532	  32.1421	 0.01379 	  32.1421	 0.01420 	  12.8569	 0.01269 	1065.0000	 0.00045 	1065.0000	 0.00046 	   2.6625	 0.02400 
	 533	  32.2025	 0.01379 	  32.2025	 0.01420 	  12.8810	 0.01256 	1067.0000	 0.00045 	1067.0000	 0.00045 	   2.6675	 0.02400 
	 534	  32.2629	 0.01379 	  32.2629	 0.01419 	  12.9051	 0.01244 	1069.0000	 0.00045 	1069.0000	 0.00045 	   2.6725	 0.01200 
	 535	  32.3232	 0.01379 	  32.3232	 0.01419 	  12.9293	 0.01232 	1071.0000	 0.00045 	1071.0000	 0.00045 	   2.6775	 0.01600 
	 536	  32.3836	 0.01379 	  32.3836	 0.01419 	  12.9534	 0.01220 	1073.0000	 0.00045 	1073.0000	 0.00045 	   2.6825	 0.04000 
	 537	  32.4439	 0.01378 	  32.4439	 0.01419 	  12.9776	 0.01208 	1075.0000	 0.00045 	1075.0000	 0.00045 	   2.6875	 0.02800 
	 538	  32.5043	 0.01378 	  32.5043	 0.01419 	  13.0017	 0.01197 	1077.0000	 0.00045 	1077.0000	 0.00045 	   2.6925	 0.04000 
	 539	  32.5647	 0.01378 	  32.5647	 0.01419 	  13.0259	 0.01185 	1079.0000	 0.00045 	1079.0000	 0.00045 	   2.6975	 0.02400 
	 540	  32.6250	 0.01378 	  32.6250	 0.01419 	  13.0500	 0.01174 	1081.0000	 0.00045 	1081.0000	 0.00045 	   2.7025	 0.03600 
	 541	  32.6854	 0.01377 	  32.6854	 0.01418 	  13.0742	 0.01163 	1083.0000	 0.00045 	1083.0000	 0.00045 	   2.7075	 0.04000 
	 542	  32.7457	 0.01377 	  32.7457	 0.01418 	  13.0983	 0.01151 	1085.0000	 0.00045 	1085.0000	 0.00045 	   2.7125	 0.03200 
	 543	  32.8061	 0.01377 	  32.8061	 0.01418 	  13.1224	 0.01140 	1087.0000	 0.00045 	1087.0000	 0.00045 	   2.7175	 0.02800 
	 544	  32.8665	 0.01377 	  32.8665	 0.01418 	  13.1466	 0.01129 	1089.0000	 0.00045 	1089.0000	 0.00045 	   2.7225	 0.03200 
	 545	  32.9268	 0.01376 	  32.9268	 0.01418 	  13.1707	 0.01119 	1091.0000	 0.00045 	1091.0000	 0.00045 	   2.7275	 0.02000 
	 546	  32.9872	 0.01376 	  32.9872	 0.01418 	  13.1949	 0.01108 	1093.0000	 0.00045 	1093.0000	 0.00045 	   2.7325	 0.00800 
	 547	  33.0475	 0.01376 	  33.0475	 0.01418 	  13.2190	 0.01098 	1095.0000	 0.00045 	1095.0000	 0.00045 	   2.7375	 0.01600 
	 548	  33.1079	 0.01376 	  33.1079	 0.01418 	  13.2432	 0.01087 	1097.0000	 0.00045 	1097.0000	 0.00045 	   2.7425	 0.02800 
	 549	  33.1683	 0.01376 	  33.1683	 0.01417 	  13.2673	 0.01077 	1099.0000	 0.00045 	1099.0000	 0.00045 	   2.7475	 0.00800 
	 550	  33.2286	 0.01375 	  33.2286	 0.01417 	  13.2915	 0.01067 	1101.0000	 0.00045 	1101.0000	 0.00044 	   2.7525	 0.00800 
	 551	  33.2890	 0.01375 	  33.2890	 0.01417 	  13.3156	 0.01057 	1103.0000	 0.00045 	1103.0000	 0.00044 	   2.7575	 0.02000 
	 552	  33.3493	 0.01375 	  33.3493	 0.01417 	  13.3397	 0.01047 	1105.0000	 0.00045 	1105.0000	 0.00044 	   2.7625	 0.01200 
	 553	  33.4097	 0.01375 	  33.4097	 0.01417 	  13.3639	 0.01037 	1107.0000	 0.00045 	1107.0000	 0.00044 	   2.7675	 0.04000 
	 554	  33.4701	 0.01374 	  33.4701	 0.01417 	  13.3880	 0.01027 	1109.0000	 0.00045 	1109.0000	 0.00044 	   2.7725	 0.01600 
	 555	  33.5304	 0.01374 	  33.5304	 0.01417 	  13.4122	 0.01017 	1111.0000	 0.00045 	1111.0000	 0.00044 	   2.7775	 0.02800 
	 556	  33.5908	 0.01374 	  33.5908	 0.01416 	  13.4363	 0.01008 	1113.0000	 0.00045 	1113.0000	 0.00044 	   2.7825	 0.01200 
	 557	  33.6512	 0.01374 	  33.6512	 0.01416 	  13.4605	 0.00998 	1115.0000	 0.00045 	1115.0000	 0.00044 	   2.7875	 0.02000 
	 558	  33.7115	 0.01374 	  33.7115	 0.01416 	  13.4846	 0.00989 	1117.0000	 0.00045 	1117.0000	 0.00044 	   2.7925	 0.00400 
	 559	  33.7719	 0.01373 	  33.7719	 0.01416 	  13.5087	 0.00980 	1119.0000	 0.00045 	1119.0000	 0.00044 	   2.7975	 0.04400 
	 560	  33.8322	 0.01373 	  33.8322	 0.01416 	  13.5329	 0.00971 	1121.0000	 0.00045 	1121.0000	 0.00044 	   2.8025	 0.01600 
	 561	  33.8926	 0.01373 	  33.8926	 0.01416 	  13.5570	 0.00962 	1123.0000	 0.00045 	1123.0000	 0.00044 	   2.8075	 0.03200 
	 562	  33.9530	 0.01373 	  33.9530	 0.01416 	  13.5812	 0.00953 	1125.0000	 0.00045 	1125.0000	 0.00044 	   2.8125	 0.02000 
	 563	  34.0133	 0.01373 	  34.0133	 0.01416 	  13.6053	 0.00944 	1127.0000	 0.00045 	1127.0000	 0.00044 	   2.8175	 0.02400 
	 564	  34.0737	 0.01372 	  34.0737	 0.01416 	  13.6295	 0.00935 	1129.0000	 0.00045 	1129.0000	 0.00044 	   2.8225	 0.01600 
	 565	  34.1340	 0.01372 	  34.1340	 0.01415 	  13.6536	 0.00927 	1131.0000	 0.00045 	1131.0000	 0.00044 	   2.8275	 0.03200 
	 566	  34.1944	 0.01372 	  34.1944	 0.01415 	  13.6778	 0.00918 	1133.0000	 0.00044 	1133.0000	 0.00044 	   2.8325	 0.02800 
	 567	  34.2548	 0.01372 	  34.2548	 0.01415 	  13.7019	 0.00910 	1135.0000	 0.00044 	1135.0000	 0.00044 	   2.8375	 0.03200 
	 568	  34.3151	 0.01372 	  34.3151	 0.01415 	  13.7260	 0.00901 	1137.0000	 0.00044 	1137.0000	 0.00044 	   2.8425	 0.01600 
	 569	  34.3755	 0.01371 	  34.3755	 0.01415 	  13.7502	 0.00893 	1139.0000	 0.00044 	1139.0000	 0.00044 	   2.8475	 0.03600 
	 570	  34.4358	 0.01371 	  34.4358	 0.01415 	  13.7743	 0.00885 	1141.0000	 0.00044 	1141.0000	 0.00044 	   2.8525	 0.01600 
	 571	  34.4962	 0.01371 	  34.4962	 0.01415 	  13.7985	 0.00877 	1143.0000	 0.00044 	1143.0000	 0.00044 	   2.8575	 0.02800 
	 572	  34.5566	 0.01371 	  34.5566	 0.01415 	  13.8226	 0.00869 	1145.0000	 0.00044 	1145.0000	 0.00044 	   2.8625	 0.02400 
	 573	  34.6169	 0.01371 	  34.6169	 0.01414 	  13.8468	 0.00861 	1147.0000	 0.00044 	1147.0000	 0.00044 	   2.8675	 0.01600 
	 574	  34.6773	 0.01370 	  34.6773	 0.01414 	  13.8709	 0.00853 	1149.0000	 0.00043 	1149.0000	 0.00044 	   2.8725	 0.02000 
	 575	  34.7376	 0.01370 	  34.7376	 0.01414 	  13.8951	 0.00846 	1151.0000	 0.00043 	1151.0000	 0.00044 	   2.8775	 0.00800 
	 576	  34.7980	 0.01370 	  34.7980	 0.01414 	  13.9192	 0.00838 	1153.0000	 0.00043 	1153.0000	 0.00044 	   2.8825	 0.01600 
	 577	  34.8584	 0.01370 	  34.8584	 0.01414 	  13.9433	 0.00831 	1155.0000	 0.00043 	1155.0000	 0.00044 	   2.8875	 0.02000 
	 578	  34.9187	 0.01370 	  34.9187	 0.01414 	  13.9675	 0.00823 	1157.0000	 0.00043 	1157.0000	 0.00043 	   2.8925	 0.02400 
	 579	  34.9791	 0.01369 	  34.9791	 0.01414 	  13.9916	 0.00816 	1159.0000	 0.00043 	1159.0000	 0.00043 	   2.8975	 0.04000 
	 580	  35.0395	 0.01369 	  35.0395	 0.01414 	  14.0158	 0.00809 	1161.0000	 0.00042 	1161.0000	 0.00043 	   2.9025	 0.01200 
	 581	  35.0998	 0.01369 	  35.0998	 0.01414 	  14.0399	 0.00801 	1163.0000	 0.00042 	1163.0000	 0.00043 	   2.9075	 0.02000 
	 582	  35.1602	 0.01369 	  35.1602	 0.01413 	  14.0641	 0.00794 	1165.0000	 0.00042 	1165.0000	 0.00043 	   2.9125	 0.02400 
	 583	  35.2205	 0.01369 	  35.2205	 0.01413 	  14.0882	 0.00787 	1167.0000	 0.00042 	1167.0000	 0.00043 	   2.9175	 0.02000 
	 584	  35.2809	 0.01368 	  35.2809	 0.01413 	  14.1124	 0.00780 	1169.0000	 0.00042 	1169.0000	 0.00043 	   2.9225	 0.02400 
	 585	  35.3413	 0.01368 	  35.3413	 0.01413 	  14.1365	 0.00773 	1171.0000	 0.00042 	1171.0000	 0.00043 	   2.9275	 0.00800 
	 586	  35.4016	 0.01368 	  35.4016	 0.01413 	  14.1606	 0.00767 	1173.0000	 0.00042 	1173.0000	 0.00043 	   2.9325	 0.01200 
	 587	  35.4620	 0.01368 	  35.4620	 0.01413 	  14.1848	 0.00760 	1175.0000	 0.00041 	1175.0000	 0.00042 	   2.9375	 0.02400 
	 588	  35.5223	 0.01368 	  35.5223	 0.01413 	  14.2089	 0.00753 	1177.0000	 0.00041 	1177.0000	 0.00042 	   2.9425	 0.02800 
	 589	  35.5827	 0.01367 	  35.5827	 0.01413 	  14.2331	 0.00747 	1179.0000	 0.00041 	1179.0000	 0.00042 	   2.9475	 0.01600 
	 590	  35.6431	 0.01367 	  35.6431	 0.01413 	  14.2572	 0.00740 	1181.0000	 0.00041 	1181.0000	 0.00042 	   2.9525	 0.03600 
	 591	  35.7034	 0.01367 	  35.7034	 0.01412 	  14.2814	 0.00734 	1183.0000	 0.00041 	1183.0000	 0.00042 	   2.9575	 0.02400 
	 592	  35.7638	 0.01367 	  35.7638	 0.01412 	  14.3055	 0.00727 	1185.0000	 0.00041 	1185.0000	 0.00042 	   2.9625	 0.02000 
	 593	  35.8241	 0.01367 	  35.8241	 0.01412 	  14.3297	 0.00721 	1187.0000	 0.00041 	1187.0000	 0.00042 	   2.9675	 0.01600 
	 594	  35.8845	 0.01367 	  35.8845	 0.01412 	  14.3538	 0.00715 	1189.0000	 0.00041 	1189.0000	 0.00042 	   2.9725	 0.00800 
	 595	  35.9449	 0.01366 	  35.9449	 0.01412 	  14.3779	 0.00709 	1191.0000	 0.00041 	1191.0000	 0.00042 	   2.9775	 0.00800 
	 596	  36.0052	 0.01366 	  36.0052	 0.01412 	  14.4021	 0.00703 	1193.0000	 0.00041 	1193.0000	 0.00042 	   2.9825	 0.01200 
	 597	  36.0656	 0.01366 	  36.0656	 0.01412 	  14.4262	 0.00697 	1195.0000	 0.00041 	1195.0000	 0.00042 	   2.9875	 0.02400 
	 598	  36.1259	 0.01366 	  36.1259	 0.01412 	  14.4504	 0.00691 	1197.0000	 0.00041 	1197.0000	 0.00042 	   2.9925	 0.01200 
	 599	  36.1863	 0.01366 	  36.1863	 0.01412 	  14.4745	 0.00685 	1199.0000	 0.00041 	1199.0000	 0.00042 	   2.9975	 0.01600 
	 600	  36.2467	 0.01365 	  36.2467	 0.01412 	  14.4987	 0.00679 	1201.0000	 0.00041 	1201.0000	 0.00042 	   3.0025	 0.02800 
	 601	  36.3070	 0.01365 	  36.3070	 0.01411 	  14.5228	 0.00674 	1203.0000	 0.00041 	1203.0000	 0.00042 	   3.0075	 0.01200 
	 602	  36.3674	 0.01365 	  36.3674	 0.01411 	  14.5470	 0.00668 	1205.0000	 0.00041 	1205.0000	 0.00042 	   3.0125	 0.01600 
	 603	  36.4277	 0.01365 	  36.4277	 0.01411 	  14.5711	 0.00662 	1207.0000	 0.00041 	1207.0000	 0.00042 	   3.0175	 0.00800 
	 604	  36.4881	 0.01365 	  36.4881	 0.01411 	  14.5952	 0.00657 	1209.0000	 0.00041 	1209.0000	 0.00042 	   3.0225	 0.02000 
	 605	  36.5485	 0.01365 	  36.5485	 0.01411 	  14.6194	 0.00651 	1211.0000	 0.00041 	1211.0000	 0.00042 	   3.0275	 0.03200 
	 606	  36.6088	 0.01364 	  36.6088	 0.01411 	  14.6435	 0.00646 	1213.0000	 0.00041 	1213.0000	 0.00042 	   3.0325	 0.00800 
	 607	  36.6692	 0.01364 	  36.6692	 0.01411 	  14.6677	 0.00641 	1215.0000	 0.00041 	1215.0000	 0.00042 	   3.0375	 0.01600 
	 608	  36.7296	 0.01364 	  36.7296	 0.01411 	  14.6918	 0.00635 	1217.0000	 0.00041 	1217.0000	 0.00042 	   3.0425	 0.01200 
	 609	  36.7899	 0.01364 	  36.7899	 0.01411 	  14.7160	 0.00630 	1219.0000	 0.00041 	1219.0000	 0.00042 	   3.0475	 0.02400 
	 610	  36.8503	 0.01364 	  36.8503	 0.01410 	  14.7401	 0.00625 	1221.0000	 0.00041 	1221.0000	 0.00042 	   3.0525	 0.02000 
	 611	  36.9106	 0.01363 	  36.9106	 0.01410 	  14.7643	 0.00620 	1223.0000	 0.00041 	1223.0000	 0.00042 	   3.0575	 0.01600 
	 612	  36.9710	 0.01363 	  36.9710	 0.01410 	  14.7884	 0.00615 	1225.0000	 0.00041 	1225.0000	 0.00042 	   3.0625	 0.01600 
	 613	  37.0314	 0.01363 	  37.0314	 0.01410 	  14.8125	 0.00610 	1227.0000	 0.00041 	1227.0000	 0.00042 	   3.0675	 0.02400 
	 614	  37.0917	 0.01363 	  37.0917	 0.01410 	  14.8367	 0.00605 	1229.0000	 0.00041 	1229.0000	 0.00042 	   3.0725	 0.01200 
	 615	  37.1521	 0.01363 	  37.1521	 0.01410 	  14.8608	 0.00600 	1231.0000	 0.00040 	1231.0000	 0.00042 	   3.0775	 0.01600 
	 616	  37.2124	 0.01363 	  37.2124	 0.01410 	  14.8850	 0.00595 	1233.0000	 0.00040 	1233.0000	 0.00042 	   3.0825	 0.00800 
	 617	  37.2728	 0.01362 	  37.2728	 0.01410 	  14.9091	 0.00590 	1235.0000	 0.00040 	1235.0000	 0.00042 	   3.0875	 0.02000 
	 618	  37.3332	 0.01362 	  37.3332	 0.01410 	  14.9333	 0.00586 	1237.0000	 0.00040 	1237.0000	 0.00042 	   3.0925	 0.01600 
	 619	  37.3935	 0.01362 	  37.3935	 0.01410 	  14.9574	 0.00581 	1239.0000	 0.00040 	1239.0000	 0.00043 	   3.0975	 0.01600 
	 620	  37.4539	 0.01362 	  37.4539	 0.01410 	  14.9816	 0.00576 	1241.0000	 0.00040 	1241.0000	 0.00043 	   3.1025	 0.03600 
	 621	  37.5142	 0.01362 	  37.5142	 0.01409 	  15.0057	 0.00572 	1243.0000	 0.00040 	1243.0000	 0.00043 	   3.1075	 0.00400 
	 622	  37.5746	 0.01362 	  37.5746	 0.01409 	  15.0298	 0.00567 	1245.0000	 0.00040 	1245.0000	 0.00043 	   3.1125	 0.01200 
	 623	  37.6350	 0.01361 	  37.6350	 0.01409 	  15.0540	 0.00563 	1247.0000	 0.00040 	1247.0000	 0.00042 	   3.1175	 0.01600 
	 624	  37.6953	 0.01361 	  37.6953	 0.01409 	  15.0781	 0.00559 	1249.0000	 0.00040 	1249.0000	 0.00042 	   3.1225	 0.01600 
	 625	  37.7557	 0.01361 	  37.7557	 0.01409 	  15.1023	 0.00554 	1251.0000	 0.00040 	1251.0000	 0.00042 	   3.1275	 0.01200 
	 626	  37.8160	 0.01361 	  37.8160	 0.01409 	  15.1264	 0.00550 	1253.0000	 0.00040 	1253.0000	 0.00042 	   3.1325	 0.02400 
	 627	  37.8764	 0.01361 	  37.8764	 0.01409 	  15.1506	 0.00546 	1255.0000	 0.00040 	1255.0000	 0.00042 	   3.1375	 0.02800 
	 628	  37.9368	 0.01361 	  37.9368	 0.01409 	  15.1747	 0.00542 	1257.0000	 0.00040 	1257.0000	 0.00042 	   3.1425	 0.00800 
	 629	  37.9971	 0.01360 	  37.9971	 0.01409 	  15.1989	 0.00537 	1259.0000	 0.00040 	1259.0000	 0.00042 	   3.1475	 0.01600 
	 630	  38.0575	 0.01360 	  38.0575	 0.01409 	  15.2230	 0.00533 	1261.0000	 0.00040 	1261.0000	 0.00042 	   3.1525	 0.01600 
	 631	  38.1179	 0.01360 	  38.1179	 0.01408 	  15.2471	 0.00529 	1263.0000	 0.00040 	1263.0000	 0.00042 	   3.1575	 0.02800 
	 632	  38.1782	 0.01360 	  38.1782	 0.01408 	  15.2713	 0.00525 	1265.0000	 0.00040 	1265.0000	 0.00042 	   3.1625	 0.01600 
	 633	  38.2386	 0.01360 	  38.2386	 0.01408 	  15.2954	 0.00521 	1267.0000	 0.00040 	1267.0000	 0.00042 	   3.1675	 0.02800 
	 634	  38.2989	 0.01360 	  38.2989	 0.01408 	  15.3196	 0.00517 	1269.0000	 0.00040 	1269.0000	 0.00042 	   3.1725	 0.03200 
	 635	  38.3593	 0.01359 	  38.3593	 0.01408 	  15.3437	 0.00513 	1271.0000	 0.00040 	1271.0000	 0.00042 	   3.1775	 0.01600 
	 636	  38.4197	 0.01359 	  38.4197	 0.01408 	  15.3679	 0.00510 	1273.0000	 0.00040 	1273.0000	 0.00042 	   3.1825	 0.02400 
	 637	  38.4800	 0.01359 	  38.4800	 0.01408 	  15.3920	 0.00506 	1275.0000	 0.00040 	1275.0000	 0.00042 	   3.1875	 0.02400 
	 638	  38.5404	 0.01359 	  38.5404	 0.01408 	  15.4162	 0.00502 	1277.0000	 0.00040 	1277.0000	 0.00042 	   3.1925	 0.02400 
	 639	  38.6007	 0.01359 	  38.6007	 0.01408 	  15.4403	 0.00498 	1279.0000	 0.00040 	1279.0000	 0.00042 	   3.1975	 0.02400 
	 640	  38.6611	 0.01359 	  38.6611	 0.01408 	  15.4644	 0.00495 	1281.0000	 0.00040 	1281.0000	 0.00042 	   3.2025	 0.00800 
	 641	  38.7215	 0.01359 	  38.7215	 0.01408 	  15.4886	 0.00491 	1283.0000	 0.00040 	1283.0000	 0.00043 	   3.2075	 0.02400 
	 642	  38.7818	 0.01358 	  38.7818	 0.01408 	  15.5127	 0.00488 	1285.0000	 0.00040 	1285.0000	 0.00043 	   3.2125	 0.01200 
	 643	  38.8422	 0.01358 	  38.8422	 0.01407 	  15.5369	 0.00484 	1287.0000	 0.00040 	1287.0000	 0.00043 	   3.2175	 0.02800 
	 644	  38.9025	 0.01358 	  38.9025	 0.01407 	  15.5610	 0.00480 	1289.0000	 0.00040 	1289.0000	 0.00043 	   3.2225	 0.00000 
	 645	  38.9629	 0.01358 	  38.9629	 0.01407 	  15.5852	 0.00477 	1291.0000	 0.00040 	1291.0000	 0.00043 	   3.2275	 0.02400 
	 646	  39.0233	 0.01358 	  39.0233	 0.01407 	  15.6093	 0.00474 	1293.0000	 0.00040 	1293.0000	 0.00043 	   3.2325	 0.02400 
	 647	  39.0836	 0.01358 	  39.0836	 0.01407 	  15.6334	 0.00470 	1295.0000	 0.00040 	1295.0000	 0.00042 	   3.2375	 0.02800 
	 648	  39.1440	 0.01357 	  39.1440	 0.01407 	  15.6576	 0.00467 	1297.0000	 0.00040 	1297.0000	 0.00042 	   3.2425	 0.02000 
	 649	  39.2043	 0.01357 	  39.2043	 0.01407 	  15.6817	 0.00464 	1299.0000	 0.00040 	1299.0000	 0.00042 	   3.2475	 0.01600 
	 650	  39.2647	 0.01357 	  39.2647	 0.01407 	  15.7059	 0.00460 	1301.0000	 0.00039 	1301.0000	 0.00042 	   3.2525	 0.00800 
	 651	  39.3251	 0.01357 	  39.3251	 0.01407 	  15.7300	 0.00457 	1303.0000	 0.00039 	1303.0000	 0.00042 	   3.2575	 0.02400 
	 652	  39.3854	 0.01357 	  39.3854	 0.01407 	  15.7542	 0.00454 	1305.0000	 0.00039 	1305.0000	 0.00042 	   3.2625	 0.02000 
	 653	  39.4458	 0.01357 	  39.4458	 0.01407 	  15.7783	 0.00451 	1307.0000	 0.00039 	1307.0000	 0.00042 	   3.2675	 0.00800 
	 654	  39.5062	 0.01357 	  39.5062	 0.01406 	  15.8025	 0.00448 	1309.0000	 0.00039 	1309.0000	 0.00042 	   3.2725	 0.02000 
	 655	  39.5665	 0.01356 	  39.5665	 0.01406 	  15.8266	 0.00445 	1311.0000	 0.00039 	1311.0000	 0.00042 	   3.2775	 0.02000 
	 656	  39.6269	 0.01356 	  39.6269	 0.01406 	  15.8507	 0.00441 	1313.0000	 0.00039 	1313.0000	 0.00042 	   3.2825	 0.00000 
	 657	  39.6872	 0.01356 	  39.6872	 0.01406 	  15.8749	 0.00438 	1315.0000	 0.00039 	1315.0000	 0.00042 	   3.2875	 0.01200 
	 658	  39.7476	 0.01356 	  39.7476	 0.01406 	  15.8990	 0.00435 	1317.0000	 0.00039 	1317.0000	 0.00041 	   3.2925	 0.02000 
	 659	  39.8080	 0.01356 	  39.8080	 0.01406 	  15.9232	 0.00433 	1319.0000	 0.00039 	1319.0000	 0.00041 	   3.2975	 0.01600 
	 660	  39.8683	 0.01356 	  39.8683	 0.01406 	  15.9473	 0.00430 	1321.0000	 0.00039 	1321.0000	 0.00041 	   3.3025	 0.01200 
	 661	  39.9287	 0.01356 	  39.9287	 0.01406 	  15.9715	 0.00427 	1323.0000	 0.00039 	1323.0000	 0.00041 	   3.3075	 0.01200 
	 662	  39.9890	 0.01355 	  39.9890	 0.01406 	  15.9956	 0.00424 	1325.0000	 0.00039 	1325.0000	 0.00041 	   3.3125	 0.01600 
	 663	  40.0494	 0.01355 	  40.0494	 0.01406 	  16.0198	 0.00421 	1327.0000	 0.00039 	1327.0000	 0.00041 	   3.3175	 0.03200 
	 664	  40.1098	 0.01355 	  40.1098	 0.01406 	  16.0439	 0.00418 	1329.0000	 0.00039 	1329.0000	 0.00041 	   3.3225	 0.01200 
	 665	  40.1701	 0.01355 	  40.1701	 0.01406 	  16.0680	 0.00416 	1331.0000	 0.00039 	1331.0000	 0.00041 	   3.3275	 0.01200 
	 666	  40.2305	 0.01355 	  40.2305	 0.01406 	  16.0922	 0.00413 	1333.0000	 0.00039 	1333.0000	 0.00041 	   3.3325	 0.00400 
	 667	  40.2908	 0.01355 	  40.2908	 0.01405 	  16.1163	 0.00410 	1335.0000	 0.00039 	1335.0000	 0.00040 	   3.3375	 0.00800 
	 668	  40.3512	 0.01355 	  40.3512	 0.01405 	  16.1405	 0.00407 	1337.0000	 0.00039 	1337.0000	 0.00040 	   3.3425	 0.01600 
	 669	  40.4116	 0.01354 	  40.4116	 0.01405 	  16.1646	 0.00405 	1339.0000	 0.00039 	1339.0000	 0.00040 	   3.3475	 0.00400 
	 670	  40.4719	 0.01354 	  40.4719	 0.01405 	  16.1888	 0.00402 	1341.0000	 0.00039 	1341.0000	 0.00040 	   3.3525	 0.02000 
	 671	  40.5323	 0.01354 	  40.5323	 0.01405 	  16.2129	 0.00400 	1343.0000	 0.00039 	1343.0000	 0.00040 	   3.3575	 0.01600 
	 672	  40.5926	 0.01354 	  40.5926	 0.01405 	  16.2371	 0.00397 	1345.0000	 0.00039 	1345.0000	 0.00040 	   3.3625	 0.00800 
	 673	  40.6530	 0.01354 	  40.6530	 0.01405 	  16.2612	 0.00395 	1347.0000	 0.00039 	1347.0000	 0.00040 	   3.3675	 0.01600 
	 674	  40.7134	 0.01354 	  40.7134	 0.01405 	  16.2853	 0.00392 	1349.0000	 0.00039 	1349.0000	 0.00040 	   3.3725	 0.02000 
	 675	  40.7737	 0.01354 	  40.7737	 0.01405 	  16.3095	 0.00390 	1351.0000	 0.00039 	1351.0000	 0.00041 	   3.3775	 0.02400 
	 676	  40.8341	 0.01353 	  40.8341	 0.01405 	  16.3336	 0.00387 	1353.0000	 0.00038 	1353.0000	 0.00041 	   3.3825	 0.01200 
	 677	  40.8944	 0.01353 	  40.8944	 0.01405 	  16.3578	 0.00385 	1355.0000	 0.00038 	1355.0000	 0.00041 	   3.3875	 0.01200 
	 678	  40.9548	 0.01353 	  40.9548	 0.01405 	  16.3819	 0.00382 	1357.0000	 0.00038 	1357.0000	 0.00041 	   3.3925	 0.00800 
	 679	  41.0152	 0.01353 	  41.0152	 0.01404 	  16.4061	 0.00380 	1359.0000	 0.00038 	1359.0000	 0.00041 	   3.3975	 0.02800 
	 680	  41.0755	 0.01353 	  41.0755	 0.01404 	  16.4302	 0.00378 	1361.0000	 0.00038 	1361.0000	 0.00041 	   3.4025	 0.01200 
	 681	  41.1359	 0.01353 	  41.1359	 0.01404 	  16.4544	 0.00375 	1363.0000	 0.00038 	1363.0000	 0.00041 	   3.4075	 0.01200 
	 682	  41.1963	 0.01353 	  41.1963	 0.01404 	  16.4785	 0.00373 	1365.0000	 0.00038 	1365.0000	 0.00041 	   3.4125	 0.01200 
	 683	  41.2566	 0.01352 	  41.2566	 0.01404 	  16.5026	 0.00371 	1367.0000	 0.00038 	1367.0000	 0.00041 	   3.4175	 0.02000 
	 684	  41.3170	 0.01352 	  41.3170	 0.01404 	  16.5268	 0.00369 	1369.0000	 0.00038 	1369.0000	 0.00041 	   3.4225	 0.01600 
	 685	  41.3773	 0.01352 	  41.3773	 0.01404 	  16.5509	 0.00366 	1371.0000	 0.00038 	1371.0000	 0.00041 	   3.4275	 0.01600 
	 686	  41.4377	 0.01352 	  41.4377	 0.01404 	  16.5751	 0.00364 	1373.0000	 0.00038 	1373.0000	 0.00041 	   3.4325	 0.01200 
	 687	  41.4981	 0.01352 	  41.4981	 0.01404 	  16.5992	 0.00362 	1375.0000	 0.00038 	1375.0000	 0.00041 	   3.4375	 0.00800 
	 688	  41.5584	 0.01352 	  41.5584	 0.01404 	  16.6234	 0.00360 	1377.0000	 0.00038 	1377.0000	 0.00041 	   3.4425	 0.02800 
	 689	  41.6188	 0.01352 	  41.6188	 0.01404 	  16.6475	 0.00358 	1379.0000	 0.00038 	1379.0000	 0.00041 	   3.4475	 0.00400 
	 690	  41.6791	 0.01351 	  41.6791	 0.01404 	  16.6717	 0.00356 	1381.0000	 0.00038 	1381.0000	 0.00040 	   3.4525	 0.00000 
	 691	  41.7395	 0.01351 	  41.7395	 0.01404 	  16.6958	 0.00354 	1383.0000	 0.00038 	1383.0000	 0.00040 	   3.4575	 0.00800 
	 692	  41.7999	 0.01351 	  41.7999	 0.01404 	  16.7199	 0.00352 	1385.0000	 0.00038 	1385.0000	 0.00040 	   3.4625	 0.01200 
	 693	  41.8602	 0.01351 	  41.8602	 0.01403 	  16.7441	 0.00350 	1387.0000	 0.00038 	1387.0000	 0.00040 	   3.4675	 0.00400 
	 694	  41.9206	 0.01351 	  41.9206	 0.01403 	  16.7682	 0.00348 	1389.0000	 0.00038 	1389.0000	 0.00040 	   3.4725	 0.01200 
	 695	  41.9809	 0.01351 	  41.9809	 0.01403 	  16.7924	 0.00346 	1391.0000	 0.00038 	1391.0000	 0.00040 	   3.4775	 0.02000 
	 696	  42.0413	 0.01351 	  42.0413	 0.01403 	  16.8165	 0.00344 	1393.0000	 0.00038 	1393.0000	 0.00040 	   3.4825	 0.02000 
	 697	  42.1017	 0.01351 	  42.1017	 0.01403 	  16.8407	 0.00342 	1395.0000	 0.00038 	1395.0000	 0.00040 	   3.4875	 0.00400 
	 698	  42.1620	 0.01350 	  42.1620	 0.01403 	  16.8648	 0.00340 	1397.0000	 0.00038 	1397.0000	 0.00040 	   3.4925	 0.01200 
	 699	  42.2224	 0.01350 	  42.2224	 0.01403 	  16.8890	 0.00338 	1399.0000	 0.00038 	1399.0000	 0.00040 	   3.4975	 0.01200 
	 700	  42.2827	 0.01350 	  42.2827	 0.01403 	  16.9131	 0.00336 	1401.0000	 0.00038 	1401.0000	 0.00040 	   3.5025	 0.01600 
	 701	  42.3431	 0.01350 	  42.3431	 0.01403 	  16.9372	 0.00334 	1403.0000	 0.00038 	1403.0000	 0.00040 	   3.5075	 0.00000 
	 702	  42.4035	 0.01350 	  42.4035	 0.01403 	  16.9614	 0.00333 	1405.0000	 0.00038 	1405.0000	 0.00040 	   3.5125	 0.01200 
	 703	  42.4638	 0.01350 	  42.4638	 0.01403 	  16.9855	 0.00331 	1407.0000	 0.00038 	1407.0000	 0.00040 	   3.5175	 0.01200 
	 704	  42.5242	 0.01350 	  42.5242	 0.01403 	  17.0097	 0.00329 	1409.0000	 0.00038 	1409.0000	 0.00040 	   3.5225	 0.01600 
	 705	  42.5846	 0.01350 	  42.5846	 0.01403 	  17.0338	 0.00327 	1411.0000	 0.00038 	1411.0000	 0.00040 	   3.5275	 0.00800 
	 706	  42.6449	 0.01349 	  42.6449	 0.01402 	  17.0580	 0.00326 	1413.0000	 0.00038 	1413.0000	 0.00040 	   3.5325	 0.00800 
	 707	  42.7053	 0.01349 	  42.7053	 0.01402 	  17.0821	 0.00324 	1415.0000	 0.00038 	1415.0000	 0.00040 	   3.5375	 0.00800 
	 708	  42.7656	 0.01349 	  42.7656	 0.01402 	  17.1063	 0.00322 	1417.0000	 0.00038 	1417.0000	 0.00040 	   3.5425	 0.02800 
	 709	  42.8260	 0.01349 	  42.8260	 0.01402 	  17.1304	 0.00320 	1419.0000	 0.00038 	1419.0000	 0.00040 	   3.5475	 0.00400 
	 710	  42.8864	 0.01349 	  42.8864	 0.01402 	  17.1545	 0.00319 	1421.0000	 0.00038 	1421.0000	 0.00040 	   3.5525	 0.00800 
	 711	  42.9467	 0.01349 	  42.9467	 0.01402 	  17.1787	 0.00317 	1423.0000	 0.00038 	1423.0000	 0.00040 	   3.5575	 0.02000 
	 712	  43.0071	 0.01349 	  43.0071	 0.01402 	  17.2028	 0.00315 	1425.0000	 0.00038 	1425.0000	 0.00040 	   3.5625	 0.00800 
	 713	  43.0674	 0.01349 	  43.0674	 0.01402 	  17.2270	 0.00314 	1427.0000	 0.00038 	1427.0000	 0.00040 	   3.5675	 0.00800 
	 714	  43.1278	 0.01348 	  43.1278	 0.01402 	  17.2511	 0.00312 	1429.0000	 0.00038 	1429.0000	 0.00040 	   3.5725	 0.01200 
	 715	  43.1882	 0.01348 	  43.1882	 0.01402 	  17.2753	 0.00311 	1431.0000	 0.00038 	1431.0000	 0.00040 	   3.5775	 0.01200 
	 716	  43.2485	 0.01348 	  43.2485	 0.01402 	  17.2994	 0.00309 	1433.0000	 0.00038 	1433.0000	 0.00040 	   3.5825	 0.00800 
	 717	  43.3089	 0.01348 	  43.3089	 0.01402 	  17.3236	 0.00308 	1435.0000	 0.00038 	1435.0000	 0.00040 	   3.5875	 0.01600 
	 718	  43.3692	 0.01348 	  43.3692	 0.01402 	  17.3477	 0.00306 	1437.0000	 0.00038 	1437.0000	 0.00040 	   3.5925	 0.01600 
	 719	  43.4296	 0.01348 	  43.4296	 0.01402 	  17.3718	 0.00305 	1439.0000	 0.00038 	1439.0000	 0.00040 	   3.5975	 0.00800 
	 720	  43.4900	 0.01348 	  43.4900	 0.01402 	  17.3960	 0.00303 	1441.0000	 0.00038 	1441.0000	 0.00040 	   3.6025	 0.02400 
	 721	  43.5503	 0.01348 	  43.5503	 0.01401 	  17.4201	 0.00302 	1443.0000	 0.00037 	1443.0000	 0.00040 	   3.6075	 0.01600 
	 722	  43.6107	 0.01347 	  43.6107	 0.01401 	  17.4443	 0.00300 	1445.0000	 0.00037 	1445.0000	 0.00040 	   3.6125	 0.01600 
	 723	  43.6710	 0.01347 	  43.6710	 0.01401 	  17.4684	 0.00299 	1447.0000	 0.00037 	1447.0000	 0.00041 	   3.6175	 0.01200 
	 724	  43.7314	 0.01347 	  43.7314	 0.01401 	  17.4926	 0.00297 	1449.0000	 0.00037 	1449.0000	 0.00041 	   3.6225	 0.00400 
	 725	  43.7918	 0.01347 	  43.7918	 0.01401 	  17.5167	 0.00296 	1451.0000	 0.00037 	1451.0000	 0.00041 	   3.6275	 0.00800 
	 726	  43.8521	 0.01347 	  43.8521	 0.01401 	  17.5409	 0.00294 	1453.0000	 0.00037 	1453.0000	 0.00040 	   3.6325	 0.00800 
	 727	  43.9125	 0.01347 	  43.9125	 0.01401 	  17.5650	 0.00293 	1455.0000	 0.00037 	1455.0000	 0.00040 	   3.6375	 0.01200 
	 728	  43.9729	 0.01347 	  43.9729	 0.01401 	  17.5891	 0.00292 	1457.0000	 0.00037 	1457.0000	 0.00040 	   3.6425	 0.01600 
	 729	  44.0332	 0.01347 	  44.0332	 0.01401 	  17.6133	 0.00290 	1459.0000	 0.00037 	1459.0000	 0.00040 	   3.6475	 0.01600 
	 730	  44.0936	 0.01346 	  44.0936	 0.01401 	  17.6374	 0.00289 	1461.0000	 0.00037 	1461.0000	 0.00040 	   3.6525	 0.01200 
	 731	  44.1539	 0.01346 	  44.1539	 0.01401 	  17.6616	 0.00288 	1463.0000	 0.00037 	1463.0000	 0.00040 	   3.6575	 0.02000 
	 732	  44.2143	 0.01346 	  44.2143	 0.01401 	  17.6857	 0.00286 	1465.0000	 0.00037 	1465.0000	 0.00040 	   3.6625	 0.01200 
	 733	  44.2747	 0.01346 	  44.2747	 0.01401 	  17.7099	 0.00285 	1467.0000	 0.00037 	1467.0000	 0.00040 	   3.6675	 0.00400 
	 734	  44.3350	 0.01346 	  44.3350	 0.01401 	  17.7340	 0.00284 	1469.0000	 0.00037 	1469.0000	 0.00040 	   3.6725	 0.00800 
	 735	  44.3954	 0.01346 	  44.3954	 0.01401 	  17.7582	 0.00282 	1471.0000	 0.00037 	1471.0000	 0.00040 	   3.6775	 0.02000 
	 736	  44.4557	 0.01346 	  44.4557	 0.01400 	  17.7823	 0.00281 	1473.0000	 0.00037 	1473.0000	 0.00040 	   3.6825	 0.00800 
	 737	  44.5161	 0.01346 	  44.5161	 0.01400 	  17.8064	 0.00280 	1475.0000	 0.00037 	1475.0000	 0.00039 	   3.6875	 0.01600 
	 738	  44.5765	 0.01346 	  44.5765	 0.01400 	  17.8306	 0.00279 	1477.0000	 0.00036 	1477.0000	 0.00039 	   3.6925	 0.02000 
	 739	  44.6368	 0.01345 	  44.6368	 0.01400 	  17.8547	 0.00277 	1479.0000	 0.00036 	1479.0000	 0.00039 	   3.6975	 0.02000 
	 740	  44.6972	 0.01345 	  44.6972	 0.01400 	  17.8789	 0.00276 	1481.0000	 0.00036 	1481.0000	 0.00039 	   3.7025	 0.01200 
	 741	  44.7575	 0.01345 	  44.7575	 0.01400 	  17.9030	 0.00275 	1483.0000	 0.00036 	1483.0000	 0.00039 	   3.7075	 0.00800 
	 742	  44.8179	 0.01345 	  44.8179	 0.01400 	  17.9272	 0.00274 	1485.0000	 0.00036 	1485.0000	 0.00039 	   3.7125	 0.01200 
	 743	  44.8783	 0.01345 	  44.8783	 0.01400 	  17.9513	 0.00273 	1487.0000	 0.00036 	1487.0000	 0.00039 	   3.7175	 0.01200 
	 744	  44.9386	 0.01345 	  44.9386	 0.01400 	  17.9754	 0.00272 	1489.0000	 0.00036 	1489.0000	 0.00039 	   3.7225	 0.01200 
	 745	  44.9990	 0.01345 	  44.9990	 0.01400 	  17.9996	 0.00270 	1491.0000	 0.00036 	1491.0000	 0.00038 	   3.7275	 0.01600 
	 746	  45.0593	 0.01345 	  45.0593	 0.01400 	  18.0237	 0.00269 	1493.0000	 0.00036 	1493.0000	 0.00038 	   3.7325	 0.02000 
	 747	  45.1197	 0.01345 	  45.1197	 0.01400 	  18.0479	 0.00268 	1495.0000	 0.00036 	1495.0000	 0.00038 	   3.7375	 0.00400 
	 748	  45.1801	 0.01344 	  45.1801	 0.01400 	  18.0720	 0.00267 	1497.0000	 0.00035 	1497.0000	 0.00038 	   3.7425	 0.00800 
	 749	  45.2404	 0.01344 	  45.2404	 0.01400 	  18.0962	 0.00266 	1499.0000	 0.00035 	1499.0000	 0.00038 	   3.7475	 0.00400 
	 750	  45.3008	 0.01344 	  45.3008	 0.01400 	  18.1203	 0.00265 	1501.0000	 0.00035 	1501.0000	 0.00038 	   3.7525	 0.01200 
	 751	  45.3611	 0.01344 	  45.3611	 0.01400 	  18.1445	 0.00264 	1503.0000	 0.00035 	1503.0000	 0.00038 	   3.7575	 0.01200 
	 752	  45.4215	 0.01344 	  45.4215	 0.01399 	  18.1686	 0.00263 	1505.0000	 0.00035 	1505.0000	 0.00038 	   3.7625	 0.00400 
	 753	  45.4819	 0.01344 	  45.4819	 0.01399 	  18.1927	 0.00262 	1507.0000	 0.00035 	1507.0000	 0.00038 	   3.7675	 0.02000 
	 754	  45.5422	 0.01344 	  45.5422	 0.01399 	  18.2169	 0.00261 	1509.0000	 0.00035 	1509.0000	 0.00038 	   3.7725	 0.02400 
	 755	  45.6026	 0.01344 	  45.6026	 0.01399 	  18.2410	 0.00260 	1511.0000	 0.00035 	1511.0000	 0.00038 	   3.7775	 0.00000 
	 756	  45.6630	 0.01344 	  45.6630	 0.01399 	  18.2652	 0.00259 	1513.0000	 0.00035 	1513.0000	 0.00038 	   3.7825	 0.01600 
	 757	  45.7233	 0.01343 	  45.7233	 0.01399 	  18.2893	 0.00258 	1515.0000	 0.00035 	1515.0000	 0.00038 	   3.7875	 0.00800 
	 758	  45.7837	 0.01343 	  45.7837	 0.01399 	  18.3135	 0.00257 	1517.0000	 0.00035 	1517.0000	 0.00038 	   3.7925	 0.00800 
	 759	  45.8440	 0.01343 	  45.8440	 0.01399 	  18.3376	 0.00256 	1519.0000	 0.00035 	1519.0000	 0.00038 	   3.7975	 0.02400 
	 760	  45.9044	 0.01343 	  45.9044	 0.01399 	  18.3618	 0.00255 	1521.0000	 0.00035 	1521.0000	 0.00038 	   3.8025	 0.02000 
	 761	  45.9648	 0.01343 	  45.9648	 0.01399 	  18.3859	 0.00254 	1523.0000	 0.00035 	1523.0000	 0.00038 	   3.8075	 0.00800 
	 762	  46.0251	 0.01343 	  46.0251	 0.01399 	  18.4100	 0.00253 	1525.0000	 0.00035 	1525.0000	 0.00038 	   3.8125	 0.01200 
	 763	  46.0855	 0.01343 	  46.0855	 0.01399 	  18.4342	 0.00252 	1527.0000	 0.00035 	1527.0000	 0.00038 	   3.8175	 0.00400 
	 764	  46.1458	 0.01343 	  46.1458	 0.01399 	  18.4583	 0.00251 	1529.0000	 0.00035 	1529.0000	 0.00037 	   3.8225	 0.01600 
	 765	  46.2062	 0.01343 	  46.2062	 0.01399 	  18.4825	 0.00250 	1531.0000	 0.00035 	1531.0000	 0.00037 	   3.8275	 0.02000 
	 766	  46.2666	 0.01342 	  46.2666	 0.01399 	  18.5066	 0.00249 	1533.0000	 0.00035 	1533.0000	 0.00037 	   3.8325	 0.02000 
	 767	  46.3269	 0.01342 	  46.3269	 0.01399 	  18.5308	 0.00248 	1535.0000	 0.00035 	1535.0000	 0.00037 	   3.8375	 0.02000 
	 768	  46.3873	 0.01342 	  46.3873	 0.01399 	  18.5549	 0.00247 	1537.0000	 0.00035 	1537.0000	 0.00037 	   3.8425	 0.01600 
	 769	  46.4476	 0.01342 	  46.4476	 0.01398 	  18.5791	 0.00246 	1539.0000	 0.00035 	1539.0000	 0.00037 	   3.8475	 0.00400 
	 770	  46.5080	 0.01342 	  46.5080	 0.01398 	  18.6032	 0.00245 	1541.0000	 0.00035 	1541.0000	 0.00037 	   3.8525	 0.01200 
	 771	  46.5684	 0.01342 	  46.5684	 0.01398 	  18.6273	 0.00245 	1543.0000	 0.00035 	1543.0000	 0.00037 	   3.8575	 0.00800 
	 772	  46.6287	 0.01342 	  46.6287	 0.01398 	  18.6515	 0.00244 	1545.0000	 0.00034 	1545.0000	 0.00037 	   3.8625	 0.00800 
	 773	  46.6891	 0.01342 	  46.6891	 0.01398 	  18.6756	 0.00243 	1547.0000	 0.00034 	1547.0000	 0.00037 	   3.8675	 0.00800 
	 774	  46.7494	 0.01342 	  46.7494	 0.01398 	  18.6998	 0.00242 	1549.0000	 0.00034 	1549.0000	 0.00037 	   3.8725	 0.00800 
	 775	  46.8098	 0.01342 	  46.8098	 0.01398 	  18.7239	 0.00241 	1551.0000	 0.00034 	1551.0000	 0.00037 	   3.8775	 0.00400 
	 776	  46.8702	 0.01341 	  46.8702	 0.01398 	  18.7481	 0.00240 	1553.0000	 0.00034 	1553.0000	 0.00037 	   3.8825	 0.01200 
	 777	  46.9305	 0.01341 	  46.9305	 0.01398 	  18.7722	 0.00239 	1555.0000	 0.00034 	1555.0000	 0.00037 	   3.8875	 0.00800 
	 778	  46.9909	 0.01341 	  46.9909	 0.01398 	  18.7964	 0.00239 	1557.0000	 0.00034 	1557.0000	 0.00037 	   3.8925	 0.01200 
	 779	  47.0513	 0.01341 	  47.0513	 0.01398 	  18.8205	 0.00238 	1559.0000	 0.00034 	1559.0000	 0.00037 	   3.8975	 0.01200 
	 780	  47.1116	 0.01341 	  47.1116	 0.01398 	  18.8446	 0.00237 	1561.0000	 0.00034 	1561.0000	 0.00037 	   3.9025	 0.01200 
	 781	  47.1720	 0.01341 	  47.1720	 0.01398 	  18.8688	 0.00236 	1563.0000	 0.00034 	1563.0000	 0.00037 	   3.9075	 0.01600 
	 782	  47.2323	 0.01341 	  47.2323	 0.01398 	  18.8929	 0.00236 	1565.0000	 0.00033 	1565.0000	 0.00037 	   3.9125	 0.00800 
	 783	  47.2927	 0.01341 	  47.2927	 0.01398 	  18.9171	 0.00235 	1567.0000	 0.00033 	1567.0000	 0.00037 	   3.9175	 0.01600 
	 784	  47.3531	 0.01341 	  47.3531	 0.01398 	  18.9412	 0.00234 	1569.0000	 0.00033 	1569.0000	 0.00037 	   3.9225	 0.00800 
	 785	  47.4134	 0.01341 	  47.4134	 0.01398 	  18.9654	 0.00233 	1571.0000	 0.00033 	1571.0000	 0.00037 	   3.9275	 0.01200 
	 786	  47.4738	 0.01340 	  47.4738	 0.01398 	  18.9895	 0.00232 	1573.0000	 0.00033 	1573.0000	 0.00037 	   3.9325	 0.00400 
	 787	  47.5341	 0.01340 	  47.5341	 0.01397 	  19.0137	 0.00232 	1575.0000	 0.00033 	1575.0000	 0.00037 	   3.9375	 0.00400 
	 788	  47.5945	 0.01340 	  47.5945	 0.01397 	  19.0378	 0.00231 	1577.0000	 0.00033 	1577.0000	 0.00036 	   3.9425	 0.02800 
	 789	  47.6549	 0.01340 	  47.6549	 0.01397 	  19.0619	 0.00230 	1579.0000	 0.00033 	1579.0000	 0.00036 	   3.9475	 0.00800 
	 790	  47.7152	 0.01340 	  47.7152	 0.01397 	  19.0861	 0.00230 	1581.0000	 0.00033 	1581.0000	 0.00036 	   3.9525	 0.00800 
	 791	  47.7756	 0.01340 	  47.7756	 0.01397 	  19.1102	 0.00229 	1583.0000	 0.00033 	1583.0000	 0.00036 	   3.9575	 0.00400 
	 792	  47.8359	 0.01340 	  47.8359	 0.01397 	  19.1344	 0.00228 	1585.0000	 0.00033 	1585.0000	 0.00036 	   3.9625	 0.00400 
	 793	  47.8963	 0.01340 	  47.8963	 0.01397 	  19.1585	 0.00227 	1587.0000	 0.00033 	1587.0000	 0.00036 	   3.9675	 0.02000 
	 794	  47.9567	 0.01340 	  47.9567	 0.01397 	  19.1827	 0.00227 	1589.0000	 0.00033 	1589.0000	 0.00036 	   3.9725	 0.01200 
	 795	  48.0170	 0.01340 	  48.0170	 0.01397 	  19.2068	 0.00226 	1591.0000	 0.00033 	1591.0000	 0.00036 	   3.9775	 0.01200 
	 796	  48.0774	 0.01339 	  48.0774	 0.01397 	  19.2310	 0.00225 	1593.0000	 0.00033 	1593.0000	 0.00036 	   3.9825	 0.01200 
	 797	  48.1377	 0.01339 	  48.1377	 0.01397 	  19.2551	 0.00225 	1595.0000	 0.00033 	1595.0000	 0.00036 	   3.9875	 0.01600 
	 798	  48.1981	 0.01339 	  48.1981	 0.01397 	  19.2792	 0.00224 	1597.0000	 0.00033 	1597.0000	 0.00036 	   3.9925	 0.01200 
	 799	  48.2585	 0.01339 	  48.2585	 0.01397 	  19.3034	 0.00223 	1599.0000	 0.00033 	1599.0000	 0.00036 	   3.9975	 0.01600 
	 800	  48.3188	 0.01339 	  48.3188	 0.01397 	  19.3275	 0.00223 	1601.0000	 0.00033 	1601.0000	 0.00036 	   4.0025	 0.00400 
	 801	  48.3792	 0.01339 	  48.3792	 0.01397 	  19.3517	 0.00222 	1603.0000	 0.00033 	1603.0000	 0.00036 	   4.0075	 0.00800 
	 802	  48.4396	 0.01339 	  48.4396	 0.01397 	  19.3758	 0.00221 	1605.0000	 0.00033 	1605.0000	 0.00036 	   4.0125	 0.00400 
	 803	  48.4999	 0.01339 	  48.4999	 0.01397 	  19.4000	 0.00221 	1607.0000	 0.00033 	1607.0000	 0.00035 	   4.0175	 0.00400 
	 804	  48.5603	 0.01339 	  48.5603	 0.01397 	  19.4241	 0.00220 	1609.0000	 0.00033 	1609.0000	 0.00035 	   4.0225	 0.00800 
	 805	  48.6206	 0.01339 	  48.6206	 0.01397 	  19.4483	 0.00220 	1611.0000	 0.00033 	1611.0000	 0.00035 	   4.0275	 0.00400 
	 806	  48.6810	 0.01338 	  48.6810	 0.01396 	  19.4724	 0.00219 	1613.0000	 0.00033 	1613.0000	 0.00035 	   4.0325	 0.00400 
	 807	  48.7414	 0.01338 	  48.7414	 0.01396 	  19.4965	 0.00218 	1615.0000	 0.00033 	1615.0000	 0.00035 	   4.0375	 0.01600 
	 808	  48.8017	 0.01338 	  48.8017	 0.01396 	  19.5207	 0.00218 	1617.0000	 0.00033 	1617.0000	 0.00035 	   4.0425	 0.00800 
	 809	  48.8621	 0.01338 	  48.8621	 0.01396 	  19.5448	 0.00217 	1619.0000	 0.00033 	1619.0000	 0.00035 	   4.0475	 0.00400 
	 810	  48.9224	 0.01338 	  48.9224	 0.01396 	  19.5690	 0.00217 	1621.0000	 0.00034 	1621.0000	 0.00035 	   4.0525	 0.00400 
	 811	  48.9828	 0.01338 	  48.9828	 0.01396 	  19.5931	 0.00216 	1623.0000	 0.00034 	1623.0000	 0.00035 	   4.0575	 0.00400 
	 812	  49.0432	 0.01338 	  49.0432	 0.01396 	  19.6173	 0.00215 	1625.0000	 0.00034 	1625.0000	 0.00035 	   4.0625	 0.00400 
	 813	  49.1035	 0.01338 	  49.1035	 0.01396 	  19.6414	 0.00215 	1627.0000	 0.00034 	1627.0000	 0.00035 	   4.0675	 0.00400 
	 814	  49.1639	 0.01338 	  49.1639	 0.01396 	  19.6656	 0.00214 	1629.0000	 0.00034 	1629.0000	 0.00035 	   4.0725	 0.00400 
	 815	  49.2242	 0.01338 	  49.2242	 0.01396 	  19.6897	 0.00214 	1631.0000	 0.00034 	1631.0000	 0.00035 	   4.0775	 0.00400 
	 816	  49.2846	 0.01338 	  49.2846	 0.01396 	  19.7138	 0.00213 	1633.0000	 0.00034 	1633.0000	 0.00036 	   4.0825	 0.01200 
	 817	  49.3450	 0.01337 	  49.3450	 0.01396 	  19.7380	 0.00213 	1635.0000	 0.00034 	1635.0000	 0.00036 	   4.0875	 0.00000 
	 818	  49.4053	 0.01337 	  49.4053	 0.01396 	  19.7621	 0.00212 	1637.0000	 0.00034 	1637.0000	 0.00036 	   4.0925	 0.00400 
	 819	  49.4657	 0.01337 	  49.4657	 0.01396 	  19.7863	 0.00211 	1639.0000	 0.00034 	1639.0000	 0.00036 	   4.0975	 0.02800 
	 820	  49.5260	 0.01337 	  49.5260	 0.01396 	  19.8104	 0.00211 	1641.0000	 0.00034 	1641.0000	 0.00036 	   4.1025	 0.00800 
	 821	  49.5864	 0.01337 	  49.5864	 0.01396 	  19.8346	 0.00210 	1643.0000	 0.00034 	1643.0000	 0.00036 	   4.1075	 0.00800 
	 822	  49.6468	 0.01337 	  49.6468	 0.01396 	  19.8587	 0.00210 	1645.0000	 0.00034 	1645.0000	 0.00036 	   4.1125	 0.00400 
	 823	  49.7071	 0.01337 	  49.7071	 0.01396 	  19.8829	 0.00209 	1647.0000	 0.00034 	1647.0000	 0.00036 	   4.1175	 0.02000 
	 824	  49.7675	 0.01337 	  49.7675	 0.01396 	  19.9070	 0.00209 	1649.0000	 0.00034 	1649.0000	 0.00036 	   4.1225	 0.01200 
	 825	  49.8278	 0.01337 	  49.8278	 0.01395 	  19.9311	 0.00208 	1651.0000	 0.00034 	1651.0000	 0.00036 	   4.1275	 0.00400 
	 826	  49.8882	 0.01337 	  49.8882	 0.01395 	  19.9553	 0.00208 	1653.0000	 0.00034 	1653.0000	 0.00036 	   4.1325	 0.01200 
	 827	  49.9486	 0.01337 	  49.9486	 0.01395 	  19.9794	 0.00207 	1655.0000	 0.00034 	1655.0000	 0.00036 	   4.1375	 0.00400 
	 828	  50.0089	 0.01336 	  50.0089	 0.01395 	  20.0036	 0.00207 	1657.0000	 0.00034 	1657.0000	 0.00036 	   4.1425	 0.01200 
	 829	  50.0693	 0.01336 	  50.0693	 0.01395 	  20.0277	 0.00206 	1659.0000	 0.00034 	1659.0000	 0.00036 	   4.1475	 0.00800 
	 830	  50.1297	 0.01336 	  50.1297	 0.01395 	  20.0519	 0.00206 	1661.0000	 0.00034 	1661.0000	 0.00036 	   4.1525	 0.01200 
	 831	  50.1900	 0.01336 	  50.1900	 0.01395 	  20.0760	 0.00205 	1663.0000	 0.00034 	1663.0000	 0.00036 	   4.1575	 0.01600 
	 832	  50.2504	 0.01336 	  50.2504	 0.01395 	  20.1001	 0.00205 	1665.0000	 0.00034 	1665.0000	 0.00036 	   4.1625	 0.00400 
	 833	  50.3107	 0.01336 	  50.3107	 0.01395 	  20.1243	 0.00204 	1667.0000	 0.00034 	1667.0000	 0.00036 	   4.1675	 0.00800 
	 834	  50.3711	 0.01336 	  50.3711	 0.01395 	  20.1484	 0.00204 	1669.0000	 0.00034 	1669.0000	 0.00035 	   4.1725	 0.00400 
	 835	  50.4315	 0.01336 	  50.4315	 0.01395 	  20.1726	 0.00203 	1671.0000	 0.00034 	1671.0000	 0.00035 	   4.1775	 0.00800 
	 836	  50.4918	 0.01336 	  50.4918	 0.01395 	  20.1967	 0.00203 	1673.0000	 0.00034 	1673.0000	 0.00035 	   4.1825	 0.00800 
	 837	  50.5522	 0.01336 	  50.5522	 0.01395 	  20.2209	 0.00202 	1675.0000	 0.00034 	1675.0000	 0.00035 	   4.1875	 0.00400 
	 838	  50.6125	 0.01336 	  50.6125	 0.01395 	  20.2450	 0.00202 	1677.0000	 0.00034 	1677.0000	 0.00035 	   4.1925	 0.00000 
	 839	  50.6729	 0.01335 	  50.6729	 0.01395 	  20.2692	 0.00202 	1679.0000	 0.00034 	1679.0000	 0.00035 	   4.1975	 0.00800 
	 840	  50.7333	 0.01335 	  50.7333	 0.01395 	  20.2933	 0.00201 	1681.0000	 0.00034 	1681.0000	 0.00035 	   4.2025	 0.00800 
	 841	  50.7936	 0.01335 	  50.7936	 0.01395 	  20.3174	 0.00201 	1683.0000	 0.00034 	1683.0000	 0.00035 	   4.2075	 0.00800 
	 842	  50.8540	 0.01335 	  50.8540	 0.01395 	  20.3416	 0.00200 	1685.0000	 0.00034 	1685.0000	 0.00035 	   4.2125	 0.01200 
	 843	  50.9143	 0.01335 	  50.9143	 0.01395 	  20.3657	 0.00200 	1687.0000	 0.00034 	1687.0000	 0.00035 	   4.2175	 0.02800 
	 844	  50.9747	 0.01335 	  50.9747	 0.01395 	  20.3899	 0.00199 	1689.0000	 0.00034 	1689.0000	 0.00035 	   4.2225	 0.00800 
	 845	  51.0351	 0.01335 	  51.0351	 0.01395 	  20.4140	 0.00199 	1691.0000	 0.00034 	1691.0000	 0.00035 	   4.2275	 0.02000 
	 846	  51.0954	 0.01335 	  51.0954	 0.01394 	  20.4382	 0.00198 	1693.0000	 0.00034 	1693.0000	 0.00035 	   4.2325	 0.00000 
	 847	  51.1558	 0.01335 	  51.1558	 0.01394 	  20.4623	 0.00198 	1695.0000	 0.00034 	1695.0000	 0.00035 	   4.2375	 0.01200 
	 848	  51.2161	 0.01335 	  51.2161	 0.01394 	  20.4865	 0.00198 	1697.0000	 0.00034 	1697.0000	 0.00035 	   4.2425	 0.02000 
	 849	  51.2765	 0.01335 	  51.2765	 0.01394 	  20.5106	 0.00197 	1699.0000	 0.00034 	1699.0000	 0.00035 	   4.2475	 0.01200 
	 850	  51.3369	 0.01335 	  51.3369	 0.01394 	  20.5347	 0.00197 	1701.0000	 0.00034 	1701.0000	 0.00035 	   4.2525	 0.00800 
	 851	  51.3972	 0.01334 	  51.3972	 0.01394 	  20.5589	 0.00196 	1703.0000	 0.00034 	1703.0000	 0.00034 	   4.2575	 0.00400 
	 852	  51.4576	 0.01334 	  51.4576	 0.01394 	  20.5830	 0.00196 	1705.0000	 0.00034 	1705.0000	 0.00034 	   4.2625	 0.00800 
	 853	  51.5180	 0.01334 	  51.5180	 0.01394 	  20.6072	 0.00196 	1707.0000	 0.00033 	1707.0000	 0.00034 	   4.2675	 0.00800 
	 854	  51.5783	 0.01334 	  51.5783	 0.01394 	  20.6313	 0.00195 	1709.0000	 0.00033 	1709.0000	 0.00034 	   4.2725	 0.01200 
	 855	  51.6387	 0.01334 	  51.6387	 0.01394 	  20.6555	 0.00195 	1711.0000	 0.00033 	1711.0000	 0.00034 	   4.2775	 0.01600 
	 856	  51.6990	 0.01334 	  51.6990	 0.01394 	  20.6796	 0.00194 	1713.0000	 0.00033 	1713.0000	 0.00034 	   4.2825	 0.02000 
	 857	  51.7594	 0.01334 	  51.7594	 0.01394 	  20.7038	 0.00194 	1715.0000	 0.00033 	1715.0000	 0.00034 	   4.2875	 0.01200 
	 858	  51.8198	 0.01334 	  51.8198	 0.01394 	  20.7279	 0.00194 	1717.0000	 0.00033 	1717.0000	 0.00034 	   4.2925	 0.00400 
	 859	  51.8801	 0.01334 	  51.8801	 0.01394 	  20.7520	 0.00193 	1719.0000	 0.00033 	1719.0000	 0.00034 	   4.2975	 0.01200 
	 860	  51.9405	 0.01334 	  51.9405	 0.01394 	  20.7762	 0.00193 	1721.0000	 0.00033 	1721.0000	 0.00034 	   4.3025	 0.00800 
	 861	  52.0008	 0.01334 	  52.0008	 0.01394 	  20.8003	 0.00193 	1723.0000	 0.00033 	1723.0000	 0.00034 	   4.3075	 0.00000 
	 862	  52.0612	 0.01334 	  52.0612	 0.01394 	  20.8245	 0.00192 	1725.0000	 0.00033 	1725.0000	 0.00033 	   4.3125	 0.01200 
	 863	  52.1216	 0.01333 	  52.1216	 0.01394 	  20.8486	 0.00192 	1727.0000	 0.00033 	1727.0000	 0.00033 	   4.3175	 0.01600 
	 864	  52.1819	 0.01333 	  52.1819	 0.01394 	  20.8728	 0.00191 	1729.0000	 0.00033 	1729.0000	 0.00033 	   4.3225	 0.01200 
	 865	  52.2423	 0.01333 	  52.2423	 0.01394 	  20.8969	 0.00191 	1731.0000	 0.00033 	1731.0000	 0.00033 	   4.3275	 0.01200 
	 866	  52.3026	 0.01333 	  52.3026	 0.01394 	  20.9211	 0.00191 	1733.0000	 0.00033 	1733.0000	 0.00033 	   4.3325	 0.01200 
	 867	  52.3630	 0.01333 	  52.3630	 0.01394 	  20.9452	 0.00190 	1735.0000	 0.00033 	1735.0000	 0.00033 	   4.3375	 0.01600 
	 868	  52.4234	 0.01333 	  52.4234	 0.01393 	  20.9693	 0.00190 	1737.0000	 0.00032 	1737.0000	 0.00033 	   4.3425	 0.01200 
	 869	  52.4837	 0.01333 	  52.4837	 0.01393 	  20.9935	 0.00190 	1739.0000	 0.00032 	1739.0000	 0.00033 	   4.3475	 0.01200 
	 870	  52.5441	 0.01333 	  52.5441	 0.01393 	  21.0176	 0.00189 	1741.0000	 0.00032 	1741.0000	 0.00033 	   4.3525	 0.00800 
	 871	  52.6044	 0.01333 	  52.6044	 0.01393 	  21.0418	 0.00189 	1743.0000	 0.00032 	1743.0000	 0.00033 	   4.3575	 0.00400 
	 872	  52.6648	 0.01333 	  52.6648	 0.01393 	  21.0659	 0.00189 	1745.0000	 0.00032 	1745.0000	 0.00033 	   4.3625	 0.00800 
	 873	  52.7252	 0.01333 	  52.7252	 0.01393 	  21.0901	 0.00188 	1747.0000	 0.00032 	1747.0000	 0.00033 	   4.3675	 0.00800 
	 874	  52.7855	 0.01333 	  52.7855	 0.01393 	  21.1142	 0.00188 	1749.0000	 0.00032 	1749.0000	 0.00033 	   4.3725	 0.00400 
	 875	  52.8459	 0.01332 	  52.8459	 0.01393 	  21.1384	 0.00188 	1751.0000	 0.00032 	1751.0000	 0.00033 	   4.3775	 0.01200 
	 876	  52.9063	 0.01332 	  52.9063	 0.01393 	  21.1625	 0.00187 	1753.0000	 0.00032 	1753.0000	 0.00033 	   4.3825	 0.01600 
	 877	  52.9666	 0.01332 	  52.9666	 0.01393 	  21.1866	 0.00187 	1755.0000	 0.00032 	1755.0000	 0.00033 	   4.3875	 0.00400 
	 878	  53.0270	 0.01332 	  53.0270	 0.01393 	  21.2108	 0.00187 	1757.0000	 0.00032 	1757.0000	 0.00033 	   4.3925	 0.01200 
	 879	  53.0873	 0.01332 	  53.0873	 0.01393 	  21.2349	 0.00186 	1759.0000	 0.00032 	1759.0000	 0.00033 	   4.3975	 0.00000 
	 880	  53.1477	 0.01332 	  53.1477	 0.01393 	  21.2591	 0.00186 	1761.0000	 0.00031 	1761.0000	 0.00033 	   4.4025	 0.01600 
	 881	  53.2081	 0.01332 	  53.2081	 0.01393 	  21.2832	 0.00186 	1763.0000	 0.00031 	1763.0000	 0.00033 	   4.4075	 0.01200 
	 882	  53.2684	 0.01332 	  53.2684	 0.01393 	  21.3074	 0.00185 	1765.0000	 0.00031 	1765.0000	 0.00033 	   4.4125	 0.00800 
	 883	  53.3288	 0.01332 	  53.3288	 0.01393 	  21.3315	 0.00185 	1767.0000	 0.00031 	1767.0000	 0.00033 	   4.4175	 0.01200 
	 884	  53.3891	 0.01332 	  53.3891	 0.01393 	  21.3557	 0.00185 	1769.0000	 0.00031 	1769.0000	 0.00033 	   4.4225	 0.01200 
	 885	  53.4495	 0.01332 	  53.4495	 0.01393 	  21.3798	 0.00185 	1771.0000	 0.00031 	1771.0000	 0.00033 	   4.4275	 0.01200 
	 886	  53.5099	 0.01332 	  53.5099	 0.01393 	  21.4039	 0.00184 	1773.0000	 0.00031 	1773.0000	 0.00033 	   4.4325	 0.00800 
	 887	  53.5702	 0.01332 	  53.5702	 0.01393 	  21.4281	 0.00184 	1775.0000	 0.00031 	1775.0000	 0.00033 	   4.4375	 0.01200 
	 888	  53.6306	 0.01331 	  53.6306	 0.01393 	  21.4522	 0.00184 	1777.0000	 0.00031 	1777.0000	 0.00033 	   4.4425	 0.00000 
	 889	  53.6909	 0.01331 	  53.6909	 0.01393 	  21.4764	 0.00183 	1779.0000	 0.00031 	1779.0000	 0.00033 	   4.4475	 0.01200 
	 890	  53.7513	 0.01331 	  53.7513	 0.01393 	  21.5005	 0.00183 	1781.0000	 0.00031 	1781.0000	 0.00033 	   4.4525	 0.01200 
	 891	  53.8117	 0.01331 	  53.8117	 0.01392 	  21.5247	 0.00183 	1783.0000	 0.00031 	1783.0000	 0.00033 	   4.4575	 0.00400 
	 892	  53.8720	 0.01331 	  53.8720	 0.01392 	  21.5488	 0.00182 	1785.0000	 0.00031 	1785.0000	 0.00033 	   4.4625	 0.00800 
	 893	  53.9324	 0.01331 	  53.9324	 0.01392 	  21.5730	 0.00182 	1787.0000	 0.00031 	1787.0000	 0.00033 	   4.4675	 0.01600 
	 894	  53.9927	 0.01331 	  53.9927	 0.01392 	  21.5971	 0.00182 	1789.0000	 0.00031 	1789.0000	 0.00033 	   4.4725	 0.02000 
	 895	  54.0531	 0.01331 	  54.0531	 0.01392 	  21.6212	 0.00182 	1791.0000	 0.00031 	1791.0000	 0.00033 	   4.4775	 0.00800 
	 896	  54.1135	 0.01331 	  54.1135	 0.01392 	  21.6454	 0.00181 	1793.0000	 0.00031 	1793.0000	 0.00033 	   4.4825	 0.00800 
	 897	  54.1738	 0.01331 	  54.1738	 0.01392 	  21.6695	 0.00181 	1795.0000	 0.00030 	1795.0000	 0.00033 	   4.4875	 0.01200 
	 898	  54.2342	 0.01331 	  54.2342	 0.01392 	  21.6937	 0.00181 	1797.0000	 0.00030 	1797.0000	 0.00033 	   4.4925	 0.00400 
	 899	  54.2945	 0.01331 	  54.2945	 0.01392 	  21.7178	 0.00181 	1799.0000	 0.00030 	1799.0000	 0.00033 	   4.4975	 0.00800 
	 900	  54.3549	 0.01331 	  54.3549	 0.01392 	  21.7420	 0.00180 	1801.0000	 0.00030 	1801.0000	 0.00033 	   4.5025	 0.01200 
	 901	  54.4153	 0.01330 	  54.4153	 0.01392 	  21.7661	 0.00180 	1803.0000	 0.00030 	1803.0000	 0.00033 	   4.5075	 0.01200 
	 902	  54.4756	 0.01330 	  54.4756	 0.01392 	  21.7903	 0.00180 	1805.0000	 0.00030 	1805.0000	 0.00033 	   4.5125	 0.00800 
	 903	  54.5360	 0.01330 	  54.5360	 0.01392 	  21.8144	 0.00179 	1807.0000	 0.00030 	1807.0000	 0.00033 	   4.5175	 0.00800 
	 904	  54.5964	 0.01330 	  54.5964	 0.01392 	  21.8385	 0.00179 	1809.0000	 0.00030 	1809.0000	 0.00033 	   4.5225	 0.02400 
	 905	  54.6567	 0.01330 	  54.6567	 0.01392 	  21.8627	 0.00179 	1811.0000	 0.00030 	1811.0000	 0.00033 	   4.5275	 0.01200 
	 906	  54.7171	 0.01330 	  54.7171	 0.01392 	  21.8868	 0.00179 	1813.0000	 0.00030 	1813.0000	 0.00033 	   4.5325	 0.00000 
	 907	  54.7774	 0.01330 	  54.7774	 0.01392 	  21.9110	 0.00178 	1815.0000	 0.00030 	1815.0000	 0.00033 	   4.5375	 0.01200 
	 908	  54.8378	 0.01330 	  54.8378	 0.01392 	  21.9351	 0.00178 	1817.0000	 0.00030 	1817.0000	 0.00033 	   4.5425	 0.00400 
	 909	  54.8982	 0.01330 	  54.8982	 0.01392 	  21.9593	 0.00178 	1819.0000	 0.00030 	1819.0000	 0.00033 	   4.5475	 0.00400 
	 910	  54.9585	 0.01330 	  54.9585	 0.01392 	  21.9834	 0.00178 	1821.0000	 0.00030 	1821.0000	 0.00033 	   4.5525	 0.01600 
	 911	  55.0189	 0.01330 	  55.0189	 0.01392 	  22.0076	 0.00177 	1823.0000	 0.00030 	1823.0000	 0.00033 	   4.5575	 0.00400 
	 912	  55.0792	 0.01330 	  55.0792	 0.01392 	  22.0317	 0.00177 	1825.0000	 0.00030 	1825.0000	 0.00033 	   4.5625	 0.00400 
	 913	  55.1396	 0.01330 	  55.1396	 0.01392 	  22.0558	 0.00177 	1827.0000	 0.00030 	1827.0000	 0.00033 	   4.5675	 0.00800 
	 914	  55.2000	 0.01330 	  55.2000	 0.01392 	  22.0800	 0.00177 	1829.0000	 0.00030 	1829.0000	 0.00033 	   4.5725	 0.00000 
	 915	  55.2603	 0.01329 	  55.2603	 0.01391 	  22.1041	 0.00176 	1831.0000	 0.00030 	1831.0000	 0.00033 	   4.5775	 0.00800 
	 916	  55.3207	 0.01329 	  55.3207	 0.01391 	  22.1283	 0.00176 	1833.0000	 0.00030 	1833.0000	 0.00033 	   4.5825	 0.01600 
	 917	  55.3810	 0.01329 	  55.3810	 0.01391 	  22.1524	 0.00176 	1835.0000	 0.00030 	1835.0000	 0.00033 	   4.5875	 0.02000 
	 918	  55.4414	 0.01329 	  55.4414	 0.01391 	  22.1766	 0.00176 	1837.0000	 0.00030 	1837.0000	 0.00033 	   4.5925	 0.00400 
	 919	  55.5018	 0.01329 	  55.5018	 0.01391 	  22.2007	 0.00175 	1839.0000	 0.00030 	1839.0000	 0.00033 	   4.5975	 0.00400 
	 920	  55.5621	 0.01329 	  55.5621	 0.01391 	  22.2249	 0.00175 	1841.0000	 0.00030 	1841.0000	 0.00033 	   4.6025	 0.00400 
	 921	  55.6225	 0.01329 	  55.6225	 0.01391 	  22.2490	 0.00175 	1843.0000	 0.00030 	1843.0000	 0.00033 	   4.6075	 0.01200 
	 922	  55.6828	 0.01329 	  55.6828	 0.01391 	  22.2731	 0.00175 	1845.0000	 0.00030 	1845.0000	 0.00033 	   4.6125	 0.00400 
	 923	  55.7432	 0.01329 	  55.7432	 0.01391 	  22.2973	 0.00175 	1847.0000	 0.00030 	1847.0000	 0.00033 	   4.6175	 0.00400 
	 924	  55.8036	 0.01329 	  55.8036	 0.01391 	  22.3214	 0.00174 	1849.0000	 0.00030 	1849.0000	 0.00033 	   4.6225	 0.01600 
	 925	  55.8639	 0.01329 	  55.8639	 0.01391 	  22.3456	 0.00174 	1851.0000	 0.00030 	1851.0000	 0.00033 	   4.6275	 0.01200 
	 926	  55.9243	 0.01329 	  55.9243	 0.01391 	  22.3697	 0.00174 	1853.0000	 0.00030 	1853.0000	 0.00033 	   4.6325	 0.01600 
	 927	  55.9847	 0.01329 	  55.9847	 0.01391 	  22.3939	 0.00174 	1855.0000	 0.00030 	1855.0000	 0.00033 	   4.6375	 0.00800 
	 928	  56.0450	 0.01329 	  56.0450	 0.01391 	  22.4180	 0.00173 	1857.0000	 0.00030 	1857.0000	 0.00033 	   4.6425	 0.00800 
	 929	  56.1054	 0.01328 	  56.1054	 0.01391 	  22.4421	 0.00173 	1859.0000	 0.00030 	1859.0000	 0.00033 	   4.6475	 0.00800 
	 930	  56.1657	 0.01328 	  56.1657	 0.01391 	  22.4663	 0.00173 	1861.0000	 0.00030 	1861.0000	 0.00033 	   4.6525	 0.00000 
	 931	  56.2261	 0.01328 	  56.2261	 0.01391 	  22.4904	 0.00173 	1863.0000	 0.00029 	1863.0000	 0.00033 	   4.6575	 0.00400 
	 932	  56.2865	 0.01328 	  56.2865	 0.01391 	  22.5146	 0.00173 	1865.0000	 0.00029 	1865.0000	 0.00033 	   4.6625	 0.01200 
	 933	  56.3468	 0.01328 	  56.3468	 0.01391 	  22.5387	 0.00172 	1867.0000	 0.00029 	1867.0000	 0.00033 	   4.6675	 0.01200 
	 934	  56.4072	 0.01328 	  56.4072	 0.01391 	  22.5629	 0.00172 	1869.0000	 0.00029 	1869.0000	 0.00033 	   4.6725	 0.01600 
	 935	  56.4675	 0.01328 	  56.4675	 0.01391 	  22.5870	 0.00172 	1871.0000	 0.00029 	1871.0000	 0.00033 	   4.6775	 0.00800 
	 936	  56.5279	 0.01328 	  56.5279	 0.01391 	  22.6112	 0.00172 	1873.0000	 0.00029 	1873.0000	 0.00033 	   4.6825	 0.01200 
	 937	  56.5883	 0.01328 	  56.5883	 0.01391 	  22.6353	 0.00172 	1875.0000	 0.00029 	1875.0000	 0.00033 	   4.6875	 0.00000 
	 938	  56.6486	 0.01328 	  56.6486	 0.01391 	  22.6594	 0.00171 	1877.0000	 0.00029 	1877.0000	 0.00032 	   4.6925	 0.00800 
	 939	  56.7090	 0.01328 	  56.7090	 0.01391 	  22.6836	 0.00171 	1879.0000	 0.00029 	1879.0000	 0.00032 	   4.6975	 0.00800 
	 940	  56.7693	 0.01328 	  56.7693	 0.01391 	  22.7077	 0.00171 	1881.0000	 0.00029 	1881.0000	 0.00032 	   4.7025	 0.00800 
	 941	  56.8297	 0.01328 	  56.8297	 0.01391 	  22.7319	 0.00171 	1883.0000	 0.00029 	1883.0000	 0.00032 	   4.7075	 0.00800 
	 942	  56.8901	 0.01328 	  56.8901	 0.01390 	  22.7560	 0.00171 	1885.0000	 0.00029 	1885.0000	 0.00032 	   4.7125	 0.01600 
	 943	  56.9504	 0.01327 	  56.9504	 0.01390 	  22.7802	 0.00170 	1887.0000	 0.00029 	1887.0000	 0.00032 	   4.7175	 0.00800 
	 944	  57.0108	 0.01327 	  57.0108	 0.01390 	  22.8043	 0.00170 	1889.0000	 0.00029 	1889.0000	 0.00032 	   4.7225	 0.00000 
	 945	  57.0711	 0.01327 	  57.0711	 0.01390 	  22.8285	 0.00170 	1891.0000	 0.00029 	1891.0000	 0.00032 	   4.7275	 0.00000 
	 946	  57.1315	 0.01327 	  57.1315	 0.01390 	  22.8526	 0.00170 	1893.0000	 0.00028 	1893.0000	 0.00032 	   4.7325	 0.01200 
	 947	  57.1919	 0.01327 	  57.1919	 0.01390 	  22.8767	 0.00170 	1895.0000	 0.00028 	1895.0000	 0.00032 	   4.7375	 0.00800 
	 948	  57.2522	 0.01327 	  57.2522	 0.01390 	  22.9009	 0.00169 	1897.0000	 0.00028 	1897.0000	 0.00032 	   4.7425	 0.00800 
	 949	  57.3126	 0.01327 	  57.3126	 0.01390 	  22.9250	 0.00169 	1899.0000	 0.00028 	1899.0000	 0.00032 	   4.7475	 0.01200 
	 950	  57.3729	 0.01327 	  57.3729	 0.01390 	  22.9492	 0.00169 	1901.0000	 0.00028 	1901.0000	 0.00032 	   4.7525	 0.00800 
	 951	  57.4333	 0.01327 	  57.4333	 0.01390 	  22.9733	 0.00169 	1903.0000	 0.00028 	1903.0000	 0.00032 	   4.7575	 0.00000 
	 952	  57.4937	 0.01327 	  57.4937	 0.01390 	  22.9975	 0.00169 	1905.0000	 0.00028 	1905.0000	 0.00031 	   4.7625	 0.00400 
	 953	  57.5540	 0.01327 	  57.5540	 0.01390 	  23.0216	 0.00169 	1907.0000	 0.00028 	1907.0000	 0.00031 	   4.7675	 0.01200 
	 954	  57.6144	 0.01327 	  57.6144	 0.01390 	  23.0458	 0.00168 	1909.0000	 0.00028 	1909.0000	 0.00031 	   4.7725	 0.00400 
	 955	  57.6748	 0.01327 	  57.6748	 0.01390 	  23.0699	 0.00168 	1911.0000	 0.00028 	1911.0000	 0.00031 	   4.7775	 0.00000 
	 956	  57.7351	 0.01327 	  57.7351	 0.01390 	  23.0940	 0.00168 	1913.0000	 0.00028 	1913.0000	 0.00031 	   4.7825	 0.01200 
	 957	  57.7955	 0.01327 	  57.7955	 0.01390 	  23.1182	 0.00168 	1915.0000	 0.00028 	1915.0000	 0.00031 	   4.7875	 0.00800 
	 958	  57.8558	 0.01326 	  57.8558	 0.01390 	  23.1423	 0.00168 	1917.0000	 0.00028 	1917.0000	 0.00031 	   4.7925	 0.00400 
	 959	  57.9162	 0.01326 	  57.9162	 0.01390 	  23.1665	 0.00167 	1919.0000	 0.00028 	1919.0000	 0.00031 	   4.7975	 0.01200 
	 960	  57.9766	 0.01326 	  57.9766	 0.01390 	  23.1906	 0.00167 	1921.0000	 0.00028 	1921.0000	 0.00031 	   4.8025	 0.00800 
	 961	  58.0369	 0.01326 	  58.0369	 0.01390 	  23.2148	 0.00167 	1923.0000	 0.00028 	1923.0000	 0.00031 	   4.8075	 0.00400 
	 962	  58.0973	 0.01326 	  58.0973	 0.01390 	  23.2389	 0.00167 	1925.0000	 0.00028 	1925.0000	 0.00031 	   4.8125	 0.01600 
	 963	  58.1576	 0.01326 	  58.1576	 0.01390 	  23.2631	 0.00167 	1927.0000	 0.00028 	1927.0000	 0.00031 	   4.8175	 0.01600 
	 964	  58.2180	 0.01326 	  58.2180	 0.01390 	  23.2872	 0.00167 	1929.0000	 0.00028 	1929.0000	 0.00030 	   4.8225	 0.00800 
	 965	  58.2784	 0.01326 	  58.2784	 0.01390 	  23.3113	 0.00166 	1931.0000	 0.00028 	1931.0000	 0.00030 	   4.8275	 0.00400 
	 966	  58.3387	 0.01326 	  58.3387	 0.01390 	  23.3355	 0.00166 	1933.0000	 0.00028 	1933.0000	 0.00030 	   4.8325	 0.00400 
	 967	  58.3991	 0.01326 	  58.3991	 0.01390 	  23.3596	 0.00166 	1935.0000	 0.00028 	1935.0000	 0.00030 	   4.8375	 0.00800 
	 968	  58.4594	 0.01326 	  58.4594	 0.01390 	  23.3838	 0.00166 	1937.0000	 0.00028 	1937.0000	 0.00030 	   4.8425	 0.01600 
	 969	  58.5198	 0.01326 	  58.5198	 0.01389 	  23.4079	 0.00166 	1939.0000	 0.00028 	1939.0000	 0.00030 	   4.8475	 0.02000 
	 970	  58.5802	 0.01326 	  58.5802	 0.01389 	  23.4321	 0.00166 	1941.0000	 0.00028 	1941.0000	 0.00030 	   4.8525	 0.00000 
	 971	  58.6405	 0.01326 	  58.6405	 0.01389 	  23.4562	 0.00165 	1943.0000	 0.00028 	1943.0000	 0.00030 	   4.8575	 0.00000 
	 972	  58.7009	 0.01326 	  58.7009	 0.01389 	  23.4804	 0.00165 	1945.0000	 0.00028 	1945.0000	 0.00030 	   4.8625	 0.01600 
	 973	  58.7612	 0.01326 	  58.7612	 0.01389 	  23.5045	 0.00165 	1947.0000	 0.00028 	1947.0000	 0.00029 	   4.8675	 0.02000 
	 974	  58.8216	 0.01325 	  58.8216	 0.01389 	  23.5286	 0.00165 	1949.0000	 0.00028 	1949.0000	 0.00029 	   4.8725	 0.00400 
	 975	  58.8820	 0.01325 	  58.8820	 0.01389 	  23.5528	 0.00165 	1951.0000	 0.00027 	1951.0000	 0.00029 	   4.8775	 0.00000 
	 976	  58.9423	 0.01325 	  58.9423	 0.01389 	  23.5769	 0.00165 	1953.0000	 0.00027 	1953.0000	 0.00029 	   4.8825	 0.00000 
	 977	  59.0027	 0.01325 	  59.0027	 0.01389 	  23.6011	 0.00164 	1955.0000	 0.00027 	1955.0000	 0.00029 	   4.8875	 0.00400 
	 978	  59.0631	 0.01325 	  59.0631	 0.01389 	  23.6252	 0.00164 	1957.0000	 0.00027 	1957.0000	 0.00029 	   4.8925	 0.00800 
	 979	  59.1234	 0.01325 	  59.1234	 0.01389 	  23.6494	 0.00164 	1959.0000	 0.00027 	1959.0000	 0.00029 	   4.8975	 0.02400 
	 980	  59.1838	 0.01325 	  59.1838	 0.01389 	  23.6735	 0.00164 	1961.0000	 0.00027 	1961.0000	 0.00029 	   4.9025	 0.01200 
	 981	  59.2441	 0.01325 	  59.2441	 0.01389 	  23.6977	 0.00164 	1963.0000	 0.00027 	1963.0000	 0.00029 	   4.9075	 0.01600 
	 982	  59.3045	 0.01325 	  59.3045	 0.01389 	  23.7218	 0.00164 	1965.0000	 0.00027 	1965.0000	 0.00029 	   4.9125	 0.00000 
	 983	  59.3649	 0.01325 	  59.3649	 0.01389 	  23.7459	 0.00164 	1967.0000	 0.00027 	1967.0000	 0.00029 	   4.9175	 0.00800 
	 984	  59.4252	 0.01325 	  59.4252	 0.01389 	  23.7701	 0.00163 	1969.0000	 0.00027 	1969.0000	 0.00029 	   4.9225	 0.00400 
	 985	  59.4856	 0.01325 	  59.4856	 0.01389 	  23.7942	 0.00163 	1971.0000	 0.00027 	1971.0000	 0.00029 	   4.9275	 0.00400 
	 986	  59.5459	 0.01325 	  59.5459	 0.01389 	  23.8184	 0.00163 	1973.0000	 0.00027 	1973.0000	 0.00029 	   4.9325	 0.01600 
	 987	  59.6063	 0.01325 	  59.6063	 0.01389 	  23.8425	 0.00163 	1975.0000	 0.00027 	1975.0000	 0.00029 	   4.9375	 0.00800 
	 988	  59.6667	 0.01325 	  59.6667	 0.01389 	  23.8667	 0.00163 	1977.0000	 0.00027 	1977.0000	 0.00029 	   4.9425	 0.00400 
	 989	  59.7270	 0.01325 	  59.7270	 0.01389 	  23.8908	 0.00163 	1979.0000	 0.00027 	1979.0000	 0.00029 	   4.9475	 0.00400 
	 990	  59.7874	 0.01324 	  59.7874	 0.01389 	  23.9150	 0.00163 	1981.0000	 0.00027 	1981.0000	 0.00029 	   4.9525	 0.00400 
	 991	  59.8477	 0.01324 	  59.8477	 0.01389 	  23.9391	 0.00162 	1983.0000	 0.00027 	1983.0000	 0.00029 	   4.9575	 0.00000 
	 992	  59.9081	 0.01324 	  59.9081	 0.01389 	  23.9632	 0.00162 	1985.0000	 0.00027 	1985.0000	 0.00029 	   4.9625	 0.01200 
	 993	  59.9685	 0.01324 	  59.9685	 0.01389 	  23.9874	 0.00162 	1987.0000	 0.00027 	1987.0000	 0.00029 	   4.9675	 0.00400 
	 994	  60.0288	 0.01324 	  60.0288	 0.01389 	  24.0115	 0.00162 	1989.0000	 0.00027 	1989.0000	 0.00029 	   4.9725	 0.01200 
	 995	  60.0892	 0.01324 	  60.0892	 0.01389 	  24.0357	 0.00162 	1991.0000	 0.00027 	1991.0000	 0.00029 	   4.9775	 0.01200 
	 996	  60.1495	 0.01324 	  60.1495	 0.01389 	  24.0598	 0.00162 	1993.0000	 0.00027 	1993.0000	 0.00029 	   4.9825	 0.00800 
	 997	  60.2099	 0.01324 	  60.2099	 0.01389 	  24.0840	 0.00162 	1995.0000	 0.00027 	1995.0000	 0.00029 	   4.9875	 0.01200 
	 998	  60.2703	 0.01324 	  60.2703	 0.01389 	  24.1081	 0.00161 	1997.0000	 0.00027 	1997.0000	 0.00029 	   4.9925	 0.00400 
	 999	  60.3306	 0.01324 	  60.3306	 0.01388 	  24.1323	 0.00161 	1999.0000	 0.00027 	1999.0000	 0.00029 	   4.9975	 0.00800 
 Before			 0.00000		 0.00000		 0.00000		 0.00000		 0.00000		 0.00000
 After			 0.00000		 0.00000		 0.00000		 0.00000		 0.00000		 0.00000


ASCII Curves - Approximate Posterior Densities 
===================================================
q1   curve 
 0.04269  |  *                                                       
          | **                                                      
          | **                                                      
          | **                                                      
          | * *                                                     
          | * *                                                     
          | * *                                                     
          | * *                                                     
          | * *                                                     
          | * **                                                    
          | *  *                                                    
          |    *                                                    
          | *  *                                                    
          | *  **                                                   
          |     *                                                   
          |*    *                                                   
          |     **                                                  
          |*     *                                                  
          |*     *                                                  
          |      **                                                 
          |*      *                                                 
          |       **                                                
          |*       *                                                
          |        **                                               
          |*        **                                              
          |*         **                                             
          |*          ****                                          
          |*             *****                                      
          |                  ********************                   
          |*                                    ******************  
          |*                                                        
          |                                                         
          |*                                                        
          |*                                                        
          |*                                                        
          |*                                                        
          |*                                                        
          |*                                                        
          |                                                         
  0.0010  |*                                                          
          -*------------------------------------------------------ 
            0.0302                                            60.3306 

q2   curve 
 0.04166  |  *                                                       
          | **                                                      
          | **                                                      
          | **                                                      
          | **                                                      
          | * *                                                     
          | * *                                                     
          | * *                                                     
          | * *                                                     
          | * *                                                     
          |   *                                                     
          | * **                                                    
          | *  *                                                    
          | *  *                                                    
          |    *                                                    
          |*   **                                                   
          |*    *                                                   
          |     *                                                   
          |*    **                                                  
          |*     *                                                  
          |      **                                                 
          |*      **                                                
          |        *                                                
          |*       **                                               
          |         ***                                             
          |*          ***                                           
          |             *****                                       
          |*                **************************************  
          |*                                                        
          |                                                         
          |*                                                        
          |*                                                        
          |*                                                        
          |*                                                        
          |*                                                        
          |*                                                        
          |*                                                        
          |*                                                        
          |*                                                        
  0.0004  |                                                           
          -*------------------------------------------------------ 
            0.0302                                            60.3306 

qa   curve 
  0.1475  |           *                                              
          |          ***                                            
          |          * **                                           
          |         **  *                                           
          |         *   **                                          
          |         *    *                                          
          |        **    *                                          
          |        *     **                                         
          |        *      *                                         
          |        *      *                                         
          |        *      *                                         
          |       **       *                                        
          |       *        *                                        
          |       *        *                                        
          |       *        **                                       
          |       *         *                                       
          |      **         *                                       
          |      *          *                                       
          |      *          **                                      
          |      *           *                                      
          |      *           *                                      
          |     **           **                                     
          |     *             *                                     
          |     *             *                                     
          |     *             **                                    
          |    **              *                                    
          |    *               *                                    
          |    *               **                                   
          |   **                *                                   
          |  **                 **                                  
          | *                    *                                  
          |**                    **                                 
          |*                      *                                 
          |*                       *                                
          |*                       **                               
          |*                        **                              
          |                          **                             
          |*                          **                            
          |                            ***                          
  0.0016  |                              *****                        
          -----------------------------------********************* 
            0.0121                                            24.1323 

m1   curve 
0.006742  |*                                                         
          |                                                         
          |                                                         
          |                                                         
          |                                                         
          |                                                         
          |                                                         
          |                                                         
          |                                                         
          |                                                         
          |                                                         
          |                                                         
          |                                                         
          |                                                         
          |                                                         
          |                                                         
          |                                                         
          |                                                         
          |                                                         
          |                                                         
          |                                                         
          |                                                         
          |                                                         
          |                                                         
          |*                                                        
          |                                                         
          |                                                         
          |                                                         
          |                                                         
          |                                                         
          |*                                                        
          |*                                                        
          |*                                                        
          |                                                         
          |*                                                        
          |*                                                        
          |*                                                        
          |****                                                     
          | *************                                           
  0.0003  |             *******************                           
          --------------------------------************************ 
            1.0000                                           1999.0000 

m2   curve 
0.008789  |*                                                         
          |                                                         
          |                                                         
          |                                                         
          |                                                         
          |                                                         
          |                                                         
          |                                                         
          |                                                         
          |                                                         
          |                                                         
          |                                                         
          |                                                         
          |                                                         
          |                                                         
          |                                                         
          |                                                         
          |                                                         
          |                                                         
          |                                                         
          |                                                         
          |                                                         
          |*                                                        
          |                                                         
          |                                                         
          |                                                         
          |                                                         
          |                                                         
          |                                                         
          |*                                                        
          |                                                         
          |                                                         
          |                                                         
          |                                                         
          |*                                                        
          |                                                         
          |*                                                        
          |*                                                        
          |******                                                   
  0.0003  |     ******************                                    
          -----------------------********************************* 
            1.0000                                           1999.0000 

t    curve 
 0.04286  |*                                                         
          |                                                         
          |*                                                        
          |                                                         
          |*                                                        
          |*                                                        
          |                                                         
          |*                                                        
          |                                                         
          |*                                                        
          |*                                                        
          |                                                         
          |*                                                        
          |*                                                        
          |*                                                        
          |                                                         
          |*                                                        
          |                                                         
          |*                                                        
          |                                                         
          |*                                                        
          |                                                         
          |                                                         
          |*                                                        
          |*                                                        
          |                                                         
          |*                                                        
          | *                                                       
          | *                                                       
          | *                                                       
          |                                                         
          | *                                                       
          | *                                                       
          | *                                                       
          | *                                                       
          | *                                                       
          | *                                                       
          | **                                                      
          |  *                                                      
  0.0000  |  *****                                                    
          ----**************************************************** 
            0.0025                                             4.9975 

Time Elapsed : 40 hours, 7 minutes, 13 seconds 


END OF OUTPUT
