# Supplementary material for: Selection and demographic history shape the molecular evolution of the gamete compatibility protein bindin in Pisaster sea stars
Source: Ecol Evol. 2014 Mar 31;4(9):1567–88. doi: 10.1002/ece3.1042 (PMC4063459; doi:10.1002/ece3.1042)
Supplement: Supplementary file 2 [file ece30004-1567-SD2.zip › ece31042-sup-00016-pm.cas.out.txt]

IMa - Isolation with Migration [analytic]  -  Jody Hey 2007  -  7/13/2007
P. brevispinus

INPUT AND STARTING INFORMATION 
================================

Command line string :  -i pm.cas.2.input.txt -o pm.cas.2.out6 -q1 300 -q2 100 -qA 10 -m1 1000 -m2 1000 -t 5 -u 5 -n 100 -k 20 -s 2367891 -fg -g1 0.9 -g2 0.8 -b 3000000 -L0.5 -p2345 
Input filename : pm.cas.2.input.txt 
Output filename: pm.cas.2.out6 
Random number seed : 2367891 
IM Model:
     - Inheritance Scalars are treated as constants, as given in input file
- Run Duration - 
     Burn period, # steps: 3000000 
      Record period, # seconds per interval: 1800 
- Metropolis Coupling -
     Metropolis Coupling implemented using 100 chains 
     Geometric Increment Model   term1: 0.900  term2: 0.800

- Maximum Values for Integrated Parameters -
     Max for q1 : 1009.39 
     Max for q2 : 336.46 
     Max for qa : 33.65 
     Max for m1 : 1000.00 
     Max for m2 : 1000.00 
     Max for t  : 5.00 

All tree information used for surface estimation printed to fileGeneration time specified (in years): 5.00


MCMC INFORMATION
===========================

Number of steps in chain following burnin:    8886879 
Number of steps between recording : 10  Number of record steps: 888688 
Number of steps between saving tree information: 100  Number of trees saved per locus: 88869 

Time Elapsed : 139 hours, 39 minutes, 48 seconds 

Highest Sampled Joint P(G) (log) : 181959.695 
Highest Joint P(D|G) (log) :  -3636.873 

Highest P(D|G, Params) (log) for each Locus 
	Locus	P(D|G, Params)
	0	-1215.075
	1	-2402.615

Mean Time of Most Recent Common Ancestor 
	Locus	Mean Time	Variance 
	0	     1.929	     4.177
	1	     4.868	    27.557

Cumulative Update Acceptance Rates 
----------------------------------
Splitting Time Parameter (t):  # Attempts:  1.48e+006  # Updates:  5.96e+005   %:  40.26

Genealogy (G), Branch Topology (B), and Common Ancestor Time (T) Update Rates 
Loc#	Attempts	G Updates	G%	B Updates	B%	T Updates	T%
 0	8.89e+006	2.36e+006	26.52	7.54e+005	8.48	4.33e+005	4.88
 1	8.89e+006	2.65e+006	29.77	1.18e+006	13.30	2.47e+005	2.78

Mutation Model (M) and Update Rates for Mutation Rate (u), Kappa (K)
Loc#  M	u Attempts	u Updates	u%	K%
 0    H	8.89e+005	1.07e+005	11.98	11.98
 1    H	8.89e+005	1.07e+005	11.98	11.98

Autocorrelations and Effective Sample Size Estimates
---------------------------------------
   # Steps Between Values  and Autocorrelation Estmates 
	Steps	 L[P]	 t	 tmrca0	 tmrca1
	1	 0.5423	 0.5491	 0.5619	 0.5685
	10	 0.0696	 0.0732	 0.0791	 0.0778
	50	 0.0214	 0.0267	 0.0102	 0.0199
	100	 0.0264	 0.0290	 0.0213	 0.0278
	500	 0.0191	 0.0183	-0.0057	-0.0018
	1000	 0.0002	 0.0073	 0.0031	-0.0007
	5000	 0.0071	 0.0212	-0.0004	 0.0014
	10000	 0.0134	 0.0104	 0.0006	-0.0009
	50000	 0.0124	 0.0111	 0.0038	-0.0061
	100000	 0.0117	 0.0112	 0.0044	-0.0095
	500000	 0.0112	 0.0115	-0.0021	-0.0094
	1000000	 0.0097	 0.0102	 0.0034	-0.0042
	ESS	1279243	1247297	1196687	1197245

CHAIN SWAPPING BETWEEN SUCCESSIVE CHAINS:  Geometric Increment  term1: 0.9000 term2: 0.8000
-----------------------------------------------------------------------------
Chain   beta   #Swaps  Rate 
   0   1.0000 1529389   0.9993
   1   1.0000 339471   0.9991
   2   1.0000 338963   0.9990
   3   1.0000 338826   0.9987
   4   1.0000 339516   0.9985
   5   1.0000 338900   0.9983
   6   1.0000 338392   0.9979
   7   1.0000 339363   0.9976
   8   1.0000 338270   0.9971
   9   1.0000 338080   0.9967
  10   1.0000 339205   0.9960
  11   1.0000 338784   0.9956
  12   1.0000 338087   0.9948
  13   1.0000 337447   0.9941
  14   1.0000 336863   0.9933
  15   1.0000 337389   0.9927
  16   1.0000 335671   0.9914
  17   1.0000 336697   0.9906
  18   1.0000 336014   0.9893
  19   1.0000 335057   0.9880
  20   1.0000 335350   0.9869
  21   1.0000 334643   0.9854
  22   1.0000 334807   0.9844
  23   1.0000 333010   0.9827
  24   1.0000 333704   0.9816
  25   1.0000 332492   0.9802
  26   1.0000 333072   0.9792
  27   1.0000 331624   0.9780
  28   1.0000 330559   0.9767
  29   1.0000 332684   0.9764
  30   1.0000 331181   0.9751
  31   1.0000 330669   0.9743
  32   0.9999 330609   0.9736
  33   0.9999 330838   0.9730
  34   0.9999 330347   0.9724
  35   0.9999 330685   0.9720
  36   0.9999 330250   0.9712
  37   0.9999 329888   0.9702
  38   0.9999 328803   0.9690
  39   0.9999 329415   0.9689
  40   0.9998 328521   0.9678
  41   0.9998 328105   0.9666
  42   0.9998 327752   0.9658
  43   0.9998 327391   0.9646
  44   0.9997 327434   0.9642
  45   0.9997 326220   0.9626
  46   0.9997 327572   0.9625
  47   0.9996 326467   0.9608
  48   0.9996 325633   0.9600
  49   0.9995 326263   0.9597
  50   0.9994 325716   0.9595
  51   0.9993 324880   0.9586
  52   0.9993 324579   0.9577
  53   0.9992 326373   0.9581
  54   0.9990 325818   0.9578
  55   0.9989 325406   0.9572
  56   0.9988 325213   0.9573
  57   0.9986 325076   0.9580
  58   0.9984 326121   0.9577
  59   0.9982 325479   0.9575
  60   0.9980 324959   0.9567
  61   0.9978 323686   0.9562
  62   0.9975 324542   0.9557
  63   0.9971 324372   0.9547
  64   0.9968 324956   0.9540
  65   0.9963 324467   0.9534
  66   0.9959 322767   0.9521
  67   0.9954 324340   0.9505
  68   0.9948 321664   0.9491
  69   0.9941 321070   0.9474
  70   0.9933 321641   0.9461
  71   0.9925 320565   0.9442
  72   0.9915 319487   0.9420
  73   0.9905 320030   0.9397
  74   0.9893 317225   0.9367
  75   0.9879 317181   0.9341
  76   0.9864 315928   0.9311
  77   0.9847 314390   0.9274
  78   0.9828 313110   0.9245
  79   0.9806 312796   0.9210
  80   0.9782 311269   0.9180
  81   0.9754 310792   0.9147
  82   0.9724 310196   0.9113
  83   0.9689 308910   0.9086
  84   0.9651 307739   0.9072
  85   0.9607 307632   0.9062
  86   0.9558 307547   0.9048
  87   0.9504 307208   0.9039
  88   0.9442 306961   0.9027
  89   0.9373 306502   0.9023
  90   0.9296 304689   0.8979
  91   0.9209 303504   0.8922
  92   0.9111 300048   0.8826
  93   0.9002 294869   0.8677
  94   0.8879 288231   0.8454
  95   0.8741 274839   0.8097
  96   0.8586 258341   0.7602
  97   0.8413 232944   0.6865
  98   0.8218 929090   0.6076
  99   0.8000   na      na


PEAK LOCATIONS AND PROBABILITES
=================================


Marginal Peak Locations and Probabilities
------------------------------------------
 Set    q1          P         q2          P         qa          P         m1          P         m2          P      
   0      8.8665 0.003642      8.0858 0.009895      5.0705    0.117      1.8965 0.005469      1.8676  0.01186 
   1      9.4453 0.004311      7.2068  0.01088      4.7749    0.122      1.7408 0.007588      0.3664  0.01328 
 ALL      9.1620 0.003974      7.5304  0.01037      4.9156   0.1193      1.8047 0.006522      0.3478   0.0135 
  95%Lo    0.2114                1.3222                1.4473               <min                 <min              
  95%Hi   >max                 >max                 14.4682              645.3938               32.0617            


MARGINAL DISTRIBUTION VALUES AND HISTOGRAMS - curve height is an estimate of marginal posterior probability
========================================
 Summaries
	Value  	 q1  	 q2  	 qa  	 m1  	 m2  	 t   	 0u 	 1u 	 0_Ka	 1_Ka
	Minbin 	   0.5047	   0.1682	   0.0168	   0.5000	   0.5000	   0.0025	   0.4571	   0.1514	   1.5500	   0.4500
	Maxbin	1008.8890	 336.2963	  33.6296	 999.5000	 999.5000	   4.9975	   6.6069	   2.1878	  99.9500	  99.9500
	HiPt  	   9.5892	   7.5705	   4.9292	   1.5000	   0.5000	   0.0575	   1.5996	   0.6252	  19.6500	   3.6500
	HiSmth	  10.5986	   7.5705	   4.9292	   1.5000	   0.5000	   0.0475	   1.6596	   0.6252	  22.4500	   3.8500
	Mean  	 441.8858	 131.8298	   7.3638	 406.8120	 410.0356	   0.3674	   1.7055	   0.6248	  48.7236	   8.2237
	95Lo  	   9.5892	   5.2152	   2.0693	   4.5000	   2.5000	   0.0125	   1.0280	   0.3664	   9.1500	   1.8500
	95Hi  	 979.6166	 324.5201	  16.2344	 943.5000	 962.5000	   1.0975	   2.7290	   0.9727	  96.5500	  28.6500
	HPD90Lo	  1.5141 	  1.8506 	  1.8001 	  0.5000 	  0.5000 	  0.0025 	  0.0325?	  0.4169?	  9.1500?	  1.1500 
	HPD90Hi	889.7805 	289.1913 	 12.8698 	801.5000 	853.5000 	  0.7475 	  2.4889?	  1.6293?	 91.7500?	 15.7500 

	Parameter	q1  	L	q2  	L	qa  	L	m1  	L	m2  	L	t   	L	0u 	L	1u 	L	0_Ka	L	1_Ka	L
	HiPt	   9.5892	 0.00397 	   7.5705	 0.01037 	   4.9292	 0.11934 	   1.5000	 0.00635 	   0.5000	 0.01314 	   0.0575	 2.30047 	   1.5996	 0.00300 	   0.6252	 0.00300 	  19.6500	 0.01558 	   3.6500	 0.13472 

	   0	   0.5047	 0.00062 	   0.1682	 0.00015 	   0.0168	 0.00020 	   0.5000	 0.00497 	   0.5000	 0.01314 	 0.002500	 2.19740 	 0.000101	 0.00000 	 0.000101	 0.00000 	   0.0500	 0.00000 	   0.0500	 0.00000 
	   1	   1.5141	 0.00102 	   0.5047	 0.00045 	   0.0505	 0.00074 	   1.5000	 0.00635 	   1.5000	 0.01063 	   0.0075	 2.22823 	 0.000103	 0.00000 	 0.000103	 0.00000 	   0.1500	 0.00000 	   0.1500	 0.00000 
	   2	   2.5235	 0.00151 	   0.8412	 0.00080 	   0.0841	 0.00043 	   2.5000	 0.00625 	   2.5000	 0.00925 	   0.0125	 2.21833 	 0.000105	 0.00000 	 0.000105	 0.00000 	   0.2500	 0.00000 	   0.2500	 0.00000 
	   3	   3.5329	 0.00202 	   1.1776	 0.00128 	   0.1178	 0.00056 	   3.5000	 0.00475 	   3.5000	 0.00746 	   0.0175	 2.14271 	 0.000107	 0.00000 	 0.000107	 0.00000 	   0.3500	 0.00000 	   0.3500	 0.00000 
	   4	   4.5423	 0.00275 	   1.5141	 0.00186 	   0.1514	 0.00071 	   4.5000	 0.00393 	   4.5000	 0.00618 	   0.0225	 2.25096 	 0.000109	 0.00000 	 0.000109	 0.00000 	   0.4500	 0.00000 	   0.4500	 0.00001 
	   5	   5.5517	 0.00333 	   1.8506	 0.00258 	   0.1851	 0.00071 	   5.5000	 0.00338 	   5.5000	 0.00538 	   0.0275	 2.20820 	 0.000111	 0.00000 	 0.000111	 0.00000 	   0.5500	 0.00000 	   0.5500	 0.00026 
	   6	   6.5611	 0.00368 	   2.1870	 0.00356 	   0.2187	 0.00072 	   6.5000	 0.00295 	   6.5000	 0.00457 	   0.0325	 2.25276 	 0.000113	 0.00000 	 0.000113	 0.00000 	   0.6500	 0.00000 	   0.6500	 0.00056 
	   7	   7.5705	 0.00388 	   2.5235	 0.00466 	   0.2523	 0.00083 	   7.5000	 0.00268 	   7.5000	 0.00376 	   0.0375	 2.20887 	 0.000115	 0.00000 	 0.000115	 0.00000 	   0.7500	 0.00000 	   0.7500	 0.00107 
	   8	   8.5798	 0.00396 	   2.8599	 0.00571 	   0.2860	 0.00098 	   8.5000	 0.00244 	   8.5000	 0.00307 	   0.0425	 2.18614 	 0.000117	 0.00000 	 0.000117	 0.00000 	   0.8500	 0.00000 	   0.8500	 0.00235 
	   9	   9.5892	 0.00397 	   3.1964	 0.00663 	   0.3196	 0.00115 	   9.5000	 0.00230 	   9.5000	 0.00272 	   0.0475	 2.29709 	 0.000119	 0.00000 	 0.000119	 0.00000 	   0.9500	 0.00000 	   0.9500	 0.00442 
	  10	  10.5986	 0.00392 	   3.5329	 0.00742 	   0.3533	 0.00131 	  10.5000	 0.00220 	  10.5000	 0.00251 	   0.0525	 2.26671 	 0.000121	 0.00000 	 0.000121	 0.00000 	   1.0500	 0.00000 	   1.0500	 0.00748 
	  11	  11.6080	 0.00385 	   3.8693	 0.00808 	   0.3869	 0.00147 	  11.5000	 0.00208 	  11.5000	 0.00233 	   0.0575	 2.30047 	 0.000124	 0.00000 	 0.000124	 0.00000 	   1.1500	 0.00000 	   1.1500	 0.01171 
	  12	  12.6174	 0.00375 	   4.2058	 0.00862 	   0.4206	 0.00163 	  12.5000	 0.00199 	  12.5000	 0.00222 	   0.0625	 2.19965 	 0.000126	 0.00000 	 0.000126	 0.00000 	   1.2500	 0.00000 	   1.2500	 0.01529 
	  13	  13.6268	 0.00365 	   4.5423	 0.00905 	   0.4542	 0.00179 	  13.5000	 0.00192 	  13.5000	 0.00222 	   0.0675	 2.17017 	 0.000128	 0.00000 	 0.000128	 0.00000 	   1.3500	 0.00000 	   1.3500	 0.02160 
	  14	  14.6362	 0.00354 	   4.8787	 0.00940 	   0.4879	 0.00197 	  14.5000	 0.00182 	  14.5000	 0.00223 	   0.0725	 2.14068 	 0.000131	 0.00000 	 0.000131	 0.00000 	   1.4500	 0.00000 	   1.4500	 0.02822 
	  15	  15.6456	 0.00343 	   5.2152	 0.00968 	   0.5215	 0.00217 	  15.5000	 0.00170 	  15.5000	 0.00220 	   0.0775	 2.05854 	 0.000133	 0.00000 	 0.000133	 0.00000 	   1.5500	 0.00002 	   1.5500	 0.03386 
	  16	  16.6550	 0.00332 	   5.5517	 0.00989 	   0.5552	 0.00238 	  16.5000	 0.00159 	  16.5000	 0.00212 	   0.0825	 1.98292 	 0.000136	 0.00000 	 0.000136	 0.00000 	   1.6500	 0.00001 	   1.6500	 0.04088 
	  17	  17.6644	 0.00322 	   5.8881	 0.01006 	   0.5888	 0.00259 	  17.5000	 0.00153 	  17.5000	 0.00211 	   0.0875	 1.96897 	 0.000138	 0.00000 	 0.000138	 0.00000 	   1.7500	 0.00002 	   1.7500	 0.04788 
	  18	  18.6738	 0.00312 	   6.2246	 0.01018 	   0.6225	 0.00283 	  18.5000	 0.00149 	  18.5000	 0.00217 	   0.0925	 1.92306 	 0.000141	 0.00000 	 0.000141	 0.00000 	   1.8500	 0.00002 	   1.8500	 0.05605 
	  19	  19.6832	 0.00303 	   6.5611	 0.01027 	   0.6561	 0.00307 	  19.5000	 0.00143 	  19.5000	 0.00220 	   0.0975	 1.85937 	 0.000143	 0.00000 	 0.000143	 0.00000 	   1.9500	 0.00002 	   1.9500	 0.06197 
	  20	  20.6926	 0.00295 	   6.8975	 0.01033 	   0.6898	 0.00333 	  20.5000	 0.00138 	  20.5000	 0.00218 	   0.1025	 1.90055 	 0.000146	 0.00000 	 0.000146	 0.00000 	   2.0500	 0.00014 	   2.0500	 0.07070 
	  21	  21.7020	 0.00287 	   7.2340	 0.01036 	   0.7234	 0.00362 	  21.5000	 0.00135 	  21.5000	 0.00215 	   0.1075	 1.89965 	 0.000149	 0.00000 	 0.000149	 0.00000 	   2.1500	 0.00008 	   2.1500	 0.07935 
	  22	  22.7114	 0.00279 	   7.5705	 0.01037 	   0.7570	 0.00392 	  22.5000	 0.00132 	  22.5000	 0.00217 	   0.1125	 1.82044 	 0.000151	 0.00000 	 0.000151	 0.00000 	   2.2500	 0.00010 	   2.2500	 0.08676 
	  23	  23.7208	 0.00272 	   7.9069	 0.01036 	   0.7907	 0.00425 	  23.5000	 0.00128 	  23.5000	 0.00218 	   0.1175	 1.78758 	 0.000154	 0.00000 	 0.000154	 0.00000 	   2.3500	 0.00011 	   2.3500	 0.09484 
	  24	  24.7301	 0.00265 	   8.2434	 0.01033 	   0.8243	 0.00460 	  24.5000	 0.00124 	  24.5000	 0.00216 	   0.1225	 1.72952 	 0.000157	 0.00000 	 0.000157	 0.00000 	   2.4500	 0.00014 	   2.4500	 0.10126 
	  25	  25.7395	 0.00259 	   8.5798	 0.01028 	   0.8580	 0.00498 	  25.5000	 0.00121 	  25.5000	 0.00214 	   0.1275	 1.69486 	 0.000160	 0.00000 	 0.000160	 0.00000 	   2.5500	 0.00020 	   2.5500	 0.10326 
	  26	  26.7489	 0.00253 	   8.9163	 0.01022 	   0.8916	 0.00540 	  26.5000	 0.00120 	  26.5000	 0.00214 	   0.1325	 1.70994 	 0.000163	 0.00000 	 0.000163	 0.00000 	   2.6500	 0.00026 	   2.6500	 0.10838 
	  27	  27.7583	 0.00247 	   9.2528	 0.01015 	   0.9253	 0.00585 	  27.5000	 0.00118 	  27.5000	 0.00215 	   0.1375	 1.67393 	 0.000166	 0.00000 	 0.000166	 0.00000 	   2.7500	 0.00034 	   2.7500	 0.11232 
	  28	  28.7677	 0.00241 	   9.5892	 0.01008 	   0.9589	 0.00633 	  28.5000	 0.00117 	  28.5000	 0.00214 	   0.1425	 1.66178 	 0.000169	 0.00000 	 0.000169	 0.00000 	   2.8500	 0.00041 	   2.8500	 0.11551 
	  29	  29.7771	 0.00236 	   9.9257	 0.00999 	   0.9926	 0.00685 	  29.5000	 0.00116 	  29.5000	 0.00211 	   0.1475	 1.65345 	 0.000172	 0.00000 	 0.000172	 0.00000 	   2.9500	 0.00046 	   2.9500	 0.12080 
	  30	  30.7865	 0.00231 	  10.2622	 0.00990 	   1.0262	 0.00740 	  30.5000	 0.00115 	  30.5000	 0.00205 	   0.1525	 1.62127 	 0.000175	 0.00000 	 0.000175	 0.00000 	   3.0500	 0.00059 	   3.0500	 0.12479 
	  31	  31.7959	 0.00226 	  10.5986	 0.00981 	   1.0599	 0.00799 	  31.5000	 0.00114 	  31.5000	 0.00200 	   0.1575	 1.62397 	 0.000179	 0.00000 	 0.000179	 0.00000 	   3.1500	 0.00050 	   3.1500	 0.12814 
	  32	  32.8053	 0.00221 	  10.9351	 0.00971 	   1.0935	 0.00862 	  32.5000	 0.00114 	  32.5000	 0.00196 	   0.1625	 1.59314 	 0.000182	 0.00000 	 0.000182	 0.00000 	   3.2500	 0.00070 	   3.2500	 0.12430 
	  33	  33.8147	 0.00217 	  11.2716	 0.00961 	   1.1272	 0.00928 	  33.5000	 0.00113 	  33.5000	 0.00191 	   0.1675	 1.56365 	 0.000185	 0.00000 	 0.000185	 0.00000 	   3.3500	 0.00088 	   3.3500	 0.13119 
	  34	  34.8241	 0.00213 	  11.6080	 0.00951 	   1.1608	 0.00999 	  34.5000	 0.00112 	  34.5000	 0.00187 	   0.1725	 1.54497 	 0.000189	 0.00000 	 0.000189	 0.00000 	   3.4500	 0.00057 	   3.4500	 0.13178 
	  35	  35.8335	 0.00209 	  11.9445	 0.00940 	   1.1944	 0.01073 	  35.5000	 0.00111 	  35.5000	 0.00182 	   0.1775	 1.51054 	 0.000192	 0.00000 	 0.000192	 0.00000 	   3.5500	 0.00109 	   3.5500	 0.13223 
	  36	  36.8429	 0.00205 	  12.2810	 0.00930 	   1.2281	 0.01152 	  36.5000	 0.00110 	  36.5000	 0.00178 	   0.1825	 1.48061 	 0.000196	 0.00000 	 0.000196	 0.00000 	   3.6500	 0.00089 	   3.6500	 0.13472 
	  37	  37.8523	 0.00202 	  12.6174	 0.00919 	   1.2617	 0.01234 	  37.5000	 0.00110 	  37.5000	 0.00175 	   0.1875	 1.48264 	 0.000200	 0.00000 	 0.000200	 0.00000 	   3.7500	 0.00106 	   3.7500	 0.13187 
	  38	  38.8617	 0.00198 	  12.9539	 0.00909 	   1.2954	 0.01319 	  38.5000	 0.00110 	  38.5000	 0.00174 	   0.1925	 1.43853 	 0.000203	 0.00000 	 0.000203	 0.00000 	   3.8500	 0.00122 	   3.8500	 0.13352 
	  39	  39.8711	 0.00195 	  13.2904	 0.00898 	   1.3290	 0.01409 	  39.5000	 0.00111 	  39.5000	 0.00175 	   0.1975	 1.41399 	 0.000207	 0.00000 	 0.000207	 0.00000 	   3.9500	 0.00116 	   3.9500	 0.13289 
	  40	  40.8804	 0.00192 	  13.6268	 0.00888 	   1.3627	 0.01501 	  40.5000	 0.00112 	  40.5000	 0.00177 	   0.2025	 1.40544 	 0.000211	 0.00000 	 0.000211	 0.00000 	   4.0500	 0.00151 	   4.0500	 0.13249 
	  41	  41.8898	 0.00189 	  13.9633	 0.00877 	   1.3963	 0.01597 	  41.5000	 0.00113 	  41.5000	 0.00179 	   0.2075	 1.38699 	 0.000215	 0.00000 	 0.000215	 0.00000 	   4.1500	 0.00138 	   4.1500	 0.13237 
	  42	  42.8992	 0.00186 	  14.2997	 0.00867 	   1.4300	 0.01697 	  42.5000	 0.00114 	  42.5000	 0.00178 	   0.2125	 1.34040 	 0.000219	 0.00000 	 0.000219	 0.00000 	   4.2500	 0.00179 	   4.2500	 0.13233 
	  43	  43.9086	 0.00183 	  14.6362	 0.00857 	   1.4636	 0.01800 	  43.5000	 0.00114 	  43.5000	 0.00177 	   0.2175	 1.36808 	 0.000223	 0.00000 	 0.000223	 0.00000 	   4.3500	 0.00196 	   4.3500	 0.13001 
	  44	  44.9180	 0.00180 	  14.9727	 0.00847 	   1.4973	 0.01906 	  44.5000	 0.00114 	  44.5000	 0.00174 	   0.2225	 1.37236 	 0.000227	 0.00000 	 0.000227	 0.00000 	   4.4500	 0.00188 	   4.4500	 0.13101 
	  45	  45.9274	 0.00178 	  15.3091	 0.00838 	   1.5309	 0.02015 	  45.5000	 0.00113 	  45.5000	 0.00171 	   0.2275	 1.34018 	 0.000231	 0.00000 	 0.000231	 0.00000 	   4.5500	 0.00161 	   4.5500	 0.12676 
	  46	  46.9368	 0.00175 	  15.6456	 0.00828 	   1.5646	 0.02128 	  46.5000	 0.00111 	  46.5000	 0.00168 	   0.2325	 1.30237 	 0.000236	 0.00000 	 0.000236	 0.00000 	   4.6500	 0.00221 	   4.6500	 0.12625 
	  47	  47.9462	 0.00173 	  15.9821	 0.00819 	   1.5982	 0.02243 	  47.5000	 0.00111 	  47.5000	 0.00165 	   0.2375	 1.29652 	 0.000240	 0.00000 	 0.000240	 0.00000 	   4.7500	 0.00183 	   4.7500	 0.12603 
	  48	  48.9556	 0.00171 	  16.3185	 0.00810 	   1.6319	 0.02362 	  48.5000	 0.00111 	  48.5000	 0.00162 	   0.2425	 1.30057 	 0.000244	 0.00000 	 0.000244	 0.00000 	   4.8500	 0.00233 	   4.8500	 0.12511 
	  49	  49.9650	 0.00169 	  16.6550	 0.00801 	   1.6655	 0.02485 	  49.5000	 0.00111 	  49.5000	 0.00160 	   0.2475	 1.26186 	 0.000249	 0.00000 	 0.000249	 0.00000 	   4.9500	 0.00234 	   4.9500	 0.12035 
	  50	  50.9744	 0.00166 	  16.9915	 0.00792 	   1.6991	 0.02610 	  50.5000	 0.00111 	  50.5000	 0.00157 	   0.2525	 1.26141 	 0.000254	 0.00000 	 0.000254	 0.00000 	   5.0500	 0.00235 	   5.0500	 0.11909 
	  51	  51.9838	 0.00164 	  17.3279	 0.00784 	   1.7328	 0.02738 	  51.5000	 0.00112 	  51.5000	 0.00153 	   0.2575	 1.25218 	 0.000258	 0.00000 	 0.000258	 0.00000 	   5.1500	 0.00284 	   5.1500	 0.11803 
	  52	  52.9932	 0.00163 	  17.6644	 0.00775 	   1.7664	 0.02870 	  52.5000	 0.00112 	  52.5000	 0.00150 	   0.2625	 1.25916 	 0.000263	 0.00000 	 0.000263	 0.00000 	   5.2500	 0.00253 	   5.2500	 0.11582 
	  53	  54.0026	 0.00161 	  18.0009	 0.00767 	   1.8001	 0.03004 	  53.5000	 0.00112 	  53.5000	 0.00147 	   0.2675	 1.24093 	 0.000268	 0.00000 	 0.000268	 0.00000 	   5.3500	 0.00251 	   5.3500	 0.11204 
	  54	  55.0120	 0.00159 	  18.3373	 0.00759 	   1.8337	 0.03141 	  54.5000	 0.00112 	  54.5000	 0.00145 	   0.2725	 1.24566 	 0.000273	 0.00000 	 0.000273	 0.00000 	   5.4500	 0.00349 	   5.4500	 0.10977 
	  55	  56.0213	 0.00157 	  18.6738	 0.00751 	   1.8674	 0.03281 	  55.5000	 0.00112 	  55.5000	 0.00142 	   0.2775	 1.23710 	 0.000278	 0.00000 	 0.000278	 0.00000 	   5.5500	 0.00280 	   5.5500	 0.10849 
	  56	  57.0307	 0.00155 	  19.0102	 0.00744 	   1.9010	 0.03423 	  56.5000	 0.00111 	  56.5000	 0.00140 	   0.2825	 1.18827 	 0.000283	 0.00000 	 0.000283	 0.00000 	   5.6500	 0.00289 	   5.6500	 0.10752 
	  57	  58.0401	 0.00154 	  19.3467	 0.00736 	   1.9347	 0.03568 	  57.5000	 0.00111 	  57.5000	 0.00139 	   0.2875	 1.21978 	 0.000288	 0.00000 	 0.000288	 0.00000 	   5.7500	 0.00378 	   5.7500	 0.10304 
	  58	  59.0495	 0.00152 	  19.6832	 0.00729 	   1.9683	 0.03716 	  58.5000	 0.00111 	  58.5000	 0.00138 	   0.2925	 1.20402 	 0.000294	 0.00000 	 0.000294	 0.00000 	   5.8500	 0.00347 	   5.8500	 0.10065 
	  59	  60.0589	 0.00151 	  20.0196	 0.00721 	   2.0020	 0.03865 	  59.5000	 0.00111 	  59.5000	 0.00138 	   0.2975	 1.20605 	 0.000299	 0.00000 	 0.000299	 0.00000 	   5.9500	 0.00457 	   5.9500	 0.10204 
	  60	  61.0683	 0.00149 	  20.3561	 0.00714 	   2.0356	 0.04017 	  60.5000	 0.00111 	  60.5000	 0.00138 	   0.3025	 1.20852 	 0.000305	 0.00000 	 0.000305	 0.00000 	   6.0500	 0.00387 	   6.0500	 0.09920 
	  61	  62.0777	 0.00148 	  20.6926	 0.00708 	   2.0693	 0.04170 	  61.5000	 0.00111 	  61.5000	 0.00139 	   0.3075	 1.18534 	 0.000310	 0.00000 	 0.000310	 0.00000 	   6.1500	 0.00405 	   6.1500	 0.09781 
	  62	  63.0871	 0.00147 	  21.0290	 0.00701 	   2.1029	 0.04325 	  62.5000	 0.00111 	  62.5000	 0.00141 	   0.3125	 1.17139 	 0.000316	 0.00000 	 0.000316	 0.00000 	   6.2500	 0.00444 	   6.2500	 0.09170 
	  63	  64.0965	 0.00145 	  21.3655	 0.00694 	   2.1365	 0.04481 	  63.5000	 0.00111 	  63.5000	 0.00142 	   0.3175	 1.18489 	 0.000322	 0.00000 	 0.000322	 0.00000 	   6.3500	 0.00404 	   6.3500	 0.09154 
	  64	  65.1059	 0.00144 	  21.7020	 0.00687 	   2.1702	 0.04639 	  64.5000	 0.00112 	  64.5000	 0.00143 	   0.3225	 1.18017 	 0.000328	 0.00000 	 0.000328	 0.00000 	   6.4500	 0.00500 	   6.4500	 0.08953 
	  65	  66.1153	 0.00143 	  22.0384	 0.00681 	   2.2038	 0.04797 	  65.5000	 0.00112 	  65.5000	 0.00143 	   0.3275	 1.15249 	 0.000334	 0.00000 	 0.000334	 0.00000 	   6.5500	 0.00433 	   6.5500	 0.08884 
	  66	  67.1247	 0.00142 	  22.3749	 0.00675 	   2.2375	 0.04957 	  66.5000	 0.00112 	  66.5000	 0.00142 	   0.3325	 1.17071 	 0.000340	 0.00000 	 0.000340	 0.00000 	   6.6500	 0.00497 	   6.6500	 0.08693 
	  67	  68.1341	 0.00140 	  22.7114	 0.00668 	   2.2711	 0.05118 	  67.5000	 0.00112 	  67.5000	 0.00142 	   0.3375	 1.16644 	 0.000347	 0.00000 	 0.000347	 0.00000 	   6.7500	 0.00471 	   6.7500	 0.08457 
	  68	  69.1435	 0.00139 	  23.0478	 0.00662 	   2.3048	 0.05279 	  68.5000	 0.00111 	  68.5000	 0.00142 	   0.3425	 1.15001 	 0.000353	 0.00000 	 0.000353	 0.00000 	   6.8500	 0.00470 	   6.8500	 0.08233 
	  69	  70.1529	 0.00138 	  23.3843	 0.00656 	   2.3384	 0.05440 	  69.5000	 0.00111 	  69.5000	 0.00142 	   0.3475	 1.12188 	 0.000360	 0.00000 	 0.000360	 0.00000 	   6.9500	 0.00492 	   6.9500	 0.08235 
	  70	  71.1623	 0.00137 	  23.7208	 0.00650 	   2.3721	 0.05602 	  70.5000	 0.00111 	  70.5000	 0.00142 	   0.3525	 1.08722 	 0.000366	 0.00000 	 0.000366	 0.00000 	   7.0500	 0.00555 	   7.0500	 0.07908 
	  71	  72.1716	 0.00136 	  24.0572	 0.00645 	   2.4057	 0.05764 	  71.5000	 0.00112 	  71.5000	 0.00142 	   0.3575	 1.10725 	 0.000373	 0.00000 	 0.000373	 0.00000 	   7.1500	 0.00560 	   7.1500	 0.07687 
	  72	  73.1810	 0.00135 	  24.3937	 0.00639 	   2.4394	 0.05926 	  72.5000	 0.00114 	  72.5000	 0.00142 	   0.3625	 1.14753 	 0.000380	 0.00000 	 0.000380	 0.00000 	   7.2500	 0.00564 	   7.2500	 0.07618 
	  73	  74.1904	 0.00134 	  24.7301	 0.00633 	   2.4730	 0.06087 	  73.5000	 0.00115 	  73.5000	 0.00141 	   0.3675	 1.14258 	 0.000387	 0.00000 	 0.000387	 0.00000 	   7.3500	 0.00580 	   7.3500	 0.07268 
	  74	  75.1998	 0.00133 	  25.0666	 0.00628 	   2.5067	 0.06248 	  74.5000	 0.00115 	  74.5000	 0.00140 	   0.3725	 1.13403 	 0.000394	 0.00000 	 0.000394	 0.00000 	   7.4500	 0.00563 	   7.4500	 0.07091 
	  75	  76.2092	 0.00132 	  25.4031	 0.00622 	   2.5403	 0.06408 	  75.5000	 0.00116 	  75.5000	 0.00139 	   0.3775	 1.12841 	 0.000402	 0.00000 	 0.000402	 0.00000 	   7.5500	 0.00625 	   7.5500	 0.07185 
	  76	  77.2186	 0.00132 	  25.7395	 0.00617 	   2.5740	 0.06568 	  76.5000	 0.00116 	  76.5000	 0.00137 	   0.3825	 1.16171 	 0.000409	 0.00000 	 0.000409	 0.00000 	   7.6500	 0.00587 	   7.6500	 0.06780 
	  77	  78.2280	 0.00131 	  26.0760	 0.00611 	   2.6076	 0.06727 	  77.5000	 0.00116 	  77.5000	 0.00135 	   0.3875	 1.11108 	 0.000417	 0.00000 	 0.000417	 0.00000 	   7.7500	 0.00618 	   7.7500	 0.06855 
	  78	  79.2374	 0.00130 	  26.4125	 0.00606 	   2.6412	 0.06884 	  78.5000	 0.00117 	  78.5000	 0.00134 	   0.3925	 1.12841 	 0.000425	 0.00000 	 0.000425	 0.00000 	   7.8500	 0.00623 	   7.8500	 0.06683 
	  79	  80.2468	 0.00129 	  26.7489	 0.00601 	   2.6749	 0.07041 	  79.5000	 0.00119 	  79.5000	 0.00133 	   0.3975	 1.11513 	 0.000433	 0.00000 	 0.000433	 0.00000 	   7.9500	 0.00654 	   7.9500	 0.06485 
	  80	  81.2562	 0.00128 	  27.0854	 0.00596 	   2.7085	 0.07196 	  80.5000	 0.00120 	  80.5000	 0.00132 	   0.4025	 1.15406 	 0.000441	 0.00000 	 0.000441	 0.00000 	   8.0500	 0.00707 	   8.0500	 0.06295 
	  81	  82.2656	 0.00128 	  27.4219	 0.00591 	   2.7422	 0.07349 	  81.5000	 0.00121 	  81.5000	 0.00131 	   0.4075	 1.17004 	 0.000449	 0.00000 	 0.000449	 0.00000 	   8.1500	 0.00720 	   8.1500	 0.06211 
	  82	  83.2750	 0.00127 	  27.7583	 0.00586 	   2.7758	 0.07501 	  82.5000	 0.00121 	  82.5000	 0.00130 	   0.4125	 1.16126 	 0.000457	 0.00000 	 0.000457	 0.00000 	   8.2500	 0.00719 	   8.2500	 0.06092 
	  83	  84.2844	 0.00126 	  28.0948	 0.00581 	   2.8095	 0.07652 	  83.5000	 0.00122 	  83.5000	 0.00130 	   0.4175	 1.14123 	 0.000466	 0.00000 	 0.000466	 0.00000 	   8.3500	 0.00779 	   8.3500	 0.05995 
	  84	  85.2938	 0.00125 	  28.4313	 0.00577 	   2.8431	 0.07800 	  84.5000	 0.00124 	  84.5000	 0.00130 	   0.4225	 1.16891 	 0.000474	 0.00000 	 0.000474	 0.00000 	   8.4500	 0.00673 	   8.4500	 0.05738 
	  85	  86.3032	 0.00125 	  28.7677	 0.00572 	   2.8768	 0.07946 	  85.5000	 0.00125 	  85.5000	 0.00130 	   0.4275	 1.09982 	 0.000483	 0.00000 	 0.000483	 0.00000 	   8.5500	 0.00748 	   8.5500	 0.05557 
	  86	  87.3126	 0.00124 	  29.1042	 0.00567 	   2.9104	 0.08090 	  86.5000	 0.00126 	  86.5000	 0.00130 	   0.4325	 1.11288 	 0.000492	 0.00000 	 0.000492	 0.00000 	   8.6500	 0.00783 	   8.6500	 0.05482 
	  87	  88.3219	 0.00123 	  29.4406	 0.00563 	   2.9441	 0.08232 	  87.5000	 0.00127 	  87.5000	 0.00131 	   0.4375	 1.09037 	 0.000501	 0.00000 	 0.000501	 0.00000 	   8.7500	 0.00776 	   8.7500	 0.05348 
	  88	  89.3313	 0.00123 	  29.7771	 0.00558 	   2.9777	 0.08372 	  88.5000	 0.00127 	  88.5000	 0.00132 	   0.4425	 1.06674 	 0.000511	 0.00000 	 0.000511	 0.00000 	   8.8500	 0.00761 	   8.8500	 0.05379 
	  89	  90.3407	 0.00122 	  30.1136	 0.00554 	   3.0114	 0.08509 	  89.5000	 0.00128 	  89.5000	 0.00133 	   0.4475	 1.05526 	 0.000520	 0.00000 	 0.000520	 0.00000 	   8.9500	 0.00792 	   8.9500	 0.05079 
	  90	  91.3501	 0.00122 	  30.4500	 0.00550 	   3.0450	 0.08644 	  90.5000	 0.00128 	  90.5000	 0.00134 	   0.4525	 1.02196 	 0.000530	 0.00000 	 0.000530	 0.00000 	   9.0500	 0.00756 	   9.0500	 0.04983 
	  91	  92.3595	 0.00121 	  30.7865	 0.00545 	   3.0787	 0.08777 	  91.5000	 0.00128 	  91.5000	 0.00135 	   0.4575	 0.99247 	 0.000540	 0.00000 	 0.000540	 0.00000 	   9.1500	 0.00751 	   9.1500	 0.04801 
	  92	  93.3689	 0.00120 	  31.1230	 0.00541 	   3.1123	 0.08907 	  92.5000	 0.00127 	  92.5000	 0.00135 	   0.4625	 1.03501 	 0.000550	 0.00000 	 0.000550	 0.00000 	   9.2500	 0.00776 	   9.2500	 0.04873 
	  93	  94.3783	 0.00120 	  31.4594	 0.00537 	   3.1459	 0.09034 	  93.5000	 0.00127 	  93.5000	 0.00134 	   0.4675	 0.99000 	 0.000560	 0.00000 	 0.000560	 0.00000 	   9.3500	 0.00760 	   9.3500	 0.04707 
	  94	  95.3877	 0.00119 	  31.7959	 0.00533 	   3.1796	 0.09158 	  94.5000	 0.00126 	  94.5000	 0.00134 	   0.4725	 0.96952 	 0.000570	 0.00000 	 0.000570	 0.00000 	   9.4500	 0.00878 	   9.4500	 0.04506 
	  95	  96.3971	 0.00119 	  32.1324	 0.00529 	   3.2132	 0.09280 	  95.5000	 0.00126 	  95.5000	 0.00133 	   0.4775	 0.96772 	 0.000581	 0.00000 	 0.000581	 0.00000 	   9.5500	 0.00873 	   9.5500	 0.04364 
	  96	  97.4065	 0.00118 	  32.4688	 0.00525 	   3.2469	 0.09399 	  96.5000	 0.00125 	  96.5000	 0.00132 	   0.4825	 0.95129 	 0.000592	 0.00000 	 0.000592	 0.00000 	   9.6500	 0.00760 	   9.6500	 0.04441 
	  97	  98.4159	 0.00118 	  32.8053	 0.00521 	   3.2805	 0.09515 	  97.5000	 0.00125 	  97.5000	 0.00131 	   0.4875	 0.94724 	 0.000603	 0.00000 	 0.000603	 0.00000 	   9.7500	 0.00913 	   9.7500	 0.04201 
	  98	  99.4253	 0.00117 	  33.1418	 0.00518 	   3.3142	 0.09628 	  98.5000	 0.00125 	  98.5000	 0.00130 	   0.4925	 0.93104 	 0.000614	 0.00000 	 0.000614	 0.00000 	   9.8500	 0.00823 	   9.8500	 0.04316 
	  99	 100.4347	 0.00117 	  33.4782	 0.00514 	   3.3478	 0.09738 	  99.5000	 0.00126 	  99.5000	 0.00129 	   0.4975	 0.93261 	 0.000625	 0.00000 	 0.000625	 0.00000 	   9.9500	 0.00828 	   9.9500	 0.03918 
	 100	 101.4441	 0.00116 	  33.8147	 0.00510 	   3.3815	 0.09845 	 100.5000	 0.00126 	 100.5000	 0.00128 	   0.5025	 0.88963 	 0.000637	 0.00000 	 0.000637	 0.00000 	  10.0500	 0.00940 	  10.0500	 0.03936 
	 101	 102.4535	 0.00116 	  34.1512	 0.00507 	   3.4151	 0.09950 	 101.5000	 0.00127 	 101.5000	 0.00127 	   0.5075	 0.89233 	 0.000649	 0.00000 	 0.000649	 0.00000 	  10.1500	 0.00915 	  10.1500	 0.03958 
	 102	 103.4629	 0.00116 	  34.4876	 0.00503 	   3.4488	 0.10051 	 102.5000	 0.00128 	 102.5000	 0.00127 	   0.5125	 0.89300 	 0.000661	 0.00000 	 0.000661	 0.00000 	  10.2500	 0.00918 	  10.2500	 0.03917 
	 103	 104.4722	 0.00115 	  34.8241	 0.00499 	   3.4824	 0.10149 	 103.5000	 0.00128 	 103.5000	 0.00127 	   0.5175	 0.85182 	 0.000673	 0.00000 	 0.000673	 0.00000 	  10.3500	 0.00897 	  10.3500	 0.03968 
	 104	 105.4816	 0.00115 	  35.1605	 0.00496 	   3.5161	 0.10245 	 104.5000	 0.00128 	 104.5000	 0.00127 	   0.5225	 0.86104 	 0.000685	 0.00000 	 0.000685	 0.00000 	  10.4500	 0.00931 	  10.4500	 0.03739 
	 105	 106.4910	 0.00114 	  35.4970	 0.00493 	   3.5497	 0.10337 	 105.5000	 0.00129 	 105.5000	 0.00127 	   0.5275	 0.87387 	 0.000698	 0.00000 	 0.000698	 0.00000 	  10.5500	 0.00940 	  10.5500	 0.03743 
	 106	 107.5004	 0.00114 	  35.8335	 0.00489 	   3.5833	 0.10426 	 106.5000	 0.00128 	 106.5000	 0.00126 	   0.5325	 0.88715 	 0.000711	 0.00000 	 0.000711	 0.00000 	  10.6500	 0.00964 	  10.6500	 0.03545 
	 107	 108.5098	 0.00113 	  36.1699	 0.00486 	   3.6170	 0.10513 	 107.5000	 0.00128 	 107.5000	 0.00126 	   0.5375	 0.90898 	 0.000724	 0.00000 	 0.000724	 0.00000 	  10.7500	 0.01013 	  10.7500	 0.03503 
	 108	 109.5192	 0.00113 	  36.5064	 0.00483 	   3.6506	 0.10596 	 108.5000	 0.00128 	 108.5000	 0.00125 	   0.5425	 0.87927 	 0.000738	 0.00000 	 0.000738	 0.00000 	  10.8500	 0.00999 	  10.8500	 0.03433 
	 109	 110.5286	 0.00113 	  36.8429	 0.00480 	   3.6843	 0.10676 	 109.5000	 0.00128 	 109.5000	 0.00124 	   0.5475	 0.88805 	 0.000752	 0.00000 	 0.000752	 0.00000 	  10.9500	 0.01026 	  10.9500	 0.03282 
	 110	 111.5380	 0.00112 	  37.1793	 0.00476 	   3.7179	 0.10754 	 110.5000	 0.00128 	 110.5000	 0.00123 	   0.5525	 0.87837 	 0.000766	 0.00000 	 0.000766	 0.00000 	  11.0500	 0.00999 	  11.0500	 0.03251 
	 111	 112.5474	 0.00112 	  37.5158	 0.00473 	   3.7516	 0.10829 	 111.5000	 0.00127 	 111.5000	 0.00122 	   0.5575	 0.88805 	 0.000780	 0.00000 	 0.000780	 0.00000 	  11.1500	 0.01079 	  11.1500	 0.03165 
	 112	 113.5568	 0.00112 	  37.8523	 0.00470 	   3.7852	 0.10900 	 112.5000	 0.00127 	 112.5000	 0.00121 	   0.5625	 0.86960 	 0.000794	 0.00000 	 0.000794	 0.00000 	  11.2500	 0.01003 	  11.2500	 0.03166 
	 113	 114.5662	 0.00111 	  38.1887	 0.00467 	   3.8189	 0.10969 	 113.5000	 0.00127 	 113.5000	 0.00121 	   0.5675	 0.85767 	 0.000809	 0.00000 	 0.000809	 0.00000 	  11.3500	 0.01010 	  11.3500	 0.03048 
	 114	 115.5756	 0.00111 	  38.5252	 0.00464 	   3.8525	 0.11035 	 114.5000	 0.00127 	 114.5000	 0.00121 	   0.5725	 0.86510 	 0.000824	 0.00000 	 0.000824	 0.00000 	  11.4500	 0.00974 	  11.4500	 0.03135 
	 115	 116.5850	 0.00111 	  38.8617	 0.00462 	   3.8862	 0.11099 	 115.5000	 0.00127 	 115.5000	 0.00120 	   0.5775	 0.85227 	 0.000839	 0.00000 	 0.000839	 0.00000 	  11.5500	 0.00990 	  11.5500	 0.02916 
	 116	 117.5944	 0.00110 	  39.1981	 0.00459 	   3.9198	 0.11159 	 116.5000	 0.00127 	 116.5000	 0.00120 	   0.5825	 0.84169 	 0.000855	 0.00000 	 0.000855	 0.00000 	  11.6500	 0.00999 	  11.6500	 0.02913 
	 117	 118.6038	 0.00110 	  39.5346	 0.00456 	   3.9535	 0.11217 	 117.5000	 0.00127 	 117.5000	 0.00120 	   0.5875	 0.84687 	 0.000871	 0.00000 	 0.000871	 0.00000 	  11.7500	 0.01052 	  11.7500	 0.02638 
	 118	 119.6132	 0.00110 	  39.8711	 0.00453 	   3.9871	 0.11272 	 118.5000	 0.00128 	 118.5000	 0.00119 	   0.5925	 0.83899 	 0.000887	 0.00000 	 0.000887	 0.00000 	  11.8500	 0.01033 	  11.8500	 0.02738 
	 119	 120.6225	 0.00109 	  40.2075	 0.00450 	   4.0208	 0.11325 	 119.5000	 0.00128 	 119.5000	 0.00119 	   0.5975	 0.79038 	 0.000904	 0.00000 	 0.000904	 0.00000 	  11.9500	 0.01079 	  11.9500	 0.02690 
	 120	 121.6319	 0.00109 	  40.5440	 0.00448 	   4.0544	 0.11375 	 120.5000	 0.00128 	 120.5000	 0.00118 	   0.6025	 0.77778 	 0.000920	 0.00000 	 0.000920	 0.00000 	  12.0500	 0.01104 	  12.0500	 0.02812 
	 121	 122.6413	 0.00109 	  40.8804	 0.00445 	   4.0880	 0.11422 	 121.5000	 0.00128 	 121.5000	 0.00118 	   0.6075	 0.73232 	 0.000938	 0.00000 	 0.000938	 0.00000 	  12.1500	 0.01168 	  12.1500	 0.02649 
	 122	 123.6507	 0.00108 	  41.2169	 0.00442 	   4.1217	 0.11468 	 122.5000	 0.00128 	 122.5000	 0.00118 	   0.6125	 0.73682 	 0.000955	 0.00000 	 0.000955	 0.00000 	  12.2500	 0.01093 	  12.2500	 0.02653 
	 123	 124.6601	 0.00108 	  41.5534	 0.00440 	   4.1553	 0.11510 	 123.5000	 0.00129 	 123.5000	 0.00118 	   0.6175	 0.71071 	 0.000973	 0.00000 	 0.000973	 0.00000 	  12.3500	 0.01090 	  12.3500	 0.02420 
	 124	 125.6695	 0.00108 	  41.8898	 0.00437 	   4.1890	 0.11550 	 124.5000	 0.00129 	 124.5000	 0.00118 	   0.6225	 0.70688 	 0.000991	 0.00000 	 0.000991	 0.00000 	  12.4500	 0.01093 	  12.4500	 0.02392 
	 125	 126.6789	 0.00108 	  42.2263	 0.00435 	   4.2226	 0.11588 	 125.5000	 0.00129 	 125.5000	 0.00119 	   0.6275	 0.72849 	 0.001009	 0.00000 	 0.001009	 0.00000 	  12.5500	 0.01141 	  12.5500	 0.02424 
	 126	 127.6883	 0.00107 	  42.5628	 0.00432 	   4.2563	 0.11624 	 126.5000	 0.00129 	 126.5000	 0.00119 	   0.6325	 0.69676 	 0.001028	 0.00000 	 0.001028	 0.00000 	  12.6500	 0.01107 	  12.6500	 0.02387 
	 127	 128.6977	 0.00107 	  42.8992	 0.00430 	   4.2899	 0.11658 	 127.5000	 0.00130 	 127.5000	 0.00120 	   0.6375	 0.67763 	 0.001047	 0.00000 	 0.001047	 0.00000 	  12.7500	 0.01195 	  12.7500	 0.02290 
	 128	 129.7071	 0.00107 	  43.2357	 0.00428 	   4.3236	 0.11689 	 128.5000	 0.00130 	 128.5000	 0.00121 	   0.6425	 0.65017 	 0.001067	 0.00000 	 0.001067	 0.00000 	  12.8500	 0.01110 	  12.8500	 0.02278 
	 129	 130.7165	 0.00107 	  43.5722	 0.00425 	   4.3572	 0.11718 	 129.5000	 0.00130 	 129.5000	 0.00121 	   0.6475	 0.62564 	 0.001086	 0.00000 	 0.001086	 0.00000 	  12.9500	 0.01171 	  12.9500	 0.02137 
	 130	 131.7259	 0.00106 	  43.9086	 0.00423 	   4.3909	 0.11745 	 130.5000	 0.00131 	 130.5000	 0.00121 	   0.6525	 0.60786 	 0.001107	 0.00000 	 0.001107	 0.00000 	  13.0500	 0.01207 	  13.0500	 0.02186 
	 131	 132.7353	 0.00106 	  44.2451	 0.00421 	   4.4245	 0.11770 	 131.5000	 0.00131 	 131.5000	 0.00121 	   0.6575	 0.60606 	 0.001127	 0.00000 	 0.001127	 0.00000 	  13.1500	 0.01174 	  13.1500	 0.02124 
	 132	 133.7447	 0.00106 	  44.5816	 0.00418 	   4.4582	 0.11793 	 132.5000	 0.00131 	 132.5000	 0.00121 	   0.6625	 0.57185 	 0.001148	 0.00000 	 0.001148	 0.00000 	  13.2500	 0.01222 	  13.2500	 0.02075 
	 133	 134.7541	 0.00106 	  44.9180	 0.00416 	   4.4918	 0.11814 	 133.5000	 0.00131 	 133.5000	 0.00121 	   0.6675	 0.59256 	 0.001169	 0.00000 	 0.001169	 0.00000 	  13.3500	 0.01170 	  13.3500	 0.02083 
	 134	 135.7635	 0.00105 	  45.2545	 0.00414 	   4.5254	 0.11834 	 134.5000	 0.00131 	 134.5000	 0.00120 	   0.6725	 0.58221 	 0.001191	 0.00000 	 0.001191	 0.00000 	  13.4500	 0.01144 	  13.4500	 0.02009 
	 135	 136.7728	 0.00105 	  45.5909	 0.00412 	   4.5591	 0.11851 	 135.5000	 0.00131 	 135.5000	 0.00119 	   0.6775	 0.56735 	 0.001213	 0.00000 	 0.001213	 0.00000 	  13.5500	 0.01225 	  13.5500	 0.01931 
	 136	 137.7822	 0.00105 	  45.9274	 0.00410 	   4.5927	 0.11867 	 136.5000	 0.00130 	 136.5000	 0.00118 	   0.6825	 0.54305 	 0.001236	 0.00000 	 0.001236	 0.00000 	  13.6500	 0.01126 	  13.6500	 0.01994 
	 137	 138.7916	 0.00105 	  46.2639	 0.00408 	   4.6264	 0.11881 	 137.5000	 0.00130 	 137.5000	 0.00117 	   0.6875	 0.52774 	 0.001259	 0.00000 	 0.001259	 0.00000 	  13.7500	 0.01247 	  13.7500	 0.01955 
	 138	 139.8010	 0.00104 	  46.6003	 0.00406 	   4.6600	 0.11893 	 138.5000	 0.00130 	 138.5000	 0.00116 	   0.6925	 0.51267 	 0.001282	 0.00000 	 0.001282	 0.00000 	  13.8500	 0.01161 	  13.8500	 0.01759 
	 139	 140.8104	 0.00104 	  46.9368	 0.00404 	   4.6937	 0.11903 	 139.5000	 0.00129 	 139.5000	 0.00115 	   0.6975	 0.51424 	 0.001306	 0.00000 	 0.001306	 0.00000 	  13.9500	 0.01200 	  13.9500	 0.01860 
	 140	 141.8198	 0.00104 	  47.2733	 0.00402 	   4.7273	 0.11912 	 140.5000	 0.00129 	 140.5000	 0.00114 	   0.7025	 0.51042 	 0.001330	 0.00000 	 0.001330	 0.00000 	  14.0500	 0.01213 	  14.0500	 0.01764 
	 141	 142.8292	 0.00104 	  47.6097	 0.00400 	   4.7610	 0.11920 	 141.5000	 0.00128 	 141.5000	 0.00113 	   0.7075	 0.49061 	 0.001355	 0.00000 	 0.001355	 0.00000 	  14.1500	 0.01176 	  14.1500	 0.01798 
	 142	 143.8386	 0.00104 	  47.9462	 0.00398 	   4.7946	 0.11926 	 142.5000	 0.00128 	 142.5000	 0.00113 	   0.7125	 0.47463 	 0.001380	 0.00000 	 0.001380	 0.00000 	  14.2500	 0.01287 	  14.2500	 0.01707 
	 143	 144.8480	 0.00103 	  48.2827	 0.00396 	   4.8283	 0.11930 	 143.5000	 0.00128 	 143.5000	 0.00113 	   0.7175	 0.46676 	 0.001406	 0.00000 	 0.001406	 0.00000 	  14.3500	 0.01210 	  14.3500	 0.01698 
	 144	 145.8574	 0.00103 	  48.6191	 0.00394 	   4.8619	 0.11933 	 144.5000	 0.00128 	 144.5000	 0.00112 	   0.7225	 0.45978 	 0.001432	 0.00000 	 0.001432	 0.00000 	  14.4500	 0.01255 	  14.4500	 0.01584 
	 145	 146.8668	 0.00103 	  48.9556	 0.00392 	   4.8956	 0.11934 	 145.5000	 0.00128 	 145.5000	 0.00112 	   0.7275	 0.44222 	 0.001459	 0.00000 	 0.001459	 0.00000 	  14.5500	 0.01231 	  14.5500	 0.01632 
	 146	 147.8762	 0.00103 	  49.2921	 0.00390 	   4.9292	 0.11934 	 146.5000	 0.00128 	 146.5000	 0.00113 	   0.7325	 0.43862 	 0.001486	 0.00000 	 0.001486	 0.00000 	  14.6500	 0.01229 	  14.6500	 0.01567 
	 147	 148.8856	 0.00103 	  49.6285	 0.00389 	   4.9629	 0.11933 	 147.5000	 0.00129 	 147.5000	 0.00113 	   0.7375	 0.42332 	 0.001514	 0.00000 	 0.001514	 0.00000 	  14.7500	 0.01266 	  14.7500	 0.01583 
	 148	 149.8950	 0.00103 	  49.9650	 0.00387 	   4.9965	 0.11931 	 148.5000	 0.00129 	 148.5000	 0.00114 	   0.7425	 0.42287 	 0.001542	 0.00000 	 0.001542	 0.00000 	  14.8500	 0.01257 	  14.8500	 0.01580 
	 149	 150.9044	 0.00102 	  50.3015	 0.00385 	   5.0301	 0.11927 	 149.5000	 0.00130 	 149.5000	 0.00114 	   0.7475	 0.40622 	 0.001570	 0.00000 	 0.001570	 0.00000 	  14.9500	 0.01329 	  14.9500	 0.01547 
	 150	 151.9138	 0.00102 	  50.6379	 0.00383 	   5.0638	 0.11922 	 150.5000	 0.00130 	 150.5000	 0.00114 	   0.7525	 0.38371 	 0.001600	 0.00000 	 0.001600	 0.00000 	  15.0500	 0.01330 	  15.0500	 0.01436 
	 151	 152.9231	 0.00102 	  50.9744	 0.00382 	   5.0974	 0.11916 	 151.5000	 0.00130 	 151.5000	 0.00115 	   0.7575	 0.39969 	 0.001629	 0.00000 	 0.001629	 0.00000 	  15.1500	 0.01348 	  15.1500	 0.01490 
	 152	 153.9325	 0.00102 	  51.3108	 0.00380 	   5.1311	 0.11909 	 152.5000	 0.00130 	 152.5000	 0.00115 	   0.7625	 0.35986 	 0.001660	 0.00000 	 0.001660	 0.00000 	  15.2500	 0.01254 	  15.2500	 0.01542 
	 153	 154.9419	 0.00102 	  51.6473	 0.00378 	   5.1647	 0.11900 	 153.5000	 0.00130 	 153.5000	 0.00115 	   0.7675	 0.37831 	 0.001690	 0.00000 	 0.001690	 0.00000 	  15.3500	 0.01201 	  15.3500	 0.01367 
	 154	 155.9513	 0.00101 	  51.9838	 0.00377 	   5.1984	 0.11891 	 154.5000	 0.00130 	 154.5000	 0.00114 	   0.7725	 0.35783 	 0.001722	 0.00000 	 0.001722	 0.00000 	  15.4500	 0.01248 	  15.4500	 0.01385 
	 155	 156.9607	 0.00101 	  52.3202	 0.00375 	   5.2320	 0.11880 	 155.5000	 0.00130 	 155.5000	 0.00114 	   0.7775	 0.34905 	 0.001754	 0.00000 	 0.001754	 0.00000 	  15.5500	 0.01236 	  15.5500	 0.01437 
	 156	 157.9701	 0.00101 	  52.6567	 0.00373 	   5.2657	 0.11869 	 156.5000	 0.00130 	 156.5000	 0.00113 	   0.7825	 0.37021 	 0.001786	 0.00000 	 0.001786	 0.00000 	  15.6500	 0.01221 	  15.6500	 0.01398 
	 157	 158.9795	 0.00101 	  52.9932	 0.00372 	   5.2993	 0.11856 	 157.5000	 0.00130 	 157.5000	 0.00113 	   0.7875	 0.34523 	 0.001820	 0.00000 	 0.001820	 0.00000 	  15.7500	 0.01286 	  15.7500	 0.01248 
	 158	 159.9889	 0.00101 	  53.3296	 0.00370 	   5.3330	 0.11843 	 158.5000	 0.00130 	 158.5000	 0.00112 	   0.7925	 0.32790 	 0.001854	 0.00000 	 0.001854	 0.00000 	  15.8500	 0.01310 	  15.8500	 0.01319 
	 159	 160.9983	 0.00101 	  53.6661	 0.00369 	   5.3666	 0.11828 	 159.5000	 0.00131 	 159.5000	 0.00112 	   0.7975	 0.34230 	 0.001888	 0.00000 	 0.001888	 0.00000 	  15.9500	 0.01405 	  15.9500	 0.01337 
	 160	 162.0077	 0.00101 	  54.0026	 0.00367 	   5.4003	 0.11813 	 160.5000	 0.00131 	 160.5000	 0.00111 	   0.8025	 0.33443 	 0.001923	 0.00000 	 0.001923	 0.00000 	  16.0500	 0.01260 	  16.0500	 0.01202 
	 161	 163.0171	 0.00100 	  54.3390	 0.00366 	   5.4339	 0.11797 	 161.5000	 0.00131 	 161.5000	 0.00111 	   0.8075	 0.31597 	 0.001959	 0.00000 	 0.001959	 0.00000 	  16.1500	 0.01323 	  16.1500	 0.01178 
	 162	 164.0265	 0.00100 	  54.6755	 0.00364 	   5.4675	 0.11780 	 162.5000	 0.00131 	 162.5000	 0.00110 	   0.8125	 0.30539 	 0.001995	 0.00000 	 0.001995	 0.00000 	  16.2500	 0.01258 	  16.2500	 0.01182 
	 163	 165.0359	 0.00100 	  55.0120	 0.00363 	   5.5012	 0.11762 	 163.5000	 0.00131 	 163.5000	 0.00110 	   0.8175	 0.29302 	 0.002032	 0.00000 	 0.002032	 0.00000 	  16.3500	 0.01314 	  16.3500	 0.01153 
	 164	 166.0453	 0.00100 	  55.3484	 0.00361 	   5.5348	 0.11743 	 164.5000	 0.00131 	 164.5000	 0.00110 	   0.8225	 0.30067 	 0.002070	 0.00000 	 0.002070	 0.00000 	  16.4500	 0.01264 	  16.4500	 0.01162 
	 165	 167.0547	 0.00100 	  55.6849	 0.00360 	   5.5685	 0.11724 	 165.5000	 0.00131 	 165.5000	 0.00110 	   0.8275	 0.27996 	 0.002109	 0.00000 	 0.002109	 0.00000 	  16.5500	 0.01279 	  16.5500	 0.01164 
	 166	 168.0640	 0.00100 	  56.0213	 0.00359 	   5.6021	 0.11703 	 166.5000	 0.00131 	 166.5000	 0.00110 	   0.8325	 0.28289 	 0.002148	 0.00000 	 0.002148	 0.00000 	  16.6500	 0.01276 	  16.6500	 0.01096 
	 167	 169.0734	 0.00100 	  56.3578	 0.00357 	   5.6358	 0.11683 	 167.5000	 0.00131 	 167.5000	 0.00110 	   0.8375	 0.27659 	 0.002188	 0.00000 	 0.002188	 0.00000 	  16.7500	 0.01304 	  16.7500	 0.01125 
	 168	 170.0828	 0.00099 	  56.6943	 0.00356 	   5.6694	 0.11661 	 168.5000	 0.00132 	 168.5000	 0.00110 	   0.8425	 0.27929 	 0.002228	 0.00000 	 0.002228	 0.00000 	  16.8500	 0.01341 	  16.8500	 0.01052 
	 169	 171.0922	 0.00099 	  57.0307	 0.00355 	   5.7031	 0.11639 	 169.5000	 0.00131 	 169.5000	 0.00110 	   0.8475	 0.26286 	 0.002270	 0.00000 	 0.002270	 0.00000 	  16.9500	 0.01425 	  16.9500	 0.01080 
	 170	 172.1016	 0.00099 	  57.3672	 0.00353 	   5.7367	 0.11616 	 170.5000	 0.00131 	 170.5000	 0.00109 	   0.8525	 0.27974 	 0.002312	 0.00000 	 0.002312	 0.00000 	  17.0500	 0.01337 	  17.0500	 0.01105 
	 171	 173.1110	 0.00099 	  57.7037	 0.00352 	   5.7704	 0.11592 	 171.5000	 0.00131 	 171.5000	 0.00109 	   0.8575	 0.26106 	 0.002355	 0.00000 	 0.002355	 0.00000 	  17.1500	 0.01326 	  17.1500	 0.01024 
	 172	 174.1204	 0.00099 	  58.0401	 0.00351 	   5.8040	 0.11568 	 172.5000	 0.00130 	 172.5000	 0.00108 	   0.8625	 0.25228 	 0.002399	 0.00000 	 0.002399	 0.00000 	  17.2500	 0.01299 	  17.2500	 0.00980 
	 173	 175.1298	 0.00099 	  58.3766	 0.00349 	   5.8377	 0.11544 	 173.5000	 0.00130 	 173.5000	 0.00108 	   0.8675	 0.25161 	 0.002443	 0.00000 	 0.002443	 0.00000 	  17.3500	 0.01423 	  17.3500	 0.01069 
	 174	 176.1392	 0.00099 	  58.7131	 0.00348 	   5.8713	 0.11518 	 174.5000	 0.00129 	 174.5000	 0.00107 	   0.8725	 0.23450 	 0.002489	 0.00000 	 0.002489	 0.00000 	  17.4500	 0.01385 	  17.4500	 0.00997 
	 175	 177.1486	 0.00099 	  59.0495	 0.00347 	   5.9050	 0.11492 	 175.5000	 0.00129 	 175.5000	 0.00106 	   0.8775	 0.23383 	 0.002535	 0.00000 	 0.002535	 0.00000 	  17.5500	 0.01358 	  17.5500	 0.01008 
	 176	 178.1580	 0.00098 	  59.3860	 0.00346 	   5.9386	 0.11466 	 176.5000	 0.00129 	 176.5000	 0.00106 	   0.8825	 0.23473 	 0.002582	 0.00000 	 0.002582	 0.00000 	  17.6500	 0.01296 	  17.6500	 0.00932 
	 177	 179.1674	 0.00098 	  59.7225	 0.00345 	   5.9722	 0.11439 	 177.5000	 0.00129 	 177.5000	 0.00105 	   0.8875	 0.23810 	 0.002630	 0.00000 	 0.002630	 0.00000 	  17.7500	 0.01464 	  17.7500	 0.00967 
	 178	 180.1768	 0.00098 	  60.0589	 0.00343 	   6.0059	 0.11412 	 178.5000	 0.00129 	 178.5000	 0.00104 	   0.8925	 0.21875 	 0.002679	 0.00000 	 0.002679	 0.00000 	  17.8500	 0.01330 	  17.8500	 0.00954 
	 179	 181.1862	 0.00098 	  60.3954	 0.00342 	   6.0395	 0.11384 	 179.5000	 0.00129 	 179.5000	 0.00104 	   0.8975	 0.23180 	 0.002729	 0.00000 	 0.002729	 0.00000 	  17.9500	 0.01418 	  17.9500	 0.00843 
	 180	 182.1956	 0.00098 	  60.7319	 0.00341 	   6.0732	 0.11355 	 180.5000	 0.00130 	 180.5000	 0.00104 	   0.9025	 0.21965 	 0.002780	 0.00000 	 0.002780	 0.00000 	  18.0500	 0.01319 	  18.0500	 0.00852 
	 181	 183.2050	 0.00098 	  61.0683	 0.00340 	   6.1068	 0.11327 	 181.5000	 0.00130 	 181.5000	 0.00104 	   0.9075	 0.22032 	 0.002831	 0.00000 	 0.002831	 0.00000 	  18.1500	 0.01380 	  18.1500	 0.00873 
	 182	 184.2143	 0.00098 	  61.4048	 0.00339 	   6.1405	 0.11297 	 182.5000	 0.00130 	 182.5000	 0.00104 	   0.9125	 0.21942 	 0.002884	 0.00000 	 0.002884	 0.00000 	  18.2500	 0.01430 	  18.2500	 0.00837 
	 183	 185.2237	 0.00098 	  61.7412	 0.00338 	   6.1741	 0.11268 	 183.5000	 0.00130 	 183.5000	 0.00104 	   0.9175	 0.20682 	 0.002938	 0.00000 	 0.002938	 0.00000 	  18.3500	 0.01300 	  18.3500	 0.00859 
	 184	 186.2331	 0.00098 	  62.0777	 0.00337 	   6.2078	 0.11237 	 184.5000	 0.00130 	 184.5000	 0.00105 	   0.9225	 0.19602 	 0.002992	 0.00000 	 0.002992	 0.00000 	  18.4500	 0.01385 	  18.4500	 0.00891 
	 185	 187.2425	 0.00097 	  62.4142	 0.00336 	   6.2414	 0.11207 	 185.5000	 0.00130 	 185.5000	 0.00105 	   0.9275	 0.20277 	 0.003048	 0.00000 	 0.003048	 0.00000 	  18.5500	 0.01399 	  18.5500	 0.00802 
	 186	 188.2519	 0.00097 	  62.7506	 0.00334 	   6.2751	 0.11176 	 186.5000	 0.00129 	 186.5000	 0.00105 	   0.9325	 0.20997 	 0.003105	 0.00000 	 0.003105	 0.00000 	  18.6500	 0.01321 	  18.6500	 0.00744 
	 187	 189.2613	 0.00097 	  63.0871	 0.00333 	   6.3087	 0.11145 	 187.5000	 0.00129 	 187.5000	 0.00105 	   0.9375	 0.20457 	 0.003162	 0.00000 	 0.003162	 0.00000 	  18.7500	 0.01396 	  18.7500	 0.00798 
	 188	 190.2707	 0.00097 	  63.4236	 0.00332 	   6.3424	 0.11113 	 188.5000	 0.00129 	 188.5000	 0.00105 	   0.9425	 0.19557 	 0.003221	 0.00000 	 0.003221	 0.00000 	  18.8500	 0.01378 	  18.8500	 0.00789 
	 189	 191.2801	 0.00097 	  63.7600	 0.00331 	   6.3760	 0.11081 	 189.5000	 0.00128 	 189.5000	 0.00105 	   0.9475	 0.19062 	 0.003281	 0.00000 	 0.003281	 0.00000 	  18.9500	 0.01374 	  18.9500	 0.00761 
	 190	 192.2895	 0.00097 	  64.0965	 0.00330 	   6.4096	 0.11048 	 190.5000	 0.00128 	 190.5000	 0.00105 	   0.9525	 0.17576 	 0.003342	 0.00000 	 0.003342	 0.00000 	  19.0500	 0.01382 	  19.0500	 0.00764 
	 191	 193.2989	 0.00097 	  64.4330	 0.00329 	   6.4433	 0.11016 	 191.5000	 0.00128 	 191.5000	 0.00105 	   0.9575	 0.18094 	 0.003404	 0.00000 	 0.003404	 0.00000 	  19.1500	 0.01443 	  19.1500	 0.00717 
	 192	 194.3083	 0.00097 	  64.7694	 0.00328 	   6.4769	 0.10982 	 192.5000	 0.00128 	 192.5000	 0.00105 	   0.9625	 0.16676 	 0.003467	 0.00000 	 0.003467	 0.00000 	  19.2500	 0.01395 	  19.2500	 0.00722 
	 193	 195.3177	 0.00097 	  65.1059	 0.00327 	   6.5106	 0.10949 	 193.5000	 0.00128 	 193.5000	 0.00106 	   0.9675	 0.16766 	 0.003532	 0.00000 	 0.003532	 0.00000 	  19.3500	 0.01410 	  19.3500	 0.00737 
	 194	 196.3271	 0.00096 	  65.4424	 0.00326 	   6.5442	 0.10915 	 194.5000	 0.00128 	 194.5000	 0.00106 	   0.9725	 0.17599 	 0.003597	 0.00000 	 0.003597	 0.00000 	  19.4500	 0.01440 	  19.4500	 0.00682 
	 195	 197.3365	 0.00096 	  65.7788	 0.00325 	   6.5779	 0.10881 	 195.5000	 0.00128 	 195.5000	 0.00106 	   0.9775	 0.17216 	 0.003664	 0.00000 	 0.003664	 0.00000 	  19.5500	 0.01494 	  19.5500	 0.00640 
	 196	 198.3459	 0.00096 	  66.1153	 0.00325 	   6.6115	 0.10847 	 196.5000	 0.00128 	 196.5000	 0.00107 	   0.9825	 0.14966 	 0.003733	 0.00000 	 0.003733	 0.00000 	  19.6500	 0.01558 	  19.6500	 0.00654 
	 197	 199.3553	 0.00096 	  66.4518	 0.00324 	   6.6452	 0.10812 	 197.5000	 0.00128 	 197.5000	 0.00107 	   0.9875	 0.15101 	 0.003802	 0.00000 	 0.003802	 0.00000 	  19.7500	 0.01438 	  19.7500	 0.00725 
	 198	 200.3646	 0.00096 	  66.7882	 0.00323 	   6.6788	 0.10777 	 198.5000	 0.00128 	 198.5000	 0.00107 	   0.9925	 0.15799 	 0.003873	 0.00000 	 0.003873	 0.00000 	  19.8500	 0.01347 	  19.8500	 0.00692 
	 199	 201.3740	 0.00096 	  67.1247	 0.00322 	   6.7125	 0.10741 	 199.5000	 0.00128 	 199.5000	 0.00108 	   0.9975	 0.15371 	 0.003945	 0.00000 	 0.003945	 0.00000 	  19.9500	 0.01412 	  19.9500	 0.00630 
	 200	 202.3834	 0.00096 	  67.4611	 0.00321 	   6.7461	 0.10706 	 200.5000	 0.00128 	 200.5000	 0.00108 	   1.0025	 0.14156 	 0.004018	 0.00000 	 0.004018	 0.00000 	  20.0500	 0.01471 	  20.0500	 0.00623 
	 201	 203.3928	 0.00096 	  67.7976	 0.00320 	   6.7798	 0.10670 	 201.5000	 0.00128 	 201.5000	 0.00108 	   1.0075	 0.14966 	 0.004093	 0.00000 	 0.004093	 0.00000 	  20.1500	 0.01390 	  20.1500	 0.00580 
	 202	 204.4022	 0.00096 	  68.1341	 0.00319 	   6.8134	 0.10634 	 202.5000	 0.00128 	 202.5000	 0.00108 	   1.0125	 0.13526 	 0.004169	 0.00000 	 0.004169	 0.00000 	  20.2500	 0.01448 	  20.2500	 0.00634 
	 203	 205.4116	 0.00096 	  68.4705	 0.00318 	   6.8471	 0.10597 	 203.5000	 0.00128 	 203.5000	 0.00108 	   1.0175	 0.13548 	 0.004246	 0.00000 	 0.004246	 0.00000 	  20.3500	 0.01468 	  20.3500	 0.00603 
	 204	 206.4210	 0.00096 	  68.8070	 0.00317 	   6.8807	 0.10560 	 204.5000	 0.00128 	 204.5000	 0.00107 	   1.0225	 0.13841 	 0.004325	 0.00000 	 0.004325	 0.00000 	  20.4500	 0.01437 	  20.4500	 0.00598 
	 205	 207.4304	 0.00096 	  69.1435	 0.00317 	   6.9143	 0.10523 	 205.5000	 0.00129 	 205.5000	 0.00107 	   1.0275	 0.12985 	 0.004406	 0.00000 	 0.004406	 0.00000 	  20.5500	 0.01349 	  20.5500	 0.00643 
	 206	 208.4398	 0.00095 	  69.4799	 0.00316 	   6.9480	 0.10486 	 206.5000	 0.00129 	 206.5000	 0.00106 	   1.0325	 0.12198 	 0.004487	 0.00000 	 0.004487	 0.00000 	  20.6500	 0.01494 	  20.6500	 0.00576 
	 207	 209.4492	 0.00095 	  69.8164	 0.00315 	   6.9816	 0.10448 	 207.5000	 0.00129 	 207.5000	 0.00105 	   1.0375	 0.11883 	 0.004571	 0.00000 	 0.004571	 0.00000 	  20.7500	 0.01455 	  20.7500	 0.00559 
	 208	 210.4586	 0.00095 	  70.1529	 0.00314 	   7.0153	 0.10411 	 208.5000	 0.00129 	 208.5000	 0.00105 	   1.0425	 0.11658 	 0.004656	 0.00000 	 0.004656	 0.00000 	  20.8500	 0.01479 	  20.8500	 0.00598 
	 209	 211.4680	 0.00095 	  70.4893	 0.00313 	   7.0489	 0.10373 	 209.5000	 0.00130 	 209.5000	 0.00104 	   1.0475	 0.12130 	 0.004742	 0.00000 	 0.004742	 0.00000 	  20.9500	 0.01414 	  20.9500	 0.00538 
	 210	 212.4774	 0.00095 	  70.8258	 0.00312 	   7.0826	 0.10334 	 210.5000	 0.00130 	 210.5000	 0.00103 	   1.0525	 0.11433 	 0.004831	 0.00000 	 0.004831	 0.00000 	  21.0500	 0.01502 	  21.0500	 0.00574 
	 211	 213.4868	 0.00095 	  71.1623	 0.00312 	   7.1162	 0.10296 	 211.5000	 0.00130 	 211.5000	 0.00103 	   1.0575	 0.11613 	 0.004920	 0.00000 	 0.004920	 0.00000 	  21.1500	 0.01405 	  21.1500	 0.00559 
	 212	 214.4962	 0.00095 	  71.4987	 0.00311 	   7.1499	 0.10257 	 212.5000	 0.00130 	 212.5000	 0.00103 	   1.0625	 0.11118 	   0.0050	 0.00000 	   0.0050	 0.00000 	  21.2500	 0.01418 	  21.2500	 0.00554 
	 213	 215.5056	 0.00095 	  71.8352	 0.00310 	   7.1835	 0.10218 	 213.5000	 0.00130 	 213.5000	 0.00102 	   1.0675	 0.10262 	   0.0051	 0.00000 	   0.0051	 0.00000 	  21.3500	 0.01448 	  21.3500	 0.00543 
	 214	 216.5149	 0.00095 	  72.1716	 0.00309 	   7.2172	 0.10178 	 214.5000	 0.00131 	 214.5000	 0.00102 	   1.0725	 0.10217 	   0.0052	 0.00000 	   0.0052	 0.00000 	  21.4500	 0.01439 	  21.4500	 0.00485 
	 215	 217.5243	 0.00095 	  72.5081	 0.00309 	   7.2508	 0.10139 	 215.5000	 0.00131 	 215.5000	 0.00102 	   1.0775	 0.10420 	   0.0053	 0.00000 	   0.0053	 0.00000 	  21.5500	 0.01434 	  21.5500	 0.00520 
	 216	 218.5337	 0.00095 	  72.8446	 0.00308 	   7.2845	 0.10099 	 216.5000	 0.00131 	 216.5000	 0.00102 	   1.0825	 0.09947 	   0.0054	 0.00000 	   0.0054	 0.00000 	  21.6500	 0.01500 	  21.6500	 0.00458 
	 217	 219.5431	 0.00095 	  73.1810	 0.00307 	   7.3181	 0.10059 	 217.5000	 0.00131 	 217.5000	 0.00102 	   1.0875	 0.10060 	   0.0055	 0.00000 	   0.0055	 0.00000 	  21.7500	 0.01423 	  21.7500	 0.00450 
	 218	 220.5525	 0.00094 	  73.5175	 0.00306 	   7.3518	 0.10019 	 218.5000	 0.00131 	 218.5000	 0.00102 	   1.0925	 0.09070 	   0.0056	 0.00000 	   0.0056	 0.00000 	  21.8500	 0.01452 	  21.8500	 0.00493 
	 219	 221.5619	 0.00094 	  73.8540	 0.00306 	   7.3854	 0.09978 	 219.5000	 0.00131 	 219.5000	 0.00102 	   1.0975	 0.09317 	   0.0057	 0.00000 	   0.0057	 0.00000 	  21.9500	 0.01409 	  21.9500	 0.00506 
	 220	 222.5713	 0.00094 	  74.1904	 0.00305 	   7.4190	 0.09938 	 220.5000	 0.00131 	 220.5000	 0.00102 	   1.1025	 0.09655 	   0.0058	 0.00000 	   0.0058	 0.00000 	  22.0500	 0.01528 	  22.0500	 0.00457 
	 221	 223.5807	 0.00094 	  74.5269	 0.00304 	   7.4527	 0.09897 	 221.5000	 0.00130 	 221.5000	 0.00102 	   1.1075	 0.08034 	   0.0059	 0.00000 	   0.0059	 0.00000 	  22.1500	 0.01483 	  22.1500	 0.00491 
	 222	 224.5901	 0.00094 	  74.8634	 0.00304 	   7.4863	 0.09855 	 222.5000	 0.00130 	 222.5000	 0.00101 	   1.1125	 0.08552 	   0.0060	 0.00000 	   0.0060	 0.00000 	  22.2500	 0.01374 	  22.2500	 0.00432 
	 223	 225.5995	 0.00094 	  75.1998	 0.00303 	   7.5200	 0.09814 	 223.5000	 0.00129 	 223.5000	 0.00101 	   1.1175	 0.08642 	   0.0061	 0.00000 	   0.0061	 0.00000 	  22.3500	 0.01403 	  22.3500	 0.00471 
	 224	 226.6089	 0.00094 	  75.5363	 0.00302 	   7.5536	 0.09772 	 224.5000	 0.00129 	 224.5000	 0.00100 	   1.1225	 0.07877 	   0.0063	 0.00000 	   0.0063	 0.00000 	  22.4500	 0.01547 	  22.4500	 0.00452 
	 225	 227.6183	 0.00094 	  75.8728	 0.00301 	   7.5873	 0.09731 	 225.5000	 0.00129 	 225.5000	 0.00099 	   1.1275	 0.08304 	   0.0064	 0.00000 	   0.0064	 0.00000 	  22.5500	 0.01513 	  22.5500	 0.00437 
	 226	 228.6277	 0.00094 	  76.2092	 0.00301 	   7.6209	 0.09689 	 226.5000	 0.00128 	 226.5000	 0.00099 	   1.1325	 0.07314 	   0.0065	 0.00000 	   0.0065	 0.00000 	  22.6500	 0.01409 	  22.6500	 0.00420 
	 227	 229.6371	 0.00094 	  76.5457	 0.00300 	   7.6546	 0.09646 	 227.5000	 0.00128 	 227.5000	 0.00098 	   1.1375	 0.07157 	   0.0066	 0.00000 	   0.0066	 0.00000 	  22.7500	 0.01475 	  22.7500	 0.00401 
	 228	 230.6465	 0.00094 	  76.8822	 0.00300 	   7.6882	 0.09604 	 228.5000	 0.00128 	 228.5000	 0.00097 	   1.1425	 0.07157 	   0.0067	 0.00000 	   0.0067	 0.00000 	  22.8500	 0.01434 	  22.8500	 0.00430 
	 229	 231.6559	 0.00094 	  77.2186	 0.00299 	   7.7219	 0.09561 	 229.5000	 0.00128 	 229.5000	 0.00097 	   1.1475	 0.07517 	   0.0069	 0.00000 	   0.0069	 0.00000 	  22.9500	 0.01470 	  22.9500	 0.00424 
	 230	 232.6652	 0.00094 	  77.5551	 0.00298 	   7.7555	 0.09518 	 230.5000	 0.00127 	 230.5000	 0.00097 	   1.1525	 0.06842 	   0.0070	 0.00000 	   0.0070	 0.00000 	  23.0500	 0.01502 	  23.0500	 0.00395 
	 231	 233.6746	 0.00094 	  77.8915	 0.00298 	   7.7892	 0.09475 	 231.5000	 0.00127 	 231.5000	 0.00096 	   1.1575	 0.07089 	   0.0071	 0.00000 	   0.0071	 0.00000 	  23.1500	 0.01454 	  23.1500	 0.00381 
	 232	 234.6840	 0.00094 	  78.2280	 0.00297 	   7.8228	 0.09432 	 232.5000	 0.00126 	 232.5000	 0.00096 	   1.1625	 0.06729 	   0.0072	 0.00000 	   0.0072	 0.00000 	  23.2500	 0.01515 	  23.2500	 0.00394 
	 233	 235.6934	 0.00093 	  78.5645	 0.00296 	   7.8564	 0.09389 	 233.5000	 0.00126 	 233.5000	 0.00096 	   1.1675	 0.06144 	   0.0074	 0.00000 	   0.0074	 0.00000 	  23.3500	 0.01396 	  23.3500	 0.00383 
	 234	 236.7028	 0.00093 	  78.9009	 0.00296 	   7.8901	 0.09345 	 234.5000	 0.00125 	 234.5000	 0.00096 	   1.1725	 0.06504 	   0.0075	 0.00000 	   0.0075	 0.00000 	  23.4500	 0.01417 	  23.4500	 0.00393 
	 235	 237.7122	 0.00093 	  79.2374	 0.00295 	   7.9237	 0.09301 	 235.5000	 0.00125 	 235.5000	 0.00096 	   1.1775	 0.06346 	   0.0077	 0.00000 	   0.0077	 0.00000 	  23.5500	 0.01484 	  23.5500	 0.00424 
	 236	 238.7216	 0.00093 	  79.5739	 0.00295 	   7.9574	 0.09257 	 236.5000	 0.00124 	 236.5000	 0.00097 	   1.1825	 0.06774 	   0.0078	 0.00000 	   0.0078	 0.00000 	  23.6500	 0.01446 	  23.6500	 0.00402 
	 237	 239.7310	 0.00093 	  79.9103	 0.00294 	   7.9910	 0.09213 	 237.5000	 0.00124 	 237.5000	 0.00097 	   1.1875	 0.05941 	   0.0079	 0.00000 	   0.0079	 0.00000 	  23.7500	 0.01484 	  23.7500	 0.00356 
	 238	 240.7404	 0.00093 	  80.2468	 0.00293 	   8.0247	 0.09169 	 238.5000	 0.00124 	 238.5000	 0.00098 	   1.1925	 0.06279 	   0.0081	 0.00000 	   0.0081	 0.00000 	  23.8500	 0.01387 	  23.8500	 0.00349 
	 239	 241.7498	 0.00093 	  80.5833	 0.00293 	   8.0583	 0.09124 	 239.5000	 0.00123 	 239.5000	 0.00098 	   1.1975	 0.06346 	   0.0082	 0.00000 	   0.0082	 0.00000 	  23.9500	 0.01392 	  23.9500	 0.00401 
	 240	 242.7592	 0.00093 	  80.9197	 0.00292 	   8.0920	 0.09079 	 240.5000	 0.00123 	 240.5000	 0.00099 	   1.2025	 0.06144 	   0.0084	 0.00000 	   0.0084	 0.00000 	  24.0500	 0.01459 	  24.0500	 0.00413 
	 241	 243.7686	 0.00093 	  81.2562	 0.00292 	   8.1256	 0.09034 	 241.5000	 0.00123 	 241.5000	 0.00099 	   1.2075	 0.05064 	   0.0086	 0.00000 	   0.0086	 0.00000 	  24.1500	 0.01380 	  24.1500	 0.00392 
	 242	 244.7780	 0.00093 	  81.5927	 0.00291 	   8.1593	 0.08989 	 242.5000	 0.00123 	 242.5000	 0.00100 	   1.2125	 0.04659 	   0.0087	 0.00000 	   0.0087	 0.00000 	  24.2500	 0.01459 	  24.2500	 0.00348 
	 243	 245.7874	 0.00093 	  81.9291	 0.00290 	   8.1929	 0.08944 	 243.5000	 0.00123 	 243.5000	 0.00101 	   1.2175	 0.04546 	   0.0089	 0.00000 	   0.0089	 0.00000 	  24.3500	 0.01525 	  24.3500	 0.00340 
	 244	 246.7968	 0.00093 	  82.2656	 0.00290 	   8.2266	 0.08899 	 244.5000	 0.00124 	 244.5000	 0.00101 	   1.2225	 0.04951 	   0.0090	 0.00000 	   0.0090	 0.00000 	  24.4500	 0.01486 	  24.4500	 0.00334 
	 245	 247.8062	 0.00093 	  82.6021	 0.00289 	   8.2602	 0.08853 	 245.5000	 0.00124 	 245.5000	 0.00102 	   1.2275	 0.04929 	   0.0092	 0.00000 	   0.0092	 0.00000 	  24.5500	 0.01392 	  24.5500	 0.00307 
	 246	 248.8155	 0.00093 	  82.9385	 0.00289 	   8.2939	 0.08808 	 246.5000	 0.00125 	 246.5000	 0.00102 	   1.2325	 0.04861 	   0.0094	 0.00000 	   0.0094	 0.00000 	  24.6500	 0.01446 	  24.6500	 0.00313 
	 247	 249.8249	 0.00093 	  83.2750	 0.00288 	   8.3275	 0.08762 	 247.5000	 0.00126 	 247.5000	 0.00102 	   1.2375	 0.04906 	   0.0095	 0.00000 	   0.0095	 0.00000 	  24.7500	 0.01413 	  24.7500	 0.00340 
	 248	 250.8343	 0.00093 	  83.6114	 0.00288 	   8.3611	 0.08716 	 248.5000	 0.00126 	 248.5000	 0.00102 	   1.2425	 0.04996 	   0.0097	 0.00000 	   0.0097	 0.00000 	  24.8500	 0.01373 	  24.8500	 0.00331 
	 249	 251.8437	 0.00093 	  83.9479	 0.00287 	   8.3948	 0.08670 	 249.5000	 0.00127 	 249.5000	 0.00102 	   1.2475	 0.04681 	   0.0099	 0.00000 	   0.0099	 0.00000 	  24.9500	 0.01430 	  24.9500	 0.00336 
	 250	 252.8531	 0.00093 	  84.2844	 0.00287 	   8.4284	 0.08623 	 250.5000	 0.00127 	 250.5000	 0.00102 	   1.2525	 0.05041 	   0.0101	 0.00000 	   0.0101	 0.00000 	  25.0500	 0.01375 	  25.0500	 0.00280 
	 251	 253.8625	 0.00092 	  84.6208	 0.00286 	   8.4621	 0.08577 	 251.5000	 0.00127 	 251.5000	 0.00102 	   1.2575	 0.03983 	   0.0103	 0.00000 	   0.0103	 0.00000 	  25.1500	 0.01526 	  25.1500	 0.00315 
	 252	 254.8719	 0.00092 	  84.9573	 0.00286 	   8.4957	 0.08530 	 252.5000	 0.00127 	 252.5000	 0.00102 	   1.2625	 0.04321 	   0.0105	 0.00000 	   0.0105	 0.00000 	  25.2500	 0.01465 	  25.2500	 0.00291 
	 253	 255.8813	 0.00092 	  85.2938	 0.00285 	   8.5294	 0.08484 	 253.5000	 0.00126 	 253.5000	 0.00102 	   1.2675	 0.04253 	   0.0107	 0.00000 	   0.0107	 0.00000 	  25.3500	 0.01448 	  25.3500	 0.00318 
	 254	 256.8907	 0.00092 	  85.6302	 0.00285 	   8.5630	 0.08437 	 254.5000	 0.00126 	 254.5000	 0.00101 	   1.2725	 0.03871 	   0.0109	 0.00000 	   0.0109	 0.00000 	  25.4500	 0.01426 	  25.4500	 0.00293 
	 255	 257.9001	 0.00092 	  85.9667	 0.00284 	   8.5967	 0.08390 	 255.5000	 0.00125 	 255.5000	 0.00101 	   1.2775	 0.03713 	   0.0111	 0.00000 	   0.0111	 0.00000 	  25.5500	 0.01455 	  25.5500	 0.00281 
	 256	 258.9095	 0.00092 	  86.3032	 0.00284 	   8.6303	 0.08343 	 256.5000	 0.00125 	 256.5000	 0.00101 	   1.2825	 0.03466 	   0.0113	 0.00000 	   0.0113	 0.00000 	  25.6500	 0.01411 	  25.6500	 0.00324 
	 257	 259.9189	 0.00092 	  86.6396	 0.00283 	   8.6640	 0.08296 	 257.5000	 0.00124 	 257.5000	 0.00101 	   1.2875	 0.03241 	   0.0115	 0.00000 	   0.0115	 0.00000 	  25.7500	 0.01382 	  25.7500	 0.00295 
	 258	 260.9283	 0.00092 	  86.9761	 0.00283 	   8.6976	 0.08249 	 258.5000	 0.00124 	 258.5000	 0.00100 	   1.2925	 0.03916 	   0.0117	 0.00000 	   0.0117	 0.00000 	  25.8500	 0.01485 	  25.8500	 0.00263 
	 259	 261.9377	 0.00092 	  87.3126	 0.00282 	   8.7313	 0.08201 	 259.5000	 0.00124 	 259.5000	 0.00100 	   1.2975	 0.03713 	   0.0119	 0.00000 	   0.0119	 0.00000 	  25.9500	 0.01423 	  25.9500	 0.00303 
	 260	 262.9471	 0.00092 	  87.6490	 0.00282 	   8.7649	 0.08154 	 260.5000	 0.00124 	 260.5000	 0.00100 	   1.3025	 0.03106 	   0.0121	 0.00000 	   0.0121	 0.00000 	  26.0500	 0.01324 	  26.0500	 0.00285 
	 261	 263.9565	 0.00092 	  87.9855	 0.00281 	   8.7985	 0.08106 	 261.5000	 0.00124 	 261.5000	 0.00099 	   1.3075	 0.03736 	   0.0124	 0.00000 	   0.0124	 0.00000 	  26.1500	 0.01401 	  26.1500	 0.00304 
	 262	 264.9658	 0.00092 	  88.3219	 0.00281 	   8.8322	 0.08059 	 262.5000	 0.00124 	 262.5000	 0.00099 	   1.3125	 0.02948 	   0.0126	 0.00000 	   0.0126	 0.00000 	  26.2500	 0.01377 	  26.2500	 0.00278 
	 263	 265.9752	 0.00092 	  88.6584	 0.00280 	   8.8658	 0.08011 	 263.5000	 0.00123 	 263.5000	 0.00099 	   1.3175	 0.02836 	   0.0128	 0.00000 	   0.0128	 0.00000 	  26.3500	 0.01405 	  26.3500	 0.00270 
	 264	 266.9846	 0.00092 	  88.9949	 0.00280 	   8.8995	 0.07963 	 264.5000	 0.00123 	 264.5000	 0.00099 	   1.3225	 0.03623 	   0.0131	 0.00000 	   0.0131	 0.00000 	  26.4500	 0.01305 	  26.4500	 0.00276 
	 265	 267.9940	 0.00092 	  89.3313	 0.00279 	   8.9331	 0.07916 	 265.5000	 0.00123 	 265.5000	 0.00099 	   1.3275	 0.02858 	   0.0133	 0.00000 	   0.0133	 0.00000 	  26.5500	 0.01330 	  26.5500	 0.00273 
	 266	 269.0034	 0.00092 	  89.6678	 0.00279 	   8.9668	 0.07868 	 266.5000	 0.00123 	 266.5000	 0.00099 	   1.3325	 0.02746 	   0.0136	 0.00000 	   0.0136	 0.00000 	  26.6500	 0.01396 	  26.6500	 0.00271 
	 267	 270.0128	 0.00092 	  90.0043	 0.00279 	   9.0004	 0.07820 	 267.5000	 0.00123 	 267.5000	 0.00099 	   1.3375	 0.02858 	   0.0138	 0.00000 	   0.0138	 0.00000 	  26.7500	 0.01413 	  26.7500	 0.00286 
	 268	 271.0222	 0.00092 	  90.3407	 0.00278 	   9.0341	 0.07772 	 268.5000	 0.00122 	 268.5000	 0.00099 	   1.3425	 0.02746 	   0.0141	 0.00000 	   0.0141	 0.00000 	  26.8500	 0.01435 	  26.8500	 0.00264 
	 269	 272.0316	 0.00092 	  90.6772	 0.00278 	   9.0677	 0.07724 	 269.5000	 0.00122 	 269.5000	 0.00099 	   1.3475	 0.03106 	   0.0143	 0.00000 	   0.0143	 0.00000 	  26.9500	 0.01482 	  26.9500	 0.00259 
	 270	 273.0410	 0.00092 	  91.0137	 0.00277 	   9.1014	 0.07675 	 270.5000	 0.00122 	 270.5000	 0.00099 	   1.3525	 0.02903 	   0.0146	 0.00000 	   0.0146	 0.00000 	  27.0500	 0.01445 	  27.0500	 0.00252 
	 271	 274.0504	 0.00092 	  91.3501	 0.00277 	   9.1350	 0.07627 	 271.5000	 0.00121 	 271.5000	 0.00099 	   1.3575	 0.02813 	   0.0149	 0.00000 	   0.0149	 0.00000 	  27.1500	 0.01286 	  27.1500	 0.00245 
	 272	 275.0598	 0.00091 	  91.6866	 0.00276 	   9.1687	 0.07579 	 272.5000	 0.00121 	 272.5000	 0.00099 	   1.3625	 0.03083 	   0.0151	 0.00000 	   0.0151	 0.00000 	  27.2500	 0.01344 	  27.2500	 0.00295 
	 273	 276.0692	 0.00091 	  92.0231	 0.00276 	   9.2023	 0.07531 	 273.5000	 0.00120 	 273.5000	 0.00099 	   1.3675	 0.02633 	   0.0154	 0.00000 	   0.0154	 0.00000 	  27.3500	 0.01342 	  27.3500	 0.00246 
	 274	 277.0786	 0.00091 	  92.3595	 0.00276 	   9.2360	 0.07483 	 274.5000	 0.00120 	 274.5000	 0.00099 	   1.3725	 0.02228 	   0.0157	 0.00000 	   0.0157	 0.00000 	  27.4500	 0.01385 	  27.4500	 0.00239 
	 275	 278.0880	 0.00091 	  92.6960	 0.00275 	   9.2696	 0.07434 	 275.5000	 0.00120 	 275.5000	 0.00099 	   1.3775	 0.02408 	   0.0160	 0.00000 	   0.0160	 0.00000 	  27.5500	 0.01399 	  27.5500	 0.00291 
	 276	 279.0974	 0.00091 	  93.0325	 0.00275 	   9.3032	 0.07386 	 276.5000	 0.00120 	 276.5000	 0.00099 	   1.3825	 0.02341 	   0.0163	 0.00000 	   0.0163	 0.00000 	  27.6500	 0.01381 	  27.6500	 0.00233 
	 277	 280.1067	 0.00091 	  93.3689	 0.00274 	   9.3369	 0.07338 	 277.5000	 0.00120 	 277.5000	 0.00098 	   1.3875	 0.02228 	   0.0166	 0.00000 	   0.0166	 0.00000 	  27.7500	 0.01374 	  27.7500	 0.00226 
	 278	 281.1161	 0.00091 	  93.7054	 0.00274 	   9.3705	 0.07289 	 278.5000	 0.00120 	 278.5000	 0.00098 	   1.3925	 0.02273 	   0.0169	 0.00000 	   0.0169	 0.00000 	  27.8500	 0.01377 	  27.8500	 0.00253 
	 279	 282.1255	 0.00091 	  94.0418	 0.00274 	   9.4042	 0.07241 	 279.5000	 0.00120 	 279.5000	 0.00098 	   1.3975	 0.02205 	   0.0172	 0.00000 	   0.0172	 0.00000 	  27.9500	 0.01516 	  27.9500	 0.00219 
	 280	 283.1349	 0.00091 	  94.3783	 0.00273 	   9.4378	 0.07193 	 280.5000	 0.00120 	 280.5000	 0.00097 	   1.4025	 0.02183 	   0.0175	 0.00000 	   0.0175	 0.00000 	  28.0500	 0.01386 	  28.0500	 0.00216 
	 281	 284.1443	 0.00091 	  94.7148	 0.00273 	   9.4715	 0.07144 	 281.5000	 0.00120 	 281.5000	 0.00097 	   1.4075	 0.02070 	   0.0179	 0.00000 	   0.0179	 0.00000 	  28.1500	 0.01395 	  28.1500	 0.00201 
	 282	 285.1537	 0.00091 	  95.0512	 0.00272 	   9.5051	 0.07096 	 282.5000	 0.00120 	 282.5000	 0.00097 	   1.4125	 0.02205 	   0.0182	 0.00000 	   0.0182	 0.00000 	  28.2500	 0.01344 	  28.2500	 0.00204 
	 283	 286.1631	 0.00091 	  95.3877	 0.00272 	   9.5388	 0.07048 	 283.5000	 0.00120 	 283.5000	 0.00096 	   1.4175	 0.02025 	   0.0185	 0.00000 	   0.0185	 0.00000 	  28.3500	 0.01488 	  28.3500	 0.00212 
	 284	 287.1725	 0.00091 	  95.7242	 0.00272 	   9.5724	 0.06999 	 284.5000	 0.00120 	 284.5000	 0.00096 	   1.4225	 0.02386 	   0.0189	 0.00000 	   0.0189	 0.00000 	  28.4500	 0.01353 	  28.4500	 0.00218 
	 285	 288.1819	 0.00091 	  96.0606	 0.00271 	   9.6061	 0.06951 	 285.5000	 0.00120 	 285.5000	 0.00096 	   1.4275	 0.01958 	   0.0192	 0.00000 	   0.0192	 0.00000 	  28.5500	 0.01446 	  28.5500	 0.00240 
	 286	 289.1913	 0.00091 	  96.3971	 0.00271 	   9.6397	 0.06903 	 286.5000	 0.00120 	 286.5000	 0.00096 	   1.4325	 0.01868 	   0.0196	 0.00000 	   0.0196	 0.00000 	  28.6500	 0.01347 	  28.6500	 0.00227 
	 287	 290.2007	 0.00091 	  96.7336	 0.00271 	   9.6734	 0.06854 	 287.5000	 0.00120 	 287.5000	 0.00096 	   1.4375	 0.01845 	   0.0200	 0.00000 	   0.0200	 0.00000 	  28.7500	 0.01323 	  28.7500	 0.00228 
	 288	 291.2101	 0.00091 	  97.0700	 0.00270 	   9.7070	 0.06806 	 288.5000	 0.00119 	 288.5000	 0.00096 	   1.4425	 0.01800 	   0.0203	 0.00000 	   0.0203	 0.00000 	  28.8500	 0.01445 	  28.8500	 0.00233 
	 289	 292.2195	 0.00091 	  97.4065	 0.00270 	   9.7406	 0.06758 	 289.5000	 0.00119 	 289.5000	 0.00096 	   1.4475	 0.01823 	   0.0207	 0.00000 	   0.0207	 0.00000 	  28.9500	 0.01317 	  28.9500	 0.00233 
	 290	 293.2289	 0.00091 	  97.7430	 0.00269 	   9.7743	 0.06710 	 290.5000	 0.00119 	 290.5000	 0.00096 	   1.4525	 0.02048 	   0.0211	 0.00000 	   0.0211	 0.00000 	  29.0500	 0.01408 	  29.0500	 0.00198 
	 291	 294.2383	 0.00091 	  98.0794	 0.00269 	   9.8079	 0.06662 	 291.5000	 0.00119 	 291.5000	 0.00096 	   1.4575	 0.01958 	   0.0215	 0.00000 	   0.0215	 0.00000 	  29.1500	 0.01414 	  29.1500	 0.00173 
	 292	 295.2477	 0.00091 	  98.4159	 0.00269 	   9.8416	 0.06614 	 292.5000	 0.00119 	 292.5000	 0.00096 	   1.4625	 0.01620 	   0.0219	 0.00000 	   0.0219	 0.00000 	  29.2500	 0.01416 	  29.2500	 0.00223 
	 293	 296.2570	 0.00091 	  98.7523	 0.00268 	   9.8752	 0.06566 	 293.5000	 0.00118 	 293.5000	 0.00096 	   1.4675	 0.01823 	   0.0223	 0.00000 	   0.0223	 0.00000 	  29.3500	 0.01326 	  29.3500	 0.00195 
	 294	 297.2664	 0.00091 	  99.0888	 0.00268 	   9.9089	 0.06518 	 294.5000	 0.00118 	 294.5000	 0.00097 	   1.4725	 0.01553 	   0.0227	 0.00000 	   0.0227	 0.00000 	  29.4500	 0.01364 	  29.4500	 0.00160 
	 295	 298.2758	 0.00091 	  99.4253	 0.00268 	   9.9425	 0.06470 	 295.5000	 0.00118 	 295.5000	 0.00097 	   1.4775	 0.02093 	   0.0231	 0.00000 	   0.0231	 0.00000 	  29.5500	 0.01323 	  29.5500	 0.00165 
	 296	 299.2852	 0.00091 	  99.7617	 0.00267 	   9.9762	 0.06423 	 296.5000	 0.00118 	 296.5000	 0.00097 	   1.4825	 0.01688 	   0.0236	 0.00000 	   0.0236	 0.00000 	  29.6500	 0.01350 	  29.6500	 0.00226 
	 297	 300.2946	 0.00090 	 100.0982	 0.00267 	  10.0098	 0.06375 	 297.5000	 0.00118 	 297.5000	 0.00097 	   1.4875	 0.01868 	   0.0240	 0.00000 	   0.0240	 0.00000 	  29.7500	 0.01319 	  29.7500	 0.00168 
	 298	 301.3040	 0.00090 	 100.4347	 0.00267 	  10.0435	 0.06327 	 298.5000	 0.00118 	 298.5000	 0.00097 	   1.4925	 0.01485 	   0.0244	 0.00000 	   0.0244	 0.00000 	  29.8500	 0.01317 	  29.8500	 0.00206 
	 299	 302.3134	 0.00090 	 100.7711	 0.00266 	  10.0771	 0.06280 	 299.5000	 0.00118 	 299.5000	 0.00097 	   1.4975	 0.01665 	   0.0249	 0.00000 	   0.0249	 0.00000 	  29.9500	 0.01372 	  29.9500	 0.00167 
	 300	 303.3228	 0.00090 	 101.1076	 0.00266 	  10.1108	 0.06232 	 300.5000	 0.00118 	 300.5000	 0.00097 	   1.5025	 0.01418 	   0.0254	 0.00000 	   0.0254	 0.00000 	  30.0500	 0.01331 	  30.0500	 0.00182 
	 301	 304.3322	 0.00090 	 101.4441	 0.00266 	  10.1444	 0.06185 	 301.5000	 0.00118 	 301.5000	 0.00097 	   1.5075	 0.01373 	   0.0258	 0.00000 	   0.0258	 0.00000 	  30.1500	 0.01367 	  30.1500	 0.00169 
	 302	 305.3416	 0.00090 	 101.7805	 0.00265 	  10.1781	 0.06138 	 302.5000	 0.00119 	 302.5000	 0.00097 	   1.5125	 0.01283 	   0.0263	 0.00000 	   0.0263	 0.00000 	  30.2500	 0.01270 	  30.2500	 0.00217 
	 303	 306.3510	 0.00090 	 102.1170	 0.00265 	  10.2117	 0.06091 	 303.5000	 0.00119 	 303.5000	 0.00097 	   1.5175	 0.01395 	   0.0268	 0.00000 	   0.0268	 0.00000 	  30.3500	 0.01282 	  30.3500	 0.00147 
	 304	 307.3604	 0.00090 	 102.4535	 0.00265 	  10.2453	 0.06044 	 304.5000	 0.00119 	 304.5000	 0.00097 	   1.5225	 0.01508 	   0.0273	 0.00000 	   0.0273	 0.00000 	  30.4500	 0.01345 	  30.4500	 0.00149 
	 305	 308.3698	 0.00090 	 102.7899	 0.00264 	  10.2790	 0.05997 	 305.5000	 0.00119 	 305.5000	 0.00097 	   1.5275	 0.00990 	   0.0278	 0.00000 	   0.0278	 0.00000 	  30.5500	 0.01398 	  30.5500	 0.00189 
	 306	 309.3792	 0.00090 	 103.1264	 0.00264 	  10.3126	 0.05950 	 306.5000	 0.00120 	 306.5000	 0.00097 	   1.5325	 0.01238 	   0.0283	 0.00000 	   0.0283	 0.00000 	  30.6500	 0.01369 	  30.6500	 0.00158 
	 307	 310.3886	 0.00090 	 103.4629	 0.00264 	  10.3463	 0.05904 	 307.5000	 0.00120 	 307.5000	 0.00097 	   1.5375	 0.01058 	   0.0288	 0.00000 	   0.0288	 0.00000 	  30.7500	 0.01431 	  30.7500	 0.00182 
	 308	 311.3980	 0.00090 	 103.7993	 0.00263 	  10.3799	 0.05857 	 308.5000	 0.00121 	 308.5000	 0.00097 	   1.5425	 0.01035 	   0.0294	 0.00000 	   0.0294	 0.00000 	  30.8500	 0.01342 	  30.8500	 0.00159 
	 309	 312.4073	 0.00090 	 104.1358	 0.00263 	  10.4136	 0.05811 	 309.5000	 0.00121 	 309.5000	 0.00097 	   1.5475	 0.01260 	   0.0299	 0.00000 	   0.0299	 0.00000 	  30.9500	 0.01367 	  30.9500	 0.00172 
	 310	 313.4167	 0.00090 	 104.4722	 0.00263 	  10.4472	 0.05764 	 310.5000	 0.00122 	 310.5000	 0.00097 	   1.5525	 0.01193 	   0.0305	 0.00000 	   0.0305	 0.00000 	  31.0500	 0.01449 	  31.0500	 0.00137 
	 311	 314.4261	 0.00090 	 104.8087	 0.00262 	  10.4809	 0.05718 	 311.5000	 0.00122 	 311.5000	 0.00097 	   1.5575	 0.01283 	   0.0310	 0.00000 	   0.0310	 0.00000 	  31.1500	 0.01395 	  31.1500	 0.00155 
	 312	 315.4355	 0.00090 	 105.1452	 0.00262 	  10.5145	 0.05672 	 312.5000	 0.00122 	 312.5000	 0.00096 	   1.5625	 0.01058 	   0.0316	 0.00000 	   0.0316	 0.00000 	  31.2500	 0.01306 	  31.2500	 0.00125 
	 313	 316.4449	 0.00090 	 105.4816	 0.00262 	  10.5482	 0.05627 	 313.5000	 0.00123 	 313.5000	 0.00096 	   1.5675	 0.01395 	   0.0322	 0.00000 	   0.0322	 0.00000 	  31.3500	 0.01332 	  31.3500	 0.00150 
	 314	 317.4543	 0.00090 	 105.8181	 0.00262 	  10.5818	 0.05581 	 314.5000	 0.00123 	 314.5000	 0.00096 	   1.5725	 0.01328 	   0.0328	 0.00000 	   0.0328	 0.00000 	  31.4500	 0.01277 	  31.4500	 0.00145 
	 315	 318.4637	 0.00090 	 106.1546	 0.00261 	  10.6155	 0.05535 	 315.5000	 0.00123 	 315.5000	 0.00096 	   1.5775	 0.01283 	   0.0334	 0.00000 	   0.0334	 0.00000 	  31.5500	 0.01330 	  31.5500	 0.00174 
	 316	 319.4731	 0.00090 	 106.4910	 0.00261 	  10.6491	 0.05490 	 316.5000	 0.00122 	 316.5000	 0.00095 	   1.5825	 0.01305 	   0.0340	 0.00000 	   0.0340	 0.00000 	  31.6500	 0.01269 	  31.6500	 0.00196 
	 317	 320.4825	 0.00090 	 106.8275	 0.00261 	  10.6827	 0.05445 	 317.5000	 0.00122 	 317.5000	 0.00095 	   1.5875	 0.01193 	   0.0347	 0.00000 	   0.0347	 0.00000 	  31.7500	 0.01333 	  31.7500	 0.00164 
	 318	 321.4919	 0.00090 	 107.1640	 0.00260 	  10.7164	 0.05400 	 318.5000	 0.00122 	 318.5000	 0.00094 	   1.5925	 0.00990 	   0.0353	 0.00000 	   0.0353	 0.00000 	  31.8500	 0.01344 	  31.8500	 0.00150 
	 319	 322.5013	 0.00090 	 107.5004	 0.00260 	  10.7500	 0.05355 	 319.5000	 0.00121 	 319.5000	 0.00094 	   1.5975	 0.00968 	   0.0360	 0.00000 	   0.0360	 0.00000 	  31.9500	 0.01333 	  31.9500	 0.00140 
	 320	 323.5107	 0.00090 	 107.8369	 0.00260 	  10.7837	 0.05310 	 320.5000	 0.00121 	 320.5000	 0.00093 	   1.6025	 0.00855 	   0.0366	 0.00000 	   0.0366	 0.00000 	  32.0500	 0.01336 	  32.0500	 0.00133 
	 321	 324.5201	 0.00090 	 108.1734	 0.00260 	  10.8173	 0.05265 	 321.5000	 0.00120 	 321.5000	 0.00093 	   1.6075	 0.01125 	   0.0373	 0.00000 	   0.0373	 0.00000 	  32.1500	 0.01366 	  32.1500	 0.00156 
	 322	 325.5295	 0.00090 	 108.5098	 0.00259 	  10.8510	 0.05221 	 322.5000	 0.00120 	 322.5000	 0.00093 	   1.6125	 0.00675 	   0.0380	 0.00000 	   0.0380	 0.00000 	  32.2500	 0.01273 	  32.2500	 0.00144 
	 323	 326.5389	 0.00090 	 108.8463	 0.00259 	  10.8846	 0.05177 	 323.5000	 0.00119 	 323.5000	 0.00092 	   1.6175	 0.01013 	   0.0387	 0.00000 	   0.0387	 0.00000 	  32.3500	 0.01281 	  32.3500	 0.00135 
	 324	 327.5483	 0.00090 	 109.1828	 0.00259 	  10.9183	 0.05133 	 324.5000	 0.00119 	 324.5000	 0.00092 	   1.6225	 0.00923 	   0.0394	 0.00000 	   0.0394	 0.00000 	  32.4500	 0.01293 	  32.4500	 0.00144 
	 325	 328.5576	 0.00090 	 109.5192	 0.00258 	  10.9519	 0.05089 	 325.5000	 0.00118 	 325.5000	 0.00091 	   1.6275	 0.01080 	   0.0402	 0.00000 	   0.0402	 0.00000 	  32.5500	 0.01368 	  32.5500	 0.00118 
	 326	 329.5670	 0.00090 	 109.8557	 0.00258 	  10.9856	 0.05045 	 326.5000	 0.00118 	 326.5000	 0.00091 	   1.6325	 0.01103 	   0.0409	 0.00000 	   0.0409	 0.00000 	  32.6500	 0.01263 	  32.6500	 0.00122 
	 327	 330.5764	 0.00090 	 110.1921	 0.00258 	  11.0192	 0.05002 	 327.5000	 0.00117 	 327.5000	 0.00091 	   1.6375	 0.00855 	   0.0417	 0.00000 	   0.0417	 0.00000 	  32.7500	 0.01328 	  32.7500	 0.00116 
	 328	 331.5858	 0.00089 	 110.5286	 0.00258 	  11.0529	 0.04958 	 328.5000	 0.00117 	 328.5000	 0.00091 	   1.6425	 0.00608 	   0.0425	 0.00000 	   0.0425	 0.00000 	  32.8500	 0.01322 	  32.8500	 0.00124 
	 329	 332.5952	 0.00089 	 110.8651	 0.00257 	  11.0865	 0.04915 	 329.5000	 0.00117 	 329.5000	 0.00091 	   1.6475	 0.00698 	   0.0433	 0.00000 	   0.0433	 0.00000 	  32.9500	 0.01409 	  32.9500	 0.00168 
	 330	 333.6046	 0.00089 	 111.2015	 0.00257 	  11.1202	 0.04872 	 330.5000	 0.00117 	 330.5000	 0.00091 	   1.6525	 0.00810 	   0.0441	 0.00000 	   0.0441	 0.00000 	  33.0500	 0.01290 	  33.0500	 0.00127 
	 331	 334.6140	 0.00089 	 111.5380	 0.00257 	  11.1538	 0.04830 	 331.5000	 0.00116 	 331.5000	 0.00091 	   1.6575	 0.00900 	   0.0449	 0.00000 	   0.0449	 0.00000 	  33.1500	 0.01299 	  33.1500	 0.00109 
	 332	 335.6234	 0.00089 	 111.8745	 0.00257 	  11.1874	 0.04787 	 332.5000	 0.00116 	 332.5000	 0.00091 	   1.6625	 0.00765 	   0.0457	 0.00000 	   0.0457	 0.00000 	  33.2500	 0.01305 	  33.2500	 0.00117 
	 333	 336.6328	 0.00089 	 112.2109	 0.00256 	  11.2211	 0.04745 	 333.5000	 0.00116 	 333.5000	 0.00091 	   1.6675	 0.00833 	   0.0466	 0.00000 	   0.0466	 0.00000 	  33.3500	 0.01355 	  33.3500	 0.00134 
	 334	 337.6422	 0.00089 	 112.5474	 0.00256 	  11.2547	 0.04703 	 334.5000	 0.00116 	 334.5000	 0.00091 	   1.6725	 0.00675 	   0.0474	 0.00000 	   0.0474	 0.00000 	  33.4500	 0.01294 	  33.4500	 0.00111 
	 335	 338.6516	 0.00089 	 112.8839	 0.00256 	  11.2884	 0.04661 	 335.5000	 0.00115 	 335.5000	 0.00091 	   1.6775	 0.00855 	   0.0483	 0.00000 	   0.0483	 0.00000 	  33.5500	 0.01360 	  33.5500	 0.00137 
	 336	 339.6610	 0.00089 	 113.2203	 0.00256 	  11.3220	 0.04619 	 336.5000	 0.00115 	 336.5000	 0.00091 	   1.6825	 0.00878 	   0.0492	 0.00000 	   0.0492	 0.00000 	  33.6500	 0.01405 	  33.6500	 0.00134 
	 337	 340.6704	 0.00089 	 113.5568	 0.00255 	  11.3557	 0.04578 	 337.5000	 0.00115 	 337.5000	 0.00091 	   1.6875	 0.00833 	   0.0501	 0.00000 	   0.0501	 0.00000 	  33.7500	 0.01273 	  33.7500	 0.00107 
	 338	 341.6798	 0.00089 	 113.8933	 0.00255 	  11.3893	 0.04536 	 338.5000	 0.00115 	 338.5000	 0.00091 	   1.6925	 0.00698 	   0.0511	 0.00000 	   0.0511	 0.00000 	  33.8500	 0.01239 	  33.8500	 0.00122 
	 339	 342.6892	 0.00089 	 114.2297	 0.00255 	  11.4230	 0.04495 	 339.5000	 0.00115 	 339.5000	 0.00091 	   1.6975	 0.00833 	   0.0520	 0.00000 	   0.0520	 0.00000 	  33.9500	 0.01281 	  33.9500	 0.00119 
	 340	 343.6986	 0.00089 	 114.5662	 0.00255 	  11.4566	 0.04454 	 340.5000	 0.00115 	 340.5000	 0.00091 	   1.7025	 0.00810 	   0.0530	 0.00000 	   0.0530	 0.00000 	  34.0500	 0.01336 	  34.0500	 0.00109 
	 341	 344.7079	 0.00089 	 114.9026	 0.00254 	  11.4903	 0.04414 	 341.5000	 0.00115 	 341.5000	 0.00091 	   1.7075	 0.00653 	   0.0540	 0.00000 	   0.0540	 0.00000 	  34.1500	 0.01391 	  34.1500	 0.00113 
	 342	 345.7173	 0.00089 	 115.2391	 0.00254 	  11.5239	 0.04373 	 342.5000	 0.00114 	 342.5000	 0.00091 	   1.7125	 0.00608 	   0.0550	 0.00000 	   0.0550	 0.00000 	  34.2500	 0.01323 	  34.2500	 0.00151 
	 343	 346.7267	 0.00089 	 115.5756	 0.00254 	  11.5576	 0.04333 	 343.5000	 0.00114 	 343.5000	 0.00091 	   1.7175	 0.00833 	   0.0560	 0.00000 	   0.0560	 0.00000 	  34.3500	 0.01318 	  34.3500	 0.00126 
	 344	 347.7361	 0.00089 	 115.9120	 0.00254 	  11.5912	 0.04293 	 344.5000	 0.00114 	 344.5000	 0.00091 	   1.7225	 0.00495 	   0.0570	 0.00000 	   0.0570	 0.00000 	  34.4500	 0.01483 	  34.4500	 0.00097 
	 345	 348.7455	 0.00089 	 116.2485	 0.00253 	  11.6249	 0.04254 	 345.5000	 0.00114 	 345.5000	 0.00091 	   1.7275	 0.00563 	   0.0581	 0.00000 	   0.0581	 0.00000 	  34.5500	 0.01255 	  34.5500	 0.00119 
	 346	 349.7549	 0.00089 	 116.5850	 0.00253 	  11.6585	 0.04214 	 346.5000	 0.00114 	 346.5000	 0.00091 	   1.7325	 0.00608 	   0.0592	 0.00000 	   0.0592	 0.00000 	  34.6500	 0.01412 	  34.6500	 0.00119 
	 347	 350.7643	 0.00089 	 116.9214	 0.00253 	  11.6921	 0.04175 	 347.5000	 0.00114 	 347.5000	 0.00091 	   1.7375	 0.00630 	   0.0603	 0.00000 	   0.0603	 0.00000 	  34.7500	 0.01377 	  34.7500	 0.00102 
	 348	 351.7737	 0.00089 	 117.2579	 0.00253 	  11.7258	 0.04136 	 348.5000	 0.00114 	 348.5000	 0.00090 	   1.7425	 0.00675 	   0.0614	 0.00000 	   0.0614	 0.00000 	  34.8500	 0.01349 	  34.8500	 0.00126 
	 349	 352.7831	 0.00089 	 117.5944	 0.00252 	  11.7594	 0.04097 	 349.5000	 0.00114 	 349.5000	 0.00090 	   1.7475	 0.00563 	   0.0625	 0.00000 	   0.0625	 0.00000 	  34.9500	 0.01369 	  34.9500	 0.00117 
	 350	 353.7925	 0.00089 	 117.9308	 0.00252 	  11.7931	 0.04058 	 350.5000	 0.00114 	 350.5000	 0.00090 	   1.7525	 0.00743 	   0.0637	 0.00000 	   0.0637	 0.00000 	  35.0500	 0.01328 	  35.0500	 0.00123 
	 351	 354.8019	 0.00089 	 118.2673	 0.00252 	  11.8267	 0.04020 	 351.5000	 0.00114 	 351.5000	 0.00090 	   1.7575	 0.00563 	   0.0649	 0.00000 	   0.0649	 0.00000 	  35.1500	 0.01295 	  35.1500	 0.00089 
	 352	 355.8113	 0.00089 	 118.6038	 0.00252 	  11.8604	 0.03982 	 352.5000	 0.00114 	 352.5000	 0.00090 	   1.7625	 0.00518 	   0.0661	 0.00000 	   0.0661	 0.00000 	  35.2500	 0.01237 	  35.2500	 0.00118 
	 353	 356.8207	 0.00089 	 118.9402	 0.00252 	  11.8940	 0.03944 	 353.5000	 0.00114 	 353.5000	 0.00090 	   1.7675	 0.00405 	   0.0673	 0.00000 	   0.0673	 0.00000 	  35.3500	 0.01296 	  35.3500	 0.00111 
	 354	 357.8301	 0.00089 	 119.2767	 0.00251 	  11.9277	 0.03906 	 354.5000	 0.00114 	 354.5000	 0.00089 	   1.7725	 0.00495 	   0.0685	 0.00000 	   0.0685	 0.00000 	  35.4500	 0.01284 	  35.4500	 0.00123 
	 355	 358.8395	 0.00089 	 119.6132	 0.00251 	  11.9613	 0.03869 	 355.5000	 0.00114 	 355.5000	 0.00089 	   1.7775	 0.00698 	   0.0698	 0.00000 	   0.0698	 0.00000 	  35.5500	 0.01310 	  35.5500	 0.00095 
	 356	 359.8489	 0.00089 	 119.9496	 0.00251 	  11.9950	 0.03832 	 356.5000	 0.00113 	 356.5000	 0.00089 	   1.7825	 0.00428 	   0.0711	 0.00000 	   0.0711	 0.00000 	  35.6500	 0.01371 	  35.6500	 0.00064 
	 357	 360.8582	 0.00089 	 120.2861	 0.00251 	  12.0286	 0.03795 	 357.5000	 0.00113 	 357.5000	 0.00089 	   1.7875	 0.00563 	   0.0724	 0.00000 	   0.0724	 0.00000 	  35.7500	 0.01250 	  35.7500	 0.00101 
	 358	 361.8676	 0.00089 	 120.6225	 0.00250 	  12.0623	 0.03758 	 358.5000	 0.00113 	 358.5000	 0.00089 	   1.7925	 0.00495 	   0.0738	 0.00000 	   0.0738	 0.00000 	  35.8500	 0.01323 	  35.8500	 0.00109 
	 359	 362.8770	 0.00089 	 120.9590	 0.00250 	  12.0959	 0.03722 	 359.5000	 0.00113 	 359.5000	 0.00088 	   1.7975	 0.00608 	   0.0752	 0.00000 	   0.0752	 0.00000 	  35.9500	 0.01258 	  35.9500	 0.00111 
	 360	 363.8864	 0.00089 	 121.2955	 0.00250 	  12.1295	 0.03685 	 360.5000	 0.00113 	 360.5000	 0.00088 	   1.8025	 0.00405 	   0.0766	 0.00000 	   0.0766	 0.00000 	  36.0500	 0.01169 	  36.0500	 0.00118 
	 361	 364.8958	 0.00089 	 121.6319	 0.00250 	  12.1632	 0.03649 	 361.5000	 0.00113 	 361.5000	 0.00088 	   1.8075	 0.00338 	   0.0780	 0.00000 	   0.0780	 0.00000 	  36.1500	 0.01275 	  36.1500	 0.00097 
	 362	 365.9052	 0.00089 	 121.9684	 0.00250 	  12.1968	 0.03614 	 362.5000	 0.00113 	 362.5000	 0.00088 	   1.8125	 0.00563 	   0.0794	 0.00000 	   0.0794	 0.00000 	  36.2500	 0.01378 	  36.2500	 0.00082 
	 363	 366.9146	 0.00089 	 122.3049	 0.00249 	  12.2305	 0.03578 	 363.5000	 0.00113 	 363.5000	 0.00087 	   1.8175	 0.00293 	   0.0809	 0.00000 	   0.0809	 0.00000 	  36.3500	 0.01405 	  36.3500	 0.00095 
	 364	 367.9240	 0.00089 	 122.6413	 0.00249 	  12.2641	 0.03543 	 364.5000	 0.00113 	 364.5000	 0.00087 	   1.8225	 0.00518 	   0.0824	 0.00000 	   0.0824	 0.00000 	  36.4500	 0.01265 	  36.4500	 0.00100 
	 365	 368.9334	 0.00089 	 122.9778	 0.00249 	  12.2978	 0.03508 	 365.5000	 0.00113 	 365.5000	 0.00087 	   1.8275	 0.00473 	   0.0839	 0.00000 	   0.0839	 0.00000 	  36.5500	 0.01305 	  36.5500	 0.00074 
	 366	 369.9428	 0.00089 	 123.3143	 0.00249 	  12.3314	 0.03473 	 366.5000	 0.00113 	 366.5000	 0.00087 	   1.8325	 0.00473 	   0.0855	 0.00000 	   0.0855	 0.00000 	  36.6500	 0.01228 	  36.6500	 0.00098 
	 367	 370.9522	 0.00088 	 123.6507	 0.00249 	  12.3651	 0.03438 	 367.5000	 0.00113 	 367.5000	 0.00087 	   1.8375	 0.00338 	   0.0871	 0.00000 	   0.0871	 0.00000 	  36.7500	 0.01204 	  36.7500	 0.00099 
	 368	 371.9616	 0.00088 	 123.9872	 0.00248 	  12.3987	 0.03404 	 368.5000	 0.00113 	 368.5000	 0.00087 	   1.8425	 0.00270 	   0.0887	 0.00000 	   0.0887	 0.00000 	  36.8500	 0.01286 	  36.8500	 0.00113 
	 369	 372.9710	 0.00088 	 124.3237	 0.00248 	  12.4324	 0.03370 	 369.5000	 0.00114 	 369.5000	 0.00087 	   1.8475	 0.00563 	   0.0904	 0.00000 	   0.0904	 0.00000 	  36.9500	 0.01284 	  36.9500	 0.00086 
	 370	 373.9804	 0.00088 	 124.6601	 0.00248 	  12.4660	 0.03336 	 370.5000	 0.00114 	 370.5000	 0.00087 	   1.8525	 0.00540 	   0.0920	 0.00000 	   0.0920	 0.00000 	  37.0500	 0.01288 	  37.0500	 0.00082 
	 371	 374.9898	 0.00088 	 124.9966	 0.00248 	  12.4997	 0.03303 	 371.5000	 0.00114 	 371.5000	 0.00087 	   1.8575	 0.00293 	   0.0938	 0.00000 	   0.0938	 0.00000 	  37.1500	 0.01346 	  37.1500	 0.00082 
	 372	 375.9992	 0.00088 	 125.3331	 0.00248 	  12.5333	 0.03269 	 372.5000	 0.00114 	 372.5000	 0.00088 	   1.8625	 0.00473 	   0.0955	 0.00000 	   0.0955	 0.00000 	  37.2500	 0.01165 	  37.2500	 0.00090 
	 373	 377.0085	 0.00088 	 125.6695	 0.00247 	  12.5670	 0.03236 	 373.5000	 0.00114 	 373.5000	 0.00088 	   1.8675	 0.00428 	   0.0973	 0.00000 	   0.0973	 0.00000 	  37.3500	 0.01358 	  37.3500	 0.00092 
	 374	 378.0179	 0.00088 	 126.0060	 0.00247 	  12.6006	 0.03204 	 374.5000	 0.00114 	 374.5000	 0.00088 	   1.8725	 0.00585 	   0.0991	 0.00000 	   0.0991	 0.00000 	  37.4500	 0.01326 	  37.4500	 0.00120 
	 375	 379.0273	 0.00088 	 126.3424	 0.00247 	  12.6342	 0.03171 	 375.5000	 0.00114 	 375.5000	 0.00088 	   1.8775	 0.00495 	   0.1009	 0.00000 	   0.1009	 0.00000 	  37.5500	 0.01257 	  37.5500	 0.00070 
	 376	 380.0367	 0.00088 	 126.6789	 0.00247 	  12.6679	 0.03139 	 376.5000	 0.00114 	 376.5000	 0.00089 	   1.8825	 0.00563 	   0.1028	 0.00000 	   0.1028	 0.00000 	  37.6500	 0.01205 	  37.6500	 0.00083 
	 377	 381.0461	 0.00088 	 127.0154	 0.00247 	  12.7015	 0.03107 	 377.5000	 0.00114 	 377.5000	 0.00089 	   1.8875	 0.00473 	   0.1047	 0.00000 	   0.1047	 0.00000 	  37.7500	 0.01240 	  37.7500	 0.00104 
	 378	 382.0555	 0.00088 	 127.3518	 0.00246 	  12.7352	 0.03075 	 378.5000	 0.00114 	 378.5000	 0.00089 	   1.8925	 0.00563 	   0.1067	 0.00000 	   0.1067	 0.00000 	  37.8500	 0.01304 	  37.8500	 0.00079 
	 379	 383.0649	 0.00088 	 127.6883	 0.00246 	  12.7688	 0.03043 	 379.5000	 0.00114 	 379.5000	 0.00089 	   1.8975	 0.00383 	   0.1086	 0.00000 	   0.1086	 0.00000 	  37.9500	 0.01247 	  37.9500	 0.00079 
	 380	 384.0743	 0.00088 	 128.0248	 0.00246 	  12.8025	 0.03012 	 380.5000	 0.00114 	 380.5000	 0.00089 	   1.9025	 0.00315 	   0.1107	 0.00000 	   0.1107	 0.00000 	  38.0500	 0.01257 	  38.0500	 0.00071 
	 381	 385.0837	 0.00088 	 128.3612	 0.00246 	  12.8361	 0.02981 	 381.5000	 0.00114 	 381.5000	 0.00089 	   1.9075	 0.00270 	   0.1127	 0.00000 	   0.1127	 0.00000 	  38.1500	 0.01267 	  38.1500	 0.00084 
	 382	 386.0931	 0.00088 	 128.6977	 0.00246 	  12.8698	 0.02950 	 382.5000	 0.00114 	 382.5000	 0.00089 	   1.9125	 0.00360 	   0.1148	 0.00000 	   0.1148	 0.00000 	  38.2500	 0.01327 	  38.2500	 0.00090 
	 383	 387.1025	 0.00088 	 129.0342	 0.00246 	  12.9034	 0.02919 	 383.5000	 0.00114 	 383.5000	 0.00089 	   1.9175	 0.00428 	   0.1169	 0.00000 	   0.1169	 0.00000 	  38.3500	 0.01233 	  38.3500	 0.00081 
	 384	 388.1119	 0.00088 	 129.3706	 0.00245 	  12.9371	 0.02889 	 384.5000	 0.00114 	 384.5000	 0.00089 	   1.9225	 0.00293 	   0.1191	 0.00000 	   0.1191	 0.00000 	  38.4500	 0.01275 	  38.4500	 0.00092 
	 385	 389.1213	 0.00088 	 129.7071	 0.00245 	  12.9707	 0.02859 	 385.5000	 0.00114 	 385.5000	 0.00089 	   1.9275	 0.00203 	   0.1213	 0.00000 	   0.1213	 0.00000 	  38.5500	 0.01248 	  38.5500	 0.00104 
	 386	 390.1307	 0.00088 	 130.0436	 0.00245 	  13.0044	 0.02829 	 386.5000	 0.00114 	 386.5000	 0.00089 	   1.9325	 0.00473 	   0.1236	 0.00000 	   0.1236	 0.00000 	  38.6500	 0.01240 	  38.6500	 0.00075 
	 387	 391.1401	 0.00088 	 130.3800	 0.00245 	  13.0380	 0.02799 	 387.5000	 0.00114 	 387.5000	 0.00089 	   1.9375	 0.00338 	   0.1259	 0.00000 	   0.1259	 0.00000 	  38.7500	 0.01246 	  38.7500	 0.00080 
	 388	 392.1494	 0.00088 	 130.7165	 0.00245 	  13.0716	 0.02770 	 388.5000	 0.00114 	 388.5000	 0.00089 	   1.9425	 0.00540 	   0.1282	 0.00000 	   0.1282	 0.00000 	  38.8500	 0.01286 	  38.8500	 0.00071 
	 389	 393.1588	 0.00088 	 131.0529	 0.00244 	  13.1053	 0.02740 	 389.5000	 0.00114 	 389.5000	 0.00089 	   1.9475	 0.00225 	   0.1306	 0.00000 	   0.1306	 0.00000 	  38.9500	 0.01227 	  38.9500	 0.00070 
	 390	 394.1682	 0.00088 	 131.3894	 0.00244 	  13.1389	 0.02711 	 390.5000	 0.00114 	 390.5000	 0.00089 	   1.9525	 0.00338 	   0.1330	 0.00000 	   0.1330	 0.00000 	  39.0500	 0.01240 	  39.0500	 0.00077 
	 391	 395.1776	 0.00088 	 131.7259	 0.00244 	  13.1726	 0.02683 	 391.5000	 0.00114 	 391.5000	 0.00089 	   1.9575	 0.00383 	   0.1355	 0.00000 	   0.1355	 0.00000 	  39.1500	 0.01232 	  39.1500	 0.00079 
	 392	 396.1870	 0.00088 	 132.0623	 0.00244 	  13.2062	 0.02654 	 392.5000	 0.00114 	 392.5000	 0.00089 	   1.9625	 0.00248 	   0.1380	 0.00000 	   0.1380	 0.00000 	  39.2500	 0.01220 	  39.2500	 0.00087 
	 393	 397.1964	 0.00088 	 132.3988	 0.00244 	  13.2399	 0.02626 	 393.5000	 0.00114 	 393.5000	 0.00089 	   1.9675	 0.00338 	   0.1406	 0.00000 	   0.1406	 0.00000 	  39.3500	 0.01221 	  39.3500	 0.00091 
	 394	 398.2058	 0.00088 	 132.7353	 0.00244 	  13.2735	 0.02598 	 394.5000	 0.00114 	 394.5000	 0.00089 	   1.9725	 0.00315 	   0.1432	 0.00000 	   0.1432	 0.00000 	  39.4500	 0.01295 	  39.4500	 0.00073 
	 395	 399.2152	 0.00088 	 133.0717	 0.00243 	  13.3072	 0.02570 	 395.5000	 0.00114 	 395.5000	 0.00089 	   1.9775	 0.00315 	   0.1459	 0.00000 	   0.1459	 0.00000 	  39.5500	 0.01195 	  39.5500	 0.00052 
	 396	 400.2246	 0.00088 	 133.4082	 0.00243 	  13.3408	 0.02543 	 396.5000	 0.00114 	 396.5000	 0.00089 	   1.9825	 0.00450 	   0.1486	 0.00000 	   0.1486	 0.00000 	  39.6500	 0.01214 	  39.6500	 0.00077 
	 397	 401.2340	 0.00088 	 133.7447	 0.00243 	  13.3745	 0.02515 	 397.5000	 0.00114 	 397.5000	 0.00089 	   1.9875	 0.00405 	   0.1514	 0.00000 	   0.1514	 0.00000 	  39.7500	 0.01311 	  39.7500	 0.00066 
	 398	 402.2434	 0.00088 	 134.0811	 0.00243 	  13.4081	 0.02488 	 398.5000	 0.00113 	 398.5000	 0.00089 	   1.9925	 0.00428 	   0.1542	 0.00000 	   0.1542	 0.00000 	  39.8500	 0.01169 	  39.8500	 0.00068 
	 399	 403.2528	 0.00088 	 134.4176	 0.00243 	  13.4418	 0.02462 	 399.5000	 0.00113 	 399.5000	 0.00089 	   1.9975	 0.00293 	   0.1570	 0.00000 	   0.1570	 0.00000 	  39.9500	 0.01150 	  39.9500	 0.00095 
	 400	 404.2622	 0.00088 	 134.7541	 0.00243 	  13.4754	 0.02435 	 400.5000	 0.00113 	 400.5000	 0.00089 	   2.0025	 0.00405 	   0.1600	 0.00000 	   0.1600	 0.00000 	  40.0500	 0.01175 	  40.0500	 0.00047 
	 401	 405.2716	 0.00088 	 135.0905	 0.00242 	  13.5091	 0.02409 	 401.5000	 0.00113 	 401.5000	 0.00089 	   2.0075	 0.00428 	   0.1629	 0.00000 	   0.1629	 0.00000 	  40.1500	 0.01236 	  40.1500	 0.00071 
	 402	 406.2810	 0.00088 	 135.4270	 0.00242 	  13.5427	 0.02382 	 402.5000	 0.00113 	 402.5000	 0.00089 	   2.0125	 0.00428 	   0.1660	 0.00000 	   0.1660	 0.00000 	  40.2500	 0.01293 	  40.2500	 0.00071 
	 403	 407.2904	 0.00088 	 135.7635	 0.00242 	  13.5763	 0.02357 	 403.5000	 0.00113 	 403.5000	 0.00089 	   2.0175	 0.00360 	   0.1690	 0.00000 	   0.1690	 0.00000 	  40.3500	 0.01290 	  40.3500	 0.00070 
	 404	 408.2997	 0.00088 	 136.0999	 0.00242 	  13.6100	 0.02331 	 404.5000	 0.00112 	 404.5000	 0.00089 	   2.0225	 0.00270 	   0.1722	 0.00000 	   0.1722	 0.00000 	  40.4500	 0.01230 	  40.4500	 0.00055 
	 405	 409.3091	 0.00088 	 136.4364	 0.00242 	  13.6436	 0.02305 	 405.5000	 0.00112 	 405.5000	 0.00089 	   2.0275	 0.00315 	   0.1754	 0.00000 	   0.1754	 0.00000 	  40.5500	 0.01285 	  40.5500	 0.00080 
	 406	 410.3185	 0.00088 	 136.7728	 0.00242 	  13.6773	 0.02280 	 406.5000	 0.00112 	 406.5000	 0.00089 	   2.0325	 0.00158 	   0.1786	 0.00000 	   0.1786	 0.00000 	  40.6500	 0.01224 	  40.6500	 0.00045 
	 407	 411.3279	 0.00088 	 137.1093	 0.00241 	  13.7109	 0.02255 	 407.5000	 0.00112 	 407.5000	 0.00089 	   2.0375	 0.00225 	   0.1820	 0.00000 	   0.1820	 0.00000 	  40.7500	 0.01189 	  40.7500	 0.00041 
	 408	 412.3373	 0.00088 	 137.4458	 0.00241 	  13.7446	 0.02230 	 408.5000	 0.00112 	 408.5000	 0.00089 	   2.0425	 0.00315 	   0.1854	 0.00000 	   0.1854	 0.00000 	  40.8500	 0.01248 	  40.8500	 0.00055 
	 409	 413.3467	 0.00088 	 137.7822	 0.00241 	  13.7782	 0.02206 	 409.5000	 0.00111 	 409.5000	 0.00089 	   2.0475	 0.00225 	   0.1888	 0.00000 	   0.1888	 0.00000 	  40.9500	 0.01275 	  40.9500	 0.00057 
	 410	 414.3561	 0.00088 	 138.1187	 0.00241 	  13.8119	 0.02181 	 410.5000	 0.00111 	 410.5000	 0.00089 	   2.0525	 0.00180 	   0.1923	 0.00000 	   0.1923	 0.00000 	  41.0500	 0.01266 	  41.0500	 0.00072 
	 411	 415.3655	 0.00088 	 138.4552	 0.00241 	  13.8455	 0.02157 	 411.5000	 0.00111 	 411.5000	 0.00089 	   2.0575	 0.00203 	   0.1959	 0.00000 	   0.1959	 0.00000 	  41.1500	 0.01301 	  41.1500	 0.00062 
	 412	 416.3749	 0.00088 	 138.7916	 0.00241 	  13.8792	 0.02133 	 412.5000	 0.00111 	 412.5000	 0.00089 	   2.0625	 0.00180 	   0.1995	 0.00000 	   0.1995	 0.00000 	  41.2500	 0.01218 	  41.2500	 0.00056 
	 413	 417.3843	 0.00088 	 139.1281	 0.00241 	  13.9128	 0.02110 	 413.5000	 0.00111 	 413.5000	 0.00089 	   2.0675	 0.00428 	   0.2032	 0.00000 	   0.2032	 0.00000 	  41.3500	 0.01225 	  41.3500	 0.00053 
	 414	 418.3937	 0.00088 	 139.4646	 0.00240 	  13.9465	 0.02086 	 414.5000	 0.00111 	 414.5000	 0.00089 	   2.0725	 0.00068 	   0.2070	 0.00000 	   0.2070	 0.00000 	  41.4500	 0.01239 	  41.4500	 0.00072 
	 415	 419.4031	 0.00088 	 139.8010	 0.00240 	  13.9801	 0.02063 	 415.5000	 0.00111 	 415.5000	 0.00089 	   2.0775	 0.00248 	   0.2109	 0.00000 	   0.2109	 0.00000 	  41.5500	 0.01205 	  41.5500	 0.00060 
	 416	 420.4125	 0.00088 	 140.1375	 0.00240 	  14.0137	 0.02040 	 416.5000	 0.00111 	 416.5000	 0.00089 	   2.0825	 0.00270 	   0.2148	 0.00000 	   0.2148	 0.00000 	  41.6500	 0.01192 	  41.6500	 0.00059 
	 417	 421.4219	 0.00088 	 140.4740	 0.00240 	  14.0474	 0.02017 	 417.5000	 0.00110 	 417.5000	 0.00089 	   2.0875	 0.00315 	   0.2188	 0.00000 	   0.2188	 0.00000 	  41.7500	 0.01254 	  41.7500	 0.00078 
	 418	 422.4313	 0.00088 	 140.8104	 0.00240 	  14.0810	 0.01995 	 418.5000	 0.00110 	 418.5000	 0.00089 	   2.0925	 0.00338 	   0.2228	 0.00000 	   0.2228	 0.00001 	  41.8500	 0.01105 	  41.8500	 0.00082 
	 419	 423.4407	 0.00087 	 141.1469	 0.00240 	  14.1147	 0.01972 	 419.5000	 0.00110 	 419.5000	 0.00089 	   2.0975	 0.00248 	   0.2270	 0.00000 	   0.2270	 0.00000 	  41.9500	 0.01182 	  41.9500	 0.00069 
	 420	 424.4500	 0.00087 	 141.4833	 0.00239 	  14.1483	 0.01950 	 420.5000	 0.00110 	 420.5000	 0.00089 	   2.1025	 0.00248 	   0.2312	 0.00000 	   0.2312	 0.00001 	  42.0500	 0.01233 	  42.0500	 0.00050 
	 421	 425.4594	 0.00087 	 141.8198	 0.00239 	  14.1820	 0.01928 	 421.5000	 0.00110 	 421.5000	 0.00089 	   2.1075	 0.00270 	   0.2355	 0.00000 	   0.2355	 0.00001 	  42.1500	 0.01248 	  42.1500	 0.00045 
	 422	 426.4688	 0.00087 	 142.1563	 0.00239 	  14.2156	 0.01906 	 422.5000	 0.00110 	 422.5000	 0.00089 	   2.1125	 0.00180 	   0.2399	 0.00000 	   0.2399	 0.00001 	  42.2500	 0.01274 	  42.2500	 0.00063 
	 423	 427.4782	 0.00087 	 142.4927	 0.00239 	  14.2493	 0.01885 	 423.5000	 0.00110 	 423.5000	 0.00089 	   2.1175	 0.00338 	   0.2443	 0.00000 	   0.2443	 0.00001 	  42.3500	 0.01205 	  42.3500	 0.00059 
	 424	 428.4876	 0.00087 	 142.8292	 0.00239 	  14.2829	 0.01864 	 424.5000	 0.00110 	 424.5000	 0.00089 	   2.1225	 0.00248 	   0.2489	 0.00000 	   0.2489	 0.00001 	  42.4500	 0.01215 	  42.4500	 0.00052 
	 425	 429.4970	 0.00087 	 143.1657	 0.00239 	  14.3166	 0.01842 	 425.5000	 0.00109 	 425.5000	 0.00089 	   2.1275	 0.00203 	   0.2535	 0.00000 	   0.2535	 0.00002 	  42.5500	 0.01220 	  42.5500	 0.00050 
	 426	 430.5064	 0.00087 	 143.5021	 0.00239 	  14.3502	 0.01821 	 426.5000	 0.00109 	 426.5000	 0.00089 	   2.1325	 0.00135 	   0.2582	 0.00000 	   0.2582	 0.00002 	  42.6500	 0.01166 	  42.6500	 0.00073 
	 427	 431.5158	 0.00087 	 143.8386	 0.00238 	  14.3839	 0.01801 	 427.5000	 0.00109 	 427.5000	 0.00089 	   2.1375	 0.00293 	   0.2630	 0.00000 	   0.2630	 0.00002 	  42.7500	 0.01257 	  42.7500	 0.00054 
	 428	 432.5252	 0.00087 	 144.1751	 0.00238 	  14.4175	 0.01780 	 428.5000	 0.00109 	 428.5000	 0.00089 	   2.1425	 0.00203 	   0.2679	 0.00000 	   0.2679	 0.00003 	  42.8500	 0.01212 	  42.8500	 0.00050 
	 429	 433.5346	 0.00087 	 144.5115	 0.00238 	  14.4512	 0.01760 	 429.5000	 0.00109 	 429.5000	 0.00089 	   2.1475	 0.00405 	   0.2729	 0.00000 	   0.2729	 0.00004 	  42.9500	 0.01060 	  42.9500	 0.00048 
	 430	 434.5440	 0.00087 	 144.8480	 0.00238 	  14.4848	 0.01740 	 430.5000	 0.00109 	 430.5000	 0.00089 	   2.1525	 0.00383 	   0.2780	 0.00000 	   0.2780	 0.00004 	  43.0500	 0.01180 	  43.0500	 0.00033 
	 431	 435.5534	 0.00087 	 145.1845	 0.00238 	  14.5184	 0.01720 	 431.5000	 0.00110 	 431.5000	 0.00090 	   2.1575	 0.00270 	   0.2831	 0.00000 	   0.2831	 0.00004 	  43.1500	 0.01247 	  43.1500	 0.00062 
	 432	 436.5628	 0.00087 	 145.5209	 0.00238 	  14.5521	 0.01700 	 432.5000	 0.00110 	 432.5000	 0.00090 	   2.1625	 0.00360 	   0.2884	 0.00000 	   0.2884	 0.00006 	  43.2500	 0.01266 	  43.2500	 0.00064 
	 433	 437.5722	 0.00087 	 145.8574	 0.00238 	  14.5857	 0.01681 	 433.5000	 0.00110 	 433.5000	 0.00090 	   2.1675	 0.00135 	   0.2938	 0.00000 	   0.2938	 0.00007 	  43.3500	 0.01157 	  43.3500	 0.00063 
	 434	 438.5816	 0.00087 	 146.1939	 0.00238 	  14.6194	 0.01661 	 434.5000	 0.00110 	 434.5000	 0.00090 	   2.1725	 0.00338 	   0.2992	 0.00000 	   0.2992	 0.00007 	  43.4500	 0.01189 	  43.4500	 0.00050 
	 435	 439.5910	 0.00087 	 146.5303	 0.00237 	  14.6530	 0.01642 	 435.5000	 0.00110 	 435.5000	 0.00090 	   2.1775	 0.00225 	   0.3048	 0.00000 	   0.3048	 0.00009 	  43.5500	 0.01215 	  43.5500	 0.00059 
	 436	 440.6003	 0.00087 	 146.8668	 0.00237 	  14.6867	 0.01623 	 436.5000	 0.00110 	 436.5000	 0.00090 	   2.1825	 0.00270 	   0.3105	 0.00000 	   0.3105	 0.00011 	  43.6500	 0.01201 	  43.6500	 0.00055 
	 437	 441.6097	 0.00087 	 147.2032	 0.00237 	  14.7203	 0.01604 	 437.5000	 0.00110 	 437.5000	 0.00090 	   2.1875	 0.00135 	   0.3162	 0.00000 	   0.3162	 0.00013 	  43.7500	 0.01228 	  43.7500	 0.00048 
	 438	 442.6191	 0.00087 	 147.5397	 0.00237 	  14.7540	 0.01586 	 438.5000	 0.00110 	 438.5000	 0.00090 	   2.1925	 0.00248 	   0.3221	 0.00000 	   0.3221	 0.00014 	  43.8500	 0.01187 	  43.8500	 0.00052 
	 439	 443.6285	 0.00087 	 147.8762	 0.00237 	  14.7876	 0.01567 	 439.5000	 0.00111 	 439.5000	 0.00090 	   2.1975	 0.00158 	   0.3281	 0.00000 	   0.3281	 0.00017 	  43.9500	 0.01164 	  43.9500	 0.00061 
	 440	 444.6379	 0.00087 	 148.2126	 0.00237 	  14.8213	 0.01549 	 440.5000	 0.00111 	 440.5000	 0.00090 	   2.2025	 0.00270 	   0.3342	 0.00000 	   0.3342	 0.00019 	  44.0500	 0.01209 	  44.0500	 0.00066 
	 441	 445.6473	 0.00087 	 148.5491	 0.00237 	  14.8549	 0.01531 	 441.5000	 0.00111 	 441.5000	 0.00090 	   2.2075	 0.00158 	   0.3404	 0.00000 	   0.3404	 0.00023 	  44.1500	 0.01166 	  44.1500	 0.00065 
	 442	 446.6567	 0.00087 	 148.8856	 0.00236 	  14.8886	 0.01513 	 442.5000	 0.00111 	 442.5000	 0.00090 	   2.2125	 0.00203 	   0.3467	 0.00000 	   0.3467	 0.00027 	  44.2500	 0.01164 	  44.2500	 0.00059 
	 443	 447.6661	 0.00087 	 149.2220	 0.00236 	  14.9222	 0.01496 	 443.5000	 0.00111 	 443.5000	 0.00091 	   2.2175	 0.00158 	   0.3532	 0.00000 	   0.3532	 0.00031 	  44.3500	 0.01179 	  44.3500	 0.00052 
	 444	 448.6755	 0.00087 	 149.5585	 0.00236 	  14.9558	 0.01478 	 444.5000	 0.00111 	 444.5000	 0.00091 	   2.2225	 0.00203 	   0.3597	 0.00000 	   0.3597	 0.00035 	  44.4500	 0.01142 	  44.4500	 0.00046 
	 445	 449.6849	 0.00087 	 149.8950	 0.00236 	  14.9895	 0.01461 	 445.5000	 0.00111 	 445.5000	 0.00091 	   2.2275	 0.00203 	   0.3664	 0.00000 	   0.3664	 0.00039 	  44.5500	 0.01218 	  44.5500	 0.00052 
	 446	 450.6943	 0.00087 	 150.2314	 0.00236 	  15.0231	 0.01444 	 446.5000	 0.00111 	 446.5000	 0.00091 	   2.2325	 0.00248 	   0.3733	 0.00000 	   0.3733	 0.00047 	  44.6500	 0.01166 	  44.6500	 0.00043 
	 447	 451.7037	 0.00087 	 150.5679	 0.00236 	  15.0568	 0.01427 	 447.5000	 0.00111 	 447.5000	 0.00091 	   2.2375	 0.00293 	   0.3802	 0.00000 	   0.3802	 0.00051 	  44.7500	 0.01158 	  44.7500	 0.00047 
	 448	 452.7131	 0.00087 	 150.9044	 0.00236 	  15.0904	 0.01410 	 448.5000	 0.00111 	 448.5000	 0.00091 	   2.2425	 0.00293 	   0.3873	 0.00000 	   0.3873	 0.00058 	  44.8500	 0.01149 	  44.8500	 0.00043 
	 449	 453.7225	 0.00087 	 151.2408	 0.00236 	  15.1241	 0.01393 	 449.5000	 0.00111 	 449.5000	 0.00091 	   2.2475	 0.00225 	   0.3945	 0.00000 	   0.3945	 0.00065 	  44.9500	 0.01115 	  44.9500	 0.00044 
	 450	 454.7319	 0.00087 	 151.5773	 0.00235 	  15.1577	 0.01377 	 450.5000	 0.00111 	 450.5000	 0.00091 	   2.2525	 0.00158 	   0.4018	 0.00000 	   0.4018	 0.00073 	  45.0500	 0.01164 	  45.0500	 0.00047 
	 451	 455.7413	 0.00087 	 151.9138	 0.00235 	  15.1914	 0.01361 	 451.5000	 0.00111 	 451.5000	 0.00091 	   2.2575	 0.00158 	   0.4093	 0.00000 	   0.4093	 0.00083 	  45.1500	 0.01133 	  45.1500	 0.00050 
	 452	 456.7506	 0.00087 	 152.2502	 0.00235 	  15.2250	 0.01345 	 452.5000	 0.00111 	 452.5000	 0.00091 	   2.2625	 0.00135 	   0.4169	 0.00000 	   0.4169	 0.00092 	  45.2500	 0.01155 	  45.2500	 0.00051 
	 453	 457.7600	 0.00087 	 152.5867	 0.00235 	  15.2587	 0.01329 	 453.5000	 0.00111 	 453.5000	 0.00091 	   2.2675	 0.00090 	   0.4246	 0.00000 	   0.4246	 0.00102 	  45.3500	 0.01148 	  45.3500	 0.00043 
	 454	 458.7694	 0.00087 	 152.9231	 0.00235 	  15.2923	 0.01313 	 454.5000	 0.00111 	 454.5000	 0.00091 	   2.2725	 0.00158 	   0.4325	 0.00000 	   0.4325	 0.00115 	  45.4500	 0.01210 	  45.4500	 0.00050 
	 455	 459.7788	 0.00087 	 153.2596	 0.00235 	  15.3260	 0.01297 	 455.5000	 0.00111 	 455.5000	 0.00091 	   2.2775	 0.00315 	   0.4406	 0.00000 	   0.4406	 0.00122 	  45.5500	 0.01182 	  45.5500	 0.00045 
	 456	 460.7882	 0.00087 	 153.5961	 0.00235 	  15.3596	 0.01282 	 456.5000	 0.00111 	 456.5000	 0.00091 	   2.2825	 0.00293 	   0.4487	 0.00000 	   0.4487	 0.00139 	  45.6500	 0.01140 	  45.6500	 0.00038 
	 457	 461.7976	 0.00087 	 153.9325	 0.00235 	  15.3933	 0.01267 	 457.5000	 0.00111 	 457.5000	 0.00091 	   2.2875	 0.00158 	   0.4571	 0.00000 	   0.4571	 0.00147 	  45.7500	 0.01165 	  45.7500	 0.00028 
	 458	 462.8070	 0.00087 	 154.2690	 0.00234 	  15.4269	 0.01252 	 458.5000	 0.00111 	 458.5000	 0.00091 	   2.2925	 0.00135 	   0.4656	 0.00000 	   0.4656	 0.00160 	  45.8500	 0.01142 	  45.8500	 0.00054 
	 459	 463.8164	 0.00087 	 154.6055	 0.00234 	  15.4605	 0.01237 	 459.5000	 0.00111 	 459.5000	 0.00091 	   2.2975	 0.00338 	   0.4742	 0.00000 	   0.4742	 0.00173 	  45.9500	 0.01097 	  45.9500	 0.00046 
	 460	 464.8258	 0.00087 	 154.9419	 0.00234 	  15.4942	 0.01222 	 460.5000	 0.00111 	 460.5000	 0.00090 	   2.3025	 0.00203 	   0.4831	 0.00000 	   0.4831	 0.00186 	  46.0500	 0.01124 	  46.0500	 0.00038 
	 461	 465.8352	 0.00087 	 155.2784	 0.00234 	  15.5278	 0.01207 	 461.5000	 0.00111 	 461.5000	 0.00090 	   2.3075	 0.00203 	   0.4920	 0.00000 	   0.4920	 0.00196 	  46.1500	 0.01106 	  46.1500	 0.00032 
	 462	 466.8446	 0.00087 	 155.6149	 0.00234 	  15.5615	 0.01193 	 462.5000	 0.00111 	 462.5000	 0.00090 	   2.3125	 0.00203 	   0.5012	 0.00000 	   0.5012	 0.00210 	  46.2500	 0.01084 	  46.2500	 0.00046 
	 463	 467.8540	 0.00087 	 155.9513	 0.00234 	  15.5951	 0.01178 	 463.5000	 0.00111 	 463.5000	 0.00090 	   2.3175	 0.00135 	   0.5105	 0.00000 	   0.5105	 0.00226 	  46.3500	 0.01132 	  46.3500	 0.00048 
	 464	 468.8634	 0.00087 	 156.2878	 0.00234 	  15.6288	 0.01164 	 464.5000	 0.00111 	 464.5000	 0.00090 	   2.3225	 0.00360 	   0.5200	 0.00000 	   0.5200	 0.00238 	  46.4500	 0.01097 	  46.4500	 0.00044 
	 465	 469.8728	 0.00087 	 156.6243	 0.00234 	  15.6624	 0.01150 	 465.5000	 0.00111 	 465.5000	 0.00090 	   2.3275	 0.00135 	   0.5297	 0.00000 	   0.5297	 0.00246 	  46.5500	 0.01183 	  46.5500	 0.00046 
	 466	 470.8822	 0.00087 	 156.9607	 0.00234 	  15.6961	 0.01136 	 466.5000	 0.00111 	 466.5000	 0.00090 	   2.3325	 0.00135 	   0.5395	 0.00000 	   0.5395	 0.00260 	  46.6500	 0.01195 	  46.6500	 0.00036 
	 467	 471.8916	 0.00087 	 157.2972	 0.00233 	  15.7297	 0.01123 	 467.5000	 0.00111 	 467.5000	 0.00090 	   2.3375	 0.00270 	   0.5495	 0.00000 	   0.5495	 0.00267 	  46.7500	 0.01110 	  46.7500	 0.00045 
	 468	 472.9009	 0.00087 	 157.6336	 0.00233 	  15.7634	 0.01109 	 468.5000	 0.00111 	 468.5000	 0.00089 	   2.3425	 0.00180 	   0.5598	 0.00000 	   0.5598	 0.00275 	  46.8500	 0.01160 	  46.8500	 0.00024 
	 469	 473.9103	 0.00087 	 157.9701	 0.00233 	  15.7970	 0.01096 	 469.5000	 0.00111 	 469.5000	 0.00089 	   2.3475	 0.00225 	   0.5702	 0.00000 	   0.5702	 0.00284 	  46.9500	 0.01098 	  46.9500	 0.00061 
	 470	 474.9197	 0.00087 	 158.3066	 0.00233 	  15.8307	 0.01083 	 470.5000	 0.00111 	 470.5000	 0.00089 	   2.3525	 0.00158 	   0.5808	 0.00000 	   0.5808	 0.00295 	  47.0500	 0.01125 	  47.0500	 0.00047 
	 471	 475.9291	 0.00087 	 158.6430	 0.00233 	  15.8643	 0.01069 	 471.5000	 0.00111 	 471.5000	 0.00089 	   2.3575	 0.00158 	   0.5916	 0.00000 	   0.5916	 0.00295 	  47.1500	 0.01046 	  47.1500	 0.00042 
	 472	 476.9385	 0.00087 	 158.9795	 0.00233 	  15.8980	 0.01056 	 472.5000	 0.00112 	 472.5000	 0.00089 	   2.3625	 0.00068 	   0.6026	 0.00000 	   0.6026	 0.00297 	  47.2500	 0.01120 	  47.2500	 0.00045 
	 473	 477.9479	 0.00087 	 159.3160	 0.00233 	  15.9316	 0.01044 	 473.5000	 0.00112 	 473.5000	 0.00089 	   2.3675	 0.00068 	   0.6138	 0.00000 	   0.6138	 0.00299 	  47.3500	 0.01153 	  47.3500	 0.00037 
	 474	 478.9573	 0.00087 	 159.6524	 0.00233 	  15.9652	 0.01031 	 474.5000	 0.00112 	 474.5000	 0.00089 	   2.3725	 0.00225 	   0.6252	 0.00000 	   0.6252	 0.00300 	  47.4500	 0.01174 	  47.4500	 0.00053 
	 475	 479.9667	 0.00087 	 159.9889	 0.00233 	  15.9989	 0.01018 	 475.5000	 0.00112 	 475.5000	 0.00089 	   2.3775	 0.00203 	   0.6368	 0.00000 	   0.6368	 0.00293 	  47.5500	 0.01107 	  47.5500	 0.00041 
	 476	 480.9761	 0.00087 	 160.3254	 0.00232 	  16.0325	 0.01006 	 476.5000	 0.00112 	 476.5000	 0.00089 	   2.3825	 0.00315 	   0.6486	 0.00000 	   0.6486	 0.00292 	  47.6500	 0.01143 	  47.6500	 0.00054 
	 477	 481.9855	 0.00087 	 160.6618	 0.00232 	  16.0662	 0.00994 	 477.5000	 0.00112 	 477.5000	 0.00089 	   2.3875	 0.00180 	   0.6607	 0.00000 	   0.6607	 0.00284 	  47.7500	 0.01192 	  47.7500	 0.00033 
	 478	 482.9949	 0.00087 	 160.9983	 0.00232 	  16.0998	 0.00982 	 478.5000	 0.00112 	 478.5000	 0.00089 	   2.3925	 0.00203 	   0.6730	 0.00000 	   0.6730	 0.00282 	  47.8500	 0.01151 	  47.8500	 0.00030 
	 479	 484.0043	 0.00087 	 161.3348	 0.00232 	  16.1335	 0.00970 	 479.5000	 0.00113 	 479.5000	 0.00090 	   2.3975	 0.00180 	   0.6855	 0.00000 	   0.6855	 0.00272 	  47.9500	 0.01044 	  47.9500	 0.00052 
	 480	 485.0137	 0.00087 	 161.6712	 0.00232 	  16.1671	 0.00958 	 480.5000	 0.00113 	 480.5000	 0.00090 	   2.4025	 0.00090 	   0.6982	 0.00001 	   0.6982	 0.00260 	  48.0500	 0.01062 	  48.0500	 0.00039 
	 481	 486.0231	 0.00087 	 162.0077	 0.00232 	  16.2008	 0.00946 	 481.5000	 0.00113 	 481.5000	 0.00090 	   2.4075	 0.00135 	   0.7112	 0.00001 	   0.7112	 0.00246 	  48.1500	 0.01073 	  48.1500	 0.00038 
	 482	 487.0325	 0.00087 	 162.3442	 0.00232 	  16.2344	 0.00934 	 482.5000	 0.00113 	 482.5000	 0.00090 	   2.4125	 0.00270 	   0.7244	 0.00001 	   0.7244	 0.00232 	  48.2500	 0.01100 	  48.2500	 0.00027 
	 483	 488.0419	 0.00087 	 162.6806	 0.00232 	  16.2681	 0.00923 	 483.5000	 0.00113 	 483.5000	 0.00090 	   2.4175	 0.00135 	   0.7379	 0.00002 	   0.7379	 0.00221 	  48.3500	 0.01158 	  48.3500	 0.00026 
	 484	 489.0512	 0.00087 	 163.0171	 0.00232 	  16.3017	 0.00912 	 484.5000	 0.00113 	 484.5000	 0.00090 	   2.4225	 0.00113 	   0.7516	 0.00002 	   0.7516	 0.00207 	  48.4500	 0.01248 	  48.4500	 0.00046 
	 485	 490.0606	 0.00087 	 163.3535	 0.00231 	  16.3354	 0.00900 	 485.5000	 0.00113 	 485.5000	 0.00090 	   2.4275	 0.00158 	   0.7656	 0.00003 	   0.7656	 0.00194 	  48.5500	 0.01130 	  48.5500	 0.00044 
	 486	 491.0700	 0.00087 	 163.6900	 0.00231 	  16.3690	 0.00889 	 486.5000	 0.00113 	 486.5000	 0.00090 	   2.4325	 0.00203 	   0.7798	 0.00003 	   0.7798	 0.00181 	  48.6500	 0.01251 	  48.6500	 0.00021 
	 487	 492.0794	 0.00087 	 164.0265	 0.00231 	  16.4026	 0.00878 	 487.5000	 0.00112 	 487.5000	 0.00090 	   2.4375	 0.00293 	   0.7943	 0.00003 	   0.7943	 0.00163 	  48.7500	 0.01013 	  48.7500	 0.00053 
	 488	 493.0888	 0.00087 	 164.3629	 0.00231 	  16.4363	 0.00868 	 488.5000	 0.00112 	 488.5000	 0.00091 	   2.4425	 0.00113 	   0.8091	 0.00005 	   0.8091	 0.00154 	  48.8500	 0.01149 	  48.8500	 0.00030 
	 489	 494.0982	 0.00086 	 164.6994	 0.00231 	  16.4699	 0.00857 	 489.5000	 0.00111 	 489.5000	 0.00091 	   2.4475	 0.00158 	   0.8241	 0.00006 	   0.8241	 0.00139 	  48.9500	 0.01150 	  48.9500	 0.00053 
	 490	 495.1076	 0.00086 	 165.0359	 0.00231 	  16.5036	 0.00846 	 490.5000	 0.00111 	 490.5000	 0.00091 	   2.4525	 0.00203 	   0.8395	 0.00007 	   0.8395	 0.00127 	  49.0500	 0.01100 	  49.0500	 0.00043 
	 491	 496.1170	 0.00086 	 165.3723	 0.00231 	  16.5372	 0.00836 	 491.5000	 0.00110 	 491.5000	 0.00091 	   2.4575	 0.00090 	   0.8551	 0.00008 	   0.8551	 0.00110 	  49.1500	 0.01146 	  49.1500	 0.00033 
	 492	 497.1264	 0.00086 	 165.7088	 0.00231 	  16.5709	 0.00826 	 492.5000	 0.00110 	 492.5000	 0.00091 	   2.4625	 0.00135 	   0.8710	 0.00010 	   0.8710	 0.00101 	  49.2500	 0.01119 	  49.2500	 0.00047 
	 493	 498.1358	 0.00086 	 166.0453	 0.00231 	  16.6045	 0.00815 	 493.5000	 0.00109 	 493.5000	 0.00090 	   2.4675	 0.00248 	   0.8872	 0.00012 	   0.8872	 0.00094 	  49.3500	 0.01057 	  49.3500	 0.00021 
	 494	 499.1452	 0.00086 	 166.3817	 0.00231 	  16.6382	 0.00805 	 494.5000	 0.00109 	 494.5000	 0.00090 	   2.4725	 0.00180 	   0.9036	 0.00015 	   0.9036	 0.00080 	  49.4500	 0.01104 	  49.4500	 0.00038 
	 495	 500.1546	 0.00086 	 166.7182	 0.00230 	  16.6718	 0.00795 	 495.5000	 0.00108 	 495.5000	 0.00090 	   2.4775	 0.00180 	   0.9204	 0.00018 	   0.9204	 0.00071 	  49.5500	 0.01126 	  49.5500	 0.00037 
	 496	 501.1640	 0.00086 	 167.0547	 0.00230 	  16.7055	 0.00785 	 496.5000	 0.00108 	 496.5000	 0.00090 	   2.4825	 0.00090 	   0.9376	 0.00022 	   0.9376	 0.00062 	  49.6500	 0.01211 	  49.6500	 0.00051 
	 497	 502.1734	 0.00086 	 167.3911	 0.00230 	  16.7391	 0.00776 	 497.5000	 0.00108 	 497.5000	 0.00090 	   2.4875	 0.00248 	   0.9550	 0.00025 	   0.9550	 0.00054 	  49.7500	 0.01216 	  49.7500	 0.00041 
	 498	 503.1828	 0.00086 	 167.7276	 0.00230 	  16.7728	 0.00766 	 498.5000	 0.00107 	 498.5000	 0.00090 	   2.4925	 0.00158 	   0.9727	 0.00031 	   0.9727	 0.00045 	  49.8500	 0.01112 	  49.8500	 0.00020 
	 499	 504.1921	 0.00086 	 168.0640	 0.00230 	  16.8064	 0.00756 	 499.5000	 0.00107 	 499.5000	 0.00089 	   2.4975	 0.00023 	   0.9908	 0.00034 	   0.9908	 0.00041 	  49.9500	 0.01116 	  49.9500	 0.00041 
	 500	 505.2015	 0.00086 	 168.4005	 0.00230 	  16.8401	 0.00747 	 500.5000	 0.00107 	 500.5000	 0.00089 	   2.5025	 0.00158 	   1.0093	 0.00041 	   1.0093	 0.00034 	  50.0500	 0.01130 	  50.0500	 0.00033 
	 501	 506.2109	 0.00086 	 168.7370	 0.00230 	  16.8737	 0.00738 	 501.5000	 0.00106 	 501.5000	 0.00089 	   2.5075	 0.00248 	   1.0280	 0.00045 	   1.0280	 0.00031 	  50.1500	 0.01176 	  50.1500	 0.00032 
	 502	 507.2203	 0.00086 	 169.0734	 0.00230 	  16.9073	 0.00728 	 502.5000	 0.00106 	 502.5000	 0.00089 	   2.5125	 0.00180 	   1.0471	 0.00054 	   1.0471	 0.00025 	  50.2500	 0.01104 	  50.2500	 0.00037 
	 503	 508.2297	 0.00086 	 169.4099	 0.00230 	  16.9410	 0.00719 	 503.5000	 0.00106 	 503.5000	 0.00089 	   2.5175	 0.00180 	   1.0666	 0.00062 	   1.0666	 0.00022 	  50.3500	 0.01158 	  50.3500	 0.00039 
	 504	 509.2391	 0.00086 	 169.7464	 0.00230 	  16.9746	 0.00710 	 504.5000	 0.00106 	 504.5000	 0.00089 	   2.5225	 0.00225 	   1.0864	 0.00071 	   1.0864	 0.00018 	  50.4500	 0.01146 	  50.4500	 0.00030 
	 505	 510.2485	 0.00086 	 170.0828	 0.00229 	  17.0083	 0.00701 	 505.5000	 0.00106 	 505.5000	 0.00089 	   2.5275	 0.00315 	   1.1066	 0.00080 	   1.1066	 0.00015 	  50.5500	 0.01121 	  50.5500	 0.00027 
	 506	 511.2579	 0.00086 	 170.4193	 0.00229 	  17.0419	 0.00693 	 506.5000	 0.00107 	 506.5000	 0.00089 	   2.5325	 0.00158 	   1.1272	 0.00094 	   1.1272	 0.00012 	  50.6500	 0.01040 	  50.6500	 0.00044 
	 507	 512.2673	 0.00086 	 170.7558	 0.00229 	  17.0756	 0.00684 	 507.5000	 0.00107 	 507.5000	 0.00089 	   2.5375	 0.00338 	   1.1482	 0.00101 	   1.1482	 0.00010 	  50.7500	 0.01158 	  50.7500	 0.00035 
	 508	 513.2767	 0.00086 	 171.0922	 0.00229 	  17.1092	 0.00675 	 508.5000	 0.00107 	 508.5000	 0.00089 	   2.5425	 0.00090 	   1.1695	 0.00110 	   1.1695	 0.00008 	  50.8500	 0.01105 	  50.8500	 0.00034 
	 509	 514.2861	 0.00086 	 171.4287	 0.00229 	  17.1429	 0.00667 	 509.5000	 0.00107 	 509.5000	 0.00089 	   2.5475	 0.00158 	   1.1912	 0.00127 	   1.1912	 0.00007 	  50.9500	 0.01153 	  50.9500	 0.00044 
	 510	 515.2955	 0.00086 	 171.7652	 0.00229 	  17.1765	 0.00659 	 510.5000	 0.00107 	 510.5000	 0.00089 	   2.5525	 0.00225 	   1.2134	 0.00139 	   1.2134	 0.00006 	  51.0500	 0.01089 	  51.0500	 0.00029 
	 511	 516.3049	 0.00086 	 172.1016	 0.00229 	  17.2102	 0.00650 	 511.5000	 0.00108 	 511.5000	 0.00089 	   2.5575	 0.00135 	   1.2359	 0.00154 	   1.2359	 0.00005 	  51.1500	 0.01097 	  51.1500	 0.00034 
	 512	 517.3143	 0.00086 	 172.4381	 0.00229 	  17.2438	 0.00642 	 512.5000	 0.00108 	 512.5000	 0.00089 	   2.5625	 0.00158 	   1.2589	 0.00163 	   1.2589	 0.00003 	  51.2500	 0.01173 	  51.2500	 0.00038 
	 513	 518.3237	 0.00086 	 172.7746	 0.00229 	  17.2775	 0.00634 	 513.5000	 0.00108 	 513.5000	 0.00089 	   2.5675	 0.00158 	   1.2823	 0.00181 	   1.2823	 0.00003 	  51.3500	 0.01166 	  51.3500	 0.00030 
	 514	 519.3331	 0.00086 	 173.1110	 0.00229 	  17.3111	 0.00626 	 514.5000	 0.00108 	 514.5000	 0.00089 	   2.5725	 0.00113 	   1.3062	 0.00194 	   1.3062	 0.00003 	  51.4500	 0.01117 	  51.4500	 0.00037 
	 515	 520.3424	 0.00086 	 173.4475	 0.00229 	  17.3447	 0.00618 	 515.5000	 0.00108 	 515.5000	 0.00089 	   2.5775	 0.00270 	   1.3305	 0.00207 	   1.3305	 0.00002 	  51.5500	 0.01097 	  51.5500	 0.00045 
	 516	 521.3518	 0.00086 	 173.7839	 0.00228 	  17.3784	 0.00610 	 516.5000	 0.00108 	 516.5000	 0.00089 	   2.5825	 0.00113 	   1.3552	 0.00221 	   1.3552	 0.00002 	  51.6500	 0.01111 	  51.6500	 0.00050 
	 517	 522.3612	 0.00086 	 174.1204	 0.00228 	  17.4120	 0.00603 	 517.5000	 0.00108 	 517.5000	 0.00089 	   2.5875	 0.00090 	   1.3804	 0.00232 	   1.3804	 0.00001 	  51.7500	 0.01081 	  51.7500	 0.00016 
	 518	 523.3706	 0.00086 	 174.4569	 0.00228 	  17.4457	 0.00595 	 518.5000	 0.00108 	 518.5000	 0.00089 	   2.5925	 0.00203 	   1.4060	 0.00246 	   1.4060	 0.00001 	  51.8500	 0.01116 	  51.8500	 0.00027 
	 519	 524.3800	 0.00086 	 174.7933	 0.00228 	  17.4793	 0.00587 	 519.5000	 0.00108 	 519.5000	 0.00089 	   2.5975	 0.00180 	   1.4322	 0.00260 	   1.4322	 0.00001 	  51.9500	 0.01043 	  51.9500	 0.00027 
	 520	 525.3894	 0.00086 	 175.1298	 0.00228 	  17.5130	 0.00580 	 520.5000	 0.00108 	 520.5000	 0.00089 	   2.6025	 0.00203 	   1.4588	 0.00272 	   1.4588	 0.00000 	  52.0500	 0.01115 	  52.0500	 0.00034 
	 521	 526.3988	 0.00086 	 175.4663	 0.00228 	  17.5466	 0.00573 	 521.5000	 0.00108 	 521.5000	 0.00090 	   2.6075	 0.00158 	   1.4859	 0.00282 	   1.4859	 0.00000 	  52.1500	 0.01084 	  52.1500	 0.00053 
	 522	 527.4082	 0.00086 	 175.8027	 0.00228 	  17.5803	 0.00565 	 522.5000	 0.00108 	 522.5000	 0.00090 	   2.6125	 0.00135 	   1.5136	 0.00284 	   1.5136	 0.00000 	  52.2500	 0.01151 	  52.2500	 0.00046 
	 523	 528.4176	 0.00086 	 176.1392	 0.00228 	  17.6139	 0.00558 	 523.5000	 0.00108 	 523.5000	 0.00090 	   2.6175	 0.00180 	   1.5417	 0.00292 	   1.5417	 0.00000 	  52.3500	 0.01222 	  52.3500	 0.00033 
	 524	 529.4270	 0.00086 	 176.4757	 0.00228 	  17.6476	 0.00551 	 524.5000	 0.00108 	 524.5000	 0.00090 	   2.6225	 0.00180 	   1.5704	 0.00293 	   1.5704	 0.00000 	  52.4500	 0.01039 	  52.4500	 0.00029 
	 525	 530.4364	 0.00086 	 176.8121	 0.00228 	  17.6812	 0.00544 	 525.5000	 0.00107 	 525.5000	 0.00090 	   2.6275	 0.00158 	   1.5996	 0.00300 	   1.5996	 0.00000 	  52.5500	 0.01197 	  52.5500	 0.00034 
	 526	 531.4458	 0.00086 	 177.1486	 0.00228 	  17.7149	 0.00537 	 526.5000	 0.00107 	 526.5000	 0.00090 	   2.6325	 0.00315 	   1.6293	 0.00299 	   1.6293	 0.00000 	  52.6500	 0.01162 	  52.6500	 0.00039 
	 527	 532.4552	 0.00086 	 177.4851	 0.00228 	  17.7485	 0.00530 	 527.5000	 0.00107 	 527.5000	 0.00090 	   2.6375	 0.00090 	   1.6596	 0.00297 	   1.6596	 0.00000 	  52.7500	 0.01089 	  52.7500	 0.00037 
	 528	 533.4646	 0.00086 	 177.8215	 0.00227 	  17.7822	 0.00524 	 528.5000	 0.00107 	 528.5000	 0.00090 	   2.6425	 0.00135 	   1.6904	 0.00295 	   1.6904	 0.00000 	  52.8500	 0.01087 	  52.8500	 0.00036 
	 529	 534.4740	 0.00086 	 178.1580	 0.00227 	  17.8158	 0.00517 	 529.5000	 0.00106 	 529.5000	 0.00090 	   2.6475	 0.00113 	   1.7219	 0.00295 	   1.7219	 0.00000 	  52.9500	 0.01186 	  52.9500	 0.00035 
	 530	 535.4834	 0.00086 	 178.4945	 0.00227 	  17.8494	 0.00510 	 530.5000	 0.00106 	 530.5000	 0.00090 	   2.6525	 0.00113 	   1.7539	 0.00284 	   1.7539	 0.00000 	  53.0500	 0.01097 	  53.0500	 0.00030 
	 531	 536.4927	 0.00086 	 178.8309	 0.00227 	  17.8831	 0.00504 	 531.5000	 0.00106 	 531.5000	 0.00090 	   2.6575	 0.00225 	   1.7865	 0.00275 	   1.7865	 0.00000 	  53.1500	 0.01111 	  53.1500	 0.00027 
	 532	 537.5021	 0.00086 	 179.1674	 0.00227 	  17.9167	 0.00498 	 532.5000	 0.00106 	 532.5000	 0.00090 	   2.6625	 0.00113 	   1.8197	 0.00267 	   1.8197	 0.00000 	  53.2500	 0.01023 	  53.2500	 0.00026 
	 533	 538.5115	 0.00086 	 179.5038	 0.00227 	  17.9504	 0.00491 	 533.5000	 0.00106 	 533.5000	 0.00090 	   2.6675	 0.00135 	   1.8535	 0.00260 	   1.8535	 0.00000 	  53.3500	 0.01088 	  53.3500	 0.00035 
	 534	 539.5209	 0.00086 	 179.8403	 0.00227 	  17.9840	 0.00485 	 534.5000	 0.00105 	 534.5000	 0.00090 	   2.6725	 0.00158 	   1.8880	 0.00246 	   1.8880	 0.00000 	  53.4500	 0.01160 	  53.4500	 0.00033 
	 535	 540.5303	 0.00086 	 180.1768	 0.00227 	  18.0177	 0.00479 	 535.5000	 0.00105 	 535.5000	 0.00090 	   2.6775	 0.00113 	   1.9231	 0.00238 	   1.9231	 0.00000 	  53.5500	 0.01125 	  53.5500	 0.00025 
	 536	 541.5397	 0.00086 	 180.5132	 0.00227 	  18.0513	 0.00473 	 536.5000	 0.00105 	 536.5000	 0.00090 	   2.6825	 0.00090 	   1.9588	 0.00226 	   1.9588	 0.00000 	  53.6500	 0.01087 	  53.6500	 0.00023 
	 537	 542.5491	 0.00086 	 180.8497	 0.00227 	  18.0850	 0.00467 	 537.5000	 0.00105 	 537.5000	 0.00090 	   2.6875	 0.00248 	   1.9953	 0.00210 	   1.9953	 0.00000 	  53.7500	 0.01121 	  53.7500	 0.00032 
	 538	 543.5585	 0.00086 	 181.1862	 0.00227 	  18.1186	 0.00461 	 538.5000	 0.00106 	 538.5000	 0.00089 	   2.6925	 0.00113 	   2.0324	 0.00196 	   2.0324	 0.00000 	  53.8500	 0.01170 	  53.8500	 0.00030 
	 539	 544.5679	 0.00086 	 181.5226	 0.00227 	  18.1523	 0.00455 	 539.5000	 0.00106 	 539.5000	 0.00089 	   2.6975	 0.00203 	   2.0701	 0.00186 	   2.0701	 0.00000 	  53.9500	 0.01003 	  53.9500	 0.00015 
	 540	 545.5773	 0.00086 	 181.8591	 0.00226 	  18.1859	 0.00449 	 540.5000	 0.00106 	 540.5000	 0.00089 	   2.7025	 0.00113 	   2.1086	 0.00173 	   2.1086	 0.00000 	  54.0500	 0.01202 	  54.0500	 0.00032 
	 541	 546.5867	 0.00086 	 182.1956	 0.00226 	  18.2196	 0.00443 	 541.5000	 0.00106 	 541.5000	 0.00089 	   2.7075	 0.00113 	   2.1478	 0.00160 	   2.1478	 0.00000 	  54.1500	 0.01079 	  54.1500	 0.00024 
	 542	 547.5961	 0.00086 	 182.5320	 0.00226 	  18.2532	 0.00438 	 542.5000	 0.00106 	 542.5000	 0.00089 	   2.7125	 0.00158 	   2.1878	 0.00147 	   2.1878	 0.00000 	  54.2500	 0.01087 	  54.2500	 0.00021 
	 543	 548.6055	 0.00086 	 182.8685	 0.00226 	  18.2868	 0.00432 	 543.5000	 0.00106 	 543.5000	 0.00089 	   2.7175	 0.00270 	   2.2284	 0.00139 	   2.2284	 0.00000 	  54.3500	 0.01123 	  54.3500	 0.00027 
	 544	 549.6149	 0.00086 	 183.2050	 0.00226 	  18.3205	 0.00426 	 544.5000	 0.00106 	 544.5000	 0.00089 	   2.7225	 0.00090 	   2.2699	 0.00122 	   2.2699	 0.00000 	  54.4500	 0.01097 	  54.4500	 0.00026 
	 545	 550.6243	 0.00086 	 183.5414	 0.00226 	  18.3541	 0.00421 	 545.5000	 0.00107 	 545.5000	 0.00088 	   2.7275	 0.00180 	   2.3121	 0.00115 	   2.3121	 0.00000 	  54.5500	 0.01152 	  54.5500	 0.00033 
	 546	 551.6337	 0.00086 	 183.8779	 0.00226 	  18.3878	 0.00416 	 546.5000	 0.00107 	 546.5000	 0.00088 	   2.7325	 0.00113 	   2.3550	 0.00102 	   2.3550	 0.00000 	  54.6500	 0.01073 	  54.6500	 0.00017 
	 547	 552.6430	 0.00086 	 184.2143	 0.00226 	  18.4214	 0.00410 	 547.5000	 0.00107 	 547.5000	 0.00088 	   2.7375	 0.00113 	   2.3988	 0.00092 	   2.3988	 0.00000 	  54.7500	 0.01042 	  54.7500	 0.00028 
	 548	 553.6524	 0.00086 	 184.5508	 0.00226 	  18.4551	 0.00405 	 548.5000	 0.00107 	 548.5000	 0.00088 	   2.7425	 0.00113 	   2.4434	 0.00083 	   2.4434	 0.00000 	  54.8500	 0.01073 	  54.8500	 0.00015 
	 549	 554.6618	 0.00086 	 184.8873	 0.00226 	  18.4887	 0.00400 	 549.5000	 0.00106 	 549.5000	 0.00088 	   2.7475	 0.00113 	   2.4889	 0.00073 	   2.4889	 0.00000 	  54.9500	 0.01161 	  54.9500	 0.00011 
	 550	 555.6712	 0.00086 	 185.2237	 0.00226 	  18.5224	 0.00395 	 550.5000	 0.00106 	 550.5000	 0.00088 	   2.7525	 0.00248 	   2.5351	 0.00065 	   2.5351	 0.00000 	  55.0500	 0.01086 	  55.0500	 0.00018 
	 551	 556.6806	 0.00086 	 185.5602	 0.00226 	  18.5560	 0.00390 	 551.5000	 0.00106 	 551.5000	 0.00088 	   2.7575	 0.00248 	   2.5823	 0.00058 	   2.5823	 0.00000 	  55.1500	 0.01106 	  55.1500	 0.00023 
	 552	 557.6900	 0.00086 	 185.8967	 0.00226 	  18.5897	 0.00385 	 552.5000	 0.00106 	 552.5000	 0.00087 	   2.7625	 0.00158 	   2.6303	 0.00051 	   2.6303	 0.00000 	  55.2500	 0.01123 	  55.2500	 0.00023 
	 553	 558.6994	 0.00086 	 186.2331	 0.00225 	  18.6233	 0.00380 	 553.5000	 0.00106 	 553.5000	 0.00087 	   2.7675	 0.00023 	   2.6792	 0.00047 	   2.6792	 0.00000 	  55.3500	 0.01090 	  55.3500	 0.00024 
	 554	 559.7088	 0.00086 	 186.5696	 0.00225 	  18.6570	 0.00375 	 554.5000	 0.00106 	 554.5000	 0.00087 	   2.7725	 0.00180 	   2.7290	 0.00039 	   2.7290	 0.00000 	  55.4500	 0.01054 	  55.4500	 0.00023 
	 555	 560.7182	 0.00086 	 186.9061	 0.00225 	  18.6906	 0.00370 	 555.5000	 0.00105 	 555.5000	 0.00087 	   2.7775	 0.00180 	   2.7797	 0.00035 	   2.7797	 0.00000 	  55.5500	 0.01131 	  55.5500	 0.00028 
	 556	 561.7276	 0.00086 	 187.2425	 0.00225 	  18.7243	 0.00365 	 556.5000	 0.00105 	 556.5000	 0.00087 	   2.7825	 0.00270 	   2.8314	 0.00031 	   2.8314	 0.00000 	  55.6500	 0.01169 	  55.6500	 0.00012 
	 557	 562.7370	 0.00086 	 187.5790	 0.00225 	  18.7579	 0.00360 	 557.5000	 0.00105 	 557.5000	 0.00087 	   2.7875	 0.00180 	   2.8840	 0.00027 	   2.8840	 0.00000 	  55.7500	 0.01159 	  55.7500	 0.00021 
	 558	 563.7464	 0.00086 	 187.9155	 0.00225 	  18.7915	 0.00356 	 558.5000	 0.00105 	 558.5000	 0.00086 	   2.7925	 0.00180 	   2.9376	 0.00023 	   2.9376	 0.00000 	  55.8500	 0.01089 	  55.8500	 0.00018 
	 559	 564.7558	 0.00086 	 188.2519	 0.00225 	  18.8252	 0.00351 	 559.5000	 0.00105 	 559.5000	 0.00086 	   2.7975	 0.00135 	   2.9923	 0.00019 	   2.9923	 0.00000 	  55.9500	 0.01121 	  55.9500	 0.00021 
	 560	 565.7652	 0.00086 	 188.5884	 0.00225 	  18.8588	 0.00347 	 560.5000	 0.00104 	 560.5000	 0.00086 	   2.8025	 0.00090 	   3.0479	 0.00017 	   3.0479	 0.00000 	  56.0500	 0.01023 	  56.0500	 0.00025 
	 561	 566.7746	 0.00086 	 188.9249	 0.00225 	  18.8925	 0.00342 	 561.5000	 0.00104 	 561.5000	 0.00086 	   2.8075	 0.00158 	   3.1046	 0.00014 	   3.1046	 0.00000 	  56.1500	 0.01051 	  56.1500	 0.00020 
	 562	 567.7840	 0.00086 	 189.2613	 0.00225 	  18.9261	 0.00338 	 562.5000	 0.00104 	 562.5000	 0.00085 	   2.8125	 0.00158 	   3.1623	 0.00013 	   3.1623	 0.00000 	  56.2500	 0.01134 	  56.2500	 0.00033 
	 563	 568.7933	 0.00086 	 189.5978	 0.00225 	  18.9598	 0.00333 	 563.5000	 0.00104 	 563.5000	 0.00085 	   2.8175	 0.00293 	   3.2211	 0.00011 	   3.2211	 0.00000 	  56.3500	 0.01066 	  56.3500	 0.00027 
	 564	 569.8027	 0.00086 	 189.9342	 0.00225 	  18.9934	 0.00329 	 564.5000	 0.00104 	 564.5000	 0.00085 	   2.8225	 0.00180 	   3.2810	 0.00009 	   3.2810	 0.00000 	  56.4500	 0.01106 	  56.4500	 0.00033 
	 565	 570.8121	 0.00086 	 190.2707	 0.00225 	  19.0271	 0.00325 	 565.5000	 0.00104 	 565.5000	 0.00085 	   2.8275	 0.00270 	   3.3420	 0.00007 	   3.3420	 0.00000 	  56.5500	 0.01077 	  56.5500	 0.00042 
	 566	 571.8215	 0.00086 	 190.6072	 0.00224 	  19.0607	 0.00321 	 566.5000	 0.00104 	 566.5000	 0.00085 	   2.8325	 0.00090 	   3.4041	 0.00007 	   3.4041	 0.00000 	  56.6500	 0.01043 	  56.6500	 0.00018 
	 567	 572.8309	 0.00086 	 190.9436	 0.00224 	  19.0944	 0.00317 	 567.5000	 0.00104 	 567.5000	 0.00084 	   2.8375	 0.00158 	   3.4674	 0.00006 	   3.4674	 0.00000 	  56.7500	 0.01014 	  56.7500	 0.00023 
	 568	 573.8403	 0.00086 	 191.2801	 0.00224 	  19.1280	 0.00313 	 568.5000	 0.00104 	 568.5000	 0.00084 	   2.8425	 0.00090 	   3.5318	 0.00004 	   3.5318	 0.00000 	  56.8500	 0.01023 	  56.8500	 0.00030 
	 569	 574.8497	 0.00086 	 191.6166	 0.00224 	  19.1617	 0.00309 	 569.5000	 0.00104 	 569.5000	 0.00084 	   2.8475	 0.00180 	   3.5975	 0.00004 	   3.5975	 0.00000 	  56.9500	 0.01057 	  56.9500	 0.00010 
	 570	 575.8591	 0.00086 	 191.9530	 0.00224 	  19.1953	 0.00305 	 570.5000	 0.00104 	 570.5000	 0.00084 	   2.8525	 0.00045 	   3.6644	 0.00004 	   3.6644	 0.00000 	  57.0500	 0.01030 	  57.0500	 0.00021 
	 571	 576.8685	 0.00086 	 192.2895	 0.00224 	  19.2289	 0.00301 	 571.5000	 0.00104 	 571.5000	 0.00084 	   2.8575	 0.00158 	   3.7325	 0.00003 	   3.7325	 0.00000 	  57.1500	 0.01140 	  57.1500	 0.00018 
	 572	 577.8779	 0.00086 	 192.6260	 0.00224 	  19.2626	 0.00297 	 572.5000	 0.00103 	 572.5000	 0.00084 	   2.8625	 0.00180 	   3.8019	 0.00002 	   3.8019	 0.00000 	  57.2500	 0.01194 	  57.2500	 0.00016 
	 573	 578.8873	 0.00086 	 192.9624	 0.00224 	  19.2962	 0.00293 	 573.5000	 0.00103 	 573.5000	 0.00084 	   2.8675	 0.00135 	   3.8726	 0.00002 	   3.8726	 0.00000 	  57.3500	 0.01076 	  57.3500	 0.00018 
	 574	 579.8967	 0.00086 	 193.2989	 0.00224 	  19.3299	 0.00289 	 574.5000	 0.00103 	 574.5000	 0.00084 	   2.8725	 0.00158 	   3.9446	 0.00002 	   3.9446	 0.00000 	  57.4500	 0.01034 	  57.4500	 0.00026 
	 575	 580.9061	 0.00086 	 193.6354	 0.00224 	  19.3635	 0.00285 	 575.5000	 0.00103 	 575.5000	 0.00084 	   2.8775	 0.00248 	   4.0179	 0.00001 	   4.0179	 0.00000 	  57.5500	 0.01103 	  57.5500	 0.00023 
	 576	 581.9155	 0.00086 	 193.9718	 0.00224 	  19.3972	 0.00282 	 576.5000	 0.00103 	 576.5000	 0.00084 	   2.8825	 0.00293 	   4.0926	 0.00001 	   4.0926	 0.00000 	  57.6500	 0.01143 	  57.6500	 0.00021 
	 577	 582.9249	 0.00086 	 194.3083	 0.00224 	  19.4308	 0.00278 	 577.5000	 0.00103 	 577.5000	 0.00085 	   2.8875	 0.00158 	   4.1687	 0.00001 	   4.1687	 0.00000 	  57.7500	 0.01044 	  57.7500	 0.00019 
	 578	 583.9343	 0.00086 	 194.6448	 0.00224 	  19.4645	 0.00274 	 578.5000	 0.00103 	 578.5000	 0.00085 	   2.8925	 0.00113 	   4.2462	 0.00001 	   4.2462	 0.00000 	  57.8500	 0.01079 	  57.8500	 0.00021 
	 579	 584.9436	 0.00086 	 194.9812	 0.00224 	  19.4981	 0.00271 	 579.5000	 0.00103 	 579.5000	 0.00085 	   2.8975	 0.00068 	   4.3251	 0.00001 	   4.3251	 0.00000 	  57.9500	 0.01093 	  57.9500	 0.00027 
	 580	 585.9530	 0.00086 	 195.3177	 0.00223 	  19.5318	 0.00267 	 580.5000	 0.00103 	 580.5000	 0.00086 	   2.9025	 0.00225 	   4.4055	 0.00000 	   4.4055	 0.00000 	  58.0500	 0.01067 	  58.0500	 0.00020 
	 581	 586.9624	 0.00086 	 195.6541	 0.00223 	  19.5654	 0.00264 	 581.5000	 0.00103 	 581.5000	 0.00086 	   2.9075	 0.00158 	   4.4875	 0.00001 	   4.4875	 0.00000 	  58.1500	 0.01082 	  58.1500	 0.00021 
	 582	 587.9718	 0.00086 	 195.9906	 0.00223 	  19.5991	 0.00261 	 582.5000	 0.00103 	 582.5000	 0.00086 	   2.9125	 0.00180 	   4.5709	 0.00000 	   4.5709	 0.00000 	  58.2500	 0.01071 	  58.2500	 0.00019 
	 583	 588.9812	 0.00086 	 196.3271	 0.00223 	  19.6327	 0.00257 	 583.5000	 0.00103 	 583.5000	 0.00087 	   2.9175	 0.00090 	   4.6559	 0.00000 	   4.6559	 0.00000 	  58.3500	 0.01102 	  58.3500	 0.00026 
	 584	 589.9906	 0.00086 	 196.6635	 0.00223 	  19.6664	 0.00254 	 584.5000	 0.00103 	 584.5000	 0.00087 	   2.9225	 0.00090 	   4.7424	 0.00000 	   4.7424	 0.00000 	  58.4500	 0.01088 	  58.4500	 0.00015 
	 585	 591.0000	 0.00086 	 197.0000	 0.00223 	  19.7000	 0.00251 	 585.5000	 0.00103 	 585.5000	 0.00087 	   2.9275	 0.00090 	   4.8306	 0.00000 	   4.8306	 0.00000 	  58.5500	 0.01095 	  58.5500	 0.00012 
	 586	 592.0094	 0.00086 	 197.3365	 0.00223 	  19.7336	 0.00247 	 586.5000	 0.00103 	 586.5000	 0.00087 	   2.9325	 0.00068 	   4.9204	 0.00000 	   4.9204	 0.00000 	  58.6500	 0.01058 	  58.6500	 0.00026 
	 587	 593.0188	 0.00086 	 197.6729	 0.00223 	  19.7673	 0.00244 	 587.5000	 0.00104 	 587.5000	 0.00088 	   2.9375	 0.00158 	   5.0119	 0.00000 	   5.0119	 0.00000 	  58.7500	 0.01058 	  58.7500	 0.00021 
	 588	 594.0282	 0.00086 	 198.0094	 0.00223 	  19.8009	 0.00241 	 588.5000	 0.00104 	 588.5000	 0.00088 	   2.9425	 0.00090 	   5.1050	 0.00000 	   5.1050	 0.00000 	  58.8500	 0.01053 	  58.8500	 0.00011 
	 589	 595.0376	 0.00086 	 198.3459	 0.00223 	  19.8346	 0.00238 	 589.5000	 0.00104 	 589.5000	 0.00088 	   2.9475	 0.00180 	   5.2000	 0.00000 	   5.2000	 0.00000 	  58.9500	 0.01096 	  58.9500	 0.00010 
	 590	 596.0470	 0.00086 	 198.6823	 0.00223 	  19.8682	 0.00235 	 590.5000	 0.00104 	 590.5000	 0.00088 	   2.9525	 0.00203 	   5.2966	 0.00000 	   5.2966	 0.00000 	  59.0500	 0.01013 	  59.0500	 0.00037 
	 591	 597.0564	 0.00086 	 199.0188	 0.00223 	  19.9019	 0.00232 	 591.5000	 0.00104 	 591.5000	 0.00088 	   2.9575	 0.00113 	   5.3951	 0.00000 	   5.3951	 0.00000 	  59.1500	 0.01143 	  59.1500	 0.00011 
	 592	 598.0658	 0.00085 	 199.3553	 0.00223 	  19.9355	 0.00229 	 592.5000	 0.00104 	 592.5000	 0.00088 	   2.9625	 0.00203 	   5.4954	 0.00000 	   5.4954	 0.00000 	  59.2500	 0.01030 	  59.2500	 0.00017 
	 593	 599.0752	 0.00085 	 199.6917	 0.00223 	  19.9692	 0.00226 	 593.5000	 0.00104 	 593.5000	 0.00088 	   2.9675	 0.00113 	   5.5976	 0.00000 	   5.5976	 0.00000 	  59.3500	 0.01037 	  59.3500	 0.00016 
	 594	 600.0846	 0.00085 	 200.0282	 0.00223 	  20.0028	 0.00223 	 594.5000	 0.00104 	 594.5000	 0.00088 	   2.9725	 0.00225 	   5.7016	 0.00000 	   5.7016	 0.00000 	  59.4500	 0.01034 	  59.4500	 0.00030 
	 595	 601.0939	 0.00085 	 200.3646	 0.00222 	  20.0365	 0.00220 	 595.5000	 0.00104 	 595.5000	 0.00088 	   2.9775	 0.00113 	   5.8076	 0.00000 	   5.8076	 0.00000 	  59.5500	 0.01028 	  59.5500	 0.00016 
	 596	 602.1033	 0.00085 	 200.7011	 0.00222 	  20.0701	 0.00217 	 596.5000	 0.00104 	 596.5000	 0.00088 	   2.9825	 0.00113 	   5.9156	 0.00000 	   5.9156	 0.00000 	  59.6500	 0.01005 	  59.6500	 0.00017 
	 597	 603.1127	 0.00085 	 201.0376	 0.00222 	  20.1038	 0.00214 	 597.5000	 0.00104 	 597.5000	 0.00088 	   2.9875	 0.00135 	   6.0256	 0.00000 	   6.0256	 0.00000 	  59.7500	 0.01027 	  59.7500	 0.00028 
	 598	 604.1221	 0.00085 	 201.3740	 0.00222 	  20.1374	 0.00212 	 598.5000	 0.00104 	 598.5000	 0.00088 	   2.9925	 0.00158 	   6.1376	 0.00000 	   6.1376	 0.00000 	  59.8500	 0.01115 	  59.8500	 0.00012 
	 599	 605.1315	 0.00085 	 201.7105	 0.00222 	  20.1711	 0.00209 	 599.5000	 0.00104 	 599.5000	 0.00088 	   2.9975	 0.00135 	   6.2517	 0.00000 	   6.2517	 0.00000 	  59.9500	 0.01025 	  59.9500	 0.00020 
	 600	 606.1409	 0.00085 	 202.0470	 0.00222 	  20.2047	 0.00206 	 600.5000	 0.00104 	 600.5000	 0.00087 	   3.0025	 0.00113 	   6.3680	 0.00000 	   6.3680	 0.00000 	  60.0500	 0.01012 	  60.0500	 0.00033 
	 601	 607.1503	 0.00085 	 202.3834	 0.00222 	  20.2383	 0.00204 	 601.5000	 0.00104 	 601.5000	 0.00087 	   3.0075	 0.00180 	   6.4863	 0.00000 	   6.4863	 0.00000 	  60.1500	 0.01015 	  60.1500	 0.00012 
	 602	 608.1597	 0.00085 	 202.7199	 0.00222 	  20.2720	 0.00201 	 602.5000	 0.00103 	 602.5000	 0.00087 	   3.0125	 0.00090 	   6.6069	 0.00000 	   6.6069	 0.00000 	  60.2500	 0.01082 	  60.2500	 0.00015 
	 603	 609.1691	 0.00085 	 203.0564	 0.00222 	  20.3056	 0.00198 	 603.5000	 0.00103 	 603.5000	 0.00087 	   3.0175	 0.00315 	   6.7298	 0.00000 	   6.7298	 0.00000 	  60.3500	 0.01030 	  60.3500	 0.00019 
	 604	 610.1785	 0.00085 	 203.3928	 0.00222 	  20.3393	 0.00196 	 604.5000	 0.00103 	 604.5000	 0.00087 	   3.0225	 0.00270 	   6.8549	 0.00000 	   6.8549	 0.00000 	  60.4500	 0.00949 	  60.4500	 0.00017 
	 605	 611.1879	 0.00085 	 203.7293	 0.00222 	  20.3729	 0.00193 	 605.5000	 0.00103 	 605.5000	 0.00086 	   3.0275	 0.00113 	   6.9823	 0.00000 	   6.9823	 0.00000 	  60.5500	 0.01053 	  60.5500	 0.00021 
	 606	 612.1973	 0.00085 	 204.0658	 0.00222 	  20.4066	 0.00191 	 606.5000	 0.00103 	 606.5000	 0.00086 	   3.0325	 0.00068 	   7.1121	 0.00000 	   7.1121	 0.00000 	  60.6500	 0.00996 	  60.6500	 0.00015 
	 607	 613.2067	 0.00085 	 204.4022	 0.00222 	  20.4402	 0.00188 	 607.5000	 0.00103 	 607.5000	 0.00086 	   3.0375	 0.00203 	   7.2444	 0.00000 	   7.2444	 0.00000 	  60.7500	 0.01048 	  60.7500	 0.00014 
	 608	 614.2161	 0.00085 	 204.7387	 0.00222 	  20.4739	 0.00186 	 608.5000	 0.00103 	 608.5000	 0.00085 	   3.0425	 0.00158 	   7.3790	 0.00000 	   7.3790	 0.00000 	  60.8500	 0.01007 	  60.8500	 0.00011 
	 609	 615.2255	 0.00085 	 205.0752	 0.00222 	  20.5075	 0.00183 	 609.5000	 0.00102 	 609.5000	 0.00085 	   3.0475	 0.00158 	   7.5162	 0.00000 	   7.5162	 0.00000 	  60.9500	 0.01119 	  60.9500	 0.00030 
	 610	 616.2348	 0.00085 	 205.4116	 0.00222 	  20.5412	 0.00181 	 610.5000	 0.00102 	 610.5000	 0.00085 	   3.0525	 0.00180 	   7.6560	 0.00000 	   7.6560	 0.00000 	  61.0500	 0.01013 	  61.0500	 0.00021 
	 611	 617.2442	 0.00085 	 205.7481	 0.00221 	  20.5748	 0.00179 	 611.5000	 0.00102 	 611.5000	 0.00084 	   3.0575	 0.00293 	   7.7983	 0.00000 	   7.7983	 0.00000 	  61.1500	 0.00977 	  61.1500	 0.00021 
	 612	 618.2536	 0.00085 	 206.0845	 0.00221 	  20.6085	 0.00176 	 612.5000	 0.00102 	 612.5000	 0.00084 	   3.0625	 0.00158 	   7.9433	 0.00000 	   7.9433	 0.00000 	  61.2500	 0.01025 	  61.2500	 0.00023 
	 613	 619.2630	 0.00085 	 206.4210	 0.00221 	  20.6421	 0.00174 	 613.5000	 0.00102 	 613.5000	 0.00084 	   3.0675	 0.00135 	   8.0910	 0.00000 	   8.0910	 0.00000 	  61.3500	 0.01014 	  61.3500	 0.00015 
	 614	 620.2724	 0.00085 	 206.7575	 0.00221 	  20.6757	 0.00172 	 614.5000	 0.00102 	 614.5000	 0.00083 	   3.0725	 0.00113 	   8.2414	 0.00000 	   8.2414	 0.00000 	  61.4500	 0.01049 	  61.4500	 0.00016 
	 615	 621.2818	 0.00085 	 207.0939	 0.00221 	  20.7094	 0.00170 	 615.5000	 0.00101 	 615.5000	 0.00083 	   3.0775	 0.00158 	   8.3946	 0.00000 	   8.3946	 0.00000 	  61.5500	 0.01008 	  61.5500	 0.00017 
	 616	 622.2912	 0.00085 	 207.4304	 0.00221 	  20.7430	 0.00168 	 616.5000	 0.00101 	 616.5000	 0.00083 	   3.0825	 0.00180 	   8.5507	 0.00000 	   8.5507	 0.00000 	  61.6500	 0.00995 	  61.6500	 0.00009 
	 617	 623.3006	 0.00085 	 207.7669	 0.00221 	  20.7767	 0.00165 	 617.5000	 0.00101 	 617.5000	 0.00083 	   3.0875	 0.00135 	   8.7096	 0.00000 	   8.7096	 0.00000 	  61.7500	 0.01023 	  61.7500	 0.00023 
	 618	 624.3100	 0.00085 	 208.1033	 0.00221 	  20.8103	 0.00163 	 618.5000	 0.00101 	 618.5000	 0.00082 	   3.0925	 0.00090 	   8.8716	 0.00000 	   8.8716	 0.00000 	  61.8500	 0.01018 	  61.8500	 0.00021 
	 619	 625.3194	 0.00085 	 208.4398	 0.00221 	  20.8440	 0.00161 	 619.5000	 0.00100 	 619.5000	 0.00082 	   3.0975	 0.00135 	   9.0365	 0.00000 	   9.0365	 0.00000 	  61.9500	 0.01024 	  61.9500	 0.00024 
	 620	 626.3288	 0.00085 	 208.7763	 0.00221 	  20.8776	 0.00159 	 620.5000	 0.00100 	 620.5000	 0.00082 	   3.1025	 0.00158 	   9.2045	 0.00000 	   9.2045	 0.00000 	  62.0500	 0.01043 	  62.0500	 0.00025 
	 621	 627.3382	 0.00085 	 209.1127	 0.00221 	  20.9113	 0.00157 	 621.5000	 0.00100 	 621.5000	 0.00082 	   3.1075	 0.00180 	   9.3756	 0.00000 	   9.3756	 0.00000 	  62.1500	 0.00959 	  62.1500	 0.00016 
	 622	 628.3476	 0.00085 	 209.4492	 0.00221 	  20.9449	 0.00155 	 622.5000	 0.00100 	 622.5000	 0.00081 	   3.1125	 0.00180 	   9.5499	 0.00000 	   9.5499	 0.00000 	  62.2500	 0.01042 	  62.2500	 0.00011 
	 623	 629.3570	 0.00085 	 209.7857	 0.00221 	  20.9786	 0.00153 	 623.5000	 0.00100 	 623.5000	 0.00081 	   3.1175	 0.00135 	   9.7275	 0.00000 	   9.7275	 0.00000 	  62.3500	 0.01076 	  62.3500	 0.00011 
	 624	 630.3664	 0.00085 	 210.1221	 0.00221 	  21.0122	 0.00151 	 624.5000	 0.00099 	 624.5000	 0.00081 	   3.1225	 0.00135 	   9.9083	 0.00000 	   9.9083	 0.00000 	  62.4500	 0.01012 	  62.4500	 0.00021 
	 625	 631.3758	 0.00085 	 210.4586	 0.00221 	  21.0459	 0.00149 	 625.5000	 0.00099 	 625.5000	 0.00081 	   3.1275	 0.00180 	  10.0925	 0.00000 	  10.0925	 0.00000 	  62.5500	 0.01106 	  62.5500	 0.00018 
	 626	 632.3851	 0.00085 	 210.7950	 0.00221 	  21.0795	 0.00147 	 626.5000	 0.00099 	 626.5000	 0.00081 	   3.1325	 0.00270 	  10.2802	 0.00000 	  10.2802	 0.00000 	  62.6500	 0.00933 	  62.6500	 0.00028 
	 627	 633.3945	 0.00085 	 211.1315	 0.00221 	  21.1132	 0.00145 	 627.5000	 0.00099 	 627.5000	 0.00081 	   3.1375	 0.00158 	  10.4713	 0.00000 	  10.4713	 0.00000 	  62.7500	 0.01094 	  62.7500	 0.00024 
	 628	 634.4039	 0.00085 	 211.4680	 0.00220 	  21.1468	 0.00144 	 628.5000	 0.00099 	 628.5000	 0.00081 	   3.1425	 0.00045 	  10.6660	 0.00000 	  10.6660	 0.00000 	  62.8500	 0.01019 	  62.8500	 0.00008 
	 629	 635.4133	 0.00085 	 211.8044	 0.00220 	  21.1804	 0.00142 	 629.5000	 0.00099 	 629.5000	 0.00081 	   3.1475	 0.00270 	  10.8643	 0.00000 	  10.8643	 0.00000 	  62.9500	 0.01010 	  62.9500	 0.00011 
	 630	 636.4227	 0.00085 	 212.1409	 0.00220 	  21.2141	 0.00140 	 630.5000	 0.00099 	 630.5000	 0.00081 	   3.1525	 0.00135 	  11.0662	 0.00000 	  11.0662	 0.00000 	  63.0500	 0.01064 	  63.0500	 0.00018 
	 631	 637.4321	 0.00085 	 212.4774	 0.00220 	  21.2477	 0.00138 	 631.5000	 0.00098 	 631.5000	 0.00081 	   3.1575	 0.00158 	  11.2720	 0.00000 	  11.2720	 0.00000 	  63.1500	 0.01094 	  63.1500	 0.00016 
	 632	 638.4415	 0.00085 	 212.8138	 0.00220 	  21.2814	 0.00136 	 632.5000	 0.00098 	 632.5000	 0.00081 	   3.1625	 0.00203 	  11.4815	 0.00000 	  11.4815	 0.00000 	  63.2500	 0.00986 	  63.2500	 0.00025 
	 633	 639.4509	 0.00085 	 213.1503	 0.00220 	  21.3150	 0.00135 	 633.5000	 0.00098 	 633.5000	 0.00081 	   3.1675	 0.00180 	  11.6950	 0.00000 	  11.6950	 0.00000 	  63.3500	 0.00989 	  63.3500	 0.00015 
	 634	 640.4603	 0.00085 	 213.4868	 0.00220 	  21.3487	 0.00133 	 634.5000	 0.00098 	 634.5000	 0.00081 	   3.1725	 0.00090 	  11.9124	 0.00000 	  11.9124	 0.00000 	  63.4500	 0.01030 	  63.4500	 0.00015 
	 635	 641.4697	 0.00085 	 213.8232	 0.00220 	  21.3823	 0.00131 	 635.5000	 0.00098 	 635.5000	 0.00081 	   3.1775	 0.00135 	  12.1339	 0.00000 	  12.1339	 0.00000 	  63.5500	 0.01043 	  63.5500	 0.00018 
	 636	 642.4791	 0.00085 	 214.1597	 0.00220 	  21.4160	 0.00130 	 636.5000	 0.00097 	 636.5000	 0.00081 	   3.1825	 0.00158 	  12.3595	 0.00000 	  12.3595	 0.00000 	  63.6500	 0.00954 	  63.6500	 0.00023 
	 637	 643.4885	 0.00085 	 214.4962	 0.00220 	  21.4496	 0.00128 	 637.5000	 0.00097 	 637.5000	 0.00081 	   3.1875	 0.00068 	  12.5893	 0.00000 	  12.5893	 0.00000 	  63.7500	 0.00976 	  63.7500	 0.00021 
	 638	 644.4979	 0.00085 	 214.8326	 0.00220 	  21.4833	 0.00126 	 638.5000	 0.00097 	 638.5000	 0.00081 	   3.1925	 0.00158 	  12.8233	 0.00000 	  12.8233	 0.00000 	  63.8500	 0.01062 	  63.8500	 0.00017 
	 639	 645.5073	 0.00085 	 215.1691	 0.00220 	  21.5169	 0.00125 	 639.5000	 0.00097 	 639.5000	 0.00081 	   3.1975	 0.00270 	  13.0617	 0.00000 	  13.0617	 0.00000 	  63.9500	 0.00985 	  63.9500	 0.00020 
	 640	 646.5167	 0.00085 	 215.5056	 0.00220 	  21.5506	 0.00123 	 640.5000	 0.00096 	 640.5000	 0.00081 	   3.2025	 0.00135 	  13.3045	 0.00000 	  13.3045	 0.00000 	  64.0500	 0.01000 	  64.0500	 0.00009 
	 641	 647.5261	 0.00085 	 215.8420	 0.00220 	  21.5842	 0.00121 	 641.5000	 0.00096 	 641.5000	 0.00081 	   3.2075	 0.00225 	  13.5519	 0.00000 	  13.5519	 0.00000 	  64.1500	 0.01022 	  64.1500	 0.00033 
	 642	 648.5354	 0.00085 	 216.1785	 0.00220 	  21.6178	 0.00120 	 642.5000	 0.00096 	 642.5000	 0.00081 	   3.2125	 0.00248 	  13.8038	 0.00000 	  13.8038	 0.00000 	  64.2500	 0.01045 	  64.2500	 0.00025 
	 643	 649.5448	 0.00085 	 216.5149	 0.00220 	  21.6515	 0.00118 	 643.5000	 0.00096 	 643.5000	 0.00081 	   3.2175	 0.00270 	  14.0605	 0.00000 	  14.0605	 0.00000 	  64.3500	 0.01012 	  64.3500	 0.00009 
	 644	 650.5542	 0.00085 	 216.8514	 0.00220 	  21.6851	 0.00117 	 644.5000	 0.00096 	 644.5000	 0.00081 	   3.2225	 0.00203 	  14.3219	 0.00000 	  14.3219	 0.00000 	  64.4500	 0.00946 	  64.4500	 0.00026 
	 645	 651.5636	 0.00085 	 217.1879	 0.00220 	  21.7188	 0.00115 	 645.5000	 0.00096 	 645.5000	 0.00081 	   3.2275	 0.00135 	  14.5881	 0.00000 	  14.5881	 0.00000 	  64.5500	 0.01026 	  64.5500	 0.00020 
	 646	 652.5730	 0.00085 	 217.5243	 0.00219 	  21.7524	 0.00114 	 646.5000	 0.00095 	 646.5000	 0.00081 	   3.2325	 0.00158 	  14.8594	 0.00000 	  14.8594	 0.00000 	  64.6500	 0.01041 	  64.6500	 0.00016 
	 647	 653.5824	 0.00085 	 217.8608	 0.00219 	  21.7861	 0.00113 	 647.5000	 0.00095 	 647.5000	 0.00081 	   3.2375	 0.00203 	  15.1356	 0.00000 	  15.1356	 0.00000 	  64.7500	 0.01043 	  64.7500	 0.00012 
	 648	 654.5918	 0.00085 	 218.1973	 0.00219 	  21.8197	 0.00111 	 648.5000	 0.00095 	 648.5000	 0.00081 	   3.2425	 0.00203 	  15.4170	 0.00000 	  15.4170	 0.00000 	  64.8500	 0.00977 	  64.8500	 0.00007 
	 649	 655.6012	 0.00085 	 218.5337	 0.00219 	  21.8534	 0.00110 	 649.5000	 0.00095 	 649.5000	 0.00081 	   3.2475	 0.00135 	  15.7036	 0.00000 	  15.7036	 0.00000 	  64.9500	 0.00998 	  64.9500	 0.00019 
	 650	 656.6106	 0.00085 	 218.8702	 0.00219 	  21.8870	 0.00108 	 650.5000	 0.00095 	 650.5000	 0.00081 	   3.2525	 0.00135 	  15.9956	 0.00000 	  15.9956	 0.00000 	  65.0500	 0.01064 	  65.0500	 0.00012 
	 651	 657.6200	 0.00085 	 219.2067	 0.00219 	  21.9207	 0.00107 	 651.5000	 0.00095 	 651.5000	 0.00082 	   3.2575	 0.00203 	  16.2930	 0.00000 	  16.2930	 0.00000 	  65.1500	 0.01030 	  65.1500	 0.00021 
	 652	 658.6294	 0.00085 	 219.5431	 0.00219 	  21.9543	 0.00106 	 652.5000	 0.00095 	 652.5000	 0.00082 	   3.2625	 0.00158 	  16.5959	 0.00000 	  16.5959	 0.00000 	  65.2500	 0.01015 	  65.2500	 0.00011 
	 653	 659.6388	 0.00085 	 219.8796	 0.00219 	  21.9880	 0.00104 	 653.5000	 0.00095 	 653.5000	 0.00082 	   3.2675	 0.00158 	  16.9044	 0.00000 	  16.9044	 0.00000 	  65.3500	 0.00913 	  65.3500	 0.00010 
	 654	 660.6482	 0.00085 	 220.2161	 0.00219 	  22.0216	 0.00103 	 654.5000	 0.00094 	 654.5000	 0.00082 	   3.2725	 0.00113 	  17.2187	 0.00000 	  17.2187	 0.00000 	  65.4500	 0.00919 	  65.4500	 0.00019 
	 655	 661.6576	 0.00085 	 220.5525	 0.00219 	  22.0553	 0.00102 	 655.5000	 0.00094 	 655.5000	 0.00082 	   3.2775	 0.00158 	  17.5388	 0.00000 	  17.5388	 0.00000 	  65.5500	 0.00964 	  65.5500	 0.00008 
	 656	 662.6670	 0.00085 	 220.8890	 0.00219 	  22.0889	 0.00100 	 656.5000	 0.00094 	 656.5000	 0.00082 	   3.2825	 0.00180 	  17.8649	 0.00000 	  17.8649	 0.00000 	  65.6500	 0.01072 	  65.6500	 0.00007 
	 657	 663.6764	 0.00085 	 221.2255	 0.00219 	  22.1225	 0.00099 	 657.5000	 0.00094 	 657.5000	 0.00082 	   3.2875	 0.00203 	  18.1970	 0.00000 	  18.1970	 0.00000 	  65.7500	 0.01003 	  65.7500	 0.00018 
	 658	 664.6857	 0.00085 	 221.5619	 0.00219 	  22.1562	 0.00098 	 658.5000	 0.00094 	 658.5000	 0.00082 	   3.2925	 0.00180 	  18.5353	 0.00000 	  18.5353	 0.00000 	  65.8500	 0.00998 	  65.8500	 0.00011 
	 659	 665.6951	 0.00085 	 221.8984	 0.00219 	  22.1898	 0.00097 	 659.5000	 0.00094 	 659.5000	 0.00082 	   3.2975	 0.00270 	  18.8799	 0.00000 	  18.8799	 0.00000 	  65.9500	 0.00986 	  65.9500	 0.00010 
	 660	 666.7045	 0.00085 	 222.2348	 0.00219 	  22.2235	 0.00095 	 660.5000	 0.00093 	 660.5000	 0.00083 	   3.3025	 0.00248 	  19.2309	 0.00000 	  19.2309	 0.00000 	  66.0500	 0.00981 	  66.0500	 0.00016 
	 661	 667.7139	 0.00085 	 222.5713	 0.00219 	  22.2571	 0.00094 	 661.5000	 0.00093 	 661.5000	 0.00083 	   3.3075	 0.00135 	  19.5884	 0.00000 	  19.5884	 0.00000 	  66.1500	 0.01010 	  66.1500	 0.00017 
	 662	 668.7233	 0.00085 	 222.9078	 0.00219 	  22.2908	 0.00093 	 662.5000	 0.00093 	 662.5000	 0.00083 	   3.3125	 0.00158 	  19.9526	 0.00000 	  19.9526	 0.00000 	  66.2500	 0.00928 	  66.2500	 0.00016 
	 663	 669.7327	 0.00085 	 223.2442	 0.00219 	  22.3244	 0.00092 	 663.5000	 0.00093 	 663.5000	 0.00083 	   3.3175	 0.00203 	  20.3236	 0.00000 	  20.3236	 0.00000 	  66.3500	 0.00970 	  66.3500	 0.00016 
	 664	 670.7421	 0.00085 	 223.5807	 0.00219 	  22.3581	 0.00091 	 664.5000	 0.00093 	 664.5000	 0.00083 	   3.3225	 0.00180 	  20.7014	 0.00000 	  20.7014	 0.00000 	  66.4500	 0.00915 	  66.4500	 0.00012 
	 665	 671.7515	 0.00085 	 223.9172	 0.00219 	  22.3917	 0.00090 	 665.5000	 0.00093 	 665.5000	 0.00083 	   3.3275	 0.00090 	  21.0863	 0.00000 	  21.0863	 0.00000 	  66.5500	 0.00959 	  66.5500	 0.00016 
	 666	 672.7609	 0.00085 	 224.2536	 0.00218 	  22.4254	 0.00089 	 666.5000	 0.00092 	 666.5000	 0.00083 	   3.3325	 0.00270 	  21.4783	 0.00000 	  21.4783	 0.00000 	  66.6500	 0.01036 	  66.6500	 0.00011 
	 667	 673.7703	 0.00085 	 224.5901	 0.00218 	  22.4590	 0.00087 	 667.5000	 0.00092 	 667.5000	 0.00083 	   3.3375	 0.00225 	  21.8776	 0.00000 	  21.8776	 0.00000 	  66.7500	 0.00893 	  66.7500	 0.00019 
	 668	 674.7797	 0.00085 	 224.9266	 0.00218 	  22.4927	 0.00086 	 668.5000	 0.00092 	 668.5000	 0.00083 	   3.3425	 0.00203 	  22.2844	 0.00000 	  22.2844	 0.00000 	  66.8500	 0.00989 	  66.8500	 0.00009 
	 669	 675.7891	 0.00085 	 225.2630	 0.00218 	  22.5263	 0.00085 	 669.5000	 0.00092 	 669.5000	 0.00083 	   3.3475	 0.00113 	  22.6986	 0.00000 	  22.6986	 0.00000 	  66.9500	 0.00977 	  66.9500	 0.00020 
	 670	 676.7985	 0.00085 	 225.5995	 0.00218 	  22.5599	 0.00084 	 670.5000	 0.00091 	 670.5000	 0.00083 	   3.3525	 0.00113 	  23.1206	 0.00000 	  23.1206	 0.00000 	  67.0500	 0.01016 	  67.0500	 0.00026 
	 671	 677.8079	 0.00085 	 225.9360	 0.00218 	  22.5936	 0.00083 	 671.5000	 0.00091 	 671.5000	 0.00083 	   3.3575	 0.00090 	  23.5505	 0.00000 	  23.5505	 0.00000 	  67.1500	 0.00983 	  67.1500	 0.00020 
	 672	 678.8173	 0.00085 	 226.2724	 0.00218 	  22.6272	 0.00082 	 672.5000	 0.00091 	 672.5000	 0.00084 	   3.3625	 0.00135 	  23.9883	 0.00000 	  23.9883	 0.00000 	  67.2500	 0.00935 	  67.2500	 0.00005 
	 673	 679.8267	 0.00085 	 226.6089	 0.00218 	  22.6609	 0.00081 	 673.5000	 0.00090 	 673.5000	 0.00084 	   3.3675	 0.00203 	  24.4343	 0.00000 	  24.4343	 0.00000 	  67.3500	 0.00953 	  67.3500	 0.00012 
	 674	 680.8360	 0.00085 	 226.9453	 0.00218 	  22.6945	 0.00080 	 674.5000	 0.00090 	 674.5000	 0.00084 	   3.3725	 0.00180 	  24.8886	 0.00000 	  24.8886	 0.00000 	  67.4500	 0.00954 	  67.4500	 0.00016 
	 675	 681.8454	 0.00085 	 227.2818	 0.00218 	  22.7282	 0.00079 	 675.5000	 0.00089 	 675.5000	 0.00084 	   3.3775	 0.00158 	  25.3513	 0.00000 	  25.3513	 0.00000 	  67.5500	 0.00998 	  67.5500	 0.00010 
	 676	 682.8548	 0.00085 	 227.6183	 0.00218 	  22.7618	 0.00078 	 676.5000	 0.00089 	 676.5000	 0.00084 	   3.3825	 0.00203 	  25.8226	 0.00000 	  25.8226	 0.00000 	  67.6500	 0.01080 	  67.6500	 0.00021 
	 677	 683.8642	 0.00085 	 227.9547	 0.00218 	  22.7955	 0.00077 	 677.5000	 0.00088 	 677.5000	 0.00084 	   3.3875	 0.00000 	  26.3027	 0.00000 	  26.3027	 0.00000 	  67.7500	 0.01019 	  67.7500	 0.00005 
	 678	 684.8736	 0.00085 	 228.2912	 0.00218 	  22.8291	 0.00076 	 678.5000	 0.00088 	 678.5000	 0.00084 	   3.3925	 0.00203 	  26.7917	 0.00000 	  26.7917	 0.00000 	  67.8500	 0.00964 	  67.8500	 0.00014 
	 679	 685.8830	 0.00085 	 228.6277	 0.00218 	  22.8628	 0.00075 	 679.5000	 0.00087 	 679.5000	 0.00084 	   3.3975	 0.00180 	  27.2898	 0.00000 	  27.2898	 0.00000 	  67.9500	 0.00951 	  67.9500	 0.00018 
	 680	 686.8924	 0.00085 	 228.9641	 0.00218 	  22.8964	 0.00074 	 680.5000	 0.00087 	 680.5000	 0.00084 	   3.4025	 0.00225 	  27.7971	 0.00000 	  27.7971	 0.00000 	  68.0500	 0.01063 	  68.0500	 0.00021 
	 681	 687.9018	 0.00085 	 229.3006	 0.00218 	  22.9301	 0.00073 	 681.5000	 0.00086 	 681.5000	 0.00084 	   3.4075	 0.00158 	  28.3139	 0.00000 	  28.3139	 0.00000 	  68.1500	 0.00959 	  68.1500	 0.00010 
	 682	 688.9112	 0.00085 	 229.6371	 0.00218 	  22.9637	 0.00073 	 682.5000	 0.00085 	 682.5000	 0.00084 	   3.4125	 0.00270 	  28.8403	 0.00000 	  28.8403	 0.00000 	  68.2500	 0.00967 	  68.2500	 0.00015 
	 683	 689.9206	 0.00085 	 229.9735	 0.00218 	  22.9974	 0.00072 	 683.5000	 0.00085 	 683.5000	 0.00084 	   3.4175	 0.00113 	  29.3765	 0.00000 	  29.3765	 0.00000 	  68.3500	 0.00931 	  68.3500	 0.00012 
	 684	 690.9300	 0.00085 	 230.3100	 0.00218 	  23.0310	 0.00071 	 684.5000	 0.00084 	 684.5000	 0.00084 	   3.4225	 0.00225 	  29.9226	 0.00000 	  29.9226	 0.00000 	  68.4500	 0.00869 	  68.4500	 0.00008 
	 685	 691.9394	 0.00085 	 230.6465	 0.00218 	  23.0646	 0.00070 	 685.5000	 0.00084 	 685.5000	 0.00084 	   3.4275	 0.00135 	  30.4789	 0.00000 	  30.4789	 0.00000 	  68.5500	 0.01054 	  68.5500	 0.00018 
	 686	 692.9488	 0.00085 	 230.9829	 0.00218 	  23.0983	 0.00069 	 686.5000	 0.00083 	 686.5000	 0.00084 	   3.4325	 0.00315 	  31.0456	 0.00000 	  31.0456	 0.00000 	  68.6500	 0.00965 	  68.6500	 0.00018 
	 687	 693.9582	 0.00085 	 231.3194	 0.00217 	  23.1319	 0.00068 	 687.5000	 0.00083 	 687.5000	 0.00084 	   3.4375	 0.00068 	  31.6228	 0.00000 	  31.6228	 0.00000 	  68.7500	 0.00952 	  68.7500	 0.00003 
	 688	 694.9676	 0.00085 	 231.6559	 0.00217 	  23.1656	 0.00067 	 688.5000	 0.00082 	 688.5000	 0.00084 	   3.4425	 0.00045 	  32.2107	 0.00000 	  32.2107	 0.00000 	  68.8500	 0.01063 	  68.8500	 0.00019 
	 689	 695.9770	 0.00085 	 231.9923	 0.00217 	  23.1992	 0.00067 	 689.5000	 0.00082 	 689.5000	 0.00084 	   3.4475	 0.00158 	  32.8095	 0.00000 	  32.8095	 0.00000 	  68.9500	 0.00935 	  68.9500	 0.00010 
	 690	 696.9863	 0.00085 	 232.3288	 0.00217 	  23.2329	 0.00066 	 690.5000	 0.00081 	 690.5000	 0.00084 	   3.4525	 0.00135 	  33.4195	 0.00000 	  33.4195	 0.00000 	  69.0500	 0.00970 	  69.0500	 0.00008 
	 691	 697.9957	 0.00085 	 232.6652	 0.00217 	  23.2665	 0.00065 	 691.5000	 0.00081 	 691.5000	 0.00084 	   3.4575	 0.00135 	  34.0408	 0.00000 	  34.0408	 0.00000 	  69.1500	 0.00953 	  69.1500	 0.00012 
	 692	 699.0051	 0.00085 	 233.0017	 0.00217 	  23.3002	 0.00064 	 692.5000	 0.00080 	 692.5000	 0.00084 	   3.4625	 0.00158 	  34.6737	 0.00000 	  34.6737	 0.00000 	  69.2500	 0.00994 	  69.2500	 0.00006 
	 693	 700.0145	 0.00085 	 233.3382	 0.00217 	  23.3338	 0.00063 	 693.5000	 0.00080 	 693.5000	 0.00083 	   3.4675	 0.00090 	  35.3183	 0.00000 	  35.3183	 0.00000 	  69.3500	 0.00951 	  69.3500	 0.00009 
	 694	 701.0239	 0.00085 	 233.6746	 0.00217 	  23.3675	 0.00063 	 694.5000	 0.00080 	 694.5000	 0.00083 	   3.4725	 0.00158 	  35.9749	 0.00000 	  35.9749	 0.00000 	  69.4500	 0.00881 	  69.4500	 0.00011 
	 695	 702.0333	 0.00085 	 234.0111	 0.00217 	  23.4011	 0.00062 	 695.5000	 0.00079 	 695.5000	 0.00083 	   3.4775	 0.00293 	  36.6438	 0.00000 	  36.6438	 0.00000 	  69.5500	 0.01117 	  69.5500	 0.00014 
	 696	 703.0427	 0.00085 	 234.3476	 0.00217 	  23.4348	 0.00061 	 696.5000	 0.00079 	 696.5000	 0.00083 	   3.4825	 0.00180 	  37.3250	 0.00000 	  37.3250	 0.00000 	  69.6500	 0.01027 	  69.6500	 0.00006 
	 697	 704.0521	 0.00085 	 234.6840	 0.00217 	  23.4684	 0.00060 	 697.5000	 0.00078 	 697.5000	 0.00083 	   3.4875	 0.00248 	  38.0189	 0.00000 	  38.0189	 0.00000 	  69.7500	 0.00857 	  69.7500	 0.00005 
	 698	 705.0615	 0.00085 	 235.0205	 0.00217 	  23.5020	 0.00060 	 698.5000	 0.00078 	 698.5000	 0.00083 	   3.4925	 0.00225 	  38.7258	 0.00000 	  38.7258	 0.00000 	  69.8500	 0.00979 	  69.8500	 0.00011 
	 699	 706.0709	 0.00085 	 235.3570	 0.00217 	  23.5357	 0.00059 	 699.5000	 0.00078 	 699.5000	 0.00083 	   3.4975	 0.00225 	  39.4457	 0.00000 	  39.4457	 0.00000 	  69.9500	 0.00953 	  69.9500	 0.00012 
	 700	 707.0803	 0.00085 	 235.6934	 0.00217 	  23.5693	 0.00058 	 700.5000	 0.00077 	 700.5000	 0.00083 	   3.5025	 0.00135 	  40.1791	 0.00000 	  40.1791	 0.00000 	  70.0500	 0.00900 	  70.0500	 0.00005 
	 701	 708.0897	 0.00085 	 236.0299	 0.00217 	  23.6030	 0.00058 	 701.5000	 0.00077 	 701.5000	 0.00082 	   3.5075	 0.00090 	  40.9261	 0.00000 	  40.9261	 0.00000 	  70.1500	 0.00983 	  70.1500	 0.00010 
	 702	 709.0991	 0.00085 	 236.3664	 0.00217 	  23.6366	 0.00057 	 702.5000	 0.00077 	 702.5000	 0.00082 	   3.5125	 0.00158 	  41.6869	 0.00000 	  41.6869	 0.00000 	  70.2500	 0.00920 	  70.2500	 0.00011 
	 703	 710.1085	 0.00085 	 236.7028	 0.00217 	  23.6703	 0.00056 	 703.5000	 0.00077 	 703.5000	 0.00082 	   3.5175	 0.00113 	  42.4620	 0.00000 	  42.4620	 0.00000 	  70.3500	 0.01008 	  70.3500	 0.00017 
	 704	 711.1179	 0.00085 	 237.0393	 0.00217 	  23.7039	 0.00056 	 704.5000	 0.00076 	 704.5000	 0.00082 	   3.5225	 0.00270 	  43.2514	 0.00000 	  43.2514	 0.00000 	  70.4500	 0.00998 	  70.4500	 0.00003 
	 705	 712.1273	 0.00085 	 237.3758	 0.00217 	  23.7376	 0.00055 	 705.5000	 0.00076 	 705.5000	 0.00082 	   3.5275	 0.00180 	  44.0555	 0.00000 	  44.0555	 0.00000 	  70.5500	 0.00973 	  70.5500	 0.00012 
	 706	 713.1366	 0.00085 	 237.7122	 0.00217 	  23.7712	 0.00054 	 706.5000	 0.00076 	 706.5000	 0.00082 	   3.5325	 0.00090 	  44.8745	 0.00000 	  44.8745	 0.00000 	  70.6500	 0.01034 	  70.6500	 0.00010 
	 707	 714.1460	 0.00085 	 238.0487	 0.00217 	  23.8049	 0.00054 	 707.5000	 0.00076 	 707.5000	 0.00082 	   3.5375	 0.00113 	  45.7088	 0.00000 	  45.7088	 0.00000 	  70.7500	 0.00960 	  70.7500	 0.00008 
	 708	 715.1554	 0.00085 	 238.3851	 0.00217 	  23.8385	 0.00053 	 708.5000	 0.00075 	 708.5000	 0.00081 	   3.5425	 0.00135 	  46.5586	 0.00000 	  46.5586	 0.00000 	  70.8500	 0.00946 	  70.8500	 0.00010 
	 709	 716.1648	 0.00085 	 238.7216	 0.00216 	  23.8722	 0.00052 	 709.5000	 0.00075 	 709.5000	 0.00081 	   3.5475	 0.00203 	  47.4242	 0.00000 	  47.4242	 0.00000 	  70.9500	 0.00859 	  70.9500	 0.00002 
	 710	 717.1742	 0.00085 	 239.0581	 0.00216 	  23.9058	 0.00052 	 710.5000	 0.00075 	 710.5000	 0.00081 	   3.5525	 0.00338 	  48.3059	 0.00000 	  48.3059	 0.00000 	  71.0500	 0.00892 	  71.0500	 0.00009 
	 711	 718.1836	 0.00085 	 239.3945	 0.00216 	  23.9395	 0.00051 	 711.5000	 0.00074 	 711.5000	 0.00081 	   3.5575	 0.00113 	  49.2040	 0.00000 	  49.2040	 0.00000 	  71.1500	 0.00940 	  71.1500	 0.00008 
	 712	 719.1930	 0.00085 	 239.7310	 0.00216 	  23.9731	 0.00051 	 712.5000	 0.00074 	 712.5000	 0.00081 	   3.5625	 0.00203 	  50.1187	 0.00000 	  50.1187	 0.00000 	  71.2500	 0.00926 	  71.2500	 0.00007 
	 713	 720.2024	 0.00085 	 240.0675	 0.00216 	  24.0067	 0.00050 	 713.5000	 0.00074 	 713.5000	 0.00080 	   3.5675	 0.00158 	  51.0505	 0.00000 	  51.0505	 0.00000 	  71.3500	 0.01003 	  71.3500	 0.00011 
	 714	 721.2118	 0.00085 	 240.4039	 0.00216 	  24.0404	 0.00049 	 714.5000	 0.00074 	 714.5000	 0.00080 	   3.5725	 0.00113 	  51.9996	 0.00000 	  51.9996	 0.00000 	  71.4500	 0.00987 	  71.4500	 0.00016 
	 715	 722.2212	 0.00085 	 240.7404	 0.00216 	  24.0740	 0.00049 	 715.5000	 0.00073 	 715.5000	 0.00080 	   3.5775	 0.00135 	  52.9663	 0.00000 	  52.9663	 0.00000 	  71.5500	 0.00918 	  71.5500	 0.00008 
	 716	 723.2306	 0.00085 	 241.0769	 0.00216 	  24.1077	 0.00048 	 716.5000	 0.00073 	 716.5000	 0.00080 	   3.5825	 0.00180 	  53.9511	 0.00000 	  53.9511	 0.00000 	  71.6500	 0.00907 	  71.6500	 0.00010 
	 717	 724.2400	 0.00085 	 241.4133	 0.00216 	  24.1413	 0.00048 	 717.5000	 0.00073 	 717.5000	 0.00080 	   3.5875	 0.00068 	  54.9541	 0.00000 	  54.9541	 0.00000 	  71.7500	 0.00940 	  71.7500	 0.00010 
	 718	 725.2494	 0.00085 	 241.7498	 0.00216 	  24.1750	 0.00047 	 718.5000	 0.00072 	 718.5000	 0.00079 	   3.5925	 0.00270 	  55.9758	 0.00000 	  55.9758	 0.00000 	  71.8500	 0.00947 	  71.8500	 0.00007 
	 719	 726.2588	 0.00085 	 242.0863	 0.00216 	  24.2086	 0.00047 	 719.5000	 0.00072 	 719.5000	 0.00079 	   3.5975	 0.00113 	  57.0164	 0.00000 	  57.0164	 0.00000 	  71.9500	 0.00933 	  71.9500	 0.00003 
	 720	 727.2682	 0.00085 	 242.4227	 0.00216 	  24.2423	 0.00046 	 720.5000	 0.00072 	 720.5000	 0.00079 	   3.6025	 0.00135 	  58.0764	 0.00000 	  58.0764	 0.00000 	  72.0500	 0.00935 	  72.0500	 0.00011 
	 721	 728.2775	 0.00085 	 242.7592	 0.00216 	  24.2759	 0.00046 	 721.5000	 0.00072 	 721.5000	 0.00079 	   3.6075	 0.00135 	  59.1562	 0.00000 	  59.1562	 0.00000 	  72.1500	 0.01013 	  72.1500	 0.00007 
	 722	 729.2869	 0.00085 	 243.0956	 0.00216 	  24.3096	 0.00045 	 722.5000	 0.00071 	 722.5000	 0.00079 	   3.6125	 0.00158 	  60.2560	 0.00000 	  60.2560	 0.00000 	  72.2500	 0.00875 	  72.2500	 0.00009 
	 723	 730.2963	 0.00085 	 243.4321	 0.00216 	  24.3432	 0.00044 	 723.5000	 0.00071 	 723.5000	 0.00079 	   3.6175	 0.00113 	  61.3762	 0.00000 	  61.3762	 0.00000 	  72.3500	 0.00979 	  72.3500	 0.00006 
	 724	 731.3057	 0.00085 	 243.7686	 0.00216 	  24.3769	 0.00044 	 724.5000	 0.00071 	 724.5000	 0.00079 	   3.6225	 0.00068 	  62.5173	 0.00000 	  62.5173	 0.00000 	  72.4500	 0.00972 	  72.4500	 0.00025 
	 725	 732.3151	 0.00085 	 244.1050	 0.00216 	  24.4105	 0.00043 	 725.5000	 0.00071 	 725.5000	 0.00079 	   3.6275	 0.00113 	  63.6796	 0.00000 	  63.6796	 0.00000 	  72.5500	 0.00985 	  72.5500	 0.00008 
	 726	 733.3245	 0.00085 	 244.4415	 0.00216 	  24.4442	 0.00043 	 726.5000	 0.00070 	 726.5000	 0.00079 	   3.6325	 0.00158 	  64.8634	 0.00000 	  64.8634	 0.00000 	  72.6500	 0.01041 	  72.6500	 0.00012 
	 727	 734.3339	 0.00085 	 244.7780	 0.00216 	  24.4778	 0.00042 	 727.5000	 0.00070 	 727.5000	 0.00079 	   3.6375	 0.00203 	  66.0693	 0.00000 	  66.0693	 0.00000 	  72.7500	 0.00925 	  72.7500	 0.00009 
	 728	 735.3433	 0.00085 	 245.1144	 0.00216 	  24.5114	 0.00042 	 728.5000	 0.00070 	 728.5000	 0.00079 	   3.6425	 0.00203 	  67.2977	 0.00000 	  67.2977	 0.00000 	  72.8500	 0.00962 	  72.8500	 0.00010 
	 729	 736.3527	 0.00085 	 245.4509	 0.00216 	  24.5451	 0.00042 	 729.5000	 0.00070 	 729.5000	 0.00079 	   3.6475	 0.00113 	  68.5488	 0.00000 	  68.5488	 0.00000 	  72.9500	 0.00919 	  72.9500	 0.00003 
	 730	 737.3621	 0.00085 	 245.7874	 0.00216 	  24.5787	 0.00041 	 730.5000	 0.00070 	 730.5000	 0.00079 	   3.6525	 0.00158 	  69.8232	 0.00000 	  69.8232	 0.00000 	  73.0500	 0.00971 	  73.0500	 0.00015 
	 731	 738.3715	 0.00085 	 246.1238	 0.00216 	  24.6124	 0.00041 	 731.5000	 0.00069 	 731.5000	 0.00079 	   3.6575	 0.00113 	  71.1214	 0.00000 	  71.1214	 0.00000 	  73.1500	 0.00979 	  73.1500	 0.00008 
	 732	 739.3809	 0.00085 	 246.4603	 0.00216 	  24.6460	 0.00040 	 732.5000	 0.00069 	 732.5000	 0.00079 	   3.6625	 0.00180 	  72.4436	 0.00000 	  72.4436	 0.00000 	  73.2500	 0.00954 	  73.2500	 0.00008 
	 733	 740.3903	 0.00085 	 246.7968	 0.00215 	  24.6797	 0.00040 	 733.5000	 0.00069 	 733.5000	 0.00079 	   3.6675	 0.00158 	  73.7904	 0.00000 	  73.7904	 0.00000 	  73.3500	 0.00968 	  73.3500	 0.00006 
	 734	 741.3997	 0.00085 	 247.1332	 0.00215 	  24.7133	 0.00039 	 734.5000	 0.00069 	 734.5000	 0.00079 	   3.6725	 0.00158 	  75.1623	 0.00000 	  75.1623	 0.00000 	  73.4500	 0.00977 	  73.4500	 0.00017 
	 735	 742.4091	 0.00085 	 247.4697	 0.00215 	  24.7470	 0.00039 	 735.5000	 0.00069 	 735.5000	 0.00079 	   3.6775	 0.00293 	  76.5597	 0.00000 	  76.5597	 0.00000 	  73.5500	 0.00856 	  73.5500	 0.00014 
	 736	 743.4185	 0.00085 	 247.8062	 0.00215 	  24.7806	 0.00038 	 736.5000	 0.00069 	 736.5000	 0.00079 	   3.6825	 0.00113 	  77.9830	 0.00000 	  77.9830	 0.00000 	  73.6500	 0.00919 	  73.6500	 0.00008 
	 737	 744.4278	 0.00085 	 248.1426	 0.00215 	  24.8143	 0.00038 	 737.5000	 0.00069 	 737.5000	 0.00079 	   3.6875	 0.00180 	  79.4328	 0.00000 	  79.4328	 0.00000 	  73.7500	 0.00973 	  73.7500	 0.00020 
	 738	 745.4372	 0.00085 	 248.4791	 0.00215 	  24.8479	 0.00038 	 738.5000	 0.00069 	 738.5000	 0.00079 	   3.6925	 0.00158 	  80.9096	 0.00000 	  80.9096	 0.00000 	  73.8500	 0.00971 	  73.8500	 0.00012 
	 739	 746.4466	 0.00085 	 248.8155	 0.00215 	  24.8816	 0.00037 	 739.5000	 0.00069 	 739.5000	 0.00079 	   3.6975	 0.00023 	  82.4138	 0.00000 	  82.4138	 0.00000 	  73.9500	 0.00898 	  73.9500	 0.00014 
	 740	 747.4560	 0.00085 	 249.1520	 0.00215 	  24.9152	 0.00037 	 740.5000	 0.00069 	 740.5000	 0.00079 	   3.7025	 0.00203 	  83.9460	 0.00000 	  83.9460	 0.00000 	  74.0500	 0.00929 	  74.0500	 0.00009 
	 741	 748.4654	 0.00085 	 249.4885	 0.00215 	  24.9488	 0.00036 	 741.5000	 0.00069 	 741.5000	 0.00079 	   3.7075	 0.00180 	  85.5067	 0.00000 	  85.5067	 0.00000 	  74.1500	 0.00945 	  74.1500	 0.00011 
	 742	 749.4748	 0.00085 	 249.8249	 0.00215 	  24.9825	 0.00036 	 742.5000	 0.00068 	 742.5000	 0.00079 	   3.7125	 0.00203 	  87.0964	 0.00000 	  87.0964	 0.00000 	  74.2500	 0.00918 	  74.2500	 0.00002 
	 743	 750.4842	 0.00085 	 250.1614	 0.00215 	  25.0161	 0.00035 	 743.5000	 0.00068 	 743.5000	 0.00079 	   3.7175	 0.00293 	  88.7156	 0.00000 	  88.7156	 0.00000 	  74.3500	 0.00902 	  74.3500	 0.00008 
	 744	 751.4936	 0.00085 	 250.4979	 0.00215 	  25.0498	 0.00035 	 744.5000	 0.00068 	 744.5000	 0.00079 	   3.7225	 0.00180 	  90.3649	 0.00000 	  90.3649	 0.00000 	  74.4500	 0.00893 	  74.4500	 0.00012 
	 745	 752.5030	 0.00085 	 250.8343	 0.00215 	  25.0834	 0.00035 	 745.5000	 0.00068 	 745.5000	 0.00079 	   3.7275	 0.00113 	  92.0450	 0.00000 	  92.0450	 0.00000 	  74.5500	 0.00918 	  74.5500	 0.00014 
	 746	 753.5124	 0.00085 	 251.1708	 0.00215 	  25.1171	 0.00034 	 746.5000	 0.00068 	 746.5000	 0.00079 	   3.7325	 0.00113 	  93.7562	 0.00000 	  93.7562	 0.00000 	  74.6500	 0.00855 	  74.6500	 0.00002 
	 747	 754.5218	 0.00085 	 251.5073	 0.00215 	  25.1507	 0.00034 	 747.5000	 0.00068 	 747.5000	 0.00079 	   3.7375	 0.00068 	  95.4993	 0.00000 	  95.4993	 0.00000 	  74.7500	 0.00881 	  74.7500	 0.00008 
	 748	 755.5312	 0.00085 	 251.8437	 0.00215 	  25.1844	 0.00034 	 748.5000	 0.00068 	 748.5000	 0.00079 	   3.7425	 0.00203 	  97.2747	 0.00000 	  97.2747	 0.00000 	  74.8500	 0.01014 	  74.8500	 0.00008 
	 749	 756.5406	 0.00085 	 252.1802	 0.00215 	  25.2180	 0.00033 	 749.5000	 0.00068 	 749.5000	 0.00079 	   3.7475	 0.00158 	  99.0832	 0.00000 	  99.0832	 0.00000 	  74.9500	 0.00888 	  74.9500	 0.00008 
	 750	 757.5500	 0.00085 	 252.5167	 0.00215 	  25.2517	 0.00033 	 750.5000	 0.00068 	 750.5000	 0.00079 	   3.7525	 0.00090 	 100.9253	 0.00000 	 100.9253	 0.00000 	  75.0500	 0.00931 	  75.0500	 0.00010 
	 751	 758.5594	 0.00085 	 252.8531	 0.00215 	  25.2853	 0.00033 	 751.5000	 0.00067 	 751.5000	 0.00079 	   3.7575	 0.00158 	 102.8016	 0.00000 	 102.8016	 0.00000 	  75.1500	 0.00890 	  75.1500	 0.00003 
	 752	 759.5688	 0.00085 	 253.1896	 0.00215 	  25.3190	 0.00032 	 752.5000	 0.00067 	 752.5000	 0.00079 	   3.7625	 0.00248 	 104.7129	 0.00000 	 104.7129	 0.00000 	  75.2500	 0.00852 	  75.2500	 0.00015 
	 753	 760.5781	 0.00085 	 253.5260	 0.00215 	  25.3526	 0.00032 	 753.5000	 0.00067 	 753.5000	 0.00079 	   3.7675	 0.00135 	 106.6596	 0.00000 	 106.6596	 0.00000 	  75.3500	 0.00887 	  75.3500	 0.00016 
	 754	 761.5875	 0.00085 	 253.8625	 0.00215 	  25.3863	 0.00031 	 754.5000	 0.00067 	 754.5000	 0.00079 	   3.7725	 0.00203 	 108.6426	 0.00000 	 108.6426	 0.00000 	  75.4500	 0.00927 	  75.4500	 0.00010 
	 755	 762.5969	 0.00085 	 254.1990	 0.00215 	  25.4199	 0.00031 	 755.5000	 0.00067 	 755.5000	 0.00079 	   3.7775	 0.00315 	 110.6624	 0.00000 	 110.6624	 0.00000 	  75.5500	 0.00929 	  75.5500	 0.00011 
	 756	 763.6063	 0.00085 	 254.5354	 0.00215 	  25.4535	 0.00031 	 756.5000	 0.00066 	 756.5000	 0.00079 	   3.7825	 0.00203 	 112.7197	 0.00000 	 112.7197	 0.00000 	  75.6500	 0.00875 	  75.6500	 0.00011 
	 757	 764.6157	 0.00084 	 254.8719	 0.00215 	  25.4872	 0.00030 	 757.5000	 0.00066 	 757.5000	 0.00079 	   3.7875	 0.00180 	 114.8154	 0.00000 	 114.8154	 0.00000 	  75.7500	 0.00915 	  75.7500	 0.00009 
	 758	 765.6251	 0.00084 	 255.2084	 0.00215 	  25.5208	 0.00030 	 758.5000	 0.00066 	 758.5000	 0.00079 	   3.7925	 0.00225 	 116.9499	 0.00000 	 116.9499	 0.00000 	  75.8500	 0.00887 	  75.8500	 0.00018 
	 759	 766.6345	 0.00084 	 255.5448	 0.00214 	  25.5545	 0.00030 	 759.5000	 0.00066 	 759.5000	 0.00079 	   3.7975	 0.00113 	 119.1242	 0.00000 	 119.1242	 0.00000 	  75.9500	 0.00907 	  75.9500	 0.00010 
	 760	 767.6439	 0.00084 	 255.8813	 0.00214 	  25.5881	 0.00030 	 760.5000	 0.00066 	 760.5000	 0.00079 	   3.8025	 0.00068 	 121.3389	 0.00000 	 121.3389	 0.00000 	  76.0500	 0.00803 	  76.0500	 0.00008 
	 761	 768.6533	 0.00084 	 256.2178	 0.00214 	  25.6218	 0.00029 	 761.5000	 0.00066 	 761.5000	 0.00079 	   3.8075	 0.00113 	 123.5947	 0.00000 	 123.5947	 0.00000 	  76.1500	 0.00866 	  76.1500	 0.00002 
	 762	 769.6627	 0.00084 	 256.5542	 0.00214 	  25.6554	 0.00029 	 762.5000	 0.00065 	 762.5000	 0.00079 	   3.8125	 0.00045 	 125.8925	 0.00000 	 125.8925	 0.00000 	  76.2500	 0.00895 	  76.2500	 0.00012 
	 763	 770.6721	 0.00084 	 256.8907	 0.00214 	  25.6891	 0.00029 	 763.5000	 0.00065 	 763.5000	 0.00078 	   3.8175	 0.00248 	 128.2331	 0.00000 	 128.2331	 0.00000 	  76.3500	 0.00946 	  76.3500	 0.00009 
	 764	 771.6815	 0.00084 	 257.2272	 0.00214 	  25.7227	 0.00028 	 764.5000	 0.00065 	 764.5000	 0.00078 	   3.8225	 0.00068 	 130.6171	 0.00000 	 130.6171	 0.00000 	  76.4500	 0.00889 	  76.4500	 0.00009 
	 765	 772.6909	 0.00084 	 257.5636	 0.00214 	  25.7564	 0.00028 	 765.5000	 0.00065 	 765.5000	 0.00078 	   3.8275	 0.00113 	 133.0454	 0.00000 	 133.0454	 0.00000 	  76.5500	 0.00898 	  76.5500	 0.00003 
	 766	 773.7003	 0.00084 	 257.9001	 0.00214 	  25.7900	 0.00028 	 766.5000	 0.00065 	 766.5000	 0.00078 	   3.8325	 0.00203 	 135.5189	 0.00000 	 135.5189	 0.00000 	  76.6500	 0.00869 	  76.6500	 0.00006 
	 767	 774.7097	 0.00084 	 258.2366	 0.00214 	  25.8237	 0.00027 	 767.5000	 0.00065 	 767.5000	 0.00078 	   3.8375	 0.00158 	 138.0384	 0.00000 	 138.0384	 0.00000 	  76.7500	 0.00860 	  76.7500	 0.00011 
	 768	 775.7191	 0.00084 	 258.5730	 0.00214 	  25.8573	 0.00027 	 768.5000	 0.00064 	 768.5000	 0.00078 	   3.8425	 0.00203 	 140.6048	 0.00000 	 140.6048	 0.00000 	  76.8500	 0.00848 	  76.8500	 0.00010 
	 769	 776.7284	 0.00084 	 258.9095	 0.00214 	  25.8909	 0.00027 	 769.5000	 0.00064 	 769.5000	 0.00078 	   3.8475	 0.00180 	 143.2188	 0.00000 	 143.2188	 0.00000 	  76.9500	 0.00853 	  76.9500	 0.00011 
	 770	 777.7378	 0.00084 	 259.2459	 0.00214 	  25.9246	 0.00027 	 770.5000	 0.00064 	 770.5000	 0.00078 	   3.8525	 0.00180 	 145.8814	 0.00000 	 145.8814	 0.00000 	  77.0500	 0.00936 	  77.0500	 0.00011 
	 771	 778.7472	 0.00084 	 259.5824	 0.00214 	  25.9582	 0.00026 	 771.5000	 0.00064 	 771.5000	 0.00078 	   3.8575	 0.00135 	 148.5936	 0.00000 	 148.5936	 0.00000 	  77.1500	 0.00843 	  77.1500	 0.00002 
	 772	 779.7566	 0.00084 	 259.9189	 0.00214 	  25.9919	 0.00026 	 772.5000	 0.00064 	 772.5000	 0.00078 	   3.8625	 0.00203 	 151.3561	 0.00000 	 151.3561	 0.00000 	  77.2500	 0.00918 	  77.2500	 0.00009 
	 773	 780.7660	 0.00084 	 260.2553	 0.00214 	  26.0255	 0.00026 	 773.5000	 0.00064 	 773.5000	 0.00078 	   3.8675	 0.00135 	 154.1700	 0.00000 	 154.1700	 0.00000 	  77.3500	 0.00879 	  77.3500	 0.00011 
	 774	 781.7754	 0.00084 	 260.5918	 0.00214 	  26.0592	 0.00026 	 774.5000	 0.00064 	 774.5000	 0.00078 	   3.8725	 0.00090 	 157.0363	 0.00000 	 157.0363	 0.00000 	  77.4500	 0.00857 	  77.4500	 0.00016 
	 775	 782.7848	 0.00084 	 260.9283	 0.00214 	  26.0928	 0.00025 	 775.5000	 0.00063 	 775.5000	 0.00078 	   3.8775	 0.00090 	 159.9558	 0.00000 	 159.9558	 0.00000 	  77.5500	 0.00834 	  77.5500	 0.00011 
	 776	 783.7942	 0.00084 	 261.2647	 0.00214 	  26.1265	 0.00025 	 776.5000	 0.00063 	 776.5000	 0.00078 	   3.8825	 0.00180 	 162.9296	 0.00000 	 162.9296	 0.00000 	  77.6500	 0.00814 	  77.6500	 0.00002 
	 777	 784.8036	 0.00084 	 261.6012	 0.00214 	  26.1601	 0.00025 	 777.5000	 0.00063 	 777.5000	 0.00078 	   3.8875	 0.00158 	 165.9587	 0.00000 	 165.9587	 0.00000 	  77.7500	 0.00915 	  77.7500	 0.00003 
	 778	 785.8130	 0.00084 	 261.9377	 0.00214 	  26.1938	 0.00024 	 778.5000	 0.00063 	 778.5000	 0.00078 	   3.8925	 0.00180 	 169.0441	 0.00000 	 169.0441	 0.00000 	  77.8500	 0.00845 	  77.8500	 0.00007 
	 779	 786.8224	 0.00084 	 262.2741	 0.00214 	  26.2274	 0.00024 	 779.5000	 0.00063 	 779.5000	 0.00078 	   3.8975	 0.00068 	 172.1869	 0.00000 	 172.1869	 0.00000 	  77.9500	 0.00889 	  77.9500	 0.00009 
	 780	 787.8318	 0.00084 	 262.6106	 0.00214 	  26.2611	 0.00024 	 780.5000	 0.00063 	 780.5000	 0.00078 	   3.9025	 0.00225 	 175.3881	 0.00000 	 175.3881	 0.00000 	  78.0500	 0.00884 	  78.0500	 0.00003 
	 781	 788.8412	 0.00084 	 262.9471	 0.00214 	  26.2947	 0.00024 	 781.5000	 0.00063 	 781.5000	 0.00078 	   3.9075	 0.00068 	 178.6488	 0.00000 	 178.6488	 0.00000 	  78.1500	 0.00846 	  78.1500	 0.00016 
	 782	 789.8506	 0.00084 	 263.2835	 0.00214 	  26.3284	 0.00024 	 782.5000	 0.00063 	 782.5000	 0.00078 	   3.9125	 0.00068 	 181.9701	 0.00000 	 181.9701	 0.00000 	  78.2500	 0.00861 	  78.2500	 0.00009 
	 783	 790.8600	 0.00084 	 263.6200	 0.00214 	  26.3620	 0.00023 	 783.5000	 0.00062 	 783.5000	 0.00078 	   3.9175	 0.00135 	 185.3532	 0.00000 	 185.3532	 0.00000 	  78.3500	 0.00848 	  78.3500	 0.00007 
	 784	 791.8694	 0.00084 	 263.9565	 0.00214 	  26.3956	 0.00023 	 784.5000	 0.00062 	 784.5000	 0.00078 	   3.9225	 0.00180 	 188.7991	 0.00000 	 188.7991	 0.00000 	  78.4500	 0.00865 	  78.4500	 0.00008 
	 785	 792.8787	 0.00084 	 264.2929	 0.00214 	  26.4293	 0.00023 	 785.5000	 0.00062 	 785.5000	 0.00078 	   3.9275	 0.00203 	 192.3092	 0.00000 	 192.3092	 0.00000 	  78.5500	 0.00850 	  78.5500	 0.00008 
	 786	 793.8881	 0.00084 	 264.6294	 0.00214 	  26.4629	 0.00023 	 786.5000	 0.00062 	 786.5000	 0.00078 	   3.9325	 0.00090 	 195.8845	 0.00000 	 195.8845	 0.00000 	  78.6500	 0.00907 	  78.6500	 0.00014 
	 787	 794.8975	 0.00084 	 264.9658	 0.00213 	  26.4966	 0.00022 	 787.5000	 0.00062 	 787.5000	 0.00078 	   3.9375	 0.00203 	 199.5262	 0.00000 	 199.5262	 0.00000 	  78.7500	 0.00871 	  78.7500	 0.00007 
	 788	 795.9069	 0.00084 	 265.3023	 0.00213 	  26.5302	 0.00022 	 788.5000	 0.00062 	 788.5000	 0.00078 	   3.9425	 0.00180 	 203.2357	 0.00000 	 203.2357	 0.00000 	  78.8500	 0.00860 	  78.8500	 0.00009 
	 789	 796.9163	 0.00084 	 265.6388	 0.00213 	  26.5639	 0.00022 	 789.5000	 0.00061 	 789.5000	 0.00078 	   3.9475	 0.00135 	 207.0141	 0.00000 	 207.0141	 0.00000 	  78.9500	 0.00814 	  78.9500	 0.00001 
	 790	 797.9257	 0.00084 	 265.9752	 0.00213 	  26.5975	 0.00022 	 790.5000	 0.00061 	 790.5000	 0.00078 	   3.9525	 0.00135 	 210.8628	 0.00000 	 210.8628	 0.00000 	  79.0500	 0.00883 	  79.0500	 0.00009 
	 791	 798.9351	 0.00084 	 266.3117	 0.00213 	  26.6312	 0.00022 	 791.5000	 0.00061 	 791.5000	 0.00078 	   3.9575	 0.00158 	 214.7830	 0.00000 	 214.7830	 0.00000 	  79.1500	 0.00929 	  79.1500	 0.00007 
	 792	 799.9445	 0.00084 	 266.6482	 0.00213 	  26.6648	 0.00021 	 792.5000	 0.00061 	 792.5000	 0.00078 	   3.9625	 0.00225 	 218.7762	 0.00000 	 218.7762	 0.00000 	  79.2500	 0.00833 	  79.2500	 0.00014 
	 793	 800.9539	 0.00084 	 266.9846	 0.00213 	  26.6985	 0.00021 	 793.5000	 0.00061 	 793.5000	 0.00078 	   3.9675	 0.00158 	 222.8435	 0.00000 	 222.8435	 0.00000 	  79.3500	 0.00932 	  79.3500	 0.00003 
	 794	 801.9633	 0.00084 	 267.3211	 0.00213 	  26.7321	 0.00021 	 794.5000	 0.00061 	 794.5000	 0.00078 	   3.9725	 0.00158 	 226.9865	 0.00000 	 226.9865	 0.00000 	  79.4500	 0.00793 	  79.4500	 0.00006 
	 795	 802.9727	 0.00084 	 267.6576	 0.00213 	  26.7658	 0.00021 	 795.5000	 0.00061 	 795.5000	 0.00078 	   3.9775	 0.00158 	 231.2065	 0.00000 	 231.2065	 0.00000 	  79.5500	 0.00852 	  79.5500	 0.00006 
	 796	 803.9821	 0.00084 	 267.9940	 0.00213 	  26.7994	 0.00021 	 796.5000	 0.00060 	 796.5000	 0.00077 	   3.9825	 0.00158 	 235.5049	 0.00000 	 235.5049	 0.00000 	  79.6500	 0.00875 	  79.6500	 0.00009 
	 797	 804.9915	 0.00084 	 268.3305	 0.00213 	  26.8330	 0.00020 	 797.5000	 0.00060 	 797.5000	 0.00077 	   3.9875	 0.00090 	 239.8833	 0.00000 	 239.8833	 0.00000 	  79.7500	 0.00843 	  79.7500	 0.00011 
	 798	 806.0009	 0.00084 	 268.6670	 0.00213 	  26.8667	 0.00020 	 798.5000	 0.00060 	 798.5000	 0.00077 	   3.9925	 0.00068 	 244.3431	 0.00000 	 244.3431	 0.00000 	  79.8500	 0.00851 	  79.8500	 0.00008 
	 799	 807.0103	 0.00084 	 269.0034	 0.00213 	  26.9003	 0.00020 	 799.5000	 0.00060 	 799.5000	 0.00077 	   3.9975	 0.00090 	 248.8857	 0.00000 	 248.8857	 0.00000 	  79.9500	 0.00832 	  79.9500	 0.00000 
	 800	 808.0197	 0.00084 	 269.3399	 0.00213 	  26.9340	 0.00020 	 800.5000	 0.00060 	 800.5000	 0.00077 	   4.0025	 0.00068 	 253.5129	 0.00000 	 253.5129	 0.00000 	  80.0500	 0.00880 	  80.0500	 0.00014 
	 801	 809.0290	 0.00084 	 269.6763	 0.00213 	  26.9676	 0.00020 	 801.5000	 0.00060 	 801.5000	 0.00077 	   4.0075	 0.00068 	 258.2260	 0.00000 	 258.2260	 0.00000 	  80.1500	 0.00755 	  80.1500	 0.00006 
	 802	 810.0384	 0.00084 	 270.0128	 0.00213 	  27.0013	 0.00019 	 802.5000	 0.00060 	 802.5000	 0.00077 	   4.0125	 0.00158 	 263.0268	 0.00000 	 263.0268	 0.00000 	  80.2500	 0.00841 	  80.2500	 0.00011 
	 803	 811.0478	 0.00084 	 270.3493	 0.00213 	  27.0349	 0.00019 	 803.5000	 0.00060 	 803.5000	 0.00077 	   4.0175	 0.00090 	 267.9168	 0.00000 	 267.9168	 0.00000 	  80.3500	 0.00909 	  80.3500	 0.00007 
	 804	 812.0572	 0.00084 	 270.6857	 0.00213 	  27.0686	 0.00019 	 804.5000	 0.00060 	 804.5000	 0.00077 	   4.0225	 0.00113 	 272.8978	 0.00000 	 272.8978	 0.00000 	  80.4500	 0.00850 	  80.4500	 0.00009 
	 805	 813.0666	 0.00084 	 271.0222	 0.00213 	  27.1022	 0.00019 	 805.5000	 0.00060 	 805.5000	 0.00076 	   4.0275	 0.00068 	 277.9713	 0.00000 	 277.9713	 0.00000 	  80.5500	 0.00870 	  80.5500	 0.00008 
	 806	 814.0760	 0.00084 	 271.3587	 0.00213 	  27.1359	 0.00019 	 806.5000	 0.00060 	 806.5000	 0.00076 	   4.0325	 0.00068 	 283.1392	 0.00000 	 283.1392	 0.00000 	  80.6500	 0.00934 	  80.6500	 0.00006 
	 807	 815.0854	 0.00084 	 271.6951	 0.00213 	  27.1695	 0.00019 	 807.5000	 0.00060 	 807.5000	 0.00076 	   4.0375	 0.00248 	 288.4032	 0.00000 	 288.4032	 0.00000 	  80.7500	 0.00873 	  80.7500	 0.00010 
	 808	 816.0948	 0.00084 	 272.0316	 0.00213 	  27.2032	 0.00018 	 808.5000	 0.00060 	 808.5000	 0.00076 	   4.0425	 0.00135 	 293.7650	 0.00000 	 293.7650	 0.00000 	  80.8500	 0.00816 	  80.8500	 0.00007 
	 809	 817.1042	 0.00084 	 272.3681	 0.00213 	  27.2368	 0.00018 	 809.5000	 0.00060 	 809.5000	 0.00076 	   4.0475	 0.00180 	 299.2265	 0.00000 	 299.2265	 0.00000 	  80.9500	 0.00836 	  80.9500	 0.00014 
	 810	 818.1136	 0.00084 	 272.7045	 0.00213 	  27.2705	 0.00018 	 810.5000	 0.00060 	 810.5000	 0.00076 	   4.0525	 0.00180 	 304.7895	 0.00000 	 304.7895	 0.00000 	  81.0500	 0.00866 	  81.0500	 0.00006 
	 811	 819.1230	 0.00084 	 273.0410	 0.00213 	  27.3041	 0.00018 	 811.5000	 0.00060 	 811.5000	 0.00076 	   4.0575	 0.00225 	 310.4560	 0.00000 	 310.4560	 0.00000 	  81.1500	 0.00811 	  81.1500	 0.00011 
	 812	 820.1324	 0.00084 	 273.3775	 0.00213 	  27.3377	 0.00018 	 812.5000	 0.00060 	 812.5000	 0.00075 	   4.0625	 0.00248 	 316.2278	 0.00000 	 316.2278	 0.00000 	  81.2500	 0.00916 	  81.2500	 0.00010 
	 813	 821.1418	 0.00084 	 273.7139	 0.00213 	  27.3714	 0.00018 	 813.5000	 0.00060 	 813.5000	 0.00075 	   4.0675	 0.00270 	 322.1069	 0.00000 	 322.1069	 0.00000 	  81.3500	 0.00838 	  81.3500	 0.00006 
	 814	 822.1512	 0.00084 	 274.0504	 0.00213 	  27.4050	 0.00017 	 814.5000	 0.00060 	 814.5000	 0.00075 	   4.0725	 0.00315 	 328.0953	 0.00000 	 328.0953	 0.00000 	  81.4500	 0.00932 	  81.4500	 0.00009 
	 815	 823.1606	 0.00084 	 274.3869	 0.00213 	  27.4387	 0.00017 	 815.5000	 0.00060 	 815.5000	 0.00075 	   4.0775	 0.00180 	 334.1950	 0.00000 	 334.1950	 0.00000 	  81.5500	 0.00785 	  81.5500	 0.00003 
	 816	 824.1699	 0.00084 	 274.7233	 0.00213 	  27.4723	 0.00017 	 816.5000	 0.00060 	 816.5000	 0.00075 	   4.0825	 0.00135 	 340.4082	 0.00000 	 340.4082	 0.00000 	  81.6500	 0.00782 	  81.6500	 0.00002 
	 817	 825.1793	 0.00084 	 275.0598	 0.00212 	  27.5060	 0.00017 	 817.5000	 0.00060 	 817.5000	 0.00075 	   4.0875	 0.00135 	 346.7369	 0.00000 	 346.7369	 0.00000 	  81.7500	 0.00882 	  81.7500	 0.00008 
	 818	 826.1887	 0.00084 	 275.3962	 0.00212 	  27.5396	 0.00017 	 818.5000	 0.00060 	 818.5000	 0.00075 	   4.0925	 0.00180 	 353.1832	 0.00000 	 353.1832	 0.00000 	  81.8500	 0.00870 	  81.8500	 0.00006 
	 819	 827.1981	 0.00084 	 275.7327	 0.00212 	  27.5733	 0.00017 	 819.5000	 0.00060 	 819.5000	 0.00075 	   4.0975	 0.00158 	 359.7493	 0.00000 	 359.7493	 0.00000 	  81.9500	 0.00752 	  81.9500	 0.00006 
	 820	 828.2075	 0.00084 	 276.0692	 0.00212 	  27.6069	 0.00016 	 820.5000	 0.00060 	 820.5000	 0.00075 	   4.1025	 0.00113 	 366.4376	 0.00000 	 366.4376	 0.00000 	  82.0500	 0.00820 	  82.0500	 0.00010 
	 821	 829.2169	 0.00084 	 276.4056	 0.00212 	  27.6406	 0.00016 	 821.5000	 0.00059 	 821.5000	 0.00075 	   4.1075	 0.00203 	 373.2502	 0.00000 	 373.2502	 0.00000 	  82.1500	 0.00872 	  82.1500	 0.00012 
	 822	 830.2263	 0.00084 	 276.7421	 0.00212 	  27.6742	 0.00016 	 822.5000	 0.00059 	 822.5000	 0.00075 	   4.1125	 0.00158 	 380.1894	 0.00000 	 380.1894	 0.00000 	  82.2500	 0.00901 	  82.2500	 0.00009 
	 823	 831.2357	 0.00084 	 277.0786	 0.00212 	  27.7079	 0.00016 	 823.5000	 0.00059 	 823.5000	 0.00075 	   4.1175	 0.00158 	 387.2576	 0.00000 	 387.2576	 0.00000 	  82.3500	 0.00847 	  82.3500	 0.00003 
	 824	 832.2451	 0.00084 	 277.4150	 0.00212 	  27.7415	 0.00016 	 824.5000	 0.00059 	 824.5000	 0.00075 	   4.1225	 0.00225 	 394.4573	 0.00000 	 394.4573	 0.00000 	  82.4500	 0.00881 	  82.4500	 0.00007 
	 825	 833.2545	 0.00084 	 277.7515	 0.00212 	  27.7751	 0.00016 	 825.5000	 0.00059 	 825.5000	 0.00075 	   4.1275	 0.00135 	 401.7908	 0.00000 	 401.7908	 0.00000 	  82.5500	 0.00837 	  82.5500	 0.00002 
	 826	 834.2639	 0.00084 	 278.0880	 0.00212 	  27.8088	 0.00016 	 826.5000	 0.00059 	 826.5000	 0.00075 	   4.1325	 0.00158 	 409.2607	 0.00000 	 409.2607	 0.00000 	  82.6500	 0.00829 	  82.6500	 0.00003 
	 827	 835.2733	 0.00084 	 278.4244	 0.00212 	  27.8424	 0.00016 	 827.5000	 0.00059 	 827.5000	 0.00075 	   4.1375	 0.00158 	 416.8694	 0.00000 	 416.8694	 0.00000 	  82.7500	 0.00881 	  82.7500	 0.00002 
	 828	 836.2827	 0.00084 	 278.7609	 0.00212 	  27.8761	 0.00015 	 828.5000	 0.00059 	 828.5000	 0.00075 	   4.1425	 0.00090 	 424.6196	 0.00000 	 424.6196	 0.00000 	  82.8500	 0.00819 	  82.8500	 0.00001 
	 829	 837.2921	 0.00084 	 279.0974	 0.00212 	  27.9097	 0.00015 	 829.5000	 0.00059 	 829.5000	 0.00075 	   4.1475	 0.00135 	 432.5138	 0.00000 	 432.5138	 0.00000 	  82.9500	 0.00791 	  82.9500	 0.00005 
	 830	 838.3015	 0.00084 	 279.4338	 0.00212 	  27.9434	 0.00015 	 830.5000	 0.00058 	 830.5000	 0.00075 	   4.1525	 0.00158 	 440.5549	 0.00000 	 440.5549	 0.00000 	  83.0500	 0.00873 	  83.0500	 0.00007 
	 831	 839.3109	 0.00084 	 279.7703	 0.00212 	  27.9770	 0.00015 	 831.5000	 0.00058 	 831.5000	 0.00075 	   4.1575	 0.00135 	 448.7454	 0.00000 	 448.7454	 0.00000 	  83.1500	 0.00720 	  83.1500	 0.00011 
	 832	 840.3202	 0.00084 	 280.1067	 0.00212 	  28.0107	 0.00015 	 832.5000	 0.00058 	 832.5000	 0.00075 	   4.1625	 0.00248 	 457.0882	 0.00000 	 457.0882	 0.00000 	  83.2500	 0.00821 	  83.2500	 0.00000 
	 833	 841.3296	 0.00084 	 280.4432	 0.00212 	  28.0443	 0.00015 	 833.5000	 0.00058 	 833.5000	 0.00075 	   4.1675	 0.00113 	 465.5861	 0.00000 	 465.5861	 0.00000 	  83.3500	 0.00855 	  83.3500	 0.00003 
	 834	 842.3390	 0.00084 	 280.7797	 0.00212 	  28.0780	 0.00015 	 834.5000	 0.00058 	 834.5000	 0.00075 	   4.1725	 0.00068 	 474.2420	 0.00000 	 474.2420	 0.00000 	  83.4500	 0.00821 	  83.4500	 0.00005 
	 835	 843.3484	 0.00084 	 281.1161	 0.00212 	  28.1116	 0.00015 	 835.5000	 0.00058 	 835.5000	 0.00075 	   4.1775	 0.00045 	 483.0588	 0.00000 	 483.0588	 0.00000 	  83.5500	 0.00772 	  83.5500	 0.00006 
	 836	 844.3578	 0.00084 	 281.4526	 0.00212 	  28.1453	 0.00014 	 836.5000	 0.00058 	 836.5000	 0.00075 	   4.1825	 0.00090 	 492.0395	 0.00000 	 492.0395	 0.00000 	  83.6500	 0.00801 	  83.6500	 0.00011 
	 837	 845.3672	 0.00084 	 281.7891	 0.00212 	  28.1789	 0.00014 	 837.5000	 0.00057 	 837.5000	 0.00074 	   4.1875	 0.00113 	 501.1872	 0.00000 	 501.1872	 0.00000 	  83.7500	 0.00788 	  83.7500	 0.00005 
	 838	 846.3766	 0.00084 	 282.1255	 0.00212 	  28.2126	 0.00014 	 838.5000	 0.00057 	 838.5000	 0.00074 	   4.1925	 0.00158 	 510.5050	 0.00000 	 510.5050	 0.00000 	  83.8500	 0.00812 	  83.8500	 0.00005 
	 839	 847.3860	 0.00084 	 282.4620	 0.00212 	  28.2462	 0.00014 	 839.5000	 0.00057 	 839.5000	 0.00074 	   4.1975	 0.00135 	 519.9960	 0.00000 	 519.9960	 0.00000 	  83.9500	 0.00797 	  83.9500	 0.00008 
	 840	 848.3954	 0.00084 	 282.7985	 0.00212 	  28.2798	 0.00014 	 840.5000	 0.00057 	 840.5000	 0.00074 	   4.2025	 0.00203 	 529.6634	 0.00000 	 529.6634	 0.00000 	  84.0500	 0.00821 	  84.0500	 0.00002 
	 841	 849.4048	 0.00084 	 283.1349	 0.00212 	  28.3135	 0.00014 	 841.5000	 0.00057 	 841.5000	 0.00074 	   4.2075	 0.00158 	 539.5106	 0.00000 	 539.5106	 0.00000 	  84.1500	 0.00761 	  84.1500	 0.00003 
	 842	 850.4142	 0.00084 	 283.4714	 0.00212 	  28.3471	 0.00014 	 842.5000	 0.00057 	 842.5000	 0.00074 	   4.2125	 0.00180 	 549.5409	 0.00000 	 549.5409	 0.00000 	  84.2500	 0.00818 	  84.2500	 0.00006 
	 843	 851.4236	 0.00084 	 283.8079	 0.00212 	  28.3808	 0.00014 	 843.5000	 0.00057 	 843.5000	 0.00074 	   4.2175	 0.00090 	 559.7576	 0.00000 	 559.7576	 0.00000 	  84.3500	 0.00818 	  84.3500	 0.00002 
	 844	 852.4330	 0.00084 	 284.1443	 0.00212 	  28.4144	 0.00014 	 844.5000	 0.00057 	 844.5000	 0.00074 	   4.2225	 0.00113 	 570.1643	 0.00000 	 570.1643	 0.00000 	  84.4500	 0.00806 	  84.4500	 0.00003 
	 845	 853.4424	 0.00084 	 284.4808	 0.00212 	  28.4481	 0.00013 	 845.5000	 0.00056 	 845.5000	 0.00074 	   4.2275	 0.00203 	 580.7644	 0.00000 	 580.7644	 0.00000 	  84.5500	 0.00800 	  84.5500	 0.00005 
	 846	 854.4518	 0.00084 	 284.8173	 0.00212 	  28.4817	 0.00013 	 846.5000	 0.00056 	 846.5000	 0.00074 	   4.2325	 0.00158 	 591.5616	 0.00000 	 591.5616	 0.00000 	  84.6500	 0.00815 	  84.6500	 0.00007 
	 847	 855.4612	 0.00084 	 285.1537	 0.00212 	  28.5154	 0.00013 	 847.5000	 0.00056 	 847.5000	 0.00074 	   4.2375	 0.00180 	 602.5596	 0.00000 	 602.5596	 0.00000 	  84.7500	 0.00779 	  84.7500	 0.00005 
	 848	 856.4705	 0.00084 	 285.4902	 0.00212 	  28.5490	 0.00013 	 848.5000	 0.00056 	 848.5000	 0.00074 	   4.2425	 0.00068 	 613.7620	 0.00000 	 613.7620	 0.00000 	  84.8500	 0.00774 	  84.8500	 0.00009 
	 849	 857.4799	 0.00084 	 285.8266	 0.00212 	  28.5827	 0.00013 	 849.5000	 0.00056 	 849.5000	 0.00074 	   4.2475	 0.00023 	 625.1727	 0.00000 	 625.1727	 0.00000 	  84.9500	 0.00787 	  84.9500	 0.00000 
	 850	 858.4893	 0.00084 	 286.1631	 0.00212 	  28.6163	 0.00013 	 850.5000	 0.00056 	 850.5000	 0.00074 	   4.2525	 0.00158 	 636.7955	 0.00000 	 636.7955	 0.00000 	  85.0500	 0.00809 	  85.0500	 0.00007 
	 851	 859.4987	 0.00084 	 286.4996	 0.00211 	  28.6500	 0.00013 	 851.5000	 0.00056 	 851.5000	 0.00073 	   4.2575	 0.00113 	 648.6344	 0.00000 	 648.6344	 0.00000 	  85.1500	 0.00805 	  85.1500	 0.00005 
	 852	 860.5081	 0.00084 	 286.8360	 0.00211 	  28.6836	 0.00013 	 852.5000	 0.00056 	 852.5000	 0.00073 	   4.2625	 0.00090 	 660.6934	 0.00000 	 660.6934	 0.00000 	  85.2500	 0.00838 	  85.2500	 0.00000 
	 853	 861.5175	 0.00084 	 287.1725	 0.00211 	  28.7173	 0.00013 	 853.5000	 0.00056 	 853.5000	 0.00073 	   4.2675	 0.00068 	 672.9767	 0.00000 	 672.9767	 0.00000 	  85.3500	 0.00808 	  85.3500	 0.00010 
	 854	 862.5269	 0.00084 	 287.5090	 0.00211 	  28.7509	 0.00013 	 854.5000	 0.00056 	 854.5000	 0.00073 	   4.2725	 0.00090 	 685.4882	 0.00000 	 685.4882	 0.00000 	  85.4500	 0.00740 	  85.4500	 0.00010 
	 855	 863.5363	 0.00084 	 287.8454	 0.00211 	  28.7845	 0.00012 	 855.5000	 0.00056 	 855.5000	 0.00073 	   4.2775	 0.00090 	 698.2324	 0.00000 	 698.2324	 0.00000 	  85.5500	 0.00802 	  85.5500	 0.00007 
	 856	 864.5457	 0.00084 	 288.1819	 0.00211 	  28.8182	 0.00012 	 856.5000	 0.00055 	 856.5000	 0.00073 	   4.2825	 0.00180 	 711.2135	 0.00000 	 711.2135	 0.00000 	  85.6500	 0.00783 	  85.6500	 0.00007 
	 857	 865.5551	 0.00084 	 288.5184	 0.00211 	  28.8518	 0.00012 	 857.5000	 0.00055 	 857.5000	 0.00073 	   4.2875	 0.00068 	 724.4360	 0.00000 	 724.4360	 0.00000 	  85.7500	 0.00801 	  85.7500	 0.00009 
	 858	 866.5645	 0.00084 	 288.8548	 0.00211 	  28.8855	 0.00012 	 858.5000	 0.00055 	 858.5000	 0.00073 	   4.2925	 0.00090 	 737.9042	 0.00000 	 737.9042	 0.00000 	  85.8500	 0.00853 	  85.8500	 0.00001 
	 859	 867.5739	 0.00084 	 289.1913	 0.00211 	  28.9191	 0.00012 	 859.5000	 0.00055 	 859.5000	 0.00073 	   4.2975	 0.00248 	 751.6229	 0.00000 	 751.6229	 0.00000 	  85.9500	 0.00811 	  85.9500	 0.00001 
	 860	 868.5833	 0.00084 	 289.5278	 0.00211 	  28.9528	 0.00012 	 860.5000	 0.00055 	 860.5000	 0.00073 	   4.3025	 0.00135 	 765.5966	 0.00000 	 765.5966	 0.00000 	  86.0500	 0.00815 	  86.0500	 0.00006 
	 861	 869.5927	 0.00084 	 289.8642	 0.00211 	  28.9864	 0.00012 	 861.5000	 0.00055 	 861.5000	 0.00072 	   4.3075	 0.00113 	 779.8301	 0.00000 	 779.8301	 0.00000 	  86.1500	 0.00854 	  86.1500	 0.00005 
	 862	 870.6021	 0.00084 	 290.2007	 0.00211 	  29.0201	 0.00012 	 862.5000	 0.00055 	 862.5000	 0.00072 	   4.3125	 0.00068 	 794.3282	 0.00000 	 794.3282	 0.00000 	  86.2500	 0.00868 	  86.2500	 0.00005 
	 863	 871.6115	 0.00084 	 290.5372	 0.00211 	  29.0537	 0.00012 	 863.5000	 0.00055 	 863.5000	 0.00072 	   4.3175	 0.00203 	 809.0959	 0.00000 	 809.0959	 0.00000 	  86.3500	 0.00753 	  86.3500	 0.00007 
	 864	 872.6208	 0.00084 	 290.8736	 0.00211 	  29.0874	 0.00012 	 864.5000	 0.00055 	 864.5000	 0.00072 	   4.3225	 0.00113 	 824.1381	 0.00000 	 824.1381	 0.00000 	  86.4500	 0.00800 	  86.4500	 0.00006 
	 865	 873.6302	 0.00084 	 291.2101	 0.00211 	  29.1210	 0.00012 	 865.5000	 0.00055 	 865.5000	 0.00072 	   4.3275	 0.00090 	 839.4600	 0.00000 	 839.4600	 0.00000 	  86.5500	 0.00834 	  86.5500	 0.00006 
	 866	 874.6396	 0.00084 	 291.5465	 0.00211 	  29.1547	 0.00011 	 866.5000	 0.00054 	 866.5000	 0.00072 	   4.3325	 0.00158 	 855.0667	 0.00000 	 855.0667	 0.00000 	  86.6500	 0.00835 	  86.6500	 0.00005 
	 867	 875.6490	 0.00084 	 291.8830	 0.00211 	  29.1883	 0.00011 	 867.5000	 0.00054 	 867.5000	 0.00072 	   4.3375	 0.00203 	 870.9636	 0.00000 	 870.9636	 0.00000 	  86.7500	 0.00789 	  86.7500	 0.00002 
	 868	 876.6584	 0.00084 	 292.2195	 0.00211 	  29.2219	 0.00011 	 868.5000	 0.00054 	 868.5000	 0.00072 	   4.3425	 0.00225 	 887.1560	 0.00000 	 887.1560	 0.00000 	  86.8500	 0.00717 	  86.8500	 0.00011 
	 869	 877.6678	 0.00084 	 292.5559	 0.00211 	  29.2556	 0.00011 	 869.5000	 0.00054 	 869.5000	 0.00072 	   4.3475	 0.00180 	 903.6495	 0.00000 	 903.6495	 0.00000 	  86.9500	 0.00806 	  86.9500	 0.00000 
	 870	 878.6772	 0.00084 	 292.8924	 0.00211 	  29.2892	 0.00011 	 870.5000	 0.00054 	 870.5000	 0.00072 	   4.3525	 0.00180 	 920.4496	 0.00000 	 920.4496	 0.00000 	  87.0500	 0.00781 	  87.0500	 0.00002 
	 871	 879.6866	 0.00084 	 293.2289	 0.00211 	  29.3229	 0.00011 	 871.5000	 0.00054 	 871.5000	 0.00072 	   4.3575	 0.00113 	 937.5620	 0.00000 	 937.5620	 0.00000 	  87.1500	 0.00852 	  87.1500	 0.00008 
	 872	 880.6960	 0.00084 	 293.5653	 0.00211 	  29.3565	 0.00011 	 872.5000	 0.00054 	 872.5000	 0.00072 	   4.3625	 0.00135 	 954.9926	 0.00000 	 954.9926	 0.00000 	  87.2500	 0.00880 	  87.2500	 0.00008 
	 873	 881.7054	 0.00084 	 293.9018	 0.00211 	  29.3902	 0.00011 	 873.5000	 0.00054 	 873.5000	 0.00072 	   4.3675	 0.00113 	 972.7472	 0.00000 	 972.7472	 0.00000 	  87.3500	 0.00766 	  87.3500	 0.00000 
	 874	 882.7148	 0.00084 	 294.2383	 0.00211 	  29.4238	 0.00011 	 874.5000	 0.00053 	 874.5000	 0.00072 	   4.3725	 0.00203 	 990.8319	 0.00000 	 990.8319	 0.00000 	  87.4500	 0.00784 	  87.4500	 0.00007 
	 875	 883.7242	 0.00084 	 294.5747	 0.00211 	  29.4575	 0.00011 	 875.5000	 0.00053 	 875.5000	 0.00072 	   4.3775	 0.00113 	1009.2529	 0.00000 	1009.2529	 0.00000 	  87.5500	 0.00807 	  87.5500	 0.00008 
	 876	 884.7336	 0.00084 	 294.9112	 0.00211 	  29.4911	 0.00011 	 876.5000	 0.00053 	 876.5000	 0.00072 	   4.3825	 0.00158 	1028.0163	 0.00000 	1028.0163	 0.00000 	  87.6500	 0.00827 	  87.6500	 0.00007 
	 877	 885.7430	 0.00084 	 295.2477	 0.00211 	  29.5248	 0.00011 	 877.5000	 0.00053 	 877.5000	 0.00072 	   4.3875	 0.00113 	1047.1285	 0.00000 	1047.1285	 0.00000 	  87.7500	 0.00769 	  87.7500	 0.00007 
	 878	 886.7524	 0.00084 	 295.5841	 0.00211 	  29.5584	 0.00011 	 878.5000	 0.00053 	 878.5000	 0.00072 	   4.3925	 0.00225 	1066.5961	 0.00000 	1066.5961	 0.00000 	  87.8500	 0.00769 	  87.8500	 0.00002 
	 879	 887.7618	 0.00084 	 295.9206	 0.00211 	  29.5921	 0.00011 	 879.5000	 0.00053 	 879.5000	 0.00072 	   4.3975	 0.00023 	1086.4256	 0.00000 	1086.4256	 0.00000 	  87.9500	 0.00708 	  87.9500	 0.00002 
	 880	 888.7711	 0.00084 	 296.2570	 0.00211 	  29.6257	 0.00010 	 880.5000	 0.00053 	 880.5000	 0.00072 	   4.4025	 0.00135 	1106.6238	 0.00000 	1106.6238	 0.00000 	  88.0500	 0.00735 	  88.0500	 0.00001 
	 881	 889.7805	 0.00084 	 296.5935	 0.00211 	  29.6594	 0.00010 	 881.5000	 0.00053 	 881.5000	 0.00072 	   4.4075	 0.00338 	1127.1975	 0.00000 	1127.1975	 0.00000 	  88.1500	 0.00819 	  88.1500	 0.00006 
	 882	 890.7899	 0.00084 	 296.9300	 0.00211 	  29.6930	 0.00010 	 882.5000	 0.00052 	 882.5000	 0.00072 	   4.4125	 0.00090 	1148.1536	 0.00000 	1148.1536	 0.00000 	  88.2500	 0.00836 	  88.2500	 0.00005 
	 883	 891.7993	 0.00084 	 297.2664	 0.00211 	  29.7266	 0.00010 	 883.5000	 0.00052 	 883.5000	 0.00072 	   4.4175	 0.00113 	1169.4994	 0.00000 	1169.4994	 0.00000 	  88.3500	 0.00811 	  88.3500	 0.00005 
	 884	 892.8087	 0.00084 	 297.6029	 0.00211 	  29.7603	 0.00010 	 884.5000	 0.00052 	 884.5000	 0.00071 	   4.4225	 0.00135 	1191.2420	 0.00000 	1191.2420	 0.00000 	  88.4500	 0.00838 	  88.4500	 0.00007 
	 885	 893.8181	 0.00084 	 297.9394	 0.00211 	  29.7939	 0.00010 	 885.5000	 0.00052 	 885.5000	 0.00071 	   4.4275	 0.00180 	1213.3889	 0.00000 	1213.3889	 0.00000 	  88.5500	 0.00825 	  88.5500	 0.00003 
	 886	 894.8275	 0.00084 	 298.2758	 0.00211 	  29.8276	 0.00010 	 886.5000	 0.00052 	 886.5000	 0.00071 	   4.4325	 0.00158 	1235.9474	 0.00000 	1235.9474	 0.00000 	  88.6500	 0.00818 	  88.6500	 0.00003 
	 887	 895.8369	 0.00084 	 298.6123	 0.00210 	  29.8612	 0.00010 	 887.5000	 0.00052 	 887.5000	 0.00071 	   4.4375	 0.00090 	1258.9254	 0.00000 	1258.9254	 0.00000 	  88.7500	 0.00761 	  88.7500	 0.00000 
	 888	 896.8463	 0.00084 	 298.9488	 0.00210 	  29.8949	 0.00010 	 888.5000	 0.00052 	 888.5000	 0.00071 	   4.4425	 0.00068 	1282.3306	 0.00000 	1282.3306	 0.00000 	  88.8500	 0.00810 	  88.8500	 0.00001 
	 889	 897.8557	 0.00084 	 299.2852	 0.00210 	  29.9285	 0.00010 	 889.5000	 0.00052 	 889.5000	 0.00071 	   4.4475	 0.00135 	1306.1709	 0.00000 	1306.1709	 0.00000 	  88.9500	 0.00753 	  88.9500	 0.00001 
	 890	 898.8651	 0.00084 	 299.6217	 0.00210 	  29.9622	 0.00010 	 890.5000	 0.00052 	 890.5000	 0.00071 	   4.4525	 0.00113 	1330.4544	 0.00000 	1330.4544	 0.00000 	  89.0500	 0.00830 	  89.0500	 0.00009 
	 891	 899.8745	 0.00084 	 299.9582	 0.00210 	  29.9958	 0.00010 	 891.5000	 0.00052 	 891.5000	 0.00071 	   4.4575	 0.00135 	1355.1894	 0.00000 	1355.1894	 0.00000 	  89.1500	 0.00796 	  89.1500	 0.00001 
	 892	 900.8839	 0.00084 	 300.2946	 0.00210 	  30.0295	 0.00010 	 892.5000	 0.00051 	 892.5000	 0.00071 	   4.4625	 0.00068 	1380.3843	 0.00000 	1380.3843	 0.00000 	  89.2500	 0.00749 	  89.2500	 0.00009 
	 893	 901.8933	 0.00084 	 300.6311	 0.00210 	  30.0631	 0.00010 	 893.5000	 0.00051 	 893.5000	 0.00071 	   4.4675	 0.00045 	1406.0475	 0.00000 	1406.0475	 0.00000 	  89.3500	 0.00772 	  89.3500	 0.00002 
	 894	 902.9027	 0.00084 	 300.9676	 0.00210 	  30.0968	 0.00010 	 894.5000	 0.00051 	 894.5000	 0.00071 	   4.4725	 0.00023 	1432.1879	 0.00000 	1432.1879	 0.00000 	  89.4500	 0.00746 	  89.4500	 0.00001 
	 895	 903.9121	 0.00084 	 301.3040	 0.00210 	  30.1304	 0.00009 	 895.5000	 0.00051 	 895.5000	 0.00071 	   4.4775	 0.00113 	1458.8143	 0.00000 	1458.8143	 0.00000 	  89.5500	 0.00800 	  89.5500	 0.00003 
	 896	 904.9214	 0.00084 	 301.6405	 0.00210 	  30.1640	 0.00009 	 896.5000	 0.00051 	 896.5000	 0.00071 	   4.4825	 0.00248 	1485.9356	 0.00000 	1485.9356	 0.00000 	  89.6500	 0.00713 	  89.6500	 0.00005 
	 897	 905.9308	 0.00084 	 301.9769	 0.00210 	  30.1977	 0.00009 	 897.5000	 0.00051 	 897.5000	 0.00071 	   4.4875	 0.00068 	1513.5612	 0.00000 	1513.5612	 0.00000 	  89.7500	 0.00767 	  89.7500	 0.00003 
	 898	 906.9402	 0.00084 	 302.3134	 0.00210 	  30.2313	 0.00009 	 898.5000	 0.00051 	 898.5000	 0.00071 	   4.4925	 0.00158 	1541.7005	 0.00000 	1541.7005	 0.00000 	  89.8500	 0.00793 	  89.8500	 0.00002 
	 899	 907.9496	 0.00084 	 302.6499	 0.00210 	  30.2650	 0.00009 	 899.5000	 0.00051 	 899.5000	 0.00071 	   4.4975	 0.00158 	1570.3628	 0.00000 	1570.3628	 0.00000 	  89.9500	 0.00743 	  89.9500	 0.00001 
	 900	 908.9590	 0.00084 	 302.9863	 0.00210 	  30.2986	 0.00009 	 900.5000	 0.00051 	 900.5000	 0.00071 	   4.5025	 0.00045 	1599.5580	 0.00000 	1599.5580	 0.00000 	  90.0500	 0.00685 	  90.0500	 0.00000 
	 901	 909.9684	 0.00084 	 303.3228	 0.00210 	  30.3323	 0.00009 	 901.5000	 0.00050 	 901.5000	 0.00071 	   4.5075	 0.00360 	1629.2960	 0.00000 	1629.2960	 0.00000 	  90.1500	 0.00746 	  90.1500	 0.00001 
	 902	 910.9778	 0.00084 	 303.6593	 0.00210 	  30.3659	 0.00009 	 902.5000	 0.00050 	 902.5000	 0.00071 	   4.5125	 0.00068 	1659.5869	 0.00000 	1659.5869	 0.00000 	  90.2500	 0.00802 	  90.2500	 0.00003 
	 903	 911.9872	 0.00084 	 303.9957	 0.00210 	  30.3996	 0.00009 	 903.5000	 0.00050 	 903.5000	 0.00071 	   4.5175	 0.00135 	1690.4409	 0.00000 	1690.4409	 0.00000 	  90.3500	 0.00791 	  90.3500	 0.00009 
	 904	 912.9966	 0.00084 	 304.3322	 0.00210 	  30.4332	 0.00009 	 904.5000	 0.00050 	 904.5000	 0.00071 	   4.5225	 0.00113 	1721.8686	 0.00000 	1721.8686	 0.00000 	  90.4500	 0.00879 	  90.4500	 0.00007 
	 905	 914.0060	 0.00084 	 304.6687	 0.00210 	  30.4669	 0.00009 	 905.5000	 0.00050 	 905.5000	 0.00071 	   4.5275	 0.00135 	1753.8805	 0.00000 	1753.8805	 0.00000 	  90.5500	 0.00794 	  90.5500	 0.00003 
	 906	 915.0154	 0.00084 	 305.0051	 0.00210 	  30.5005	 0.00009 	 906.5000	 0.00050 	 906.5000	 0.00071 	   4.5325	 0.00113 	1786.4876	 0.00000 	1786.4876	 0.00000 	  90.6500	 0.00724 	  90.6500	 0.00001 
	 907	 916.0248	 0.00084 	 305.3416	 0.00210 	  30.5342	 0.00009 	 907.5000	 0.00050 	 907.5000	 0.00071 	   4.5375	 0.00135 	1819.7009	 0.00000 	1819.7009	 0.00000 	  90.7500	 0.00702 	  90.7500	 0.00005 
	 908	 917.0342	 0.00084 	 305.6781	 0.00210 	  30.5678	 0.00009 	 908.5000	 0.00050 	 908.5000	 0.00071 	   4.5425	 0.00090 	1853.5316	 0.00000 	1853.5316	 0.00000 	  90.8500	 0.00748 	  90.8500	 0.00002 
	 909	 918.0436	 0.00084 	 306.0145	 0.00210 	  30.6015	 0.00009 	 909.5000	 0.00049 	 909.5000	 0.00071 	   4.5475	 0.00090 	1887.9913	 0.00000 	1887.9913	 0.00000 	  90.9500	 0.00747 	  90.9500	 0.00002 
	 910	 919.0530	 0.00084 	 306.3510	 0.00210 	  30.6351	 0.00009 	 910.5000	 0.00049 	 910.5000	 0.00071 	   4.5525	 0.00180 	1923.0917	 0.00000 	1923.0917	 0.00000 	  91.0500	 0.00860 	  91.0500	 0.00006 
	 911	 920.0624	 0.00084 	 306.6875	 0.00210 	  30.6687	 0.00009 	 911.5000	 0.00049 	 911.5000	 0.00071 	   4.5575	 0.00135 	1958.8447	 0.00000 	1958.8447	 0.00000 	  91.1500	 0.00772 	  91.1500	 0.00003 
	 912	 921.0717	 0.00084 	 307.0239	 0.00210 	  30.7024	 0.00009 	 912.5000	 0.00049 	 912.5000	 0.00071 	   4.5625	 0.00090 	1995.2623	 0.00000 	1995.2623	 0.00000 	  91.2500	 0.00740 	  91.2500	 0.00002 
	 913	 922.0811	 0.00084 	 307.3604	 0.00210 	  30.7360	 0.00009 	 913.5000	 0.00049 	 913.5000	 0.00071 	   4.5675	 0.00158 	2032.3570	 0.00000 	2032.3570	 0.00000 	  91.3500	 0.00770 	  91.3500	 0.00006 
	 914	 923.0905	 0.00084 	 307.6968	 0.00210 	  30.7697	 0.00009 	 914.5000	 0.00049 	 914.5000	 0.00071 	   4.5725	 0.00068 	2070.1413	 0.00000 	2070.1413	 0.00000 	  91.4500	 0.00683 	  91.4500	 0.00005 
	 915	 924.0999	 0.00084 	 308.0333	 0.00210 	  30.8033	 0.00008 	 915.5000	 0.00049 	 915.5000	 0.00071 	   4.5775	 0.00135 	2108.6281	 0.00000 	2108.6281	 0.00000 	  91.5500	 0.00772 	  91.5500	 0.00005 
	 916	 925.1093	 0.00084 	 308.3698	 0.00210 	  30.8370	 0.00008 	 916.5000	 0.00048 	 916.5000	 0.00071 	   4.5825	 0.00203 	2147.8305	 0.00000 	2147.8305	 0.00000 	  91.6500	 0.00744 	  91.6500	 0.00002 
	 917	 926.1187	 0.00084 	 308.7062	 0.00210 	  30.8706	 0.00008 	 917.5000	 0.00048 	 917.5000	 0.00071 	   4.5875	 0.00090 	2187.7616	 0.00000 	2187.7616	 0.00000 	  91.7500	 0.00823 	  91.7500	 0.00002 
	 918	 927.1281	 0.00084 	 309.0427	 0.00210 	  30.9043	 0.00008 	 918.5000	 0.00048 	 918.5000	 0.00071 	   4.5925	 0.00113 	2228.4351	 0.00000 	2228.4351	 0.00000 	  91.8500	 0.00809 	  91.8500	 0.00006 
	 919	 928.1375	 0.00084 	 309.3792	 0.00210 	  30.9379	 0.00008 	 919.5000	 0.00048 	 919.5000	 0.00071 	   4.5975	 0.00113 	2269.8649	 0.00000 	2269.8649	 0.00000 	  91.9500	 0.00738 	  91.9500	 0.00006 
	 920	 929.1469	 0.00084 	 309.7156	 0.00210 	  30.9716	 0.00008 	 920.5000	 0.00048 	 920.5000	 0.00071 	   4.6025	 0.00045 	2312.0648	 0.00000 	2312.0648	 0.00000 	  92.0500	 0.00719 	  92.0500	 0.00006 
	 921	 930.1563	 0.00084 	 310.0521	 0.00210 	  31.0052	 0.00008 	 921.5000	 0.00048 	 921.5000	 0.00071 	   4.6075	 0.00135 	2355.0493	 0.00000 	2355.0493	 0.00000 	  92.1500	 0.00736 	  92.1500	 0.00001 
	 922	 931.1657	 0.00084 	 310.3886	 0.00210 	  31.0389	 0.00008 	 922.5000	 0.00048 	 922.5000	 0.00071 	   4.6125	 0.00158 	2398.8329	 0.00000 	2398.8329	 0.00000 	  92.2500	 0.00730 	  92.2500	 0.00002 
	 923	 932.1751	 0.00084 	 310.7250	 0.00210 	  31.0725	 0.00008 	 923.5000	 0.00047 	 923.5000	 0.00070 	   4.6175	 0.00158 	2443.4306	 0.00000 	2443.4306	 0.00000 	  92.3500	 0.00783 	  92.3500	 0.00001 
	 924	 933.1845	 0.00084 	 311.0615	 0.00210 	  31.1061	 0.00008 	 924.5000	 0.00047 	 924.5000	 0.00070 	   4.6225	 0.00113 	2488.8573	 0.00000 	2488.8573	 0.00000 	  92.4500	 0.00755 	  92.4500	 0.00005 
	 925	 934.1939	 0.00084 	 311.3980	 0.00210 	  31.1398	 0.00008 	 925.5000	 0.00047 	 925.5000	 0.00070 	   4.6275	 0.00068 	2535.1286	 0.00000 	2535.1286	 0.00000 	  92.5500	 0.00783 	  92.5500	 0.00000 
	 926	 935.2033	 0.00084 	 311.7344	 0.00210 	  31.1734	 0.00008 	 926.5000	 0.00047 	 926.5000	 0.00070 	   4.6325	 0.00068 	2582.2602	 0.00000 	2582.2602	 0.00000 	  92.6500	 0.00783 	  92.6500	 0.00006 
	 927	 936.2126	 0.00084 	 312.0709	 0.00209 	  31.2071	 0.00008 	 927.5000	 0.00047 	 927.5000	 0.00070 	   4.6375	 0.00023 	2630.2680	 0.00000 	2630.2680	 0.00000 	  92.7500	 0.00783 	  92.7500	 0.00001 
	 928	 937.2220	 0.00084 	 312.4073	 0.00209 	  31.2407	 0.00008 	 928.5000	 0.00047 	 928.5000	 0.00070 	   4.6425	 0.00135 	2679.1683	 0.00000 	2679.1683	 0.00000 	  92.8500	 0.00760 	  92.8500	 0.00003 
	 929	 938.2314	 0.00084 	 312.7438	 0.00209 	  31.2744	 0.00008 	 929.5000	 0.00047 	 929.5000	 0.00069 	   4.6475	 0.00158 	2728.9778	 0.00000 	2728.9778	 0.00000 	  92.9500	 0.00735 	  92.9500	 0.00002 
	 930	 939.2408	 0.00084 	 313.0803	 0.00209 	  31.3080	 0.00008 	 930.5000	 0.00047 	 930.5000	 0.00069 	   4.6525	 0.00135 	2779.7133	 0.00000 	2779.7133	 0.00000 	  93.0500	 0.00726 	  93.0500	 0.00003 
	 931	 940.2502	 0.00084 	 313.4167	 0.00209 	  31.3417	 0.00008 	 931.5000	 0.00046 	 931.5000	 0.00069 	   4.6575	 0.00090 	2831.3920	 0.00000 	2831.3920	 0.00000 	  93.1500	 0.00794 	  93.1500	 0.00003 
	 932	 941.2596	 0.00084 	 313.7532	 0.00209 	  31.3753	 0.00008 	 932.5000	 0.00046 	 932.5000	 0.00069 	   4.6625	 0.00225 	2884.0315	 0.00000 	2884.0315	 0.00000 	  93.2500	 0.00731 	  93.2500	 0.00001 
	 933	 942.2690	 0.00084 	 314.0897	 0.00209 	  31.4090	 0.00008 	 933.5000	 0.00046 	 933.5000	 0.00069 	   4.6675	 0.00158 	2937.6497	 0.00000 	2937.6497	 0.00000 	  93.3500	 0.00765 	  93.3500	 0.00008 
	 934	 943.2784	 0.00084 	 314.4261	 0.00209 	  31.4426	 0.00008 	 934.5000	 0.00046 	 934.5000	 0.00068 	   4.6725	 0.00203 	2992.2646	 0.00000 	2992.2646	 0.00000 	  93.4500	 0.00749 	  93.4500	 0.00005 
	 935	 944.2878	 0.00084 	 314.7626	 0.00209 	  31.4763	 0.00008 	 935.5000	 0.00046 	 935.5000	 0.00068 	   4.6775	 0.00068 	3047.8950	 0.00000 	3047.8950	 0.00000 	  93.5500	 0.00761 	  93.5500	 0.00002 
	 936	 945.2972	 0.00084 	 315.0991	 0.00209 	  31.5099	 0.00008 	 936.5000	 0.00046 	 936.5000	 0.00068 	   4.6825	 0.00090 	3104.5596	 0.00000 	3104.5596	 0.00000 	  93.6500	 0.00744 	  93.6500	 0.00006 
	 937	 946.3066	 0.00084 	 315.4355	 0.00209 	  31.5436	 0.00008 	 937.5000	 0.00046 	 937.5000	 0.00068 	   4.6875	 0.00045 	3162.2777	 0.00000 	3162.2777	 0.00000 	  93.7500	 0.00711 	  93.7500	 0.00006 
	 938	 947.3160	 0.00084 	 315.7720	 0.00209 	  31.5772	 0.00008 	 938.5000	 0.00046 	 938.5000	 0.00068 	   4.6925	 0.00045 	3221.0688	 0.00000 	3221.0688	 0.00000 	  93.8500	 0.00766 	  93.8500	 0.00000 
	 939	 948.3254	 0.00084 	 316.1085	 0.00209 	  31.6108	 0.00008 	 939.5000	 0.00046 	 939.5000	 0.00068 	   4.6975	 0.00203 	3280.9529	 0.00000 	3280.9529	 0.00000 	  93.9500	 0.00747 	  93.9500	 0.00001 
	 940	 949.3348	 0.00084 	 316.4449	 0.00209 	  31.6445	 0.00007 	 940.5000	 0.00046 	 940.5000	 0.00068 	   4.7025	 0.00113 	3341.9504	 0.00000 	3341.9504	 0.00000 	  94.0500	 0.00756 	  94.0500	 0.00003 
	 941	 950.3442	 0.00084 	 316.7814	 0.00209 	  31.6781	 0.00007 	 941.5000	 0.00046 	 941.5000	 0.00067 	   4.7075	 0.00135 	3404.0819	 0.00000 	3404.0819	 0.00000 	  94.1500	 0.00780 	  94.1500	 0.00011 
	 942	 951.3536	 0.00084 	 317.1179	 0.00209 	  31.7118	 0.00007 	 942.5000	 0.00046 	 942.5000	 0.00067 	   4.7125	 0.00135 	3467.3685	 0.00000 	3467.3685	 0.00000 	  94.2500	 0.00725 	  94.2500	 0.00008 
	 943	 952.3629	 0.00084 	 317.4543	 0.00209 	  31.7454	 0.00007 	 943.5000	 0.00045 	 943.5000	 0.00067 	   4.7175	 0.00113 	3531.8317	 0.00000 	3531.8317	 0.00000 	  94.3500	 0.00757 	  94.3500	 0.00000 
	 944	 953.3723	 0.00084 	 317.7908	 0.00209 	  31.7791	 0.00007 	 944.5000	 0.00045 	 944.5000	 0.00067 	   4.7225	 0.00023 	3597.4934	 0.00000 	3597.4934	 0.00000 	  94.4500	 0.00748 	  94.4500	 0.00006 
	 945	 954.3817	 0.00084 	 318.1272	 0.00209 	  31.8127	 0.00007 	 945.5000	 0.00045 	 945.5000	 0.00067 	   4.7275	 0.00090 	3664.3757	 0.00000 	3664.3757	 0.00000 	  94.5500	 0.00789 	  94.5500	 0.00005 
	 946	 955.3911	 0.00084 	 318.4637	 0.00209 	  31.8464	 0.00007 	 946.5000	 0.00045 	 946.5000	 0.00067 	   4.7325	 0.00180 	3732.5016	 0.00000 	3732.5016	 0.00000 	  94.6500	 0.00719 	  94.6500	 0.00005 
	 947	 956.4005	 0.00084 	 318.8002	 0.00209 	  31.8800	 0.00007 	 947.5000	 0.00045 	 947.5000	 0.00067 	   4.7375	 0.00045 	3801.8940	 0.00000 	3801.8940	 0.00000 	  94.7500	 0.00752 	  94.7500	 0.00002 
	 948	 957.4099	 0.00084 	 319.1366	 0.00209 	  31.9137	 0.00007 	 948.5000	 0.00045 	 948.5000	 0.00067 	   4.7425	 0.00090 	3872.5764	 0.00000 	3872.5764	 0.00000 	  94.8500	 0.00745 	  94.8500	 0.00006 
	 949	 958.4193	 0.00084 	 319.4731	 0.00209 	  31.9473	 0.00007 	 949.5000	 0.00045 	 949.5000	 0.00067 	   4.7475	 0.00090 	3944.5730	 0.00000 	3944.5730	 0.00000 	  94.9500	 0.00740 	  94.9500	 0.00003 
	 950	 959.4287	 0.00084 	 319.8096	 0.00209 	  31.9810	 0.00007 	 950.5000	 0.00045 	 950.5000	 0.00067 	   4.7525	 0.00023 	4017.9081	 0.00000 	4017.9081	 0.00000 	  95.0500	 0.00787 	  95.0500	 0.00005 
	 951	 960.4381	 0.00084 	 320.1460	 0.00209 	  32.0146	 0.00007 	 951.5000	 0.00045 	 951.5000	 0.00067 	   4.7575	 0.00045 	4092.6066	 0.00000 	4092.6066	 0.00000 	  95.1500	 0.00747 	  95.1500	 0.00001 
	 952	 961.4475	 0.00084 	 320.4825	 0.00209 	  32.0482	 0.00007 	 952.5000	 0.00045 	 952.5000	 0.00067 	   4.7625	 0.00090 	4168.6938	 0.00000 	4168.6938	 0.00000 	  95.2500	 0.00717 	  95.2500	 0.00002 
	 953	 962.4569	 0.00084 	 320.8190	 0.00209 	  32.0819	 0.00007 	 953.5000	 0.00045 	 953.5000	 0.00068 	   4.7675	 0.00045 	4246.1956	 0.00000 	4246.1956	 0.00000 	  95.3500	 0.00745 	  95.3500	 0.00007 
	 954	 963.4663	 0.00084 	 321.1554	 0.00209 	  32.1155	 0.00007 	 954.5000	 0.00045 	 954.5000	 0.00068 	   4.7725	 0.00158 	4325.1383	 0.00000 	4325.1383	 0.00000 	  95.4500	 0.00752 	  95.4500	 0.00007 
	 955	 964.4757	 0.00084 	 321.4919	 0.00209 	  32.1492	 0.00007 	 955.5000	 0.00045 	 955.5000	 0.00068 	   4.7775	 0.00090 	4405.5486	 0.00000 	4405.5486	 0.00000 	  95.5500	 0.00729 	  95.5500	 0.00002 
	 956	 965.4851	 0.00084 	 321.8284	 0.00209 	  32.1828	 0.00007 	 956.5000	 0.00045 	 956.5000	 0.00068 	   4.7825	 0.00113 	4487.4539	 0.00000 	4487.4539	 0.00000 	  95.6500	 0.00683 	  95.6500	 0.00001 
	 957	 966.4945	 0.00084 	 322.1648	 0.00209 	  32.2165	 0.00007 	 957.5000	 0.00045 	 957.5000	 0.00068 	   4.7875	 0.00113 	4570.8819	 0.00000 	4570.8819	 0.00000 	  95.7500	 0.00736 	  95.7500	 0.00003 
	 958	 967.5039	 0.00084 	 322.5013	 0.00209 	  32.2501	 0.00007 	 958.5000	 0.00045 	 958.5000	 0.00068 	   4.7925	 0.00225 	4655.8609	 0.00000 	4655.8609	 0.00000 	  95.8500	 0.00774 	  95.8500	 0.00005 
	 959	 968.5132	 0.00084 	 322.8377	 0.00209 	  32.2838	 0.00007 	 959.5000	 0.00045 	 959.5000	 0.00068 	   4.7975	 0.00135 	4742.4199	 0.00000 	4742.4199	 0.00000 	  95.9500	 0.00749 	  95.9500	 0.00001 
	 960	 969.5226	 0.00084 	 323.1742	 0.00209 	  32.3174	 0.00007 	 960.5000	 0.00045 	 960.5000	 0.00068 	   4.8025	 0.00203 	4830.5880	 0.00000 	4830.5880	 0.00000 	  96.0500	 0.00668 	  96.0500	 0.00006 
	 961	 970.5320	 0.00084 	 323.5107	 0.00209 	  32.3511	 0.00007 	 961.5000	 0.00045 	 961.5000	 0.00068 	   4.8075	 0.00090 	4920.3954	 0.00000 	4920.3954	 0.00000 	  96.1500	 0.00668 	  96.1500	 0.00002 
	 962	 971.5414	 0.00084 	 323.8471	 0.00209 	  32.3847	 0.00007 	 962.5000	 0.00045 	 962.5000	 0.00068 	   4.8125	 0.00090 	5011.8723	 0.00000 	5011.8723	 0.00000 	  96.2500	 0.00791 	  96.2500	 0.00005 
	 963	 972.5508	 0.00084 	 324.1836	 0.00209 	  32.4184	 0.00007 	 963.5000	 0.00044 	 963.5000	 0.00068 	   4.8175	 0.00068 	5105.0500	 0.00000 	5105.0500	 0.00000 	  96.3500	 0.00792 	  96.3500	 0.00008 
	 964	 973.5602	 0.00084 	 324.5201	 0.00209 	  32.4520	 0.00007 	 964.5000	 0.00044 	 964.5000	 0.00068 	   4.8225	 0.00045 	5199.9600	 0.00000 	5199.9600	 0.00000 	  96.4500	 0.00740 	  96.4500	 0.00005 
	 965	 974.5696	 0.00084 	 324.8565	 0.00209 	  32.4857	 0.00007 	 965.5000	 0.00044 	 965.5000	 0.00068 	   4.8275	 0.00090 	5296.6344	 0.00000 	5296.6344	 0.00000 	  96.5500	 0.00731 	  96.5500	 0.00002 
	 966	 975.5790	 0.00084 	 325.1930	 0.00209 	  32.5193	 0.00007 	 966.5000	 0.00044 	 966.5000	 0.00068 	   4.8325	 0.00090 	5395.1062	 0.00000 	5395.1062	 0.00000 	  96.6500	 0.00742 	  96.6500	 0.00002 
	 967	 976.5884	 0.00084 	 325.5295	 0.00209 	  32.5529	 0.00007 	 967.5000	 0.00044 	 967.5000	 0.00068 	   4.8375	 0.00113 	5495.4087	 0.00000 	5495.4087	 0.00000 	  96.7500	 0.00739 	  96.7500	 0.00001 
	 968	 977.5978	 0.00084 	 325.8659	 0.00209 	  32.5866	 0.00007 	 968.5000	 0.00044 	 968.5000	 0.00068 	   4.8425	 0.00113 	5597.5760	 0.00000 	5597.5760	 0.00000 	  96.8500	 0.00702 	  96.8500	 0.00005 
	 969	 978.6072	 0.00084 	 326.2024	 0.00209 	  32.6202	 0.00007 	 969.5000	 0.00044 	 969.5000	 0.00068 	   4.8475	 0.00180 	5701.6427	 0.00000 	5701.6427	 0.00000 	  96.9500	 0.00691 	  96.9500	 0.00005 
	 970	 979.6166	 0.00084 	 326.5389	 0.00209 	  32.6539	 0.00007 	 970.5000	 0.00044 	 970.5000	 0.00068 	   4.8525	 0.00068 	5807.6442	 0.00000 	5807.6442	 0.00000 	  97.0500	 0.00755 	  97.0500	 0.00003 
	 971	 980.6260	 0.00084 	 326.8753	 0.00209 	  32.6875	 0.00007 	 971.5000	 0.00044 	 971.5000	 0.00068 	   4.8575	 0.00113 	5915.6163	 0.00000 	5915.6163	 0.00000 	  97.1500	 0.00694 	  97.1500	 0.00008 
	 972	 981.6354	 0.00084 	 327.2118	 0.00208 	  32.7212	 0.00007 	 972.5000	 0.00044 	 972.5000	 0.00068 	   4.8625	 0.00000 	6025.5959	 0.00000 	6025.5959	 0.00000 	  97.2500	 0.00736 	  97.2500	 0.00001 
	 973	 982.6448	 0.00084 	 327.5483	 0.00208 	  32.7548	 0.00007 	 973.5000	 0.00044 	 973.5000	 0.00068 	   4.8675	 0.00068 	6137.6201	 0.00000 	6137.6201	 0.00000 	  97.3500	 0.00729 	  97.3500	 0.00001 
	 974	 983.6542	 0.00084 	 327.8847	 0.00208 	  32.7885	 0.00006 	 974.5000	 0.00044 	 974.5000	 0.00068 	   4.8725	 0.00090 	6251.7269	 0.00000 	6251.7269	 0.00000 	  97.4500	 0.00763 	  97.4500	 0.00003 
	 975	 984.6635	 0.00084 	 328.2212	 0.00208 	  32.8221	 0.00006 	 975.5000	 0.00044 	 975.5000	 0.00068 	   4.8775	 0.00090 	6367.9552	 0.00000 	6367.9552	 0.00000 	  97.5500	 0.00680 	  97.5500	 0.00002 
	 976	 985.6729	 0.00084 	 328.5576	 0.00208 	  32.8558	 0.00006 	 976.5000	 0.00044 	 976.5000	 0.00067 	   4.8825	 0.00135 	6486.3443	 0.00000 	6486.3443	 0.00000 	  97.6500	 0.00689 	  97.6500	 0.00005 
	 977	 986.6823	 0.00084 	 328.8941	 0.00208 	  32.8894	 0.00006 	 977.5000	 0.00044 	 977.5000	 0.00067 	   4.8875	 0.00135 	6606.9345	 0.00000 	6606.9345	 0.00000 	  97.7500	 0.00706 	  97.7500	 0.00010 
	 978	 987.6917	 0.00084 	 329.2306	 0.00208 	  32.9231	 0.00006 	 978.5000	 0.00044 	 978.5000	 0.00067 	   4.8925	 0.00090 	6729.7666	 0.00000 	6729.7666	 0.00000 	  97.8500	 0.00782 	  97.8500	 0.00003 
	 979	 988.7011	 0.00084 	 329.5670	 0.00208 	  32.9567	 0.00006 	 979.5000	 0.00044 	 979.5000	 0.00067 	   4.8975	 0.00113 	6854.8823	 0.00000 	6854.8823	 0.00000 	  97.9500	 0.00738 	  97.9500	 0.00003 
	 980	 989.7105	 0.00084 	 329.9035	 0.00208 	  32.9904	 0.00006 	 980.5000	 0.00044 	 980.5000	 0.00067 	   4.9025	 0.00090 	6982.3240	 0.00000 	6982.3240	 0.00000 	  98.0500	 0.00653 	  98.0500	 0.00006 
	 981	 990.7199	 0.00084 	 330.2400	 0.00208 	  33.0240	 0.00006 	 981.5000	 0.00044 	 981.5000	 0.00067 	   4.9075	 0.00113 	7112.1351	 0.00000 	7112.1351	 0.00000 	  98.1500	 0.00767 	  98.1500	 0.00005 
	 982	 991.7293	 0.00084 	 330.5764	 0.00208 	  33.0576	 0.00006 	 982.5000	 0.00044 	 982.5000	 0.00067 	   4.9125	 0.00045 	7244.3596	 0.00000 	7244.3596	 0.00000 	  98.2500	 0.00731 	  98.2500	 0.00001 
	 983	 992.7387	 0.00084 	 330.9129	 0.00208 	  33.0913	 0.00006 	 983.5000	 0.00044 	 983.5000	 0.00067 	   4.9175	 0.00113 	7379.0423	 0.00000 	7379.0423	 0.00000 	  98.3500	 0.00754 	  98.3500	 0.00003 
	 984	 993.7481	 0.00084 	 331.2494	 0.00208 	  33.1249	 0.00006 	 984.5000	 0.00044 	 984.5000	 0.00067 	   4.9225	 0.00045 	7516.2289	 0.00000 	7516.2289	 0.00000 	  98.4500	 0.00710 	  98.4500	 0.00002 
	 985	 994.7575	 0.00084 	 331.5858	 0.00208 	  33.1586	 0.00006 	 985.5000	 0.00044 	 985.5000	 0.00067 	   4.9275	 0.00068 	7655.9661	 0.00000 	7655.9661	 0.00000 	  98.5500	 0.00701 	  98.5500	 0.00002 
	 986	 995.7669	 0.00084 	 331.9223	 0.00208 	  33.1922	 0.00006 	 986.5000	 0.00044 	 986.5000	 0.00067 	   4.9325	 0.00090 	7798.3011	 0.00000 	7798.3011	 0.00000 	  98.6500	 0.00708 	  98.6500	 0.00003 
	 987	 996.7763	 0.00084 	 332.2588	 0.00208 	  33.2259	 0.00006 	 987.5000	 0.00043 	 987.5000	 0.00067 	   4.9375	 0.00090 	7943.2823	 0.00000 	7943.2823	 0.00000 	  98.7500	 0.00749 	  98.7500	 0.00007 
	 988	 997.7857	 0.00084 	 332.5952	 0.00208 	  33.2595	 0.00006 	 988.5000	 0.00043 	 988.5000	 0.00067 	   4.9425	 0.00135 	8090.9590	 0.00000 	8090.9590	 0.00000 	  98.8500	 0.00756 	  98.8500	 0.00009 
	 989	 998.7951	 0.00084 	 332.9317	 0.00208 	  33.2932	 0.00006 	 989.5000	 0.00043 	 989.5000	 0.00067 	   4.9475	 0.00113 	8241.3812	 0.00000 	8241.3812	 0.00000 	  98.9500	 0.00709 	  98.9500	 0.00003 
	 990	 999.8045	 0.00084 	 333.2682	 0.00208 	  33.3268	 0.00006 	 990.5000	 0.00043 	 990.5000	 0.00067 	   4.9525	 0.00045 	8394.5999	 0.00000 	8394.5999	 0.00000 	  99.0500	 0.00701 	  99.0500	 0.00000 
	 991	1000.8138	 0.00084 	 333.6046	 0.00208 	  33.3605	 0.00006 	 991.5000	 0.00043 	 991.5000	 0.00067 	   4.9575	 0.00023 	8550.6671	 0.00000 	8550.6671	 0.00000 	  99.1500	 0.00697 	  99.1500	 0.00000 
	 992	1001.8232	 0.00084 	 333.9411	 0.00208 	  33.3941	 0.00006 	 992.5000	 0.00043 	 992.5000	 0.00067 	   4.9625	 0.00135 	8709.6359	 0.00000 	8709.6359	 0.00000 	  99.2500	 0.00704 	  99.2500	 0.00005 
	 993	1002.8326	 0.00084 	 334.2775	 0.00208 	  33.4278	 0.00006 	 993.5000	 0.00043 	 993.5000	 0.00067 	   4.9675	 0.00113 	8871.5601	 0.00000 	8871.5601	 0.00000 	  99.3500	 0.00725 	  99.3500	 0.00001 
	 994	1003.8420	 0.00084 	 334.6140	 0.00208 	  33.4614	 0.00006 	 994.5000	 0.00043 	 994.5000	 0.00067 	   4.9725	 0.00180 	9036.4947	 0.00000 	9036.4947	 0.00000 	  99.4500	 0.00756 	  99.4500	 0.00000 
	 995	1004.8514	 0.00084 	 334.9505	 0.00208 	  33.4950	 0.00006 	 995.5000	 0.00043 	 995.5000	 0.00066 	   4.9775	 0.00158 	9204.4957	 0.00000 	9204.4957	 0.00000 	  99.5500	 0.00627 	  99.5500	 0.00003 
	 996	1005.8608	 0.00084 	 335.2869	 0.00208 	  33.5287	 0.00006 	 996.5000	 0.00043 	 996.5000	 0.00066 	   4.9825	 0.00113 	9375.6201	 0.00000 	9375.6201	 0.00000 	  99.6500	 0.00672 	  99.6500	 0.00003 
	 997	1006.8702	 0.00084 	 335.6234	 0.00208 	  33.5623	 0.00006 	 997.5000	 0.00043 	 997.5000	 0.00066 	   4.9875	 0.00158 	9549.9259	 0.00000 	9549.9259	 0.00000 	  99.7500	 0.00658 	  99.7500	 0.00001 
	 998	1007.8796	 0.00084 	 335.9599	 0.00208 	  33.5960	 0.00006 	 998.5000	 0.00042 	 998.5000	 0.00066 	   4.9925	 0.00135 	9727.4722	 0.00000 	9727.4722	 0.00000 	  99.8500	 0.00692 	  99.8500	 0.00003 
	 999	1008.8890	 0.00084 	 336.2963	 0.00208 	  33.6296	 0.00006 	 999.5000	 0.00042 	 999.5000	 0.00066 	   4.9975	 0.00113 	9908.3194	 0.00000 	9908.3194	 0.00000 	  99.9500	 0.00689 	  99.9500	 0.00002 
 Before			 0.00000		 0.00000		 0.00000		 0.00000		 0.00000		 0.00000		 0.00000		 0.00000		 0.00000		 0.00000
 After			 0.00000		 0.00000		 0.00000		 0.00000		 0.00000		 0.00000		 0.00000		 0.00000		 0.00000		 0.00000
	Generation time in years specified at runtime: 5.000000 
	Geometric mean of mutation rates per year (based on rates specified in input file): 2.812000e-006
	Geometric mean of ML estimates of relevant mutation rate scalars: 1.659587e+000


MARGINAL DISTRIBUTION VALUES IN DEMOGRAPHIC UNITS
	Calculations use mutation rates (in years) and generation time (in years) input at runtime
	  - note, curve height has not been adjusted with the scale change. Integration does not equal 1 
	Parameter	Meaning	Units 
	q1	Pop1 Ne	Individuals 
	q2	Pop2 Ne	Individuals 
	qa	Ancest.Pop Ne	Individuals 
	t	Years Div.	Years
	m1	Pop1 Migr.	Average # of migrations per 1000 generations per gene copy
	m2	Pop1 Migr.	Average # of migrations per 1000 generations per gene copy
========================================
 Summaries
	Value  	 q1  	 q2  	 qa  	 m1  	 m2  	 t   
	Minbin 	14893.1059	4964.3686	 496.4369	   0.0042	   0.0042	1475.4507
	Maxbin	29771318.7787	9923772.9262	992377.2926	   8.4678	   8.4678	2949425.8783
	HiPt  	282969.0129	223396.5891	145456.0014	   0.0127	   0.0042	33935.3653
	HiSmth	312755.2248	223396.5891	145456.0014	   0.0127	   0.0042	28033.5626
	Mean  	13039613.2626	3890166.9665	217298.9089	   3.4465	   3.4738	216820.5108
	95Lo  	282969.0129	153895.4281	61061.7344	   0.0381	   0.0212	7377.2533
	95Hi  	28907518.6340	9576267.1209	479061.5745	   7.9933	   8.1543	647722.8417
	HPD90Lo	44679.3178 	54608.0551 	53118.7445 	  0.0042 	  0.0042 	1475.4507 
	HPD90Hi	26256545.7763 	8533749.7049 	379774.2015 	  6.7903 	  7.2308 	441159.7487 

	Parameter	q1  	L	q2  	L	qa  	L	m1  	L	m2  	L	t   	L
	HiPt	282969.0129	 0.00397 	223396.5891	 0.01037 	145456.0014	 0.11934 	   0.0127	 0.00635 	   0.0042	 0.01314 	33935.3653	 2.30047 

	   0	14893.1059	 0.00062 	4964.3686	 0.00015 	 496.4369	 0.00020 	 0.004236	 0.00497 	 0.004236	 0.01314 	1475.4507	 2.19740 
	   1	44679.3178	 0.00102 	14893.1059	 0.00045 	1489.3106	 0.00074 	   0.0127	 0.00635 	   0.0127	 0.01063 	4426.3520	 2.22823 
	   2	74465.5297	 0.00151 	24821.8432	 0.00080 	2482.1843	 0.00043 	   0.0212	 0.00625 	   0.0212	 0.00925 	7377.2533	 2.21833 
	   3	104251.7416	 0.00202 	34750.5805	 0.00128 	3475.0581	 0.00056 	   0.0297	 0.00475 	   0.0297	 0.00746 	10328.1547	 2.14271 
	   4	134037.9535	 0.00275 	44679.3178	 0.00186 	4467.9318	 0.00071 	   0.0381	 0.00393 	   0.0381	 0.00618 	13279.0560	 2.25096 
	   5	163824.1654	 0.00333 	54608.0551	 0.00258 	5460.8055	 0.00071 	   0.0466	 0.00338 	   0.0466	 0.00538 	16229.9573	 2.20820 
	   6	193610.3772	 0.00368 	64536.7924	 0.00356 	6453.6792	 0.00072 	   0.0551	 0.00295 	   0.0551	 0.00457 	19180.8586	 2.25276 
	   7	223396.5891	 0.00388 	74465.5297	 0.00466 	7446.5530	 0.00083 	   0.0635	 0.00268 	   0.0635	 0.00376 	22131.7600	 2.20887 
	   8	253182.8010	 0.00396 	84394.2670	 0.00571 	8439.4267	 0.00098 	   0.0720	 0.00244 	   0.0720	 0.00307 	25082.6613	 2.18614 
	   9	282969.0129	 0.00397 	94323.0043	 0.00663 	9432.3004	 0.00115 	   0.0805	 0.00230 	   0.0805	 0.00272 	28033.5626	 2.29709 
	  10	312755.2248	 0.00392 	104251.7416	 0.00742 	10425.1742	 0.00131 	   0.0890	 0.00220 	   0.0890	 0.00251 	30984.4640	 2.26671 
	  11	342541.4367	 0.00385 	114180.4789	 0.00808 	11418.0479	 0.00147 	   0.0974	 0.00208 	   0.0974	 0.00233 	33935.3653	 2.30047 
	  12	372327.6486	 0.00375 	124109.2162	 0.00862 	12410.9216	 0.00163 	   0.1059	 0.00199 	   0.1059	 0.00222 	36886.2666	 2.19965 
	  13	402113.8604	 0.00365 	134037.9535	 0.00905 	13403.7953	 0.00179 	   0.1144	 0.00192 	   0.1144	 0.00222 	39837.1679	 2.17017 
	  14	431900.0723	 0.00354 	143966.6908	 0.00940 	14396.6691	 0.00197 	   0.1228	 0.00182 	   0.1228	 0.00223 	42788.0693	 2.14068 
	  15	461686.2842	 0.00343 	153895.4281	 0.00968 	15389.5428	 0.00217 	   0.1313	 0.00170 	   0.1313	 0.00220 	45738.9706	 2.05854 
	  16	491472.4961	 0.00332 	163824.1654	 0.00989 	16382.4165	 0.00238 	   0.1398	 0.00159 	   0.1398	 0.00212 	48689.8719	 1.98292 
	  17	521258.7080	 0.00322 	173752.9027	 0.01006 	17375.2903	 0.00259 	   0.1483	 0.00153 	   0.1483	 0.00211 	51640.7733	 1.96897 
	  18	551044.9199	 0.00312 	183681.6400	 0.01018 	18368.1640	 0.00283 	   0.1567	 0.00149 	   0.1567	 0.00217 	54591.6746	 1.92306 
	  19	580831.1317	 0.00303 	193610.3772	 0.01027 	19361.0377	 0.00307 	   0.1652	 0.00143 	   0.1652	 0.00220 	57542.5759	 1.85937 
	  20	610617.3436	 0.00295 	203539.1145	 0.01033 	20353.9115	 0.00333 	   0.1737	 0.00138 	   0.1737	 0.00218 	60493.4772	 1.90055 
	  21	640403.5555	 0.00287 	213467.8518	 0.01036 	21346.7852	 0.00362 	   0.1821	 0.00135 	   0.1821	 0.00215 	63444.3786	 1.89965 
	  22	670189.7674	 0.00279 	223396.5891	 0.01037 	22339.6589	 0.00392 	   0.1906	 0.00132 	   0.1906	 0.00217 	66395.2799	 1.82044 
	  23	699975.9793	 0.00272 	233325.3264	 0.01036 	23332.5326	 0.00425 	   0.1991	 0.00128 	   0.1991	 0.00218 	69346.1812	 1.78758 
	  24	729762.1912	 0.00265 	243254.0637	 0.01033 	24325.4064	 0.00460 	   0.2076	 0.00124 	   0.2076	 0.00216 	72297.0826	 1.72952 
	  25	759548.4031	 0.00259 	253182.8010	 0.01028 	25318.2801	 0.00498 	   0.2160	 0.00121 	   0.2160	 0.00214 	75247.9839	 1.69486 
	  26	789334.6149	 0.00253 	263111.5383	 0.01022 	26311.1538	 0.00540 	   0.2245	 0.00120 	   0.2245	 0.00214 	78198.8852	 1.70994 
	  27	819120.8268	 0.00247 	273040.2756	 0.01015 	27304.0276	 0.00585 	   0.2330	 0.00118 	   0.2330	 0.00215 	81149.7865	 1.67393 
	  28	848907.0387	 0.00241 	282969.0129	 0.01008 	28296.9013	 0.00633 	   0.2415	 0.00117 	   0.2415	 0.00214 	84100.6879	 1.66178 
	  29	878693.2506	 0.00236 	292897.7502	 0.00999 	29289.7750	 0.00685 	   0.2499	 0.00116 	   0.2499	 0.00211 	87051.5892	 1.65345 
	  30	908479.4625	 0.00231 	302826.4875	 0.00990 	30282.6487	 0.00740 	   0.2584	 0.00115 	   0.2584	 0.00205 	90002.4905	 1.62127 
	  31	938265.6744	 0.00226 	312755.2248	 0.00981 	31275.5225	 0.00799 	   0.2669	 0.00114 	   0.2669	 0.00200 	92953.3919	 1.62397 
	  32	968051.8862	 0.00221 	322683.9621	 0.00971 	32268.3962	 0.00862 	   0.2753	 0.00114 	   0.2753	 0.00196 	95904.2932	 1.59314 
	  33	997838.0981	 0.00217 	332612.6994	 0.00961 	33261.2699	 0.00928 	   0.2838	 0.00113 	   0.2838	 0.00191 	98855.1945	 1.56365 
	  34	1027624.3100	 0.00213 	342541.4367	 0.00951 	34254.1437	 0.00999 	   0.2923	 0.00112 	   0.2923	 0.00187 	101806.0959	 1.54497 
	  35	1057410.5219	 0.00209 	352470.1740	 0.00940 	35247.0174	 0.01073 	   0.3008	 0.00111 	   0.3008	 0.00182 	104756.9972	 1.51054 
	  36	1087196.7338	 0.00205 	362398.9113	 0.00930 	36239.8911	 0.01152 	   0.3092	 0.00110 	   0.3092	 0.00178 	107707.8985	 1.48061 
	  37	1116982.9457	 0.00202 	372327.6486	 0.00919 	37232.7649	 0.01234 	   0.3177	 0.00110 	   0.3177	 0.00175 	110658.7998	 1.48264 
	  38	1146769.1576	 0.00198 	382256.3859	 0.00909 	38225.6386	 0.01319 	   0.3262	 0.00110 	   0.3262	 0.00174 	113609.7012	 1.43853 
	  39	1176555.3694	 0.00195 	392185.1231	 0.00898 	39218.5123	 0.01409 	   0.3346	 0.00111 	   0.3346	 0.00175 	116560.6025	 1.41399 
	  40	1206341.5813	 0.00192 	402113.8604	 0.00888 	40211.3860	 0.01501 	   0.3431	 0.00112 	   0.3431	 0.00177 	119511.5038	 1.40544 
	  41	1236127.7932	 0.00189 	412042.5977	 0.00877 	41204.2598	 0.01597 	   0.3516	 0.00113 	   0.3516	 0.00179 	122462.4052	 1.38699 
	  42	1265914.0051	 0.00186 	421971.3350	 0.00867 	42197.1335	 0.01697 	   0.3601	 0.00114 	   0.3601	 0.00178 	125413.3065	 1.34040 
	  43	1295700.2170	 0.00183 	431900.0723	 0.00857 	43190.0072	 0.01800 	   0.3685	 0.00114 	   0.3685	 0.00177 	128364.2078	 1.36808 
	  44	1325486.4289	 0.00180 	441828.8096	 0.00847 	44182.8810	 0.01906 	   0.3770	 0.00114 	   0.3770	 0.00174 	131315.1091	 1.37236 
	  45	1355272.6407	 0.00178 	451757.5469	 0.00838 	45175.7547	 0.02015 	   0.3855	 0.00113 	   0.3855	 0.00171 	134266.0105	 1.34018 
	  46	1385058.8526	 0.00175 	461686.2842	 0.00828 	46168.6284	 0.02128 	   0.3939	 0.00111 	   0.3939	 0.00168 	137216.9118	 1.30237 
	  47	1414845.0645	 0.00173 	471615.0215	 0.00819 	47161.5022	 0.02243 	   0.4024	 0.00111 	   0.4024	 0.00165 	140167.8131	 1.29652 
	  48	1444631.2764	 0.00171 	481543.7588	 0.00810 	48154.3759	 0.02362 	   0.4109	 0.00111 	   0.4109	 0.00162 	143118.7145	 1.30057 
	  49	1474417.4883	 0.00169 	491472.4961	 0.00801 	49147.2496	 0.02485 	   0.4194	 0.00111 	   0.4194	 0.00160 	146069.6158	 1.26186 
	  50	1504203.7002	 0.00166 	501401.2334	 0.00792 	50140.1233	 0.02610 	   0.4278	 0.00111 	   0.4278	 0.00157 	149020.5171	 1.26141 
	  51	1533989.9121	 0.00164 	511329.9707	 0.00784 	51132.9971	 0.02738 	   0.4363	 0.00112 	   0.4363	 0.00153 	151971.4184	 1.25218 
	  52	1563776.1239	 0.00163 	521258.7080	 0.00775 	52125.8708	 0.02870 	   0.4448	 0.00112 	   0.4448	 0.00150 	154922.3198	 1.25916 
	  53	1593562.3358	 0.00161 	531187.4453	 0.00767 	53118.7445	 0.03004 	   0.4533	 0.00112 	   0.4533	 0.00147 	157873.2211	 1.24093 
	  54	1623348.5477	 0.00159 	541116.1826	 0.00759 	54111.6183	 0.03141 	   0.4617	 0.00112 	   0.4617	 0.00145 	160824.1224	 1.24566 
	  55	1653134.7596	 0.00157 	551044.9199	 0.00751 	55104.4920	 0.03281 	   0.4702	 0.00112 	   0.4702	 0.00142 	163775.0238	 1.23710 
	  56	1682920.9715	 0.00155 	560973.6572	 0.00744 	56097.3657	 0.03423 	   0.4787	 0.00111 	   0.4787	 0.00140 	166725.9251	 1.18827 
	  57	1712707.1834	 0.00154 	570902.3945	 0.00736 	57090.2394	 0.03568 	   0.4871	 0.00111 	   0.4871	 0.00139 	169676.8264	 1.21978 
	  58	1742493.3952	 0.00152 	580831.1317	 0.00729 	58083.1132	 0.03716 	   0.4956	 0.00111 	   0.4956	 0.00138 	172627.7277	 1.20402 
	  59	1772279.6071	 0.00151 	590759.8690	 0.00721 	59075.9869	 0.03865 	   0.5041	 0.00111 	   0.5041	 0.00138 	175578.6291	 1.20605 
	  60	1802065.8190	 0.00149 	600688.6063	 0.00714 	60068.8606	 0.04017 	   0.5126	 0.00111 	   0.5126	 0.00138 	178529.5304	 1.20852 
	  61	1831852.0309	 0.00148 	610617.3436	 0.00708 	61061.7344	 0.04170 	   0.5210	 0.00111 	   0.5210	 0.00139 	181480.4317	 1.18534 
	  62	1861638.2428	 0.00147 	620546.0809	 0.00701 	62054.6081	 0.04325 	   0.5295	 0.00111 	   0.5295	 0.00141 	184431.3331	 1.17139 
	  63	1891424.4547	 0.00145 	630474.8182	 0.00694 	63047.4818	 0.04481 	   0.5380	 0.00111 	   0.5380	 0.00142 	187382.2344	 1.18489 
	  64	1921210.6666	 0.00144 	640403.5555	 0.00687 	64040.3556	 0.04639 	   0.5464	 0.00112 	   0.5464	 0.00143 	190333.1357	 1.18017 
	  65	1950996.8784	 0.00143 	650332.2928	 0.00681 	65033.2293	 0.04797 	   0.5549	 0.00112 	   0.5549	 0.00143 	193284.0371	 1.15249 
	  66	1980783.0903	 0.00142 	660261.0301	 0.00675 	66026.1030	 0.04957 	   0.5634	 0.00112 	   0.5634	 0.00142 	196234.9384	 1.17071 
	  67	2010569.3022	 0.00140 	670189.7674	 0.00668 	67018.9767	 0.05118 	   0.5719	 0.00112 	   0.5719	 0.00142 	199185.8397	 1.16644 
	  68	2040355.5141	 0.00139 	680118.5047	 0.00662 	68011.8505	 0.05279 	   0.5803	 0.00111 	   0.5803	 0.00142 	202136.7410	 1.15001 
	  69	2070141.7260	 0.00138 	690047.2420	 0.00656 	69004.7242	 0.05440 	   0.5888	 0.00111 	   0.5888	 0.00142 	205087.6424	 1.12188 
	  70	2099927.9379	 0.00137 	699975.9793	 0.00650 	69997.5979	 0.05602 	   0.5973	 0.00111 	   0.5973	 0.00142 	208038.5437	 1.08722 
	  71	2129714.1497	 0.00136 	709904.7166	 0.00645 	70990.4717	 0.05764 	   0.6057	 0.00112 	   0.6057	 0.00142 	210989.4450	 1.10725 
	  72	2159500.3616	 0.00135 	719833.4539	 0.00639 	71983.3454	 0.05926 	   0.6142	 0.00114 	   0.6142	 0.00142 	213940.3464	 1.14753 
	  73	2189286.5735	 0.00134 	729762.1912	 0.00633 	72976.2191	 0.06087 	   0.6227	 0.00115 	   0.6227	 0.00141 	216891.2477	 1.14258 
	  74	2219072.7854	 0.00133 	739690.9285	 0.00628 	73969.0928	 0.06248 	   0.6312	 0.00115 	   0.6312	 0.00140 	219842.1490	 1.13403 
	  75	2248858.9973	 0.00132 	749619.6658	 0.00622 	74961.9666	 0.06408 	   0.6396	 0.00116 	   0.6396	 0.00139 	222793.0503	 1.12841 
	  76	2278645.2092	 0.00132 	759548.4031	 0.00617 	75954.8403	 0.06568 	   0.6481	 0.00116 	   0.6481	 0.00137 	225743.9517	 1.16171 
	  77	2308431.4211	 0.00131 	769477.1404	 0.00611 	76947.7140	 0.06727 	   0.6566	 0.00116 	   0.6566	 0.00135 	228694.8530	 1.11108 
	  78	2338217.6329	 0.00130 	779405.8776	 0.00606 	77940.5878	 0.06884 	   0.6651	 0.00117 	   0.6651	 0.00134 	231645.7543	 1.12841 
	  79	2368003.8448	 0.00129 	789334.6149	 0.00601 	78933.4615	 0.07041 	   0.6735	 0.00119 	   0.6735	 0.00133 	234596.6557	 1.11513 
	  80	2397790.0567	 0.00128 	799263.3522	 0.00596 	79926.3352	 0.07196 	   0.6820	 0.00120 	   0.6820	 0.00132 	237547.5570	 1.15406 
	  81	2427576.2686	 0.00128 	809192.0895	 0.00591 	80919.2090	 0.07349 	   0.6905	 0.00121 	   0.6905	 0.00131 	240498.4583	 1.17004 
	  82	2457362.4805	 0.00127 	819120.8268	 0.00586 	81912.0827	 0.07501 	   0.6989	 0.00121 	   0.6989	 0.00130 	243449.3596	 1.16126 
	  83	2487148.6924	 0.00126 	829049.5641	 0.00581 	82904.9564	 0.07652 	   0.7074	 0.00122 	   0.7074	 0.00130 	246400.2610	 1.14123 
	  84	2516934.9042	 0.00125 	838978.3014	 0.00577 	83897.8301	 0.07800 	   0.7159	 0.00124 	   0.7159	 0.00130 	249351.1623	 1.16891 
	  85	2546721.1161	 0.00125 	848907.0387	 0.00572 	84890.7039	 0.07946 	   0.7244	 0.00125 	   0.7244	 0.00130 	252302.0636	 1.09982 
	  86	2576507.3280	 0.00124 	858835.7760	 0.00567 	85883.5776	 0.08090 	   0.7328	 0.00126 	   0.7328	 0.00130 	255252.9650	 1.11288 
	  87	2606293.5399	 0.00123 	868764.5133	 0.00563 	86876.4513	 0.08232 	   0.7413	 0.00127 	   0.7413	 0.00131 	258203.8663	 1.09037 
	  88	2636079.7518	 0.00123 	878693.2506	 0.00558 	87869.3251	 0.08372 	   0.7498	 0.00127 	   0.7498	 0.00132 	261154.7676	 1.06674 
	  89	2665865.9637	 0.00122 	888621.9879	 0.00554 	88862.1988	 0.08509 	   0.7582	 0.00128 	   0.7582	 0.00133 	264105.6689	 1.05526 
	  90	2695652.1756	 0.00122 	898550.7252	 0.00550 	89855.0725	 0.08644 	   0.7667	 0.00128 	   0.7667	 0.00134 	267056.5703	 1.02196 
	  91	2725438.3874	 0.00121 	908479.4625	 0.00545 	90847.9462	 0.08777 	   0.7752	 0.00128 	   0.7752	 0.00135 	270007.4716	 0.99247 
	  92	2755224.5993	 0.00120 	918408.1998	 0.00541 	91840.8200	 0.08907 	   0.7837	 0.00127 	   0.7837	 0.00135 	272958.3729	 1.03501 
	  93	2785010.8112	 0.00120 	928336.9371	 0.00537 	92833.6937	 0.09034 	   0.7921	 0.00127 	   0.7921	 0.00134 	275909.2743	 0.99000 
	  94	2814797.0231	 0.00119 	938265.6744	 0.00533 	93826.5674	 0.09158 	   0.8006	 0.00126 	   0.8006	 0.00134 	278860.1756	 0.96952 
	  95	2844583.2350	 0.00119 	948194.4117	 0.00529 	94819.4412	 0.09280 	   0.8091	 0.00126 	   0.8091	 0.00133 	281811.0769	 0.96772 
	  96	2874369.4469	 0.00118 	958123.1490	 0.00525 	95812.3149	 0.09399 	   0.8175	 0.00125 	   0.8175	 0.00132 	284761.9782	 0.95129 
	  97	2904155.6587	 0.00118 	968051.8862	 0.00521 	96805.1886	 0.09515 	   0.8260	 0.00125 	   0.8260	 0.00131 	287712.8796	 0.94724 
	  98	2933941.8706	 0.00117 	977980.6235	 0.00518 	97798.0624	 0.09628 	   0.8345	 0.00125 	   0.8345	 0.00130 	290663.7809	 0.93104 
	  99	2963728.0825	 0.00117 	987909.3608	 0.00514 	98790.9361	 0.09738 	   0.8430	 0.00126 	   0.8430	 0.00129 	293614.6822	 0.93261 
	 100	2993514.2944	 0.00116 	997838.0981	 0.00510 	99783.8098	 0.09845 	   0.8514	 0.00126 	   0.8514	 0.00128 	296565.5836	 0.88963 
	 101	3023300.5063	 0.00116 	1007766.8354	 0.00507 	100776.6835	 0.09950 	   0.8599	 0.00127 	   0.8599	 0.00127 	299516.4849	 0.89233 
	 102	3053086.7182	 0.00116 	1017695.5727	 0.00503 	101769.5573	 0.10051 	   0.8684	 0.00128 	   0.8684	 0.00127 	302467.3862	 0.89300 
	 103	3082872.9301	 0.00115 	1027624.3100	 0.00499 	102762.4310	 0.10149 	   0.8769	 0.00128 	   0.8769	 0.00127 	305418.2876	 0.85182 
	 104	3112659.1419	 0.00115 	1037553.0473	 0.00496 	103755.3047	 0.10245 	   0.8853	 0.00128 	   0.8853	 0.00127 	308369.1889	 0.86104 
	 105	3142445.3538	 0.00114 	1047481.7846	 0.00493 	104748.1785	 0.10337 	   0.8938	 0.00129 	   0.8938	 0.00127 	311320.0902	 0.87387 
	 106	3172231.5657	 0.00114 	1057410.5219	 0.00489 	105741.0522	 0.10426 	   0.9023	 0.00128 	   0.9023	 0.00126 	314270.9915	 0.88715 
	 107	3202017.7776	 0.00113 	1067339.2592	 0.00486 	106733.9259	 0.10513 	   0.9107	 0.00128 	   0.9107	 0.00126 	317221.8929	 0.90898 
	 108	3231803.9895	 0.00113 	1077267.9965	 0.00483 	107726.7996	 0.10596 	   0.9192	 0.00128 	   0.9192	 0.00125 	320172.7942	 0.87927 
	 109	3261590.2014	 0.00113 	1087196.7338	 0.00480 	108719.6734	 0.10676 	   0.9277	 0.00128 	   0.9277	 0.00124 	323123.6955	 0.88805 
	 110	3291376.4132	 0.00112 	1097125.4711	 0.00476 	109712.5471	 0.10754 	   0.9362	 0.00128 	   0.9362	 0.00123 	326074.5969	 0.87837 
	 111	3321162.6251	 0.00112 	1107054.2084	 0.00473 	110705.4208	 0.10829 	   0.9446	 0.00127 	   0.9446	 0.00122 	329025.4982	 0.88805 
	 112	3350948.8370	 0.00112 	1116982.9457	 0.00470 	111698.2946	 0.10900 	   0.9531	 0.00127 	   0.9531	 0.00121 	331976.3995	 0.86960 
	 113	3380735.0489	 0.00111 	1126911.6830	 0.00467 	112691.1683	 0.10969 	   0.9616	 0.00127 	   0.9616	 0.00121 	334927.3008	 0.85767 
	 114	3410521.2608	 0.00111 	1136840.4203	 0.00464 	113684.0420	 0.11035 	   0.9700	 0.00127 	   0.9700	 0.00121 	337878.2022	 0.86510 
	 115	3440307.4727	 0.00111 	1146769.1576	 0.00462 	114676.9158	 0.11099 	   0.9785	 0.00127 	   0.9785	 0.00120 	340829.1035	 0.85227 
	 116	3470093.6846	 0.00110 	1156697.8949	 0.00459 	115669.7895	 0.11159 	   0.9870	 0.00127 	   0.9870	 0.00120 	343780.0048	 0.84169 
	 117	3499879.8964	 0.00110 	1166626.6321	 0.00456 	116662.6632	 0.11217 	   0.9955	 0.00127 	   0.9955	 0.00120 	346730.9062	 0.84687 
	 118	3529666.1083	 0.00110 	1176555.3694	 0.00453 	117655.5369	 0.11272 	   1.0039	 0.00128 	   1.0039	 0.00119 	349681.8075	 0.83899 
	 119	3559452.3202	 0.00109 	1186484.1067	 0.00450 	118648.4107	 0.11325 	   1.0124	 0.00128 	   1.0124	 0.00119 	352632.7088	 0.79038 
	 120	3589238.5321	 0.00109 	1196412.8440	 0.00448 	119641.2844	 0.11375 	   1.0209	 0.00128 	   1.0209	 0.00118 	355583.6101	 0.77778 
	 121	3619024.7440	 0.00109 	1206341.5813	 0.00445 	120634.1581	 0.11422 	   1.0293	 0.00128 	   1.0293	 0.00118 	358534.5115	 0.73232 
	 122	3648810.9559	 0.00108 	1216270.3186	 0.00442 	121627.0319	 0.11468 	   1.0378	 0.00128 	   1.0378	 0.00118 	361485.4128	 0.73682 
	 123	3678597.1677	 0.00108 	1226199.0559	 0.00440 	122619.9056	 0.11510 	   1.0463	 0.00129 	   1.0463	 0.00118 	364436.3141	 0.71071 
	 124	3708383.3796	 0.00108 	1236127.7932	 0.00437 	123612.7793	 0.11550 	   1.0548	 0.00129 	   1.0548	 0.00118 	367387.2155	 0.70688 
	 125	3738169.5915	 0.00108 	1246056.5305	 0.00435 	124605.6531	 0.11588 	   1.0632	 0.00129 	   1.0632	 0.00119 	370338.1168	 0.72849 
	 126	3767955.8034	 0.00107 	1255985.2678	 0.00432 	125598.5268	 0.11624 	   1.0717	 0.00129 	   1.0717	 0.00119 	373289.0181	 0.69676 
	 127	3797742.0153	 0.00107 	1265914.0051	 0.00430 	126591.4005	 0.11658 	   1.0802	 0.00130 	   1.0802	 0.00120 	376239.9194	 0.67763 
	 128	3827528.2272	 0.00107 	1275842.7424	 0.00428 	127584.2742	 0.11689 	   1.0887	 0.00130 	   1.0887	 0.00121 	379190.8208	 0.65017 
	 129	3857314.4391	 0.00107 	1285771.4797	 0.00425 	128577.1480	 0.11718 	   1.0971	 0.00130 	   1.0971	 0.00121 	382141.7221	 0.62564 
	 130	3887100.6509	 0.00106 	1295700.2170	 0.00423 	129570.0217	 0.11745 	   1.1056	 0.00131 	   1.1056	 0.00121 	385092.6234	 0.60786 
	 131	3916886.8628	 0.00106 	1305628.9543	 0.00421 	130562.8954	 0.11770 	   1.1141	 0.00131 	   1.1141	 0.00121 	388043.5248	 0.60606 
	 132	3946673.0747	 0.00106 	1315557.6916	 0.00418 	131555.7692	 0.11793 	   1.1225	 0.00131 	   1.1225	 0.00121 	390994.4261	 0.57185 
	 133	3976459.2866	 0.00106 	1325486.4289	 0.00416 	132548.6429	 0.11814 	   1.1310	 0.00131 	   1.1310	 0.00121 	393945.3274	 0.59256 
	 134	4006245.4985	 0.00105 	1335415.1662	 0.00414 	133541.5166	 0.11834 	   1.1395	 0.00131 	   1.1395	 0.00120 	396896.2288	 0.58221 
	 135	4036031.7104	 0.00105 	1345343.9035	 0.00412 	134534.3903	 0.11851 	   1.1480	 0.00131 	   1.1480	 0.00119 	399847.1301	 0.56735 
	 136	4065817.9222	 0.00105 	1355272.6407	 0.00410 	135527.2641	 0.11867 	   1.1564	 0.00130 	   1.1564	 0.00118 	402798.0314	 0.54305 
	 137	4095604.1341	 0.00105 	1365201.3780	 0.00408 	136520.1378	 0.11881 	   1.1649	 0.00130 	   1.1649	 0.00117 	405748.9327	 0.52774 
	 138	4125390.3460	 0.00104 	1375130.1153	 0.00406 	137513.0115	 0.11893 	   1.1734	 0.00130 	   1.1734	 0.00116 	408699.8341	 0.51267 
	 139	4155176.5579	 0.00104 	1385058.8526	 0.00404 	138505.8853	 0.11903 	   1.1818	 0.00129 	   1.1818	 0.00115 	411650.7354	 0.51424 
	 140	4184962.7698	 0.00104 	1394987.5899	 0.00402 	139498.7590	 0.11912 	   1.1903	 0.00129 	   1.1903	 0.00114 	414601.6367	 0.51042 
	 141	4214748.9817	 0.00104 	1404916.3272	 0.00400 	140491.6327	 0.11920 	   1.1988	 0.00128 	   1.1988	 0.00113 	417552.5381	 0.49061 
	 142	4244535.1936	 0.00104 	1414845.0645	 0.00398 	141484.5065	 0.11926 	   1.2073	 0.00128 	   1.2073	 0.00113 	420503.4394	 0.47463 
	 143	4274321.4054	 0.00103 	1424773.8018	 0.00396 	142477.3802	 0.11930 	   1.2157	 0.00128 	   1.2157	 0.00113 	423454.3407	 0.46676 
	 144	4304107.6173	 0.00103 	1434702.5391	 0.00394 	143470.2539	 0.11933 	   1.2242	 0.00128 	   1.2242	 0.00112 	426405.2420	 0.45978 
	 145	4333893.8292	 0.00103 	1444631.2764	 0.00392 	144463.1276	 0.11934 	   1.2327	 0.00128 	   1.2327	 0.00112 	429356.1434	 0.44222 
	 146	4363680.0411	 0.00103 	1454560.0137	 0.00390 	145456.0014	 0.11934 	   1.2411	 0.00128 	   1.2411	 0.00113 	432307.0447	 0.43862 
	 147	4393466.2530	 0.00103 	1464488.7510	 0.00389 	146448.8751	 0.11933 	   1.2496	 0.00129 	   1.2496	 0.00113 	435257.9460	 0.42332 
	 148	4423252.4649	 0.00103 	1474417.4883	 0.00387 	147441.7488	 0.11931 	   1.2581	 0.00129 	   1.2581	 0.00114 	438208.8474	 0.42287 
	 149	4453038.6767	 0.00102 	1484346.2256	 0.00385 	148434.6226	 0.11927 	   1.2666	 0.00130 	   1.2666	 0.00114 	441159.7487	 0.40622 
	 150	4482824.8886	 0.00102 	1494274.9629	 0.00383 	149427.4963	 0.11922 	   1.2750	 0.00130 	   1.2750	 0.00114 	444110.6500	 0.38371 
	 151	4512611.1005	 0.00102 	1504203.7002	 0.00382 	150420.3700	 0.11916 	   1.2835	 0.00130 	   1.2835	 0.00115 	447061.5513	 0.39969 
	 152	4542397.3124	 0.00102 	1514132.4375	 0.00380 	151413.2437	 0.11909 	   1.2920	 0.00130 	   1.2920	 0.00115 	450012.4527	 0.35986 
	 153	4572183.5243	 0.00102 	1524061.1748	 0.00378 	152406.1175	 0.11900 	   1.3005	 0.00130 	   1.3005	 0.00115 	452963.3540	 0.37831 
	 154	4601969.7362	 0.00101 	1533989.9121	 0.00377 	153398.9912	 0.11891 	   1.3089	 0.00130 	   1.3089	 0.00114 	455914.2553	 0.35783 
	 155	4631755.9481	 0.00101 	1543918.6494	 0.00375 	154391.8649	 0.11880 	   1.3174	 0.00130 	   1.3174	 0.00114 	458865.1567	 0.34905 
	 156	4661542.1599	 0.00101 	1553847.3866	 0.00373 	155384.7387	 0.11869 	   1.3259	 0.00130 	   1.3259	 0.00113 	461816.0580	 0.37021 
	 157	4691328.3718	 0.00101 	1563776.1239	 0.00372 	156377.6124	 0.11856 	   1.3343	 0.00130 	   1.3343	 0.00113 	464766.9593	 0.34523 
	 158	4721114.5837	 0.00101 	1573704.8612	 0.00370 	157370.4861	 0.11843 	   1.3428	 0.00130 	   1.3428	 0.00112 	467717.8606	 0.32790 
	 159	4750900.7956	 0.00101 	1583633.5985	 0.00369 	158363.3599	 0.11828 	   1.3513	 0.00131 	   1.3513	 0.00112 	470668.7620	 0.34230 
	 160	4780687.0075	 0.00101 	1593562.3358	 0.00367 	159356.2336	 0.11813 	   1.3598	 0.00131 	   1.3598	 0.00111 	473619.6633	 0.33443 
	 161	4810473.2194	 0.00100 	1603491.0731	 0.00366 	160349.1073	 0.11797 	   1.3682	 0.00131 	   1.3682	 0.00111 	476570.5646	 0.31597 
	 162	4840259.4312	 0.00100 	1613419.8104	 0.00364 	161341.9810	 0.11780 	   1.3767	 0.00131 	   1.3767	 0.00110 	479521.4660	 0.30539 
	 163	4870045.6431	 0.00100 	1623348.5477	 0.00363 	162334.8548	 0.11762 	   1.3852	 0.00131 	   1.3852	 0.00110 	482472.3673	 0.29302 
	 164	4899831.8550	 0.00100 	1633277.2850	 0.00361 	163327.7285	 0.11743 	   1.3936	 0.00131 	   1.3936	 0.00110 	485423.2686	 0.30067 
	 165	4929618.0669	 0.00100 	1643206.0223	 0.00360 	164320.6022	 0.11724 	   1.4021	 0.00131 	   1.4021	 0.00110 	488374.1700	 0.27996 
	 166	4959404.2788	 0.00100 	1653134.7596	 0.00359 	165313.4760	 0.11703 	   1.4106	 0.00131 	   1.4106	 0.00110 	491325.0713	 0.28289 
	 167	4989190.4907	 0.00100 	1663063.4969	 0.00357 	166306.3497	 0.11683 	   1.4191	 0.00131 	   1.4191	 0.00110 	494275.9726	 0.27659 
	 168	5018976.7026	 0.00099 	1672992.2342	 0.00356 	167299.2234	 0.11661 	   1.4275	 0.00132 	   1.4275	 0.00110 	497226.8739	 0.27929 
	 169	5048762.9144	 0.00099 	1682920.9715	 0.00355 	168292.0971	 0.11639 	   1.4360	 0.00131 	   1.4360	 0.00110 	500177.7753	 0.26286 
	 170	5078549.1263	 0.00099 	1692849.7088	 0.00353 	169284.9709	 0.11616 	   1.4445	 0.00131 	   1.4445	 0.00109 	503128.6766	 0.27974 
	 171	5108335.3382	 0.00099 	1702778.4461	 0.00352 	170277.8446	 0.11592 	   1.4529	 0.00131 	   1.4529	 0.00109 	506079.5779	 0.26106 
	 172	5138121.5501	 0.00099 	1712707.1834	 0.00351 	171270.7183	 0.11568 	   1.4614	 0.00130 	   1.4614	 0.00108 	509030.4793	 0.25228 
	 173	5167907.7620	 0.00099 	1722635.9207	 0.00349 	172263.5921	 0.11544 	   1.4699	 0.00130 	   1.4699	 0.00108 	511981.3806	 0.25161 
	 174	5197693.9739	 0.00099 	1732564.6580	 0.00348 	173256.4658	 0.11518 	   1.4784	 0.00129 	   1.4784	 0.00107 	514932.2819	 0.23450 
	 175	5227480.1857	 0.00099 	1742493.3952	 0.00347 	174249.3395	 0.11492 	   1.4868	 0.00129 	   1.4868	 0.00106 	517883.1832	 0.23383 
	 176	5257266.3976	 0.00098 	1752422.1325	 0.00346 	175242.2133	 0.11466 	   1.4953	 0.00129 	   1.4953	 0.00106 	520834.0846	 0.23473 
	 177	5287052.6095	 0.00098 	1762350.8698	 0.00345 	176235.0870	 0.11439 	   1.5038	 0.00129 	   1.5038	 0.00105 	523784.9859	 0.23810 
	 178	5316838.8214	 0.00098 	1772279.6071	 0.00343 	177227.9607	 0.11412 	   1.5122	 0.00129 	   1.5122	 0.00104 	526735.8872	 0.21875 
	 179	5346625.0333	 0.00098 	1782208.3444	 0.00342 	178220.8344	 0.11384 	   1.5207	 0.00129 	   1.5207	 0.00104 	529686.7886	 0.23180 
	 180	5376411.2452	 0.00098 	1792137.0817	 0.00341 	179213.7082	 0.11355 	   1.5292	 0.00130 	   1.5292	 0.00104 	532637.6899	 0.21965 
	 181	5406197.4571	 0.00098 	1802065.8190	 0.00340 	180206.5819	 0.11327 	   1.5377	 0.00130 	   1.5377	 0.00104 	535588.5912	 0.22032 
	 182	5435983.6689	 0.00098 	1811994.5563	 0.00339 	181199.4556	 0.11297 	   1.5461	 0.00130 	   1.5461	 0.00104 	538539.4925	 0.21942 
	 183	5465769.8808	 0.00098 	1821923.2936	 0.00338 	182192.3294	 0.11268 	   1.5546	 0.00130 	   1.5546	 0.00104 	541490.3939	 0.20682 
	 184	5495556.0927	 0.00098 	1831852.0309	 0.00337 	183185.2031	 0.11237 	   1.5631	 0.00130 	   1.5631	 0.00105 	544441.2952	 0.19602 
	 185	5525342.3046	 0.00097 	1841780.7682	 0.00336 	184178.0768	 0.11207 	   1.5716	 0.00130 	   1.5716	 0.00105 	547392.1965	 0.20277 
	 186	5555128.5165	 0.00097 	1851709.5055	 0.00334 	185170.9505	 0.11176 	   1.5800	 0.00129 	   1.5800	 0.00105 	550343.0979	 0.20997 
	 187	5584914.7284	 0.00097 	1861638.2428	 0.00333 	186163.8243	 0.11145 	   1.5885	 0.00129 	   1.5885	 0.00105 	553293.9992	 0.20457 
	 188	5614700.9402	 0.00097 	1871566.9801	 0.00332 	187156.6980	 0.11113 	   1.5970	 0.00129 	   1.5970	 0.00105 	556244.9005	 0.19557 
	 189	5644487.1521	 0.00097 	1881495.7174	 0.00331 	188149.5717	 0.11081 	   1.6054	 0.00128 	   1.6054	 0.00105 	559195.8018	 0.19062 
	 190	5674273.3640	 0.00097 	1891424.4547	 0.00330 	189142.4455	 0.11048 	   1.6139	 0.00128 	   1.6139	 0.00105 	562146.7032	 0.17576 
	 191	5704059.5759	 0.00097 	1901353.1920	 0.00329 	190135.3192	 0.11016 	   1.6224	 0.00128 	   1.6224	 0.00105 	565097.6045	 0.18094 
	 192	5733845.7878	 0.00097 	1911281.9293	 0.00328 	191128.1929	 0.10982 	   1.6309	 0.00128 	   1.6309	 0.00105 	568048.5058	 0.16676 
	 193	5763631.9997	 0.00097 	1921210.6666	 0.00327 	192121.0667	 0.10949 	   1.6393	 0.00128 	   1.6393	 0.00106 	570999.4072	 0.16766 
	 194	5793418.2116	 0.00096 	1931139.4039	 0.00326 	193113.9404	 0.10915 	   1.6478	 0.00128 	   1.6478	 0.00106 	573950.3085	 0.17599 
	 195	5823204.4234	 0.00096 	1941068.1411	 0.00325 	194106.8141	 0.10881 	   1.6563	 0.00128 	   1.6563	 0.00106 	576901.2098	 0.17216 
	 196	5852990.6353	 0.00096 	1950996.8784	 0.00325 	195099.6878	 0.10847 	   1.6647	 0.00128 	   1.6647	 0.00107 	579852.1112	 0.14966 
	 197	5882776.8472	 0.00096 	1960925.6157	 0.00324 	196092.5616	 0.10812 	   1.6732	 0.00128 	   1.6732	 0.00107 	582803.0125	 0.15101 
	 198	5912563.0591	 0.00096 	1970854.3530	 0.00323 	197085.4353	 0.10777 	   1.6817	 0.00128 	   1.6817	 0.00107 	585753.9138	 0.15799 
	 199	5942349.2710	 0.00096 	1980783.0903	 0.00322 	198078.3090	 0.10741 	   1.6902	 0.00128 	   1.6902	 0.00108 	588704.8151	 0.15371 
	 200	5972135.4829	 0.00096 	1990711.8276	 0.00321 	199071.1828	 0.10706 	   1.6986	 0.00128 	   1.6986	 0.00108 	591655.7165	 0.14156 
	 201	6001921.6947	 0.00096 	2000640.5649	 0.00320 	200064.0565	 0.10670 	   1.7071	 0.00128 	   1.7071	 0.00108 	594606.6178	 0.14966 
	 202	6031707.9066	 0.00096 	2010569.3022	 0.00319 	201056.9302	 0.10634 	   1.7156	 0.00128 	   1.7156	 0.00108 	597557.5191	 0.13526 
	 203	6061494.1185	 0.00096 	2020498.0395	 0.00318 	202049.8040	 0.10597 	   1.7240	 0.00128 	   1.7240	 0.00108 	600508.4205	 0.13548 
	 204	6091280.3304	 0.00096 	2030426.7768	 0.00317 	203042.6777	 0.10560 	   1.7325	 0.00128 	   1.7325	 0.00107 	603459.3218	 0.13841 
	 205	6121066.5423	 0.00096 	2040355.5141	 0.00317 	204035.5514	 0.10523 	   1.7410	 0.00129 	   1.7410	 0.00107 	606410.2231	 0.12985 
	 206	6150852.7542	 0.00095 	2050284.2514	 0.00316 	205028.4251	 0.10486 	   1.7495	 0.00129 	   1.7495	 0.00106 	609361.1244	 0.12198 
	 207	6180638.9661	 0.00095 	2060212.9887	 0.00315 	206021.2989	 0.10448 	   1.7579	 0.00129 	   1.7579	 0.00105 	612312.0258	 0.11883 
	 208	6210425.1779	 0.00095 	2070141.7260	 0.00314 	207014.1726	 0.10411 	   1.7664	 0.00129 	   1.7664	 0.00105 	615262.9271	 0.11658 
	 209	6240211.3898	 0.00095 	2080070.4633	 0.00313 	208007.0463	 0.10373 	   1.7749	 0.00130 	   1.7749	 0.00104 	618213.8284	 0.12130 
	 210	6269997.6017	 0.00095 	2089999.2006	 0.00312 	208999.9201	 0.10334 	   1.7834	 0.00130 	   1.7834	 0.00103 	621164.7298	 0.11433 
	 211	6299783.8136	 0.00095 	2099927.9379	 0.00312 	209992.7938	 0.10296 	   1.7918	 0.00130 	   1.7918	 0.00103 	624115.6311	 0.11613 
	 212	6329570.0255	 0.00095 	2109856.6752	 0.00311 	210985.6675	 0.10257 	   1.8003	 0.00130 	   1.8003	 0.00103 	627066.5324	 0.11118 
	 213	6359356.2374	 0.00095 	2119785.4125	 0.00310 	211978.5412	 0.10218 	   1.8088	 0.00130 	   1.8088	 0.00102 	630017.4337	 0.10262 
	 214	6389142.4492	 0.00095 	2129714.1497	 0.00309 	212971.4150	 0.10178 	   1.8172	 0.00131 	   1.8172	 0.00102 	632968.3351	 0.10217 
	 215	6418928.6611	 0.00095 	2139642.8870	 0.00309 	213964.2887	 0.10139 	   1.8257	 0.00131 	   1.8257	 0.00102 	635919.2364	 0.10420 
	 216	6448714.8730	 0.00095 	2149571.6243	 0.00308 	214957.1624	 0.10099 	   1.8342	 0.00131 	   1.8342	 0.00102 	638870.1377	 0.09947 
	 217	6478501.0849	 0.00095 	2159500.3616	 0.00307 	215950.0362	 0.10059 	   1.8427	 0.00131 	   1.8427	 0.00102 	641821.0391	 0.10060 
	 218	6508287.2968	 0.00094 	2169429.0989	 0.00306 	216942.9099	 0.10019 	   1.8511	 0.00131 	   1.8511	 0.00102 	644771.9404	 0.09070 
	 219	6538073.5087	 0.00094 	2179357.8362	 0.00306 	217935.7836	 0.09978 	   1.8596	 0.00131 	   1.8596	 0.00102 	647722.8417	 0.09317 
	 220	6567859.7206	 0.00094 	2189286.5735	 0.00305 	218928.6574	 0.09938 	   1.8681	 0.00131 	   1.8681	 0.00102 	650673.7430	 0.09655 
	 221	6597645.9324	 0.00094 	2199215.3108	 0.00304 	219921.5311	 0.09897 	   1.8765	 0.00130 	   1.8765	 0.00102 	653624.6444	 0.08034 
	 222	6627432.1443	 0.00094 	2209144.0481	 0.00304 	220914.4048	 0.09855 	   1.8850	 0.00130 	   1.8850	 0.00101 	656575.5457	 0.08552 
	 223	6657218.3562	 0.00094 	2219072.7854	 0.00303 	221907.2785	 0.09814 	   1.8935	 0.00129 	   1.8935	 0.00101 	659526.4470	 0.08642 
	 224	6687004.5681	 0.00094 	2229001.5227	 0.00302 	222900.1523	 0.09772 	   1.9020	 0.00129 	   1.9020	 0.00100 	662477.3484	 0.07877 
	 225	6716790.7800	 0.00094 	2238930.2600	 0.00301 	223893.0260	 0.09731 	   1.9104	 0.00129 	   1.9104	 0.00099 	665428.2497	 0.08304 
	 226	6746576.9919	 0.00094 	2248858.9973	 0.00301 	224885.8997	 0.09689 	   1.9189	 0.00128 	   1.9189	 0.00099 	668379.1510	 0.07314 
	 227	6776363.2037	 0.00094 	2258787.7346	 0.00300 	225878.7735	 0.09646 	   1.9274	 0.00128 	   1.9274	 0.00098 	671330.0524	 0.07157 
	 228	6806149.4156	 0.00094 	2268716.4719	 0.00300 	226871.6472	 0.09604 	   1.9358	 0.00128 	   1.9358	 0.00097 	674280.9537	 0.07157 
	 229	6835935.6275	 0.00094 	2278645.2092	 0.00299 	227864.5209	 0.09561 	   1.9443	 0.00128 	   1.9443	 0.00097 	677231.8550	 0.07517 
	 230	6865721.8394	 0.00094 	2288573.9465	 0.00298 	228857.3946	 0.09518 	   1.9528	 0.00127 	   1.9528	 0.00097 	680182.7563	 0.06842 
	 231	6895508.0513	 0.00094 	2298502.6838	 0.00298 	229850.2684	 0.09475 	   1.9613	 0.00127 	   1.9613	 0.00096 	683133.6577	 0.07089 
	 232	6925294.2632	 0.00094 	2308431.4211	 0.00297 	230843.1421	 0.09432 	   1.9697	 0.00126 	   1.9697	 0.00096 	686084.5590	 0.06729 
	 233	6955080.4751	 0.00093 	2318360.1584	 0.00296 	231836.0158	 0.09389 	   1.9782	 0.00126 	   1.9782	 0.00096 	689035.4603	 0.06144 
	 234	6984866.6869	 0.00093 	2328288.8956	 0.00296 	232828.8896	 0.09345 	   1.9867	 0.00125 	   1.9867	 0.00096 	691986.3617	 0.06504 
	 235	7014652.8988	 0.00093 	2338217.6329	 0.00295 	233821.7633	 0.09301 	   1.9952	 0.00125 	   1.9952	 0.00096 	694937.2630	 0.06346 
	 236	7044439.1107	 0.00093 	2348146.3702	 0.00295 	234814.6370	 0.09257 	   2.0036	 0.00124 	   2.0036	 0.00097 	697888.1643	 0.06774 
	 237	7074225.3226	 0.00093 	2358075.1075	 0.00294 	235807.5108	 0.09213 	   2.0121	 0.00124 	   2.0121	 0.00097 	700839.0656	 0.05941 
	 238	7104011.5345	 0.00093 	2368003.8448	 0.00293 	236800.3845	 0.09169 	   2.0206	 0.00124 	   2.0206	 0.00098 	703789.9670	 0.06279 
	 239	7133797.7464	 0.00093 	2377932.5821	 0.00293 	237793.2582	 0.09124 	   2.0290	 0.00123 	   2.0290	 0.00098 	706740.8683	 0.06346 
	 240	7163583.9582	 0.00093 	2387861.3194	 0.00292 	238786.1319	 0.09079 	   2.0375	 0.00123 	   2.0375	 0.00099 	709691.7696	 0.06144 
	 241	7193370.1701	 0.00093 	2397790.0567	 0.00292 	239779.0057	 0.09034 	   2.0460	 0.00123 	   2.0460	 0.00099 	712642.6710	 0.05064 
	 242	7223156.3820	 0.00093 	2407718.7940	 0.00291 	240771.8794	 0.08989 	   2.0545	 0.00123 	   2.0545	 0.00100 	715593.5723	 0.04659 
	 243	7252942.5939	 0.00093 	2417647.5313	 0.00290 	241764.7531	 0.08944 	   2.0629	 0.00123 	   2.0629	 0.00101 	718544.4736	 0.04546 
	 244	7282728.8058	 0.00093 	2427576.2686	 0.00290 	242757.6269	 0.08899 	   2.0714	 0.00124 	   2.0714	 0.00101 	721495.3749	 0.04951 
	 245	7312515.0177	 0.00093 	2437505.0059	 0.00289 	243750.5006	 0.08853 	   2.0799	 0.00124 	   2.0799	 0.00102 	724446.2763	 0.04929 
	 246	7342301.2296	 0.00093 	2447433.7432	 0.00289 	244743.3743	 0.08808 	   2.0883	 0.00125 	   2.0883	 0.00102 	727397.1776	 0.04861 
	 247	7372087.4414	 0.00093 	2457362.4805	 0.00288 	245736.2480	 0.08762 	   2.0968	 0.00126 	   2.0968	 0.00102 	730348.0789	 0.04906 
	 248	7401873.6533	 0.00093 	2467291.2178	 0.00288 	246729.1218	 0.08716 	   2.1053	 0.00126 	   2.1053	 0.00102 	733298.9803	 0.04996 
	 249	7431659.8652	 0.00093 	2477219.9551	 0.00287 	247721.9955	 0.08670 	   2.1138	 0.00127 	   2.1138	 0.00102 	736249.8816	 0.04681 
	 250	7461446.0771	 0.00093 	2487148.6924	 0.00287 	248714.8692	 0.08623 	   2.1222	 0.00127 	   2.1222	 0.00102 	739200.7829	 0.05041 
	 251	7491232.2890	 0.00092 	2497077.4297	 0.00286 	249707.7430	 0.08577 	   2.1307	 0.00127 	   2.1307	 0.00102 	742151.6842	 0.03983 
	 252	7521018.5009	 0.00092 	2507006.1670	 0.00286 	250700.6167	 0.08530 	   2.1392	 0.00127 	   2.1392	 0.00102 	745102.5856	 0.04321 
	 253	7550804.7127	 0.00092 	2516934.9042	 0.00285 	251693.4904	 0.08484 	   2.1476	 0.00126 	   2.1476	 0.00102 	748053.4869	 0.04253 
	 254	7580590.9246	 0.00092 	2526863.6415	 0.00285 	252686.3642	 0.08437 	   2.1561	 0.00126 	   2.1561	 0.00101 	751004.3882	 0.03871 
	 255	7610377.1365	 0.00092 	2536792.3788	 0.00284 	253679.2379	 0.08390 	   2.1646	 0.00125 	   2.1646	 0.00101 	753955.2896	 0.03713 
	 256	7640163.3484	 0.00092 	2546721.1161	 0.00284 	254672.1116	 0.08343 	   2.1731	 0.00125 	   2.1731	 0.00101 	756906.1909	 0.03466 
	 257	7669949.5603	 0.00092 	2556649.8534	 0.00283 	255664.9853	 0.08296 	   2.1815	 0.00124 	   2.1815	 0.00101 	759857.0922	 0.03241 
	 258	7699735.7722	 0.00092 	2566578.5907	 0.00283 	256657.8591	 0.08249 	   2.1900	 0.00124 	   2.1900	 0.00100 	762807.9936	 0.03916 
	 259	7729521.9841	 0.00092 	2576507.3280	 0.00282 	257650.7328	 0.08201 	   2.1985	 0.00124 	   2.1985	 0.00100 	765758.8949	 0.03713 
	 260	7759308.1959	 0.00092 	2586436.0653	 0.00282 	258643.6065	 0.08154 	   2.2070	 0.00124 	   2.2070	 0.00100 	768709.7962	 0.03106 
	 261	7789094.4078	 0.00092 	2596364.8026	 0.00281 	259636.4803	 0.08106 	   2.2154	 0.00124 	   2.2154	 0.00099 	771660.6975	 0.03736 
	 262	7818880.6197	 0.00092 	2606293.5399	 0.00281 	260629.3540	 0.08059 	   2.2239	 0.00124 	   2.2239	 0.00099 	774611.5989	 0.02948 
	 263	7848666.8316	 0.00092 	2616222.2772	 0.00280 	261622.2277	 0.08011 	   2.2324	 0.00123 	   2.2324	 0.00099 	777562.5002	 0.02836 
	 264	7878453.0435	 0.00092 	2626151.0145	 0.00280 	262615.1014	 0.07963 	   2.2408	 0.00123 	   2.2408	 0.00099 	780513.4015	 0.03623 
	 265	7908239.2554	 0.00092 	2636079.7518	 0.00279 	263607.9752	 0.07916 	   2.2493	 0.00123 	   2.2493	 0.00099 	783464.3029	 0.02858 
	 266	7938025.4672	 0.00092 	2646008.4891	 0.00279 	264600.8489	 0.07868 	   2.2578	 0.00123 	   2.2578	 0.00099 	786415.2042	 0.02746 
	 267	7967811.6791	 0.00092 	2655937.2264	 0.00279 	265593.7226	 0.07820 	   2.2663	 0.00123 	   2.2663	 0.00099 	789366.1055	 0.02858 
	 268	7997597.8910	 0.00092 	2665865.9637	 0.00278 	266586.5964	 0.07772 	   2.2747	 0.00122 	   2.2747	 0.00099 	792317.0068	 0.02746 
	 269	8027384.1029	 0.00092 	2675794.7010	 0.00278 	267579.4701	 0.07724 	   2.2832	 0.00122 	   2.2832	 0.00099 	795267.9082	 0.03106 
	 270	8057170.3148	 0.00092 	2685723.4383	 0.00277 	268572.3438	 0.07675 	   2.2917	 0.00122 	   2.2917	 0.00099 	798218.8095	 0.02903 
	 271	8086956.5267	 0.00092 	2695652.1756	 0.00277 	269565.2176	 0.07627 	   2.3001	 0.00121 	   2.3001	 0.00099 	801169.7108	 0.02813 
	 272	8116742.7386	 0.00091 	2705580.9129	 0.00276 	270558.0913	 0.07579 	   2.3086	 0.00121 	   2.3086	 0.00099 	804120.6122	 0.03083 
	 273	8146528.9504	 0.00091 	2715509.6501	 0.00276 	271550.9650	 0.07531 	   2.3171	 0.00120 	   2.3171	 0.00099 	807071.5135	 0.02633 
	 274	8176315.1623	 0.00091 	2725438.3874	 0.00276 	272543.8387	 0.07483 	   2.3256	 0.00120 	   2.3256	 0.00099 	810022.4148	 0.02228 
	 275	8206101.3742	 0.00091 	2735367.1247	 0.00275 	273536.7125	 0.07434 	   2.3340	 0.00120 	   2.3340	 0.00099 	812973.3161	 0.02408 
	 276	8235887.5861	 0.00091 	2745295.8620	 0.00275 	274529.5862	 0.07386 	   2.3425	 0.00120 	   2.3425	 0.00099 	815924.2175	 0.02341 
	 277	8265673.7980	 0.00091 	2755224.5993	 0.00274 	275522.4599	 0.07338 	   2.3510	 0.00120 	   2.3510	 0.00098 	818875.1188	 0.02228 
	 278	8295460.0099	 0.00091 	2765153.3366	 0.00274 	276515.3337	 0.07289 	   2.3594	 0.00120 	   2.3594	 0.00098 	821826.0201	 0.02273 
	 279	8325246.2217	 0.00091 	2775082.0739	 0.00274 	277508.2074	 0.07241 	   2.3679	 0.00120 	   2.3679	 0.00098 	824776.9215	 0.02205 
	 280	8355032.4336	 0.00091 	2785010.8112	 0.00273 	278501.0811	 0.07193 	   2.3764	 0.00120 	   2.3764	 0.00097 	827727.8228	 0.02183 
	 281	8384818.6455	 0.00091 	2794939.5485	 0.00273 	279493.9549	 0.07144 	   2.3849	 0.00120 	   2.3849	 0.00097 	830678.7241	 0.02070 
	 282	8414604.8574	 0.00091 	2804868.2858	 0.00272 	280486.8286	 0.07096 	   2.3933	 0.00120 	   2.3933	 0.00097 	833629.6254	 0.02205 
	 283	8444391.0693	 0.00091 	2814797.0231	 0.00272 	281479.7023	 0.07048 	   2.4018	 0.00120 	   2.4018	 0.00096 	836580.5268	 0.02025 
	 284	8474177.2812	 0.00091 	2824725.7604	 0.00272 	282472.5760	 0.06999 	   2.4103	 0.00120 	   2.4103	 0.00096 	839531.4281	 0.02386 
	 285	8503963.4931	 0.00091 	2834654.4977	 0.00271 	283465.4498	 0.06951 	   2.4188	 0.00120 	   2.4188	 0.00096 	842482.3294	 0.01958 
	 286	8533749.7049	 0.00091 	2844583.2350	 0.00271 	284458.3235	 0.06903 	   2.4272	 0.00120 	   2.4272	 0.00096 	845433.2308	 0.01868 
	 287	8563535.9168	 0.00091 	2854511.9723	 0.00271 	285451.1972	 0.06854 	   2.4357	 0.00120 	   2.4357	 0.00096 	848384.1321	 0.01845 
	 288	8593322.1287	 0.00091 	2864440.7096	 0.00270 	286444.0710	 0.06806 	   2.4442	 0.00119 	   2.4442	 0.00096 	851335.0334	 0.01800 
	 289	8623108.3406	 0.00091 	2874369.4469	 0.00270 	287436.9447	 0.06758 	   2.4526	 0.00119 	   2.4526	 0.00096 	854285.9347	 0.01823 
	 290	8652894.5525	 0.00091 	2884298.1842	 0.00269 	288429.8184	 0.06710 	   2.4611	 0.00119 	   2.4611	 0.00096 	857236.8361	 0.02048 
	 291	8682680.7644	 0.00091 	2894226.9215	 0.00269 	289422.6921	 0.06662 	   2.4696	 0.00119 	   2.4696	 0.00096 	860187.7374	 0.01958 
	 292	8712466.9762	 0.00091 	2904155.6587	 0.00269 	290415.5659	 0.06614 	   2.4781	 0.00119 	   2.4781	 0.00096 	863138.6387	 0.01620 
	 293	8742253.1881	 0.00091 	2914084.3960	 0.00268 	291408.4396	 0.06566 	   2.4865	 0.00118 	   2.4865	 0.00096 	866089.5401	 0.01823 
	 294	8772039.4000	 0.00091 	2924013.1333	 0.00268 	292401.3133	 0.06518 	   2.4950	 0.00118 	   2.4950	 0.00097 	869040.4414	 0.01553 
	 295	8801825.6119	 0.00091 	2933941.8706	 0.00268 	293394.1871	 0.06470 	   2.5035	 0.00118 	   2.5035	 0.00097 	871991.3427	 0.02093 
	 296	8831611.8238	 0.00091 	2943870.6079	 0.00267 	294387.0608	 0.06423 	   2.5119	 0.00118 	   2.5119	 0.00097 	874942.2441	 0.01688 
	 297	8861398.0357	 0.00090 	2953799.3452	 0.00267 	295379.9345	 0.06375 	   2.5204	 0.00118 	   2.5204	 0.00097 	877893.1454	 0.01868 
	 298	8891184.2476	 0.00090 	2963728.0825	 0.00267 	296372.8083	 0.06327 	   2.5289	 0.00118 	   2.5289	 0.00097 	880844.0467	 0.01485 
	 299	8920970.4594	 0.00090 	2973656.8198	 0.00266 	297365.6820	 0.06280 	   2.5374	 0.00118 	   2.5374	 0.00097 	883794.9480	 0.01665 
	 300	8950756.6713	 0.00090 	2983585.5571	 0.00266 	298358.5557	 0.06232 	   2.5458	 0.00118 	   2.5458	 0.00097 	886745.8494	 0.01418 
	 301	8980542.8832	 0.00090 	2993514.2944	 0.00266 	299351.4294	 0.06185 	   2.5543	 0.00118 	   2.5543	 0.00097 	889696.7507	 0.01373 
	 302	9010329.0951	 0.00090 	3003443.0317	 0.00265 	300344.3032	 0.06138 	   2.5628	 0.00119 	   2.5628	 0.00097 	892647.6520	 0.01283 
	 303	9040115.3070	 0.00090 	3013371.7690	 0.00265 	301337.1769	 0.06091 	   2.5712	 0.00119 	   2.5712	 0.00097 	895598.5534	 0.01395 
	 304	9069901.5189	 0.00090 	3023300.5063	 0.00265 	302330.0506	 0.06044 	   2.5797	 0.00119 	   2.5797	 0.00097 	898549.4547	 0.01508 
	 305	9099687.7307	 0.00090 	3033229.2436	 0.00264 	303322.9244	 0.05997 	   2.5882	 0.00119 	   2.5882	 0.00097 	901500.3560	 0.00990 
	 306	9129473.9426	 0.00090 	3043157.9809	 0.00264 	304315.7981	 0.05950 	   2.5967	 0.00120 	   2.5967	 0.00097 	904451.2573	 0.01238 
	 307	9159260.1545	 0.00090 	3053086.7182	 0.00264 	305308.6718	 0.05904 	   2.6051	 0.00120 	   2.6051	 0.00097 	907402.1587	 0.01058 
	 308	9189046.3664	 0.00090 	3063015.4555	 0.00263 	306301.5455	 0.05857 	   2.6136	 0.00121 	   2.6136	 0.00097 	910353.0600	 0.01035 
	 309	9218832.5783	 0.00090 	3072944.1928	 0.00263 	307294.4193	 0.05811 	   2.6221	 0.00121 	   2.6221	 0.00097 	913303.9613	 0.01260 
	 310	9248618.7902	 0.00090 	3082872.9301	 0.00263 	308287.2930	 0.05764 	   2.6306	 0.00122 	   2.6306	 0.00097 	916254.8627	 0.01193 
	 311	9278405.0021	 0.00090 	3092801.6674	 0.00262 	309280.1667	 0.05718 	   2.6390	 0.00122 	   2.6390	 0.00097 	919205.7640	 0.01283 
	 312	9308191.2139	 0.00090 	3102730.4046	 0.00262 	310273.0405	 0.05672 	   2.6475	 0.00122 	   2.6475	 0.00096 	922156.6653	 0.01058 
	 313	9337977.4258	 0.00090 	3112659.1419	 0.00262 	311265.9142	 0.05627 	   2.6560	 0.00123 	   2.6560	 0.00096 	925107.5666	 0.01395 
	 314	9367763.6377	 0.00090 	3122587.8792	 0.00262 	312258.7879	 0.05581 	   2.6644	 0.00123 	   2.6644	 0.00096 	928058.4680	 0.01328 
	 315	9397549.8496	 0.00090 	3132516.6165	 0.00261 	313251.6617	 0.05535 	   2.6729	 0.00123 	   2.6729	 0.00096 	931009.3693	 0.01283 
	 316	9427336.0615	 0.00090 	3142445.3538	 0.00261 	314244.5354	 0.05490 	   2.6814	 0.00122 	   2.6814	 0.00095 	933960.2706	 0.01305 
	 317	9457122.2734	 0.00090 	3152374.0911	 0.00261 	315237.4091	 0.05445 	   2.6899	 0.00122 	   2.6899	 0.00095 	936911.1720	 0.01193 
	 318	9486908.4852	 0.00090 	3162302.8284	 0.00260 	316230.2828	 0.05400 	   2.6983	 0.00122 	   2.6983	 0.00094 	939862.0733	 0.00990 
	 319	9516694.6971	 0.00090 	3172231.5657	 0.00260 	317223.1566	 0.05355 	   2.7068	 0.00121 	   2.7068	 0.00094 	942812.9746	 0.00968 
	 320	9546480.9090	 0.00090 	3182160.3030	 0.00260 	318216.0303	 0.05310 	   2.7153	 0.00121 	   2.7153	 0.00093 	945763.8759	 0.00855 
	 321	9576267.1209	 0.00090 	3192089.0403	 0.00260 	319208.9040	 0.05265 	   2.7237	 0.00120 	   2.7237	 0.00093 	948714.7773	 0.01125 
	 322	9606053.3328	 0.00090 	3202017.7776	 0.00259 	320201.7778	 0.05221 	   2.7322	 0.00120 	   2.7322	 0.00093 	951665.6786	 0.00675 
	 323	9635839.5447	 0.00090 	3211946.5149	 0.00259 	321194.6515	 0.05177 	   2.7407	 0.00119 	   2.7407	 0.00092 	954616.5799	 0.01013 
	 324	9665625.7566	 0.00090 	3221875.2522	 0.00259 	322187.5252	 0.05133 	   2.7492	 0.00119 	   2.7492	 0.00092 	957567.4813	 0.00923 
	 325	9695411.9684	 0.00090 	3231803.9895	 0.00258 	323180.3989	 0.05089 	   2.7576	 0.00118 	   2.7576	 0.00091 	960518.3826	 0.01080 
	 326	9725198.1803	 0.00090 	3241732.7268	 0.00258 	324173.2727	 0.05045 	   2.7661	 0.00118 	   2.7661	 0.00091 	963469.2839	 0.01103 
	 327	9754984.3922	 0.00090 	3251661.4641	 0.00258 	325166.1464	 0.05002 	   2.7746	 0.00117 	   2.7746	 0.00091 	966420.1853	 0.00855 
	 328	9784770.6041	 0.00089 	3261590.2014	 0.00258 	326159.0201	 0.04958 	   2.7830	 0.00117 	   2.7830	 0.00091 	969371.0866	 0.00608 
	 329	9814556.8160	 0.00089 	3271518.9387	 0.00257 	327151.8939	 0.04915 	   2.7915	 0.00117 	   2.7915	 0.00091 	972321.9879	 0.00698 
	 330	9844343.0279	 0.00089 	3281447.6760	 0.00257 	328144.7676	 0.04872 	   2.8000	 0.00117 	   2.8000	 0.00091 	975272.8892	 0.00810 
	 331	9874129.2397	 0.00089 	3291376.4132	 0.00257 	329137.6413	 0.04830 	   2.8085	 0.00116 	   2.8085	 0.00091 	978223.7906	 0.00900 
	 332	9903915.4516	 0.00089 	3301305.1505	 0.00257 	330130.5151	 0.04787 	   2.8169	 0.00116 	   2.8169	 0.00091 	981174.6919	 0.00765 
	 333	9933701.6635	 0.00089 	3311233.8878	 0.00256 	331123.3888	 0.04745 	   2.8254	 0.00116 	   2.8254	 0.00091 	984125.5932	 0.00833 
	 334	9963487.8754	 0.00089 	3321162.6251	 0.00256 	332116.2625	 0.04703 	   2.8339	 0.00116 	   2.8339	 0.00091 	987076.4946	 0.00675 
	 335	9993274.0873	 0.00089 	3331091.3624	 0.00256 	333109.1362	 0.04661 	   2.8424	 0.00115 	   2.8424	 0.00091 	990027.3959	 0.00855 
	 336	10023060.2992	 0.00089 	3341020.0997	 0.00256 	334102.0100	 0.04619 	   2.8508	 0.00115 	   2.8508	 0.00091 	992978.2972	 0.00878 
	 337	10052846.5111	 0.00089 	3350948.8370	 0.00255 	335094.8837	 0.04578 	   2.8593	 0.00115 	   2.8593	 0.00091 	995929.1985	 0.00833 
	 338	10082632.7229	 0.00089 	3360877.5743	 0.00255 	336087.7574	 0.04536 	   2.8678	 0.00115 	   2.8678	 0.00091 	998880.0999	 0.00698 
	 339	10112418.9348	 0.00089 	3370806.3116	 0.00255 	337080.6312	 0.04495 	   2.8762	 0.00115 	   2.8762	 0.00091 	1001831.0012	 0.00833 
	 340	10142205.1467	 0.00089 	3380735.0489	 0.00255 	338073.5049	 0.04454 	   2.8847	 0.00115 	   2.8847	 0.00091 	1004781.9025	 0.00810 
	 341	10171991.3586	 0.00089 	3390663.7862	 0.00254 	339066.3786	 0.04414 	   2.8932	 0.00115 	   2.8932	 0.00091 	1007732.8039	 0.00653 
	 342	10201777.5705	 0.00089 	3400592.5235	 0.00254 	340059.2523	 0.04373 	   2.9017	 0.00114 	   2.9017	 0.00091 	1010683.7052	 0.00608 
	 343	10231563.7824	 0.00089 	3410521.2608	 0.00254 	341052.1261	 0.04333 	   2.9101	 0.00114 	   2.9101	 0.00091 	1013634.6065	 0.00833 
	 344	10261349.9942	 0.00089 	3420449.9981	 0.00254 	342044.9998	 0.04293 	   2.9186	 0.00114 	   2.9186	 0.00091 	1016585.5078	 0.00495 
	 345	10291136.2061	 0.00089 	3430378.7354	 0.00253 	343037.8735	 0.04254 	   2.9271	 0.00114 	   2.9271	 0.00091 	1019536.4092	 0.00563 
	 346	10320922.4180	 0.00089 	3440307.4727	 0.00253 	344030.7473	 0.04214 	   2.9355	 0.00114 	   2.9355	 0.00091 	1022487.3105	 0.00608 
	 347	10350708.6299	 0.00089 	3450236.2100	 0.00253 	345023.6210	 0.04175 	   2.9440	 0.00114 	   2.9440	 0.00091 	1025438.2118	 0.00630 
	 348	10380494.8418	 0.00089 	3460164.9473	 0.00253 	346016.4947	 0.04136 	   2.9525	 0.00114 	   2.9525	 0.00090 	1028389.1132	 0.00675 
	 349	10410281.0537	 0.00089 	3470093.6846	 0.00252 	347009.3685	 0.04097 	   2.9610	 0.00114 	   2.9610	 0.00090 	1031340.0145	 0.00563 
	 350	10440067.2656	 0.00089 	3480022.4219	 0.00252 	348002.2422	 0.04058 	   2.9694	 0.00114 	   2.9694	 0.00090 	1034290.9158	 0.00743 
	 351	10469853.4774	 0.00089 	3489951.1591	 0.00252 	348995.1159	 0.04020 	   2.9779	 0.00114 	   2.9779	 0.00090 	1037241.8171	 0.00563 
	 352	10499639.6893	 0.00089 	3499879.8964	 0.00252 	349987.9896	 0.03982 	   2.9864	 0.00114 	   2.9864	 0.00090 	1040192.7185	 0.00518 
	 353	10529425.9012	 0.00089 	3509808.6337	 0.00252 	350980.8634	 0.03944 	   2.9948	 0.00114 	   2.9948	 0.00090 	1043143.6198	 0.00405 
	 354	10559212.1131	 0.00089 	3519737.3710	 0.00251 	351973.7371	 0.03906 	   3.0033	 0.00114 	   3.0033	 0.00089 	1046094.5211	 0.00495 
	 355	10588998.3250	 0.00089 	3529666.1083	 0.00251 	352966.6108	 0.03869 	   3.0118	 0.00114 	   3.0118	 0.00089 	1049045.4225	 0.00698 
	 356	10618784.5369	 0.00089 	3539594.8456	 0.00251 	353959.4846	 0.03832 	   3.0203	 0.00113 	   3.0203	 0.00089 	1051996.3238	 0.00428 
	 357	10648570.7487	 0.00089 	3549523.5829	 0.00251 	354952.3583	 0.03795 	   3.0287	 0.00113 	   3.0287	 0.00089 	1054947.2251	 0.00563 
	 358	10678356.9606	 0.00089 	3559452.3202	 0.00250 	355945.2320	 0.03758 	   3.0372	 0.00113 	   3.0372	 0.00089 	1057898.1265	 0.00495 
	 359	10708143.1725	 0.00089 	3569381.0575	 0.00250 	356938.1058	 0.03722 	   3.0457	 0.00113 	   3.0457	 0.00088 	1060849.0278	 0.00608 
	 360	10737929.3844	 0.00089 	3579309.7948	 0.00250 	357930.9795	 0.03685 	   3.0542	 0.00113 	   3.0542	 0.00088 	1063799.9291	 0.00405 
	 361	10767715.5963	 0.00089 	3589238.5321	 0.00250 	358923.8532	 0.03649 	   3.0626	 0.00113 	   3.0626	 0.00088 	1066750.8304	 0.00338 
	 362	10797501.8082	 0.00089 	3599167.2694	 0.00250 	359916.7269	 0.03614 	   3.0711	 0.00113 	   3.0711	 0.00088 	1069701.7318	 0.00563 
	 363	10827288.0201	 0.00089 	3609096.0067	 0.00249 	360909.6007	 0.03578 	   3.0796	 0.00113 	   3.0796	 0.00087 	1072652.6331	 0.00293 
	 364	10857074.2319	 0.00089 	3619024.7440	 0.00249 	361902.4744	 0.03543 	   3.0880	 0.00113 	   3.0880	 0.00087 	1075603.5344	 0.00518 
	 365	10886860.4438	 0.00089 	3628953.4813	 0.00249 	362895.3481	 0.03508 	   3.0965	 0.00113 	   3.0965	 0.00087 	1078554.4358	 0.00473 
	 366	10916646.6557	 0.00089 	3638882.2186	 0.00249 	363888.2219	 0.03473 	   3.1050	 0.00113 	   3.1050	 0.00087 	1081505.3371	 0.00473 
	 367	10946432.8676	 0.00088 	3648810.9559	 0.00249 	364881.0956	 0.03438 	   3.1135	 0.00113 	   3.1135	 0.00087 	1084456.2384	 0.00338 
	 368	10976219.0795	 0.00088 	3658739.6932	 0.00248 	365873.9693	 0.03404 	   3.1219	 0.00113 	   3.1219	 0.00087 	1087407.1397	 0.00270 
	 369	11006005.2914	 0.00088 	3668668.4305	 0.00248 	366866.8430	 0.03370 	   3.1304	 0.00114 	   3.1304	 0.00087 	1090358.0411	 0.00563 
	 370	11035791.5032	 0.00088 	3678597.1677	 0.00248 	367859.7168	 0.03336 	   3.1389	 0.00114 	   3.1389	 0.00087 	1093308.9424	 0.00540 
	 371	11065577.7151	 0.00088 	3688525.9050	 0.00248 	368852.5905	 0.03303 	   3.1473	 0.00114 	   3.1473	 0.00087 	1096259.8437	 0.00293 
	 372	11095363.9270	 0.00088 	3698454.6423	 0.00248 	369845.4642	 0.03269 	   3.1558	 0.00114 	   3.1558	 0.00088 	1099210.7451	 0.00473 
	 373	11125150.1389	 0.00088 	3708383.3796	 0.00247 	370838.3380	 0.03236 	   3.1643	 0.00114 	   3.1643	 0.00088 	1102161.6464	 0.00428 
	 374	11154936.3508	 0.00088 	3718312.1169	 0.00247 	371831.2117	 0.03204 	   3.1728	 0.00114 	   3.1728	 0.00088 	1105112.5477	 0.00585 
	 375	11184722.5627	 0.00088 	3728240.8542	 0.00247 	372824.0854	 0.03171 	   3.1812	 0.00114 	   3.1812	 0.00088 	1108063.4490	 0.00495 
	 376	11214508.7746	 0.00088 	3738169.5915	 0.00247 	373816.9592	 0.03139 	   3.1897	 0.00114 	   3.1897	 0.00089 	1111014.3504	 0.00563 
	 377	11244294.9864	 0.00088 	3748098.3288	 0.00247 	374809.8329	 0.03107 	   3.1982	 0.00114 	   3.1982	 0.00089 	1113965.2517	 0.00473 
	 378	11274081.1983	 0.00088 	3758027.0661	 0.00246 	375802.7066	 0.03075 	   3.2066	 0.00114 	   3.2066	 0.00089 	1116916.1530	 0.00563 
	 379	11303867.4102	 0.00088 	3767955.8034	 0.00246 	376795.5803	 0.03043 	   3.2151	 0.00114 	   3.2151	 0.00089 	1119867.0544	 0.00383 
	 380	11333653.6221	 0.00088 	3777884.5407	 0.00246 	377788.4541	 0.03012 	   3.2236	 0.00114 	   3.2236	 0.00089 	1122817.9557	 0.00315 
	 381	11363439.8340	 0.00088 	3787813.2780	 0.00246 	378781.3278	 0.02981 	   3.2321	 0.00114 	   3.2321	 0.00089 	1125768.8570	 0.00270 
	 382	11393226.0459	 0.00088 	3797742.0153	 0.00246 	379774.2015	 0.02950 	   3.2405	 0.00114 	   3.2405	 0.00089 	1128719.7583	 0.00360 
	 383	11423012.2577	 0.00088 	3807670.7526	 0.00246 	380767.0753	 0.02919 	   3.2490	 0.00114 	   3.2490	 0.00089 	1131670.6597	 0.00428 
	 384	11452798.4696	 0.00088 	3817599.4899	 0.00245 	381759.9490	 0.02889 	   3.2575	 0.00114 	   3.2575	 0.00089 	1134621.5610	 0.00293 
	 385	11482584.6815	 0.00088 	3827528.2272	 0.00245 	382752.8227	 0.02859 	   3.2660	 0.00114 	   3.2660	 0.00089 	1137572.4623	 0.00203 
	 386	11512370.8934	 0.00088 	3837456.9645	 0.00245 	383745.6964	 0.02829 	   3.2744	 0.00114 	   3.2744	 0.00089 	1140523.3637	 0.00473 
	 387	11542157.1053	 0.00088 	3847385.7018	 0.00245 	384738.5702	 0.02799 	   3.2829	 0.00114 	   3.2829	 0.00089 	1143474.2650	 0.00338 
	 388	11571943.3172	 0.00088 	3857314.4391	 0.00245 	385731.4439	 0.02770 	   3.2914	 0.00114 	   3.2914	 0.00089 	1146425.1663	 0.00540 
	 389	11601729.5291	 0.00088 	3867243.1764	 0.00244 	386724.3176	 0.02740 	   3.2998	 0.00114 	   3.2998	 0.00089 	1149376.0677	 0.00225 
	 390	11631515.7409	 0.00088 	3877171.9136	 0.00244 	387717.1914	 0.02711 	   3.3083	 0.00114 	   3.3083	 0.00089 	1152326.9690	 0.00338 
	 391	11661301.9528	 0.00088 	3887100.6509	 0.00244 	388710.0651	 0.02683 	   3.3168	 0.00114 	   3.3168	 0.00089 	1155277.8703	 0.00383 
	 392	11691088.1647	 0.00088 	3897029.3882	 0.00244 	389702.9388	 0.02654 	   3.3253	 0.00114 	   3.3253	 0.00089 	1158228.7716	 0.00248 
	 393	11720874.3766	 0.00088 	3906958.1255	 0.00244 	390695.8126	 0.02626 	   3.3337	 0.00114 	   3.3337	 0.00089 	1161179.6730	 0.00338 
	 394	11750660.5885	 0.00088 	3916886.8628	 0.00244 	391688.6863	 0.02598 	   3.3422	 0.00114 	   3.3422	 0.00089 	1164130.5743	 0.00315 
	 395	11780446.8004	 0.00088 	3926815.6001	 0.00243 	392681.5600	 0.02570 	   3.3507	 0.00114 	   3.3507	 0.00089 	1167081.4756	 0.00315 
	 396	11810233.0122	 0.00088 	3936744.3374	 0.00243 	393674.4337	 0.02543 	   3.3591	 0.00114 	   3.3591	 0.00089 	1170032.3770	 0.00450 
	 397	11840019.2241	 0.00088 	3946673.0747	 0.00243 	394667.3075	 0.02515 	   3.3676	 0.00114 	   3.3676	 0.00089 	1172983.2783	 0.00405 
	 398	11869805.4360	 0.00088 	3956601.8120	 0.00243 	395660.1812	 0.02488 	   3.3761	 0.00113 	   3.3761	 0.00089 	1175934.1796	 0.00428 
	 399	11899591.6479	 0.00088 	3966530.5493	 0.00243 	396653.0549	 0.02462 	   3.3846	 0.00113 	   3.3846	 0.00089 	1178885.0809	 0.00293 
	 400	11929377.8598	 0.00088 	3976459.2866	 0.00243 	397645.9287	 0.02435 	   3.3930	 0.00113 	   3.3930	 0.00089 	1181835.9823	 0.00405 
	 401	11959164.0717	 0.00088 	3986388.0239	 0.00242 	398638.8024	 0.02409 	   3.4015	 0.00113 	   3.4015	 0.00089 	1184786.8836	 0.00428 
	 402	11988950.2836	 0.00088 	3996316.7612	 0.00242 	399631.6761	 0.02382 	   3.4100	 0.00113 	   3.4100	 0.00089 	1187737.7849	 0.00428 
	 403	12018736.4954	 0.00088 	4006245.4985	 0.00242 	400624.5498	 0.02357 	   3.4184	 0.00113 	   3.4184	 0.00089 	1190688.6863	 0.00360 
	 404	12048522.7073	 0.00088 	4016174.2358	 0.00242 	401617.4236	 0.02331 	   3.4269	 0.00112 	   3.4269	 0.00089 	1193639.5876	 0.00270 
	 405	12078308.9192	 0.00088 	4026102.9731	 0.00242 	402610.2973	 0.02305 	   3.4354	 0.00112 	   3.4354	 0.00089 	1196590.4889	 0.00315 
	 406	12108095.1311	 0.00088 	4036031.7104	 0.00242 	403603.1710	 0.02280 	   3.4439	 0.00112 	   3.4439	 0.00089 	1199541.3902	 0.00158 
	 407	12137881.3430	 0.00088 	4045960.4477	 0.00241 	404596.0448	 0.02255 	   3.4523	 0.00112 	   3.4523	 0.00089 	1202492.2916	 0.00225 
	 408	12167667.5549	 0.00088 	4055889.1850	 0.00241 	405588.9185	 0.02230 	   3.4608	 0.00112 	   3.4608	 0.00089 	1205443.1929	 0.00315 
	 409	12197453.7667	 0.00088 	4065817.9222	 0.00241 	406581.7922	 0.02206 	   3.4693	 0.00111 	   3.4693	 0.00089 	1208394.0942	 0.00225 
	 410	12227239.9786	 0.00088 	4075746.6595	 0.00241 	407574.6660	 0.02181 	   3.4778	 0.00111 	   3.4778	 0.00089 	1211344.9956	 0.00180 
	 411	12257026.1905	 0.00088 	4085675.3968	 0.00241 	408567.5397	 0.02157 	   3.4862	 0.00111 	   3.4862	 0.00089 	1214295.8969	 0.00203 
	 412	12286812.4024	 0.00088 	4095604.1341	 0.00241 	409560.4134	 0.02133 	   3.4947	 0.00111 	   3.4947	 0.00089 	1217246.7982	 0.00180 
	 413	12316598.6143	 0.00088 	4105532.8714	 0.00241 	410553.2871	 0.02110 	   3.5032	 0.00111 	   3.5032	 0.00089 	1220197.6995	 0.00428 
	 414	12346384.8262	 0.00088 	4115461.6087	 0.00240 	411546.1609	 0.02086 	   3.5116	 0.00111 	   3.5116	 0.00089 	1223148.6009	 0.00068 
	 415	12376171.0381	 0.00088 	4125390.3460	 0.00240 	412539.0346	 0.02063 	   3.5201	 0.00111 	   3.5201	 0.00089 	1226099.5022	 0.00248 
	 416	12405957.2499	 0.00088 	4135319.0833	 0.00240 	413531.9083	 0.02040 	   3.5286	 0.00111 	   3.5286	 0.00089 	1229050.4035	 0.00270 
	 417	12435743.4618	 0.00088 	4145247.8206	 0.00240 	414524.7821	 0.02017 	   3.5371	 0.00110 	   3.5371	 0.00089 	1232001.3049	 0.00315 
	 418	12465529.6737	 0.00088 	4155176.5579	 0.00240 	415517.6558	 0.01995 	   3.5455	 0.00110 	   3.5455	 0.00089 	1234952.2062	 0.00338 
	 419	12495315.8856	 0.00087 	4165105.2952	 0.00240 	416510.5295	 0.01972 	   3.5540	 0.00110 	   3.5540	 0.00089 	1237903.1075	 0.00248 
	 420	12525102.0975	 0.00087 	4175034.0325	 0.00239 	417503.4032	 0.01950 	   3.5625	 0.00110 	   3.5625	 0.00089 	1240854.0089	 0.00248 
	 421	12554888.3094	 0.00087 	4184962.7698	 0.00239 	418496.2770	 0.01928 	   3.5709	 0.00110 	   3.5709	 0.00089 	1243804.9102	 0.00270 
	 422	12584674.5212	 0.00087 	4194891.5071	 0.00239 	419489.1507	 0.01906 	   3.5794	 0.00110 	   3.5794	 0.00089 	1246755.8115	 0.00180 
	 423	12614460.7331	 0.00087 	4204820.2444	 0.00239 	420482.0244	 0.01885 	   3.5879	 0.00110 	   3.5879	 0.00089 	1249706.7128	 0.00338 
	 424	12644246.9450	 0.00087 	4214748.9817	 0.00239 	421474.8982	 0.01864 	   3.5964	 0.00110 	   3.5964	 0.00089 	1252657.6142	 0.00248 
	 425	12674033.1569	 0.00087 	4224677.7190	 0.00239 	422467.7719	 0.01842 	   3.6048	 0.00109 	   3.6048	 0.00089 	1255608.5155	 0.00203 
	 426	12703819.3688	 0.00087 	4234606.4563	 0.00239 	423460.6456	 0.01821 	   3.6133	 0.00109 	   3.6133	 0.00089 	1258559.4168	 0.00135 
	 427	12733605.5807	 0.00087 	4244535.1936	 0.00238 	424453.5194	 0.01801 	   3.6218	 0.00109 	   3.6218	 0.00089 	1261510.3182	 0.00293 
	 428	12763391.7926	 0.00087 	4254463.9309	 0.00238 	425446.3931	 0.01780 	   3.6302	 0.00109 	   3.6302	 0.00089 	1264461.2195	 0.00203 
	 429	12793178.0044	 0.00087 	4264392.6681	 0.00238 	426439.2668	 0.01760 	   3.6387	 0.00109 	   3.6387	 0.00089 	1267412.1208	 0.00405 
	 430	12822964.2163	 0.00087 	4274321.4054	 0.00238 	427432.1405	 0.01740 	   3.6472	 0.00109 	   3.6472	 0.00089 	1270363.0221	 0.00383 
	 431	12852750.4282	 0.00087 	4284250.1427	 0.00238 	428425.0143	 0.01720 	   3.6557	 0.00110 	   3.6557	 0.00090 	1273313.9235	 0.00270 
	 432	12882536.6401	 0.00087 	4294178.8800	 0.00238 	429417.8880	 0.01700 	   3.6641	 0.00110 	   3.6641	 0.00090 	1276264.8248	 0.00360 
	 433	12912322.8520	 0.00087 	4304107.6173	 0.00238 	430410.7617	 0.01681 	   3.6726	 0.00110 	   3.6726	 0.00090 	1279215.7261	 0.00135 
	 434	12942109.0639	 0.00087 	4314036.3546	 0.00238 	431403.6355	 0.01661 	   3.6811	 0.00110 	   3.6811	 0.00090 	1282166.6275	 0.00338 
	 435	12971895.2757	 0.00087 	4323965.0919	 0.00237 	432396.5092	 0.01642 	   3.6896	 0.00110 	   3.6896	 0.00090 	1285117.5288	 0.00225 
	 436	13001681.4876	 0.00087 	4333893.8292	 0.00237 	433389.3829	 0.01623 	   3.6980	 0.00110 	   3.6980	 0.00090 	1288068.4301	 0.00270 
	 437	13031467.6995	 0.00087 	4343822.5665	 0.00237 	434382.2567	 0.01604 	   3.7065	 0.00110 	   3.7065	 0.00090 	1291019.3314	 0.00135 
	 438	13061253.9114	 0.00087 	4353751.3038	 0.00237 	435375.1304	 0.01586 	   3.7150	 0.00110 	   3.7150	 0.00090 	1293970.2328	 0.00248 
	 439	13091040.1233	 0.00087 	4363680.0411	 0.00237 	436368.0041	 0.01567 	   3.7234	 0.00111 	   3.7234	 0.00090 	1296921.1341	 0.00158 
	 440	13120826.3352	 0.00087 	4373608.7784	 0.00237 	437360.8778	 0.01549 	   3.7319	 0.00111 	   3.7319	 0.00090 	1299872.0354	 0.00270 
	 441	13150612.5471	 0.00087 	4383537.5157	 0.00237 	438353.7516	 0.01531 	   3.7404	 0.00111 	   3.7404	 0.00090 	1302822.9368	 0.00158 
	 442	13180398.7589	 0.00087 	4393466.2530	 0.00236 	439346.6253	 0.01513 	   3.7489	 0.00111 	   3.7489	 0.00090 	1305773.8381	 0.00203 
	 443	13210184.9708	 0.00087 	4403394.9903	 0.00236 	440339.4990	 0.01496 	   3.7573	 0.00111 	   3.7573	 0.00091 	1308724.7394	 0.00158 
	 444	13239971.1827	 0.00087 	4413323.7276	 0.00236 	441332.3728	 0.01478 	   3.7658	 0.00111 	   3.7658	 0.00091 	1311675.6407	 0.00203 
	 445	13269757.3946	 0.00087 	4423252.4649	 0.00236 	442325.2465	 0.01461 	   3.7743	 0.00111 	   3.7743	 0.00091 	1314626.5421	 0.00203 
	 446	13299543.6065	 0.00087 	4433181.2022	 0.00236 	443318.1202	 0.01444 	   3.7827	 0.00111 	   3.7827	 0.00091 	1317577.4434	 0.00248 
	 447	13329329.8184	 0.00087 	4443109.9395	 0.00236 	444310.9939	 0.01427 	   3.7912	 0.00111 	   3.7912	 0.00091 	1320528.3447	 0.00293 
	 448	13359116.0302	 0.00087 	4453038.6767	 0.00236 	445303.8677	 0.01410 	   3.7997	 0.00111 	   3.7997	 0.00091 	1323479.2461	 0.00293 
	 449	13388902.2421	 0.00087 	4462967.4140	 0.00236 	446296.7414	 0.01393 	   3.8082	 0.00111 	   3.8082	 0.00091 	1326430.1474	 0.00225 
	 450	13418688.4540	 0.00087 	4472896.1513	 0.00235 	447289.6151	 0.01377 	   3.8166	 0.00111 	   3.8166	 0.00091 	1329381.0487	 0.00158 
	 451	13448474.6659	 0.00087 	4482824.8886	 0.00235 	448282.4889	 0.01361 	   3.8251	 0.00111 	   3.8251	 0.00091 	1332331.9500	 0.00158 
	 452	13478260.8778	 0.00087 	4492753.6259	 0.00235 	449275.3626	 0.01345 	   3.8336	 0.00111 	   3.8336	 0.00091 	1335282.8514	 0.00135 
	 453	13508047.0897	 0.00087 	4502682.3632	 0.00235 	450268.2363	 0.01329 	   3.8420	 0.00111 	   3.8420	 0.00091 	1338233.7527	 0.00090 
	 454	13537833.3016	 0.00087 	4512611.1005	 0.00235 	451261.1101	 0.01313 	   3.8505	 0.00111 	   3.8505	 0.00091 	1341184.6540	 0.00158 
	 455	13567619.5134	 0.00087 	4522539.8378	 0.00235 	452253.9838	 0.01297 	   3.8590	 0.00111 	   3.8590	 0.00091 	1344135.5554	 0.00315 
	 456	13597405.7253	 0.00087 	4532468.5751	 0.00235 	453246.8575	 0.01282 	   3.8675	 0.00111 	   3.8675	 0.00091 	1347086.4567	 0.00293 
	 457	13627191.9372	 0.00087 	4542397.3124	 0.00235 	454239.7312	 0.01267 	   3.8759	 0.00111 	   3.8759	 0.00091 	1350037.3580	 0.00158 
	 458	13656978.1491	 0.00087 	4552326.0497	 0.00234 	455232.6050	 0.01252 	   3.8844	 0.00111 	   3.8844	 0.00091 	1352988.2594	 0.00135 
	 459	13686764.3610	 0.00087 	4562254.7870	 0.00234 	456225.4787	 0.01237 	   3.8929	 0.00111 	   3.8929	 0.00091 	1355939.1607	 0.00338 
	 460	13716550.5729	 0.00087 	4572183.5243	 0.00234 	457218.3524	 0.01222 	   3.9014	 0.00111 	   3.9014	 0.00090 	1358890.0620	 0.00203 
	 461	13746336.7847	 0.00087 	4582112.2616	 0.00234 	458211.2262	 0.01207 	   3.9098	 0.00111 	   3.9098	 0.00090 	1361840.9633	 0.00203 
	 462	13776122.9966	 0.00087 	4592040.9989	 0.00234 	459204.0999	 0.01193 	   3.9183	 0.00111 	   3.9183	 0.00090 	1364791.8647	 0.00203 
	 463	13805909.2085	 0.00087 	4601969.7362	 0.00234 	460196.9736	 0.01178 	   3.9268	 0.00111 	   3.9268	 0.00090 	1367742.7660	 0.00135 
	 464	13835695.4204	 0.00087 	4611898.4735	 0.00234 	461189.8473	 0.01164 	   3.9352	 0.00111 	   3.9352	 0.00090 	1370693.6673	 0.00360 
	 465	13865481.6323	 0.00087 	4621827.2108	 0.00234 	462182.7211	 0.01150 	   3.9437	 0.00111 	   3.9437	 0.00090 	1373644.5687	 0.00135 
	 466	13895267.8442	 0.00087 	4631755.9481	 0.00234 	463175.5948	 0.01136 	   3.9522	 0.00111 	   3.9522	 0.00090 	1376595.4700	 0.00135 
	 467	13925054.0561	 0.00087 	4641684.6854	 0.00233 	464168.4685	 0.01123 	   3.9607	 0.00111 	   3.9607	 0.00090 	1379546.3713	 0.00270 
	 468	13954840.2679	 0.00087 	4651613.4226	 0.00233 	465161.3423	 0.01109 	   3.9691	 0.00111 	   3.9691	 0.00089 	1382497.2726	 0.00180 
	 469	13984626.4798	 0.00087 	4661542.1599	 0.00233 	466154.2160	 0.01096 	   3.9776	 0.00111 	   3.9776	 0.00089 	1385448.1740	 0.00225 
	 470	14014412.6917	 0.00087 	4671470.8972	 0.00233 	467147.0897	 0.01083 	   3.9861	 0.00111 	   3.9861	 0.00089 	1388399.0753	 0.00158 
	 471	14044198.9036	 0.00087 	4681399.6345	 0.00233 	468139.9635	 0.01069 	   3.9945	 0.00111 	   3.9945	 0.00089 	1391349.9766	 0.00158 
	 472	14073985.1155	 0.00087 	4691328.3718	 0.00233 	469132.8372	 0.01056 	   4.0030	 0.00112 	   4.0030	 0.00089 	1394300.8780	 0.00068 
	 473	14103771.3274	 0.00087 	4701257.1091	 0.00233 	470125.7109	 0.01044 	   4.0115	 0.00112 	   4.0115	 0.00089 	1397251.7793	 0.00068 
	 474	14133557.5392	 0.00087 	4711185.8464	 0.00233 	471118.5846	 0.01031 	   4.0200	 0.00112 	   4.0200	 0.00089 	1400202.6806	 0.00225 
	 475	14163343.7511	 0.00087 	4721114.5837	 0.00233 	472111.4584	 0.01018 	   4.0284	 0.00112 	   4.0284	 0.00089 	1403153.5819	 0.00203 
	 476	14193129.9630	 0.00087 	4731043.3210	 0.00232 	473104.3321	 0.01006 	   4.0369	 0.00112 	   4.0369	 0.00089 	1406104.4833	 0.00315 
	 477	14222916.1749	 0.00087 	4740972.0583	 0.00232 	474097.2058	 0.00994 	   4.0454	 0.00112 	   4.0454	 0.00089 	1409055.3846	 0.00180 
	 478	14252702.3868	 0.00087 	4750900.7956	 0.00232 	475090.0796	 0.00982 	   4.0538	 0.00112 	   4.0538	 0.00089 	1412006.2859	 0.00203 
	 479	14282488.5987	 0.00087 	4760829.5329	 0.00232 	476082.9533	 0.00970 	   4.0623	 0.00113 	   4.0623	 0.00090 	1414957.1873	 0.00180 
	 480	14312274.8106	 0.00087 	4770758.2702	 0.00232 	477075.8270	 0.00958 	   4.0708	 0.00113 	   4.0708	 0.00090 	1417908.0886	 0.00090 
	 481	14342061.0224	 0.00087 	4780687.0075	 0.00232 	478068.7007	 0.00946 	   4.0793	 0.00113 	   4.0793	 0.00090 	1420858.9899	 0.00135 
	 482	14371847.2343	 0.00087 	4790615.7448	 0.00232 	479061.5745	 0.00934 	   4.0877	 0.00113 	   4.0877	 0.00090 	1423809.8912	 0.00270 
	 483	14401633.4462	 0.00087 	4800544.4821	 0.00232 	480054.4482	 0.00923 	   4.0962	 0.00113 	   4.0962	 0.00090 	1426760.7926	 0.00135 
	 484	14431419.6581	 0.00087 	4810473.2194	 0.00232 	481047.3219	 0.00912 	   4.1047	 0.00113 	   4.1047	 0.00090 	1429711.6939	 0.00113 
	 485	14461205.8700	 0.00087 	4820401.9567	 0.00231 	482040.1957	 0.00900 	   4.1132	 0.00113 	   4.1132	 0.00090 	1432662.5952	 0.00158 
	 486	14490992.0819	 0.00087 	4830330.6940	 0.00231 	483033.0694	 0.00889 	   4.1216	 0.00113 	   4.1216	 0.00090 	1435613.4966	 0.00203 
	 487	14520778.2937	 0.00087 	4840259.4312	 0.00231 	484025.9431	 0.00878 	   4.1301	 0.00112 	   4.1301	 0.00090 	1438564.3979	 0.00293 
	 488	14550564.5056	 0.00087 	4850188.1685	 0.00231 	485018.8169	 0.00868 	   4.1386	 0.00112 	   4.1386	 0.00091 	1441515.2992	 0.00113 
	 489	14580350.7175	 0.00086 	4860116.9058	 0.00231 	486011.6906	 0.00857 	   4.1470	 0.00111 	   4.1470	 0.00091 	1444466.2006	 0.00158 
	 490	14610136.9294	 0.00086 	4870045.6431	 0.00231 	487004.5643	 0.00846 	   4.1555	 0.00111 	   4.1555	 0.00091 	1447417.1019	 0.00203 
	 491	14639923.1413	 0.00086 	4879974.3804	 0.00231 	487997.4380	 0.00836 	   4.1640	 0.00110 	   4.1640	 0.00091 	1450368.0032	 0.00090 
	 492	14669709.3532	 0.00086 	4889903.1177	 0.00231 	488990.3118	 0.00826 	   4.1725	 0.00110 	   4.1725	 0.00091 	1453318.9045	 0.00135 
	 493	14699495.5651	 0.00086 	4899831.8550	 0.00231 	489983.1855	 0.00815 	   4.1809	 0.00109 	   4.1809	 0.00090 	1456269.8059	 0.00248 
	 494	14729281.7769	 0.00086 	4909760.5923	 0.00231 	490976.0592	 0.00805 	   4.1894	 0.00109 	   4.1894	 0.00090 	1459220.7072	 0.00180 
	 495	14759067.9888	 0.00086 	4919689.3296	 0.00230 	491968.9330	 0.00795 	   4.1979	 0.00108 	   4.1979	 0.00090 	1462171.6085	 0.00180 
	 496	14788854.2007	 0.00086 	4929618.0669	 0.00230 	492961.8067	 0.00785 	   4.2063	 0.00108 	   4.2063	 0.00090 	1465122.5099	 0.00090 
	 497	14818640.4126	 0.00086 	4939546.8042	 0.00230 	493954.6804	 0.00776 	   4.2148	 0.00108 	   4.2148	 0.00090 	1468073.4112	 0.00248 
	 498	14848426.6245	 0.00086 	4949475.5415	 0.00230 	494947.5541	 0.00766 	   4.2233	 0.00107 	   4.2233	 0.00090 	1471024.3125	 0.00158 
	 499	14878212.8364	 0.00086 	4959404.2788	 0.00230 	495940.4279	 0.00756 	   4.2318	 0.00107 	   4.2318	 0.00089 	1473975.2138	 0.00023 
	 500	14907999.0482	 0.00086 	4969333.0161	 0.00230 	496933.3016	 0.00747 	   4.2402	 0.00107 	   4.2402	 0.00089 	1476926.1152	 0.00158 
	 501	14937785.2601	 0.00086 	4979261.7534	 0.00230 	497926.1753	 0.00738 	   4.2487	 0.00106 	   4.2487	 0.00089 	1479877.0165	 0.00248 
	 502	14967571.4720	 0.00086 	4989190.4907	 0.00230 	498919.0491	 0.00728 	   4.2572	 0.00106 	   4.2572	 0.00089 	1482827.9178	 0.00180 
	 503	14997357.6839	 0.00086 	4999119.2280	 0.00230 	499911.9228	 0.00719 	   4.2656	 0.00106 	   4.2656	 0.00089 	1485778.8192	 0.00180 
	 504	15027143.8958	 0.00086 	5009047.9653	 0.00230 	500904.7965	 0.00710 	   4.2741	 0.00106 	   4.2741	 0.00089 	1488729.7205	 0.00225 
	 505	15056930.1077	 0.00086 	5018976.7026	 0.00229 	501897.6703	 0.00701 	   4.2826	 0.00106 	   4.2826	 0.00089 	1491680.6218	 0.00315 
	 506	15086716.3196	 0.00086 	5028905.4399	 0.00229 	502890.5440	 0.00693 	   4.2911	 0.00107 	   4.2911	 0.00089 	1494631.5231	 0.00158 
	 507	15116502.5314	 0.00086 	5038834.1771	 0.00229 	503883.4177	 0.00684 	   4.2995	 0.00107 	   4.2995	 0.00089 	1497582.4245	 0.00338 
	 508	15146288.7433	 0.00086 	5048762.9144	 0.00229 	504876.2914	 0.00675 	   4.3080	 0.00107 	   4.3080	 0.00089 	1500533.3258	 0.00090 
	 509	15176074.9552	 0.00086 	5058691.6517	 0.00229 	505869.1652	 0.00667 	   4.3165	 0.00107 	   4.3165	 0.00089 	1503484.2271	 0.00158 
	 510	15205861.1671	 0.00086 	5068620.3890	 0.00229 	506862.0389	 0.00659 	   4.3249	 0.00107 	   4.3249	 0.00089 	1506435.1285	 0.00225 
	 511	15235647.3790	 0.00086 	5078549.1263	 0.00229 	507854.9126	 0.00650 	   4.3334	 0.00108 	   4.3334	 0.00089 	1509386.0298	 0.00135 
	 512	15265433.5909	 0.00086 	5088477.8636	 0.00229 	508847.7864	 0.00642 	   4.3419	 0.00108 	   4.3419	 0.00089 	1512336.9311	 0.00158 
	 513	15295219.8027	 0.00086 	5098406.6009	 0.00229 	509840.6601	 0.00634 	   4.3504	 0.00108 	   4.3504	 0.00089 	1515287.8324	 0.00158 
	 514	15325006.0146	 0.00086 	5108335.3382	 0.00229 	510833.5338	 0.00626 	   4.3588	 0.00108 	   4.3588	 0.00089 	1518238.7338	 0.00113 
	 515	15354792.2265	 0.00086 	5118264.0755	 0.00229 	511826.4076	 0.00618 	   4.3673	 0.00108 	   4.3673	 0.00089 	1521189.6351	 0.00270 
	 516	15384578.4384	 0.00086 	5128192.8128	 0.00228 	512819.2813	 0.00610 	   4.3758	 0.00108 	   4.3758	 0.00089 	1524140.5364	 0.00113 
	 517	15414364.6503	 0.00086 	5138121.5501	 0.00228 	513812.1550	 0.00603 	   4.3843	 0.00108 	   4.3843	 0.00089 	1527091.4378	 0.00090 
	 518	15444150.8622	 0.00086 	5148050.2874	 0.00228 	514805.0287	 0.00595 	   4.3927	 0.00108 	   4.3927	 0.00089 	1530042.3391	 0.00203 
	 519	15473937.0741	 0.00086 	5157979.0247	 0.00228 	515797.9025	 0.00587 	   4.4012	 0.00108 	   4.4012	 0.00089 	1532993.2404	 0.00180 
	 520	15503723.2859	 0.00086 	5167907.7620	 0.00228 	516790.7762	 0.00580 	   4.4097	 0.00108 	   4.4097	 0.00089 	1535944.1418	 0.00203 
	 521	15533509.4978	 0.00086 	5177836.4993	 0.00228 	517783.6499	 0.00573 	   4.4181	 0.00108 	   4.4181	 0.00090 	1538895.0431	 0.00158 
	 522	15563295.7097	 0.00086 	5187765.2366	 0.00228 	518776.5237	 0.00565 	   4.4266	 0.00108 	   4.4266	 0.00090 	1541845.9444	 0.00135 
	 523	15593081.9216	 0.00086 	5197693.9739	 0.00228 	519769.3974	 0.00558 	   4.4351	 0.00108 	   4.4351	 0.00090 	1544796.8457	 0.00180 
	 524	15622868.1335	 0.00086 	5207622.7112	 0.00228 	520762.2711	 0.00551 	   4.4436	 0.00108 	   4.4436	 0.00090 	1547747.7471	 0.00180 
	 525	15652654.3454	 0.00086 	5217551.4485	 0.00228 	521755.1448	 0.00544 	   4.4520	 0.00107 	   4.4520	 0.00090 	1550698.6484	 0.00158 
	 526	15682440.5572	 0.00086 	5227480.1857	 0.00228 	522748.0186	 0.00537 	   4.4605	 0.00107 	   4.4605	 0.00090 	1553649.5497	 0.00315 
	 527	15712226.7691	 0.00086 	5237408.9230	 0.00228 	523740.8923	 0.00530 	   4.4690	 0.00107 	   4.4690	 0.00090 	1556600.4511	 0.00090 
	 528	15742012.9810	 0.00086 	5247337.6603	 0.00227 	524733.7660	 0.00524 	   4.4774	 0.00107 	   4.4774	 0.00090 	1559551.3524	 0.00135 
	 529	15771799.1929	 0.00086 	5257266.3976	 0.00227 	525726.6398	 0.00517 	   4.4859	 0.00106 	   4.4859	 0.00090 	1562502.2537	 0.00113 
	 530	15801585.4048	 0.00086 	5267195.1349	 0.00227 	526719.5135	 0.00510 	   4.4944	 0.00106 	   4.4944	 0.00090 	1565453.1550	 0.00113 
	 531	15831371.6167	 0.00086 	5277123.8722	 0.00227 	527712.3872	 0.00504 	   4.5029	 0.00106 	   4.5029	 0.00090 	1568404.0564	 0.00225 
	 532	15861157.8286	 0.00086 	5287052.6095	 0.00227 	528705.2610	 0.00498 	   4.5113	 0.00106 	   4.5113	 0.00090 	1571354.9577	 0.00113 
	 533	15890944.0404	 0.00086 	5296981.3468	 0.00227 	529698.1347	 0.00491 	   4.5198	 0.00106 	   4.5198	 0.00090 	1574305.8590	 0.00135 
	 534	15920730.2523	 0.00086 	5306910.0841	 0.00227 	530691.0084	 0.00485 	   4.5283	 0.00105 	   4.5283	 0.00090 	1577256.7604	 0.00158 
	 535	15950516.4642	 0.00086 	5316838.8214	 0.00227 	531683.8821	 0.00479 	   4.5367	 0.00105 	   4.5367	 0.00090 	1580207.6617	 0.00113 
	 536	15980302.6761	 0.00086 	5326767.5587	 0.00227 	532676.7559	 0.00473 	   4.5452	 0.00105 	   4.5452	 0.00090 	1583158.5630	 0.00090 
	 537	16010088.8880	 0.00086 	5336696.2960	 0.00227 	533669.6296	 0.00467 	   4.5537	 0.00105 	   4.5537	 0.00090 	1586109.4643	 0.00248 
	 538	16039875.0999	 0.00086 	5346625.0333	 0.00227 	534662.5033	 0.00461 	   4.5622	 0.00106 	   4.5622	 0.00089 	1589060.3657	 0.00113 
	 539	16069661.3117	 0.00086 	5356553.7706	 0.00227 	535655.3771	 0.00455 	   4.5706	 0.00106 	   4.5706	 0.00089 	1592011.2670	 0.00203 
	 540	16099447.5236	 0.00086 	5366482.5079	 0.00226 	536648.2508	 0.00449 	   4.5791	 0.00106 	   4.5791	 0.00089 	1594962.1683	 0.00113 
	 541	16129233.7355	 0.00086 	5376411.2452	 0.00226 	537641.1245	 0.00443 	   4.5876	 0.00106 	   4.5876	 0.00089 	1597913.0697	 0.00113 
	 542	16159019.9474	 0.00086 	5386339.9825	 0.00226 	538633.9982	 0.00438 	   4.5961	 0.00106 	   4.5961	 0.00089 	1600863.9710	 0.00158 
	 543	16188806.1593	 0.00086 	5396268.7198	 0.00226 	539626.8720	 0.00432 	   4.6045	 0.00106 	   4.6045	 0.00089 	1603814.8723	 0.00270 
	 544	16218592.3712	 0.00086 	5406197.4571	 0.00226 	540619.7457	 0.00426 	   4.6130	 0.00106 	   4.6130	 0.00089 	1606765.7736	 0.00090 
	 545	16248378.5831	 0.00086 	5416126.1944	 0.00226 	541612.6194	 0.00421 	   4.6215	 0.00107 	   4.6215	 0.00088 	1609716.6750	 0.00180 
	 546	16278164.7949	 0.00086 	5426054.9316	 0.00226 	542605.4932	 0.00416 	   4.6299	 0.00107 	   4.6299	 0.00088 	1612667.5763	 0.00113 
	 547	16307951.0068	 0.00086 	5435983.6689	 0.00226 	543598.3669	 0.00410 	   4.6384	 0.00107 	   4.6384	 0.00088 	1615618.4776	 0.00113 
	 548	16337737.2187	 0.00086 	5445912.4062	 0.00226 	544591.2406	 0.00405 	   4.6469	 0.00107 	   4.6469	 0.00088 	1618569.3790	 0.00113 
	 549	16367523.4306	 0.00086 	5455841.1435	 0.00226 	545584.1144	 0.00400 	   4.6554	 0.00106 	   4.6554	 0.00088 	1621520.2803	 0.00113 
	 550	16397309.6425	 0.00086 	5465769.8808	 0.00226 	546576.9881	 0.00395 	   4.6638	 0.00106 	   4.6638	 0.00088 	1624471.1816	 0.00248 
	 551	16427095.8544	 0.00086 	5475698.6181	 0.00226 	547569.8618	 0.00390 	   4.6723	 0.00106 	   4.6723	 0.00088 	1627422.0830	 0.00248 
	 552	16456882.0662	 0.00086 	5485627.3554	 0.00226 	548562.7355	 0.00385 	   4.6808	 0.00106 	   4.6808	 0.00087 	1630372.9843	 0.00158 
	 553	16486668.2781	 0.00086 	5495556.0927	 0.00225 	549555.6093	 0.00380 	   4.6892	 0.00106 	   4.6892	 0.00087 	1633323.8856	 0.00023 
	 554	16516454.4900	 0.00086 	5505484.8300	 0.00225 	550548.4830	 0.00375 	   4.6977	 0.00106 	   4.6977	 0.00087 	1636274.7869	 0.00180 
	 555	16546240.7019	 0.00086 	5515413.5673	 0.00225 	551541.3567	 0.00370 	   4.7062	 0.00105 	   4.7062	 0.00087 	1639225.6883	 0.00180 
	 556	16576026.9138	 0.00086 	5525342.3046	 0.00225 	552534.2305	 0.00365 	   4.7147	 0.00105 	   4.7147	 0.00087 	1642176.5896	 0.00270 
	 557	16605813.1257	 0.00086 	5535271.0419	 0.00225 	553527.1042	 0.00360 	   4.7231	 0.00105 	   4.7231	 0.00087 	1645127.4909	 0.00180 
	 558	16635599.3376	 0.00086 	5545199.7792	 0.00225 	554519.9779	 0.00356 	   4.7316	 0.00105 	   4.7316	 0.00086 	1648078.3923	 0.00180 
	 559	16665385.5494	 0.00086 	5555128.5165	 0.00225 	555512.8516	 0.00351 	   4.7401	 0.00105 	   4.7401	 0.00086 	1651029.2936	 0.00135 
	 560	16695171.7613	 0.00086 	5565057.2538	 0.00225 	556505.7254	 0.00347 	   4.7485	 0.00104 	   4.7485	 0.00086 	1653980.1949	 0.00090 
	 561	16724957.9732	 0.00086 	5574985.9911	 0.00225 	557498.5991	 0.00342 	   4.7570	 0.00104 	   4.7570	 0.00086 	1656931.0962	 0.00158 
	 562	16754744.1851	 0.00086 	5584914.7284	 0.00225 	558491.4728	 0.00338 	   4.7655	 0.00104 	   4.7655	 0.00085 	1659881.9976	 0.00158 
	 563	16784530.3970	 0.00086 	5594843.4657	 0.00225 	559484.3466	 0.00333 	   4.7740	 0.00104 	   4.7740	 0.00085 	1662832.8989	 0.00293 
	 564	16814316.6089	 0.00086 	5604772.2030	 0.00225 	560477.2203	 0.00329 	   4.7824	 0.00104 	   4.7824	 0.00085 	1665783.8002	 0.00180 
	 565	16844102.8207	 0.00086 	5614700.9402	 0.00225 	561470.0940	 0.00325 	   4.7909	 0.00104 	   4.7909	 0.00085 	1668734.7016	 0.00270 
	 566	16873889.0326	 0.00086 	5624629.6775	 0.00224 	562462.9678	 0.00321 	   4.7994	 0.00104 	   4.7994	 0.00085 	1671685.6029	 0.00090 
	 567	16903675.2445	 0.00086 	5634558.4148	 0.00224 	563455.8415	 0.00317 	   4.8079	 0.00104 	   4.8079	 0.00084 	1674636.5042	 0.00158 
	 568	16933461.4564	 0.00086 	5644487.1521	 0.00224 	564448.7152	 0.00313 	   4.8163	 0.00104 	   4.8163	 0.00084 	1677587.4055	 0.00090 
	 569	16963247.6683	 0.00086 	5654415.8894	 0.00224 	565441.5889	 0.00309 	   4.8248	 0.00104 	   4.8248	 0.00084 	1680538.3069	 0.00180 
	 570	16993033.8802	 0.00086 	5664344.6267	 0.00224 	566434.4627	 0.00305 	   4.8333	 0.00104 	   4.8333	 0.00084 	1683489.2082	 0.00045 
	 571	17022820.0921	 0.00086 	5674273.3640	 0.00224 	567427.3364	 0.00301 	   4.8417	 0.00104 	   4.8417	 0.00084 	1686440.1095	 0.00158 
	 572	17052606.3039	 0.00086 	5684202.1013	 0.00224 	568420.2101	 0.00297 	   4.8502	 0.00103 	   4.8502	 0.00084 	1689391.0109	 0.00180 
	 573	17082392.5158	 0.00086 	5694130.8386	 0.00224 	569413.0839	 0.00293 	   4.8587	 0.00103 	   4.8587	 0.00084 	1692341.9122	 0.00135 
	 574	17112178.7277	 0.00086 	5704059.5759	 0.00224 	570405.9576	 0.00289 	   4.8672	 0.00103 	   4.8672	 0.00084 	1695292.8135	 0.00158 
	 575	17141964.9396	 0.00086 	5713988.3132	 0.00224 	571398.8313	 0.00285 	   4.8756	 0.00103 	   4.8756	 0.00084 	1698243.7148	 0.00248 
	 576	17171751.1515	 0.00086 	5723917.0505	 0.00224 	572391.7050	 0.00282 	   4.8841	 0.00103 	   4.8841	 0.00084 	1701194.6162	 0.00293 
	 577	17201537.3634	 0.00086 	5733845.7878	 0.00224 	573384.5788	 0.00278 	   4.8926	 0.00103 	   4.8926	 0.00085 	1704145.5175	 0.00158 
	 578	17231323.5752	 0.00086 	5743774.5251	 0.00224 	574377.4525	 0.00274 	   4.9010	 0.00103 	   4.9010	 0.00085 	1707096.4188	 0.00113 
	 579	17261109.7871	 0.00086 	5753703.2624	 0.00224 	575370.3262	 0.00271 	   4.9095	 0.00103 	   4.9095	 0.00085 	1710047.3202	 0.00068 
	 580	17290895.9990	 0.00086 	5763631.9997	 0.00223 	576363.2000	 0.00267 	   4.9180	 0.00103 	   4.9180	 0.00086 	1712998.2215	 0.00225 
	 581	17320682.2109	 0.00086 	5773560.7370	 0.00223 	577356.0737	 0.00264 	   4.9265	 0.00103 	   4.9265	 0.00086 	1715949.1228	 0.00158 
	 582	17350468.4228	 0.00086 	5783489.4743	 0.00223 	578348.9474	 0.00261 	   4.9349	 0.00103 	   4.9349	 0.00086 	1718900.0242	 0.00180 
	 583	17380254.6347	 0.00086 	5793418.2116	 0.00223 	579341.8212	 0.00257 	   4.9434	 0.00103 	   4.9434	 0.00087 	1721850.9255	 0.00090 
	 584	17410040.8466	 0.00086 	5803346.9489	 0.00223 	580334.6949	 0.00254 	   4.9519	 0.00103 	   4.9519	 0.00087 	1724801.8268	 0.00090 
	 585	17439827.0584	 0.00086 	5813275.6861	 0.00223 	581327.5686	 0.00251 	   4.9603	 0.00103 	   4.9603	 0.00087 	1727752.7281	 0.00090 
	 586	17469613.2703	 0.00086 	5823204.4234	 0.00223 	582320.4423	 0.00247 	   4.9688	 0.00103 	   4.9688	 0.00087 	1730703.6295	 0.00068 
	 587	17499399.4822	 0.00086 	5833133.1607	 0.00223 	583313.3161	 0.00244 	   4.9773	 0.00104 	   4.9773	 0.00088 	1733654.5308	 0.00158 
	 588	17529185.6941	 0.00086 	5843061.8980	 0.00223 	584306.1898	 0.00241 	   4.9858	 0.00104 	   4.9858	 0.00088 	1736605.4321	 0.00090 
	 589	17558971.9060	 0.00086 	5852990.6353	 0.00223 	585299.0635	 0.00238 	   4.9942	 0.00104 	   4.9942	 0.00088 	1739556.3335	 0.00180 
	 590	17588758.1179	 0.00086 	5862919.3726	 0.00223 	586291.9373	 0.00235 	   5.0027	 0.00104 	   5.0027	 0.00088 	1742507.2348	 0.00203 
	 591	17618544.3297	 0.00086 	5872848.1099	 0.00223 	587284.8110	 0.00232 	   5.0112	 0.00104 	   5.0112	 0.00088 	1745458.1361	 0.00113 
	 592	17648330.5416	 0.00085 	5882776.8472	 0.00223 	588277.6847	 0.00229 	   5.0197	 0.00104 	   5.0197	 0.00088 	1748409.0374	 0.00203 
	 593	17678116.7535	 0.00085 	5892705.5845	 0.00223 	589270.5585	 0.00226 	   5.0281	 0.00104 	   5.0281	 0.00088 	1751359.9388	 0.00113 
	 594	17707902.9654	 0.00085 	5902634.3218	 0.00223 	590263.4322	 0.00223 	   5.0366	 0.00104 	   5.0366	 0.00088 	1754310.8401	 0.00225 
	 595	17737689.1773	 0.00085 	5912563.0591	 0.00222 	591256.3059	 0.00220 	   5.0451	 0.00104 	   5.0451	 0.00088 	1757261.7414	 0.00113 
	 596	17767475.3892	 0.00085 	5922491.7964	 0.00222 	592249.1796	 0.00217 	   5.0535	 0.00104 	   5.0535	 0.00088 	1760212.6428	 0.00113 
	 597	17797261.6011	 0.00085 	5932420.5337	 0.00222 	593242.0534	 0.00214 	   5.0620	 0.00104 	   5.0620	 0.00088 	1763163.5441	 0.00135 
	 598	17827047.8129	 0.00085 	5942349.2710	 0.00222 	594234.9271	 0.00212 	   5.0705	 0.00104 	   5.0705	 0.00088 	1766114.4454	 0.00158 
	 599	17856834.0248	 0.00085 	5952278.0083	 0.00222 	595227.8008	 0.00209 	   5.0790	 0.00104 	   5.0790	 0.00088 	1769065.3467	 0.00135 
	 600	17886620.2367	 0.00085 	5962206.7456	 0.00222 	596220.6746	 0.00206 	   5.0874	 0.00104 	   5.0874	 0.00087 	1772016.2481	 0.00113 
	 601	17916406.4486	 0.00085 	5972135.4829	 0.00222 	597213.5483	 0.00204 	   5.0959	 0.00104 	   5.0959	 0.00087 	1774967.1494	 0.00180 
	 602	17946192.6605	 0.00085 	5982064.2202	 0.00222 	598206.4220	 0.00201 	   5.1044	 0.00103 	   5.1044	 0.00087 	1777918.0507	 0.00090 
	 603	17975978.8724	 0.00085 	5991992.9575	 0.00222 	599199.2957	 0.00198 	   5.1128	 0.00103 	   5.1128	 0.00087 	1780868.9521	 0.00315 
	 604	18005765.0842	 0.00085 	6001921.6947	 0.00222 	600192.1695	 0.00196 	   5.1213	 0.00103 	   5.1213	 0.00087 	1783819.8534	 0.00270 
	 605	18035551.2961	 0.00085 	6011850.4320	 0.00222 	601185.0432	 0.00193 	   5.1298	 0.00103 	   5.1298	 0.00086 	1786770.7547	 0.00113 
	 606	18065337.5080	 0.00085 	6021779.1693	 0.00222 	602177.9169	 0.00191 	   5.1383	 0.00103 	   5.1383	 0.00086 	1789721.6560	 0.00068 
	 607	18095123.7199	 0.00085 	6031707.9066	 0.00222 	603170.7907	 0.00188 	   5.1467	 0.00103 	   5.1467	 0.00086 	1792672.5574	 0.00203 
	 608	18124909.9318	 0.00085 	6041636.6439	 0.00222 	604163.6644	 0.00186 	   5.1552	 0.00103 	   5.1552	 0.00085 	1795623.4587	 0.00158 
	 609	18154696.1437	 0.00085 	6051565.3812	 0.00222 	605156.5381	 0.00183 	   5.1637	 0.00102 	   5.1637	 0.00085 	1798574.3600	 0.00158 
	 610	18184482.3556	 0.00085 	6061494.1185	 0.00222 	606149.4119	 0.00181 	   5.1721	 0.00102 	   5.1721	 0.00085 	1801525.2614	 0.00180 
	 611	18214268.5674	 0.00085 	6071422.8558	 0.00221 	607142.2856	 0.00179 	   5.1806	 0.00102 	   5.1806	 0.00084 	1804476.1627	 0.00293 
	 612	18244054.7793	 0.00085 	6081351.5931	 0.00221 	608135.1593	 0.00176 	   5.1891	 0.00102 	   5.1891	 0.00084 	1807427.0640	 0.00158 
	 613	18273840.9912	 0.00085 	6091280.3304	 0.00221 	609128.0330	 0.00174 	   5.1976	 0.00102 	   5.1976	 0.00084 	1810377.9654	 0.00135 
	 614	18303627.2031	 0.00085 	6101209.0677	 0.00221 	610120.9068	 0.00172 	   5.2060	 0.00102 	   5.2060	 0.00083 	1813328.8667	 0.00113 
	 615	18333413.4150	 0.00085 	6111137.8050	 0.00221 	611113.7805	 0.00170 	   5.2145	 0.00101 	   5.2145	 0.00083 	1816279.7680	 0.00158 
	 616	18363199.6269	 0.00085 	6121066.5423	 0.00221 	612106.6542	 0.00168 	   5.2230	 0.00101 	   5.2230	 0.00083 	1819230.6693	 0.00180 
	 617	18392985.8387	 0.00085 	6130995.2796	 0.00221 	613099.5280	 0.00165 	   5.2315	 0.00101 	   5.2315	 0.00083 	1822181.5707	 0.00135 
	 618	18422772.0506	 0.00085 	6140924.0169	 0.00221 	614092.4017	 0.00163 	   5.2399	 0.00101 	   5.2399	 0.00082 	1825132.4720	 0.00090 
	 619	18452558.2625	 0.00085 	6150852.7542	 0.00221 	615085.2754	 0.00161 	   5.2484	 0.00100 	   5.2484	 0.00082 	1828083.3733	 0.00135 
	 620	18482344.4744	 0.00085 	6160781.4915	 0.00221 	616078.1491	 0.00159 	   5.2569	 0.00100 	   5.2569	 0.00082 	1831034.2747	 0.00158 
	 621	18512130.6863	 0.00085 	6170710.2288	 0.00221 	617071.0229	 0.00157 	   5.2653	 0.00100 	   5.2653	 0.00082 	1833985.1760	 0.00180 
	 622	18541916.8982	 0.00085 	6180638.9661	 0.00221 	618063.8966	 0.00155 	   5.2738	 0.00100 	   5.2738	 0.00081 	1836936.0773	 0.00180 
	 623	18571703.1101	 0.00085 	6190567.7034	 0.00221 	619056.7703	 0.00153 	   5.2823	 0.00100 	   5.2823	 0.00081 	1839886.9786	 0.00135 
	 624	18601489.3219	 0.00085 	6200496.4406	 0.00221 	620049.6441	 0.00151 	   5.2908	 0.00099 	   5.2908	 0.00081 	1842837.8800	 0.00135 
	 625	18631275.5338	 0.00085 	6210425.1779	 0.00221 	621042.5178	 0.00149 	   5.2992	 0.00099 	   5.2992	 0.00081 	1845788.7813	 0.00180 
	 626	18661061.7457	 0.00085 	6220353.9152	 0.00221 	622035.3915	 0.00147 	   5.3077	 0.00099 	   5.3077	 0.00081 	1848739.6826	 0.00270 
	 627	18690847.9576	 0.00085 	6230282.6525	 0.00221 	623028.2653	 0.00145 	   5.3162	 0.00099 	   5.3162	 0.00081 	1851690.5840	 0.00158 
	 628	18720634.1695	 0.00085 	6240211.3898	 0.00220 	624021.1390	 0.00144 	   5.3246	 0.00099 	   5.3246	 0.00081 	1854641.4853	 0.00045 
	 629	18750420.3814	 0.00085 	6250140.1271	 0.00220 	625014.0127	 0.00142 	   5.3331	 0.00099 	   5.3331	 0.00081 	1857592.3866	 0.00270 
	 630	18780206.5932	 0.00085 	6260068.8644	 0.00220 	626006.8864	 0.00140 	   5.3416	 0.00099 	   5.3416	 0.00081 	1860543.2879	 0.00135 
	 631	18809992.8051	 0.00085 	6269997.6017	 0.00220 	626999.7602	 0.00138 	   5.3501	 0.00098 	   5.3501	 0.00081 	1863494.1893	 0.00158 
	 632	18839779.0170	 0.00085 	6279926.3390	 0.00220 	627992.6339	 0.00136 	   5.3585	 0.00098 	   5.3585	 0.00081 	1866445.0906	 0.00203 
	 633	18869565.2289	 0.00085 	6289855.0763	 0.00220 	628985.5076	 0.00135 	   5.3670	 0.00098 	   5.3670	 0.00081 	1869395.9919	 0.00180 
	 634	18899351.4408	 0.00085 	6299783.8136	 0.00220 	629978.3814	 0.00133 	   5.3755	 0.00098 	   5.3755	 0.00081 	1872346.8933	 0.00090 
	 635	18929137.6527	 0.00085 	6309712.5509	 0.00220 	630971.2551	 0.00131 	   5.3839	 0.00098 	   5.3839	 0.00081 	1875297.7946	 0.00135 
	 636	18958923.8646	 0.00085 	6319641.2882	 0.00220 	631964.1288	 0.00130 	   5.3924	 0.00097 	   5.3924	 0.00081 	1878248.6959	 0.00158 
	 637	18988710.0764	 0.00085 	6329570.0255	 0.00220 	632957.0025	 0.00128 	   5.4009	 0.00097 	   5.4009	 0.00081 	1881199.5972	 0.00068 
	 638	19018496.2883	 0.00085 	6339498.7628	 0.00220 	633949.8763	 0.00126 	   5.4094	 0.00097 	   5.4094	 0.00081 	1884150.4986	 0.00158 
	 639	19048282.5002	 0.00085 	6349427.5001	 0.00220 	634942.7500	 0.00125 	   5.4178	 0.00097 	   5.4178	 0.00081 	1887101.3999	 0.00270 
	 640	19078068.7121	 0.00085 	6359356.2374	 0.00220 	635935.6237	 0.00123 	   5.4263	 0.00096 	   5.4263	 0.00081 	1890052.3012	 0.00135 
	 641	19107854.9240	 0.00085 	6369284.9747	 0.00220 	636928.4975	 0.00121 	   5.4348	 0.00096 	   5.4348	 0.00081 	1893003.2026	 0.00225 
	 642	19137641.1359	 0.00085 	6379213.7120	 0.00220 	637921.3712	 0.00120 	   5.4433	 0.00096 	   5.4433	 0.00081 	1895954.1039	 0.00248 
	 643	19167427.3477	 0.00085 	6389142.4492	 0.00220 	638914.2449	 0.00118 	   5.4517	 0.00096 	   5.4517	 0.00081 	1898905.0052	 0.00270 
	 644	19197213.5596	 0.00085 	6399071.1865	 0.00220 	639907.1187	 0.00117 	   5.4602	 0.00096 	   5.4602	 0.00081 	1901855.9065	 0.00203 
	 645	19226999.7715	 0.00085 	6408999.9238	 0.00220 	640899.9924	 0.00115 	   5.4687	 0.00096 	   5.4687	 0.00081 	1904806.8079	 0.00135 
	 646	19256785.9834	 0.00085 	6418928.6611	 0.00219 	641892.8661	 0.00114 	   5.4771	 0.00095 	   5.4771	 0.00081 	1907757.7092	 0.00158 
	 647	19286572.1953	 0.00085 	6428857.3984	 0.00219 	642885.7398	 0.00113 	   5.4856	 0.00095 	   5.4856	 0.00081 	1910708.6105	 0.00203 
	 648	19316358.4072	 0.00085 	6438786.1357	 0.00219 	643878.6136	 0.00111 	   5.4941	 0.00095 	   5.4941	 0.00081 	1913659.5119	 0.00203 
	 649	19346144.6191	 0.00085 	6448714.8730	 0.00219 	644871.4873	 0.00110 	   5.5026	 0.00095 	   5.5026	 0.00081 	1916610.4132	 0.00135 
	 650	19375930.8309	 0.00085 	6458643.6103	 0.00219 	645864.3610	 0.00108 	   5.5110	 0.00095 	   5.5110	 0.00081 	1919561.3145	 0.00135 
	 651	19405717.0428	 0.00085 	6468572.3476	 0.00219 	646857.2348	 0.00107 	   5.5195	 0.00095 	   5.5195	 0.00082 	1922512.2159	 0.00203 
	 652	19435503.2547	 0.00085 	6478501.0849	 0.00219 	647850.1085	 0.00106 	   5.5280	 0.00095 	   5.5280	 0.00082 	1925463.1172	 0.00158 
	 653	19465289.4666	 0.00085 	6488429.8222	 0.00219 	648842.9822	 0.00104 	   5.5364	 0.00095 	   5.5364	 0.00082 	1928414.0185	 0.00158 
	 654	19495075.6785	 0.00085 	6498358.5595	 0.00219 	649835.8559	 0.00103 	   5.5449	 0.00094 	   5.5449	 0.00082 	1931364.9198	 0.00113 
	 655	19524861.8904	 0.00085 	6508287.2968	 0.00219 	650828.7297	 0.00102 	   5.5534	 0.00094 	   5.5534	 0.00082 	1934315.8212	 0.00158 
	 656	19554648.1022	 0.00085 	6518216.0341	 0.00219 	651821.6034	 0.00100 	   5.5619	 0.00094 	   5.5619	 0.00082 	1937266.7225	 0.00180 
	 657	19584434.3141	 0.00085 	6528144.7714	 0.00219 	652814.4771	 0.00099 	   5.5703	 0.00094 	   5.5703	 0.00082 	1940217.6238	 0.00203 
	 658	19614220.5260	 0.00085 	6538073.5087	 0.00219 	653807.3509	 0.00098 	   5.5788	 0.00094 	   5.5788	 0.00082 	1943168.5252	 0.00180 
	 659	19644006.7379	 0.00085 	6548002.2460	 0.00219 	654800.2246	 0.00097 	   5.5873	 0.00094 	   5.5873	 0.00082 	1946119.4265	 0.00270 
	 660	19673792.9498	 0.00085 	6557930.9833	 0.00219 	655793.0983	 0.00095 	   5.5957	 0.00093 	   5.5957	 0.00083 	1949070.3278	 0.00248 
	 661	19703579.1617	 0.00085 	6567859.7206	 0.00219 	656785.9721	 0.00094 	   5.6042	 0.00093 	   5.6042	 0.00083 	1952021.2291	 0.00135 
	 662	19733365.3736	 0.00085 	6577788.4579	 0.00219 	657778.8458	 0.00093 	   5.6127	 0.00093 	   5.6127	 0.00083 	1954972.1305	 0.00158 
	 663	19763151.5854	 0.00085 	6587717.1951	 0.00219 	658771.7195	 0.00092 	   5.6212	 0.00093 	   5.6212	 0.00083 	1957923.0318	 0.00203 
	 664	19792937.7973	 0.00085 	6597645.9324	 0.00219 	659764.5932	 0.00091 	   5.6296	 0.00093 	   5.6296	 0.00083 	1960873.9331	 0.00180 
	 665	19822724.0092	 0.00085 	6607574.6697	 0.00219 	660757.4670	 0.00090 	   5.6381	 0.00093 	   5.6381	 0.00083 	1963824.8345	 0.00090 
	 666	19852510.2211	 0.00085 	6617503.4070	 0.00218 	661750.3407	 0.00089 	   5.6466	 0.00092 	   5.6466	 0.00083 	1966775.7358	 0.00270 
	 667	19882296.4330	 0.00085 	6627432.1443	 0.00218 	662743.2144	 0.00087 	   5.6551	 0.00092 	   5.6551	 0.00083 	1969726.6371	 0.00225 
	 668	19912082.6449	 0.00085 	6637360.8816	 0.00218 	663736.0882	 0.00086 	   5.6635	 0.00092 	   5.6635	 0.00083 	1972677.5384	 0.00203 
	 669	19941868.8567	 0.00085 	6647289.6189	 0.00218 	664728.9619	 0.00085 	   5.6720	 0.00092 	   5.6720	 0.00083 	1975628.4398	 0.00113 
	 670	19971655.0686	 0.00085 	6657218.3562	 0.00218 	665721.8356	 0.00084 	   5.6805	 0.00091 	   5.6805	 0.00083 	1978579.3411	 0.00113 
	 671	20001441.2805	 0.00085 	6667147.0935	 0.00218 	666714.7094	 0.00083 	   5.6889	 0.00091 	   5.6889	 0.00083 	1981530.2424	 0.00090 
	 672	20031227.4924	 0.00085 	6677075.8308	 0.00218 	667707.5831	 0.00082 	   5.6974	 0.00091 	   5.6974	 0.00084 	1984481.1438	 0.00135 
	 673	20061013.7043	 0.00085 	6687004.5681	 0.00218 	668700.4568	 0.00081 	   5.7059	 0.00090 	   5.7059	 0.00084 	1987432.0451	 0.00203 
	 674	20090799.9162	 0.00085 	6696933.3054	 0.00218 	669693.3305	 0.00080 	   5.7144	 0.00090 	   5.7144	 0.00084 	1990382.9464	 0.00180 
	 675	20120586.1281	 0.00085 	6706862.0427	 0.00218 	670686.2043	 0.00079 	   5.7228	 0.00089 	   5.7228	 0.00084 	1993333.8477	 0.00158 
	 676	20150372.3399	 0.00085 	6716790.7800	 0.00218 	671679.0780	 0.00078 	   5.7313	 0.00089 	   5.7313	 0.00084 	1996284.7491	 0.00203 
	 677	20180158.5518	 0.00085 	6726719.5173	 0.00218 	672671.9517	 0.00077 	   5.7398	 0.00088 	   5.7398	 0.00084 	1999235.6504	 0.00000 
	 678	20209944.7637	 0.00085 	6736648.2546	 0.00218 	673664.8255	 0.00076 	   5.7482	 0.00088 	   5.7482	 0.00084 	2002186.5517	 0.00203 
	 679	20239730.9756	 0.00085 	6746576.9919	 0.00218 	674657.6992	 0.00075 	   5.7567	 0.00087 	   5.7567	 0.00084 	2005137.4531	 0.00180 
	 680	20269517.1875	 0.00085 	6756505.7292	 0.00218 	675650.5729	 0.00074 	   5.7652	 0.00087 	   5.7652	 0.00084 	2008088.3544	 0.00225 
	 681	20299303.3994	 0.00085 	6766434.4665	 0.00218 	676643.4466	 0.00073 	   5.7737	 0.00086 	   5.7737	 0.00084 	2011039.2557	 0.00158 
	 682	20329089.6112	 0.00085 	6776363.2037	 0.00218 	677636.3204	 0.00073 	   5.7821	 0.00085 	   5.7821	 0.00084 	2013990.1571	 0.00270 
	 683	20358875.8231	 0.00085 	6786291.9410	 0.00218 	678629.1941	 0.00072 	   5.7906	 0.00085 	   5.7906	 0.00084 	2016941.0584	 0.00113 
	 684	20388662.0350	 0.00085 	6796220.6783	 0.00218 	679622.0678	 0.00071 	   5.7991	 0.00084 	   5.7991	 0.00084 	2019891.9597	 0.00225 
	 685	20418448.2469	 0.00085 	6806149.4156	 0.00218 	680614.9416	 0.00070 	   5.8075	 0.00084 	   5.8075	 0.00084 	2022842.8610	 0.00135 
	 686	20448234.4588	 0.00085 	6816078.1529	 0.00218 	681607.8153	 0.00069 	   5.8160	 0.00083 	   5.8160	 0.00084 	2025793.7624	 0.00315 
	 687	20478020.6707	 0.00085 	6826006.8902	 0.00217 	682600.6890	 0.00068 	   5.8245	 0.00083 	   5.8245	 0.00084 	2028744.6637	 0.00068 
	 688	20507806.8826	 0.00085 	6835935.6275	 0.00217 	683593.5628	 0.00067 	   5.8330	 0.00082 	   5.8330	 0.00084 	2031695.5650	 0.00045 
	 689	20537593.0944	 0.00085 	6845864.3648	 0.00217 	684586.4365	 0.00067 	   5.8414	 0.00082 	   5.8414	 0.00084 	2034646.4664	 0.00158 
	 690	20567379.3063	 0.00085 	6855793.1021	 0.00217 	685579.3102	 0.00066 	   5.8499	 0.00081 	   5.8499	 0.00084 	2037597.3677	 0.00135 
	 691	20597165.5182	 0.00085 	6865721.8394	 0.00217 	686572.1839	 0.00065 	   5.8584	 0.00081 	   5.8584	 0.00084 	2040548.2690	 0.00135 
	 692	20626951.7301	 0.00085 	6875650.5767	 0.00217 	687565.0577	 0.00064 	   5.8669	 0.00080 	   5.8669	 0.00084 	2043499.1703	 0.00158 
	 693	20656737.9420	 0.00085 	6885579.3140	 0.00217 	688557.9314	 0.00063 	   5.8753	 0.00080 	   5.8753	 0.00083 	2046450.0717	 0.00090 
	 694	20686524.1539	 0.00085 	6895508.0513	 0.00217 	689550.8051	 0.00063 	   5.8838	 0.00080 	   5.8838	 0.00083 	2049400.9730	 0.00158 
	 695	20716310.3657	 0.00085 	6905436.7886	 0.00217 	690543.6789	 0.00062 	   5.8923	 0.00079 	   5.8923	 0.00083 	2052351.8743	 0.00293 
	 696	20746096.5776	 0.00085 	6915365.5259	 0.00217 	691536.5526	 0.00061 	   5.9007	 0.00079 	   5.9007	 0.00083 	2055302.7757	 0.00180 
	 697	20775882.7895	 0.00085 	6925294.2632	 0.00217 	692529.4263	 0.00060 	   5.9092	 0.00078 	   5.9092	 0.00083 	2058253.6770	 0.00248 
	 698	20805669.0014	 0.00085 	6935223.0005	 0.00217 	693522.3000	 0.00060 	   5.9177	 0.00078 	   5.9177	 0.00083 	2061204.5783	 0.00225 
	 699	20835455.2133	 0.00085 	6945151.7378	 0.00217 	694515.1738	 0.00059 	   5.9262	 0.00078 	   5.9262	 0.00083 	2064155.4796	 0.00225 
	 700	20865241.4252	 0.00085 	6955080.4751	 0.00217 	695508.0475	 0.00058 	   5.9346	 0.00077 	   5.9346	 0.00083 	2067106.3810	 0.00135 
	 701	20895027.6371	 0.00085 	6965009.2124	 0.00217 	696500.9212	 0.00058 	   5.9431	 0.00077 	   5.9431	 0.00082 	2070057.2823	 0.00090 
	 702	20924813.8489	 0.00085 	6974937.9496	 0.00217 	697493.7950	 0.00057 	   5.9516	 0.00077 	   5.9516	 0.00082 	2073008.1836	 0.00158 
	 703	20954600.0608	 0.00085 	6984866.6869	 0.00217 	698486.6687	 0.00056 	   5.9600	 0.00077 	   5.9600	 0.00082 	2075959.0850	 0.00113 
	 704	20984386.2727	 0.00085 	6994795.4242	 0.00217 	699479.5424	 0.00056 	   5.9685	 0.00076 	   5.9685	 0.00082 	2078909.9863	 0.00270 
	 705	21014172.4846	 0.00085 	7004724.1615	 0.00217 	700472.4162	 0.00055 	   5.9770	 0.00076 	   5.9770	 0.00082 	2081860.8876	 0.00180 
	 706	21043958.6965	 0.00085 	7014652.8988	 0.00217 	701465.2899	 0.00054 	   5.9855	 0.00076 	   5.9855	 0.00082 	2084811.7889	 0.00090 
	 707	21073744.9084	 0.00085 	7024581.6361	 0.00217 	702458.1636	 0.00054 	   5.9939	 0.00076 	   5.9939	 0.00082 	2087762.6903	 0.00113 
	 708	21103531.1202	 0.00085 	7034510.3734	 0.00217 	703451.0373	 0.00053 	   6.0024	 0.00075 	   6.0024	 0.00081 	2090713.5916	 0.00135 
	 709	21133317.3321	 0.00085 	7044439.1107	 0.00216 	704443.9111	 0.00052 	   6.0109	 0.00075 	   6.0109	 0.00081 	2093664.4929	 0.00203 
	 710	21163103.5440	 0.00085 	7054367.8480	 0.00216 	705436.7848	 0.00052 	   6.0193	 0.00075 	   6.0193	 0.00081 	2096615.3943	 0.00338 
	 711	21192889.7559	 0.00085 	7064296.5853	 0.00216 	706429.6585	 0.00051 	   6.0278	 0.00074 	   6.0278	 0.00081 	2099566.2956	 0.00113 
	 712	21222675.9678	 0.00085 	7074225.3226	 0.00216 	707422.5323	 0.00051 	   6.0363	 0.00074 	   6.0363	 0.00081 	2102517.1969	 0.00203 
	 713	21252462.1797	 0.00085 	7084154.0599	 0.00216 	708415.4060	 0.00050 	   6.0448	 0.00074 	   6.0448	 0.00080 	2105468.0983	 0.00158 
	 714	21282248.3916	 0.00085 	7094082.7972	 0.00216 	709408.2797	 0.00049 	   6.0532	 0.00074 	   6.0532	 0.00080 	2108418.9996	 0.00113 
	 715	21312034.6034	 0.00085 	7104011.5345	 0.00216 	710401.1534	 0.00049 	   6.0617	 0.00073 	   6.0617	 0.00080 	2111369.9009	 0.00135 
	 716	21341820.8153	 0.00085 	7113940.2718	 0.00216 	711394.0272	 0.00048 	   6.0702	 0.00073 	   6.0702	 0.00080 	2114320.8022	 0.00180 
	 717	21371607.0272	 0.00085 	7123869.0091	 0.00216 	712386.9009	 0.00048 	   6.0787	 0.00073 	   6.0787	 0.00080 	2117271.7036	 0.00068 
	 718	21401393.2391	 0.00085 	7133797.7464	 0.00216 	713379.7746	 0.00047 	   6.0871	 0.00072 	   6.0871	 0.00079 	2120222.6049	 0.00270 
	 719	21431179.4510	 0.00085 	7143726.4837	 0.00216 	714372.6484	 0.00047 	   6.0956	 0.00072 	   6.0956	 0.00079 	2123173.5062	 0.00113 
	 720	21460965.6629	 0.00085 	7153655.2210	 0.00216 	715365.5221	 0.00046 	   6.1041	 0.00072 	   6.1041	 0.00079 	2126124.4076	 0.00135 
	 721	21490751.8747	 0.00085 	7163583.9582	 0.00216 	716358.3958	 0.00046 	   6.1125	 0.00072 	   6.1125	 0.00079 	2129075.3089	 0.00135 
	 722	21520538.0866	 0.00085 	7173512.6955	 0.00216 	717351.2696	 0.00045 	   6.1210	 0.00071 	   6.1210	 0.00079 	2132026.2102	 0.00158 
	 723	21550324.2985	 0.00085 	7183441.4328	 0.00216 	718344.1433	 0.00044 	   6.1295	 0.00071 	   6.1295	 0.00079 	2134977.1115	 0.00113 
	 724	21580110.5104	 0.00085 	7193370.1701	 0.00216 	719337.0170	 0.00044 	   6.1380	 0.00071 	   6.1380	 0.00079 	2137928.0129	 0.00068 
	 725	21609896.7223	 0.00085 	7203298.9074	 0.00216 	720329.8907	 0.00043 	   6.1464	 0.00071 	   6.1464	 0.00079 	2140878.9142	 0.00113 
	 726	21639682.9342	 0.00085 	7213227.6447	 0.00216 	721322.7645	 0.00043 	   6.1549	 0.00070 	   6.1549	 0.00079 	2143829.8155	 0.00158 
	 727	21669469.1461	 0.00085 	7223156.3820	 0.00216 	722315.6382	 0.00042 	   6.1634	 0.00070 	   6.1634	 0.00079 	2146780.7169	 0.00203 
	 728	21699255.3579	 0.00085 	7233085.1193	 0.00216 	723308.5119	 0.00042 	   6.1718	 0.00070 	   6.1718	 0.00079 	2149731.6182	 0.00203 
	 729	21729041.5698	 0.00085 	7243013.8566	 0.00216 	724301.3857	 0.00042 	   6.1803	 0.00070 	   6.1803	 0.00079 	2152682.5195	 0.00113 
	 730	21758827.7817	 0.00085 	7252942.5939	 0.00216 	725294.2594	 0.00041 	   6.1888	 0.00070 	   6.1888	 0.00079 	2155633.4208	 0.00158 
	 731	21788613.9936	 0.00085 	7262871.3312	 0.00216 	726287.1331	 0.00041 	   6.1973	 0.00069 	   6.1973	 0.00079 	2158584.3222	 0.00113 
	 732	21818400.2055	 0.00085 	7272800.0685	 0.00216 	727280.0068	 0.00040 	   6.2057	 0.00069 	   6.2057	 0.00079 	2161535.2235	 0.00180 
	 733	21848186.4174	 0.00085 	7282728.8058	 0.00215 	728272.8806	 0.00040 	   6.2142	 0.00069 	   6.2142	 0.00079 	2164486.1248	 0.00158 
	 734	21877972.6292	 0.00085 	7292657.5431	 0.00215 	729265.7543	 0.00039 	   6.2227	 0.00069 	   6.2227	 0.00079 	2167437.0262	 0.00158 
	 735	21907758.8411	 0.00085 	7302586.2804	 0.00215 	730258.6280	 0.00039 	   6.2311	 0.00069 	   6.2311	 0.00079 	2170387.9275	 0.00293 
	 736	21937545.0530	 0.00085 	7312515.0177	 0.00215 	731251.5018	 0.00038 	   6.2396	 0.00069 	   6.2396	 0.00079 	2173338.8288	 0.00113 
	 737	21967331.2649	 0.00085 	7322443.7550	 0.00215 	732244.3755	 0.00038 	   6.2481	 0.00069 	   6.2481	 0.00079 	2176289.7301	 0.00180 
	 738	21997117.4768	 0.00085 	7332372.4923	 0.00215 	733237.2492	 0.00038 	   6.2566	 0.00069 	   6.2566	 0.00079 	2179240.6315	 0.00158 
	 739	22026903.6887	 0.00085 	7342301.2296	 0.00215 	734230.1230	 0.00037 	   6.2650	 0.00069 	   6.2650	 0.00079 	2182191.5328	 0.00023 
	 740	22056689.9006	 0.00085 	7352229.9669	 0.00215 	735222.9967	 0.00037 	   6.2735	 0.00069 	   6.2735	 0.00079 	2185142.4341	 0.00203 
	 741	22086476.1124	 0.00085 	7362158.7041	 0.00215 	736215.8704	 0.00036 	   6.2820	 0.00069 	   6.2820	 0.00079 	2188093.3355	 0.00180 
	 742	22116262.3243	 0.00085 	7372087.4414	 0.00215 	737208.7441	 0.00036 	   6.2905	 0.00068 	   6.2905	 0.00079 	2191044.2368	 0.00203 
	 743	22146048.5362	 0.00085 	7382016.1787	 0.00215 	738201.6179	 0.00035 	   6.2989	 0.00068 	   6.2989	 0.00079 	2193995.1381	 0.00293 
	 744	22175834.7481	 0.00085 	7391944.9160	 0.00215 	739194.4916	 0.00035 	   6.3074	 0.00068 	   6.3074	 0.00079 	2196946.0395	 0.00180 
	 745	22205620.9600	 0.00085 	7401873.6533	 0.00215 	740187.3653	 0.00035 	   6.3159	 0.00068 	   6.3159	 0.00079 	2199896.9408	 0.00113 
	 746	22235407.1719	 0.00085 	7411802.3906	 0.00215 	741180.2391	 0.00034 	   6.3243	 0.00068 	   6.3243	 0.00079 	2202847.8421	 0.00113 
	 747	22265193.3837	 0.00085 	7421731.1279	 0.00215 	742173.1128	 0.00034 	   6.3328	 0.00068 	   6.3328	 0.00079 	2205798.7434	 0.00068 
	 748	22294979.5956	 0.00085 	7431659.8652	 0.00215 	743165.9865	 0.00034 	   6.3413	 0.00068 	   6.3413	 0.00079 	2208749.6448	 0.00203 
	 749	22324765.8075	 0.00085 	7441588.6025	 0.00215 	744158.8603	 0.00033 	   6.3498	 0.00068 	   6.3498	 0.00079 	2211700.5461	 0.00158 
	 750	22354552.0194	 0.00085 	7451517.3398	 0.00215 	745151.7340	 0.00033 	   6.3582	 0.00068 	   6.3582	 0.00079 	2214651.4474	 0.00090 
	 751	22384338.2313	 0.00085 	7461446.0771	 0.00215 	746144.6077	 0.00033 	   6.3667	 0.00067 	   6.3667	 0.00079 	2217602.3488	 0.00158 
	 752	22414124.4432	 0.00085 	7471374.8144	 0.00215 	747137.4814	 0.00032 	   6.3752	 0.00067 	   6.3752	 0.00079 	2220553.2501	 0.00248 
	 753	22443910.6551	 0.00085 	7481303.5517	 0.00215 	748130.3552	 0.00032 	   6.3836	 0.00067 	   6.3836	 0.00079 	2223504.1514	 0.00135 
	 754	22473696.8669	 0.00085 	7491232.2890	 0.00215 	749123.2289	 0.00031 	   6.3921	 0.00067 	   6.3921	 0.00079 	2226455.0527	 0.00203 
	 755	22503483.0788	 0.00085 	7501161.0263	 0.00215 	750116.1026	 0.00031 	   6.4006	 0.00067 	   6.4006	 0.00079 	2229405.9541	 0.00315 
	 756	22533269.2907	 0.00085 	7511089.7636	 0.00215 	751108.9764	 0.00031 	   6.4091	 0.00066 	   6.4091	 0.00079 	2232356.8554	 0.00203 
	 757	22563055.5026	 0.00084 	7521018.5009	 0.00215 	752101.8501	 0.00030 	   6.4175	 0.00066 	   6.4175	 0.00079 	2235307.7567	 0.00180 
	 758	22592841.7145	 0.00084 	7530947.2382	 0.00215 	753094.7238	 0.00030 	   6.4260	 0.00066 	   6.4260	 0.00079 	2238258.6581	 0.00225 
	 759	22622627.9264	 0.00084 	7540875.9755	 0.00214 	754087.5975	 0.00030 	   6.4345	 0.00066 	   6.4345	 0.00079 	2241209.5594	 0.00113 
	 760	22652414.1382	 0.00084 	7550804.7127	 0.00214 	755080.4713	 0.00030 	   6.4429	 0.00066 	   6.4429	 0.00079 	2244160.4607	 0.00068 
	 761	22682200.3501	 0.00084 	7560733.4500	 0.00214 	756073.3450	 0.00029 	   6.4514	 0.00066 	   6.4514	 0.00079 	2247111.3620	 0.00113 
	 762	22711986.5620	 0.00084 	7570662.1873	 0.00214 	757066.2187	 0.00029 	   6.4599	 0.00065 	   6.4599	 0.00079 	2250062.2634	 0.00045 
	 763	22741772.7739	 0.00084 	7580590.9246	 0.00214 	758059.0925	 0.00029 	   6.4684	 0.00065 	   6.4684	 0.00078 	2253013.1647	 0.00248 
	 764	22771558.9858	 0.00084 	7590519.6619	 0.00214 	759051.9662	 0.00028 	   6.4768	 0.00065 	   6.4768	 0.00078 	2255964.0660	 0.00068 
	 765	22801345.1977	 0.00084 	7600448.3992	 0.00214 	760044.8399	 0.00028 	   6.4853	 0.00065 	   6.4853	 0.00078 	2258914.9674	 0.00113 
	 766	22831131.4096	 0.00084 	7610377.1365	 0.00214 	761037.7137	 0.00028 	   6.4938	 0.00065 	   6.4938	 0.00078 	2261865.8687	 0.00203 
	 767	22860917.6214	 0.00084 	7620305.8738	 0.00214 	762030.5874	 0.00027 	   6.5023	 0.00065 	   6.5023	 0.00078 	2264816.7700	 0.00158 
	 768	22890703.8333	 0.00084 	7630234.6111	 0.00214 	763023.4611	 0.00027 	   6.5107	 0.00064 	   6.5107	 0.00078 	2267767.6713	 0.00203 
	 769	22920490.0452	 0.00084 	7640163.3484	 0.00214 	764016.3348	 0.00027 	   6.5192	 0.00064 	   6.5192	 0.00078 	2270718.5727	 0.00180 
	 770	22950276.2571	 0.00084 	7650092.0857	 0.00214 	765009.2086	 0.00027 	   6.5277	 0.00064 	   6.5277	 0.00078 	2273669.4740	 0.00180 
	 771	22980062.4690	 0.00084 	7660020.8230	 0.00214 	766002.0823	 0.00026 	   6.5361	 0.00064 	   6.5361	 0.00078 	2276620.3753	 0.00135 
	 772	23009848.6809	 0.00084 	7669949.5603	 0.00214 	766994.9560	 0.00026 	   6.5446	 0.00064 	   6.5446	 0.00078 	2279571.2767	 0.00203 
	 773	23039634.8927	 0.00084 	7679878.2976	 0.00214 	767987.8298	 0.00026 	   6.5531	 0.00064 	   6.5531	 0.00078 	2282522.1780	 0.00135 
	 774	23069421.1046	 0.00084 	7689807.0349	 0.00214 	768980.7035	 0.00026 	   6.5616	 0.00064 	   6.5616	 0.00078 	2285473.0793	 0.00090 
	 775	23099207.3165	 0.00084 	7699735.7722	 0.00214 	769973.5772	 0.00025 	   6.5700	 0.00063 	   6.5700	 0.00078 	2288423.9807	 0.00090 
	 776	23128993.5284	 0.00084 	7709664.5095	 0.00214 	770966.4509	 0.00025 	   6.5785	 0.00063 	   6.5785	 0.00078 	2291374.8820	 0.00180 
	 777	23158779.7403	 0.00084 	7719593.2468	 0.00214 	771959.3247	 0.00025 	   6.5870	 0.00063 	   6.5870	 0.00078 	2294325.7833	 0.00158 
	 778	23188565.9522	 0.00084 	7729521.9841	 0.00214 	772952.1984	 0.00024 	   6.5954	 0.00063 	   6.5954	 0.00078 	2297276.6846	 0.00180 
	 779	23218352.1641	 0.00084 	7739450.7214	 0.00214 	773945.0721	 0.00024 	   6.6039	 0.00063 	   6.6039	 0.00078 	2300227.5860	 0.00068 
	 780	23248138.3759	 0.00084 	7749379.4586	 0.00214 	774937.9459	 0.00024 	   6.6124	 0.00063 	   6.6124	 0.00078 	2303178.4873	 0.00225 
	 781	23277924.5878	 0.00084 	7759308.1959	 0.00214 	775930.8196	 0.00024 	   6.6209	 0.00063 	   6.6209	 0.00078 	2306129.3886	 0.00068 
	 782	23307710.7997	 0.00084 	7769236.9332	 0.00214 	776923.6933	 0.00024 	   6.6293	 0.00063 	   6.6293	 0.00078 	2309080.2900	 0.00068 
	 783	23337497.0116	 0.00084 	7779165.6705	 0.00214 	777916.5671	 0.00023 	   6.6378	 0.00062 	   6.6378	 0.00078 	2312031.1913	 0.00135 
	 784	23367283.2235	 0.00084 	7789094.4078	 0.00214 	778909.4408	 0.00023 	   6.6463	 0.00062 	   6.6463	 0.00078 	2314982.0926	 0.00180 
	 785	23397069.4354	 0.00084 	7799023.1451	 0.00214 	779902.3145	 0.00023 	   6.6547	 0.00062 	   6.6547	 0.00078 	2317932.9939	 0.00203 
	 786	23426855.6472	 0.00084 	7808951.8824	 0.00214 	780895.1882	 0.00023 	   6.6632	 0.00062 	   6.6632	 0.00078 	2320883.8953	 0.00090 
	 787	23456641.8591	 0.00084 	7818880.6197	 0.00213 	781888.0620	 0.00022 	   6.6717	 0.00062 	   6.6717	 0.00078 	2323834.7966	 0.00203 
	 788	23486428.0710	 0.00084 	7828809.3570	 0.00213 	782880.9357	 0.00022 	   6.6802	 0.00062 	   6.6802	 0.00078 	2326785.6979	 0.00180 
	 789	23516214.2829	 0.00084 	7838738.0943	 0.00213 	783873.8094	 0.00022 	   6.6886	 0.00061 	   6.6886	 0.00078 	2329736.5993	 0.00135 
	 790	23546000.4948	 0.00084 	7848666.8316	 0.00213 	784866.6832	 0.00022 	   6.6971	 0.00061 	   6.6971	 0.00078 	2332687.5006	 0.00135 
	 791	23575786.7067	 0.00084 	7858595.5689	 0.00213 	785859.5569	 0.00022 	   6.7056	 0.00061 	   6.7056	 0.00078 	2335638.4019	 0.00158 
	 792	23605572.9186	 0.00084 	7868524.3062	 0.00213 	786852.4306	 0.00021 	   6.7141	 0.00061 	   6.7141	 0.00078 	2338589.3032	 0.00225 
	 793	23635359.1304	 0.00084 	7878453.0435	 0.00213 	787845.3043	 0.00021 	   6.7225	 0.00061 	   6.7225	 0.00078 	2341540.2046	 0.00158 
	 794	23665145.3423	 0.00084 	7888381.7808	 0.00213 	788838.1781	 0.00021 	   6.7310	 0.00061 	   6.7310	 0.00078 	2344491.1059	 0.00158 
	 795	23694931.5542	 0.00084 	7898310.5181	 0.00213 	789831.0518	 0.00021 	   6.7395	 0.00061 	   6.7395	 0.00078 	2347442.0072	 0.00158 
	 796	23724717.7661	 0.00084 	7908239.2554	 0.00213 	790823.9255	 0.00021 	   6.7479	 0.00060 	   6.7479	 0.00077 	2350392.9086	 0.00158 
	 797	23754503.9780	 0.00084 	7918167.9927	 0.00213 	791816.7993	 0.00020 	   6.7564	 0.00060 	   6.7564	 0.00077 	2353343.8099	 0.00090 
	 798	23784290.1899	 0.00084 	7928096.7300	 0.00213 	792809.6730	 0.00020 	   6.7649	 0.00060 	   6.7649	 0.00077 	2356294.7112	 0.00068 
	 799	23814076.4017	 0.00084 	7938025.4672	 0.00213 	793802.5467	 0.00020 	   6.7734	 0.00060 	   6.7734	 0.00077 	2359245.6125	 0.00090 
	 800	23843862.6136	 0.00084 	7947954.2045	 0.00213 	794795.4205	 0.00020 	   6.7818	 0.00060 	   6.7818	 0.00077 	2362196.5139	 0.00068 
	 801	23873648.8255	 0.00084 	7957882.9418	 0.00213 	795788.2942	 0.00020 	   6.7903	 0.00060 	   6.7903	 0.00077 	2365147.4152	 0.00068 
	 802	23903435.0374	 0.00084 	7967811.6791	 0.00213 	796781.1679	 0.00019 	   6.7988	 0.00060 	   6.7988	 0.00077 	2368098.3165	 0.00158 
	 803	23933221.2493	 0.00084 	7977740.4164	 0.00213 	797774.0416	 0.00019 	   6.8072	 0.00060 	   6.8072	 0.00077 	2371049.2179	 0.00090 
	 804	23963007.4612	 0.00084 	7987669.1537	 0.00213 	798766.9154	 0.00019 	   6.8157	 0.00060 	   6.8157	 0.00077 	2374000.1192	 0.00113 
	 805	23992793.6731	 0.00084 	7997597.8910	 0.00213 	799759.7891	 0.00019 	   6.8242	 0.00060 	   6.8242	 0.00076 	2376951.0205	 0.00068 
	 806	24022579.8849	 0.00084 	8007526.6283	 0.00213 	800752.6628	 0.00019 	   6.8327	 0.00060 	   6.8327	 0.00076 	2379901.9218	 0.00068 
	 807	24052366.0968	 0.00084 	8017455.3656	 0.00213 	801745.5366	 0.00019 	   6.8411	 0.00060 	   6.8411	 0.00076 	2382852.8232	 0.00248 
	 808	24082152.3087	 0.00084 	8027384.1029	 0.00213 	802738.4103	 0.00018 	   6.8496	 0.00060 	   6.8496	 0.00076 	2385803.7245	 0.00135 
	 809	24111938.5206	 0.00084 	8037312.8402	 0.00213 	803731.2840	 0.00018 	   6.8581	 0.00060 	   6.8581	 0.00076 	2388754.6258	 0.00180 
	 810	24141724.7325	 0.00084 	8047241.5775	 0.00213 	804724.1577	 0.00018 	   6.8665	 0.00060 	   6.8665	 0.00076 	2391705.5272	 0.00180 
	 811	24171510.9444	 0.00084 	8057170.3148	 0.00213 	805717.0315	 0.00018 	   6.8750	 0.00060 	   6.8750	 0.00076 	2394656.4285	 0.00225 
	 812	24201297.1562	 0.00084 	8067099.0521	 0.00213 	806709.9052	 0.00018 	   6.8835	 0.00060 	   6.8835	 0.00075 	2397607.3298	 0.00248 
	 813	24231083.3681	 0.00084 	8077027.7894	 0.00213 	807702.7789	 0.00018 	   6.8920	 0.00060 	   6.8920	 0.00075 	2400558.2312	 0.00270 
	 814	24260869.5800	 0.00084 	8086956.5267	 0.00213 	808695.6527	 0.00017 	   6.9004	 0.00060 	   6.9004	 0.00075 	2403509.1325	 0.00315 
	 815	24290655.7919	 0.00084 	8096885.2640	 0.00213 	809688.5264	 0.00017 	   6.9089	 0.00060 	   6.9089	 0.00075 	2406460.0338	 0.00180 
	 816	24320442.0038	 0.00084 	8106814.0013	 0.00213 	810681.4001	 0.00017 	   6.9174	 0.00060 	   6.9174	 0.00075 	2409410.9351	 0.00135 
	 817	24350228.2157	 0.00084 	8116742.7386	 0.00212 	811674.2739	 0.00017 	   6.9259	 0.00060 	   6.9259	 0.00075 	2412361.8365	 0.00135 
	 818	24380014.4276	 0.00084 	8126671.4759	 0.00212 	812667.1476	 0.00017 	   6.9343	 0.00060 	   6.9343	 0.00075 	2415312.7378	 0.00180 
	 819	24409800.6394	 0.00084 	8136600.2131	 0.00212 	813660.0213	 0.00017 	   6.9428	 0.00060 	   6.9428	 0.00075 	2418263.6391	 0.00158 
	 820	24439586.8513	 0.00084 	8146528.9504	 0.00212 	814652.8950	 0.00016 	   6.9513	 0.00060 	   6.9513	 0.00075 	2421214.5405	 0.00113 
	 821	24469373.0632	 0.00084 	8156457.6877	 0.00212 	815645.7688	 0.00016 	   6.9597	 0.00059 	   6.9597	 0.00075 	2424165.4418	 0.00203 
	 822	24499159.2751	 0.00084 	8166386.4250	 0.00212 	816638.6425	 0.00016 	   6.9682	 0.00059 	   6.9682	 0.00075 	2427116.3431	 0.00158 
	 823	24528945.4870	 0.00084 	8176315.1623	 0.00212 	817631.5162	 0.00016 	   6.9767	 0.00059 	   6.9767	 0.00075 	2430067.2444	 0.00158 
	 824	24558731.6989	 0.00084 	8186243.8996	 0.00212 	818624.3900	 0.00016 	   6.9852	 0.00059 	   6.9852	 0.00075 	2433018.1458	 0.00225 
	 825	24588517.9107	 0.00084 	8196172.6369	 0.00212 	819617.2637	 0.00016 	   6.9936	 0.00059 	   6.9936	 0.00075 	2435969.0471	 0.00135 
	 826	24618304.1226	 0.00084 	8206101.3742	 0.00212 	820610.1374	 0.00016 	   7.0021	 0.00059 	   7.0021	 0.00075 	2438919.9484	 0.00158 
	 827	24648090.3345	 0.00084 	8216030.1115	 0.00212 	821603.0112	 0.00016 	   7.0106	 0.00059 	   7.0106	 0.00075 	2441870.8498	 0.00158 
	 828	24677876.5464	 0.00084 	8225958.8488	 0.00212 	822595.8849	 0.00015 	   7.0190	 0.00059 	   7.0190	 0.00075 	2444821.7511	 0.00090 
	 829	24707662.7583	 0.00084 	8235887.5861	 0.00212 	823588.7586	 0.00015 	   7.0275	 0.00059 	   7.0275	 0.00075 	2447772.6524	 0.00135 
	 830	24737448.9702	 0.00084 	8245816.3234	 0.00212 	824581.6323	 0.00015 	   7.0360	 0.00058 	   7.0360	 0.00075 	2450723.5537	 0.00158 
	 831	24767235.1821	 0.00084 	8255745.0607	 0.00212 	825574.5061	 0.00015 	   7.0445	 0.00058 	   7.0445	 0.00075 	2453674.4551	 0.00135 
	 832	24797021.3939	 0.00084 	8265673.7980	 0.00212 	826567.3798	 0.00015 	   7.0529	 0.00058 	   7.0529	 0.00075 	2456625.3564	 0.00248 
	 833	24826807.6058	 0.00084 	8275602.5353	 0.00212 	827560.2535	 0.00015 	   7.0614	 0.00058 	   7.0614	 0.00075 	2459576.2577	 0.00113 
	 834	24856593.8177	 0.00084 	8285531.2726	 0.00212 	828553.1273	 0.00015 	   7.0699	 0.00058 	   7.0699	 0.00075 	2462527.1591	 0.00068 
	 835	24886380.0296	 0.00084 	8295460.0099	 0.00212 	829546.0010	 0.00015 	   7.0783	 0.00058 	   7.0783	 0.00075 	2465478.0604	 0.00045 
	 836	24916166.2415	 0.00084 	8305388.7472	 0.00212 	830538.8747	 0.00014 	   7.0868	 0.00058 	   7.0868	 0.00075 	2468428.9617	 0.00090 
	 837	24945952.4534	 0.00084 	8315317.4845	 0.00212 	831531.7484	 0.00014 	   7.0953	 0.00057 	   7.0953	 0.00074 	2471379.8630	 0.00113 
	 838	24975738.6652	 0.00084 	8325246.2217	 0.00212 	832524.6222	 0.00014 	   7.1038	 0.00057 	   7.1038	 0.00074 	2474330.7644	 0.00158 
	 839	25005524.8771	 0.00084 	8335174.9590	 0.00212 	833517.4959	 0.00014 	   7.1122	 0.00057 	   7.1122	 0.00074 	2477281.6657	 0.00135 
	 840	25035311.0890	 0.00084 	8345103.6963	 0.00212 	834510.3696	 0.00014 	   7.1207	 0.00057 	   7.1207	 0.00074 	2480232.5670	 0.00203 
	 841	25065097.3009	 0.00084 	8355032.4336	 0.00212 	835503.2434	 0.00014 	   7.1292	 0.00057 	   7.1292	 0.00074 	2483183.4684	 0.00158 
	 842	25094883.5128	 0.00084 	8364961.1709	 0.00212 	836496.1171	 0.00014 	   7.1376	 0.00057 	   7.1376	 0.00074 	2486134.3697	 0.00180 
	 843	25124669.7247	 0.00084 	8374889.9082	 0.00212 	837488.9908	 0.00014 	   7.1461	 0.00057 	   7.1461	 0.00074 	2489085.2710	 0.00090 
	 844	25154455.9366	 0.00084 	8384818.6455	 0.00212 	838481.8646	 0.00014 	   7.1546	 0.00057 	   7.1546	 0.00074 	2492036.1724	 0.00113 
	 845	25184242.1484	 0.00084 	8394747.3828	 0.00212 	839474.7383	 0.00013 	   7.1631	 0.00056 	   7.1631	 0.00074 	2494987.0737	 0.00203 
	 846	25214028.3603	 0.00084 	8404676.1201	 0.00212 	840467.6120	 0.00013 	   7.1715	 0.00056 	   7.1715	 0.00074 	2497937.9750	 0.00158 
	 847	25243814.5722	 0.00084 	8414604.8574	 0.00212 	841460.4857	 0.00013 	   7.1800	 0.00056 	   7.1800	 0.00074 	2500888.8763	 0.00180 
	 848	25273600.7841	 0.00084 	8424533.5947	 0.00212 	842453.3595	 0.00013 	   7.1885	 0.00056 	   7.1885	 0.00074 	2503839.7777	 0.00068 
	 849	25303386.9960	 0.00084 	8434462.3320	 0.00212 	843446.2332	 0.00013 	   7.1970	 0.00056 	   7.1970	 0.00074 	2506790.6790	 0.00023 
	 850	25333173.2079	 0.00084 	8444391.0693	 0.00212 	844439.1069	 0.00013 	   7.2054	 0.00056 	   7.2054	 0.00074 	2509741.5803	 0.00158 
	 851	25362959.4197	 0.00084 	8454319.8066	 0.00211 	845431.9807	 0.00013 	   7.2139	 0.00056 	   7.2139	 0.00073 	2512692.4817	 0.00113 
	 852	25392745.6316	 0.00084 	8464248.5439	 0.00211 	846424.8544	 0.00013 	   7.2224	 0.00056 	   7.2224	 0.00073 	2515643.3830	 0.00090 
	 853	25422531.8435	 0.00084 	8474177.2812	 0.00211 	847417.7281	 0.00013 	   7.2308	 0.00056 	   7.2308	 0.00073 	2518594.2843	 0.00068 
	 854	25452318.0554	 0.00084 	8484106.0185	 0.00211 	848410.6018	 0.00013 	   7.2393	 0.00056 	   7.2393	 0.00073 	2521545.1856	 0.00090 
	 855	25482104.2673	 0.00084 	8494034.7558	 0.00211 	849403.4756	 0.00012 	   7.2478	 0.00056 	   7.2478	 0.00073 	2524496.0870	 0.00090 
	 856	25511890.4792	 0.00084 	8503963.4931	 0.00211 	850396.3493	 0.00012 	   7.2563	 0.00055 	   7.2563	 0.00073 	2527446.9883	 0.00180 
	 857	25541676.6911	 0.00084 	8513892.2304	 0.00211 	851389.2230	 0.00012 	   7.2647	 0.00055 	   7.2647	 0.00073 	2530397.8896	 0.00068 
	 858	25571462.9029	 0.00084 	8523820.9676	 0.00211 	852382.0968	 0.00012 	   7.2732	 0.00055 	   7.2732	 0.00073 	2533348.7910	 0.00090 
	 859	25601249.1148	 0.00084 	8533749.7049	 0.00211 	853374.9705	 0.00012 	   7.2817	 0.00055 	   7.2817	 0.00073 	2536299.6923	 0.00248 
	 860	25631035.3267	 0.00084 	8543678.4422	 0.00211 	854367.8442	 0.00012 	   7.2901	 0.00055 	   7.2901	 0.00073 	2539250.5936	 0.00135 
	 861	25660821.5386	 0.00084 	8553607.1795	 0.00211 	855360.7180	 0.00012 	   7.2986	 0.00055 	   7.2986	 0.00072 	2542201.4949	 0.00113 
	 862	25690607.7505	 0.00084 	8563535.9168	 0.00211 	856353.5917	 0.00012 	   7.3071	 0.00055 	   7.3071	 0.00072 	2545152.3963	 0.00068 
	 863	25720393.9624	 0.00084 	8573464.6541	 0.00211 	857346.4654	 0.00012 	   7.3156	 0.00055 	   7.3156	 0.00072 	2548103.2976	 0.00203 
	 864	25750180.1742	 0.00084 	8583393.3914	 0.00211 	858339.3391	 0.00012 	   7.3240	 0.00055 	   7.3240	 0.00072 	2551054.1989	 0.00113 
	 865	25779966.3861	 0.00084 	8593322.1287	 0.00211 	859332.2129	 0.00012 	   7.3325	 0.00055 	   7.3325	 0.00072 	2554005.1003	 0.00090 
	 866	25809752.5980	 0.00084 	8603250.8660	 0.00211 	860325.0866	 0.00011 	   7.3410	 0.00054 	   7.3410	 0.00072 	2556956.0016	 0.00158 
	 867	25839538.8099	 0.00084 	8613179.6033	 0.00211 	861317.9603	 0.00011 	   7.3494	 0.00054 	   7.3494	 0.00072 	2559906.9029	 0.00203 
	 868	25869325.0218	 0.00084 	8623108.3406	 0.00211 	862310.8341	 0.00011 	   7.3579	 0.00054 	   7.3579	 0.00072 	2562857.8042	 0.00225 
	 869	25899111.2337	 0.00084 	8633037.0779	 0.00211 	863303.7078	 0.00011 	   7.3664	 0.00054 	   7.3664	 0.00072 	2565808.7056	 0.00180 
	 870	25928897.4456	 0.00084 	8642965.8152	 0.00211 	864296.5815	 0.00011 	   7.3749	 0.00054 	   7.3749	 0.00072 	2568759.6069	 0.00180 
	 871	25958683.6574	 0.00084 	8652894.5525	 0.00211 	865289.4552	 0.00011 	   7.3833	 0.00054 	   7.3833	 0.00072 	2571710.5082	 0.00113 
	 872	25988469.8693	 0.00084 	8662823.2898	 0.00211 	866282.3290	 0.00011 	   7.3918	 0.00054 	   7.3918	 0.00072 	2574661.4096	 0.00135 
	 873	26018256.0812	 0.00084 	8672752.0271	 0.00211 	867275.2027	 0.00011 	   7.4003	 0.00054 	   7.4003	 0.00072 	2577612.3109	 0.00113 
	 874	26048042.2931	 0.00084 	8682680.7644	 0.00211 	868268.0764	 0.00011 	   7.4088	 0.00053 	   7.4088	 0.00072 	2580563.2122	 0.00203 
	 875	26077828.5050	 0.00084 	8692609.5017	 0.00211 	869260.9502	 0.00011 	   7.4172	 0.00053 	   7.4172	 0.00072 	2583514.1136	 0.00113 
	 876	26107614.7169	 0.00084 	8702538.2390	 0.00211 	870253.8239	 0.00011 	   7.4257	 0.00053 	   7.4257	 0.00072 	2586465.0149	 0.00158 
	 877	26137400.9287	 0.00084 	8712466.9762	 0.00211 	871246.6976	 0.00011 	   7.4342	 0.00053 	   7.4342	 0.00072 	2589415.9162	 0.00113 
	 878	26167187.1406	 0.00084 	8722395.7135	 0.00211 	872239.5714	 0.00011 	   7.4426	 0.00053 	   7.4426	 0.00072 	2592366.8175	 0.00225 
	 879	26196973.3525	 0.00084 	8732324.4508	 0.00211 	873232.4451	 0.00011 	   7.4511	 0.00053 	   7.4511	 0.00072 	2595317.7189	 0.00023 
	 880	26226759.5644	 0.00084 	8742253.1881	 0.00211 	874225.3188	 0.00010 	   7.4596	 0.00053 	   7.4596	 0.00072 	2598268.6202	 0.00135 
	 881	26256545.7763	 0.00084 	8752181.9254	 0.00211 	875218.1925	 0.00010 	   7.4681	 0.00053 	   7.4681	 0.00072 	2601219.5215	 0.00338 
	 882	26286331.9882	 0.00084 	8762110.6627	 0.00211 	876211.0663	 0.00010 	   7.4765	 0.00052 	   7.4765	 0.00072 	2604170.4229	 0.00090 
	 883	26316118.2001	 0.00084 	8772039.4000	 0.00211 	877203.9400	 0.00010 	   7.4850	 0.00052 	   7.4850	 0.00072 	2607121.3242	 0.00113 
	 884	26345904.4119	 0.00084 	8781968.1373	 0.00211 	878196.8137	 0.00010 	   7.4935	 0.00052 	   7.4935	 0.00071 	2610072.2255	 0.00135 
	 885	26375690.6238	 0.00084 	8791896.8746	 0.00211 	879189.6875	 0.00010 	   7.5019	 0.00052 	   7.5019	 0.00071 	2613023.1268	 0.00180 
	 886	26405476.8357	 0.00084 	8801825.6119	 0.00211 	880182.5612	 0.00010 	   7.5104	 0.00052 	   7.5104	 0.00071 	2615974.0282	 0.00158 
	 887	26435263.0476	 0.00084 	8811754.3492	 0.00210 	881175.4349	 0.00010 	   7.5189	 0.00052 	   7.5189	 0.00071 	2618924.9295	 0.00090 
	 888	26465049.2595	 0.00084 	8821683.0865	 0.00210 	882168.3086	 0.00010 	   7.5274	 0.00052 	   7.5274	 0.00071 	2621875.8308	 0.00068 
	 889	26494835.4714	 0.00084 	8831611.8238	 0.00210 	883161.1824	 0.00010 	   7.5358	 0.00052 	   7.5358	 0.00071 	2624826.7322	 0.00135 
	 890	26524621.6832	 0.00084 	8841540.5611	 0.00210 	884154.0561	 0.00010 	   7.5443	 0.00052 	   7.5443	 0.00071 	2627777.6335	 0.00113 
	 891	26554407.8951	 0.00084 	8851469.2984	 0.00210 	885146.9298	 0.00010 	   7.5528	 0.00052 	   7.5528	 0.00071 	2630728.5348	 0.00135 
	 892	26584194.1070	 0.00084 	8861398.0357	 0.00210 	886139.8036	 0.00010 	   7.5612	 0.00051 	   7.5612	 0.00071 	2633679.4361	 0.00068 
	 893	26613980.3189	 0.00084 	8871326.7730	 0.00210 	887132.6773	 0.00010 	   7.5697	 0.00051 	   7.5697	 0.00071 	2636630.3375	 0.00045 
	 894	26643766.5308	 0.00084 	8881255.5103	 0.00210 	888125.5510	 0.00010 	   7.5782	 0.00051 	   7.5782	 0.00071 	2639581.2388	 0.00023 
	 895	26673552.7427	 0.00084 	8891184.2476	 0.00210 	889118.4248	 0.00009 	   7.5867	 0.00051 	   7.5867	 0.00071 	2642532.1401	 0.00113 
	 896	26703338.9546	 0.00084 	8901112.9849	 0.00210 	890111.2985	 0.00009 	   7.5951	 0.00051 	   7.5951	 0.00071 	2645483.0415	 0.00248 
	 897	26733125.1664	 0.00084 	8911041.7221	 0.00210 	891104.1722	 0.00009 	   7.6036	 0.00051 	   7.6036	 0.00071 	2648433.9428	 0.00068 
	 898	26762911.3783	 0.00084 	8920970.4594	 0.00210 	892097.0459	 0.00009 	   7.6121	 0.00051 	   7.6121	 0.00071 	2651384.8441	 0.00158 
	 899	26792697.5902	 0.00084 	8930899.1967	 0.00210 	893089.9197	 0.00009 	   7.6206	 0.00051 	   7.6206	 0.00071 	2654335.7454	 0.00158 
	 900	26822483.8021	 0.00084 	8940827.9340	 0.00210 	894082.7934	 0.00009 	   7.6290	 0.00051 	   7.6290	 0.00071 	2657286.6468	 0.00045 
	 901	26852270.0140	 0.00084 	8950756.6713	 0.00210 	895075.6671	 0.00009 	   7.6375	 0.00050 	   7.6375	 0.00071 	2660237.5481	 0.00360 
	 902	26882056.2259	 0.00084 	8960685.4086	 0.00210 	896068.5409	 0.00009 	   7.6460	 0.00050 	   7.6460	 0.00071 	2663188.4494	 0.00068 
	 903	26911842.4377	 0.00084 	8970614.1459	 0.00210 	897061.4146	 0.00009 	   7.6544	 0.00050 	   7.6544	 0.00071 	2666139.3508	 0.00135 
	 904	26941628.6496	 0.00084 	8980542.8832	 0.00210 	898054.2883	 0.00009 	   7.6629	 0.00050 	   7.6629	 0.00071 	2669090.2521	 0.00113 
	 905	26971414.8615	 0.00084 	8990471.6205	 0.00210 	899047.1621	 0.00009 	   7.6714	 0.00050 	   7.6714	 0.00071 	2672041.1534	 0.00135 
	 906	27001201.0734	 0.00084 	9000400.3578	 0.00210 	900040.0358	 0.00009 	   7.6799	 0.00050 	   7.6799	 0.00071 	2674992.0548	 0.00113 
	 907	27030987.2853	 0.00084 	9010329.0951	 0.00210 	901032.9095	 0.00009 	   7.6883	 0.00050 	   7.6883	 0.00071 	2677942.9561	 0.00135 
	 908	27060773.4972	 0.00084 	9020257.8324	 0.00210 	902025.7832	 0.00009 	   7.6968	 0.00050 	   7.6968	 0.00071 	2680893.8574	 0.00090 
	 909	27090559.7091	 0.00084 	9030186.5697	 0.00210 	903018.6570	 0.00009 	   7.7053	 0.00049 	   7.7053	 0.00071 	2683844.7587	 0.00090 
	 910	27120345.9209	 0.00084 	9040115.3070	 0.00210 	904011.5307	 0.00009 	   7.7137	 0.00049 	   7.7137	 0.00071 	2686795.6601	 0.00180 
	 911	27150132.1328	 0.00084 	9050044.0443	 0.00210 	905004.4044	 0.00009 	   7.7222	 0.00049 	   7.7222	 0.00071 	2689746.5614	 0.00135 
	 912	27179918.3447	 0.00084 	9059972.7816	 0.00210 	905997.2782	 0.00009 	   7.7307	 0.00049 	   7.7307	 0.00071 	2692697.4627	 0.00090 
	 913	27209704.5566	 0.00084 	9069901.5189	 0.00210 	906990.1519	 0.00009 	   7.7392	 0.00049 	   7.7392	 0.00071 	2695648.3641	 0.00158 
	 914	27239490.7685	 0.00084 	9079830.2562	 0.00210 	907983.0256	 0.00009 	   7.7476	 0.00049 	   7.7476	 0.00071 	2698599.2654	 0.00068 
	 915	27269276.9804	 0.00084 	9089758.9935	 0.00210 	908975.8993	 0.00008 	   7.7561	 0.00049 	   7.7561	 0.00071 	2701550.1667	 0.00135 
	 916	27299063.1922	 0.00084 	9099687.7307	 0.00210 	909968.7731	 0.00008 	   7.7646	 0.00048 	   7.7646	 0.00071 	2704501.0680	 0.00203 
	 917	27328849.4041	 0.00084 	9109616.4680	 0.00210 	910961.6468	 0.00008 	   7.7730	 0.00048 	   7.7730	 0.00071 	2707451.9694	 0.00090 
	 918	27358635.6160	 0.00084 	9119545.2053	 0.00210 	911954.5205	 0.00008 	   7.7815	 0.00048 	   7.7815	 0.00071 	2710402.8707	 0.00113 
	 919	27388421.8279	 0.00084 	9129473.9426	 0.00210 	912947.3943	 0.00008 	   7.7900	 0.00048 	   7.7900	 0.00071 	2713353.7720	 0.00113 
	 920	27418208.0398	 0.00084 	9139402.6799	 0.00210 	913940.2680	 0.00008 	   7.7985	 0.00048 	   7.7985	 0.00071 	2716304.6734	 0.00045 
	 921	27447994.2517	 0.00084 	9149331.4172	 0.00210 	914933.1417	 0.00008 	   7.8069	 0.00048 	   7.8069	 0.00071 	2719255.5747	 0.00135 
	 922	27477780.4636	 0.00084 	9159260.1545	 0.00210 	915926.0155	 0.00008 	   7.8154	 0.00048 	   7.8154	 0.00071 	2722206.4760	 0.00158 
	 923	27507566.6754	 0.00084 	9169188.8918	 0.00210 	916918.8892	 0.00008 	   7.8239	 0.00047 	   7.8239	 0.00070 	2725157.3773	 0.00158 
	 924	27537352.8873	 0.00084 	9179117.6291	 0.00210 	917911.7629	 0.00008 	   7.8324	 0.00047 	   7.8324	 0.00070 	2728108.2787	 0.00113 
	 925	27567139.0992	 0.00084 	9189046.3664	 0.00210 	918904.6366	 0.00008 	   7.8408	 0.00047 	   7.8408	 0.00070 	2731059.1800	 0.00068 
	 926	27596925.3111	 0.00084 	9198975.1037	 0.00210 	919897.5104	 0.00008 	   7.8493	 0.00047 	   7.8493	 0.00070 	2734010.0813	 0.00068 
	 927	27626711.5230	 0.00084 	9208903.8410	 0.00209 	920890.3841	 0.00008 	   7.8578	 0.00047 	   7.8578	 0.00070 	2736960.9827	 0.00023 
	 928	27656497.7349	 0.00084 	9218832.5783	 0.00209 	921883.2578	 0.00008 	   7.8662	 0.00047 	   7.8662	 0.00070 	2739911.8840	 0.00135 
	 929	27686283.9467	 0.00084 	9228761.3156	 0.00209 	922876.1316	 0.00008 	   7.8747	 0.00047 	   7.8747	 0.00069 	2742862.7853	 0.00158 
	 930	27716070.1586	 0.00084 	9238690.0529	 0.00209 	923869.0053	 0.00008 	   7.8832	 0.00047 	   7.8832	 0.00069 	2745813.6866	 0.00135 
	 931	27745856.3705	 0.00084 	9248618.7902	 0.00209 	924861.8790	 0.00008 	   7.8917	 0.00046 	   7.8917	 0.00069 	2748764.5880	 0.00090 
	 932	27775642.5824	 0.00084 	9258547.5275	 0.00209 	925854.7527	 0.00008 	   7.9001	 0.00046 	   7.9001	 0.00069 	2751715.4893	 0.00225 
	 933	27805428.7943	 0.00084 	9268476.2648	 0.00209 	926847.6265	 0.00008 	   7.9086	 0.00046 	   7.9086	 0.00069 	2754666.3906	 0.00158 
	 934	27835215.0062	 0.00084 	9278405.0021	 0.00209 	927840.5002	 0.00008 	   7.9171	 0.00046 	   7.9171	 0.00068 	2757617.2920	 0.00203 
	 935	27865001.2181	 0.00084 	9288333.7394	 0.00209 	928833.3739	 0.00008 	   7.9255	 0.00046 	   7.9255	 0.00068 	2760568.1933	 0.00068 
	 936	27894787.4299	 0.00084 	9298262.4766	 0.00209 	929826.2477	 0.00008 	   7.9340	 0.00046 	   7.9340	 0.00068 	2763519.0946	 0.00090 
	 937	27924573.6418	 0.00084 	9308191.2139	 0.00209 	930819.1214	 0.00008 	   7.9425	 0.00046 	   7.9425	 0.00068 	2766469.9960	 0.00045 
	 938	27954359.8537	 0.00084 	9318119.9512	 0.00209 	931811.9951	 0.00008 	   7.9510	 0.00046 	   7.9510	 0.00068 	2769420.8973	 0.00045 
	 939	27984146.0656	 0.00084 	9328048.6885	 0.00209 	932804.8689	 0.00008 	   7.9594	 0.00046 	   7.9594	 0.00068 	2772371.7986	 0.00203 
	 940	28013932.2775	 0.00084 	9337977.4258	 0.00209 	933797.7426	 0.00007 	   7.9679	 0.00046 	   7.9679	 0.00068 	2775322.6999	 0.00113 
	 941	28043718.4894	 0.00084 	9347906.1631	 0.00209 	934790.6163	 0.00007 	   7.9764	 0.00046 	   7.9764	 0.00067 	2778273.6013	 0.00135 
	 942	28073504.7012	 0.00084 	9357834.9004	 0.00209 	935783.4900	 0.00007 	   7.9848	 0.00046 	   7.9848	 0.00067 	2781224.5026	 0.00135 
	 943	28103290.9131	 0.00084 	9367763.6377	 0.00209 	936776.3638	 0.00007 	   7.9933	 0.00045 	   7.9933	 0.00067 	2784175.4039	 0.00113 
	 944	28133077.1250	 0.00084 	9377692.3750	 0.00209 	937769.2375	 0.00007 	   8.0018	 0.00045 	   8.0018	 0.00067 	2787126.3053	 0.00023 
	 945	28162863.3369	 0.00084 	9387621.1123	 0.00209 	938762.1112	 0.00007 	   8.0103	 0.00045 	   8.0103	 0.00067 	2790077.2066	 0.00090 
	 946	28192649.5488	 0.00084 	9397549.8496	 0.00209 	939754.9850	 0.00007 	   8.0187	 0.00045 	   8.0187	 0.00067 	2793028.1079	 0.00180 
	 947	28222435.7607	 0.00084 	9407478.5869	 0.00209 	940747.8587	 0.00007 	   8.0272	 0.00045 	   8.0272	 0.00067 	2795979.0092	 0.00045 
	 948	28252221.9726	 0.00084 	9417407.3242	 0.00209 	941740.7324	 0.00007 	   8.0357	 0.00045 	   8.0357	 0.00067 	2798929.9106	 0.00090 
	 949	28282008.1844	 0.00084 	9427336.0615	 0.00209 	942733.6061	 0.00007 	   8.0442	 0.00045 	   8.0442	 0.00067 	2801880.8119	 0.00090 
	 950	28311794.3963	 0.00084 	9437264.7988	 0.00209 	943726.4799	 0.00007 	   8.0526	 0.00045 	   8.0526	 0.00067 	2804831.7132	 0.00023 
	 951	28341580.6082	 0.00084 	9447193.5361	 0.00209 	944719.3536	 0.00007 	   8.0611	 0.00045 	   8.0611	 0.00067 	2807782.6146	 0.00045 
	 952	28371366.8201	 0.00084 	9457122.2734	 0.00209 	945712.2273	 0.00007 	   8.0696	 0.00045 	   8.0696	 0.00067 	2810733.5159	 0.00090 
	 953	28401153.0320	 0.00084 	9467051.0107	 0.00209 	946705.1011	 0.00007 	   8.0780	 0.00045 	   8.0780	 0.00068 	2813684.4172	 0.00045 
	 954	28430939.2439	 0.00084 	9476979.7480	 0.00209 	947697.9748	 0.00007 	   8.0865	 0.00045 	   8.0865	 0.00068 	2816635.3185	 0.00158 
	 955	28460725.4557	 0.00084 	9486908.4852	 0.00209 	948690.8485	 0.00007 	   8.0950	 0.00045 	   8.0950	 0.00068 	2819586.2199	 0.00090 
	 956	28490511.6676	 0.00084 	9496837.2225	 0.00209 	949683.7223	 0.00007 	   8.1035	 0.00045 	   8.1035	 0.00068 	2822537.1212	 0.00113 
	 957	28520297.8795	 0.00084 	9506765.9598	 0.00209 	950676.5960	 0.00007 	   8.1119	 0.00045 	   8.1119	 0.00068 	2825488.0225	 0.00113 
	 958	28550084.0914	 0.00084 	9516694.6971	 0.00209 	951669.4697	 0.00007 	   8.1204	 0.00045 	   8.1204	 0.00068 	2828438.9239	 0.00225 
	 959	28579870.3033	 0.00084 	9526623.4344	 0.00209 	952662.3434	 0.00007 	   8.1289	 0.00045 	   8.1289	 0.00068 	2831389.8252	 0.00135 
	 960	28609656.5152	 0.00084 	9536552.1717	 0.00209 	953655.2172	 0.00007 	   8.1373	 0.00045 	   8.1373	 0.00068 	2834340.7265	 0.00203 
	 961	28639442.7271	 0.00084 	9546480.9090	 0.00209 	954648.0909	 0.00007 	   8.1458	 0.00045 	   8.1458	 0.00068 	2837291.6278	 0.00090 
	 962	28669228.9389	 0.00084 	9556409.6463	 0.00209 	955640.9646	 0.00007 	   8.1543	 0.00045 	   8.1543	 0.00068 	2840242.5292	 0.00090 
	 963	28699015.1508	 0.00084 	9566338.3836	 0.00209 	956633.8384	 0.00007 	   8.1628	 0.00044 	   8.1628	 0.00068 	2843193.4305	 0.00068 
	 964	28728801.3627	 0.00084 	9576267.1209	 0.00209 	957626.7121	 0.00007 	   8.1712	 0.00044 	   8.1712	 0.00068 	2846144.3318	 0.00045 
	 965	28758587.5746	 0.00084 	9586195.8582	 0.00209 	958619.5858	 0.00007 	   8.1797	 0.00044 	   8.1797	 0.00068 	2849095.2332	 0.00090 
	 966	28788373.7865	 0.00084 	9596124.5955	 0.00209 	959612.4595	 0.00007 	   8.1882	 0.00044 	   8.1882	 0.00068 	2852046.1345	 0.00090 
	 967	28818159.9984	 0.00084 	9606053.3328	 0.00209 	960605.3333	 0.00007 	   8.1966	 0.00044 	   8.1966	 0.00068 	2854997.0358	 0.00113 
	 968	28847946.2102	 0.00084 	9615982.0701	 0.00209 	961598.2070	 0.00007 	   8.2051	 0.00044 	   8.2051	 0.00068 	2857947.9372	 0.00113 
	 969	28877732.4221	 0.00084 	9625910.8074	 0.00209 	962591.0807	 0.00007 	   8.2136	 0.00044 	   8.2136	 0.00068 	2860898.8385	 0.00180 
	 970	28907518.6340	 0.00084 	9635839.5447	 0.00209 	963583.9545	 0.00007 	   8.2221	 0.00044 	   8.2221	 0.00068 	2863849.7398	 0.00068 
	 971	28937304.8459	 0.00084 	9645768.2820	 0.00209 	964576.8282	 0.00007 	   8.2305	 0.00044 	   8.2305	 0.00068 	2866800.6411	 0.00113 
	 972	28967091.0578	 0.00084 	9655697.0193	 0.00208 	965569.7019	 0.00007 	   8.2390	 0.00044 	   8.2390	 0.00068 	2869751.5425	 0.00000 
	 973	28996877.2697	 0.00084 	9665625.7566	 0.00208 	966562.5757	 0.00007 	   8.2475	 0.00044 	   8.2475	 0.00068 	2872702.4438	 0.00068 
	 974	29026663.4816	 0.00084 	9675554.4939	 0.00208 	967555.4494	 0.00006 	   8.2560	 0.00044 	   8.2560	 0.00068 	2875653.3451	 0.00090 
	 975	29056449.6934	 0.00084 	9685483.2311	 0.00208 	968548.3231	 0.00006 	   8.2644	 0.00044 	   8.2644	 0.00068 	2878604.2465	 0.00090 
	 976	29086235.9053	 0.00084 	9695411.9684	 0.00208 	969541.1968	 0.00006 	   8.2729	 0.00044 	   8.2729	 0.00067 	2881555.1478	 0.00135 
	 977	29116022.1172	 0.00084 	9705340.7057	 0.00208 	970534.0706	 0.00006 	   8.2814	 0.00044 	   8.2814	 0.00067 	2884506.0491	 0.00135 
	 978	29145808.3291	 0.00084 	9715269.4430	 0.00208 	971526.9443	 0.00006 	   8.2898	 0.00044 	   8.2898	 0.00067 	2887456.9504	 0.00090 
	 979	29175594.5410	 0.00084 	9725198.1803	 0.00208 	972519.8180	 0.00006 	   8.2983	 0.00044 	   8.2983	 0.00067 	2890407.8518	 0.00113 
	 980	29205380.7529	 0.00084 	9735126.9176	 0.00208 	973512.6918	 0.00006 	   8.3068	 0.00044 	   8.3068	 0.00067 	2893358.7531	 0.00090 
	 981	29235166.9647	 0.00084 	9745055.6549	 0.00208 	974505.5655	 0.00006 	   8.3153	 0.00044 	   8.3153	 0.00067 	2896309.6544	 0.00113 
	 982	29264953.1766	 0.00084 	9754984.3922	 0.00208 	975498.4392	 0.00006 	   8.3237	 0.00044 	   8.3237	 0.00067 	2899260.5558	 0.00045 
	 983	29294739.3885	 0.00084 	9764913.1295	 0.00208 	976491.3130	 0.00006 	   8.3322	 0.00044 	   8.3322	 0.00067 	2902211.4571	 0.00113 
	 984	29324525.6004	 0.00084 	9774841.8668	 0.00208 	977484.1867	 0.00006 	   8.3407	 0.00044 	   8.3407	 0.00067 	2905162.3584	 0.00045 
	 985	29354311.8123	 0.00084 	9784770.6041	 0.00208 	978477.0604	 0.00006 	   8.3491	 0.00044 	   8.3491	 0.00067 	2908113.2597	 0.00068 
	 986	29384098.0242	 0.00084 	9794699.3414	 0.00208 	979469.9341	 0.00006 	   8.3576	 0.00044 	   8.3576	 0.00067 	2911064.1611	 0.00090 
	 987	29413884.2361	 0.00084 	9804628.0787	 0.00208 	980462.8079	 0.00006 	   8.3661	 0.00043 	   8.3661	 0.00067 	2914015.0624	 0.00090 
	 988	29443670.4479	 0.00084 	9814556.8160	 0.00208 	981455.6816	 0.00006 	   8.3746	 0.00043 	   8.3746	 0.00067 	2916965.9637	 0.00135 
	 989	29473456.6598	 0.00084 	9824485.5533	 0.00208 	982448.5553	 0.00006 	   8.3830	 0.00043 	   8.3830	 0.00067 	2919916.8651	 0.00113 
	 990	29503242.8717	 0.00084 	9834414.2906	 0.00208 	983441.4291	 0.00006 	   8.3915	 0.00043 	   8.3915	 0.00067 	2922867.7664	 0.00045 
	 991	29533029.0836	 0.00084 	9844343.0279	 0.00208 	984434.3028	 0.00006 	   8.4000	 0.00043 	   8.4000	 0.00067 	2925818.6677	 0.00023 
	 992	29562815.2955	 0.00084 	9854271.7652	 0.00208 	985427.1765	 0.00006 	   8.4084	 0.00043 	   8.4084	 0.00067 	2928769.5690	 0.00135 
	 993	29592601.5074	 0.00084 	9864200.5025	 0.00208 	986420.0502	 0.00006 	   8.4169	 0.00043 	   8.4169	 0.00067 	2931720.4704	 0.00113 
	 994	29622387.7192	 0.00084 	9874129.2397	 0.00208 	987412.9240	 0.00006 	   8.4254	 0.00043 	   8.4254	 0.00067 	2934671.3717	 0.00180 
	 995	29652173.9311	 0.00084 	9884057.9770	 0.00208 	988405.7977	 0.00006 	   8.4339	 0.00043 	   8.4339	 0.00066 	2937622.2730	 0.00158 
	 996	29681960.1430	 0.00084 	9893986.7143	 0.00208 	989398.6714	 0.00006 	   8.4423	 0.00043 	   8.4423	 0.00066 	2940573.1744	 0.00113 
	 997	29711746.3549	 0.00084 	9903915.4516	 0.00208 	990391.5452	 0.00006 	   8.4508	 0.00043 	   8.4508	 0.00066 	2943524.0757	 0.00158 
	 998	29741532.5668	 0.00084 	9913844.1889	 0.00208 	991384.4189	 0.00006 	   8.4593	 0.00042 	   8.4593	 0.00066 	2946474.9770	 0.00135 
	 999	29771318.7787	 0.00084 	9923772.9262	 0.00208 	992377.2926	 0.00006 	   8.4678	 0.00042 	   8.4678	 0.00066 	2949425.8783	 0.00113 
 Before			 0.00000		 0.00000		 0.00000		 0.00000		 0.00000		 0.00000
 After			 0.00000		 0.00000		 0.00000		 0.00000		 0.00000		 0.00000


ASCII Curves - Approximate Posterior Densities 
===================================================
q1   curve 
0.003969  |*                                                         
          |*                                                        
          |*                                                        
          |*                                                        
          |*                                                        
          |                                                         
          |*                                                        
          |*                                                        
          |*                                                        
          |*                                                        
          |                                                         
          |*                                                        
          | *                                                       
          | *                                                       
          | *                                                       
          |**                                                       
          | *                                                       
          | *                                                       
          | *                                                       
          | *                                                       
          | *                                                       
          | *                                                       
          | *                                                       
          | *                                                       
          |* *                                                      
          |  *                                                      
          |  *                                                      
          |  *                                                      
          |  *                                                      
          |  **                                                     
          |*  *                                                     
          |   *                                                     
          |   **                                                    
          |    *                                                    
          |    **                                                   
          |      **                                                 
          |*      *****                                             
          |           *************                                 
          |                       ********************************  
  0.0006  |                                                           
          -*------------------------------------------------------ 
            0.5047                                           1008.8890 

q2   curve 
 0.01037  | *                                                        
          |**                                                       
          |**                                                       
          |**                                                       
          |**                                                       
          | **                                                      
          |* *                                                      
          |* *                                                      
          |  *                                                      
          |* *                                                      
          |  *                                                      
          |  *                                                      
          |* **                                                     
          |   *                                                     
          |   *                                                     
          |*  *                                                     
          |   *                                                     
          |    *                                                    
          |    *                                                    
          |*   *                                                    
          |    **                                                   
          |     *                                                   
          |     *                                                   
          |*    **                                                  
          |      *                                                  
          |       *                                                 
          |       **                                                
          |*       **                                               
          |         **                                              
          |          ***                                            
          |            ****                                         
          |*              ******                                    
          |                    ***************                      
          |                                  *********************  
          |*                                                        
          |                                                         
          |*                                                        
          |                                                         
          |*                                                        
  0.0002  |*                                                          
          -*------------------------------------------------------ 
            0.1682                                           336.2963 

qa   curve 
  0.1193  |       *                                                  
          |      ****                                               
          |      *  *                                               
          |      *  **                                              
          |     **   *                                              
          |     *    **                                             
          |     *     *                                             
          |     *     **                                            
          |     *      *                                            
          |     *      *                                            
          |     *      **                                           
          |    *        *                                           
          |    *        *                                           
          |    *        **                                          
          |    *         *                                          
          |    *         *                                          
          |    *         **                                         
          |    *          *                                         
          |    *          *                                         
          |    *          **                                        
          |   **           *                                        
          |   *            *                                        
          |   *            **                                       
          |   *             *                                       
          |   *             *                                       
          |   *             **                                      
          |   *              *                                      
          |   *              **                                     
          |   *               *                                     
          |   *               **                                    
          |  *                 *                                    
          |  *                 **                                   
          |  *                  *                                   
          |  *                  **                                  
          |  *                   **                                 
          |  *                    *                                 
          |  *                    **                                
          | *                      ***                              
          | *                        **                             
  0.0001  | *                          ***                            
          -*-----------------------------************************* 
            0.0168                                            33.6296 

m1   curve 
0.006354  |*                                                         
          |*                                                        
          |                                                         
          |                                                         
          |                                                         
          |                                                         
          |                                                         
          |                                                         
          |                                                         
          |                                                         
          |*                                                        
          |*                                                        
          |                                                         
          |                                                         
          |                                                         
          |                                                         
          |                                                         
          |*                                                        
          |                                                         
          |                                                         
          |                                                         
          |*                                                        
          |                                                         
          |*                                                        
          |                                                         
          |*                                                        
          |                                                         
          |*                                                        
          |*                                                        
          |*                                                        
          |*                                                        
          |*                                                        
          |*                                                        
          |*                                                        
          | *      **                                               
          | *  **************                                       
          | ****            *****************                       
          |                                 ****                    
          |                                    ***                  
  0.0004  |                                      ********             
          ----------------------------------------------********** 
            0.5000                                           999.5000 

m2   curve 
 0.01314  |*                                                         
          |                                                         
          |                                                         
          |                                                         
          |                                                         
          |                                                         
          |                                                         
          |                                                         
          |                                                         
          |*                                                        
          |                                                         
          |                                                         
          |                                                         
          |*                                                        
          |                                                         
          |                                                         
          |                                                         
          |                                                         
          |                                                         
          |*                                                        
          |                                                         
          |                                                         
          |                                                         
          |*                                                        
          |                                                         
          |*                                                        
          |                                                         
          |                                                         
          |*                                                        
          |                                                         
          |                                                         
          |*                                                        
          |                                                         
          |*                                                        
          |*                                                        
          |*                                                        
          |**                                                       
          | **                                                      
          |  ****                                                   
  0.0007  |     ************                                          
          -------------*--**************************************** 
            0.5000                                           999.5000 

t    curve 
  0.0115  |*                                                         
          |*                                                        
          |*                                                        
          |*                                                        
          |                                                         
          |*                                                        
          |*                                                        
          |**                                                       
          | *                                                       
          | *                                                       
          | *                                                       
          | *                                                       
          | *                                                       
          | *                                                       
          | *                                                       
          | **                                                      
          |  *                                                      
          |  *                                                      
          |  *                                                      
          |  **                                                     
          |   **                                                    
          |   **                                                    
          |   **                                                    
          |    **                                                   
          |     *                                                   
          |     **                                                  
          |     **                                                  
          |      *                                                  
          |      *                                                  
          |      *                                                  
          |      **                                                 
          |       *                                                 
          |       *                                                 
          |       **                                                
          |        *                                                
          |        *                                                
          |        **                                               
          |         **                                              
          |          **                                             
  0.0000  |           **                                              
          --------------****************************************** 
            0.0025                                             4.9975 

0u  curve 
 0.02997  |                            *                             
          |                            *                            
          |                            *                            
          |                            *                            
          |                            *                            
          |                            *                            
          |                            *                            
          |                                                         
          |                           **                            
          |                            *                            
          |                           **                            
          |                           *                             
          |                                                         
          |                           * *                           
          |                             *                           
          |                           *                             
          |                           * *                           
          |                             *                           
          |                                                         
          |                           * *                           
          |                           *                             
          |                             *                           
          |                           * *                           
          |                                                         
          |                           * *                           
          |                             *                           
          |                           *                             
          |                           * *                           
          |                           * *                           
          |                             *                           
          |                           *                             
          |                           * *                           
          |                           * *                           
          |                           * *                           
          |                           * *                           
          |                           * *                           
          |                          *   *                          
          |                          *   *                          
          |                          *   *                          
  0.0000  |                          *   *                            
          -***************************---************************* 
            0.0001           Log Scale                       9908.3194 

1u  curve 
 0.02997  |                         *                                
          |                         *                               
          |                         *                               
          |                         *                               
          |                         *                               
          |                         *                               
          |                         *                               
          |                                                         
          |                         *                               
          |                         *                               
          |                         **                              
          |                          *                              
          |                                                         
          |                        * *                              
          |                        *                                
          |                          *                              
          |                        * *                              
          |                        *                                
          |                                                         
          |                        * *                              
          |                          *                              
          |                        *                                
          |                        * *                              
          |                                                         
          |                        * *                              
          |                        *                                
          |                          *                              
          |                        * *                              
          |                        * *                              
          |                        *                                
          |                          *                              
          |                        * *                              
          |                        * *                              
          |                        * *                              
          |                        * *                              
          |                        * *                              
          |                       **  *                             
          |                       *   *                             
          |                       *   *                             
  0.0000  |                       *   *                               
          -************************---**************************** 
            0.0001           Log Scale                       9908.3194 

0_Ka curve 
0.001558  |          *                                               
          |           ***                                           
          |          ******  *                                      
          |         ********                                        
          |        ************                                     
          |         ***********                                     
          |        ****  ***** *                                    
          |       ****   *********                                  
          |       **       ********  *                              
          |       **         ******* * *                            
          |      ***          ******* ****                          
          |      **            ** *********                         
          |      **              * ***********  *                   
          |     **                ***************                   
          |     **                  * **************                
          |     **                   *  * *********                 
          |     *                          **********               
          |     *                           * **********            
          |     *                              ********* ****       
          |     *                                 ***********       
          |    *                                    ************    
          |    **                                     ***********   
          |    *                                       * ********   
          |    *                                           ** ****  
          |    *                                               **   
          |    *                                                    
          |   **                                                    
          |                                                         
          |   *                                                     
          |   *                                                     
          |   *                                                     
          |   *                                                     
          |  **                                                     
          |  **                                                     
          |  *                                                      
          |  *                                                      
          |  *                                                      
          |  *                                                      
          | **                                                      
  0.0000  | *                                                         
          -**----------------------------------------------------- 
            0.0500                                            99.9500 

1_Ka curve 
 0.01347  | *                                                        
          | **                                                      
          | **                                                      
          | **                                                      
          | *                                                       
          | **                                                      
          | **                                                      
          | **                                                      
          | **                                                      
          |   *                                                     
          | * *                                                     
          |   *                                                     
          | *                                                       
          |   *                                                     
          |   *                                                     
          | * *                                                     
          |   *                                                     
          | * *                                                     
          |   *                                                     
          |   **                                                    
          | *  *                                                    
          |    *                                                    
          | *  *                                                    
          |    *                                                    
          |*   *                                                    
          |    *                                                    
          |*   *                                                    
          |     *                                                   
          |*    *                                                   
          |     *                                                   
          |*    *                                                   
          |     **                                                  
          |*     *                                                  
          |      *                                                  
          |*     **                                                 
          |       *                                                 
          |*      **                                                
          |*       **                                               
          |*        **                                              
  0.0000  |*         ****                                             
          -*------------****************************************** 
            0.0500                                            99.9500 


ASCII Plots of Parameter Trends 
===================================================
Log[P(G)+P(D|G)] trend 
1.474e+005|                                                                     *                   
          |                                                                           *             
          |                                                                                   *     
          |                                                                            *            
          |                                                                                         
          |                                                                       *  *              
          |                                                                           *             
          |                                                                                         
          |                                                                         *               
          |                                                             *                       *   
          |                                                                                         
          |                                                              *               *          
          |                                                                *                    *   
          |                   *      *                                                              
          |   *                  *  *                        *                     *         *      
          |              * *    *                *       *   *                                      
          |                         * *           *                                *       *        
          |             *   ** *                   *               *   *      *                     
          |                            *         *           *        *          *  *   *   **  *   
          |       *           *    *    *           *    *  * * *              *                    
          | *         *   *            *      *     *    * *         *              *   *           
          |      *                    *   **          *           **    * *  *    *                 
          | *    *      *     **              *         **            *    *  *      **             
          |*          * * *      *         **      *    * * *        * *  *   **                    
          |*         *     *            *       *  **** * * *  **   **  *     *   *     * *     *** 
          |**   *  **  *  *  *     ***       *  *         ***            *   *   *  *   *   **      
          |   **  **   *    *   * *      *  * *        *      ** **  *   *  **   *  ** *   * ***  * 
-3701.5027|***  * ******    **  *  *   ** * ***    *   * *          * **    * **      ** *  ** ***  
          -***********************************************************-*****-*-*******-************ 

t    trend 
    3.77  |                                                                                 *       
          |                                                                                         
          |                                                                                         
          |                          *                         *                                    
          |                                                                                         
          |                                                                                         
          |                                                                             *           
          |                                                                                         
          |                                                                                         
          |                                                                                         
          |                                                                                         
          |                                                                                         
          |                                                                                         
          |                                                                                         
          |                                                                                         
          |                                                                                         
          |                                                    *                                    
          |                                                                                         
          |              *                                                                          
          |                                      *    *                                          *  
          |     *                                                                      ***          
          |           * *    *                   *       *   * *  * *    *         *  **        *   
          |   *            *   *    *                *                  **      *   ***       * *   
          | *    *        *   * *     *       *   *       * **  *  * *    *       *          *   ** 
          |*  * * *      *  * * *** *** ***    *   ** *  *   *     *    *  *****   *       *  * *   
          |** **  *  *    **** * * *   *** ***** **  * *  * ***   *  **** *   ** *   ****  *** * *  
          |**  ******* **     * *     **  ** ******** ***  **  ***** ***  ** **  ** **    **** ** * 
  0.0000  |********* **** ** **** **** ***** * ** ****  *****  *** **** *** ********  ***** ** **** 
          --*******-*-*******************-***-******--**-************--*-*-******-*-**-*-***-**---* 

0u  trend - log scale 
   3.772  |                                                                                         
          |                           *                                                             
          |                                                   *                               *     
          |  *                                                                                      
          |*                                                                                        
          |       *                          *                         *                          * 
          |                       *                           *                            *        
          | *         *                *                       *               *           *        
          |      * *** * *            *    *    *                   *   *     *           *         
          |        *    *  *      * *         *                     *    *      *            *      
          |**                 *    *   *   *      *      *      *          *  *   *    *  *     **  
          |   *  *    **  *      *  * *     *       *  * *         *   *           ***  ****   **   
          |  *  * * * *  **  **   *   *   *   * *  *             *   ** *    *  *      **  *    *   
          |    *     ** * * **      *           *  **   * ** *** ***  ***      * **   *     *  **   
          |*     *  *      **   *  * *  * **    ***   *   * *  * * **    **** *      * * *   **     
          |*  *        **  *   *   * ***     * * ***  *  * **  ***      *** *  *   **     **     *  
          |* *  *  *    *  *      ** *   *  * ** *   ** **  *     * *** *     * *     *       * * * 
          |  * ** ** *  * **  * **      *    *   *  * **    *  *  *      *  ***  **   **    **   *  
          |   ****  **   *  ** * ** *  ** ***   *  * *    * **       * * *** * * *  *    **   *   * 
          |    *         *   ** *  **          *    ******   *    *           *  **  * *     **     
          |**    *       **    * *   *  ****** *  *  * ** *  ** *  * *    ** * * * * ** *  * * ** * 
          | **  *    *      * *    *     *         *       *       *   *             **  *  *       
          |    *  *   * **             * *    **  * *  **     ** **  *  *         *          ***    
          |          *                  *   *              *          *   *       * *               
          |         *  *          *      *    *               *      *      *  *        *           
          |        *                                       *           *        *                   
          |  *                                                  *   *                   *           
  0.8529  |       *            *                       *                                            
          ---------------------------------------*------------------------------------------------- 

1u  trend - log scale 
   1.172  |                                      *                                                  
          |                                                                                         
          |       *            *                       *                                            
          |  *                                                  *   *                   *           
          |        *                                       *           *        *                   
          |         *  *          *      *    *               *      *      *  *        *           
          |          *                  *   *              *          *   *       * *               
          |    *  *   * **             * *    **  * *  **     ** **  *  *         *          ***    
          | **  *    *      * *    *     *         *       *       *   *             **  *  *       
          |**    *       **    * *   *  ****** *  *  * ** *  ** *  * *    ** * * * * ** *  * * ** * 
          |    *         *   ** *  **          *    ******   *    *           *  **  * *     **     
          |   ****  **   *  ** * ** *  ** ***   *  * *    * **       * * *** * * *  *    **   *   * 
          |  * ** ** *  * **  * **      *    *   *  * **    *  *  *      *  ***  **   **    **   *  
          |* *  *  *    *  *      ** *   *  * ** *   ** **  *     * *** *     * *     *       * * * 
          |*  *        **  *   *   * ***     * * ***  *  * **  ***      *** *  *   **     **     *  
          |*     *  *      **   *  * *  * **    ***   *   * *  * * **    **** *      * * *   **     
          |    *     ** * * **      *           *  **   * ** *** ***  ***      * **   *     *  **   
          |  *  * * * *  **  **   *   *   *   * *  *             *   ** *    *  *      **  *    *   
          |   *  *    **  *      *  * *     *       *  * *         *   *           ***  ****   **   
          |**                 *    *   *   *      *      *      *          *  *   *    *  *     **  
          |        *    *  *      * *         *                     *    *      *            *      
          |      * *** * *            *    *    *                   *   *     *           *         
          | *         *                *                       *               *           *        
          |                       *                           *                            *        
          |       *                          *                         *                          * 
          |*                                                                                        
          |  *                                                                                      
  0.2651  |                                                   *                               *     
          ----------------------------*------------------------------------------------------------ 

0_Ka trend 
   99.88  |                                                                      *                  
          |   *                 ***                     *          *         *  *  *  *             
          |          *   *            * *                  *        *  *        * *                 
          |    **                        *        *                        * *          *** *    ** 
          |              *  *  *     *  *     **                                        *    *    * 
          |    *         *    * *    *     **     *     *             * * *      *            *     
          |        *   *  **   *  ** *     *         *                 **       **     *        *   
          |*         *    * **        *  *                *    *          **      * *               
          |      *          *        *                   * *     **                       *  **  *  
          |**  *      *      *                  *              *   *          *   *    * ***  * *   
          |*          **          *        *          **     *     *  **   **  *   *                
          | *        **   *   * * *     **      *     *        *       *   *   *  ***    *   ***    
          |   *       *      *     *             * *                *   * * *      *                
          |**    *         *          *  **         **     * *   *           *         *  *         
          |     *    *  *             ** **    *      ** *      ** ** *  ***           * ** ** *  * 
          |   *            *            *     *  *     * *   *                               *      
          | **     *  *     * **     *     *   *    *     *     *   * *** *    *           *      * 
          |       * ***  * *   *                   *      *   *   *  *          *          *   * *  
          |  *      *   * *     *  **  *    *   *  * * *      *  * *     * * *       *  *           
          |   *     *   * *   *  * *  * * *   *     * *    ** * * *  *  *     *      *     *   ***  
          |*       *   **   *  *    *  *       * *  ** *    * **    *       ** *          **    *   
          | *  *             *   * *      *      *** *  *** * * **    *       ** *  *   *  *     ** 
          |  *** **  * * * *           *  * * *        **  *  **  *  *      *   * *   *  *          
          |      **           *    ** * *  ***  * *         **            *   *      * *     *      
          |             **      *   *    *  ***   *     *    *  *    *   *          *** *        *  
          |    ** **         *   **          *  **  **      *     *      *    *     * *     * *     
          | *   * *            * ** *      ***                 * *       *       **             *   
  4.6812  |     *   *   *                      * * *     **          * **        *      *   *       
          ----------*------------*-----*-------*----------------------------*---------------------- 

1_Ka trend 
   75.01  |   *                                                                                     
          |                                                                                         
          |                                                                                         
          |                                                                                         
          |                                                                                         
          |                     *                                                                   
          |                                                                                         
          |                                                                                         
          |                                                                                         
          |                                                                                         
          |     *                                                                                   
          |                                                                                         
          |                                                               *                         
          |           *                                 *                                           
          |                                                                                         
          |                          *                 *       *                                    
          |                                                        *                                
          |                                                    *                                 *  
          |        *                                             *                                  
          |                         *    *      *  *                   *                            
          |                                        *    *           *    *     *                    
          |   *              *       *        *                     *            *          **
[truncated: 139,042 more chars]
