# Supplementary material for: Selection and demographic history shape the molecular evolution of the gamete compatibility protein bindin in Pisaster sea stars
Source: Ecol Evol. 2014 Mar 31;4(9):1567–88. doi: 10.1002/ece3.1042 (PMC4063459; doi:10.1002/ece3.1042)
Supplement: Supplementary file 2 [file ece30004-1567-SD2.zip › ece31042-sup-00017-pm.cas.outL.txt]

IMa LOAD TREES MODE 
IMa - Isolation with Migration [analytic]  -  Jody Hey 2007  -  7/13/2007
P. brevispinus

INPUT AND STARTING INFORMATION 
================================

Command line string :  -i pm.cas.2.input.txt -o pm.cas.2.out6L -q1 300 -q2 100 -qA 10 -m1 1000 -m2 1000 -t 5 -u 5 -n 100 -k 20 -s 2367891 -fg -g1 0.9 -g2 0.8 -b 3000000 -L50000 -p45 -c012 -r pm.cas.2.out6 
Input filename : pm.cas.2.input.txt 
Output filename: pm.cas.2.out6L 
Random number seed : 2367891 
IM Model:
     - Inheritance Scalars are treated as constants, as given in input file
- Run Duration - 
- Metropolis Coupling -
     None 

- Maximum Values for Integrated Parameters -
     Max for q1 : 1009.39 
     Max for q2 : 336.46 
     Max for qa : 33.65 
     Max for m1 : 1000.00 
     Max for m2 : 1000.00 
     Max for t  : 5.00 

All tree information used for surface estimation printed to fileGeneration time specified (in years): 5.00
Base filename for loading files with sampled genealogies: pm.cas.2.out6*.ti
Files loaded with sampled genealogies:
   pm.cas.2.out6.ti

HEADER INFORMATION FROM FIRST TREE FILE
========================================

-------------------------------------------

Header for tree file:  pm.cas.2.out6.ti

-------------------------------------------

IMa - Isolation with Migration [analytic]  -  Jody Hey 2007  -  7/13/2007


INPUT AND STARTING INFORMATION 
================================

Command line string :  -i pm.cas.2.input.txt -o pm.cas.2.out6 -q1 300 -q2 100 -qA 10 -m1 1000 -m2 1000 -t 5 -u 5 -n 100 -k 20 -s 2367891 -fg -g1 0.9 -g2 0.8 -b 3000000 -L0.5 -p2345 
Input filename : pm.cas.2.input.txt 
Output filename: pm.cas.2.out6 
Random number seed : 2367891 
IM Model:
     - Inheritance Scalars are treated as constants, as given in input file
- Run Duration - 
     Burn period, # steps: 3000000 
      Record period, # seconds per interval: 1800 
- Metropolis Coupling -
     Metropolis Coupling implemented using 100 chains 
     Geometric Increment Model   term1: 0.900  term2: 0.800

- Maximum Values for Integrated Parameters -
     Max for q1 : 1009.39 
     Max for q2 : 336.46 
     Max for qa : 33.65 
     Max for m1 : 1000.00 
     Max for m2 : 1000.00 
     Max for t  : 5.00 

All tree information used for surface estimation printed to fileGeneration time specified (in years): 5.00

-------------------------------------------

End of deader for tree file:  pm.cas.2.out6.ti

-------------------------------------------


==============================================
END OF HEADER INFORMATION FROM FIRST TREE FILE

   # of files: 1    total number of loaded genealogies: 50000 out of a total of: 89239 


MCMC INFORMATION
===========================


PEAK LOCATIONS AND PROBABILITES
=================================


Marginal Peak Locations and Probabilities
------------------------------------------
 Set    q1          P         q2          P         qa          P         m1          P         m2          P      
   0      8.9190 0.003689      7.9821 0.009899      5.1310   0.1162      0.4124 0.006404      0.5281  0.01386 
   1      9.6448 0.004275      7.4390  0.01094      4.8081   0.1213      2.2360 0.007533      0.0001  0.01294 
 ALL      9.1934 0.003978      7.6156  0.01041      4.9603   0.1186      2.2899 0.006714      0.4039  0.01323 
  95%Lo    0.5369                1.2238                1.4515               <min                 <min              
  95%Hi   >max                 >max                 14.5057              637.4675               32.0416            


Multidimensional Peak Location and Posterior Probability
--------------------------------------------------------
 Set   t       log(P)      q1         q2         qa         m1         m2      
   0     1.1699 -15.6241     0.4970    53.5485     2.2344    98.0703     0.0345 
   1     0.7509 -17.3135     2.1090    56.6376     1.5384    31.8631     0.5967 
 ALL     1.1699 -16.3169     0.4657    52.6693     2.2387    98.0701     0.0334 


Nested Models Peak Location and Posterior Probability
------------------------------------------------------
Model      t          log(P)      q1          q2          qa          m1          m2         df       2LLR
 ABCDD    1.3586    -16.9403   29.7915     19.3160      1.9021      0.9161  [   0.9161]    1        1.2467 
 ABCD0    0.9025    -21.0294   33.6407     24.7567      1.8320     55.2230  [   0.0001]    1*       9.4250 
 ABC0D    0.6464    -23.0217   20.7821     33.3567      3.4700  [   0.0001]   437.8718     1*      13.4096 
 ABC00    0.0004    -34.4358   33.6465     33.6465     10.2491  [   0.0001] [   0.0001]    2*      36.2379 
 AACDE    1.3586    -16.7838   25.4115  [  25.4115]     1.9055      0.7916      1.0858     1        0.9338 
 AAADE    2.3582    -20.7487    8.2597  [   8.2597] [   8.2597]    15.0850     10.5711     2        8.8635 
 AACDD    1.3586    -17.1988   25.5913  [  25.5913]     1.9091      0.9100  [   0.9100]    2        1.7638 
 AAC00    0.0004    -34.4358   33.6384  [  33.6384]    10.2522  [   0.0001] [   0.0001]    3*      36.2379 
 AAADD    0.6953    -21.8344    5.4545  [   5.4545] [   5.4545]   525.7991  [ 525.7991]    3       11.0350 
 AAA00    0.0004    -34.4501   10.2549  [  10.2549] [  10.2549] [   0.0001] [   0.0001]    4*      36.2665 
 ABADE    0.9814    -18.3978    2.5847     33.6399  [   2.5847]    25.9195      1.9645     1        4.1618 
 ABADD    2.7761    -19.6583   11.6553      1.3643  [  11.6553]    20.6889  [  20.6889]    2        6.6828 
 ABA00    0.0004    -34.4475   10.2538     33.6465  [  10.2538] [   0.0001] [   0.0001]    3*      36.2612 
 ABBDE    2.3441    -20.1932   17.3755      5.1950  [   5.1950]    14.6254     10.7973     1        7.7526 
 ABBDD    2.7761    -19.5458   11.3499      1.2721  [   1.2721]    20.3116  [  20.3116]    2        6.4579 
 ABB00    0.0004    -34.4384   33.6465     10.2465  [  10.2465] [   0.0001] [   0.0001]    3*      36.2431 
  * test distribution of 2LLR is a mixture 


MARGINAL DISTRIBUTION VALUES AND HISTOGRAMS - curve height is an estimate of marginal posterior probability
========================================
 Summaries
	Value  	 q1  	 q2  	 qa  	 m1  	 m2  	 t   
	Minbin 	   0.5047	   0.1682	   0.0168	   0.5000	   0.5000	   0.0025
	Maxbin	1008.8890	 336.2963	  33.6296	 999.5000	 999.5000	   4.9875
	HiPt  	   9.5892	   7.5705	   4.9629	   2.5000	   0.5000	   0.0325
	HiSmth	  10.5986	   7.5705	   4.9629	   1.5000	   0.5000	   0.0325
	Mean  	 442.2639	 131.9474	   7.3735	 407.2378	 410.3021	   0.3676
	95Lo  	   9.5892	   5.2152	   2.0693	   4.5000	   2.5000	   0.0125
	95Hi  	 979.6166	 324.5201	  16.2008	 943.5000	 963.5000	   1.0975
	HPD90Lo	  1.5141 	  1.5141 	  1.8001 	  0.5000 	  0.5000 	  0.0025 
	HPD90Hi	889.7805 	289.1913 	 12.8698 	802.5000 	854.5000 	  0.7475 

	Parameter	q1  	L	q2  	L	qa  	L	m1  	L	m2  	L	t   	L
	HiPt	   9.5892	 0.00397 	   7.5705	 0.01041 	   4.9629	 0.11861 	   2.5000	 0.00656 	   0.5000	 0.01310 	   0.0325	 2.36000 

	   0	   0.5047	 0.00056 	   0.1682	 0.00016 	   0.0168	 0.00027 	   0.5000	 0.00508 	   0.5000	 0.01310 	 0.002500	 2.22000 
	   1	   1.5141	 0.00106 	   0.5047	 0.00039 	   0.0505	 0.00123 	   1.5000	 0.00566 	   1.5000	 0.01080 	   0.0075	 2.31200 
	   2	   2.5235	 0.00159 	   0.8412	 0.00076 	   0.0841	 0.00063 	   2.5000	 0.00656 	   2.5000	 0.00889 	   0.0125	 2.11200 
	   3	   3.5329	 0.00208 	   1.1776	 0.00143 	   0.1178	 0.00083 	   3.5000	 0.00456 	   3.5000	 0.00755 	   0.0175	 2.18400 
	   4	   4.5423	 0.00275 	   1.5141	 0.00203 	   0.1514	 0.00105 	   4.5000	 0.00388 	   4.5000	 0.00634 	   0.0225	 2.21600 
	   5	   5.5517	 0.00332 	   1.8506	 0.00260 	   0.1851	 0.00097 	   5.5000	 0.00324 	   5.5000	 0.00559 	   0.0275	 2.07600 
	   6	   6.5611	 0.00368 	   2.1870	 0.00347 	   0.2187	 0.00089 	   6.5000	 0.00283 	   6.5000	 0.00460 	   0.0325	 2.36000 
	   7	   7.5705	 0.00388 	   2.5235	 0.00456 	   0.2523	 0.00090 	   7.5000	 0.00265 	   7.5000	 0.00374 	   0.0375	 2.33600 
	   8	   8.5798	 0.00397 	   2.8599	 0.00566 	   0.2860	 0.00098 	   8.5000	 0.00244 	   8.5000	 0.00304 	   0.0425	 2.07200 
	   9	   9.5892	 0.00397 	   3.1964	 0.00664 	   0.3196	 0.00110 	   9.5000	 0.00235 	   9.5000	 0.00269 	   0.0475	 2.24800 
	  10	  10.5986	 0.00393 	   3.5329	 0.00747 	   0.3533	 0.00126 	  10.5000	 0.00228 	  10.5000	 0.00254 	   0.0525	 2.29200 
	  11	  11.6080	 0.00386 	   3.8693	 0.00816 	   0.3869	 0.00145 	  11.5000	 0.00215 	  11.5000	 0.00238 	   0.0575	 2.29600 
	  12	  12.6174	 0.00376 	   4.2058	 0.00870 	   0.4206	 0.00166 	  12.5000	 0.00203 	  12.5000	 0.00227 	   0.0625	 2.19200 
	  13	  13.6268	 0.00366 	   4.5423	 0.00914 	   0.4542	 0.00189 	  13.5000	 0.00191 	  13.5000	 0.00223 	   0.0675	 2.16000 
	  14	  14.6362	 0.00354 	   4.8787	 0.00948 	   0.4879	 0.00214 	  14.5000	 0.00176 	  14.5000	 0.00220 	   0.0725	 2.16400 
	  15	  15.6456	 0.00343 	   5.2152	 0.00975 	   0.5215	 0.00241 	  15.5000	 0.00161 	  15.5000	 0.00214 	   0.0775	 2.13600 
	  16	  16.6550	 0.00332 	   5.5517	 0.00995 	   0.5552	 0.00267 	  16.5000	 0.00151 	  16.5000	 0.00205 	   0.0825	 1.82000 
	  17	  17.6644	 0.00322 	   5.8881	 0.01011 	   0.5888	 0.00292 	  17.5000	 0.00149 	  17.5000	 0.00208 	   0.0875	 2.10800 
	  18	  18.6738	 0.00312 	   6.2246	 0.01022 	   0.6225	 0.00316 	  18.5000	 0.00149 	  18.5000	 0.00215 	   0.0925	 1.92000 
	  19	  19.6832	 0.00303 	   6.5611	 0.01031 	   0.6561	 0.00338 	  19.5000	 0.00145 	  19.5000	 0.00217 	   0.0975	 1.98800 
	  20	  20.6926	 0.00294 	   6.8975	 0.01037 	   0.6898	 0.00360 	  20.5000	 0.00140 	  20.5000	 0.00215 	   0.1025	 1.82800 
	  21	  21.7020	 0.00285 	   7.2340	 0.01040 	   0.7234	 0.00383 	  21.5000	 0.00135 	  21.5000	 0.00212 	   0.1075	 1.88800 
	  22	  22.7114	 0.00277 	   7.5705	 0.01041 	   0.7570	 0.00408 	  22.5000	 0.00131 	  22.5000	 0.00216 	   0.1125	 1.80800 
	  23	  23.7208	 0.00270 	   7.9069	 0.01041 	   0.7907	 0.00436 	  23.5000	 0.00127 	  23.5000	 0.00221 	   0.1175	 1.84000 
	  24	  24.7301	 0.00263 	   8.2434	 0.01038 	   0.8243	 0.00468 	  24.5000	 0.00123 	  24.5000	 0.00222 	   0.1225	 1.84800 
	  25	  25.7395	 0.00256 	   8.5798	 0.01034 	   0.8580	 0.00503 	  25.5000	 0.00122 	  25.5000	 0.00220 	   0.1275	 1.70400 
	  26	  26.7489	 0.00250 	   8.9163	 0.01028 	   0.8916	 0.00542 	  26.5000	 0.00121 	  26.5000	 0.00219 	   0.1325	 1.73600 
	  27	  27.7583	 0.00244 	   9.2528	 0.01021 	   0.9253	 0.00585 	  27.5000	 0.00121 	  27.5000	 0.00220 	   0.1375	 1.72000 
	  28	  28.7677	 0.00238 	   9.5892	 0.01013 	   0.9589	 0.00631 	  28.5000	 0.00120 	  28.5000	 0.00222 	   0.1425	 1.77200 
	  29	  29.7771	 0.00233 	   9.9257	 0.01004 	   0.9926	 0.00682 	  29.5000	 0.00119 	  29.5000	 0.00220 	   0.1475	 1.61600 
	  30	  30.7865	 0.00228 	  10.2622	 0.00995 	   1.0262	 0.00735 	  30.5000	 0.00117 	  30.5000	 0.00212 	   0.1525	 1.69200 
	  31	  31.7959	 0.00223 	  10.5986	 0.00985 	   1.0599	 0.00793 	  31.5000	 0.00115 	  31.5000	 0.00200 	   0.1575	 1.50800 
	  32	  32.8053	 0.00219 	  10.9351	 0.00974 	   1.0935	 0.00854 	  32.5000	 0.00113 	  32.5000	 0.00189 	   0.1625	 1.56000 
	  33	  33.8147	 0.00215 	  11.2716	 0.00963 	   1.1272	 0.00919 	  33.5000	 0.00111 	  33.5000	 0.00181 	   0.1675	 1.63600 
	  34	  34.8241	 0.00211 	  11.6080	 0.00953 	   1.1608	 0.00987 	  34.5000	 0.00109 	  34.5000	 0.00175 	   0.1725	 1.54800 
	  35	  35.8335	 0.00207 	  11.9445	 0.00942 	   1.1944	 0.01059 	  35.5000	 0.00108 	  35.5000	 0.00173 	   0.1775	 1.48400 
	  36	  36.8429	 0.00203 	  12.2810	 0.00931 	   1.2281	 0.01135 	  36.5000	 0.00107 	  36.5000	 0.00171 	   0.1825	 1.58000 
	  37	  37.8523	 0.00200 	  12.6174	 0.00920 	   1.2617	 0.01215 	  37.5000	 0.00107 	  37.5000	 0.00170 	   0.1875	 1.45200 
	  38	  38.8617	 0.00196 	  12.9539	 0.00909 	   1.2954	 0.01299 	  38.5000	 0.00107 	  38.5000	 0.00170 	   0.1925	 1.53200 
	  39	  39.8711	 0.00193 	  13.2904	 0.00898 	   1.3290	 0.01387 	  39.5000	 0.00107 	  39.5000	 0.00174 	   0.1975	 1.30400 
	  40	  40.8804	 0.00190 	  13.6268	 0.00887 	   1.3627	 0.01479 	  40.5000	 0.00107 	  40.5000	 0.00177 	   0.2025	 1.33600 
	  41	  41.8898	 0.00187 	  13.9633	 0.00877 	   1.3963	 0.01574 	  41.5000	 0.00107 	  41.5000	 0.00180 	   0.2075	 1.33600 
	  42	  42.8992	 0.00184 	  14.2997	 0.00867 	   1.4300	 0.01673 	  42.5000	 0.00108 	  42.5000	 0.00181 	   0.2125	 1.37200 
	  43	  43.9086	 0.00182 	  14.6362	 0.00857 	   1.4636	 0.01776 	  43.5000	 0.00110 	  43.5000	 0.00180 	   0.2175	 1.35200 
	  44	  44.9180	 0.00179 	  14.9727	 0.00847 	   1.4973	 0.01883 	  44.5000	 0.00111 	  44.5000	 0.00177 	   0.2225	 1.40000 
	  45	  45.9274	 0.00177 	  15.3091	 0.00837 	   1.5309	 0.01993 	  45.5000	 0.00112 	  45.5000	 0.00174 	   0.2275	 1.38400 
	  46	  46.9368	 0.00174 	  15.6456	 0.00827 	   1.5646	 0.02106 	  46.5000	 0.00112 	  46.5000	 0.00171 	   0.2325	 1.19600 
	  47	  47.9462	 0.00172 	  15.9821	 0.00818 	   1.5982	 0.02223 	  47.5000	 0.00112 	  47.5000	 0.00167 	   0.2375	 1.26000 
	  48	  48.9556	 0.00170 	  16.3185	 0.00809 	   1.6319	 0.02343 	  48.5000	 0.00113 	  48.5000	 0.00164 	   0.2425	 1.26800 
	  49	  49.9650	 0.00168 	  16.6550	 0.00800 	   1.6655	 0.02466 	  49.5000	 0.00114 	  49.5000	 0.00161 	   0.2475	 1.26400 
	  50	  50.9744	 0.00166 	  16.9915	 0.00791 	   1.6991	 0.02592 	  50.5000	 0.00115 	  50.5000	 0.00159 	   0.2525	 1.26800 
	  51	  51.9838	 0.00164 	  17.3279	 0.00783 	   1.7328	 0.02721 	  51.5000	 0.00116 	  51.5000	 0.00158 	   0.2575	 1.15600 
	  52	  52.9932	 0.00162 	  17.6644	 0.00774 	   1.7664	 0.02853 	  52.5000	 0.00116 	  52.5000	 0.00157 	   0.2625	 1.21600 
	  53	  54.0026	 0.00160 	  18.0009	 0.00766 	   1.8001	 0.02987 	  53.5000	 0.00115 	  53.5000	 0.00155 	   0.2675	 1.10400 
	  54	  55.0120	 0.00158 	  18.3373	 0.00758 	   1.8337	 0.03124 	  54.5000	 0.00114 	  54.5000	 0.00153 	   0.2725	 1.25600 
	  55	  56.0213	 0.00156 	  18.6738	 0.00750 	   1.8674	 0.03264 	  55.5000	 0.00113 	  55.5000	 0.00150 	   0.2775	 1.17200 
	  56	  57.0307	 0.00155 	  19.0102	 0.00742 	   1.9010	 0.03406 	  56.5000	 0.00112 	  56.5000	 0.00147 	   0.2825	 1.17600 
	  57	  58.0401	 0.00153 	  19.3467	 0.00735 	   1.9347	 0.03550 	  57.5000	 0.00112 	  57.5000	 0.00144 	   0.2875	 1.36400 
	  58	  59.0495	 0.00152 	  19.6832	 0.00727 	   1.9683	 0.03696 	  58.5000	 0.00111 	  58.5000	 0.00142 	   0.2925	 1.17200 
	  59	  60.0589	 0.00150 	  20.0196	 0.00720 	   2.0020	 0.03844 	  59.5000	 0.00112 	  59.5000	 0.00140 	   0.2975	 1.16400 
	  60	  61.0683	 0.00149 	  20.3561	 0.00713 	   2.0356	 0.03994 	  60.5000	 0.00112 	  60.5000	 0.00138 	   0.3025	 1.20000 
	  61	  62.0777	 0.00147 	  20.6926	 0.00706 	   2.0693	 0.04146 	  61.5000	 0.00113 	  61.5000	 0.00137 	   0.3075	 1.16000 
	  62	  63.0871	 0.00146 	  21.0290	 0.00699 	   2.1029	 0.04299 	  62.5000	 0.00113 	  62.5000	 0.00137 	   0.3125	 1.19200 
	  63	  64.0965	 0.00145 	  21.3655	 0.00692 	   2.1365	 0.04453 	  63.5000	 0.00113 	  63.5000	 0.00138 	   0.3175	 1.24800 
	  64	  65.1059	 0.00143 	  21.7020	 0.00686 	   2.1702	 0.04609 	  64.5000	 0.00113 	  64.5000	 0.00138 	   0.3225	 1.10800 
	  65	  66.1153	 0.00142 	  22.0384	 0.00679 	   2.2038	 0.04767 	  65.5000	 0.00114 	  65.5000	 0.00139 	   0.3275	 1.15200 
	  66	  67.1247	 0.00141 	  22.3749	 0.00673 	   2.2375	 0.04925 	  66.5000	 0.00114 	  66.5000	 0.00140 	   0.3325	 1.14800 
	  67	  68.1341	 0.00140 	  22.7114	 0.00667 	   2.2711	 0.05084 	  67.5000	 0.00114 	  67.5000	 0.00141 	   0.3375	 1.16000 
	  68	  69.1435	 0.00139 	  23.0478	 0.00660 	   2.3048	 0.05244 	  68.5000	 0.00115 	  68.5000	 0.00142 	   0.3425	 1.13600 
	  69	  70.1529	 0.00138 	  23.3843	 0.00654 	   2.3384	 0.05404 	  69.5000	 0.00115 	  69.5000	 0.00143 	   0.3475	 1.09200 
	  70	  71.1623	 0.00137 	  23.7208	 0.00648 	   2.3721	 0.05565 	  70.5000	 0.00115 	  70.5000	 0.00143 	   0.3525	 1.07200 
	  71	  72.1716	 0.00136 	  24.0572	 0.00642 	   2.4057	 0.05727 	  71.5000	 0.00116 	  71.5000	 0.00142 	   0.3575	 1.12000 
	  72	  73.1810	 0.00135 	  24.3937	 0.00637 	   2.4394	 0.05888 	  72.5000	 0.00117 	  72.5000	 0.00142 	   0.3625	 1.24000 
	  73	  74.1904	 0.00134 	  24.7301	 0.00631 	   2.4730	 0.06049 	  73.5000	 0.00118 	  73.5000	 0.00141 	   0.3675	 1.18400 
	  74	  75.1998	 0.00133 	  25.0666	 0.00625 	   2.5067	 0.06210 	  74.5000	 0.00118 	  74.5000	 0.00140 	   0.3725	 1.19600 
	  75	  76.2092	 0.00132 	  25.4031	 0.00620 	   2.5403	 0.06371 	  75.5000	 0.00118 	  75.5000	 0.00138 	   0.3775	 1.09600 
	  76	  77.2186	 0.00131 	  25.7395	 0.00614 	   2.5740	 0.06531 	  76.5000	 0.00118 	  76.5000	 0.00135 	   0.3825	 1.19600 
	  77	  78.2280	 0.00130 	  26.0760	 0.00609 	   2.6076	 0.06690 	  77.5000	 0.00119 	  77.5000	 0.00133 	   0.3875	 1.12000 
	  78	  79.2374	 0.00129 	  26.4125	 0.00604 	   2.6412	 0.06848 	  78.5000	 0.00119 	  78.5000	 0.00131 	   0.3925	 1.09200 
	  79	  80.2468	 0.00129 	  26.7489	 0.00599 	   2.6749	 0.07005 	  79.5000	 0.00120 	  79.5000	 0.00130 	   0.3975	 1.12000 
	  80	  81.2562	 0.00128 	  27.0854	 0.00593 	   2.7085	 0.07161 	  80.5000	 0.00121 	  80.5000	 0.00129 	   0.4025	 1.18000 
	  81	  82.2656	 0.00127 	  27.4219	 0.00588 	   2.7422	 0.07316 	  81.5000	 0.00121 	  81.5000	 0.00129 	   0.4075	 1.10000 
	  82	  83.2750	 0.00126 	  27.7583	 0.00583 	   2.7758	 0.07468 	  82.5000	 0.00122 	  82.5000	 0.00128 	   0.4125	 1.18400 
	  83	  84.2844	 0.00126 	  28.0948	 0.00579 	   2.8095	 0.07620 	  83.5000	 0.00123 	  83.5000	 0.00128 	   0.4175	 1.17200 
	  84	  85.2938	 0.00125 	  28.4313	 0.00574 	   2.8431	 0.07769 	  84.5000	 0.00124 	  84.5000	 0.00129 	   0.4225	 1.09600 
	  85	  86.3032	 0.00124 	  28.7677	 0.00569 	   2.8768	 0.07916 	  85.5000	 0.00125 	  85.5000	 0.00129 	   0.4275	 1.15600 
	  86	  87.3126	 0.00124 	  29.1042	 0.00564 	   2.9104	 0.08061 	  86.5000	 0.00127 	  86.5000	 0.00130 	   0.4325	 1.12000 
	  87	  88.3219	 0.00123 	  29.4406	 0.00560 	   2.9441	 0.08204 	  87.5000	 0.00128 	  87.5000	 0.00131 	   0.4375	 1.08400 
	  88	  89.3313	 0.00122 	  29.7771	 0.00555 	   2.9777	 0.08344 	  88.5000	 0.00129 	  88.5000	 0.00132 	   0.4425	 0.94400 
	  89	  90.3407	 0.00122 	  30.1136	 0.00551 	   3.0114	 0.08482 	  89.5000	 0.00129 	  89.5000	 0.00134 	   0.4475	 1.07200 
	  90	  91.3501	 0.00121 	  30.4500	 0.00547 	   3.0450	 0.08618 	  90.5000	 0.00128 	  90.5000	 0.00135 	   0.4525	 1.07600 
	  91	  92.3595	 0.00121 	  30.7865	 0.00542 	   3.0787	 0.08751 	  91.5000	 0.00127 	  91.5000	 0.00136 	   0.4575	 0.89600 
	  92	  93.3689	 0.00120 	  31.1230	 0.00538 	   3.1123	 0.08881 	  92.5000	 0.00126 	  92.5000	 0.00136 	   0.4625	 1.03200 
	  93	  94.3783	 0.00120 	  31.4594	 0.00534 	   3.1459	 0.09008 	  93.5000	 0.00125 	  93.5000	 0.00135 	   0.4675	 0.88800 
	  94	  95.3877	 0.00119 	  31.7959	 0.00530 	   3.1796	 0.09132 	  94.5000	 0.00124 	  94.5000	 0.00134 	   0.4725	 1.00000 
	  95	  96.3971	 0.00119 	  32.1324	 0.00526 	   3.2132	 0.09254 	  95.5000	 0.00124 	  95.5000	 0.00133 	   0.4775	 1.01200 
	  96	  97.4065	 0.00118 	  32.4688	 0.00522 	   3.2469	 0.09372 	  96.5000	 0.00124 	  96.5000	 0.00133 	   0.4825	 1.11200 
	  97	  98.4159	 0.00118 	  32.8053	 0.00518 	   3.2805	 0.09488 	  97.5000	 0.00124 	  97.5000	 0.00132 	   0.4875	 0.91200 
	  98	  99.4253	 0.00117 	  33.1418	 0.00514 	   3.3142	 0.09600 	  98.5000	 0.00125 	  98.5000	 0.00132 	   0.4925	 0.93600 
	  99	 100.4347	 0.00117 	  33.4782	 0.00511 	   3.3478	 0.09709 	  99.5000	 0.00126 	  99.5000	 0.00131 	   0.4975	 0.80800 
	 100	 101.4441	 0.00116 	  33.8147	 0.00507 	   3.3815	 0.09815 	 100.5000	 0.00128 	 100.5000	 0.00131 	   0.5025	 0.90400 
	 101	 102.4535	 0.00116 	  34.1512	 0.00503 	   3.4151	 0.09918 	 101.5000	 0.00129 	 101.5000	 0.00131 	   0.5075	 0.89600 
	 102	 103.4629	 0.00115 	  34.4876	 0.00500 	   3.4488	 0.10018 	 102.5000	 0.00130 	 102.5000	 0.00130 	   0.5125	 0.88000 
	 103	 104.4722	 0.00115 	  34.8241	 0.00496 	   3.4824	 0.10114 	 103.5000	 0.00132 	 103.5000	 0.00130 	   0.5175	 0.99600 
	 104	 105.4816	 0.00114 	  35.1605	 0.00493 	   3.5161	 0.10208 	 104.5000	 0.00132 	 104.5000	 0.00130 	   0.5225	 0.89200 
	 105	 106.4910	 0.00114 	  35.4970	 0.00490 	   3.5497	 0.10298 	 105.5000	 0.00132 	 105.5000	 0.00130 	   0.5275	 0.93600 
	 106	 107.5004	 0.00114 	  35.8335	 0.00486 	   3.5833	 0.10386 	 106.5000	 0.00132 	 106.5000	 0.00129 	   0.5325	 0.85600 
	 107	 108.5098	 0.00113 	  36.1699	 0.00483 	   3.6170	 0.10470 	 107.5000	 0.00131 	 107.5000	 0.00128 	   0.5375	 0.90800 
	 108	 109.5192	 0.00113 	  36.5064	 0.00480 	   3.6506	 0.10551 	 108.5000	 0.00130 	 108.5000	 0.00127 	   0.5425	 0.81600 
	 109	 110.5286	 0.00113 	  36.8429	 0.00477 	   3.6843	 0.10629 	 109.5000	 0.00129 	 109.5000	 0.00125 	   0.5475	 0.89200 
	 110	 111.5380	 0.00112 	  37.1793	 0.00474 	   3.7179	 0.10704 	 110.5000	 0.00128 	 110.5000	 0.00124 	   0.5525	 0.82400 
	 111	 112.5474	 0.00112 	  37.5158	 0.00470 	   3.7516	 0.10776 	 111.5000	 0.00128 	 111.5000	 0.00122 	   0.5575	 0.87600 
	 112	 113.5568	 0.00111 	  37.8523	 0.00467 	   3.7852	 0.10845 	 112.5000	 0.00128 	 112.5000	 0.00121 	   0.5625	 0.78400 
	 113	 114.5662	 0.00111 	  38.1887	 0.00464 	   3.8189	 0.10912 	 113.5000	 0.00128 	 113.5000	 0.00121 	   0.5675	 0.94000 
	 114	 115.5756	 0.00111 	  38.5252	 0.00462 	   3.8525	 0.10975 	 114.5000	 0.00129 	 114.5000	 0.00121 	   0.5725	 0.73600 
	 115	 116.5850	 0.00110 	  38.8617	 0.00459 	   3.8862	 0.11036 	 115.5000	 0.00129 	 115.5000	 0.00121 	   0.5775	 1.01200 
	 116	 117.5944	 0.00110 	  39.1981	 0.00456 	   3.9198	 0.11094 	 116.5000	 0.00130 	 116.5000	 0.00121 	   0.5825	 0.80800 
	 117	 118.6038	 0.00110 	  39.5346	 0.00453 	   3.9535	 0.11150 	 117.5000	 0.00130 	 117.5000	 0.00121 	   0.5875	 0.88800 
	 118	 119.6132	 0.00110 	  39.8711	 0.00450 	   3.9871	 0.11203 	 118.5000	 0.00130 	 118.5000	 0.00121 	   0.5925	 0.87200 
	 119	 120.6225	 0.00109 	  40.2075	 0.00448 	   4.0208	 0.11253 	 119.5000	 0.00130 	 119.5000	 0.00121 	   0.5975	 0.81600 
	 120	 121.6319	 0.00109 	  40.5440	 0.00445 	   4.0544	 0.11301 	 120.5000	 0.00130 	 120.5000	 0.00120 	   0.6025	 0.75200 
	 121	 122.6413	 0.00109 	  40.8804	 0.00442 	   4.0880	 0.11347 	 121.5000	 0.00130 	 121.5000	 0.00120 	   0.6075	 0.70000 
	 122	 123.6507	 0.00108 	  41.2169	 0.00440 	   4.1217	 0.11390 	 122.5000	 0.00129 	 122.5000	 0.00120 	   0.6125	 0.65200 
	 123	 124.6601	 0.00108 	  41.5534	 0.00437 	   4.1553	 0.11431 	 123.5000	 0.00129 	 123.5000	 0.00120 	   0.6175	 0.72800 
	 124	 125.6695	 0.00108 	  41.8898	 0.00435 	   4.1890	 0.11470 	 124.5000	 0.00129 	 124.5000	 0.00120 	   0.6225	 0.68000 
	 125	 126.6789	 0.00108 	  42.2263	 0.00432 	   4.2226	 0.11507 	 125.5000	 0.00129 	 125.5000	 0.00121 	   0.6275	 0.73600 
	 126	 127.6883	 0.00107 	  42.5628	 0.00430 	   4.2563	 0.11541 	 126.5000	 0.00129 	 126.5000	 0.00121 	   0.6325	 0.71600 
	 127	 128.6977	 0.00107 	  42.8992	 0.00428 	   4.2899	 0.11574 	 127.5000	 0.00129 	 127.5000	 0.00122 	   0.6375	 0.67200 
	 128	 129.7071	 0.00107 	  43.2357	 0.00425 	   4.3236	 0.11604 	 128.5000	 0.00129 	 128.5000	 0.00122 	   0.6425	 0.62400 
	 129	 130.7165	 0.00107 	  43.5722	 0.00423 	   4.3572	 0.11632 	 129.5000	 0.00129 	 129.5000	 0.00122 	   0.6475	 0.61600 
	 130	 131.7259	 0.00106 	  43.9086	 0.00421 	   4.3909	 0.11659 	 130.5000	 0.00130 	 130.5000	 0.00121 	   0.6525	 0.63200 
	 131	 132.7353	 0.00106 	  44.2451	 0.00418 	   4.4245	 0.11684 	 131.5000	 0.00129 	 131.5000	 0.00121 	   0.6575	 0.53600 
	 132	 133.7447	 0.00106 	  44.5816	 0.00416 	   4.4582	 0.11707 	 132.5000	 0.00129 	 132.5000	 0.00120 	   0.6625	 0.51600 
	 133	 134.7541	 0.00106 	  44.9180	 0.00414 	   4.4918	 0.11728 	 133.5000	 0.00129 	 133.5000	 0.00119 	   0.6675	 0.58400 
	 134	 135.7635	 0.00105 	  45.2545	 0.00412 	   4.5254	 0.11747 	 134.5000	 0.00129 	 134.5000	 0.00119 	   0.6725	 0.59600 
	 135	 136.7728	 0.00105 	  45.5909	 0.00410 	   4.5591	 0.11765 	 135.5000	 0.00129 	 135.5000	 0.00118 	   0.6775	 0.56400 
	 136	 137.7822	 0.00105 	  45.9274	 0.00408 	   4.5927	 0.11781 	 136.5000	 0.00129 	 136.5000	 0.00118 	   0.6825	 0.58000 
	 137	 138.7916	 0.00105 	  46.2639	 0.00406 	   4.6264	 0.11796 	 137.5000	 0.00129 	 137.5000	 0.00117 	   0.6875	 0.52400 
	 138	 139.8010	 0.00104 	  46.6003	 0.00404 	   4.6600	 0.11809 	 138.5000	 0.00130 	 138.5000	 0.00117 	   0.6925	 0.51200 
	 139	 140.8104	 0.00104 	  46.9368	 0.00402 	   4.6937	 0.11820 	 139.5000	 0.00130 	 139.5000	 0.00116 	   0.6975	 0.55200 
	 140	 141.8198	 0.00104 	  47.2733	 0.00400 	   4.7273	 0.11830 	 140.5000	 0.00130 	 140.5000	 0.00116 	   0.7025	 0.46800 
	 141	 142.8292	 0.00104 	  47.6097	 0.00398 	   4.7610	 0.11839 	 141.5000	 0.00130 	 141.5000	 0.00115 	   0.7075	 0.51200 
	 142	 143.8386	 0.00104 	  47.9462	 0.00396 	   4.7946	 0.11846 	 142.5000	 0.00129 	 142.5000	 0.00115 	   0.7125	 0.42800 
	 143	 144.8480	 0.00103 	  48.2827	 0.00394 	   4.8283	 0.11851 	 143.5000	 0.00129 	 143.5000	 0.00114 	   0.7175	 0.48800 
	 144	 145.8574	 0.00103 	  48.6191	 0.00392 	   4.8619	 0.11856 	 144.5000	 0.00128 	 144.5000	 0.00114 	   0.7225	 0.41600 
	 145	 146.8668	 0.00103 	  48.9556	 0.00390 	   4.8956	 0.11859 	 145.5000	 0.00127 	 145.5000	 0.00114 	   0.7275	 0.44400 
	 146	 147.8762	 0.00103 	  49.2921	 0.00388 	   4.9292	 0.11861 	 146.5000	 0.00127 	 146.5000	 0.00113 	   0.7325	 0.42400 
	 147	 148.8856	 0.00103 	  49.6285	 0.00387 	   4.9629	 0.11861 	 147.5000	 0.00126 	 147.5000	 0.00113 	   0.7375	 0.40800 
	 148	 149.8950	 0.00103 	  49.9650	 0.00385 	   4.9965	 0.11861 	 148.5000	 0.00126 	 148.5000	 0.00113 	   0.7425	 0.51200 
	 149	 150.9044	 0.00102 	  50.3015	 0.00383 	   5.0301	 0.11859 	 149.5000	 0.00127 	 149.5000	 0.00113 	   0.7475	 0.40000 
	 150	 151.9138	 0.00102 	  50.6379	 0.00382 	   5.0638	 0.11856 	 150.5000	 0.00127 	 150.5000	 0.00114 	   0.7525	 0.37600 
	 151	 152.9231	 0.00102 	  50.9744	 0.00380 	   5.0974	 0.11851 	 151.5000	 0.00128 	 151.5000	 0.00114 	   0.7575	 0.44400 
	 152	 153.9325	 0.00102 	  51.3108	 0.00378 	   5.1311	 0.11846 	 152.5000	 0.00129 	 152.5000	 0.00113 	   0.7625	 0.32800 
	 153	 154.9419	 0.00102 	  51.6473	 0.00377 	   5.1647	 0.11840 	 153.5000	 0.00130 	 153.5000	 0.00113 	   0.7675	 0.41600 
	 154	 155.9513	 0.00102 	  51.9838	 0.00375 	   5.1984	 0.11832 	 154.5000	 0.00130 	 154.5000	 0.00112 	   0.7725	 0.33200 
	 155	 156.9607	 0.00101 	  52.3202	 0.00373 	   5.2320	 0.11824 	 155.5000	 0.00131 	 155.5000	 0.00112 	   0.7775	 0.34400 
	 156	 157.9701	 0.00101 	  52.6567	 0.00372 	   5.2657	 0.11814 	 156.5000	 0.00131 	 156.5000	 0.00111 	   0.7825	 0.36400 
	 157	 158.9795	 0.00101 	  52.9932	 0.00370 	   5.2993	 0.11804 	 157.5000	 0.00131 	 157.5000	 0.00111 	   0.7875	 0.37200 
	 158	 159.9889	 0.00101 	  53.3296	 0.00369 	   5.3330	 0.11792 	 158.5000	 0.00132 	 158.5000	 0.00110 	   0.7925	 0.34000 
	 159	 160.9983	 0.00101 	  53.6661	 0.00367 	   5.3666	 0.11780 	 159.5000	 0.00132 	 159.5000	 0.00110 	   0.7975	 0.38400 
	 160	 162.0077	 0.00101 	  54.0026	 0.00366 	   5.4003	 0.11766 	 160.5000	 0.00132 	 160.5000	 0.00110 	   0.8025	 0.35600 
	 161	 163.0171	 0.00100 	  54.3390	 0.00364 	   5.4339	 0.11752 	 161.5000	 0.00132 	 161.5000	 0.00109 	   0.8075	 0.31600 
	 162	 164.0265	 0.00100 	  54.6755	 0.00363 	   5.4675	 0.11737 	 162.5000	 0.00132 	 162.5000	 0.00109 	   0.8125	 0.23200 
	 163	 165.0359	 0.00100 	  55.0120	 0.00362 	   5.5012	 0.11721 	 163.5000	 0.00131 	 163.5000	 0.00109 	   0.8175	 0.27600 
	 164	 166.0453	 0.00100 	  55.3484	 0.00360 	   5.5348	 0.11704 	 164.5000	 0.00131 	 164.5000	 0.00108 	   0.8225	 0.34000 
	 165	 167.0547	 0.00100 	  55.6849	 0.00359 	   5.5685	 0.11687 	 165.5000	 0.00130 	 165.5000	 0.00108 	   0.8275	 0.28800 
	 166	 168.0640	 0.00100 	  56.0213	 0.00357 	   5.6021	 0.11668 	 166.5000	 0.00130 	 166.5000	 0.00109 	   0.8325	 0.26800 
	 167	 169.0734	 0.00100 	  56.3578	 0.00356 	   5.6358	 0.11649 	 167.5000	 0.00130 	 167.5000	 0.00109 	   0.8375	 0.29600 
	 168	 170.0828	 0.00099 	  56.6943	 0.00355 	   5.6694	 0.11629 	 168.5000	 0.00129 	 168.5000	 0.00109 	   0.8425	 0.26800 
	 169	 171.0922	 0.00099 	  57.0307	 0.00353 	   5.7031	 0.11609 	 169.5000	 0.00129 	 169.5000	 0.00109 	   0.8475	 0.23600 
	 170	 172.1016	 0.00099 	  57.3672	 0.00352 	   5.7367	 0.11588 	 170.5000	 0.00129 	 170.5000	 0.00108 	   0.8525	 0.28400 
	 171	 173.1110	 0.00099 	  57.7037	 0.00351 	   5.7704	 0.11566 	 171.5000	 0.00128 	 171.5000	 0.00108 	   0.8575	 0.29600 
	 172	 174.1204	 0.00099 	  58.0401	 0.00350 	   5.8040	 0.11543 	 172.5000	 0.00128 	 172.5000	 0.00108 	   0.8625	 0.28000 
	 173	 175.1298	 0.00099 	  58.3766	 0.00348 	   5.8377	 0.11520 	 173.5000	 0.00127 	 173.5000	 0.00107 	   0.8675	 0.26800 
	 174	 176.1392	 0.00099 	  58.7131	 0.00347 	   5.8713	 0.11496 	 174.5000	 0.00127 	 174.5000	 0.00107 	   0.8725	 0.25200 
	 175	 177.1486	 0.00099 	  59.0495	 0.00346 	   5.9050	 0.11472 	 175.5000	 0.00126 	 175.5000	 0.00106 	   0.8775	 0.21200 
	 176	 178.1580	 0.00098 	  59.3860	 0.00345 	   5.9386	 0.11447 	 176.5000	 0.00126 	 176.5000	 0.00105 	   0.8825	 0.24000 
	 177	 179.1674	 0.00098 	  59.7225	 0.00344 	   5.9722	 0.11421 	 177.5000	 0.00127 	 177.5000	 0.00104 	   0.8875	 0.25600 
	 178	 180.1768	 0.00098 	  60.0589	 0.00342 	   6.0059	 0.11395 	 178.5000	 0.00127 	 178.5000	 0.00103 	   0.8925	 0.20400 
	 179	 181.1862	 0.00098 	  60.3954	 0.00341 	   6.0395	 0.11368 	 179.5000	 0.00128 	 179.5000	 0.00103 	   0.8975	 0.23200 
	 180	 182.1956	 0.00098 	  60.7319	 0.00340 	   6.0732	 0.11341 	 180.5000	 0.00129 	 180.5000	 0.00103 	   0.9025	 0.19600 
	 181	 183.2050	 0.00098 	  61.0683	 0.00339 	   6.1068	 0.11314 	 181.5000	 0.00129 	 181.5000	 0.00103 	   0.9075	 0.16400 
	 182	 184.2143	 0.00098 	  61.4048	 0.00338 	   6.1405	 0.11285 	 182.5000	 0.00129 	 182.5000	 0.00103 	   0.9125	 0.20800 
	 183	 185.2237	 0.00098 	  61.7412	 0.00337 	   6.1741	 0.11257 	 183.5000	 0.00130 	 183.5000	 0.00104 	   0.9175	 0.17600 
	 184	 186.2331	 0.00098 	  62.0777	 0.00336 	   6.2078	 0.11228 	 184.5000	 0.00129 	 184.5000	 0.00104 	   0.9225	 0.19600 
	 185	 187.2425	 0.00097 	  62.4142	 0.00335 	   6.2414	 0.11198 	 185.5000	 0.00129 	 185.5000	 0.00105 	   0.9275	 0.19600 
	 186	 188.2519	 0.00097 	  62.7506	 0.00334 	   6.2751	 0.11168 	 186.5000	 0.00129 	 186.5000	 0.00105 	   0.9325	 0.24000 
	 187	 189.2613	 0.00097 	  63.0871	 0.00333 	   6.3087	 0.11138 	 187.5000	 0.00128 	 187.5000	 0.00105 	   0.9375	 0.22800 
	 188	 190.2707	 0.00097 	  63.4236	 0.00332 	   6.3424	 0.11107 	 188.5000	 0.00128 	 188.5000	 0.00105 	   0.9425	 0.18000 
	 189	 191.2801	 0.00097 	  63.7600	 0.00331 	   6.3760	 0.11076 	 189.5000	 0.00128 	 189.5000	 0.00105 	   0.9475	 0.18400 
	 190	 192.2895	 0.00097 	  64.0965	 0.00330 	   6.4096	 0.11044 	 190.5000	 0.00128 	 190.5000	 0.00105 	   0.9525	 0.11600 
	 191	 193.2989	 0.00097 	  64.4330	 0.00329 	   6.4433	 0.11012 	 191.5000	 0.00128 	 191.5000	 0.00105 	   0.9575	 0.20800 
	 192	 194.3083	 0.00097 	  64.7694	 0.00328 	   6.4769	 0.10980 	 192.5000	 0.00128 	 192.5000	 0.00105 	   0.9625	 0.20800 
	 193	 195.3177	 0.00097 	  65.1059	 0.00327 	   6.5106	 0.10947 	 193.5000	 0.00128 	 193.5000	 0.00105 	   0.9675	 0.16800 
	 194	 196.3271	 0.00097 	  65.4424	 0.00326 	   6.5442	 0.10914 	 194.5000	 0.00129 	 194.5000	 0.00105 	   0.9725	 0.19600 
	 195	 197.3365	 0.00096 	  65.7788	 0.00325 	   6.5779	 0.10881 	 195.5000	 0.00129 	 195.5000	 0.00105 	   0.9775	 0.17600 
	 196	 198.3459	 0.00096 	  66.1153	 0.00324 	   6.6115	 0.10847 	 196.5000	 0.00129 	 196.5000	 0.00106 	   0.9825	 0.11600 
	 197	 199.3553	 0.00096 	  66.4518	 0.00323 	   6.6452	 0.10813 	 197.5000	 0.00129 	 197.5000	 0.00106 	   0.9875	 0.14000 
	 198	 200.3646	 0.00096 	  66.7882	 0.00322 	   6.6788	 0.10779 	 198.5000	 0.00129 	 198.5000	 0.00106 	   0.9925	 0.20800 
	 199	 201.3740	 0.00096 	  67.1247	 0.00321 	   6.7125	 0.10744 	 199.5000	 0.00128 	 199.5000	 0.00106 	   0.9975	 0.14400 
	 200	 202.3834	 0.00096 	  67.4611	 0.00320 	   6.7461	 0.10709 	 200.5000	 0.00128 	 200.5000	 0.00106 	   1.0025	 0.14400 
	 201	 203.3928	 0.00096 	  67.7976	 0.00319 	   6.7798	 0.10674 	 201.5000	 0.00127 	 201.5000	 0.00106 	   1.0075	 0.16400 
	 202	 204.4022	 0.00096 	  68.1341	 0.00318 	   6.8134	 0.10638 	 202.5000	 0.00127 	 202.5000	 0.00106 	   1.0125	 0.12800 
	 203	 205.4116	 0.00096 	  68.4705	 0.00318 	   6.8471	 0.10602 	 203.5000	 0.00127 	 203.5000	 0.00105 	   1.0175	 0.17200 
	 204	 206.4210	 0.00096 	  68.8070	 0.00317 	   6.8807	 0.10566 	 204.5000	 0.00127 	 204.5000	 0.00105 	   1.0225	 0.14400 
	 205	 207.4304	 0.00096 	  69.1435	 0.00316 	   6.9143	 0.10530 	 205.5000	 0.00128 	 205.5000	 0.00104 	   1.0275	 0.14400 
	 206	 208.4398	 0.00095 	  69.4799	 0.00315 	   6.9480	 0.10493 	 206.5000	 0.00128 	 206.5000	 0.00104 	   1.0325	 0.12800 
	 207	 209.4492	 0.00095 	  69.8164	 0.00314 	   6.9816	 0.10456 	 207.5000	 0.00128 	 207.5000	 0.00103 	   1.0375	 0.13600 
	 208	 210.4586	 0.00095 	  70.1529	 0.00313 	   7.0153	 0.10419 	 208.5000	 0.00129 	 208.5000	 0.00102 	   1.0425	 0.12400 
	 209	 211.4680	 0.00095 	  70.4893	 0.00313 	   7.0489	 0.10381 	 209.5000	 0.00129 	 209.5000	 0.00102 	   1.0475	 0.13200 
	 210	 212.4774	 0.00095 	  70.8258	 0.00312 	   7.0826	 0.10343 	 210.5000	 0.00129 	 210.5000	 0.00101 	   1.0525	 0.12000 
	 211	 213.4868	 0.00095 	  71.1623	 0.00311 	   7.1162	 0.10305 	 211.5000	 0.00130 	 211.5000	 0.00101 	   1.0575	 0.12000 
	 212	 214.4962	 0.00095 	  71.4987	 0.00310 	   7.1499	 0.10267 	 212.5000	 0.00130 	 212.5000	 0.00100 	   1.0625	 0.10400 
	 213	 215.5056	 0.00095 	  71.8352	 0.00310 	   7.1835	 0.10229 	 213.5000	 0.00131 	 213.5000	 0.00100 	   1.0675	 0.12800 
	 214	 216.5149	 0.00095 	  72.1716	 0.00309 	   7.2172	 0.10190 	 214.5000	 0.00131 	 214.5000	 0.00100 	   1.0725	 0.07600 
	 215	 217.5243	 0.00095 	  72.5081	 0.00308 	   7.2508	 0.10151 	 215.5000	 0.00131 	 215.5000	 0.00100 	   1.0775	 0.10000 
	 216	 218.5337	 0.00095 	  72.8446	 0.00307 	   7.2845	 0.10112 	 216.5000	 0.00131 	 216.5000	 0.00100 	   1.0825	 0.10000 
	 217	 219.5431	 0.00095 	  73.1810	 0.00307 	   7.3181	 0.10072 	 217.5000	 0.00132 	 217.5000	 0.00099 	   1.0875	 0.09600 
	 218	 220.5525	 0.00095 	  73.5175	 0.00306 	   7.3518	 0.10032 	 218.5000	 0.00132 	 218.5000	 0.00099 	   1.0925	 0.10400 
	 219	 221.5619	 0.00095 	  73.8540	 0.00305 	   7.3854	 0.09992 	 219.5000	 0.00132 	 219.5000	 0.00099 	   1.0975	 0.11600 
	 220	 222.5713	 0.00094 	  74.1904	 0.00304 	   7.4190	 0.09952 	 220.5000	 0.00132 	 220.5000	 0.00099 	   1.1025	 0.10800 
	 221	 223.5807	 0.00094 	  74.5269	 0.00304 	   7.4527	 0.09912 	 221.5000	 0.00131 	 221.5000	 0.00099 	   1.1075	 0.07600 
	 222	 224.5901	 0.00094 	  74.8634	 0.00303 	   7.4863	 0.09871 	 222.5000	 0.00131 	 222.5000	 0.00098 	   1.1125	 0.07600 
	 223	 225.5995	 0.00094 	  75.1998	 0.00302 	   7.5200	 0.09830 	 223.5000	 0.00130 	 223.5000	 0.00098 	   1.1175	 0.10800 
	 224	 226.6089	 0.00094 	  75.5363	 0.00302 	   7.5536	 0.09789 	 224.5000	 0.00130 	 224.5000	 0.00098 	   1.1225	 0.06800 
	 225	 227.6183	 0.00094 	  75.8728	 0.00301 	   7.5873	 0.09748 	 225.5000	 0.00129 	 225.5000	 0.00098 	   1.1275	 0.08000 
	 226	 228.6277	 0.00094 	  76.2092	 0.00300 	   7.6209	 0.09707 	 226.5000	 0.00129 	 226.5000	 0.00097 	   1.1325	 0.04800 
	 227	 229.6371	 0.00094 	  76.5457	 0.00300 	   7.6546	 0.09665 	 227.5000	 0.00128 	 227.5000	 0.00097 	   1.1375	 0.12000 
	 228	 230.6465	 0.00094 	  76.8822	 0.00299 	   7.6882	 0.09623 	 228.5000	 0.00128 	 228.5000	 0.00097 	   1.1425	 0.08800 
	 229	 231.6559	 0.00094 	  77.2186	 0.00298 	   7.7219	 0.09581 	 229.5000	 0.00128 	 229.5000	 0.00097 	   1.1475	 0.08000 
	 230	 232.6652	 0.00094 	  77.5551	 0.00298 	   7.7555	 0.09538 	 230.5000	 0.00127 	 230.5000	 0.00097 	   1.1525	 0.04000 
	 231	 233.6746	 0.00094 	  77.8915	 0.00297 	   7.7892	 0.09496 	 231.5000	 0.00127 	 231.5000	 0.00097 	   1.1575	 0.08000 
	 232	 234.6840	 0.00094 	  78.2280	 0.00297 	   7.8228	 0.09453 	 232.5000	 0.00127 	 232.5000	 0.00097 	   1.1625	 0.06800 
	 233	 235.6934	 0.00094 	  78.5645	 0.00296 	   7.8564	 0.09410 	 233.5000	 0.00127 	 233.5000	 0.00097 	   1.1675	 0.06000 
	 234	 236.7028	 0.00094 	  78.9009	 0.00295 	   7.8901	 0.09367 	 234.5000	 0.00126 	 234.5000	 0.00097 	   1.1725	 0.10000 
	 235	 237.7122	 0.00093 	  79.2374	 0.00295 	   7.9237	 0.09324 	 235.5000	 0.00126 	 235.5000	 0.00097 	   1.1775	 0.06000 
	 236	 238.7216	 0.00093 	  79.5739	 0.00294 	   7.9574	 0.09280 	 236.5000	 0.00126 	 236.5000	 0.00098 	   1.1825	 0.08000 
	 237	 239.7310	 0.00093 	  79.9103	 0.00294 	   7.9910	 0.09237 	 237.5000	 0.00125 	 237.5000	 0.00098 	   1.1875	 0.03600 
	 238	 240.7404	 0.00093 	  80.2468	 0.00293 	   8.0247	 0.09193 	 238.5000	 0.00125 	 238.5000	 0.00099 	   1.1925	 0.06400 
	 239	 241.7498	 0.00093 	  80.5833	 0.00292 	   8.0583	 0.09149 	 239.5000	 0.00124 	 239.5000	 0.00099 	   1.1975	 0.06400 
	 240	 242.7592	 0.00093 	  80.9197	 0.00292 	   8.0920	 0.09104 	 240.5000	 0.00124 	 240.5000	 0.00100 	   1.2025	 0.05600 
	 241	 243.7686	 0.00093 	  81.2562	 0.00291 	   8.1256	 0.09060 	 241.5000	 0.00124 	 241.5000	 0.00100 	   1.2075	 0.02000 
	 242	 244.7780	 0.00093 	  81.5927	 0.00291 	   8.1593	 0.09015 	 242.5000	 0.00124 	 242.5000	 0.00101 	   1.2125	 0.04000 
	 243	 245.7874	 0.00093 	  81.9291	 0.00290 	   8.1929	 0.08971 	 243.5000	 0.00124 	 243.5000	 0.00102 	   1.2175	 0.04400 
	 244	 246.7968	 0.00093 	  82.2656	 0.00290 	   8.2266	 0.08926 	 244.5000	 0.00124 	 244.5000	 0.00102 	   1.2225	 0.02800 
	 245	 247.8062	 0.00093 	  82.6021	 0.00289 	   8.2602	 0.08881 	 245.5000	 0.00124 	 245.5000	 0.00103 	   1.2275	 0.06800 
	 246	 248.8155	 0.00093 	  82.9385	 0.00289 	   8.2939	 0.08835 	 246.5000	 0.00124 	 246.5000	 0.00104 	   1.2325	 0.03600 
	 247	 249.8249	 0.00093 	  83.2750	 0.00288 	   8.3275	 0.08790 	 247.5000	 0.00125 	 247.5000	 0.00104 	   1.2375	 0.04400 
	 248	 250.8343	 0.00093 	  83.6114	 0.00287 	   8.3611	 0.08744 	 248.5000	 0.00125 	 248.5000	 0.00105 	   1.2425	 0.03600 
	 249	 251.8437	 0.00093 	  83.9479	 0.00287 	   8.3948	 0.08699 	 249.5000	 0.00125 	 249.5000	 0.00105 	   1.2475	 0.08000 
	 250	 252.8531	 0.00093 	  84.2844	 0.00286 	   8.4284	 0.08653 	 250.5000	 0.00125 	 250.5000	 0.00105 	   1.2525	 0.08400 
	 251	 253.8625	 0.00093 	  84.6208	 0.00286 	   8.4621	 0.08607 	 251.5000	 0.00125 	 251.5000	 0.00105 	   1.2575	 0.06000 
	 252	 254.8719	 0.00092 	  84.9573	 0.00285 	   8.4957	 0.08561 	 252.5000	 0.00125 	 252.5000	 0.00104 	   1.2625	 0.05200 
	 253	 255.8813	 0.00092 	  85.2938	 0.00285 	   8.5294	 0.08515 	 253.5000	 0.00125 	 253.5000	 0.00104 	   1.2675	 0.05600 
	 254	 256.8907	 0.00092 	  85.6302	 0.00284 	   8.5630	 0.08468 	 254.5000	 0.00125 	 254.5000	 0.00103 	   1.2725	 0.02800 
	 255	 257.9001	 0.00092 	  85.9667	 0.00284 	   8.5967	 0.08422 	 255.5000	 0.00125 	 255.5000	 0.00103 	   1.2775	 0.02800 
	 256	 258.9095	 0.00092 	  86.3032	 0.00283 	   8.6303	 0.08375 	 256.5000	 0.00124 	 256.5000	 0.00102 	   1.2825	 0.04400 
	 257	 259.9189	 0.00092 	  86.6396	 0.00283 	   8.6640	 0.08328 	 257.5000	 0.00124 	 257.5000	 0.00102 	   1.2875	 0.02400 
	 258	 260.9283	 0.00092 	  86.9761	 0.00282 	   8.6976	 0.08282 	 258.5000	 0.00124 	 258.5000	 0.00101 	   1.2925	 0.02400 
	 259	 261.9377	 0.00092 	  87.3126	 0.00282 	   8.7313	 0.08235 	 259.5000	 0.00125 	 259.5000	 0.00101 	   1.2975	 0.05600 
	 260	 262.9471	 0.00092 	  87.6490	 0.00282 	   8.7649	 0.08187 	 260.5000	 0.00125 	 260.5000	 0.00101 	   1.3025	 0.01200 
	 261	 263.9565	 0.00092 	  87.9855	 0.00281 	   8.7985	 0.08140 	 261.5000	 0.00125 	 261.5000	 0.00101 	   1.3075	 0.04800 
	 262	 264.9658	 0.00092 	  88.3219	 0.00281 	   8.8322	 0.08093 	 262.5000	 0.00125 	 262.5000	 0.00100 	   1.3125	 0.04400 
	 263	 265.9752	 0.00092 	  88.6584	 0.00280 	   8.8658	 0.08046 	 263.5000	 0.00126 	 263.5000	 0.00100 	   1.3175	 0.02000 
	 264	 266.9846	 0.00092 	  88.9949	 0.00280 	   8.8995	 0.07998 	 264.5000	 0.00126 	 264.5000	 0.00100 	   1.3225	 0.02000 
	 265	 267.9940	 0.00092 	  89.3313	 0.00279 	   8.9331	 0.07951 	 265.5000	 0.00126 	 265.5000	 0.00099 	   1.3275	 0.04000 
	 266	 269.0034	 0.00092 	  89.6678	 0.00279 	   8.9668	 0.07903 	 266.5000	 0.00126 	 266.5000	 0.00099 	   1.3325	 0.03200 
	 267	 270.0128	 0.00092 	  90.0043	 0.00278 	   9.0004	 0.07856 	 267.5000	 0.00126 	 267.5000	 0.00099 	   1.3375	 0.01600 
	 268	 271.0222	 0.00092 	  90.3407	 0.00278 	   9.0341	 0.07808 	 268.5000	 0.00126 	 268.5000	 0.00099 	   1.3425	 0.00400 
	 269	 272.0316	 0.00092 	  90.6772	 0.00278 	   9.0677	 0.07760 	 269.5000	 0.00125 	 269.5000	 0.00098 	   1.3475	 0.04400 
	 270	 273.0410	 0.00092 	  91.0137	 0.00277 	   9.1014	 0.07712 	 270.5000	 0.00125 	 270.5000	 0.00098 	   1.3525	 0.04800 
	 271	 274.0504	 0.00092 	  91.3501	 0.00277 	   9.1350	 0.07664 	 271.5000	 0.00125 	 271.5000	 0.00098 	   1.3575	 0.03200 
	 272	 275.0598	 0.00092 	  91.6866	 0.00276 	   9.1687	 0.07616 	 272.5000	 0.00125 	 272.5000	 0.00098 	   1.3625	 0.03200 
	 273	 276.0692	 0.00091 	  92.0231	 0.00276 	   9.2023	 0.07568 	 273.5000	 0.00124 	 273.5000	 0.00097 	   1.3675	 0.01200 
	 274	 277.0786	 0.00091 	  92.3595	 0.00275 	   9.2360	 0.07520 	 274.5000	 0.00124 	 274.5000	 0.00097 	   1.3725	 0.04000 
	 275	 278.0880	 0.00091 	  92.6960	 0.00275 	   9.2696	 0.07472 	 275.5000	 0.00123 	 275.5000	 0.00097 	   1.3775	 0.02800 
	 276	 279.0974	 0.00091 	  93.0325	 0.00275 	   9.3032	 0.07424 	 276.5000	 0.00123 	 276.5000	 0.00096 	   1.3825	 0.03200 
	 277	 280.1067	 0.00091 	  93.3689	 0.00274 	   9.3369	 0.07376 	 277.5000	 0.00123 	 277.5000	 0.00096 	   1.3875	 0.02400 
	 278	 281.1161	 0.00091 	  93.7054	 0.00274 	   9.3705	 0.07328 	 278.5000	 0.00123 	 278.5000	 0.00095 	   1.3925	 0.00400 
	 279	 282.1255	 0.00091 	  94.0418	 0.00273 	   9.4042	 0.07280 	 279.5000	 0.00122 	 279.5000	 0.00095 	   1.3975	 0.02000 
	 280	 283.1349	 0.00091 	  94.3783	 0.00273 	   9.4378	 0.07232 	 280.5000	 0.00122 	 280.5000	 0.00095 	   1.4025	 0.01200 
	 281	 284.1443	 0.00091 	  94.7148	 0.00273 	   9.4715	 0.07183 	 281.5000	 0.00122 	 281.5000	 0.00094 	   1.4075	 0.02400 
	 282	 285.1537	 0.00091 	  95.0512	 0.00272 	   9.5051	 0.07135 	 282.5000	 0.00122 	 282.5000	 0.00094 	   1.4125	 0.03200 
	 283	 286.1631	 0.00091 	  95.3877	 0.00272 	   9.5388	 0.07087 	 283.5000	 0.00122 	 283.5000	 0.00093 	   1.4175	 0.02400 
	 284	 287.1725	 0.00091 	  95.7242	 0.00272 	   9.5724	 0.07039 	 284.5000	 0.00121 	 284.5000	 0.00093 	   1.4225	 0.00800 
	 285	 288.1819	 0.00091 	  96.0606	 0.00271 	   9.6061	 0.06991 	 285.5000	 0.00121 	 285.5000	 0.00093 	   1.4275	 0.00800 
	 286	 289.1913	 0.00091 	  96.3971	 0.00271 	   9.6397	 0.06943 	 286.5000	 0.00121 	 286.5000	 0.00093 	   1.4325	 0.02400 
	 287	 290.2007	 0.00091 	  96.7336	 0.00270 	   9.6734	 0.06895 	 287.5000	 0.00120 	 287.5000	 0.00093 	   1.4375	 0.02000 
	 288	 291.2101	 0.00091 	  97.0700	 0.00270 	   9.7070	 0.06847 	 288.5000	 0.00120 	 288.5000	 0.00093 	   1.4425	 0.01600 
	 289	 292.2195	 0.00091 	  97.4065	 0.00270 	   9.7406	 0.06799 	 289.5000	 0.00120 	 289.5000	 0.00093 	   1.4475	 0.01200 
	 290	 293.2289	 0.00091 	  97.7430	 0.00269 	   9.7743	 0.06751 	 290.5000	 0.00120 	 290.5000	 0.00094 	   1.4525	 0.02000 
	 291	 294.2383	 0.00091 	  98.0794	 0.00269 	   9.8079	 0.06703 	 291.5000	 0.00119 	 291.5000	 0.00094 	   1.4575	 0.00400 
	 292	 295.2477	 0.00091 	  98.4159	 0.00269 	   9.8416	 0.06655 	 292.5000	 0.00119 	 292.5000	 0.00094 	   1.4625	 0.01200 
	 293	 296.2570	 0.00091 	  98.7523	 0.00268 	   9.8752	 0.06607 	 293.5000	 0.00119 	 293.5000	 0.00095 	   1.4675	 0.01600 
	 294	 297.2664	 0.00091 	  99.0888	 0.00268 	   9.9089	 0.06559 	 294.5000	 0.00119 	 294.5000	 0.00095 	   1.4725	 0.03200 
	 295	 298.2758	 0.00091 	  99.4253	 0.00268 	   9.9425	 0.06511 	 295.5000	 0.00119 	 295.5000	 0.00096 	   1.4775	 0.02000 
	 296	 299.2852	 0.00091 	  99.7617	 0.00267 	   9.9762	 0.06464 	 296.5000	 0.00119 	 296.5000	 0.00096 	   1.4825	 0.00800 
	 297	 300.2946	 0.00091 	 100.0982	 0.00267 	  10.0098	 0.06416 	 297.5000	 0.00119 	 297.5000	 0.00097 	   1.4875	 0.00800 
	 298	 301.3040	 0.00091 	 100.4347	 0.00267 	  10.0435	 0.06369 	 298.5000	 0.00119 	 298.5000	 0.00097 	   1.4925	 0.00800 
	 299	 302.3134	 0.00090 	 100.7711	 0.00266 	  10.0771	 0.06321 	 299.5000	 0.00119 	 299.5000	 0.00097 	   1.4975	 0.02000 
	 300	 303.3228	 0.00090 	 101.1076	 0.00266 	  10.1108	 0.06274 	 300.5000	 0.00119 	 300.5000	 0.00097 	   1.5025	 0.02000 
	 301	 304.3322	 0.00090 	 101.4441	 0.00266 	  10.1444	 0.06227 	 301.5000	 0.00119 	 301.5000	 0.00097 	   1.5075	 0.02000 
	 302	 305.3416	 0.00090 	 101.7805	 0.00265 	  10.1781	 0.06180 	 302.5000	 0.00119 	 302.5000	 0.00097 	   1.5125	 0.03200 
	 303	 306.3510	 0.00090 	 102.1170	 0.00265 	  10.2117	 0.06133 	 303.5000	 0.00119 	 303.5000	 0.00096 	   1.5175	 0.02000 
	 304	 307.3604	 0.00090 	 102.4535	 0.00265 	  10.2453	 0.06086 	 304.5000	 0.00119 	 304.5000	 0.00096 	   1.5225	 0.03600 
	 305	 308.3698	 0.00090 	 102.7899	 0.00264 	  10.2790	 0.06039 	 305.5000	 0.00119 	 305.5000	 0.00095 	   1.5275	 0.01200 
	 306	 309.3792	 0.00090 	 103.1264	 0.00264 	  10.3126	 0.05992 	 306.5000	 0.00119 	 306.5000	 0.00095 	   1.5325	 0.01600 
	 307	 310.3886	 0.00090 	 103.4629	 0.00264 	  10.3463	 0.05945 	 307.5000	 0.00120 	 307.5000	 0.00095 	   1.5375	 0.00800 
	 308	 311.3980	 0.00090 	 103.7993	 0.00263 	  10.3799	 0.05899 	 308.5000	 0.00120 	 308.5000	 0.00094 	   1.5425	 0.00400 
	 309	 312.4073	 0.00090 	 104.1358	 0.00263 	  10.4136	 0.05853 	 309.5000	 0.00120 	 309.5000	 0.00094 	   1.5475	 0.01200 
	 310	 313.4167	 0.00090 	 104.4722	 0.00263 	  10.4472	 0.05806 	 310.5000	 0.00121 	 310.5000	 0.00094 	   1.5525	 0.01600 
	 311	 314.4261	 0.00090 	 104.8087	 0.00262 	  10.4809	 0.05760 	 311.5000	 0.00121 	 311.5000	 0.00094 	   1.5575	 0.01600 
	 312	 315.4355	 0.00090 	 105.1452	 0.00262 	  10.5145	 0.05714 	 312.5000	 0.00122 	 312.5000	 0.00094 	   1.5625	 0.00000 
	 313	 316.4449	 0.00090 	 105.4816	 0.00262 	  10.5482	 0.05668 	 313.5000	 0.00122 	 313.5000	 0.00094 	   1.5675	 0.01200 
	 314	 317.4543	 0.00090 	 105.8181	 0.00262 	  10.5818	 0.05623 	 314.5000	 0.00123 	 314.5000	 0.00094 	   1.5725	 0.01600 
	 315	 318.4637	 0.00090 	 106.1546	 0.00261 	  10.6155	 0.05577 	 315.5000	 0.00123 	 315.5000	 0.00094 	   1.5775	 0.01600 
	 316	 319.4731	 0.00090 	 106.4910	 0.00261 	  10.6491	 0.05532 	 316.5000	 0.00123 	 316.5000	 0.00094 	   1.5825	 0.02000 
	 317	 320.4825	 0.00090 	 106.8275	 0.00261 	  10.6827	 0.05486 	 317.5000	 0.00123 	 317.5000	 0.00094 	   1.5875	 0.01600 
	 318	 321.4919	 0.00090 	 107.1640	 0.00260 	  10.7164	 0.05441 	 318.5000	 0.00123 	 318.5000	 0.00094 	   1.5925	 0.02000 
	 319	 322.5013	 0.00090 	 107.5004	 0.00260 	  10.7500	 0.05396 	 319.5000	 0.00122 	 319.5000	 0.00094 	   1.5975	 0.01600 
	 320	 323.5107	 0.00090 	 107.8369	 0.00260 	  10.7837	 0.05352 	 320.5000	 0.00122 	 320.5000	 0.00094 	   1.6025	 0.00400 
	 321	 324.5201	 0.00090 	 108.1734	 0.00260 	  10.8173	 0.05307 	 321.5000	 0.00121 	 321.5000	 0.00094 	   1.6075	 0.01600 
	 322	 325.5295	 0.00090 	 108.5098	 0.00259 	  10.8510	 0.05262 	 322.5000	 0.00121 	 322.5000	 0.00093 	   1.6125	 0.00800 
	 323	 326.5389	 0.00090 	 108.8463	 0.00259 	  10.8846	 0.05218 	 323.5000	 0.00120 	 323.5000	 0.00093 	   1.6175	 0.00800 
	 324	 327.5483	 0.00090 	 109.1828	 0.00259 	  10.9183	 0.05174 	 324.5000	 0.00120 	 324.5000	 0.00093 	   1.6225	 0.00400 
	 325	 328.5576	 0.00090 	 109.5192	 0.00258 	  10.9519	 0.05130 	 325.5000	 0.00119 	 325.5000	 0.00093 	   1.6275	 0.01600 
	 326	 329.5670	 0.00090 	 109.8557	 0.00258 	  10.9856	 0.05086 	 326.5000	 0.00118 	 326.5000	 0.00093 	   1.6325	 0.02000 
	 327	 330.5764	 0.00090 	 110.1921	 0.00258 	  11.0192	 0.05043 	 327.5000	 0.00118 	 327.5000	 0.00093 	   1.6375	 0.00800 
	 328	 331.5858	 0.00090 	 110.5286	 0.00258 	  11.0529	 0.04999 	 328.5000	 0.00117 	 328.5000	 0.00093 	   1.6425	 0.00000 
	 329	 332.5952	 0.00090 	 110.8651	 0.00257 	  11.0865	 0.04956 	 329.5000	 0.00117 	 329.5000	 0.00093 	   1.6475	 0.00000 
	 330	 333.6046	 0.00090 	 111.2015	 0.00257 	  11.1202	 0.04913 	 330.5000	 0.00117 	 330.5000	 0.00093 	   1.6525	 0.00800 
	 331	 334.6140	 0.00089 	 111.5380	 0.00257 	  11.1538	 0.04870 	 331.5000	 0.00116 	 331.5000	 0.00093 	   1.6575	 0.00400 
	 332	 335.6234	 0.00089 	 111.8745	 0.00257 	  11.1874	 0.04828 	 332.5000	 0.00116 	 332.5000	 0.00094 	   1.6625	 0.00000 
	 333	 336.6328	 0.00089 	 112.2109	 0.00256 	  11.2211	 0.04785 	 333.5000	 0.00116 	 333.5000	 0.00094 	   1.6675	 0.00400 
	 334	 337.6422	 0.00089 	 112.5474	 0.00256 	  11.2547	 0.04743 	 334.5000	 0.00116 	 334.5000	 0.00094 	   1.6725	 0.00400 
	 335	 338.6516	 0.00089 	 112.8839	 0.00256 	  11.2884	 0.04701 	 335.5000	 0.00115 	 335.5000	 0.00094 	   1.6775	 0.00400 
	 336	 339.6610	 0.00089 	 113.2203	 0.00256 	  11.3220	 0.04659 	 336.5000	 0.00115 	 336.5000	 0.00094 	   1.6825	 0.00400 
	 337	 340.6704	 0.00089 	 113.5568	 0.00255 	  11.3557	 0.04617 	 337.5000	 0.00115 	 337.5000	 0.00094 	   1.6875	 0.01600 
	 338	 341.6798	 0.00089 	 113.8933	 0.00255 	  11.3893	 0.04576 	 338.5000	 0.00115 	 338.5000	 0.00094 	   1.6925	 0.00000 
	 339	 342.6892	 0.00089 	 114.2297	 0.00255 	  11.4230	 0.04535 	 339.5000	 0.00115 	 339.5000	 0.00094 	   1.6975	 0.00800 
	 340	 343.6986	 0.00089 	 114.5662	 0.00255 	  11.4566	 0.04494 	 340.5000	 0.00115 	 340.5000	 0.00094 	   1.7025	 0.00400 
	 341	 344.7079	 0.00089 	 114.9026	 0.00254 	  11.4903	 0.04453 	 341.5000	 0.00115 	 341.5000	 0.00093 	   1.7075	 0.00800 
	 342	 345.7173	 0.00089 	 115.2391	 0.00254 	  11.5239	 0.04412 	 342.5000	 0.00114 	 342.5000	 0.00093 	   1.7125	 0.00000 
	 343	 346.7267	 0.00089 	 115.5756	 0.00254 	  11.5576	 0.04372 	 343.5000	 0.00114 	 343.5000	 0.00093 	   1.7175	 0.00000 
	 344	 347.7361	 0.00089 	 115.9120	 0.00254 	  11.5912	 0.04332 	 344.5000	 0.00114 	 344.5000	 0.00093 	   1.7225	 0.00800 
	 345	 348.7455	 0.00089 	 116.2485	 0.00253 	  11.6249	 0.04292 	 345.5000	 0.00114 	 345.5000	 0.00092 	   1.7275	 0.00000 
	 346	 349.7549	 0.00089 	 116.5850	 0.00253 	  11.6585	 0.04252 	 346.5000	 0.00113 	 346.5000	 0.00092 	   1.7325	 0.00800 
	 347	 350.7643	 0.00089 	 116.9214	 0.00253 	  11.6921	 0.04213 	 347.5000	 0.00113 	 347.5000	 0.00092 	   1.7375	 0.00400 
	 348	 351.7737	 0.00089 	 117.2579	 0.00253 	  11.7258	 0.04173 	 348.5000	 0.00113 	 348.5000	 0.00092 	   1.7425	 0.01200 
	 349	 352.7831	 0.00089 	 117.5944	 0.00252 	  11.7594	 0.04134 	 349.5000	 0.00113 	 349.5000	 0.00092 	   1.7475	 0.00400 
	 350	 353.7925	 0.00089 	 117.9308	 0.00252 	  11.7931	 0.04096 	 350.5000	 0.00113 	 350.5000	 0.00092 	   1.7525	 0.01200 
	 351	 354.8019	 0.00089 	 118.2673	 0.00252 	  11.8267	 0.04057 	 351.5000	 0.00113 	 351.5000	 0.00091 	   1.7575	 0.00000 
	 352	 355.8113	 0.00089 	 118.6038	 0.00252 	  11.8604	 0.04019 	 352.5000	 0.00113 	 352.5000	 0.00091 	   1.7625	 0.00800 
	 353	 356.8207	 0.00089 	 118.9402	 0.00252 	  11.8940	 0.03980 	 353.5000	 0.00113 	 353.5000	 0.00091 	   1.7675	 0.00800 
	 354	 357.8301	 0.00089 	 119.2767	 0.00251 	  11.9277	 0.03943 	 354.5000	 0.00113 	 354.5000	 0.00091 	   1.7725	 0.01200 
	 355	 358.8395	 0.00089 	 119.6132	 0.00251 	  11.9613	 0.03905 	 355.5000	 0.00113 	 355.5000	 0.00091 	   1.7775	 0.01600 
	 356	 359.8489	 0.00089 	 119.9496	 0.00251 	  11.9950	 0.03867 	 356.5000	 0.00112 	 356.5000	 0.00091 	   1.7825	 0.00000 
	 357	 360.8582	 0.00089 	 120.2861	 0.00251 	  12.0286	 0.03830 	 357.5000	 0.00112 	 357.5000	 0.00091 	   1.7875	 0.00800 
	 358	 361.8676	 0.00089 	 120.6225	 0.00251 	  12.0623	 0.03793 	 358.5000	 0.00112 	 358.5000	 0.00091 	   1.7925	 0.00400 
	 359	 362.8770	 0.00089 	 120.9590	 0.00250 	  12.0959	 0.03757 	 359.5000	 0.00112 	 359.5000	 0.00090 	   1.7975	 0.00000 
	 360	 363.8864	 0.00089 	 121.2955	 0.00250 	  12.1295	 0.03720 	 360.5000	 0.00112 	 360.5000	 0.00090 	   1.8025	 0.00400 
	 361	 364.8958	 0.00089 	 121.6319	 0.00250 	  12.1632	 0.03684 	 361.5000	 0.00112 	 361.5000	 0.00090 	   1.8075	 0.00400 
	 362	 365.9052	 0.00089 	 121.9684	 0.00250 	  12.1968	 0.03648 	 362.5000	 0.00112 	 362.5000	 0.00089 	   1.8125	 0.00000 
	 363	 366.9146	 0.00089 	 122.3049	 0.00249 	  12.2305	 0.03612 	 363.5000	 0.00112 	 363.5000	 0.00089 	   1.8175	 0.00000 
	 364	 367.9240	 0.00089 	 122.6413	 0.00249 	  12.2641	 0.03576 	 364.5000	 0.00112 	 364.5000	 0.00089 	   1.8225	 0.00400 
	 365	 368.9334	 0.00089 	 122.9778	 0.00249 	  12.2978	 0.03541 	 365.5000	 0.00112 	 365.5000	 0.00089 	   1.8275	 0.00400 
	 366	 369.9428	 0.00089 	 123.3143	 0.00249 	  12.3314	 0.03506 	 366.5000	 0.00112 	 366.5000	 0.00088 	   1.8325	 0.01200 
	 367	 370.9522	 0.00089 	 123.6507	 0.00249 	  12.3651	 0.03471 	 367.5000	 0.00112 	 367.5000	 0.00088 	   1.8375	 0.00400 
	 368	 371.9616	 0.00089 	 123.9872	 0.00248 	  12.3987	 0.03437 	 368.5000	 0.00113 	 368.5000	 0.00088 	   1.8425	 0.00000 
	 369	 372.9710	 0.00089 	 124.3237	 0.00248 	  12.4324	 0.03402 	 369.5000	 0.00113 	 369.5000	 0.00088 	   1.8475	 0.00000 
	 370	 373.9804	 0.00089 	 124.6601	 0.00248 	  12.4660	 0.03368 	 370.5000	 0.00114 	 370.5000	 0.00088 	   1.8525	 0.00400 
	 371	 374.9898	 0.00088 	 124.9966	 0.00248 	  12.4997	 0.03334 	 371.5000	 0.00114 	 371.5000	 0.00088 	   1.8575	 0.00000 
	 372	 375.9992	 0.00088 	 125.3331	 0.00248 	  12.5333	 0.03301 	 372.5000	 0.00115 	 372.5000	 0.00088 	   1.8625	 0.00000 
	 373	 377.0085	 0.00088 	 125.6695	 0.00247 	  12.5670	 0.03267 	 373.5000	 0.00115 	 373.5000	 0.00088 	   1.8675	 0.01200 
	 374	 378.0179	 0.00088 	 126.0060	 0.00247 	  12.6006	 0.03234 	 374.5000	 0.00116 	 374.5000	 0.00088 	   1.8725	 0.00000 
	 375	 379.0273	 0.00088 	 126.3424	 0.00247 	  12.6342	 0.03201 	 375.5000	 0.00116 	 375.5000	 0.00089 	   1.8775	 0.00000 
	 376	 380.0367	 0.00088 	 126.6789	 0.00247 	  12.6679	 0.03169 	 376.5000	 0.00116 	 376.5000	 0.00089 	   1.8825	 0.00400 
	 377	 381.0461	 0.00088 	 127.0154	 0.00247 	  12.7015	 0.03136 	 377.5000	 0.00117 	 377.5000	 0.00089 	   1.8875	 0.00400 
	 378	 382.0555	 0.00088 	 127.3518	 0.00247 	  12.7352	 0.03104 	 378.5000	 0.00117 	 378.5000	 0.00089 	   1.8925	 0.01200 
	 379	 383.0649	 0.00088 	 127.6883	 0.00246 	  12.7688	 0.03072 	 379.5000	 0.00117 	 379.5000	 0.00089 	   1.8975	 0.00400 
	 380	 384.0743	 0.00088 	 128.0248	 0.00246 	  12.8025	 0.03040 	 380.5000	 0.00117 	 380.5000	 0.00089 	   1.9025	 0.00000 
	 381	 385.0837	 0.00088 	 128.3612	 0.00246 	  12.8361	 0.03009 	 381.5000	 0.00117 	 381.5000	 0.00089 	   1.9075	 0.00400 
	 382	 386.0931	 0.00088 	 128.6977	 0.00246 	  12.8698	 0.02978 	 382.5000	 0.00117 	 382.5000	 0.00089 	   1.9125	 0.00800 
	 383	 387.1025	 0.00088 	 129.0342	 0.00246 	  12.9034	 0.02947 	 383.5000	 0.00117 	 383.5000	 0.00089 	   1.9175	 0.00000 
	 384	 388.1119	 0.00088 	 129.3706	 0.00245 	  12.9371	 0.02916 	 384.5000	 0.00117 	 384.5000	 0.00089 	   1.9225	 0.00000 
	 385	 389.1213	 0.00088 	 129.7071	 0.00245 	  12.9707	 0.02886 	 385.5000	 0.00117 	 385.5000	 0.00089 	   1.9275	 0.00400 
	 386	 390.1307	 0.00088 	 130.0436	 0.00245 	  13.0044	 0.02855 	 386.5000	 0.00117 	 386.5000	 0.00089 	   1.9325	 0.00400 
	 387	 391.1401	 0.00088 	 130.3800	 0.00245 	  13.0380	 0.02825 	 387.5000	 0.00117 	 387.5000	 0.00089 	   1.9375	 0.00400 
	 388	 392.1494	 0.00088 	 130.7165	 0.00245 	  13.0716	 0.02796 	 388.5000	 0.00116 	 388.5000	 0.00088 	   1.9425	 0.01200 
	 389	 393.1588	 0.00088 	 131.0529	 0.00245 	  13.1053	 0.02766 	 389.5000	 0.00116 	 389.5000	 0.00088 	   1.9475	 0.00000 
	 390	 394.1682	 0.00088 	 131.3894	 0.00244 	  13.1389	 0.02737 	 390.5000	 0.00116 	 390.5000	 0.00088 	   1.9525	 0.00400 
	 391	 395.1776	 0.00088 	 131.7259	 0.00244 	  13.1726	 0.02708 	 391.5000	 0.00116 	 391.5000	 0.00088 	   1.9575	 0.00000 
	 392	 396.1870	 0.00088 	 132.0623	 0.00244 	  13.2062	 0.02679 	 392.5000	 0.00115 	 392.5000	 0.00088 	   1.9625	 0.00800 
	 393	 397.1964	 0.00088 	 132.3988	 0.00244 	  13.2399	 0.02650 	 393.5000	 0.00115 	 393.5000	 0.00088 	   1.9675	 0.00000 
	 394	 398.2058	 0.00088 	 132.7353	 0.00244 	  13.2735	 0.02622 	 394.5000	 0.00115 	 394.5000	 0.00088 	   1.9725	 0.01200 
	 395	 399.2152	 0.00088 	 133.0717	 0.00244 	  13.3072	 0.02594 	 395.5000	 0.00114 	 395.5000	 0.00088 	   1.9775	 0.00400 
	 396	 400.2246	 0.00088 	 133.4082	 0.00243 	  13.3408	 0.02566 	 396.5000	 0.00114 	 396.5000	 0.00088 	   1.9825	 0.00000 
	 397	 401.2340	 0.00088 	 133.7447	 0.00243 	  13.3745	 0.02538 	 397.5000	 0.00114 	 397.5000	 0.00088 	   1.9875	 0.01200 
	 398	 402.2434	 0.00088 	 134.0811	 0.00243 	  13.4081	 0.02511 	 398.5000	 0.00114 	 398.5000	 0.00088 	   1.9925	 0.00800 
	 399	 403.2528	 0.00088 	 134.4176	 0.00243 	  13.4418	 0.02484 	 399.5000	 0.00113 	 399.5000	 0.00089 	   1.9975	 0.00800 
	 400	 404.2622	 0.00088 	 134.7541	 0.00243 	  13.4754	 0.02457 	 400.5000	 0.00113 	 400.5000	 0.00089 	   2.0025	 0.00400 
	 401	 405.2716	 0.00088 	 135.0905	 0.00243 	  13.5091	 0.02430 	 401.5000	 0.00113 	 401.5000	 0.00090 	   2.0075	 0.00400 
	 402	 406.2810	 0.00088 	 135.4270	 0.00242 	  13.5427	 0.02404 	 402.5000	 0.00113 	 402.5000	 0.00090 	   2.0125	 0.00800 
	 403	 407.2904	 0.00088 	 135.7635	 0.00242 	  13.5763	 0.02377 	 403.5000	 0.00112 	 403.5000	 0.00090 	   2.0175	 0.00000 
	 404	 408.2997	 0.00088 	 136.0999	 0.00242 	  13.6100	 0.02351 	 404.5000	 0.00112 	 404.5000	 0.00091 	   2.0225	 0.00000 
	 405	 409.3091	 0.00088 	 136.4364	 0.00242 	  13.6436	 0.02325 	 405.5000	 0.00112 	 405.5000	 0.00091 	   2.0275	 0.00400 
	 406	 410.3185	 0.00088 	 136.7728	 0.00242 	  13.6773	 0.02300 	 406.5000	 0.00111 	 406.5000	 0.00091 	   2.0325	 0.00400 
	 407	 411.3279	 0.00088 	 137.1093	 0.00242 	  13.7109	 0.02275 	 407.5000	 0.00111 	 407.5000	 0.00091 	   2.0375	 0.00400 
	 408	 412.3373	 0.00088 	 137.4458	 0.00241 	  13.7446	 0.02249 	 408.5000	 0.00111 	 408.5000	 0.00091 	   2.0425	 0.00000 
	 409	 413.3467	 0.00088 	 137.7822	 0.00241 	  13.7782	 0.02224 	 409.5000	 0.00110 	 409.5000	 0.00092 	   2.0475	 0.00400 
	 410	 414.3561	 0.00088 	 138.1187	 0.00241 	  13.8119	 0.02200 	 410.5000	 0.00110 	 410.5000	 0.00092 	   2.0525	 0.00000 
	 411	 415.3655	 0.00088 	 138.4552	 0.00241 	  13.8455	 0.02175 	 411.5000	 0.00110 	 411.5000	 0.00092 	   2.0575	 0.00400 
	 412	 416.3749	 0.00088 	 138.7916	 0.00241 	  13.8792	 0.02151 	 412.5000	 0.00110 	 412.5000	 0.00092 	   2.0625	 0.00400 
	 413	 417.3843	 0.00088 	 139.1281	 0.00241 	  13.9128	 0.02127 	 413.5000	 0.00110 	 413.5000	 0.00092 	   2.0675	 0.00000 
	 414	 418.3937	 0.00088 	 139.4646	 0.00241 	  13.9465	 0.02103 	 414.5000	 0.00110 	 414.5000	 0.00092 	   2.0725	 0.00000 
	 415	 419.4031	 0.00088 	 139.8010	 0.00240 	  13.9801	 0.02080 	 415.5000	 0.00111 	 415.5000	 0.00092 	   2.0775	 0.00000 
	 416	 420.4125	 0.00088 	 140.1375	 0.00240 	  14.0137	 0.02056 	 416.5000	 0.00111 	 416.5000	 0.00092 	   2.0825	 0.00400 
	 417	 421.4219	 0.00088 	 140.4740	 0.00240 	  14.0474	 0.02033 	 417.5000	 0.00111 	 417.5000	 0.00091 	   2.0875	 0.00000 
	 418	 422.4313	 0.00088 	 140.8104	 0.00240 	  14.0810	 0.02010 	 418.5000	 0.00111 	 418.5000	 0.00091 	   2.0925	 0.00000 
	 419	 423.4407	 0.00088 	 141.1469	 0.00240 	  14.1147	 0.01988 	 419.5000	 0.00111 	 419.5000	 0.00091 	   2.0975	 0.00400 
	 420	 424.4500	 0.00088 	 141.4833	 0.00240 	  14.1483	 0.01965 	 420.5000	 0.00111 	 420.5000	 0.00091 	   2.1025	 0.00800 
	 421	 425.4594	 0.00088 	 141.8198	 0.00239 	  14.1820	 0.01943 	 421.5000	 0.00110 	 421.5000	 0.00091 	   2.1075	 0.00000 
	 422	 426.4688	 0.00088 	 142.1563	 0.00239 	  14.2156	 0.01921 	 422.5000	 0.00110 	 422.5000	 0.00091 	   2.1125	 0.00400 
	 423	 427.4782	 0.00088 	 142.4927	 0.00239 	  14.2493	 0.01899 	 423.5000	 0.00110 	 423.5000	 0.00091 	   2.1175	 0.00400 
	 424	 428.4876	 0.00087 	 142.8292	 0.00239 	  14.2829	 0.01877 	 424.5000	 0.00110 	 424.5000	 0.00091 	   2.1225	 0.00400 
	 425	 429.4970	 0.00087 	 143.1657	 0.00239 	  14.3166	 0.01856 	 425.5000	 0.00110 	 425.5000	 0.00091 	   2.1275	 0.00000 
	 426	 430.5064	 0.00087 	 143.5021	 0.00239 	  14.3502	 0.01834 	 426.5000	 0.00109 	 426.5000	 0.00090 	   2.1325	 0.00400 
	 427	 431.5158	 0.00087 	 143.8386	 0.00239 	  14.3839	 0.01813 	 427.5000	 0.00109 	 427.5000	 0.00090 	   2.1375	 0.00400 
	 428	 432.5252	 0.00087 	 144.1751	 0.00238 	  14.4175	 0.01793 	 428.5000	 0.00109 	 428.5000	 0.00090 	   2.1425	 0.00400 
	 429	 433.5346	 0.00087 	 144.5115	 0.00238 	  14.4512	 0.01772 	 429.5000	 0.00109 	 429.5000	 0.00090 	   2.1475	 0.00400 
	 430	 434.5440	 0.00087 	 144.8480	 0.00238 	  14.4848	 0.01751 	 430.5000	 0.00108 	 430.5000	 0.00090 	   2.1525	 0.00400 
	 431	 435.5534	 0.00087 	 145.1845	 0.00238 	  14.5184	 0.01731 	 431.5000	 0.00108 	 431.5000	 0.00090 	   2.1575	 0.00000 
	 432	 436.5628	 0.00087 	 145.5209	 0.00238 	  14.5521	 0.01711 	 432.5000	 0.00108 	 432.5000	 0.00090 	   2.1625	 0.00400 
	 433	 437.5722	 0.00087 	 145.8574	 0.00238 	  14.5857	 0.01691 	 433.5000	 0.00108 	 433.5000	 0.00090 	   2.1675	 0.00000 
	 434	 438.5816	 0.00087 	 146.1939	 0.00238 	  14.6194	 0.01672 	 434.5000	 0.00108 	 434.5000	 0.00090 	   2.1725	 0.00000 
	 435	 439.5910	 0.00087 	 146.5303	 0.00238 	  14.6530	 0.01652 	 435.5000	 0.00108 	 435.5000	 0.00090 	   2.1775	 0.00000 
	 436	 440.6003	 0.00087 	 146.8668	 0.00237 	  14.6867	 0.01633 	 436.5000	 0.00108 	 436.5000	 0.00090 	   2.1825	 0.00400 
	 437	 441.6097	 0.00087 	 147.2032	 0.00237 	  14.7203	 0.01614 	 437.5000	 0.00108 	 437.5000	 0.00090 	   2.1875	 0.00400 
	 438	 442.6191	 0.00087 	 147.5397	 0.00237 	  14.7540	 0.01595 	 438.5000	 0.00108 	 438.5000	 0.00090 	   2.1925	 0.00000 
	 439	 443.6285	 0.00087 	 147.8762	 0.00237 	  14.7876	 0.01576 	 439.5000	 0.00108 	 439.5000	 0.00091 	   2.1975	 0.00000 
	 440	 444.6379	 0.00087 	 148.2126	 0.00237 	  14.8213	 0.01558 	 440.5000	 0.00108 	 440.5000	 0.00091 	   2.2025	 0.00400 
	 441	 445.6473	 0.00087 	 148.5491	 0.00237 	  14.8549	 0.01540 	 441.5000	 0.00108 	 441.5000	 0.00091 	   2.2075	 0.00400 
	 442	 446.6567	 0.00087 	 148.8856	 0.00237 	  14.8886	 0.01521 	 442.5000	 0.00108 	 442.5000	 0.00091 	   2.2125	 0.00000 
	 443	 447.6661	 0.00087 	 149.2220	 0.00236 	  14.9222	 0.01503 	 443.5000	 0.00108 	 443.5000	 0.00091 	   2.2175	 0.00400 
	 444	 448.6755	 0.00087 	 149.5585	 0.00236 	  14.9558	 0.01486 	 444.5000	 0.00108 	 444.5000	 0.00091 	   2.2225	 0.00000 
	 445	 449.6849	 0.00087 	 149.8950	 0.00236 	  14.9895	 0.01468 	 445.5000	 0.00108 	 445.5000	 0.00091 	   2.2275	 0.00400 
	 446	 450.6943	 0.00087 	 150.2314	 0.00236 	  15.0231	 0.01451 	 446.5000	 0.00108 	 446.5000	 0.00091 	   2.2325	 0.00000 
	 447	 451.7037	 0.00087 	 150.5679	 0.00236 	  15.0568	 0.01434 	 447.5000	 0.00108 	 447.5000	 0.00091 	   2.2375	 0.00000 
	 448	 452.7131	 0.00087 	 150.9044	 0.00236 	  15.0904	 0.01416 	 448.5000	 0.00108 	 448.5000	 0.00091 	   2.2425	 0.00400 
	 449	 453.7225	 0.00087 	 151.2408	 0.00236 	  15.1241	 0.01400 	 449.5000	 0.00109 	 449.5000	 0.00091 	   2.2475	 0.00000 
	 450	 454.7319	 0.00087 	 151.5773	 0.00236 	  15.1577	 0.01383 	 450.5000	 0.00109 	 450.5000	 0.00091 	   2.2525	 0.00800 
	 451	 455.7413	 0.00087 	 151.9138	 0.00236 	  15.1914	 0.01366 	 451.5000	 0.00109 	 451.5000	 0.00091 	   2.2575	 0.00000 
	 452	 456.7506	 0.00087 	 152.2502	 0.00235 	  15.2250	 0.01350 	 452.5000	 0.00109 	 452.5000	 0.00091 	   2.2625	 0.00000 
	 453	 457.7600	 0.00087 	 152.5867	 0.00235 	  15.2587	 0.01334 	 453.5000	 0.00109 	 453.5000	 0.00091 	   2.2675	 0.00000 
	 454	 458.7694	 0.00087 	 152.9231	 0.00235 	  15.2923	 0.01318 	 454.5000	 0.00109 	 454.5000	 0.00091 	   2.2725	 0.00400 
	 455	 459.7788	 0.00087 	 153.2596	 0.00235 	  15.3260	 0.01302 	 455.5000	 0.00109 	 455.5000	 0.00091 	   2.2775	 0.00400 
	 456	 460.7882	 0.00087 	 153.5961	 0.00235 	  15.3596	 0.01286 	 456.5000	 0.00109 	 456.5000	 0.00091 	   2.2825	 0.00000 
	 457	 461.7976	 0.00087 	 153.9325	 0.00235 	  15.3933	 0.01271 	 457.5000	 0.00109 	 457.5000	 0.00091 	   2.2875	 0.00000 
	 458	 462.8070	 0.00087 	 154.2690	 0.00235 	  15.4269	 0.01256 	 458.5000	 0.00109 	 458.5000	 0.00091 	   2.2925	 0.00000 
	 459	 463.8164	 0.00087 	 154.6055	 0.00235 	  15.4605	 0.01240 	 459.5000	 0.00109 	 459.5000	 0.00091 	   2.2975	 0.00000 
	 460	 464.8258	 0.00087 	 154.9419	 0.00234 	  15.4942	 0.01225 	 460.5000	 0.00109 	 460.5000	 0.00091 	   2.3025	 0.00800 
	 461	 465.8352	 0.00087 	 155.2784	 0.00234 	  15.5278	 0.01211 	 461.5000	 0.00109 	 461.5000	 0.00091 	   2.3075	 0.00000 
	 462	 466.8446	 0.00087 	 155.6149	 0.00234 	  15.5615	 0.01196 	 462.5000	 0.00109 	 462.5000	 0.00090 	   2.3125	 0.00000 
	 463	 467.8540	 0.00087 	 155.9513	 0.00234 	  15.5951	 0.01181 	 463.5000	 0.00109 	 463.5000	 0.00090 	   2.3175	 0.00000 
	 464	 468.8634	 0.00087 	 156.2878	 0.00234 	  15.6288	 0.01167 	 464.5000	 0.00109 	 464.5000	 0.00090 	   2.3225	 0.00400 
	 465	 469.8728	 0.00087 	 156.6243	 0.00234 	  15.6624	 0.01153 	 465.5000	 0.00109 	 465.5000	 0.00089 	   2.3275	 0.00000 
	 466	 470.8822	 0.00087 	 156.9607	 0.00234 	  15.6961	 0.01139 	 466.5000	 0.00109 	 466.5000	 0.00089 	   2.3325	 0.00400 
	 467	 471.8916	 0.00087 	 157.2972	 0.00234 	  15.7297	 0.01125 	 467.5000	 0.00109 	 467.5000	 0.00089 	   2.3375	 0.00000 
	 468	 472.9009	 0.00087 	 157.6336	 0.00234 	  15.7634	 0.01111 	 468.5000	 0.00109 	 468.5000	 0.00088 	   2.3425	 0.00000 
	 469	 473.9103	 0.00087 	 157.9701	 0.00233 	  15.7970	 0.01098 	 469.5000	 0.00109 	 469.5000	 0.00088 	   2.3475	 0.00000 
	 470	 474.9197	 0.00087 	 158.3066	 0.00233 	  15.8307	 0.01084 	 470.5000	 0.00109 	 470.5000	 0.00088 	   2.3525	 0.00000 
	 471	 475.9291	 0.00087 	 158.6430	 0.00233 	  15.8643	 0.01071 	 471.5000	 0.00109 	 471.5000	 0.00087 	   2.3575	 0.00400 
	 472	 476.9385	 0.00087 	 158.9795	 0.00233 	  15.8980	 0.01058 	 472.5000	 0.00110 	 472.5000	 0.00087 	   2.3625	 0.00000 
	 473	 477.9479	 0.00087 	 159.3160	 0.00233 	  15.9316	 0.01045 	 473.5000	 0.00110 	 473.5000	 0.00087 	   2.3675	 0.00000 
	 474	 478.9573	 0.00087 	 159.6524	 0.00233 	  15.9652	 0.01032 	 474.5000	 0.00110 	 474.5000	 0.00087 	   2.3725	 0.00400 
	 475	 479.9667	 0.00087 	 159.9889	 0.00233 	  15.9989	 0.01019 	 475.5000	 0.00111 	 475.5000	 0.00086 	   2.3775	 0.00000 
	 476	 480.9761	 0.00087 	 160.3254	 0.00233 	  16.0325	 0.01007 	 476.5000	 0.00111 	 476.5000	 0.00086 	   2.3825	 0.01600 
	 477	 481.9855	 0.00087 	 160.6618	 0.00233 	  16.0662	 0.00994 	 477.5000	 0.00112 	 477.5000	 0.00086 	   2.3875	 0.00000 
	 478	 482.9949	 0.00087 	 160.9983	 0.00232 	  16.0998	 0.00982 	 478.5000	 0.00112 	 478.5000	 0.00086 	   2.3925	 0.00000 
	 479	 484.0043	 0.00087 	 161.3348	 0.00232 	  16.1335	 0.00970 	 479.5000	 0.00112 	 479.5000	 0.00086 	   2.3975	 0.00000 
	 480	 485.0137	 0.00087 	 161.6712	 0.00232 	  16.1671	 0.00958 	 480.5000	 0.00112 	 480.5000	 0.00086 	   2.4025	 0.00000 
	 481	 486.0231	 0.00087 	 162.0077	 0.00232 	  16.2008	 0.00946 	 481.5000	 0.00113 	 481.5000	 0.00086 	   2.4075	 0.00000 
	 482	 487.0325	 0.00087 	 162.3442	 0.00232 	  16.2344	 0.00934 	 482.5000	 0.00113 	 482.5000	 0.00086 	   2.4125	 0.00000 
	 483	 488.0419	 0.00087 	 162.6806	 0.00232 	  16.2681	 0.00922 	 483.5000	 0.00113 	 483.5000	 0.00086 	   2.4175	 0.00000 
	 484	 489.0512	 0.00087 	 163.0171	 0.00232 	  16.3017	 0.00911 	 484.5000	 0.00113 	 484.5000	 0.00086 	   2.4225	 0.00800 
	 485	 490.0606	 0.00087 	 163.3535	 0.00232 	  16.3354	 0.00900 	 485.5000	 0.00112 	 485.5000	 0.00086 	   2.4275	 0.00000 
	 486	 491.0700	 0.00087 	 163.6900	 0.00232 	  16.3690	 0.00888 	 486.5000	 0.00112 	 486.5000	 0.00087 	   2.4325	 0.00000 
	 487	 492.0794	 0.00087 	 164.0265	 0.00231 	  16.4026	 0.00877 	 487.5000	 0.00112 	 487.5000	 0.00087 	   2.4375	 0.00000 
	 488	 493.0888	 0.00087 	 164.3629	 0.00231 	  16.4363	 0.00866 	 488.5000	 0.00111 	 488.5000	 0.00087 	   2.4425	 0.00000 
	 489	 494.0982	 0.00087 	 164.6994	 0.00231 	  16.4699	 0.00856 	 489.5000	 0.00111 	 489.5000	 0.00086 	   2.4475	 0.00000 
	 490	 495.1076	 0.00087 	 165.0359	 0.00231 	  16.5036	 0.00845 	 490.5000	 0.00110 	 490.5000	 0.00086 	   2.4525	 0.00000 
	 491	 496.1170	 0.00087 	 165.3723	 0.00231 	  16.5372	 0.00834 	 491.5000	 0.00110 	 491.5000	 0.00086 	   2.4575	 0.00000 
	 492	 497.1264	 0.00087 	 165.7088	 0.00231 	  16.5709	 0.00824 	 492.5000	 0.00109 	 492.5000	 0.00086 	   2.4625	 0.00400 
	 493	 498.1358	 0.00087 	 166.0453	 0.00231 	  16.6045	 0.00813 	 493.5000	 0.00109 	 493.5000	 0.00086 	   2.4675	 0.00000 
	 494	 499.1452	 0.00087 	 166.3817	 0.00231 	  16.6382	 0.00803 	 494.5000	 0.00108 	 494.5000	 0.00086 	   2.4725	 0.00400 
	 495	 500.1546	 0.00087 	 166.7182	 0.00231 	  16.6718	 0.00793 	 495.5000	 0.00108 	 495.5000	 0.00086 	   2.4775	 0.00000 
	 496	 501.1640	 0.00087 	 167.0547	 0.00231 	  16.7055	 0.00783 	 496.5000	 0.00108 	 496.5000	 0.00086 	   2.4825	 0.00400 
	 497	 502.1734	 0.00086 	 167.3911	 0.00230 	  16.7391	 0.00773 	 497.5000	 0.00107 	 497.5000	 0.00086 	   2.4875	 0.00400 
	 498	 503.1828	 0.00086 	 167.7276	 0.00230 	  16.7728	 0.00764 	 498.5000	 0.00107 	 498.5000	 0.00086 	   2.4925	 0.00000 
	 499	 504.1921	 0.00086 	 168.0640	 0.00230 	  16.8064	 0.00754 	 499.5000	 0.00107 	 499.5000	 0.00086 	   2.4975	 0.00000 
	 500	 505.2015	 0.00086 	 168.4005	 0.00230 	  16.8401	 0.00744 	 500.5000	 0.00107 	 500.5000	 0.00086 	   2.5025	 0.00400 
	 501	 506.2109	 0.00086 	 168.7370	 0.00230 	  16.8737	 0.00735 	 501.5000	 0.00107 	 501.5000	 0.00086 	   2.5075	 0.00400 
	 502	 507.2203	 0.00086 	 169.0734	 0.00230 	  16.9073	 0.00726 	 502.5000	 0.00106 	 502.5000	 0.00086 	   2.5125	 0.00400 
	 503	 508.2297	 0.00086 	 169.4099	 0.00230 	  16.9410	 0.00716 	 503.5000	 0.00106 	 503.5000	 0.00086 	   2.5175	 0.00400 
	 504	 509.2391	 0.00086 	 169.7464	 0.00230 	  16.9746	 0.00707 	 504.5000	 0.00106 	 504.5000	 0.00086 	   2.5225	 0.00400 
	 505	 510.2485	 0.00086 	 170.0828	 0.00230 	  17.0083	 0.00698 	 505.5000	 0.00106 	 505.5000	 0.00086 	   2.5275	 0.00000 
	 506	 511.2579	 0.00086 	 170.4193	 0.00230 	  17.0419	 0.00690 	 506.5000	 0.00106 	 506.5000	 0.00086 	   2.5325	 0.00000 
	 507	 512.2673	 0.00086 	 170.7558	 0.00230 	  17.0756	 0.00681 	 507.5000	 0.00107 	 507.5000	 0.00086 	   2.5375	 0.00000 
	 508	 513.2767	 0.00086 	 171.0922	 0.00229 	  17.1092	 0.00672 	 508.5000	 0.00107 	 508.5000	 0.00086 	   2.5425	 0.00000 
	 509	 514.2861	 0.00086 	 171.4287	 0.00229 	  17.1429	 0.00664 	 509.5000	 0.00107 	 509.5000	 0.00086 	   2.5475	 0.00000 
	 510	 515.2955	 0.00086 	 171.7652	 0.00229 	  17.1765	 0.00655 	 510.5000	 0.00107 	 510.5000	 0.00086 	   2.5525	 0.00000 
	 511	 516.3049	 0.00086 	 172.1016	 0.00229 	  17.2102	 0.00647 	 511.5000	 0.00107 	 511.5000	 0.00086 	   2.5575	 0.00400 
	 512	 517.3143	 0.00086 	 172.4381	 0.00229 	  17.2438	 0.00639 	 512.5000	 0.00107 	 512.5000	 0.00086 	   2.5625	 0.00000 
	 513	 518.3237	 0.00086 	 172.7746	 0.00229 	  17.2775	 0.00630 	 513.5000	 0.00107 	 513.5000	 0.00086 	   2.5675	 0.00400 
	 514	 519.3331	 0.00086 	 173.1110	 0.00229 	  17.3111	 0.00622 	 514.5000	 0.00107 	 514.5000	 0.00086 	   2.5725	 0.00000 
	 515	 520.3424	 0.00086 	 173.4475	 0.00229 	  17.3447	 0.00614 	 515.5000	 0.00107 	 515.5000	 0.00086 	   2.5775	 0.00000 
	 516	 521.3518	 0.00086 	 173.7839	 0.00229 	  17.3784	 0.00607 	 516.5000	 0.00107 	 516.5000	 0.00086 	   2.5825	 0.00000 
	 517	 522.3612	 0.00086 	 174.1204	 0.00229 	  17.4120	 0.00599 	 517.5000	 0.00107 	 517.5000	 0.00087 	   2.5875	 0.00000 
	 518	 523.3706	 0.00086 	 174.4569	 0.00229 	  17.4457	 0.00591 	 518.5000	 0.00107 	 518.5000	 0.00087 	   2.5925	 0.00000 
	 519	 524.3800	 0.00086 	 174.7933	 0.00228 	  17.4793	 0.00584 	 519.5000	 0.00107 	 519.5000	 0.00087 	   2.5975	 0.00000 
	 520	 525.3894	 0.00086 	 175.1298	 0.00228 	  17.5130	 0.00576 	 520.5000	 0.00106 	 520.5000	 0.00087 	   2.6025	 0.00400 
	 521	 526.3988	 0.00086 	 175.4663	 0.00228 	  17.5466	 0.00569 	 521.5000	 0.00106 	 521.5000	 0.00087 	   2.6075	 0.00000 
	 522	 527.4082	 0.00086 	 175.8027	 0.00228 	  17.5803	 0.00561 	 522.5000	 0.00106 	 522.5000	 0.00087 	   2.6125	 0.00000 
	 523	 528.4176	 0.00086 	 176.1392	 0.00228 	  17.6139	 0.00554 	 523.5000	 0.00106 	 523.5000	 0.00088 	   2.6175	 0.00400 
	 524	 529.4270	 0.00086 	 176.4757	 0.00228 	  17.6476	 0.00547 	 524.5000	 0.00105 	 524.5000	 0.00088 	   2.6225	 0.00000 
	 525	 530.4364	 0.00086 	 176.8121	 0.00228 	  17.6812	 0.00540 	 525.5000	 0.00105 	 525.5000	 0.00088 	   2.6275	 0.00000 
	 526	 531.4458	 0.00086 	 177.1486	 0.00228 	  17.7149	 0.00533 	 526.5000	 0.00105 	 526.5000	 0.00089 	   2.6325	 0.00800 
	 527	 532.4552	 0.00086 	 177.4851	 0.00228 	  17.7485	 0.00526 	 527.5000	 0.00104 	 527.5000	 0.00089 	   2.6375	 0.00000 
	 528	 533.4646	 0.00086 	 177.8215	 0.00228 	  17.7822	 0.00519 	 528.5000	 0.00104 	 528.5000	 0.00089 	   2.6425	 0.00000 
	 529	 534.4740	 0.00086 	 178.1580	 0.00228 	  17.8158	 0.00513 	 529.5000	 0.00104 	 529.5000	 0.00089 	   2.6475	 0.00000 
	 530	 535.4834	 0.00086 	 178.4945	 0.00228 	  17.8494	 0.00506 	 530.5000	 0.00104 	 530.5000	 0.00090 	   2.6525	 0.00000 
	 531	 536.4927	 0.00086 	 178.8309	 0.00227 	  17.8831	 0.00500 	 531.5000	 0.00104 	 531.5000	 0.00090 	   2.6575	 0.00000 
	 532	 537.5021	 0.00086 	 179.1674	 0.00227 	  17.9167	 0.00493 	 532.5000	 0.00103 	 532.5000	 0.00090 	   2.6625	 0.00000 
	 533	 538.5115	 0.00086 	 179.5038	 0.00227 	  17.9504	 0.00487 	 533.5000	 0.00103 	 533.5000	 0.00090 	   2.6675	 0.00400 
	 534	 539.5209	 0.00086 	 179.8403	 0.00227 	  17.9840	 0.00480 	 534.5000	 0.00104 	 534.5000	 0.00090 	   2.6725	 0.00400 
	 535	 540.5303	 0.00086 	 180.1768	 0.00227 	  18.0177	 0.00474 	 535.5000	 0.00104 	 535.5000	 0.00090 	   2.6775	 0.00000 
	 536	 541.5397	 0.00086 	 180.5132	 0.00227 	  18.0513	 0.00468 	 536.5000	 0.00104 	 536.5000	 0.00091 	   2.6825	 0.00000 
	 537	 542.5491	 0.00086 	 180.8497	 0.00227 	  18.0850	 0.00462 	 537.5000	 0.00104 	 537.5000	 0.00091 	   2.6875	 0.00400 
	 538	 543.5585	 0.00086 	 181.1862	 0.00227 	  18.1186	 0.00456 	 538.5000	 0.00105 	 538.5000	 0.00090 	   2.6925	 0.00000 
	 539	 544.5679	 0.00086 	 181.5226	 0.00227 	  18.1523	 0.00450 	 539.5000	 0.00105 	 539.5000	 0.00090 	   2.6975	 0.00000 
	 540	 545.5773	 0.00086 	 181.8591	 0.00227 	  18.1859	 0.00444 	 540.5000	 0.00105 	 540.5000	 0.00090 	   2.7025	 0.00400 
	 541	 546.5867	 0.00086 	 182.1956	 0.00227 	  18.2196	 0.00439 	 541.5000	 0.00106 	 541.5000	 0.00090 	   2.7075	 0.00000 
	 542	 547.5961	 0.00086 	 182.5320	 0.00227 	  18.2532	 0.00433 	 542.5000	 0.00106 	 542.5000	 0.00090 	   2.7125	 0.00000 
	 543	 548.6055	 0.00086 	 182.8685	 0.00226 	  18.2868	 0.00427 	 543.5000	 0.00107 	 543.5000	 0.00090 	   2.7175	 0.00000 
	 544	 549.6149	 0.00086 	 183.2050	 0.00226 	  18.3205	 0.00422 	 544.5000	 0.00107 	 544.5000	 0.00090 	   2.7225	 0.00800 
	 545	 550.6243	 0.00086 	 183.5414	 0.00226 	  18.3541	 0.00416 	 545.5000	 0.00107 	 545.5000	 0.00090 	   2.7275	 0.00400 
	 546	 551.6337	 0.00086 	 183.8779	 0.00226 	  18.3878	 0.00411 	 546.5000	 0.00107 	 546.5000	 0.00090 	   2.7325	 0.00000 
	 547	 552.6430	 0.00086 	 184.2143	 0.00226 	  18.4214	 0.00405 	 547.5000	 0.00108 	 547.5000	 0.00089 	   2.7375	 0.00000 
	 548	 553.6524	 0.00086 	 184.5508	 0.00226 	  18.4551	 0.00400 	 548.5000	 0.00108 	 548.5000	 0.00089 	   2.7425	 0.00000 
	 549	 554.6618	 0.00086 	 184.8873	 0.00226 	  18.4887	 0.00395 	 549.5000	 0.00108 	 549.5000	 0.00089 	   2.7475	 0.00000 
	 550	 555.6712	 0.00086 	 185.2237	 0.00226 	  18.5224	 0.00390 	 550.5000	 0.00108 	 550.5000	 0.00089 	   2.7525	 0.00400 
	 551	 556.6806	 0.00086 	 185.5602	 0.00226 	  18.5560	 0.00385 	 551.5000	 0.00108 	 551.5000	 0.00089 	   2.7575	 0.00000 
	 552	 557.6900	 0.00086 	 185.8967	 0.00226 	  18.5897	 0.00380 	 552.5000	 0.00108 	 552.5000	 0.00089 	   2.7625	 0.00000 
	 553	 558.6994	 0.00086 	 186.2331	 0.00226 	  18.6233	 0.00375 	 553.5000	 0.00107 	 553.5000	 0.00089 	   2.7675	 0.00000 
	 554	 559.7088	 0.00086 	 186.5696	 0.00226 	  18.6570	 0.00370 	 554.5000	 0.00107 	 554.5000	 0.00089 	   2.7725	 0.00000 
	 555	 560.7182	 0.00086 	 186.9061	 0.00226 	  18.6906	 0.00365 	 555.5000	 0.00107 	 555.5000	 0.00088 	   2.7775	 0.00800 
	 556	 561.7276	 0.00086 	 187.2425	 0.00225 	  18.7243	 0.00360 	 556.5000	 0.00107 	 556.5000	 0.00088 	   2.7825	 0.00000 
	 557	 562.7370	 0.00086 	 187.5790	 0.00225 	  18.7579	 0.00356 	 557.5000	 0.00106 	 557.5000	 0.00088 	   2.7875	 0.00800 
	 558	 563.7464	 0.00086 	 187.9155	 0.00225 	  18.7915	 0.00351 	 558.5000	 0.00106 	 558.5000	 0.00088 	   2.7925	 0.00400 
	 559	 564.7558	 0.00086 	 188.2519	 0.00225 	  18.8252	 0.00346 	 559.5000	 0.00106 	 559.5000	 0.00088 	   2.7975	 0.00000 
	 560	 565.7652	 0.00086 	 188.5884	 0.00225 	  18.8588	 0.00342 	 560.5000	 0.00106 	 560.5000	 0.00087 	   2.8025	 0.00000 
	 561	 566.7746	 0.00086 	 188.9249	 0.00225 	  18.8925	 0.00338 	 561.5000	 0.00105 	 561.5000	 0.00087 	   2.8075	 0.00000 
	 562	 567.7840	 0.00086 	 189.2613	 0.00225 	  18.9261	 0.00333 	 562.5000	 0.00105 	 562.5000	 0.00087 	   2.8125	 0.00000 
	 563	 568.7933	 0.00086 	 189.5978	 0.00225 	  18.9598	 0.00329 	 563.5000	 0.00105 	 563.5000	 0.00087 	   2.8175	 0.00800 
	 564	 569.8027	 0.00086 	 189.9342	 0.00225 	  18.9934	 0.00324 	 564.5000	 0.00104 	 564.5000	 0.00086 	   2.8225	 0.00000 
	 565	 570.8121	 0.00086 	 190.2707	 0.00225 	  19.0271	 0.00320 	 565.5000	 0.00104 	 565.5000	 0.00086 	   2.8275	 0.00800 
	 566	 571.8215	 0.00086 	 190.6072	 0.00225 	  19.0607	 0.00316 	 566.5000	 0.00104 	 566.5000	 0.00086 	   2.8325	 0.00000 
	 567	 572.8309	 0.00086 	 190.9436	 0.00225 	  19.0944	 0.00312 	 567.5000	 0.00104 	 567.5000	 0.00085 	   2.8375	 0.00400 
	 568	 573.8403	 0.00086 	 191.2801	 0.00225 	  19.1280	 0.00308 	 568.5000	 0.00104 	 568.5000	 0.00085 	   2.8425	 0.00400 
	 569	 574.8497	 0.00086 	 191.6166	 0.00225 	  19.1617	 0.00304 	 569.5000	 0.00103 	 569.5000	 0.00085 	   2.8475	 0.00000 
	 570	 575.8591	 0.00086 	 191.9530	 0.00224 	  19.1953	 0.00300 	 570.5000	 0.00103 	 570.5000	 0.00085 	   2.8525	 0.00000 
	 571	 576.8685	 0.00086 	 192.2895	 0.00224 	  19.2289	 0.00296 	 571.5000	 0.00103 	 571.5000	 0.00084 	   2.8575	 0.00400 
	 572	 577.8779	 0.00086 	 192.6260	 0.00224 	  19.2626	 0.00292 	 572.5000	 0.00103 	 572.5000	 0.00084 	   2.8625	 0.00400 
	 573	 578.8873	 0.00086 	 192.9624	 0.00224 	  19.2962	 0.00288 	 573.5000	 0.00103 	 573.5000	 0.00084 	   2.8675	 0.00000 
	 574	 579.8967	 0.00086 	 193.2989	 0.00224 	  19.3299	 0.00284 	 574.5000	 0.00103 	 574.5000	 0.00084 	   2.8725	 0.00000 
	 575	 580.9061	 0.00086 	 193.6354	 0.00224 	  19.3635	 0.00281 	 575.5000	 0.00103 	 575.5000	 0.00084 	   2.8775	 0.00400 
	 576	 581.9155	 0.00086 	 193.9718	 0.00224 	  19.3972	 0.00277 	 576.5000	 0.00103 	 576.5000	 0.00084 	   2.8825	 0.01200 
	 577	 582.9249	 0.00086 	 194.3083	 0.00224 	  19.4308	 0.00273 	 577.5000	 0.00102 	 577.5000	 0.00084 	   2.8875	 0.00000 
	 578	 583.9343	 0.00086 	 194.6448	 0.00224 	  19.4645	 0.00270 	 578.5000	 0.00102 	 578.5000	 0.00084 	   2.8925	 0.00400 
	 579	 584.9436	 0.00086 	 194.9812	 0.00224 	  19.4981	 0.00266 	 579.5000	 0.00102 	 579.5000	 0.00085 	   2.8975	 0.00000 
	 580	 585.9530	 0.00086 	 195.3177	 0.00224 	  19.5318	 0.00263 	 580.5000	 0.00102 	 580.5000	 0.00085 	   2.9025	 0.00400 
	 581	 586.9624	 0.00086 	 195.6541	 0.00224 	  19.5654	 0.00259 	 581.5000	 0.00102 	 581.5000	 0.00085 	   2.9075	 0.00000 
	 582	 587.9718	 0.00086 	 195.9906	 0.00224 	  19.5991	 0.00256 	 582.5000	 0.00102 	 582.5000	 0.00086 	   2.9125	 0.00000 
	 583	 588.9812	 0.00086 	 196.3271	 0.00224 	  19.6327	 0.00253 	 583.5000	 0.00102 	 583.5000	 0.00086 	   2.9175	 0.00000 
	 584	 589.9906	 0.00086 	 196.6635	 0.00223 	  19.6664	 0.00249 	 584.5000	 0.00102 	 584.5000	 0.00086 	   2.9225	 0.00000 
	 585	 591.0000	 0.00086 	 197.0000	 0.00223 	  19.7000	 0.00246 	 585.5000	 0.00102 	 585.5000	 0.00087 	   2.9275	 0.00000 
	 586	 592.0094	 0.00086 	 197.3365	 0.00223 	  19.7336	 0.00243 	 586.5000	 0.00102 	 586.5000	 0.00087 	   2.9325	 0.00000 
	 587	 593.0188	 0.00086 	 197.6729	 0.00223 	  19.7673	 0.00240 	 587.5000	 0.00102 	 587.5000	 0.00087 	   2.9375	 0.00400 
	 588	 594.0282	 0.00086 	 198.0094	 0.00223 	  19.8009	 0.00237 	 588.5000	 0.00102 	 588.5000	 0.00087 	   2.9425	 0.00000 
	 589	 595.0376	 0.00086 	 198.3459	 0.00223 	  19.8346	 0.00234 	 589.5000	 0.00102 	 589.5000	 0.00088 	   2.9475	 0.00400 
	 590	 596.0470	 0.00086 	 198.6823	 0.00223 	  19.8682	 0.00230 	 590.5000	 0.00102 	 590.5000	 0.00088 	   2.9525	 0.00000 
	 591	 597.0564	 0.00086 	 199.0188	 0.00223 	  19.9019	 0.00227 	 591.5000	 0.00102 	 591.5000	 0.00088 	   2.9575	 0.00400 
	 592	 598.0658	 0.00086 	 199.3553	 0.00223 	  19.9355	 0.00224 	 592.5000	 0.00102 	 592.5000	 0.00088 	   2.9625	 0.00400 
	 593	 599.0752	 0.00086 	 199.6917	 0.00223 	  19.9692	 0.00222 	 593.5000	 0.00102 	 593.5000	 0.00088 	   2.9675	 0.00000 
	 594	 600.0846	 0.00086 	 200.0282	 0.00223 	  20.0028	 0.00219 	 594.5000	 0.00102 	 594.5000	 0.00088 	   2.9725	 0.00000 
	 595	 601.0939	 0.00086 	 200.3646	 0.00223 	  20.0365	 0.00216 	 595.5000	 0.00102 	 595.5000	 0.00088 	   2.9775	 0.00400 
	 596	 602.1033	 0.00086 	 200.7011	 0.00223 	  20.0701	 0.00213 	 596.5000	 0.00102 	 596.5000	 0.00087 	   2.9825	 0.00000 
	 597	 603.1127	 0.00086 	 201.0376	 0.00223 	  20.1038	 0.00210 	 597.5000	 0.00102 	 597.5000	 0.00087 	   2.9875	 0.00400 
	 598	 604.1221	 0.00086 	 201.3740	 0.00223 	  20.1374	 0.00207 	 598.5000	 0.00102 	 598.5000	 0.00087 	   2.9925	 0.00000 
	 599	 605.1315	 0.00086 	 201.7105	 0.00223 	  20.1711	 0.00205 	 599.5000	 0.00102 	 599.5000	 0.00087 	   2.9975	 0.00000 
	 600	 606.1409	 0.00086 	 202.0470	 0.00222 	  20.2047	 0.00202 	 600.5000	 0.00102 	 600.5000	 0.00087 	   3.0025	 0.00000 
	 601	 607.1503	 0.00086 	 202.3834	 0.00222 	  20.2383	 0.00199 	 601.5000	 0.00102 	 601.5000	 0.00087 	   3.0075	 0.00000 
	 602	 608.1597	 0.00086 	 202.7199	 0.00222 	  20.2720	 0.00197 	 602.5000	 0.00101 	 602.5000	 0.00087 	   3.0125	 0.00000 
	 603	 609.1691	 0.00085 	 203.0564	 0.00222 	  20.3056	 0.00194 	 603.5000	 0.00101 	 603.5000	 0.00086 	   3.0175	 0.00400 
	 604	 610.1785	 0.00085 	 203.3928	 0.00222 	  20.3393	 0.00192 	 604.5000	 0.00101 	 604.5000	 0.00086 	   3.0225	 0.00400 
	 605	 611.1879	 0.00085 	 203.7293	 0.00222 	  20.3729	 0.00189 	 605.5000	 0.00101 	 605.5000	 0.00086 	   3.0275	 0.00400 
	 606	 612.1973	 0.00085 	 204.0658	 0.00222 	  20.4066	 0.00187 	 606.5000	 0.00100 	 606.5000	 0.00086 	   3.0325	 0.00000 
	 607	 613.2067	 0.00085 	 204.4022	 0.00222 	  20.4402	 0.00184 	 607.5000	 0.00100 	 607.5000	 0.00086 	   3.0375	 0.00000 
	 608	 614.2161	 0.00085 	 204.7387	 0.00222 	  20.4739	 0.00182 	 608.5000	 0.00100 	 608.5000	 0.00086 	   3.0425	 0.00000 
	 609	 615.2255	 0.00085 	 205.0752	 0.00222 	  20.5075	 0.00180 	 609.5000	 0.00100 	 609.5000	 0.00085 	   3.0475	 0.00800 
	 610	 616.2348	 0.00085 	 205.4116	 0.00222 	  20.5412	 0.00177 	 610.5000	 0.00100 	 610.5000	 0.00085 	   3.0525	 0.00000 
	 611	 617.2442	 0.00085 	 205.7481	 0.00222 	  20.5748	 0.00175 	 611.5000	 0.00100 	 611.5000	 0.00085 	   3.0575	 0.00000 
	 612	 618.2536	 0.00085 	 206.0845	 0.00222 	  20.6085	 0.00173 	 612.5000	 0.00099 	 612.5000	 0.00085 	   3.0625	 0.00000 
	 613	 619.2630	 0.00085 	 206.4210	 0.00222 	  20.6421	 0.00170 	 613.5000	 0.00099 	 613.5000	 0.00085 	   3.0675	 0.00000 
	 614	 620.2724	 0.00085 	 206.7575	 0.00222 	  20.6757	 0.00168 	 614.5000	 0.00099 	 614.5000	 0.00084 	   3.0725	 0.00400 
	 615	 621.2818	 0.00085 	 207.0939	 0.00222 	  20.7094	 0.00166 	 615.5000	 0.00099 	 615.5000	 0.00084 	   3.0775	 0.00400 
	 616	 622.2912	 0.00085 	 207.4304	 0.00221 	  20.7430	 0.00164 	 616.5000	 0.00099 	 616.5000	 0.00084 	   3.0825	 0.00000 
	 617	 623.3006	 0.00085 	 207.7669	 0.00221 	  20.7767	 0.00162 	 617.5000	 0.00099 	 617.5000	 0.00084 	   3.0875	 0.00400 
	 618	 624.3100	 0.00085 	 208.1033	 0.00221 	  20.8103	 0.00160 	 618.5000	 0.00099 	 618.5000	 0.00083 	   3.0925	 0.00000 
	 619	 625.3194	 0.00085 	 208.4398	 0.00221 	  20.8440	 0.00158 	 619.5000	 0.00099 	 619.5000	 0.00083 	   3.0975	 0.00000 
	 620	 626.3288	 0.00085 	 208.7763	 0.00221 	  20.8776	 0.00155 	 620.5000	 0.00099 	 620.5000	 0.00083 	   3.1025	 0.00400 
	 621	 627.3382	 0.00085 	 209.1127	 0.00221 	  20.9113	 0.00153 	 621.5000	 0.00099 	 621.5000	 0.00083 	   3.1075	 0.00800 
	 622	 628.3476	 0.00085 	 209.4492	 0.00221 	  20.9449	 0.00151 	 622.5000	 0.00099 	 622.5000	 0.00083 	   3.1125	 0.00000 
	 623	 629.3570	 0.00085 	 209.7857	 0.00221 	  20.9786	 0.00150 	 623.5000	 0.00099 	 623.5000	 0.00082 	   3.1175	 0.00000 
	 624	 630.3664	 0.00085 	 210.1221	 0.00221 	  21.0122	 0.00148 	 624.5000	 0.00100 	 624.5000	 0.00082 	   3.1225	 0.00000 
	 625	 631.3758	 0.00085 	 210.4586	 0.00221 	  21.0459	 0.00146 	 625.5000	 0.00100 	 625.5000	 0.00082 	   3.1275	 0.00000 
	 626	 632.3851	 0.00085 	 210.7950	 0.00221 	  21.0795	 0.00144 	 626.5000	 0.00100 	 626.5000	 0.00082 	   3.1325	 0.00400 
	 627	 633.3945	 0.00085 	 211.1315	 0.00221 	  21.1132	 0.00142 	 627.5000	 0.00100 	 627.5000	 0.00082 	   3.1375	 0.00000 
	 628	 634.4039	 0.00085 	 211.4680	 0.00221 	  21.1468	 0.00140 	 628.5000	 0.00100 	 628.5000	 0.00082 	   3.1425	 0.00000 
	 629	 635.4133	 0.00085 	 211.8044	 0.00221 	  21.1804	 0.00138 	 629.5000	 0.00100 	 629.5000	 0.00081 	   3.1475	 0.00400 
	 630	 636.4227	 0.00085 	 212.1409	 0.00221 	  21.2141	 0.00137 	 630.5000	 0.00100 	 630.5000	 0.00081 	   3.1525	 0.00400 
	 631	 637.4321	 0.00085 	 212.4774	 0.00221 	  21.2477	 0.00135 	 631.5000	 0.00100 	 631.5000	 0.00081 	   3.1575	 0.00000 
	 632	 638.4415	 0.00085 	 212.8138	 0.00221 	  21.2814	 0.00133 	 632.5000	 0.00100 	 632.5000	 0.00081 	   3.1625	 0.00000 
	 633	 639.4509	 0.00085 	 213.1503	 0.00221 	  21.3150	 0.00131 	 633.5000	 0.00100 	 633.5000	 0.00081 	   3.1675	 0.00000 
	 634	 640.4603	 0.00085 	 213.4868	 0.00220 	  21.3487	 0.00130 	 634.5000	 0.00099 	 634.5000	 0.00081 	   3.1725	 0.00000 
	 635	 641.4697	 0.00085 	 213.8232	 0.00220 	  21.3823	 0.00128 	 635.5000	 0.00099 	 635.5000	 0.00081 	   3.1775	 0.00000 
	 636	 642.4791	 0.00085 	 214.1597	 0.00220 	  21.4160	 0.00126 	 636.5000	 0.00099 	 636.5000	 0.00081 	   3.1825	 0.00400 
	 637	 643.4885	 0.00085 	 214.4962	 0.00220 	  21.4496	 0.00125 	 637.5000	 0.00098 	 637.5000	 0.00081 	   3.1875	 0.00400 
	 638	 644.4979	 0.00085 	 214.8326	 0.00220 	  21.4833	 0.00123 	 638.5000	 0.00098 	 638.5000	 0.00080 	   3.1925	 0.00000 
	 639	 645.5073	 0.00085 	 215.1691	 0.00220 	  21.5169	 0.00121 	 639.5000	 0.00098 	 639.5000	 0.00080 	   3.1975	 0.00000 
	 640	 646.5167	 0.00085 	 215.5056	 0.00220 	  21.5506	 0.00120 	 640.5000	 0.00097 	 640.5000	 0.00080 	   3.2025	 0.00000 
	 641	 647.5261	 0.00085 	 215.8420	 0.00220 	  21.5842	 0.00118 	 641.5000	 0.00097 	 641.5000	 0.00080 	   3.2075	 0.00000 
	 642	 648.5354	 0.00085 	 216.1785	 0.00220 	  21.6178	 0.00117 	 642.5000	 0.00097 	 642.5000	 0.00080 	   3.2125	 0.00400 
	 643	 649.5448	 0.00085 	 216.5149	 0.00220 	  21.6515	 0.00115 	 643.5000	 0.00097 	 643.5000	 0.00080 	   3.2175	 0.00000 
	 644	 650.5542	 0.00085 	 216.8514	 0.00220 	  21.6851	 0.00114 	 644.5000	 0.00096 	 644.5000	 0.00080 	   3.2225	 0.00000 
	 645	 651.5636	 0.00085 	 217.1879	 0.00220 	  21.7188	 0.00112 	 645.5000	 0.00096 	 645.5000	 0.00080 	   3.2275	 0.00000 
	 646	 652.5730	 0.00085 	 217.5243	 0.00220 	  21.7524	 0.00111 	 646.5000	 0.00096 	 646.5000	 0.00080 	   3.2325	 0.00000 
	 647	 653.5824	 0.00085 	 217.8608	 0.00220 	  21.7861	 0.00110 	 647.5000	 0.00096 	 647.5000	 0.00081 	   3.2375	 0.00000 
	 648	 654.5918	 0.00085 	 218.1973	 0.00220 	  21.8197	 0.00108 	 648.5000	 0.00095 	 648.5000	 0.00081 	   3.2425	 0.00400 
	 649	 655.6012	 0.00085 	 218.5337	 0.00220 	  21.8534	 0.00107 	 649.5000	 0.00095 	 649.5000	 0.00081 	   3.2475	 0.00400 
	 650	 656.6106	 0.00085 	 218.8702	 0.00220 	  21.8870	 0.00105 	 650.5000	 0.00095 	 650.5000	 0.00081 	   3.2525	 0.00000 
	 651	 657.6200	 0.00085 	 219.2067	 0.00220 	  21.9207	 0.00104 	 651.5000	 0.00095 	 651.5000	 0.00081 	   3.2575	 0.00000 
	 652	 658.6294	 0.00085 	 219.5431	 0.00219 	  21.9543	 0.00103 	 652.5000	 0.00095 	 652.5000	 0.00081 	   3.2625	 0.00800 
	 653	 659.6388	 0.00085 	 219.8796	 0.00219 	  21.9880	 0.00101 	 653.5000	 0.00095 	 653.5000	 0.00081 	   3.2675	 0.00000 
	 654	 660.6482	 0.00085 	 220.2161	 0.00219 	  22.0216	 0.00100 	 654.5000	 0.00094 	 654.5000	 0.00081 	   3.2725	 0.00000 
	 655	 661.6576	 0.00085 	 220.5525	 0.00219 	  22.0553	 0.00099 	 655.5000	 0.00094 	 655.5000	 0.00081 	   3.2775	 0.00000 
	 656	 662.6670	 0.00085 	 220.8890	 0.00219 	  22.0889	 0.00098 	 656.5000	 0.00094 	 656.5000	 0.00081 	   3.2825	 0.00400 
	 657	 663.6764	 0.00085 	 221.2255	 0.00219 	  22.1225	 0.00096 	 657.5000	 0.00094 	 657.5000	 0.00081 	   3.2875	 0.00000 
	 658	 664.6857	 0.00085 	 221.5619	 0.00219 	  22.1562	 0.00095 	 658.5000	 0.00093 	 658.5000	 0.00081 	   3.2925	 0.00800 
	 659	 665.6951	 0.00085 	 221.8984	 0.00219 	  22.1898	 0.00094 	 659.5000	 0.00093 	 659.5000	 0.00081 	   3.2975	 0.00800 
	 660	 666.7045	 0.00085 	 222.2348	 0.00219 	  22.2235	 0.00093 	 660.5000	 0.00093 	 660.5000	 0.00081 	   3.3025	 0.00400 
	 661	 667.7139	 0.00085 	 222.5713	 0.00219 	  22.2571	 0.00092 	 661.5000	 0.00093 	 661.5000	 0.00082 	   3.3075	 0.00000 
	 662	 668.7233	 0.00085 	 222.9078	 0.00219 	  22.2908	 0.00090 	 662.5000	 0.00092 	 662.5000	 0.00082 	   3.3125	 0.00000 
	 663	 669.7327	 0.00085 	 223.2442	 0.00219 	  22.3244	 0.00089 	 663.5000	 0.00092 	 663.5000	 0.00082 	   3.3175	 0.00000 
	 664	 670.7421	 0.00085 	 223.5807	 0.00219 	  22.3581	 0.00088 	 664.5000	 0.00092 	 664.5000	 0.00082 	   3.3225	 0.00000 
	 665	 671.7515	 0.00085 	 223.9172	 0.00219 	  22.3917	 0.00087 	 665.5000	 0.00092 	 665.5000	 0.00082 	   3.3275	 0.00000 
	 666	 672.7609	 0.00085 	 224.2536	 0.00219 	  22.4254	 0.00086 	 666.5000	 0.00091 	 666.5000	 0.00082 	   3.3325	 0.00400 
	 667	 673.7703	 0.00085 	 224.5901	 0.00219 	  22.4590	 0.00085 	 667.5000	 0.00091 	 667.5000	 0.00082 	   3.3375	 0.00400 
	 668	 674.7797	 0.00085 	 224.9266	 0.00219 	  22.4927	 0.00084 	 668.5000	 0.00091 	 668.5000	 0.00082 	   3.3425	 0.00000 
	 669	 675.7891	 0.00085 	 225.2630	 0.00219 	  22.5263	 0.00083 	 669.5000	 0.00091 	 669.5000	 0.00083 	   3.3475	 0.00000 
	 670	 676.7985	 0.00085 	 225.5995	 0.00219 	  22.5599	 0.00082 	 670.5000	 0.00090 	 670.5000	 0.00083 	   3.3525	 0.00000 
	 671	 677.8079	 0.00085 	 225.9360	 0.00219 	  22.5936	 0.00081 	 671.5000	 0.00090 	 671.5000	 0.00083 	   3.3575	 0.00000 
	 672	 678.8173	 0.00085 	 226.2724	 0.00218 	  22.6272	 0.00080 	 672.5000	 0.00090 	 672.5000	 0.00083 	   3.3625	 0.00000 
	 673	 679.8267	 0.00085 	 226.6089	 0.00218 	  22.6609	 0.00079 	 673.5000	 0.00089 	 673.5000	 0.00083 	   3.3675	 0.00000 
	 674	 680.8360	 0.00085 	 226.9453	 0.00218 	  22.6945	 0.00078 	 674.5000	 0.00089 	 674.5000	 0.00083 	   3.3725	 0.00400 
	 675	 681.8454	 0.00085 	 227.2818	 0.00218 	  22.7282	 0.00077 	 675.5000	 0.00089 	 675.5000	 0.00084 	   3.3775	 0.00000 
	 676	 682.8548	 0.00085 	 227.6183	 0.00218 	  22.7618	 0.00076 	 676.5000	 0.00088 	 676.5000	 0.00084 	   3.3825	 0.00000 
	 677	 683.8642	 0.00085 	 227.9547	 0.00218 	  22.7955	 0.00075 	 677.5000	 0.00088 	 677.5000	 0.00084 	   3.3875	 0.00000 
	 678	 684.8736	 0.00085 	 228.2912	 0.00218 	  22.8291	 0.00074 	 678.5000	 0.00087 	 678.5000	 0.00084 	   3.3925	 0.00400 
	 679	 685.8830	 0.00085 	 228.6277	 0.00218 	  22.8628	 0.00073 	 679.5000	 0.00087 	 679.5000	 0.00084 	   3.3975	 0.00400 
	 680	 686.8924	 0.00085 	 228.9641	 0.00218 	  22.8964	 0.00072 	 680.5000	 0.00086 	 680.5000	 0.00085 	   3.4025	 0.00000 
	 681	 687.9018	 0.00085 	 229.3006	 0.00218 	  22.9301	 0.00071 	 681.5000	 0.00086 	 681.5000	 0.00085 	   3.4075	 0.00000 
	 682	 688.9112	 0.00085 	 229.6371	 0.00218 	  22.9637	 0.00070 	 682.5000	 0.00085 	 682.5000	 0.00085 	   3.4125	 0.00400 
	 683	 689.9206	 0.00085 	 229.9735	 0.00218 	  22.9974	 0.00069 	 683.5000	 0.00085 	 683.5000	 0.00085 	   3.4175	 0.00800 
	 684	 690.9300	 0.00085 	 230.3100	 0.00218 	  23.0310	 0.00069 	 684.5000	 0.00084 	 684.5000	 0.00085 	   3.4225	 0.00000 
	 685	 691.9394	 0.00085 	 230.6465	 0.00218 	  23.0646	 0.00068 	 685.5000	 0.00084 	 685.5000	 0.00085 	   3.4275	 0.00000 
	 686	 692.9488	 0.00085 	 230.9829	 0.00218 	  23.0983	 0.00067 	 686.5000	 0.00083 	 686.5000	 0.00085 	   3.4325	 0.01200 
	 687	 693.9582	 0.00085 	 231.3194	 0.00218 	  23.1319	 0.00066 	 687.5000	 0.00083 	 687.5000	 0.00085 	   3.4375	 0.00400 
	 688	 694.9676	 0.00085 	 231.6559	 0.00218 	  23.1656	 0.00065 	 688.5000	 0.00082 	 688.5000	 0.00085 	   3.4425	 0.00000 
	 689	 695.9770	 0.00085 	 231.9923	 0.00218 	  23.1992	 0.00065 	 689.5000	 0.00082 	 689.5000	 0.00085 	   3.4475	 0.00000 
	 690	 696.9863	 0.00085 	 232.3288	 0.00218 	  23.2329	 0.00064 	 690.5000	 0.00082 	 690.5000	 0.00085 	   3.4525	 0.00000 
	 691	 697.9957	 0.00085 	 232.6652	 0.00218 	  23.2665	 0.00063 	 691.5000	 0.00081 	 691.5000	 0.00085 	   3.4575	 0.00000 
	 692	 699.0051	 0.00085 	 233.0017	 0.00218 	  23.3002	 0.00062 	 692.5000	 0.00081 	 692.5000	 0.00085 	   3.4625	 0.00400 
	 693	 700.0145	 0.00085 	 233.3382	 0.00218 	  23.3338	 0.00061 	 693.5000	 0.00080 	 693.5000	 0.00085 	   3.4675	 0.00000 
	 694	 701.0239	 0.00085 	 233.6746	 0.00217 	  23.3675	 0.00061 	 694.5000	 0.00080 	 694.5000	 0.00084 	   3.4725	 0.00000 
	 695	 702.0333	 0.00085 	 234.0111	 0.00217 	  23.4011	 0.00060 	 695.5000	 0.00080 	 695.5000	 0.00084 	   3.4775	 0.00000 
	 696	 703.0427	 0.00085 	 234.3476	 0.00217 	  23.4348	 0.00059 	 696.5000	 0.00079 	 696.5000	 0.00084 	   3.4825	 0.00000 
	 697	 704.0521	 0.00085 	 234.6840	 0.00217 	  23.4684	 0.00058 	 697.5000	 0.00079 	 697.5000	 0.00084 	   3.4875	 0.00000 
	 698	 705.0615	 0.00085 	 235.0205	 0.00217 	  23.5020	 0.00058 	 698.5000	 0.00079 	 698.5000	 0.00084 	   3.4925	 0.00800 
	 699	 706.0709	 0.00085 	 235.3570	 0.00217 	  23.5357	 0.00057 	 699.5000	 0.00079 	 699.5000	 0.00084 	   3.4975	 0.00000 
	 700	 707.0803	 0.00085 	 235.6934	 0.00217 	  23.5693	 0.00056 	 700.5000	 0.00078 	 700.5000	 0.00084 	   3.5025	 0.00000 
	 701	 708.0897	 0.00085 	 236.0299	 0.00217 	  23.6030	 0.00056 	 701.5000	 0.00078 	 701.5000	 0.00084 	   3.5075	 0.00400 
	 702	 709.0991	 0.00085 	 236.3664	 0.00217 	  23.6366	 0.00055 	 702.5000	 0.00078 	 702.5000	 0.00084 	   3.5125	 0.00000 
	 703	 710.1085	 0.00085 	 236.7028	 0.00217 	  23.6703	 0.00054 	 703.5000	 0.00078 	 703.5000	 0.00084 	   3.5175	 0.00000 
	 704	 711.1179	 0.00085 	 237.0393	 0.00217 	  23.7039	 0.00054 	 704.5000	 0.00077 	 704.5000	 0.00084 	   3.5225	 0.00000 
	 705	 712.1273	 0.00085 	 237.3758	 0.00217 	  23.7376	 0.00053 	 705.5000	 0.00077 	 705.5000	 0.00084 	   3.5275	 0.00400 
	 706	 713.1366	 0.00085 	 237.7122	 0.00217 	  23.7712	 0.00052 	 706.5000	 0.00077 	 706.5000	 0.00084 	   3.5325	 0.00000 
	 707	 714.1460	 0.00085 	 238.0487	 0.00217 	  23.8049	 0.00052 	 707.5000	 0.00077 	 707.5000	 0.00084 	   3.5375	 0.00000 
	 708	 715.1554	 0.00085 	 238.3851	 0.00217 	  23.8385	 0.00051 	 708.5000	 0.00077 	 708.5000	 0.00083 	   3.5425	 0.00000 
	 709	 716.1648	 0.00085 	 238.7216	 0.00217 	  23.8722	 0.00051 	 709.5000	 0.00076 	 709.5000	 0.00083 	   3.5475	 0.00400 
	 710	 717.1742	 0.00085 	 239.0581	 0.00217 	  23.9058	 0.00050 	 710.5000	 0.00076 	 710.5000	 0.00083 	   3.5525	 0.00400 
	 711	 718.1836	 0.00085 	 239.3945	 0.00217 	  23.9395	 0.00049 	 711.5000	 0.00076 	 711.5000	 0.00083 	   3.5575	 0.00400 
	 712	 719.1930	 0.00085 	 239.7310	 0.00217 	  23.9731	 0.00049 	 712.5000	 0.00076 	 712.5000	 0.00082 	   3.5625	 0.00000 
	 713	 720.2024	 0.00085 	 240.0675	 0.00217 	  24.0067	 0.00048 	 713.5000	 0.00076 	 713.5000	 0.00082 	   3.5675	 0.00400 
	 714	 721.2118	 0.00085 	 240.4039	 0.00217 	  24.0404	 0.00048 	 714.5000	 0.00075 	 714.5000	 0.00082 	   3.5725	 0.00400 
	 715	 722.2212	 0.00085 	 240.7404	 0.00217 	  24.0740	 0.00047 	 715.5000	 0.00075 	 715.5000	 0.00081 	   3.5775	 0.00400 
	 716	 723.2306	 0.00085 	 241.0769	 0.00217 	  24.1077	 0.00047 	 716.5000	 0.00075 	 716.5000	 0.00081 	   3.5825	 0.00000 
	 717	 724.2400	 0.00085 	 241.4133	 0.00216 	  24.1413	 0.00046 	 717.5000	 0.00075 	 717.5000	 0.00081 	   3.5875	 0.00000 
	 718	 725.2494	 0.00085 	 241.7498	 0.00216 	  24.1750	 0.00045 	 718.5000	 0.00074 	 718.5000	 0.00080 	   3.5925	 0.00400 
	 719	 726.2588	 0.00085 	 242.0863	 0.00216 	  24.2086	 0.00045 	 719.5000	 0.00074 	 719.5000	 0.00080 	   3.5975	 0.00000 
	 720	 727.2682	 0.00085 	 242.4227	 0.00216 	  24.2423	 0.00044 	 720.5000	 0.00074 	 720.5000	 0.00080 	   3.6025	 0.00000 
	 721	 728.2775	 0.00085 	 242.7592	 0.00216 	  24.2759	 0.00044 	 721.5000	 0.00073 	 721.5000	 0.00080 	   3.6075	 0.00000 
	 722	 729.2869	 0.00085 	 243.0956	 0.00216 	  24.3096	 0.00043 	 722.5000	 0.00073 	 722.5000	 0.00079 	   3.6125	 0.00000 
	 723	 730.2963	 0.00085 	 243.4321	 0.00216 	  24.3432	 0.00043 	 723.5000	 0.00073 	 723.5000	 0.00079 	   3.6175	 0.00000 
	 724	 731.3057	 0.00085 	 243.7686	 0.00216 	  24.3769	 0.00042 	 724.5000	 0.00072 	 724.5000	 0.00079 	   3.6225	 0.00000 
	 725	 732.3151	 0.00085 	 244.1050	 0.00216 	  24.4105	 0.00042 	 725.5000	 0.00072 	 725.5000	 0.00079 	   3.6275	 0.00000 
	 726	 733.3245	 0.00085 	 244.4415	 0.00216 	  24.4442	 0.00041 	 726.5000	 0.00072 	 726.5000	 0.00079 	   3.6325	 0.00000 
	 727	 734.3339	 0.00085 	 244.7780	 0.00216 	  24.4778	 0.00041 	 727.5000	 0.00071 	 727.5000	 0.00079 	   3.6375	 0.00400 
	 728	 735.3433	 0.00085 	 245.1144	 0.00216 	  24.5114	 0.00040 	 728.5000	 0.00071 	 728.5000	 0.00079 	   3.6425	 0.00000 
	 729	 736.3527	 0.00085 	 245.4509	 0.00216 	  24.5451	 0.00040 	 729.5000	 0.00071 	 729.5000	 0.00079 	   3.6475	 0.00000 
	 730	 737.3621	 0.00085 	 245.7874	 0.00216 	  24.5787	 0.00040 	 730.5000	 0.00070 	 730.5000	 0.00079 	   3.6525	 0.00000 
	 731	 738.3715	 0.00085 	 246.1238	 0.00216 	  24.6124	 0.00039 	 731.5000	 0.00070 	 731.5000	 0.00079 	   3.6575	 0.00000 
	 732	 739.3809	 0.00085 	 246.4603	 0.00216 	  24.6460	 0.00039 	 732.5000	 0.00070 	 732.5000	 0.00079 	   3.6625	 0.00000 
	 733	 740.3903	 0.00085 	 246.7968	 0.00216 	  24.6797	 0.00038 	 733.5000	 0.00069 	 733.5000	 0.00079 	   3.6675	 0.00800 
	 734	 741.3997	 0.00085 	 247.1332	 0.00216 	  24.7133	 0.00038 	 734.5000	 0.00069 	 734.5000	 0.00079 	   3.6725	 0.00400 
	 735	 742.4091	 0.00085 	 247.4697	 0.00216 	  24.7470	 0.00037 	 735.5000	 0.00069 	 735.5000	 0.00079 	   3.6775	 0.00400 
	 736	 743.4185	 0.00085 	 247.8062	 0.00216 	  24.7806	 0.00037 	 736.5000	 0.00069 	 736.5000	 0.00079 	   3.6825	 0.00000 
	 737	 744.4278	 0.00085 	 248.1426	 0.00216 	  24.8143	 0.00037 	 737.5000	 0.00069 	 737.5000	 0.00079 	   3.6875	 0.00000 
	 738	 745.4372	 0.00085 	 248.4791	 0.00216 	  24.8479	 0.00036 	 738.5000	 0.00069 	 738.5000	 0.00079 	   3.6925	 0.00000 
	 739	 746.4466	 0.00085 	 248.8155	 0.00216 	  24.8816	 0.00036 	 739.5000	 0.00068 	 739.5000	 0.00079 	   3.6975	 0.00000 
	 740	 747.4560	 0.00085 	 249.1520	 0.00216 	  24.9152	 0.00035 	 740.5000	 0.00068 	 740.5000	 0.00079 	   3.7025	 0.00000 
	 741	 748.4654	 0.00085 	 249.4885	 0.00216 	  24.9488	 0.00035 	 741.5000	 0.00068 	 741.5000	 0.00078 	   3.7075	 0.00000 
	 742	 749.4748	 0.00085 	 249.8249	 0.00215 	  24.9825	 0.00035 	 742.5000	 0.00068 	 742.5000	 0.00078 	   3.7125	 0.00000 
	 743	 750.4842	 0.00085 	 250.1614	 0.00215 	  25.0161	 0.00034 	 743.5000	 0.00068 	 743.5000	 0.00078 	   3.7175	 0.00400 
	 744	 751.4936	 0.00085 	 250.4979	 0.00215 	  25.0498	 0.00034 	 744.5000	 0.00068 	 744.5000	 0.00078 	   3.7225	 0.00000 
	 745	 752.5030	 0.00085 	 250.8343	 0.00215 	  25.0834	 0.00033 	 745.5000	 0.00068 	 745.5000	 0.00078 	   3.7275	 0.00000 
	 746	 753.5124	 0.00085 	 251.1708	 0.00215 	  25.1171	 0.00033 	 746.5000	 0.00068 	 746.5000	 0.00078 	   3.7325	 0.00000 
	 747	 754.5218	 0.00085 	 251.5073	 0.00215 	  25.1507	 0.00033 	 747.5000	 0.00068 	 747.5000	 0.00078 	   3.7375	 0.00000 
	 748	 755.5312	 0.00085 	 251.8437	 0.00215 	  25.1844	 0.00032 	 748.5000	 0.00068 	 748.5000	 0.00078 	   3.7425	 0.00000 
	 749	 756.5406	 0.00085 	 252.1802	 0.00215 	  25.2180	 0.00032 	 749.5000	 0.00068 	 749.5000	 0.00078 	   3.7475	 0.00400 
	 750	 757.5500	 0.00085 	 252.5167	 0.00215 	  25.2517	 0.00032 	 750.5000	 0.00068 	 750.5000	 0.00078 	   3.7525	 0.00000 
	 751	 758.5594	 0.00085 	 252.8531	 0.00215 	  25.2853	 0.00031 	 751.5000	 0.00068 	 751.5000	 0.00078 	   3.7575	 0.00400 
	 752	 759.5688	 0.00085 	 253.1896	 0.00215 	  25.3190	 0.00031 	 752.5000	 0.00068 	 752.5000	 0.00077 	   3.7625	 0.00000 
	 753	 760.5781	 0.00085 	 253.5260	 0.00215 	  25.3526	 0.00031 	 753.5000	 0.00068 	 753.5000	 0.00077 	   3.7675	 0.00000 
	 754	 761.5875	 0.00085 	 253.8625	 0.00215 	  25.3863	 0.00030 	 754.5000	 0.00068 	 754.5000	 0.00077 	   3.7725	 0.00400 
	 755	 762.5969	 0.00085 	 254.1990	 0.00215 	  25.4199	 0.00030 	 755.5000	 0.00067 	 755.5000	 0.00077 	   3.7775	 0.00400 
	 756	 763.6063	 0.00085 	 254.5354	 0.00215 	  25.4535	 0.00030 	 756.5000	 0.00067 	 756.5000	 0.00077 	   3.7825	 0.00400 
	 757	 764.6157	 0.00085 	 254.8719	 0.00215 	  25.4872	 0.00029 	 757.5000	 0.00067 	 757.5000	 0.00077 	   3.7875	 0.00000 
	 758	 765.6251	 0.00085 	 255.2084	 0.00215 	  25.5208	 0.00029 	 758.5000	 0.00067 	 758.5000	 0.00077 	   3.7925	 0.00000 
	 759	 766.6345	 0.00085 	 255.5448	 0.00215 	  25.5545	 0.00029 	 759.5000	 0.00067 	 759.5000	 0.00077 	   3.7975	 0.00000 
	 760	 767.6439	 0.00085 	 255.8813	 0.00215 	  25.5881	 0.00028 	 760.5000	 0.00067 	 760.5000	 0.00077 	   3.8025	 0.00000 
	 761	 768.6533	 0.00085 	 256.2178	 0.00215 	  25.6218	 0.00028 	 761.5000	 0.00067 	 761.5000	 0.00077 	   3.8075	 0.00000 
	 762	 769.6627	 0.00085 	 256.5542	 0.00215 	  25.6554	 0.00028 	 762.5000	 0.00067 	 762.5000	 0.00077 	   3.8125	 0.00000 
	 763	 770.6721	 0.00085 	 256.8907	 0.00215 	  25.6891	 0.00027 	 763.5000	 0.00066 	 763.5000	 0.00077 	   3.8175	 0.00400 
	 764	 771.6815	 0.00085 	 257.2272	 0.00215 	  25.7227	 0.00027 	 764.5000	 0.00066 	 764.5000	 0.00077 	   3.8225	 0.00400 
	 765	 772.6909	 0.00085 	 257.5636	 0.00215 	  25.7564	 0.00027 	 765.5000	 0.00066 	 765.5000	 0.00077 	   3.8275	 0.00000 
	 766	 773.7003	 0.00085 	 257.9001	 0.00215 	  25.7900	 0.00027 	 766.5000	 0.00066 	 766.5000	 0.00077 	   3.8325	 0.00400 
	 767	 774.7097	 0.00085 	 258.2366	 0.00215 	  25.8237	 0.00026 	 767.5000	 0.00066 	 767.5000	 0.00077 	   3.8375	 0.00000 
	 768	 775.7191	 0.00085 	 258.5730	 0.00215 	  25.8573	 0.00026 	 768.5000	 0.00066 	 768.5000	 0.00077 	   3.8425	 0.00000 
	 769	 776.7284	 0.00085 	 258.9095	 0.00214 	  25.8909	 0.00026 	 769.5000	 0.00065 	 769.5000	 0.00077 	   3.8475	 0.00000 
	 770	 777.7378	 0.00085 	 259.2459	 0.00214 	  25.9246	 0.00025 	 770.5000	 0.00065 	 770.5000	 0.00077 	   3.8525	 0.00000 
	 771	 778.7472	 0.00085 	 259.5824	 0.00214 	  25.9582	 0.00025 	 771.5000	 0.00065 	 771.5000	 0.00077 	   3.8575	 0.00400 
	 772	 779.7566	 0.00085 	 259.9189	 0.00214 	  25.9919	 0.00025 	 772.5000	 0.00065 	 772.5000	 0.00077 	   3.8625	 0.00000 
	 773	 780.7660	 0.00085 	 260.2553	 0.00214 	  26.0255	 0.00025 	 773.5000	 0.00065 	 773.5000	 0.00078 	   3.8675	 0.00800 
	 774	 781.7754	 0.00085 	 260.5918	 0.00214 	  26.0592	 0.00024 	 774.5000	 0.00065 	 774.5000	 0.00078 	   3.8725	 0.00000 
	 775	 782.7848	 0.00084 	 260.9283	 0.00214 	  26.0928	 0.00024 	 775.5000	 0.00065 	 775.5000	 0.00078 	   3.8775	 0.00000 
	 776	 783.7942	 0.00084 	 261.2647	 0.00214 	  26.1265	 0.00024 	 776.5000	 0.00065 	 776.5000	 0.00078 	   3.8825	 0.00000 
	 777	 784.8036	 0.00084 	 261.6012	 0.00214 	  26.1601	 0.00024 	 777.5000	 0.00064 	 777.5000	 0.00078 	   3.8875	 0.01200 
	 778	 785.8130	 0.00084 	 261.9377	 0.00214 	  26.1938	 0.00023 	 778.5000	 0.00064 	 778.5000	 0.00078 	   3.8925	 0.00000 
	 779	 786.8224	 0.00084 	 262.2741	 0.00214 	  26.2274	 0.00023 	 779.5000	 0.00064 	 779.5000	 0.00078 	   3.8975	 0.00000 
	 780	 787.8318	 0.00084 	 262.6106	 0.00214 	  26.2611	 0.00023 	 780.5000	 0.00064 	 780.5000	 0.00078 	   3.9025	 0.00400 
	 781	 788.8412	 0.00084 	 262.9471	 0.00214 	  26.2947	 0.00023 	 781.5000	 0.00064 	 781.5000	 0.00078 	   3.9075	 0.00000 
	 782	 789.8506	 0.00084 	 263.2835	 0.00214 	  26.3284	 0.00023 	 782.5000	 0.00064 	 782.5000	 0.00078 	   3.9125	 0.00000 
	 783	 790.8600	 0.00084 	 263.6200	 0.00214 	  26.3620	 0.00022 	 783.5000	 0.00064 	 783.5000	 0.00078 	   3.9175	 0.00000 
	 784	 791.8694	 0.00084 	 263.9565	 0.00214 	  26.3956	 0.00022 	 784.5000	 0.00064 	 784.5000	 0.00078 	   3.9225	 0.00000 
	 785	 792.8787	 0.00084 	 264.2929	 0.00214 	  26.4293	 0.00022 	 785.5000	 0.00063 	 785.5000	 0.00078 	   3.9275	 0.00800 
	 786	 793.8881	 0.00084 	 264.6294	 0.00214 	  26.4629	 0.00022 	 786.5000	 0.00063 	 786.5000	 0.00078 	   3.9325	 0.00000 
	 787	 794.8975	 0.00084 	 264.9658	 0.00214 	  26.4966	 0.00021 	 787.5000	 0.00063 	 787.5000	 0.00078 	   3.9375	 0.00000 
	 788	 795.9069	 0.00084 	 265.3023	 0.00214 	  26.5302	 0.00021 	 788.5000	 0.00063 	 788.5000	 0.00078 	   3.9425	 0.00400 
	 789	 796.9163	 0.00084 	 265.6388	 0.00214 	  26.5639	 0.00021 	 789.5000	 0.00063 	 789.5000	 0.00078 	   3.9475	 0.00000 
	 790	 797.9257	 0.00084 	 265.9752	 0.00214 	  26.5975	 0.00021 	 790.5000	 0.00062 	 790.5000	 0.00077 	   3.9525	 0.00000 
	 791	 798.9351	 0.00084 	 266.3117	 0.00214 	  26.6312	 0.00021 	 791.5000	 0.00062 	 791.5000	 0.00077 	   3.9575	 0.00400 
	 792	 799.9445	 0.00084 	 266.6482	 0.00214 	  26.6648	 0.00020 	 792.5000	 0.00062 	 792.5000	 0.00077 	   3.9625	 0.00400 
	 793	 800.9539	 0.00084 	 266.9846	 0.00214 	  26.6985	 0.00020 	 793.5000	 0.00062 	 793.5000	 0.00077 	   3.9675	 0.00400 
	 794	 801.9633	 0.00084 	 267.3211	 0.00214 	  26.7321	 0.00020 	 794.5000	 0.00062 	 794.5000	 0.00077 	   3.9725	 0.00000 
	 795	 802.9727	 0.00084 	 267.6576	 0.00214 	  26.7658	 0.00020 	 795.5000	 0.00062 	 795.5000	 0.00077 	   3.9775	 0.00000 
	 796	 803.9821	 0.00084 	 267.9940	 0.00214 	  26.7994	 0.00020 	 796.5000	 0.00061 	 796.5000	 0.00077 	   3.9825	 0.00000 
	 797	 804.9915	 0.00084 	 268.3305	 0.00214 	  26.8330	 0.00019 	 797.5000	 0.00061 	 797.5000	 0.00077 	   3.9875	 0.00000 
	 798	 806.0009	 0.00084 	 268.6670	 0.00213 	  26.8667	 0.00019 	 798.5000	 0.00061 	 798.5000	 0.00077 	   3.9925	 0.00000 
	 799	 807.0103	 0.00084 	 269.0034	 0.00213 	  26.9003	 0.00019 	 799.5000	 0.00061 	 799.5000	 0.00077 	   3.9975	 0.00000 
	 800	 808.0197	 0.00084 	 269.3399	 0.00213 	  26.9340	 0.00019 	 800.5000	 0.00061 	 800.5000	 0.00077 	   4.0025	 0.00000 
	 801	 809.0290	 0.00084 	 269.6763	 0.00213 	  26.9676	 0.00019 	 801.5000	 0.00061 	 801.5000	 0.00077 	   4.0075	 0.00400 
	 802	 810.0384	 0.00084 	 270.0128	 0.00213 	  27.0013	 0.00019 	 802.5000	 0.00061 	 802.5000	 0.00077 	   4.0125	 0.00000 
	 803	 811.0478	 0.00084 	 270.3493	 0.00213 	  27.0349	 0.00018 	 803.5000	 0.00061 	 803.5000	 0.00077 	   4.0175	 0.00000 
	 804	 812.0572	 0.00084 	 270.6857	 0.00213 	  27.0686	 0.00018 	 804.5000	 0.00061 	 804.5000	 0.00077 	   4.0225	 0.00000 
	 805	 813.0666	 0.00084 	 271.0222	 0.00213 	  27.1022	 0.00018 	 805.5000	 0.00061 	 805.5000	 0.00077 	   4.0275	 0.00000 
	 806	 814.0760	 0.00084 	 271.3587	 0.00213 	  27.1359	 0.00018 	 806.5000	 0.00061 	 806.5000	 0.00077 	   4.0325	 0.00000 
	 807	 815.0854	 0.00084 	 271.6951	 0.00213 	  27.1695	 0.00018 	 807.5000	 0.00060 	 807.5000	 0.00076 	   4.0375	 0.00400 
	 808	 816.0948	 0.00084 	 272.0316	 0.00213 	  27.2032	 0.00018 	 808.5000	 0.00060 	 808.5000	 0.00076 	   4.0425	 0.00000 
	 809	 817.1042	 0.00084 	 272.3681	 0.00213 	  27.2368	 0.00017 	 809.5000	 0.00060 	 809.5000	 0.00076 	   4.0475	 0.00800 
	 810	 818.1136	 0.00084 	 272.7045	 0.00213 	  27.2705	 0.00017 	 810.5000	 0.00060 	 810.5000	 0.00076 	   4.0525	 0.00000 
	 811	 819.1230	 0.00084 	 273.0410	 0.00213 	  27.3041	 0.00017 	 811.5000	 0.00060 	 811.5000	 0.00076 	   4.0575	 0.00000 
	 812	 820.1324	 0.00084 	 273.3775	 0.00213 	  27.3377	 0.00017 	 812.5000	 0.00060 	 812.5000	 0.00076 	   4.0625	 0.00000 
	 813	 821.1418	 0.00084 	 273.7139	 0.00213 	  27.3714	 0.00017 	 813.5000	 0.00060 	 813.5000	 0.00076 	   4.0675	 0.00800 
	 814	 822.1512	 0.00084 	 274.0504	 0.00213 	  27.4050	 0.00017 	 814.5000	 0.00060 	 814.5000	 0.00076 	   4.0725	 0.00000 
	 815	 823.1606	 0.00084 	 274.3869	 0.00213 	  27.4387	 0.00016 	 815.5000	 0.00060 	 815.5000	 0.00076 	   4.0775	 0.00000 
	 816	 824.1699	 0.00084 	 274.7233	 0.00213 	  27.4723	 0.00016 	 816.5000	 0.00060 	 816.5000	 0.00076 	   4.0825	 0.00400 
	 817	 825.1793	 0.00084 	 275.0598	 0.00213 	  27.5060	 0.00016 	 817.5000	 0.00060 	 817.5000	 0.00076 	   4.0875	 0.00400 
	 818	 826.1887	 0.00084 	 275.3962	 0.00213 	  27.5396	 0.00016 	 818.5000	 0.00060 	 818.5000	 0.00076 	   4.0925	 0.00400 
	 819	 827.1981	 0.00084 	 275.7327	 0.00213 	  27.5733	 0.00016 	 819.5000	 0.00060 	 819.5000	 0.00076 	   4.0975	 0.00000 
	 820	 828.2075	 0.00084 	 276.0692	 0.00213 	  27.6069	 0.00016 	 820.5000	 0.00060 	 820.5000	 0.00076 	   4.1025	 0.00000 
	 821	 829.2169	 0.00084 	 276.4056	 0.00213 	  27.6406	 0.00016 	 821.5000	 0.00060 	 821.5000	 0.00076 	   4.1075	 0.00000 
	 822	 830.2263	 0.00084 	 276.7421	 0.00213 	  27.6742	 0.00015 	 822.5000	 0.00060 	 822.5000	 0.00076 	   4.1125	 0.00000 
	 823	 831.2357	 0.00084 	 277.0786	 0.00213 	  27.7079	 0.00015 	 823.5000	 0.00060 	 823.5000	 0.00076 	   4.1175	 0.00400 
	 824	 832.2451	 0.00084 	 277.4150	 0.00213 	  27.7415	 0.00015 	 824.5000	 0.00060 	 824.5000	 0.00076 	   4.1225	 0.00400 
	 825	 833.2545	 0.00084 	 277.7515	 0.00213 	  27.7751	 0.00015 	 825.5000	 0.00059 	 825.5000	 0.00076 	   4.1275	 0.00400 
	 826	 834.2639	 0.00084 	 278.0880	 0.00213 	  27.8088	 0.00015 	 826.5000	 0.00059 	 826.5000	 0.00076 	   4.1325	 0.00000 
	 827	 835.2733	 0.00084 	 278.4244	 0.00213 	  27.8424	 0.00015 	 827.5000	 0.00059 	 827.5000	 0.00076 	   4.1375	 0.00000 
	 828	 836.2827	 0.00084 	 278.7609	 0.00213 	  27.8761	 0.00015 	 828.5000	 0.00059 	 828.5000	 0.00076 	   4.1425	 0.00000 
	 829	 837.2921	 0.00084 	 279.0974	 0.00213 	  27.9097	 0.00015 	 829.5000	 0.00059 	 829.5000	 0.00077 	   4.1475	 0.00000 
	 830	 838.3015	 0.00084 	 279.4338	 0.00212 	  27.9434	 0.00014 	 830.5000	 0.00058 	 830.5000	 0.00077 	   4.1525	 0.00400 
	 831	 839.3109	 0.00084 	 279.7703	 0.00212 	  27.9770	 0.00014 	 831.5000	 0.00058 	 831.5000	 0.00077 	   4.1575	 0.00000 
	 832	 840.3202	 0.00084 	 280.1067	 0.00212 	  28.0107	 0.00014 	 832.5000	 0.00058 	 832.5000	 0.00077 	   4.1625	 0.00800 
	 833	 841.3296	 0.00084 	 280.4432	 0.00212 	  28.0443	 0.00014 	 833.5000	 0.00058 	 833.5000	 0.00077 	   4.1675	 0.00000 
	 834	 842.3390	 0.00084 	 280.7797	 0.00212 	  28.0780	 0.00014 	 834.5000	 0.00057 	 834.5000	 0.00077 	   4.1725	 0.00000 
	 835	 843.3484	 0.00084 	 281.1161	 0.00212 	  28.1116	 0.00014 	 835.5000	 0.00057 	 835.5000	 0.00076 	   4.1775	 0.00000 
	 836	 844.3578	 0.00084 	 281.4526	 0.00212 	  28.1453	 0.00014 	 836.5000	 0.00057 	 836.5000	 0.00076 	   4.1825	 0.00000 
	 837	 845.3672	 0.00084 	 281.7891	 0.00212 	  28.1789	 0.00014 	 837.5000	 0.00057 	 837.5000	 0.00076 	   4.1875	 0.00000 
	 838	 846.3766	 0.00084 	 282.1255	 0.00212 	  28.2126	 0.00014 	 838.5000	 0.00057 	 838.5000	 0.00076 	   4.1925	 0.00000 
	 839	 847.3860	 0.00084 	 282.4620	 0.00212 	  28.2462	 0.00013 	 839.5000	 0.00057 	 839.5000	 0.00076 	   4.1975	 0.00000 
	 840	 848.3954	 0.00084 	 282.7985	 0.00212 	  28.2798	 0.00013 	 840.5000	 0.00056 	 840.5000	 0.00076 	   4.2025	 0.00400 
	 841	 849.4048	 0.00084 	 283.1349	 0.00212 	  28.3135	 0.00013 	 841.5000	 0.00056 	 841.5000	 0.00076 	   4.2075	 0.00000 
	 842	 850.4142	 0.00084 	 283.4714	 0.00212 	  28.3471	 0.00013 	 842.5000	 0.00056 	 842.5000	 0.00076 	   4.2125	 0.00000 
	 843	 851.4236	 0.00084 	 283.8079	 0.00212 	  28.3808	 0.00013 	 843.5000	 0.00056 	 843.5000	 0.00076 	   4.2175	 0.00000 
	 844	 852.4330	 0.00084 	 284.1443	 0.00212 	  28.4144	 0.00013 	 844.5000	 0.00056 	 844.5000	 0.00075 	   4.2225	 0.00000 
	 845	 853.4424	 0.00084 	 284.4808	 0.00212 	  28.4481	 0.00013 	 845.5000	 0.00056 	 845.5000	 0.00075 	   4.2275	 0.00400 
	 846	 854.4518	 0.00084 	 284.8173	 0.00212 	  28.4817	 0.00013 	 846.5000	 0.00056 	 846.5000	 0.00075 	   4.2325	 0.00400 
	 847	 855.4612	 0.00084 	 285.1537	 0.00212 	  28.5154	 0.00013 	 847.5000	 0.00056 	 847.5000	 0.00075 	   4.2375	 0.00000 
	 848	 856.4705	 0.00084 	 285.4902	 0.00212 	  28.5490	 0.00012 	 848.5000	 0.00056 	 848.5000	 0.00075 	   4.2425	 0.00000 
	 849	 857.4799	 0.00084 	 285.8266	 0.00212 	  28.5827	 0.00012 	 849.5000	 0.00056 	 849.5000	 0.00075 	   4.2475	 0.00000 
	 850	 858.4893	 0.00084 	 286.1631	 0.00212 	  28.6163	 0.00012 	 850.5000	 0.00055 	 850.5000	 0.00074 	   4.2525	 0.00000 
	 851	 859.4987	 0.00084 	 286.4996	 0.00212 	  28.6500	 0.00012 	 851.5000	 0.00055 	 851.5000	 0.00074 	   4.2575	 0.00000 
	 852	 860.5081	 0.00084 	 286.8360	 0.00212 	  28.6836	 0.00012 	 852.5000	 0.00055 	 852.5000	 0.00074 	   4.2625	 0.00400 
	 853	 861.5175	 0.00084 	 287.1725	 0.00212 	  28.7173	 0.00012 	 853.5000	 0.00055 	 853.5000	 0.00074 	   4.2675	 0.00000 
	 854	 862.5269	 0.00084 	 287.5090	 0.00212 	  28.7509	 0.00012 	 854.5000	 0.00055 	 854.5000	 0.00074 	   4.2725	 0.00000 
	 855	 863.5363	 0.00084 	 287.8454	 0.00212 	  28.7845	 0.00012 	 855.5000	 0.00055 	 855.5000	 0.00073 	   4.2775	 0.00400 
	 856	 864.5457	 0.00084 	 288.1819	 0.00212 	  28.8182	 0.00012 	 856.5000	 0.00055 	 856.5000	 0.00073 	   4.2825	 0.00400 
	 857	 865.5551	 0.00084 	 288.5184	 0.00212 	  28.8518	 0.00012 	 857.5000	 0.00055 	 857.5000	 0.00073 	   4.2875	 0.00000 
	 858	 866.5645	 0.00084 	 288.8548	 0.00212 	  28.8855	 0.00012 	 858.5000	 0.00055 	 858.5000	 0.00073 	   4.2925	 0.00000 
	 859	 867.5739	 0.00084 	 289.1913	 0.00212 	  28.9191	 0.00011 	 859.5000	 0.00055 	 859.5000	 0.00073 	   4.2975	 0.01200 
	 860	 868.5833	 0.00084 	 289.5278	 0.00212 	  28.9528	 0.00011 	 860.5000	 0.00055 	 860.5000	 0.00073 	   4.3025	 0.00000 
	 861	 869.5927	 0.00084 	 289.8642	 0.00212 	  28.9864	 0.00011 	 861.5000	 0.00055 	 861.5000	 0.00073 	   4.3075	 0.00400 
	 862	 870.6021	 0.00084 	 290.2007	 0.00212 	  29.0201	 0.00011 	 862.5000	 0.00055 	 862.5000	 0.00073 	   4.3125	 0.00000 
	 863	 871.6115	 0.00084 	 290.5372	 0.00212 	  29.0537	 0.00011 	 863.5000	 0.00055 	 863.5000	 0.00073 	   4.3175	 0.00000 
	 864	 872.6208	 0.00084 	 290.8736	 0.00211 	  29.0874	 0.00011 	 864.5000	 0.00055 	 864.5000	 0.00073 	   4.3225	 0.00000 
	 865	 873.6302	 0.00084 	 291.2101	 0.00211 	  29.1210	 0.00011 	 865.5000	 0.00055 	 865.5000	 0.00073 	   4.3275	 0.00000 
	 866	 874.6396	 0.00084 	 291.5465	 0.00211 	  29.1547	 0.00011 	 866.5000	 0.00055 	 866.5000	 0.00073 	   4.3325	 0.00400 
	 867	 875.6490	 0.00084 	 291.8830	 0.00211 	  29.1883	 0.00011 	 867.5000	 0.00055 	 867.5000	 0.00073 	   4.3375	 0.00800 
	 868	 876.6584	 0.00084 	 292.2195	 0.00211 	  29.2219	 0.00011 	 868.5000	 0.00055 	 868.5000	 0.00073 	   4.3425	 0.00000 
	 869	 877.6678	 0.00084 	 292.5559	 0.00211 	  29.2556	 0.00011 	 869.5000	 0.00055 	 869.5000	 0.00073 	   4.3475	 0.00400 
	 870	 878.6772	 0.00084 	 292.8924	 0.00211 	  29.2892	 0.00011 	 870.5000	 0.00055 	 870.5000	 0.00073 	   4.3525	 0.00000 
	 871	 879.6866	 0.00084 	 293.2289	 0.00211 	  29.3229	 0.00011 	 871.5000	 0.00055 	 871.5000	 0.00073 	   4.3575	 0.00000 
	 872	 880.6960	 0.00084 	 293.5653	 0.00211 	  29.3565	 0.00010 	 872.5000	 0.00055 	 872.5000	 0.00073 	   4.3625	 0.00000 
	 873	 881.7054	 0.00084 	 293.9018	 0.00211 	  29.3902	 0.00010 	 873.5000	 0.00055 	 873.5000	 0.00073 	   4.3675	 0.00000 
	 874	 882.7148	 0.00084 	 294.2383	 0.00211 	  29.4238	 0.00010 	 874.5000	 0.00055 	 874.5000	 0.00074 	   4.3725	 0.00000 
	 875	 883.7242	 0.00084 	 294.5747	 0.00211 	  29.4575	 0.00010 	 875.5000	 0.00055 	 875.5000	 0.00074 	   4.3775	 0.00400 
	 876	 884.7336	 0.00084 	 294.9112	 0.00211 	  29.4911	 0.00010 	 876.5000	 0.00054 	 876.5000	 0.00074 	   4.3825	 0.00000 
	 877	 885.7430	 0.00084 	 295.2477	 0.00211 	  29.5248	 0.00010 	 877.5000	 0.00054 	 877.5000	 0.00074 	   4.3875	 0.00000 
	 878	 886.7524	 0.00084 	 295.5841	 0.00211 	  29.5584	 0.00010 	 878.5000	 0.00054 	 878.5000	 0.00074 	   4.3925	 0.00400 
	 879	 887.7618	 0.00084 	 295.9206	 0.00211 	  29.5921	 0.00010 	 879.5000	 0.00054 	 879.5000	 0.00074 	   4.3975	 0.00000 
	 880	 888.7711	 0.00084 	 296.2570	 0.00211 	  29.6257	 0.00010 	 880.5000	 0.00054 	 880.5000	 0.00074 	   4.4025	 0.00400 
	 881	 889.7805	 0.00084 	 296.5935	 0.00211 	  29.6594	 0.00010 	 881.5000	 0.00054 	 881.5000	 0.00074 	   4.4075	 0.00400 
	 882	 890.7899	 0.00084 	 296.9300	 0.00211 	  29.6930	 0.00010 	 882.5000	 0.00054 	 882.5000	 0.00073 	   4.4125	 0.00400 
	 883	 891.7993	 0.00084 	 297.2664	 0.00211 	  29.7266	 0.00010 	 883.5000	 0.00054 	 883.5000	 0.00073 	   4.4175	 0.00000 
	 884	 892.8087	 0.00084 	 297.6029	 0.00211 	  29.7603	 0.00010 	 884.5000	 0.00054 	 884.5000	 0.00073 	   4.4225	 0.00000 
	 885	 893.8181	 0.00084 	 297.9394	 0.00211 	  29.7939	 0.00010 	 885.5000	 0.00054 	 885.5000	 0.00073 	   4.4275	 0.00800 
	 886	 894.8275	 0.00084 	 298.2758	 0.00211 	  29.8276	 0.00010 	 886.5000	 0.00053 	 886.5000	 0.00073 	   4.4325	 0.00000 
	 887	 895.8369	 0.00084 	 298.6123	 0.00211 	  29.8612	 0.00009 	 887.5000	 0.00053 	 887.5000	 0.00073 	   4.4375	 0.00000 
	 888	 896.8463	 0.00084 	 298.9488	 0.00211 	  29.8949	 0.00009 	 888.5000	 0.00053 	 888.5000	 0.00073 	   4.4425	 0.00000 
	 889	 897.8557	 0.00084 	 299.2852	 0.00211 	  29.9285	 0.00009 	 889.5000	 0.00053 	 889.5000	 0.00072 	   4.4475	 0.00000 
	 890	 898.8651	 0.00084 	 299.6217	 0.00211 	  29.9622	 0.00009 	 890.5000	 0.00053 	 890.5000	 0.00072 	   4.4525	 0.00000 
	 891	 899.8745	 0.00084 	 299.9582	 0.00211 	  29.9958	 0.00009 	 891.5000	 0.00053 	 891.5000	 0.00072 	   4.4575	 0.00000 
	 892	 900.8839	 0.00084 	 300.2946	 0.00211 	  30.0295	 0.00009 	 892.5000	 0.00053 	 892.5000	 0.00072 	   4.4625	 0.00400 
	 893	 901.8933	 0.00084 	 300.6311	 0.00211 	  30.0631	 0.00009 	 893.5000	 0.00052 	 893.5000	 0.00072 	   4.4675	 0.00000 
	 894	 902.9027	 0.00084 	 300.9676	 0.00211 	  30.0968	 0.00009 	 894.5000	 0.00052 	 894.5000	 0.00072 	   4.4725	 0.00000 
	 895	 903.9121	 0.00084 	 301.3040	 0.00211 	  30.1304	 0.00009 	 895.5000	 0.00052 	 895.5000	 0.00071 	   4.4775	 0.00400 
	 896	 904.9214	 0.00084 	 301.6405	 0.00211 	  30.1640	 0.00009 	 896.5000	 0.00052 	 896.5000	 0.00071 	   4.4825	 0.00400 
	 897	 905.9308	 0.00084 	 301.9769	 0.00211 	  30.1977	 0.00009 	 897.5000	 0.00052 	 897.5000	 0.00071 	   4.4875	 0.00000 
	 898	 906.9402	 0.00084 	 302.3134	 0.00211 	  30.2313	 0.00009 	 898.5000	 0.00052 	 898.5000	 0.00071 	   4.4925	 0.00000 
	 899	 907.9496	 0.00084 	 302.6499	 0.00211 	  30.2650	 0.00009 	 899.5000	 0.00051 	 899.5000	 0.00071 	   4.4975	 0.00400 
	 900	 908.9590	 0.00084 	 302.9863	 0.00211 	  30.2986	 0.00009 	 900.5000	 0.00051 	 900.5000	 0.00071 	   4.5025	 0.00000 
	 901	 909.9684	 0.00084 	 303.3228	 0.00211 	  30.3323	 0.00009 	 901.5000	 0.00051 	 901.5000	 0.00071 	   4.5075	 0.00000 
	 902	 910.9778	 0.00084 	 303.6593	 0.00210 	  30.3659	 0.00009 	 902.5000	 0.00051 	 902.5000	 0.00071 	   4.5125	 0.00400 
	 903	 911.9872	 0.00084 	 303.9957	 0.00210 	  30.3996	 0.00009 	 903.5000	 0.00051 	 903.5000	 0.00071 	   4.5175	 0.00000 
	 904	 912.9966	 0.00084 	 304.3322	 0.00210 	  30.4332	 0.00009 	 904.5000	 0.00051 	 904.5000	 0.00071 	   4.5225	 0.00000 
	 905	 914.0060	 0.00084 	 304.6687	 0.00210 	  30.4669	 0.00008 	 905.5000	 0.00050 	 905.5000	 0.00070 	   4.5275	 0.00000 
	 906	 915.0154	 0.00084 	 305.0051	 0.00210 	  30.5005	 0.00008 	 906.5000	 0.00050 	 906.5000	 0.00070 	   4.5325	 0.00000 
	 907	 916.0248	 0.00084 	 305.3416	 0.00210 	  30.5342	 0.00008 	 907.5000	 0.00050 	 907.5000	 0.00070 	   4.5375	 0.00000 
	 908	 917.0342	 0.00084 	 305.6781	 0.00210 	  30.5678	 0.00008 	 908.5000	 0.00050 	 908.5000	 0.00070 	   4.5425	 0.00000 
	 909	 918.0436	 0.00084 	 306.0145	 0.00210 	  30.6015	 0.00008 	 909.5000	 0.00050 	 909.5000	 0.00070 	   4.5475	 0.00000 
	 910	 919.0530	 0.00084 	 306.3510	 0.00210 	  30.6351	 0.00008 	 910.5000	 0.00049 	 910.5000	 0.00071 	   4.5525	 0.00000 
	 911	 920.0624	 0.00084 	 306.6875	 0.00210 	  30.6687	 0.00008 	 911.5000	 0.00049 	 911.5000	 0.00071 	   4.5575	 0.00000 
	 912	 921.0717	 0.00084 	 307.0239	 0.00210 	  30.7024	 0.00008 	 912.5000	 0.00049 	 912.5000	 0.00071 	   4.5625	 0.00000 
	 913	 922.0811	 0.00084 	 307.3604	 0.00210 	  30.7360	 0.00008 	 913.5000	 0.00049 	 913.5000	 0.00071 	   4.5675	 0.00000 
	 914	 923.0905	 0.00084 	 307.6968	 0.00210 	  30.7697	 0.00008 	 914.5000	 0.00049 	 914.5000	 0.00071 	   4.5725	 0.00000 
	 915	 924.0999	 0.00084 	 308.0333	 0.00210 	  30.8033	 0.00008 	 915.5000	 0.00049 	 915.5000	 0.00071 	   4.5775	 0.00000 
	 916	 925.1093	 0.00084 	 308.3698	 0.00210 	  30.8370	 0.00008 	 916.5000	 0.00048 	 916.5000	 0.00071 	   4.5825	 0.00400 
	 917	 926.1187	 0.00084 	 308.7062	 0.00210 	  30.8706	 0.00008 	 917.5000	 0.00048 	 917.5000	 0.00070 	   4.5875	 0.00000 
	 918	 927.1281	 0.00084 	 309.0427	 0.00210 	  30.9043	 0.00008 	 918.5000	 0.00048 	 918.5000	 0.00070 	   4.5925	 0.00000 
	 919	 928.1375	 0.00084 	 309.3792	 0.00210 	  30.9379	 0.00008 	 919.5000	 0.00048 	 919.5000	 0.00070 	   4.5975	 0.00400 
	 920	 929.1469	 0.00084 	 309.7156	 0.00210 	  30.9716	 0.00008 	 920.5000	 0.00048 	 920.5000	 0.00070 	   4.6025	 0.00000 
	 921	 930.1563	 0.00084 	 310.0521	 0.00210 	  31.0052	 0.00008 	 921.5000	 0.00048 	 921.5000	 0.00070 	   4.6075	 0.00000 
	 922	 931.1657	 0.00084 	 310.3886	 0.00210 	  31.0389	 0.00008 	 922.5000	 0.00047 	 922.5000	 0.00070 	   4.6125	 0.00400 
	 923	 932.1751	 0.00084 	 310.7250	 0.00210 	  31.0725	 0.00008 	 923.5000	 0.00047 	 923.5000	 0.00070 	   4.6175	 0.00000 
	 924	 933.1845	 0.00084 	 311.0615	 0.00210 	  31.1061	 0.00008 	 924.5000	 0.00047 	 924.5000	 0.00070 	   4.6225	 0.00000 
	 925	 934.1939	 0.00084 	 311.3980	 0.00210 	  31.1398	 0.00008 	 925.5000	 0.00047 	 925.5000	 0.00069 	   4.6275	 0.00000 
	 926	 935.2033	 0.00084 	 311.7344	 0.00210 	  31.1734	 0.00008 	 926.5000	 0.00047 	 926.5000	 0.00069 	   4.6325	 0.00000 
	 927	 936.2126	 0.00084 	 312.0709	 0.00210 	  31.2071	 0.00008 	 927.5000	 0.00047 	 927.5000	 0.00069 	   4.6375	 0.00000 
	 928	 937.2220	 0.00084 	 312.4073	 0.00210 	  31.2407	 0.00007 	 928.5000	 0.00047 	 928.5000	 0.00069 	   4.6425	 0.00000 
	 929	 938.2314	 0.00084 	 312.7438	 0.00210 	  31.2744	 0.00007 	 929.5000	 0.00046 	 929.5000	 0.00069 	   4.6475	 0.00000 
	 930	 939.2408	 0.00084 	 313.0803	 0.00210 	  31.3080	 0.00007 	 930.5000	 0.00046 	 930.5000	 0.00068 	   4.6525	 0.00000 
	 931	 940.2502	 0.00084 	 313.4167	 0.00210 	  31.3417	 0.00007 	 931.5000	 0.00046 	 931.5000	 0.00068 	   4.6575	 0.00000 
	 932	 941.2596	 0.00084 	 313.7532	 0.00210 	  31.3753	 0.00007 	 932.5000	 0.00046 	 932.5000	 0.00068 	   4.6625	 0.00000 
	 933	 942.2690	 0.00084 	 314.0897	 0.00210 	  31.4090	 0.00007 	 933.5000	 0.00046 	 933.5000	 0.00068 	   4.6675	 0.00000 
	 934	 943.2784	 0.00084 	 314.4261	 0.00210 	  31.4426	 0.00007 	 934.5000	 0.00046 	 934.5000	 0.00068 	   4.6725	 0.00000 
	 935	 944.2878	 0.00084 	 314.7626	 0.00210 	  31.4763	 0.00007 	 935.5000	 0.00046 	 935.5000	 0.00067 	   4.6775	 0.00000 
	 936	 945.2972	 0.00084 	 315.0991	 0.00210 	  31.5099	 0.00007 	 936.5000	 0.00046 	 936.5000	 0.00067 	   4.6825	 0.00000 
	 937	 946.3066	 0.00084 	 315.4355	 0.00210 	  31.5436	 0.00007 	 937.5000	 0.00046 	 937.5000	 0.00067 	   4.6875	 0.00000 
	 938	 947.3160	 0.00084 	 315.7720	 0.00210 	  31.5772	 0.00007 	 938.5000	 0.00046 	 938.5000	 0.00067 	   4.6925	 0.00000 
	 939	 948.3254	 0.00084 	 316.1085	 0.00210 	  31.6108	 0.00007 	 939.5000	 0.00046 	 939.5000	 0.00067 	   4.6975	 0.00400 
	 940	 949.3348	 0.00084 	 316.4449	 0.00210 	  31.6445	 0.00007 	 940.5000	 0.00046 	 940.5000	 0.00067 	   4.7025	 0.00000 
	 941	 950.3442	 0.00084 	 316.7814	 0.00210 	  31.6781	 0.00007 	 941.5000	 0.00046 	 941.5000	 0.00067 	   4.7075	 0.00000 
	 942	 951.3536	 0.00084 	 317.1179	 0.00210 	  31.7118	 0.00007 	 942.5000	 0.00046 	 942.5000	 0.00067 	   4.7125	 0.00000 
	 943	 952.3629	 0.00084 	 317.4543	 0.00210 	  31.7454	 0.00007 	 943.5000	 0.00046 	 943.5000	 0.00067 	   4.7175	 0.00000 
	 944	 953.3723	 0.00084 	 317.7908	 0.00209 	  31.7791	 0.00007 	 944.5000	 0.00046 	 944.5000	 0.00067 	   4.7225	 0.00000 
	 945	 954.3817	 0.00084 	 318.1272	 0.00209 	  31.8127	 0.00007 	 945.5000	 0.00046 	 945.5000	 0.00067 	   4.7275	 0.00400 
	 946	 955.3911	 0.00084 	 318.4637	 0.00209 	  31.8464	 0.00007 	 946.5000	 0.00046 	 946.5000	 0.00067 	   4.7325	 0.00400 
	 947	 956.4005	 0.00084 	 318.8002	 0.00209 	  31.8800	 0.00007 	 947.5000	 0.00046 	 947.5000	 0.00067 	   4.7375	 0.00000 
	 948	 957.4099	 0.00084 	 319.1366	 0.00209 	  31.9137	 0.00007 	 948.5000	 0.00046 	 948.5000	 0.00067 	   4.7425	 0.00000 
	 949	 958.4193	 0.00084 	 319.4731	 0.00209 	  31.9473	 0.00007 	 949.5000	 0.00045 	 949.5000	 0.00067 	   4.7475	 0.00000 
	 950	 959.4287	 0.00084 	 319.8096	 0.00209 	  31.9810	 0.00007 	 950.5000	 0.00045 	 950.5000	 0.00067 	   4.7525	 0.00400 
	 951	 960.4381	 0.00084 	 320.1460	 0.00209 	  32.0146	 0.00007 	 951.5000	 0.00045 	 951.5000	 0.00068 	   4.7575	 0.00000 
	 952	 961.4475	 0.00084 	 320.4825	 0.00209 	  32.0482	 0.00007 	 952.5000	 0.00045 	 952.5000	 0.00068 	   4.7625	 0.00000 
	 953	 962.4569	 0.00084 	 320.8190	 0.00209 	  32.0819	 0.00007 	 953.5000	 0.00045 	 953.5000	 0.00068 	   4.7675	 0.00000 
	 954	 963.4663	 0.00084 	 321.1554	 0.00209 	  32.1155	 0.00007 	 954.5000	 0.00045 	 954.5000	 0.00068 	   4.7725	 0.00000 
	 955	 964.4757	 0.00084 	 321.4919	 0.00209 	  32.1492	 0.00007 	 955.5000	 0.00045 	 955.5000	 0.00068 	   4.7775	 0.00000 
	 956	 965.4851	 0.00084 	 321.8284	 0.00209 	  32.1828	 0.00007 	 956.5000	 0.00045 	 956.5000	 0.00068 	   4.7825	 0.00000 
	 957	 966.4945	 0.00084 	 322.1648	 0.00209 	  32.2165	 0.00007 	 957.5000	 0.00045 	 957.5000	 0.00068 	   4.7875	 0.00000 
	 958	 967.5039	 0.00084 	 322.5013	 0.00209 	  32.2501	 0.00007 	 958.5000	 0.00045 	 958.5000	 0.00068 	   4.7925	 0.00000 
	 959	 968.5132	 0.00084 	 322.8377	 0.00209 	  32.2838	 0.00006 	 959.5000	 0.00045 	 959.5000	 0.00069 	   4.7975	 0.00000 
	 960	 969.5226	 0.00084 	 323.1742	 0.00209 	  32.3174	 0.00006 	 960.5000	 0.00045 	 960.5000	 0.00069 	   4.8025	 0.00000 
	 961	 970.5320	 0.00084 	 323.5107	 0.00209 	  32.3511	 0.00006 	 961.5000	 0.00045 	 961.5000	 0.00069 	   4.8075	 0.00000 
	 962	 971.5414	 0.00084 	 323.8471	 0.00209 	  32.3847	 0.00006 	 962.5000	 0.00045 	 962.5000	 0.00069 	   4.8125	 0.00000 
	 963	 972.5508	 0.00084 	 324.1836	 0.00209 	  32.4184	 0.00006 	 963.5000	 0.00045 	 963.5000	 0.00069 	   4.8175	 0.00400 
	 964	 973.5602	 0.00084 	 324.5201	 0.00209 	  32.4520	 0.00006 	 964.5000	 0.00045 	 964.5000	 0.00069 	   4.8225	 0.00400 
	 965	 974.5696	 0.00084 	 324.8565	 0.00209 	  32.4857	 0.00006 	 965.5000	 0.00045 	 965.5000	 0.00069 	   4.8275	 0.00000 
	 966	 975.5790	 0.00084 	 325.1930	 0.00209 	  32.5193	 0.00006 	 966.5000	 0.00045 	 966.5000	 0.00069 	   4.8325	 0.00400 
	 967	 976.5884	 0.00084 	 325.5295	 0.00209 	  32.5529	 0.00006 	 967.5000	 0.00045 	 967.5000	 0.00069 	   4.8375	 0.00000 
	 968	 977.5978	 0.00084 	 325.8659	 0.00209 	  32.5866	 0.00006 	 968.5000	 0.00045 	 968.5000	 0.00069 	   4.8425	 0.00000 
	 969	 978.6072	 0.00084 	 326.2024	 0.00209 	  32.6202	 0.00006 	 969.5000	 0.00044 	 969.5000	 0.00069 	   4.8475	 0.00400 
	 970	 979.6166	 0.00084 	 326.5389	 0.00209 	  32.6539	 0.00006 	 970.5000	 0.00044 	 970.5000	 0.00069 	   4.8525	 0.00000 
	 971	 980.6260	 0.00084 	 326.8753	 0.00209 	  32.6875	 0.00006 	 971.5000	 0.00044 	 971.5000	 0.00069 	   4.8575	 0.00400 
	 972	 981.6354	 0.00084 	 327.2118	 0.00209 	  32.7212	 0.00006 	 972.5000	 0.00044 	 972.5000	 0.00069 	   4.8625	 0.00000 
	 973	 982.6448	 0.00084 	 327.5483	 0.00209 	  32.7548	 0.00006 	 973.5000	 0.00044 	 973.5000	 0.00069 	   4.8675	 0.00000 
	 974	 983.6542	 0.00084 	 327.8847	 0.00209 	  32.7885	 0.00006 	 974.5000	 0.00044 	 974.5000	 0.00069 	   4.8725	 0.00000 
	 975	 984.6635	 0.00084 	 328.2212	 0.00209 	  32.8221	 0.00006 	 975.5000	 0.00044 	 975.5000	 0.00068 	   4.8775	 0.00400 
	 976	 985.6729	 0.00084 	 328.5576	 0.00209 	  32.8558	 0.00006 	 976.5000	 0.00044 	 976.5000	 0.00068 	   4.8825	 0.00400 
	 977	 986.6823	 0.00084 	 328.8941	 0.00209 	  32.8894	 0.00006 	 977.5000	 0.00044 	 977.5000	 0.00068 	   4.8875	 0.00400 
	 978	 987.6917	 0.00084 	 329.2306	 0.00209 	  32.9231	 0.00006 	 978.5000	 0.00044 	 978.5000	 0.00068 	   4.8925	 0.00000 
	 979	 988.7011	 0.00084 	 329.5670	 0.00209 	  32.9567	 0.00006 	 979.5000	 0.00044 	 979.5000	 0.00068 	   4.8975	 0.00000 
	 980	 989.7105	 0.00084 	 329.9035	 0.00209 	  32.9904	 0.00006 	 980.5000	 0.00044 	 980.5000	 0.00068 	   4.9025	 0.00000 
	 981	 990.7199	 0.00084 	 330.2400	 0.00209 	  33.0240	 0.00006 	 981.5000	 0.00044 	 981.5000	 0.00068 	   4.9075	 0.00000 
	 982	 991.7293	 0.00084 	 330.5764	 0.00209 	  33.0576	 0.00006 	 982.5000	 0.00044 	 982.5000	 0.00068 	   4.9125	 0.00000 
	 983	 992.7387	 0.00084 	 330.9129	 0.00209 	  33.0913	 0.00006 	 983.5000	 0.00043 	 983.5000	 0.00068 	   4.9175	 0.00000 
	 984	 993.7481	 0.00084 	 331.2494	 0.00209 	  33.1249	 0.00006 	 984.5000	 0.00043 	 984.5000	 0.00068 	   4.9225	 0.00000 
	 985	 994.7575	 0.00084 	 331.5858	 0.00209 	  33.1586	 0.00006 	 985.5000	 0.00043 	 985.5000	 0.00068 	   4.9275	 0.00400 
	 986	 995.7669	 0.00084 	 331.9223	 0.00209 	  33.1922	 0.00006 	 986.5000	 0.00043 	 986.5000	 0.00068 	   4.9325	 0.00400 
	 987	 996.7763	 0.00084 	 332.2588	 0.00209 	  33.2259	 0.00006 	 987.5000	 0.00043 	 987.5000	 0.00068 	   4.9375	 0.00000 
	 988	 997.7857	 0.00084 	 332.5952	 0.00209 	  33.2595	 0.00006 	 988.5000	 0.00043 	 988.5000	 0.00067 	   4.9425	 0.00400 
	 989	 998.7951	 0.00084 	 332.9317	 0.00209 	  33.2932	 0.00006 	 989.5000	 0.00043 	 989.5000	 0.00067 	   4.9475	 0.00000 
	 990	 999.8045	 0.00084 	 333.2682	 0.00209 	  33.3268	 0.00006 	 990.5000	 0.00043 	 990.5000	 0.00067 	   4.9525	 0.00000 
	 991	1000.8138	 0.00084 	 333.6046	 0.00208 	  33.3605	 0.00006 	 991.5000	 0.00043 	 991.5000	 0.00067 	   4.9575	 0.00000 
	 992	1001.8232	 0.00084 	 333.9411	 0.00208 	  33.3941	 0.00006 	 992.5000	 0.00043 	 992.5000	 0.00067 	   4.9625	 0.00000 
	 993	1002.8326	 0.00084 	 334.2775	 0.00208 	  33.4278	 0.00006 	 993.5000	 0.00043 	 993.5000	 0.00067 	   4.9675	 0.00000 
	 994	1003.8420	 0.00084 	 334.6140	 0.00208 	  33.4614	 0.00006 	 994.5000	 0.00043 	 994.5000	 0.00067 	   4.9725	 0.00800 
	 995	1004.8514	 0.00084 	 334.9505	 0.00208 	  33.4950	 0.00006 	 995.5000	 0.00043 	 995.5000	 0.00067 	   4.9775	 0.00000 
	 996	1005.8608	 0.00084 	 335.2869	 0.00208 	  33.5287	 0.00006 	 996.5000	 0.00043 	 996.5000	 0.00067 	   4.9825	 0.00000 
	 997	1006.8702	 0.00084 	 335.6234	 0.00208 	  33.5623	 0.00006 	 997.5000	 0.00043 	 997.5000	 0.00067 	   4.9875	 0.00400 
	 998	1007.8796	 0.00084 	 335.9599	 0.00208 	  33.5960	 0.00006 	 998.5000	 0.00043 	 998.5000	 0.00067 	   4.9925	 0.00000 
	 999	1008.8890	 0.00084 	 336.2963	 0.00208 	  33.6296	 0.00006 	 999.5000	 0.00043 	 999.5000	 0.00067 	   4.9975	 0.00000 
 Before			 0.00000		 0.00000		 0.00000		 0.00000		 0.00000		 0.00000
 After			 0.00000		 0.00000		 0.00000		 0.00000		 0.00000		 0.00000


ASCII Curves - Approximate Posterior Densities 
===================================================
q1   curve 
0.003974  |*                                                         
          |*                                                        
          |*                                                        
          |*                                                        
          |*                                                        
          |                                                         
          |*                                                        
          |*                                                        
          |*                                                        
          |*                                                        
          |*                                                        
          |                                                         
          | *                                                       
          | *                                                       
          | *                                                       
          |**                                                       
          | *                                                       
          | *                                                       
          | *                                                       
          | *                                                       
          | *                                                       
          | *                                                       
          | *                                                       
          |**                                                       
          |  *                                                      
          |  *                                                      
          |  *                                                      
          |  *                                                      
          |* *                                                      
          |  **                                                     
          |   *                                                     
          |   **                                                    
          |    *                                                    
          |    **                                                   
          |     **                                                  
          |*     ****                                               
          |         ********                                        
          |                ***************************************  
          |                                                         
  0.0006  |                                                           
          -*------------------------------------------------------ 
            0.5047                                           1008.8890 

q2   curve 
 0.01041  | *                                                        
          |**                                                       
          |**                                                       
          |**                                                       
          |**                                                       
          |**                                                       
          |  *                                                      
          |* *                                                      
          |  *                                                      
          |* *                                                      
          |  *                                                      
          |  *                                                      
          |* **                                                     
          |   *                                                     
          |   *                                                     
          |*  *                                                     
          |   *                                                     
          |   **                                                    
          |    *                                                    
          |*   *                                                    
          |    **                                                   
          |     *                                                   
          |     *                                                   
          |*    **                                                  
          |      *                                                  
          |      **                                                 
          |       **                                                
          |        **                                               
          |*        **                                              
          |          ***                                            
          |            ****                                         
          |*              ******                                    
          |                    **************                       
          |*                                **********************  
          |                                                         
          |                                                         
          |*                                                        
          |                                                         
          |*                                                        
  0.0002  |                                                           
          -*------------------------------------------------------ 
            0.1682                                           336.2963 

qa   curve 
  0.1186  |       *                                                  
          |      ****                                               
          |      *  *                                               
          |      *  **                                              
          |     **   *                                              
          |     *    **                                             
          |     *     *                                             
          |     *     **                                            
          |     *      *                                            
          |     *      *                                            
          |     *      **                                           
          |    *        *                                           
          |    *        *                                           
          |    *        **                                          
          |    *         *                                          
          |    *         *                                          
          |    *         **                                         
          |    *          *                                         
          |    *          *                                         
          |    *          **                                        
          |   **           *                                        
          |   *            *                                        
          |   *            **                                       
          |   *             *                                       
          |   *             *                                       
          |   *              *                                      
          |   *              *                                      
          |   *              **                                     
          |   *               *                                     
          |   *               **                                    
          |  *                 *                                    
          |  *                 **                                   
          |  *                  *                                   
          |  *                  **                                  
          |  *                   **                                 
          |  *                    *                                 
          |  *                     *                                
          | *                       **                              
          | *                        **                             
  0.0001  |**                          ***                            
          -*-----------------------------************************* 
            0.0168                                            33.6296 

m1   curve 
0.006555  |*                                                         
          |                                                         
          |                                                         
          |                                                         
          |                                                         
          |                                                         
          |*                                                        
          |                                                         
          |                                                         
          |                                                         
          |*                                                        
          |                                                         
          |                                                         
          |                                                         
          |*                                                        
          |                                                         
          |                                                         
          |                                                         
          |*                                                        
          |                                                         
          |                                                         
          |                                                         
          |*                                                        
          |                                                         
          |                                                         
          |*                                                        
          |*                                                        
          |*                                                        
          |*                                                        
          |*                                                        
          |*                                                        
          |*                                                        
          |*                                                        
          |*                                                        
          |**                                                       
          | *  **************                                       
          | ****          ****************                          
          |                            * *******                    
          |                                    ***                  
  0.0004  |                                      *******              
          ---------------------------------------------*********** 
            0.5000                                           999.5000 

m2   curve 
  0.0131  |*                                                         
          |                                                         
          |                                                         
          |                                                         
          |                                                         
          |                                                         
          |                                                         
          |                                                         
          |*                                                        
          |                                                         
          |                                                         
          |                                                         
          |                                                         
          |                                                         
          |*                                                        
          |                                                         
          |                                                         
          |                                                         
          |*                                                        
          |                                                         
          |                                                         
          |                                                         
          |*                                                        
          |                                                         
          |                                                         
          |*                                                        
          |                                                         
          |                                                         
          |*                                                        
          |                                                         
          |                                                         
          |*                                                        
          |                                                         
          |*                                                        
          |*                                                        
          |*                                                        
          |**                                                       
          | **                                                      
          |  ****                                                   
  0.0007  |    ***********                                            
          -------------*-***************************************** 
            0.5000                                           999.5000 

t    curve 
  0.0118  |*                                                         
          |*                                                        
          |*                                                        
          |*                                                        
          |*                                                        
          |*                                                        
          |                                                         
          | *                                                       
          |**                                                       
          | *                                                       
          |**                                                       
          | *                                                       
          | *                                                       
          | *                                                       
          | *                                                       
          | **                                                      
          |  *                                                      
          |  **                                                     
          |  *                                                      
          |  **                                                     
          |  ***                                                    
          |  ***                                                    
          |  ****                                                   
          |    ***                                                  
          |    **                                                   
          |    ***                                                  
          |     **                                                  
          |     **                                                  
          |      *                                                  
          |      *                                                  
          |      **                                                 
          |       *                                                 
          |       **                                                
          |       **                                                
          |       **                                                
          |        **                                               
          |        ***                                              
          |        ***                                              
          |         ****                                            
  0.0000  |          ****                                             
          -------------******************************************* 
            0.0025                                             4.9975 

Time Elapsed : 39 hours, 55 minutes, 13 seconds 


END OF OUTPUT
