# Supplementary material for: Selection and demographic history shape the molecular evolution of the gamete compatibility protein bindin in Pisaster sea stars
Source: Ecol Evol. 2014 Mar 31;4(9):1567–88. doi: 10.1002/ece3.1042 (PMC4063459; doi:10.1002/ece3.1042)
Supplement: Supplementary file 2 [file ece30004-1567-SD2.zip › ece31042-sup-0002-bam.cas.out.txt]

IMa - Isolation with Migration [analytic] Output  -  IMa source code copyright Jody Hey, Rasmus Nielsen  2007-2008  -  code date: December 17, 2009 
P. brevispinus
bam=pb

INPUT AND STARTING INFORMATION 
================================

Command line string :  -i pb.cas.2.input.txt -o pb.cas.2.out6 -q1 20 -q2 100 -qA 10 -m1 1000 -m2 1000 -t 5 -u 5 -d 20 -n 100 -k 20 -s 98765432 -fg -g1 0.9 -g2 0.8 -b 3000000 -L0.5 -p2345 
Input filename : pb.cas.2.input.txt 
Output filename: pb.cas.2.out6 
Random number seed : 98765432 
IM Model:
     - Inheritance Scalars are treated as constants, as given in input file
- Run Duration - 
     Burn period, # steps: 3000000 
      Record period, # seconds per interval: 1800 
- Metropolis Coupling -
     Metropolis Coupling implemented using 100 chains 
     Geometric Increment Model   term1: 0.900  term2: 0.800

- Maximum Values for Integrated Parameters -
     Max for q1 : 67.29 
     Max for q2 : 336.46 
     Max for qa : 33.65 
     Max for m1 : 1000.00 
     Max for m2 : 1000.00 
     Max for t  : 5.00 

All tree information used for surface estimation printed to fileGeneration time specified (in years): 5.00


MCMC INFORMATION
===========================

Number of steps in chain following burnin:    4706703 
Number of steps between recording : 10  Number of record steps: 470671 
Number of steps between saving tree information: 20  Number of trees saved per locus: 235336 

Time Elapsed : 171 hours, 26 minutes, 42 seconds 

Highest Sampled Joint P(G) (log) : 197614.590 
Highest Joint P(D|G) (log) :  -3648.196 

Highest P(D|G, Params) (log) for each Locus 
	Locus	P(D|G, Params)
	0	-1216.677
	1	-2414.854

Mean Time of Most Recent Common Ancestor 
	Locus	Mean Time	Variance 
	0	     1.718	     3.348
	1	     5.148	    30.268

Cumulative Update Acceptance Rates 
----------------------------------
Splitting Time Parameter (t):  # Attempts:  7.84e+005  # Updates:  4.48e+005   %:  57.17

Genealogy (G), Branch Topology (B), and Common Ancestor Time (T) Update Rates 
Loc#	Attempts	G Updates	G%	B Updates	B%	T Updates	T%
 0	4.71e+006	1.33e+006	28.34	5.53e+005	11.75	1.23e+005	2.61
 1	4.71e+006	1.31e+006	27.74	5.64e+005	11.98	1.27e+005	2.70

Mutation Model (M) and Update Rates for Mutation Rate (u), Kappa (K)
Loc#  M	u Attempts	u Updates	u%	K%
 0    H	4.71e+005	3.90e+004	8.28	8.28
 1    H	4.71e+005	3.90e+004	8.28	8.28

Autocorrelations and Effective Sample Size Estimates
---------------------------------------
   # Steps Between Values  and Autocorrelation Estmates 
	Steps	 L[P]	 t	 tmrca0	 tmrca1
	1	 0.5360	 0.5339	 0.5558	 0.5730
	10	 0.0753	 0.0513	 0.0940	 0.0847
	50	-0.0060	 0.0041	 0.0378	 0.0202
	100	 0.0176	 0.0090	 0.0257	 0.0274
	500	-0.0027	 0.0384	 0.0190	 0.0081
	1000	 0.0100	 0.0140	 0.0034	 0.0104
	5000	 0.0299	 0.0408	-0.0079	 0.0173
	10000	 0.0391	 0.0289	-0.0103	 0.0238
	50000	 0.0384	 0.0277	-0.0088	 0.0242
	100000	 0.0380	 0.0288	-0.0080	 0.0263
	500000	 0.0363	 0.0278	-0.0132	 0.0331
	1000000	 0.0322	 0.0311	-0.0196	 0.0383
	ESS	810242	926656	550120	747638

CHAIN SWAPPING BETWEEN SUCCESSIVE CHAINS:  Geometric Increment  term1: 0.9000 term2: 0.8000
-----------------------------------------------------------------------------
Chain   beta   #Swaps  Rate 
   0   1.0000 988572   0.9989
   1   1.0000 220326   0.9987
   2   1.0000 219480   0.9986
   3   1.0000 219457   0.9981
   4   1.0000 220788   0.9976
   5   1.0000 219485   0.9972
   6   1.0000 219014   0.9965
   7   1.0000 218807   0.9962
   8   1.0000 219122   0.9954
   9   1.0000 218870   0.9947
  10   1.0000 219150   0.9940
  11   1.0000 219061   0.9931
  12   1.0000 218676   0.9922
  13   1.0000 217563   0.9906
  14   1.0000 217610   0.9895
  15   1.0000 217126   0.9878
  16   1.0000 217011   0.9866
  17   1.0000 217127   0.9849
  18   1.0000 216153   0.9833
  19   1.0000 216709   0.9814
  20   1.0000 216197   0.9796
  21   1.0000 215672   0.9777
  22   1.0000 214975   0.9750
  23   1.0000 213709   0.9730
  24   1.0000 214244   0.9716
  25   1.0000 213305   0.9697
  26   1.0000 213152   0.9693
  27   1.0000 212816   0.9674
  28   1.0000 212022   0.9667
  29   1.0000 211852   0.9658
  30   1.0000 213197   0.9657
  31   1.0000 212785   0.9655
  32   0.9999 212394   0.9657
  33   0.9999 212263   0.9656
  34   0.9999 212725   0.9658
  35   0.9999 212924   0.9660
  36   0.9999 212599   0.9660
  37   0.9999 212597   0.9658
  38   0.9999 212757   0.9654
  39   0.9999 213179   0.9643
  40   0.9998 212817   0.9647
  41   0.9998 212477   0.9642
  42   0.9998 211977   0.9630
  43   0.9998 211639   0.9630
  44   0.9997 211648   0.9622
  45   0.9997 211444   0.9602
  46   0.9997 212065   0.9610
  47   0.9996 211502   0.9603
  48   0.9996 212248   0.9601
  49   0.9995 210634   0.9597
  50   0.9994 210750   0.9593
  51   0.9993 211721   0.9591
  52   0.9993 211065   0.9589
  53   0.9992 211101   0.9595
  54   0.9990 211331   0.9586
  55   0.9989 210661   0.9577
  56   0.9988 211154   0.9588
  57   0.9986 210853   0.9588
  58   0.9984 210251   0.9580
  59   0.9982 211521   0.9572
  60   0.9980 210761   0.9564
  61   0.9978 210674   0.9563
  62   0.9975 209886   0.9560
  63   0.9971 210478   0.9547
  64   0.9968 210140   0.9537
  65   0.9963 210295   0.9526
  66   0.9959 209594   0.9521
  67   0.9954 210267   0.9515
  68   0.9948 209269   0.9493
  69   0.9941 208012   0.9482
  70   0.9933 208503   0.9466
  71   0.9925 207645   0.9447
  72   0.9915 208463   0.9430
  73   0.9905 207721   0.9415
  74   0.9893 206639   0.9392
  75   0.9879 206823   0.9369
  76   0.9864 205992   0.9356
  77   0.9847 205894   0.9326
  78   0.9828 204615   0.9285
  79   0.9806 203572   0.9259
  80   0.9782 202799   0.9214
  81   0.9754 202526   0.9190
  82   0.9724 201548   0.9152
  83   0.9689 201378   0.9126
  84   0.9651 198939   0.9073
  85   0.9607 199300   0.9062
  86   0.9558 199011   0.9040
  87   0.9504 197858   0.9007
  88   0.9442 197926   0.8987
  89   0.9373 196770   0.8957
  90   0.9296 195811   0.8906
  91   0.9209 196177   0.8862
  92   0.9111 192772   0.8774
  93   0.9002 190862   0.8652
  94   0.8879 186068   0.8464
  95   0.8741 181423   0.8215
  96   0.8586 171551   0.7800
  97   0.8413 158247   0.7202
  98   0.8218 637031   0.6416
  99   0.8000   na      na


PEAK LOCATIONS AND PROBABILITES
=================================


Marginal Peak Locations and Probabilities
------------------------------------------
 Set    q1          P         q2          P         qa          P         m1          P         m2          P      
   0     10.5331  0.02261     14.2163 0.004189      4.4517   0.1397      0.0001 0.009585      0.3030 0.007912 
   1     11.0551  0.02132     16.4558 0.004114      4.5321   0.1417      0.0001  0.01259      1.6059 0.007054 
 ALL     10.7443  0.02196     15.3388 0.004145      4.4918   0.1407      0.0001  0.01109      0.3323 0.007799 
  95%Lo    0.0231                1.4773                1.4464               <min                 <min              
  95%Hi   >max                 >max                 13.1907               47.0230               50.2917            


MARGINAL DISTRIBUTION VALUES AND HISTOGRAMS - curve height is an estimate of marginal posterior probability
========================================
 Summaries
	Value  	 q1  	 q2  	 qa  	 m1  	 m2  	 t   	 0u 	 1u 	 0_Ka	 1_Ka
	Minbin 	   0.0336	   0.1682	   0.0168	   0.5000	   0.5000	   0.0025	   0.5105	   0.1600	   0.9500	   0.2500
	Maxbin	  67.2593	 336.2963	  33.6296	 999.5000	 999.5000	   4.9925	   6.2517	   1.9588	  99.9500	  16.8500
	HiPt  	  10.7332	  15.3091	   4.4918	   0.5000	   0.5000	   0.4875	   1.5417	   0.6486	  10.4500	   1.5500
	HiSmth	  10.7332	  15.3091	   4.4918	   0.5000	   0.5000	   0.5175	   1.5704	   0.6607	  10.4500	   1.4500
	Mean  	  30.9883	 161.0944	   6.8451	 421.4743	 443.7802	   0.5625	   1.6097	   0.6571	  32.1130	   2.0084
	95Lo  	   3.6675	  10.5986	   1.9683	   3.5000	   4.5000	   0.0375	   0.9908	   0.3945	   5.0500	   0.7500
	95Hi  	  65.0386	 327.5483	  16.3017	 956.5000	 952.5000	   1.2675	   2.5351	   1.0093	  91.3500	   4.6500
	HPD90Lo	  3.8020 	  6.2246 	  1.5982 	  0.5000 	  0.5000 	  0.0025 	  1.0471 	  0.4487?	  2.9500?	  0.5500 
	HPD90Hi	 60.6646 	302.9863 	 12.2305 	846.5000 	839.5000 	  0.9475 	  2.3550 	  1.5417?	 76.8500?	  3.4500 

	Parameter	q1  	L	q2  	L	qa  	L	m1  	L	m2  	L	t   	L	0u 	L	1u 	L	0_Ka	L	1_Ka	L
	HiPt	  10.7332	 0.02196 	  15.3091	 0.00415 	   4.4918	 0.14070 	   0.5000	 0.00840 	   0.5000	 0.00736 	   0.4875	 1.35509 	   1.5417	 0.00325 	   0.6486	 0.00325 	  10.4500	 0.03280 	   1.5500	 0.53099 

	   0	   0.0336	 0.00549 	   0.1682	 0.00026 	   0.0168	 0.00009 	   0.5000	 0.00840 	   0.5000	 0.00736 	 0.002500	 0.61104 	 0.000101	 0.00000 	 0.000101	 0.00000 	   0.0500	 0.00000 	   0.0500	 0.00000 
	   1	   0.1009	 0.00957 	   0.5047	 0.00030 	   0.0505	 0.00017 	   1.5000	 0.00780 	   1.5000	 0.00625 	   0.0075	 0.61657 	 0.000103	 0.00000 	 0.000103	 0.00000 	   0.1500	 0.00000 	   0.1500	 0.00000 
	   2	   0.1682	 0.00953 	   0.8412	 0.00039 	   0.0841	 0.00023 	   2.5000	 0.00754 	   2.5000	 0.00504 	   0.0125	 0.65693 	 0.000105	 0.00000 	 0.000105	 0.00000 	   0.2500	 0.00000 	   0.2500	 0.00091 
	   3	   0.2355	 0.00798 	   1.1776	 0.00050 	   0.1178	 0.00036 	   3.5000	 0.00701 	   3.5000	 0.00411 	   0.0175	 0.64461 	 0.000107	 0.00000 	 0.000107	 0.00000 	   0.3500	 0.00000 	   0.3500	 0.00771 
	   4	   0.3028	 0.00688 	   1.5141	 0.00062 	   0.1514	 0.00039 	   4.5000	 0.00719 	   4.5000	 0.00366 	   0.0225	 0.69220 	 0.000109	 0.00000 	 0.000109	 0.00000 	   0.4500	 0.00000 	   0.4500	 0.02688 
	   5	   0.3701	 0.00624 	   1.8506	 0.00076 	   0.1851	 0.00037 	   5.5000	 0.00698 	   5.5000	 0.00317 	   0.0275	 0.74319 	 0.000111	 0.00000 	 0.000111	 0.00000 	   0.5500	 0.00000 	   0.5500	 0.07215 
	   6	   0.4374	 0.00586 	   2.1870	 0.00093 	   0.2187	 0.00035 	   6.5000	 0.00606 	   6.5000	 0.00285 	   0.0325	 0.73810 	 0.000113	 0.00000 	 0.000113	 0.00000 	   0.6500	 0.00000 	   0.6500	 0.13164 
	   7	   0.5047	 0.00562 	   2.5235	 0.00110 	   0.2523	 0.00036 	   7.5000	 0.00499 	   7.5000	 0.00256 	   0.0375	 0.72662 	 0.000115	 0.00000 	 0.000115	 0.00000 	   0.7500	 0.00000 	   0.7500	 0.20375 
	   8	   0.5720	 0.00544 	   2.8599	 0.00128 	   0.2860	 0.00039 	   8.5000	 0.00411 	   8.5000	 0.00233 	   0.0425	 0.75892 	 0.000117	 0.00000 	 0.000117	 0.00000 	   0.8500	 0.00000 	   0.8500	 0.28708 
	   9	   0.6393	 0.00527 	   3.1964	 0.00146 	   0.3196	 0.00042 	   9.5000	 0.00336 	   9.5000	 0.00219 	   0.0475	 0.77421 	 0.000119	 0.00000 	 0.000119	 0.00000 	   0.9500	 0.00002 	   0.9500	 0.36669 
	  10	   0.7066	 0.00513 	   3.5329	 0.00165 	   0.3533	 0.00046 	  10.5000	 0.00285 	  10.5000	 0.00208 	   0.0525	 0.75297 	 0.000121	 0.00000 	 0.000121	 0.00000 	   1.0500	 0.00000 	   1.0500	 0.43039 
	  11	   0.7739	 0.00500 	   3.8693	 0.00185 	   0.3869	 0.00050 	  11.5000	 0.00248 	  11.5000	 0.00195 	   0.0575	 0.76402 	 0.000124	 0.00000 	 0.000124	 0.00000 	   1.1500	 0.00006 	   1.1500	 0.47980 
	  12	   0.8412	 0.00490 	   4.2058	 0.00203 	   0.4206	 0.00056 	  12.5000	 0.00224 	  12.5000	 0.00188 	   0.0625	 0.77336 	 0.000126	 0.00000 	 0.000126	 0.00000 	   1.2500	 0.00006 	   1.2500	 0.51709 
	  13	   0.9085	 0.00483 	   4.5423	 0.00221 	   0.4542	 0.00063 	  13.5000	 0.00209 	  13.5000	 0.00186 	   0.0675	 0.74872 	 0.000128	 0.00000 	 0.000128	 0.00000 	   1.3500	 0.00011 	   1.3500	 0.52863 
	  14	   0.9757	 0.00479 	   4.8787	 0.00238 	   0.4879	 0.00074 	  14.5000	 0.00199 	  14.5000	 0.00186 	   0.0725	 0.71175 	 0.000131	 0.00000 	 0.000131	 0.00000 	   1.4500	 0.00015 	   1.4500	 0.53063 
	  15	   1.0430	 0.00477 	   5.2152	 0.00254 	   0.5215	 0.00087 	  15.5000	 0.00196 	  15.5000	 0.00182 	   0.0775	 0.73300 	 0.000133	 0.00000 	 0.000133	 0.00000 	   1.5500	 0.00017 	   1.5500	 0.53099 
	  16	   1.1103	 0.00477 	   5.5517	 0.00269 	   0.5552	 0.00104 	  16.5000	 0.00195 	  16.5000	 0.00178 	   0.0825	 0.74277 	 0.000136	 0.00000 	 0.000136	 0.00000 	   1.6500	 0.00051 	   1.6500	 0.51216 
	  17	   1.1776	 0.00477 	   5.8881	 0.00283 	   0.5888	 0.00124 	  17.5000	 0.00193 	  17.5000	 0.00173 	   0.0875	 0.71387 	 0.000138	 0.00000 	 0.000138	 0.00000 	   1.7500	 0.00057 	   1.7500	 0.48327 
	  18	   1.2449	 0.00477 	   6.2246	 0.00296 	   0.6225	 0.00147 	  18.5000	 0.00191 	  18.5000	 0.00165 	   0.0925	 0.73640 	 0.000141	 0.00000 	 0.000141	 0.00000 	   1.8500	 0.00068 	   1.8500	 0.45276 
	  19	   1.3122	 0.00478 	   6.5611	 0.00309 	   0.6561	 0.00174 	  19.5000	 0.00189 	  19.5000	 0.00157 	   0.0975	 0.75467 	 0.000143	 0.00000 	 0.000143	 0.00000 	   1.9500	 0.00083 	   1.9500	 0.41927 
	  20	   1.3795	 0.00480 	   6.8975	 0.00320 	   0.6898	 0.00203 	  20.5000	 0.00188 	  20.5000	 0.00155 	   0.1025	 0.79631 	 0.000146	 0.00000 	 0.000146	 0.00000 	   2.0500	 0.00098 	   2.0500	 0.38955 
	  21	   1.4468	 0.00483 	   7.2340	 0.00331 	   0.7234	 0.00236 	  21.5000	 0.00189 	  21.5000	 0.00155 	   0.1075	 0.73427 	 0.000149	 0.00000 	 0.000149	 0.00000 	   2.1500	 0.00155 	   2.1500	 0.35734 
	  22	   1.5141	 0.00487 	   7.5705	 0.00341 	   0.7570	 0.00272 	  22.5000	 0.00188 	  22.5000	 0.00153 	   0.1125	 0.76487 	 0.000151	 0.00000 	 0.000151	 0.00000 	   2.2500	 0.00232 	   2.2500	 0.32955 
	  23	   1.5814	 0.00493 	   7.9069	 0.00350 	   0.7907	 0.00312 	  23.5000	 0.00186 	  23.5000	 0.00150 	   0.1175	 0.78526 	 0.000154	 0.00000 	 0.000154	 0.00000 	   2.3500	 0.00204 	   2.3500	 0.30076 
	  24	   1.6487	 0.00501 	   8.2434	 0.00358 	   0.8243	 0.00356 	  24.5000	 0.00186 	  24.5000	 0.00147 	   0.1225	 0.76444 	 0.000157	 0.00000 	 0.000157	 0.00000 	   2.4500	 0.00297 	   2.4500	 0.26738 
	  25	   1.7160	 0.00510 	   8.5798	 0.00365 	   0.8580	 0.00404 	  25.5000	 0.00187 	  25.5000	 0.00144 	   0.1275	 0.75297 	 0.000160	 0.00000 	 0.000160	 0.00000 	   2.5500	 0.00280 	   2.5500	 0.24017 
	  26	   1.7833	 0.00520 	   8.9163	 0.00371 	   0.8916	 0.00456 	  26.5000	 0.00188 	  26.5000	 0.00142 	   0.1325	 0.75509 	 0.000163	 0.00000 	 0.000163	 0.00000 	   2.6500	 0.00327 	   2.6500	 0.21561 
	  27	   1.8506	 0.00533 	   9.2528	 0.00377 	   0.9253	 0.00514 	  27.5000	 0.00186 	  27.5000	 0.00139 	   0.1375	 0.70368 	 0.000166	 0.00000 	 0.000166	 0.00000 	   2.7500	 0.00351 	   2.7500	 0.19464 
	  28	   1.9178	 0.00546 	   9.5892	 0.00382 	   0.9589	 0.00576 	  28.5000	 0.00185 	  28.5000	 0.00135 	   0.1425	 0.74787 	 0.000169	 0.00000 	 0.000169	 0.00000 	   2.8500	 0.00340 	   2.8500	 0.17908 
	  29	   1.9851	 0.00561 	   9.9257	 0.00387 	   0.9926	 0.00643 	  29.5000	 0.00184 	  29.5000	 0.00132 	   0.1475	 0.76529 	 0.000172	 0.00000 	 0.000172	 0.00000 	   2.9500	 0.00497 	   2.9500	 0.15705 
	  30	   2.0524	 0.00576 	  10.2622	 0.00391 	   1.0262	 0.00715 	  30.5000	 0.00183 	  30.5000	 0.00130 	   0.1525	 0.73895 	 0.000175	 0.00000 	 0.000175	 0.00000 	   3.0500	 0.00399 	   3.0500	 0.13991 
	  31	   2.1197	 0.00593 	  10.5986	 0.00395 	   1.0599	 0.00793 	  31.5000	 0.00182 	  31.5000	 0.00131 	   0.1575	 0.73810 	 0.000179	 0.00000 	 0.000179	 0.00000 	   3.1500	 0.00563 	   3.1500	 0.12727 
	  32	   2.1870	 0.00611 	  10.9351	 0.00398 	   1.0935	 0.00876 	  32.5000	 0.00180 	  32.5000	 0.00131 	   0.1625	 0.70623 	 0.000182	 0.00000 	 0.000182	 0.00000 	   3.2500	 0.00650 	   3.2500	 0.11732 
	  33	   2.2543	 0.00629 	  11.2716	 0.00401 	   1.1272	 0.00964 	  33.5000	 0.00177 	  33.5000	 0.00129 	   0.1675	 0.74702 	 0.000185	 0.00000 	 0.000185	 0.00000 	   3.3500	 0.00775 	   3.3500	 0.10132 
	  34	   2.3216	 0.00649 	  11.6080	 0.00404 	   1.1608	 0.01058 	  34.5000	 0.00175 	  34.5000	 0.00127 	   0.1725	 0.71897 	 0.000189	 0.00000 	 0.000189	 0.00000 	   3.4500	 0.00769 	   3.4500	 0.09346 
	  35	   2.3889	 0.00670 	  11.9445	 0.00406 	   1.1944	 0.01157 	  35.5000	 0.00174 	  35.5000	 0.00125 	   0.1775	 0.75127 	 0.000192	 0.00000 	 0.000192	 0.00000 	   3.5500	 0.00805 	   3.5500	 0.07914 
	  36	   2.4562	 0.00691 	  12.2810	 0.00408 	   1.2281	 0.01261 	  36.5000	 0.00174 	  36.5000	 0.00124 	   0.1825	 0.72620 	 0.000196	 0.00000 	 0.000196	 0.00000 	   3.6500	 0.00809 	   3.6500	 0.07185 
	  37	   2.5235	 0.00713 	  12.6174	 0.00410 	   1.2617	 0.01370 	  37.5000	 0.00173 	  37.5000	 0.00124 	   0.1875	 0.74234 	 0.000200	 0.00000 	 0.000200	 0.00000 	   3.7500	 0.00867 	   3.7500	 0.06567 
	  38	   2.5908	 0.00736 	  12.9539	 0.00411 	   1.2954	 0.01485 	  38.5000	 0.00172 	  38.5000	 0.00125 	   0.1925	 0.74107 	 0.000203	 0.00000 	 0.000203	 0.00000 	   3.8500	 0.00982 	   3.8500	 0.05550 
	  39	   2.6581	 0.00759 	  13.2904	 0.00412 	   1.3290	 0.01605 	  39.5000	 0.00170 	  39.5000	 0.00124 	   0.1975	 0.75849 	 0.000207	 0.00000 	 0.000207	 0.00000 	   3.9500	 0.01033 	   3.9500	 0.05329 
	  40	   2.7254	 0.00782 	  13.6268	 0.00413 	   1.3627	 0.01730 	  40.5000	 0.00167 	  40.5000	 0.00123 	   0.2025	 0.74362 	 0.000211	 0.00000 	 0.000211	 0.00000 	   4.0500	 0.01064 	   4.0500	 0.04689 
	  41	   2.7927	 0.00806 	  13.9633	 0.00413 	   1.3963	 0.01860 	  41.5000	 0.00166 	  41.5000	 0.00122 	   0.2075	 0.75679 	 0.000215	 0.00000 	 0.000215	 0.00000 	   4.1500	 0.01162 	   4.1500	 0.04198 
	  42	   2.8599	 0.00830 	  14.2997	 0.00414 	   1.4300	 0.01995 	  42.5000	 0.00165 	  42.5000	 0.00121 	   0.2125	 0.74914 	 0.000219	 0.00000 	 0.000219	 0.00000 	   4.2500	 0.01128 	   4.2500	 0.03659 
	  43	   2.9272	 0.00855 	  14.6362	 0.00414 	   1.4636	 0.02135 	  43.5000	 0.00165 	  43.5000	 0.00119 	   0.2175	 0.76742 	 0.000223	 0.00000 	 0.000223	 0.00000 	   4.3500	 0.01288 	   4.3500	 0.03421 
	  44	   2.9945	 0.00879 	  14.9727	 0.00414 	   1.4973	 0.02279 	  44.5000	 0.00165 	  44.5000	 0.00118 	   0.2225	 0.81203 	 0.000227	 0.00000 	 0.000227	 0.00000 	   4.4500	 0.01362 	   4.4500	 0.03221 
	  45	   3.0618	 0.00903 	  15.3091	 0.00415 	   1.5309	 0.02428 	  45.5000	 0.00164 	  45.5000	 0.00117 	   0.2275	 0.76954 	 0.000231	 0.00000 	 0.000231	 0.00000 	   4.5500	 0.01311 	   4.5500	 0.02567 
	  46	   3.1291	 0.00928 	  15.6456	 0.00414 	   1.5646	 0.02581 	  46.5000	 0.00163 	  46.5000	 0.00117 	   0.2325	 0.78101 	 0.000236	 0.00000 	 0.000236	 0.00000 	   4.6500	 0.01402 	   4.6500	 0.02316 
	  47	   3.1964	 0.00952 	  15.9821	 0.00414 	   1.5982	 0.02739 	  47.5000	 0.00162 	  47.5000	 0.00116 	   0.2375	 0.79461 	 0.000240	 0.00000 	 0.000240	 0.00000 	   4.7500	 0.01579 	   4.7500	 0.02288 
	  48	   3.2637	 0.00977 	  16.3185	 0.00414 	   1.6319	 0.02901 	  48.5000	 0.00161 	  48.5000	 0.00116 	   0.2425	 0.82223 	 0.000244	 0.00000 	 0.000244	 0.00000 	   4.8500	 0.01528 	   4.8500	 0.01791 
	  49	   3.3310	 0.01001 	  16.6550	 0.00414 	   1.6655	 0.03066 	  49.5000	 0.00160 	  49.5000	 0.00115 	   0.2475	 0.76954 	 0.000249	 0.00000 	 0.000249	 0.00000 	   4.9500	 0.01513 	   4.9500	 0.01955 
	  50	   3.3983	 0.01025 	  16.9915	 0.00413 	   1.6991	 0.03236 	  50.5000	 0.00159 	  50.5000	 0.00114 	   0.2525	 0.81501 	 0.000254	 0.00000 	 0.000254	 0.00000 	   5.0500	 0.01672 	   5.0500	 0.01500 
	  51	   3.4656	 0.01049 	  17.3279	 0.00413 	   1.7328	 0.03409 	  51.5000	 0.00159 	  51.5000	 0.00114 	   0.2575	 0.82733 	 0.000258	 0.00000 	 0.000258	 0.00000 	   5.1500	 0.01572 	   5.1500	 0.01547 
	  52	   3.5329	 0.01073 	  17.6644	 0.00412 	   1.7664	 0.03586 	  52.5000	 0.00158 	  52.5000	 0.00113 	   0.2625	 0.79121 	 0.000263	 0.00000 	 0.000263	 0.00000 	   5.2500	 0.01670 	   5.2500	 0.01356 
	  53	   3.6002	 0.01096 	  18.0009	 0.00412 	   1.8001	 0.03766 	  53.5000	 0.00157 	  53.5000	 0.00113 	   0.2675	 0.81798 	 0.000268	 0.00000 	 0.000268	 0.00000 	   5.3500	 0.01734 	   5.3500	 0.01203 
	  54	   3.6675	 0.01120 	  18.3373	 0.00411 	   1.8337	 0.03949 	  54.5000	 0.00156 	  54.5000	 0.00113 	   0.2725	 0.82605 	 0.000273	 0.00000 	 0.000273	 0.00000 	   5.4500	 0.01687 	   5.4500	 0.01086 
	  55	   3.7348	 0.01143 	  18.6738	 0.00411 	   1.8674	 0.04135 	  55.5000	 0.00153 	  55.5000	 0.00112 	   0.2775	 0.84135 	 0.000278	 0.00000 	 0.000278	 0.00000 	   5.5500	 0.01819 	   5.5500	 0.00986 
	  56	   3.8020	 0.01166 	  19.0102	 0.00410 	   1.9010	 0.04323 	  56.5000	 0.00151 	  56.5000	 0.00111 	   0.2825	 0.86260 	 0.000283	 0.00000 	 0.000283	 0.00000 	   5.6500	 0.01942 	   5.6500	 0.00865 
	  57	   3.8693	 0.01190 	  19.3467	 0.00409 	   1.9347	 0.04514 	  57.5000	 0.00148 	  57.5000	 0.00111 	   0.2875	 0.80693 	 0.000288	 0.00000 	 0.000288	 0.00000 	   5.7500	 0.01946 	   5.7500	 0.00775 
	  58	   3.9366	 0.01212 	  19.6832	 0.00408 	   1.9683	 0.04708 	  58.5000	 0.00146 	  58.5000	 0.00111 	   0.2925	 0.86812 	 0.000294	 0.00000 	 0.000294	 0.00000 	   5.8500	 0.01987 	   5.8500	 0.00765 
	  59	   4.0039	 0.01235 	  20.0196	 0.00408 	   2.0020	 0.04903 	  59.5000	 0.00145 	  59.5000	 0.00110 	   0.2975	 0.86685 	 0.000299	 0.00000 	 0.000299	 0.00000 	   5.9500	 0.01999 	   5.9500	 0.00659 
	  60	   4.0712	 0.01258 	  20.3561	 0.00407 	   2.0356	 0.05100 	  60.5000	 0.00144 	  60.5000	 0.00110 	   0.3025	 0.90254 	 0.000305	 0.00000 	 0.000305	 0.00000 	   6.0500	 0.02237 	   6.0500	 0.00625 
	  61	   4.1385	 0.01280 	  20.6926	 0.00406 	   2.0693	 0.05299 	  61.5000	 0.00143 	  61.5000	 0.00109 	   0.3075	 0.93441 	 0.000310	 0.00000 	 0.000310	 0.00000 	   6.1500	 0.02312 	   6.1500	 0.00465 
	  62	   4.2058	 0.01302 	  21.0290	 0.00405 	   2.1029	 0.05499 	  62.5000	 0.00142 	  62.5000	 0.00110 	   0.3125	 0.95991 	 0.000316	 0.00000 	 0.000316	 0.00000 	   6.2500	 0.02244 	   6.2500	 0.00508 
	  63	   4.2731	 0.01324 	  21.3655	 0.00404 	   2.1365	 0.05700 	  63.5000	 0.00141 	  63.5000	 0.00110 	   0.3175	 0.93314 	 0.000322	 0.00000 	 0.000322	 0.00000 	   6.3500	 0.02067 	   6.3500	 0.00453 
	  64	   4.3404	 0.01346 	  21.7020	 0.00404 	   2.1702	 0.05902 	  64.5000	 0.00140 	  64.5000	 0.00111 	   0.3225	 0.95481 	 0.000328	 0.00000 	 0.000328	 0.00000 	   6.4500	 0.02318 	   6.4500	 0.00438 
	  65	   4.4077	 0.01367 	  22.0384	 0.00403 	   2.2038	 0.06105 	  65.5000	 0.00139 	  65.5000	 0.00111 	   0.3275	 0.96373 	 0.000334	 0.00000 	 0.000334	 0.00000 	   6.5500	 0.02231 	   6.5500	 0.00346 
	  66	   4.4750	 0.01389 	  22.3749	 0.00402 	   2.2375	 0.06308 	  66.5000	 0.00138 	  66.5000	 0.00111 	   0.3325	 1.02322 	 0.000340	 0.00000 	 0.000340	 0.00000 	   6.6500	 0.02392 	   6.6500	 0.00368 
	  67	   4.5423	 0.01410 	  22.7114	 0.00401 	   2.2711	 0.06512 	  67.5000	 0.00137 	  67.5000	 0.00110 	   0.3375	 1.00070 	 0.000347	 0.00000 	 0.000347	 0.00000 	   6.7500	 0.02482 	   6.7500	 0.00353 
	  68	   4.6096	 0.01431 	  23.0478	 0.00400 	   2.3048	 0.06715 	  68.5000	 0.00137 	  68.5000	 0.00110 	   0.3425	 1.01005 	 0.000353	 0.00000 	 0.000353	 0.00000 	   6.8500	 0.02278 	   6.8500	 0.00353 
	  69	   4.6769	 0.01451 	  23.3843	 0.00399 	   2.3384	 0.06918 	  69.5000	 0.00136 	  69.5000	 0.00110 	   0.3475	 1.04149 	 0.000360	 0.00000 	 0.000360	 0.00000 	   6.9500	 0.02403 	   6.9500	 0.00283 
	  70	   4.7442	 0.01472 	  23.7208	 0.00398 	   2.3721	 0.07121 	  70.5000	 0.00135 	  70.5000	 0.00109 	   0.3525	 1.01302 	 0.000366	 0.00000 	 0.000366	 0.00000 	   7.0500	 0.02435 	   7.0500	 0.00221 
	  71	   4.8114	 0.01492 	  24.0572	 0.00397 	   2.4057	 0.07323 	  71.5000	 0.00133 	  71.5000	 0.00109 	   0.3575	 1.05636 	 0.000373	 0.00000 	 0.000373	 0.00000 	   7.1500	 0.02637 	   7.1500	 0.00215 
	  72	   4.8787	 0.01512 	  24.3937	 0.00396 	   2.4394	 0.07525 	  72.5000	 0.00132 	  72.5000	 0.00109 	   0.3625	 1.01430 	 0.000380	 0.00000 	 0.000380	 0.00000 	   7.2500	 0.02550 	   7.2500	 0.00206 
	  73	   4.9460	 0.01531 	  24.7301	 0.00396 	   2.4730	 0.07725 	  73.5000	 0.00131 	  73.5000	 0.00110 	   0.3675	 1.05339 	 0.000387	 0.00000 	 0.000387	 0.00000 	   7.3500	 0.02564 	   7.3500	 0.00178 
	  74	   5.0133	 0.01551 	  25.0666	 0.00395 	   2.5067	 0.07924 	  74.5000	 0.00131 	  74.5000	 0.00110 	   0.3725	 1.06529 	 0.000394	 0.00000 	 0.000394	 0.00000 	   7.4500	 0.02524 	   7.4500	 0.00204 
	  75	   5.0806	 0.01570 	  25.4031	 0.00394 	   2.5403	 0.08122 	  75.5000	 0.00132 	  75.5000	 0.00111 	   0.3775	 1.04404 	 0.000402	 0.00000 	 0.000402	 0.00000 	   7.5500	 0.02558 	   7.5500	 0.00115 
	  76	   5.1479	 0.01589 	  25.7395	 0.00393 	   2.5740	 0.08319 	  76.5000	 0.00132 	  76.5000	 0.00111 	   0.3825	 1.09886 	 0.000409	 0.00000 	 0.000409	 0.00000 	   7.6500	 0.02611 	   7.6500	 0.00174 
	  77	   5.2152	 0.01607 	  26.0760	 0.00392 	   2.6076	 0.08513 	  77.5000	 0.00132 	  77.5000	 0.00111 	   0.3875	 1.09291 	 0.000417	 0.00000 	 0.000417	 0.00000 	   7.7500	 0.02741 	   7.7500	 0.00149 
	  78	   5.2825	 0.01625 	  26.4125	 0.00391 	   2.6412	 0.08706 	  78.5000	 0.00132 	  78.5000	 0.00111 	   0.3925	 1.12095 	 0.000425	 0.00000 	 0.000425	 0.00000 	   7.8500	 0.02703 	   7.8500	 0.00142 
	  79	   5.3498	 0.01643 	  26.7489	 0.00390 	   2.6749	 0.08897 	  79.5000	 0.00132 	  79.5000	 0.00111 	   0.3975	 1.07549 	 0.000433	 0.00000 	 0.000433	 0.00000 	   7.9500	 0.02749 	   7.9500	 0.00119 
	  80	   5.4171	 0.01661 	  27.0854	 0.00389 	   2.7085	 0.09085 	  80.5000	 0.00130 	  80.5000	 0.00110 	   0.4025	 1.08568 	 0.000441	 0.00000 	 0.000441	 0.00000 	   8.0500	 0.02817 	   8.0500	 0.00091 
	  81	   5.4844	 0.01678 	  27.4219	 0.00388 	   2.7422	 0.09272 	  81.5000	 0.00129 	  81.5000	 0.00110 	   0.4075	 1.13328 	 0.000449	 0.00000 	 0.000449	 0.00000 	   8.1500	 0.02620 	   8.1500	 0.00072 
	  82	   5.5517	 0.01695 	  27.7583	 0.00387 	   2.7758	 0.09455 	  82.5000	 0.00127 	  82.5000	 0.00110 	   0.4125	 1.13965 	 0.000457	 0.00000 	 0.000457	 0.00000 	   8.2500	 0.02892 	   8.2500	 0.00096 
	  83	   5.6190	 0.01712 	  28.0948	 0.00386 	   2.8095	 0.09637 	  83.5000	 0.00126 	  83.5000	 0.00110 	   0.4175	 1.14602 	 0.000466	 0.00000 	 0.000466	 0.00000 	   8.3500	 0.02892 	   8.3500	 0.00100 
	  84	   5.6863	 0.01728 	  28.4313	 0.00385 	   2.8431	 0.09815 	  84.5000	 0.00125 	  84.5000	 0.00110 	   0.4225	 1.13668 	 0.000474	 0.00000 	 0.000474	 0.00000 	   8.4500	 0.02949 	   8.4500	 0.00066 
	  85	   5.7535	 0.01744 	  28.7677	 0.00384 	   2.8768	 0.09991 	  85.5000	 0.00124 	  85.5000	 0.00110 	   0.4275	 1.12605 	 0.000483	 0.00000 	 0.000483	 0.00000 	   8.5500	 0.02947 	   8.5500	 0.00068 
	  86	   5.8208	 0.01760 	  29.1042	 0.00384 	   2.9104	 0.10163 	  86.5000	 0.00123 	  86.5000	 0.00111 	   0.4325	 1.16175 	 0.000492	 0.00000 	 0.000492	 0.00000 	   8.6500	 0.02966 	   8.6500	 0.00085 
	  87	   5.8881	 0.01775 	  29.4406	 0.00383 	   2.9441	 0.10333 	  87.5000	 0.00123 	  87.5000	 0.00111 	   0.4375	 1.21231 	 0.000501	 0.00000 	 0.000501	 0.00000 	   8.7500	 0.02773 	   8.7500	 0.00068 
	  88	   5.9554	 0.01790 	  29.7771	 0.00382 	   2.9777	 0.10499 	  88.5000	 0.00122 	  88.5000	 0.00111 	   0.4425	 1.20466 	 0.000511	 0.00000 	 0.000511	 0.00000 	   8.8500	 0.02860 	   8.8500	 0.00059 
	  89	   6.0227	 0.01805 	  30.1136	 0.00381 	   3.0114	 0.10662 	  89.5000	 0.00122 	  89.5000	 0.00111 	   0.4475	 1.20169 	 0.000520	 0.00000 	 0.000520	 0.00000 	   8.9500	 0.02892 	   8.9500	 0.00053 
	  90	   6.0900	 0.01819 	  30.4500	 0.00380 	   3.0450	 0.10822 	  90.5000	 0.00122 	  90.5000	 0.00111 	   0.4525	 1.26543 	 0.000530	 0.00000 	 0.000530	 0.00000 	   9.0500	 0.02845 	   9.0500	 0.00042 
	  91	   6.1573	 0.01833 	  30.7865	 0.00379 	   3.0787	 0.10978 	  91.5000	 0.00122 	  91.5000	 0.00111 	   0.4575	 1.24078 	 0.000540	 0.00000 	 0.000540	 0.00000 	   9.1500	 0.02881 	   9.1500	 0.00025 
	  92	   6.2246	 0.01847 	  31.1230	 0.00378 	   3.1123	 0.11131 	  92.5000	 0.00121 	  92.5000	 0.00111 	   0.4625	 1.30240 	 0.000550	 0.00000 	 0.000550	 0.00000 	   9.2500	 0.02919 	   9.2500	 0.00036 
	  93	   6.2919	 0.01860 	  31.4594	 0.00377 	   3.1459	 0.11280 	  93.5000	 0.00121 	  93.5000	 0.00111 	   0.4675	 1.25608 	 0.000560	 0.00000 	 0.000560	 0.00000 	   9.3500	 0.02843 	   9.3500	 0.00057 
	  94	   6.3592	 0.01873 	  31.7959	 0.00377 	   3.1796	 0.11425 	  94.5000	 0.00121 	  94.5000	 0.00112 	   0.4725	 1.33469 	 0.000570	 0.00000 	 0.000570	 0.00000 	   9.4500	 0.03068 	   9.4500	 0.00032 
	  95	   6.4265	 0.01886 	  32.1324	 0.00376 	   3.2132	 0.11567 	  95.5000	 0.00121 	  95.5000	 0.00111 	   0.4775	 1.30834 	 0.000581	 0.00000 	 0.000581	 0.00000 	   9.5500	 0.03117 	   9.5500	 0.00045 
	  96	   6.4938	 0.01898 	  32.4688	 0.00375 	   3.2469	 0.11704 	  96.5000	 0.00121 	  96.5000	 0.00111 	   0.4825	 1.30919 	 0.000592	 0.00000 	 0.000592	 0.00000 	   9.6500	 0.03006 	   9.6500	 0.00023 
	  97	   6.5611	 0.01910 	  32.8053	 0.00374 	   3.2805	 0.11838 	  97.5000	 0.00121 	  97.5000	 0.00111 	   0.4875	 1.35509 	 0.000603	 0.00000 	 0.000603	 0.00000 	   9.7500	 0.02979 	   9.7500	 0.00025 
	  98	   6.6284	 0.01921 	  33.1418	 0.00373 	   3.3142	 0.11968 	  98.5000	 0.00120 	  98.5000	 0.00111 	   0.4925	 1.32662 	 0.000614	 0.00000 	 0.000614	 0.00000 	   9.8500	 0.03104 	   9.8500	 0.00015 
	  99	   6.6956	 0.01933 	  33.4782	 0.00372 	   3.3478	 0.12094 	  99.5000	 0.00120 	  99.5000	 0.00111 	   0.4975	 1.31344 	 0.000625	 0.00000 	 0.000625	 0.00000 	   9.9500	 0.02858 	   9.9500	 0.00028 
	 100	   6.7629	 0.01944 	  33.8147	 0.00371 	   3.3815	 0.12216 	 100.5000	 0.00120 	 100.5000	 0.00111 	   0.5025	 1.30877 	 0.000637	 0.00000 	 0.000637	 0.00000 	  10.0500	 0.02885 	  10.0500	 0.00025 
	 101	   6.8302	 0.01954 	  34.1512	 0.00371 	   3.4151	 0.12334 	 101.5000	 0.00119 	 101.5000	 0.00111 	   0.5075	 1.33724 	 0.000649	 0.00000 	 0.000649	 0.00000 	  10.1500	 0.02968 	  10.1500	 0.00019 
	 102	   6.8975	 0.01965 	  34.4876	 0.00370 	   3.4488	 0.12448 	 102.5000	 0.00118 	 102.5000	 0.00111 	   0.5125	 1.30877 	 0.000661	 0.00000 	 0.000661	 0.00000 	  10.2500	 0.02919 	  10.2500	 0.00011 
	 103	   6.9648	 0.01975 	  34.8241	 0.00369 	   3.4824	 0.12558 	 103.5000	 0.00118 	 103.5000	 0.00112 	   0.5175	 1.34446 	 0.000673	 0.00000 	 0.000673	 0.00000 	  10.3500	 0.03212 	  10.3500	 0.00030 
	 104	   7.0321	 0.01985 	  35.1605	 0.00368 	   3.5161	 0.12664 	 104.5000	 0.00117 	 104.5000	 0.00112 	   0.5225	 1.33384 	 0.000685	 0.00000 	 0.000685	 0.00000 	  10.4500	 0.03280 	  10.4500	 0.00008 
	 105	   7.0994	 0.01994 	  35.4970	 0.00367 	   3.5497	 0.12765 	 105.5000	 0.00117 	 105.5000	 0.00113 	   0.5275	 1.34914 	 0.000698	 0.00000 	 0.000698	 0.00000 	  10.5500	 0.02947 	  10.5500	 0.00023 
	 106	   7.1667	 0.02003 	  35.8335	 0.00367 	   3.5833	 0.12863 	 106.5000	 0.00116 	 106.5000	 0.00114 	   0.5325	 1.27987 	 0.000711	 0.00000 	 0.000711	 0.00000 	  10.6500	 0.02864 	  10.6500	 0.00025 
	 107	   7.2340	 0.02012 	  36.1699	 0.00366 	   3.6170	 0.12956 	 107.5000	 0.00116 	 107.5000	 0.00114 	   0.5375	 1.31727 	 0.000724	 0.00000 	 0.000724	 0.00000 	  10.7500	 0.02919 	  10.7500	 0.00025 
	 108	   7.3013	 0.02021 	  36.5064	 0.00365 	   3.6506	 0.13046 	 108.5000	 0.00115 	 108.5000	 0.00115 	   0.5425	 1.31727 	 0.000738	 0.00000 	 0.000738	 0.00000 	  10.8500	 0.03181 	  10.8500	 0.00015 
	 109	   7.3686	 0.02029 	  36.8429	 0.00364 	   3.6843	 0.13131 	 109.5000	 0.00115 	 109.5000	 0.00116 	   0.5475	 1.29262 	 0.000752	 0.00000 	 0.000752	 0.00000 	  10.9500	 0.02894 	  10.9500	 0.00017 
	 110	   7.4359	 0.02037 	  37.1793	 0.00364 	   3.7179	 0.13213 	 110.5000	 0.00114 	 110.5000	 0.00116 	   0.5525	 1.30877 	 0.000766	 0.00000 	 0.000766	 0.00000 	  11.0500	 0.02966 	  11.0500	 0.00017 
	 111	   7.5032	 0.02045 	  37.5158	 0.00363 	   3.7516	 0.13290 	 111.5000	 0.00114 	 111.5000	 0.00116 	   0.5575	 1.29220 	 0.000780	 0.00000 	 0.000780	 0.00000 	  11.1500	 0.03066 	  11.1500	 0.00013 
	 112	   7.5705	 0.02053 	  37.8523	 0.00362 	   3.7852	 0.13364 	 112.5000	 0.00114 	 112.5000	 0.00116 	   0.5625	 1.25650 	 0.000794	 0.00000 	 0.000794	 0.00000 	  11.2500	 0.02977 	  11.2500	 0.00004 
	 113	   7.6377	 0.02060 	  38.1887	 0.00361 	   3.8189	 0.13433 	 113.5000	 0.00113 	 113.5000	 0.00115 	   0.5675	 1.26925 	 0.000809	 0.00000 	 0.000809	 0.00000 	  11.3500	 0.02934 	  11.3500	 0.00006 
	 114	   7.7050	 0.02067 	  38.5252	 0.00361 	   3.8525	 0.13499 	 114.5000	 0.00113 	 114.5000	 0.00115 	   0.5725	 1.29772 	 0.000824	 0.00000 	 0.000824	 0.00000 	  11.4500	 0.02906 	  11.4500	 0.00006 
	 115	   7.7723	 0.02074 	  38.8617	 0.00360 	   3.8862	 0.13561 	 115.5000	 0.00114 	 115.5000	 0.00114 	   0.5775	 1.25353 	 0.000839	 0.00000 	 0.000839	 0.00000 	  11.5500	 0.03059 	  11.5500	 0.00006 
	 116	   7.8396	 0.02080 	  39.1981	 0.00359 	   3.9198	 0.13619 	 116.5000	 0.00114 	 116.5000	 0.00114 	   0.5825	 1.27563 	 0.000855	 0.00000 	 0.000855	 0.00000 	  11.6500	 0.03147 	  11.6500	 0.00004 
	 117	   7.9069	 0.02087 	  39.5346	 0.00359 	   3.9535	 0.13673 	 117.5000	 0.00114 	 117.5000	 0.00114 	   0.5875	 1.26713 	 0.000871	 0.00000 	 0.000871	 0.00000 	  11.7500	 0.03074 	  11.7500	 0.00000 
	 118	   7.9742	 0.02093 	  39.8711	 0.00358 	   3.9871	 0.13723 	 118.5000	 0.00113 	 118.5000	 0.00114 	   0.5925	 1.30367 	 0.000887	 0.00000 	 0.000887	 0.00000 	  11.8500	 0.03023 	  11.8500	 0.00021 
	 119	   8.0415	 0.02099 	  40.2075	 0.00357 	   4.0208	 0.13770 	 119.5000	 0.00113 	 119.5000	 0.00114 	   0.5975	 1.27818 	 0.000904	 0.00000 	 0.000904	 0.00000 	  11.9500	 0.02649 	  11.9500	 0.00004 
	 120	   8.1088	 0.02104 	  40.5440	 0.00357 	   4.0544	 0.13813 	 120.5000	 0.00112 	 120.5000	 0.00113 	   0.6025	 1.23101 	 0.000920	 0.00000 	 0.000920	 0.00000 	  12.0500	 0.02889 	  12.0500	 0.00008 
	 121	   8.1761	 0.02110 	  40.8804	 0.00356 	   4.0880	 0.13853 	 121.5000	 0.00111 	 121.5000	 0.00113 	   0.6075	 1.24461 	 0.000938	 0.00000 	 0.000938	 0.00000 	  12.1500	 0.03064 	  12.1500	 0.00004 
	 122	   8.2434	 0.02115 	  41.2169	 0.00355 	   4.1217	 0.13889 	 122.5000	 0.00110 	 122.5000	 0.00112 	   0.6125	 1.25098 	 0.000955	 0.00000 	 0.000955	 0.00000 	  12.2500	 0.02762 	  12.2500	 0.00004 
	 123	   8.3107	 0.02120 	  41.5534	 0.00355 	   4.1553	 0.13921 	 123.5000	 0.00110 	 123.5000	 0.00112 	   0.6175	 1.24333 	 0.000973	 0.00000 	 0.000973	 0.00000 	  12.3500	 0.02628 	  12.3500	 0.00002 
	 124	   8.3780	 0.02125 	  41.8898	 0.00354 	   4.1890	 0.13951 	 124.5000	 0.00109 	 124.5000	 0.00112 	   0.6225	 1.22931 	 0.000991	 0.00000 	 0.000991	 0.00000 	  12.4500	 0.02968 	  12.4500	 0.00002 
	 125	   8.4453	 0.02129 	  42.2263	 0.00353 	   4.2226	 0.13976 	 125.5000	 0.00108 	 125.5000	 0.00111 	   0.6275	 1.24886 	 0.001009	 0.00000 	 0.001009	 0.00000 	  12.5500	 0.02811 	  12.5500	 0.00000 
	 126	   8.5126	 0.02134 	  42.5628	 0.00353 	   4.2563	 0.13999 	 126.5000	 0.00108 	 126.5000	 0.00111 	   0.6325	 1.24376 	 0.001028	 0.00000 	 0.001028	 0.00000 	  12.6500	 0.02985 	  12.6500	 0.00008 
	 127	   8.5798	 0.02138 	  42.8992	 0.00352 	   4.2899	 0.14018 	 127.5000	 0.00108 	 127.5000	 0.00111 	   0.6375	 1.20211 	 0.001047	 0.00000 	 0.001047	 0.00000 	  12.7500	 0.02805 	  12.7500	 0.00002 
	 128	   8.6471	 0.02142 	  43.2357	 0.00351 	   4.3236	 0.14035 	 128.5000	 0.00108 	 128.5000	 0.00110 	   0.6425	 1.21359 	 0.001067	 0.00000 	 0.001067	 0.00000 	  12.8500	 0.03059 	  12.8500	 0.00000 
	 129	   8.7144	 0.02146 	  43.5722	 0.00351 	   4.3572	 0.14048 	 129.5000	 0.00108 	 129.5000	 0.00110 	   0.6475	 1.20211 	 0.001086	 0.00000 	 0.001086	 0.00000 	  12.9500	 0.02641 	  12.9500	 0.00000 
	 130	   8.7817	 0.02149 	  43.9086	 0.00350 	   4.3909	 0.14058 	 130.5000	 0.00108 	 130.5000	 0.00110 	   0.6525	 1.14815 	 0.001107	 0.00000 	 0.001107	 0.00000 	  13.0500	 0.02798 	  13.0500	 0.00000 
	 131	   8.8490	 0.02153 	  44.2451	 0.00349 	   4.4245	 0.14065 	 131.5000	 0.00108 	 131.5000	 0.00110 	   0.6575	 1.16005 	 0.001127	 0.00000 	 0.001127	 0.00000 	  13.1500	 0.02811 	  13.1500	 0.00004 
	 132	   8.9163	 0.02156 	  44.5816	 0.00349 	   4.4582	 0.14069 	 132.5000	 0.00108 	 132.5000	 0.00109 	   0.6625	 1.17109 	 0.001148	 0.00000 	 0.001148	 0.00000 	  13.2500	 0.02843 	  13.2500	 0.00002 
	 133	   8.9836	 0.02160 	  44.9180	 0.00348 	   4.4918	 0.14070 	 133.5000	 0.00109 	 133.5000	 0.00109 	   0.6675	 1.17874 	 0.001169	 0.00000 	 0.001169	 0.00000 	  13.3500	 0.02864 	  13.3500	 0.00000 
	 134	   9.0509	 0.02163 	  45.2545	 0.00348 	   4.5254	 0.14069 	 134.5000	 0.00109 	 134.5000	 0.00109 	   0.6725	 1.20126 	 0.001191	 0.00000 	 0.001191	 0.00000 	  13.4500	 0.02743 	  13.4500	 0.00002 
	 135	   9.1182	 0.02165 	  45.5909	 0.00347 	   4.5591	 0.14065 	 135.5000	 0.00109 	 135.5000	 0.00109 	   0.6775	 1.13965 	 0.001213	 0.00000 	 0.001213	 0.00000 	  13.5500	 0.02754 	  13.5500	 0.00004 
	 136	   9.1855	 0.02168 	  45.9274	 0.00347 	   4.5927	 0.14058 	 136.5000	 0.00109 	 136.5000	 0.00108 	   0.6825	 1.17322 	 0.001236	 0.00000 	 0.001236	 0.00000 	  13.6500	 0.02717 	  13.6500	 0.00004 
	 137	   9.2528	 0.02171 	  46.2639	 0.00346 	   4.6264	 0.14049 	 137.5000	 0.00109 	 137.5000	 0.00109 	   0.6875	 1.16557 	 0.001259	 0.00000 	 0.001259	 0.00000 	  13.7500	 0.02775 	  13.7500	 0.00000 
	 138	   9.3201	 0.02173 	  46.6003	 0.00345 	   4.6600	 0.14037 	 138.5000	 0.00109 	 138.5000	 0.00109 	   0.6925	 1.13583 	 0.001282	 0.00000 	 0.001282	 0.00000 	  13.8500	 0.02802 	  13.8500	 0.00000 
	 139	   9.3874	 0.02175 	  46.9368	 0.00345 	   4.6937	 0.14023 	 139.5000	 0.00109 	 139.5000	 0.00109 	   0.6975	 1.14602 	 0.001306	 0.00000 	 0.001306	 0.00000 	  13.9500	 0.02715 	  13.9500	 0.00000 
	 140	   9.4547	 0.02178 	  47.2733	 0.00344 	   4.7273	 0.14006 	 140.5000	 0.00108 	 140.5000	 0.00109 	   0.7025	 1.14730 	 0.001330	 0.00000 	 0.001330	 0.00000 	  14.0500	 0.02858 	  14.0500	 0.00002 
	 141	   9.5219	 0.02180 	  47.6097	 0.00344 	   4.7610	 0.13987 	 141.5000	 0.00108 	 141.5000	 0.00109 	   0.7075	 1.10948 	 0.001355	 0.00000 	 0.001355	 0.00000 	  14.1500	 0.02654 	  14.1500	 0.00002 
	 142	   9.5892	 0.02181 	  47.9462	 0.00343 	   4.7946	 0.13966 	 142.5000	 0.00107 	 142.5000	 0.00109 	   0.7125	 1.05551 	 0.001380	 0.00000 	 0.001380	 0.00000 	  14.2500	 0.02607 	  14.2500	 0.00004 
	 143	   9.6565	 0.02183 	  48.2827	 0.00343 	   4.8283	 0.13943 	 143.5000	 0.00107 	 143.5000	 0.00109 	   0.7175	 1.09248 	 0.001406	 0.00000 	 0.001406	 0.00000 	  14.3500	 0.02966 	  14.3500	 0.00008 
	 144	   9.7238	 0.02185 	  48.6191	 0.00342 	   4.8619	 0.13917 	 144.5000	 0.00107 	 144.5000	 0.00109 	   0.7225	 1.10396 	 0.001432	 0.00000 	 0.001432	 0.00000 	  14.4500	 0.02698 	  14.4500	 0.00013 
	 145	   9.7911	 0.02186 	  48.9556	 0.00342 	   4.8956	 0.13890 	 145.5000	 0.00106 	 145.5000	 0.00109 	   0.7275	 1.09588 	 0.001459	 0.00000 	 0.001459	 0.00000 	  14.5500	 0.02554 	  14.5500	 0.00000 
	 146	   9.8584	 0.02188 	  49.2921	 0.00341 	   4.9292	 0.13860 	 146.5000	 0.00106 	 146.5000	 0.00109 	   0.7325	 1.02917 	 0.001486	 0.00000 	 0.001486	 0.00000 	  14.6500	 0.02917 	  14.6500	 0.00000 
	 147	   9.9257	 0.02189 	  49.6285	 0.00341 	   4.9629	 0.13828 	 147.5000	 0.00106 	 147.5000	 0.00109 	   0.7375	 1.03469 	 0.001514	 0.00000 	 0.001514	 0.00000 	  14.7500	 0.02771 	  14.7500	 0.00004 
	 148	   9.9930	 0.02190 	  49.9650	 0.00340 	   4.9965	 0.13795 	 148.5000	 0.00106 	 148.5000	 0.00109 	   0.7425	 1.00622 	 0.001542	 0.00000 	 0.001542	 0.00000 	  14.8500	 0.02562 	  14.8500	 0.00000 
	 149	  10.0603	 0.02191 	  50.3015	 0.00340 	   5.0301	 0.13759 	 149.5000	 0.00107 	 149.5000	 0.00109 	   0.7475	 0.98370 	 0.001570	 0.00000 	 0.001570	 0.00000 	  14.9500	 0.02503 	  14.9500	 0.00000 
	 150	  10.1276	 0.02192 	  50.6379	 0.00339 	   5.0638	 0.13722 	 150.5000	 0.00107 	 150.5000	 0.00109 	   0.7525	 1.01855 	 0.001600	 0.00000 	 0.001600	 0.00000 	  15.0500	 0.02666 	  15.0500	 0.00004 
	 151	  10.1949	 0.02193 	  50.9744	 0.00339 	   5.0974	 0.13683 	 151.5000	 0.00107 	 151.5000	 0.00108 	   0.7575	 0.99050 	 0.001629	 0.00000 	 0.001629	 0.00000 	  15.1500	 0.02664 	  15.1500	 0.00000 
	 152	  10.2622	 0.02194 	  51.3108	 0.00338 	   5.1311	 0.13643 	 152.5000	 0.00107 	 152.5000	 0.00108 	   0.7625	 1.00537 	 0.001660	 0.00000 	 0.001660	 0.00000 	  15.2500	 0.02598 	  15.2500	 0.00000 
	 153	  10.3295	 0.02194 	  51.6473	 0.00338 	   5.1647	 0.13601 	 153.5000	 0.00106 	 153.5000	 0.00108 	   0.7675	 0.92846 	 0.001690	 0.00000 	 0.001690	 0.00000 	  15.3500	 0.02715 	  15.3500	 0.00000 
	 154	  10.3968	 0.02195 	  51.9838	 0.00337 	   5.1984	 0.13557 	 154.5000	 0.00106 	 154.5000	 0.00108 	   0.7725	 0.90934 	 0.001722	 0.00000 	 0.001722	 0.00000 	  15.4500	 0.02779 	  15.4500	 0.00000 
	 155	  10.4640	 0.02195 	  52.3202	 0.00337 	   5.2320	 0.13512 	 155.5000	 0.00106 	 155.5000	 0.00107 	   0.7775	 0.96076 	 0.001754	 0.00000 	 0.001754	 0.00000 	  15.5500	 0.02664 	  15.5500	 0.00006 
	 156	  10.5313	 0.02196 	  52.6567	 0.00336 	   5.2657	 0.13465 	 156.5000	 0.00106 	 156.5000	 0.00107 	   0.7825	 0.92251 	 0.001786	 0.00000 	 0.001786	 0.00000 	  15.6500	 0.02601 	  15.6500	 0.00000 
	 157	  10.5986	 0.02196 	  52.9932	 0.00336 	   5.2993	 0.13417 	 157.5000	 0.00106 	 157.5000	 0.00107 	   0.7875	 0.85495 	 0.001820	 0.00000 	 0.001820	 0.00000 	  15.7500	 0.02509 	  15.7500	 0.00000 
	 158	  10.6659	 0.02196 	  53.3296	 0.00335 	   5.3330	 0.13367 	 158.5000	 0.00106 	 158.5000	 0.00106 	   0.7925	 0.88427 	 0.001854	 0.00000 	 0.001854	 0.00000 	  15.8500	 0.02615 	  15.8500	 0.00002 
	 159	  10.7332	 0.02196 	  53.6661	 0.00335 	   5.3666	 0.13316 	 159.5000	 0.00106 	 159.5000	 0.00106 	   0.7975	 0.85580 	 0.001888	 0.00000 	 0.001888	 0.00000 	  15.9500	 0.02649 	  15.9500	 0.00002 
	 160	  10.8005	 0.02196 	  54.0026	 0.00334 	   5.4003	 0.13264 	 160.5000	 0.00106 	 160.5000	 0.00105 	   0.8025	 0.83880 	 0.001923	 0.00000 	 0.001923	 0.00000 	  16.0500	 0.02348 	  16.0500	 0.00000 
	 161	  10.8678	 0.02196 	  54.3390	 0.00334 	   5.4339	 0.13211 	 161.5000	 0.00106 	 161.5000	 0.00105 	   0.8075	 0.86345 	 0.001959	 0.00000 	 0.001959	 0.00000 	  16.1500	 0.02499 	  16.1500	 0.00002 
	 162	  10.9351	 0.02196 	  54.6755	 0.00333 	   5.4675	 0.13156 	 162.5000	 0.00105 	 162.5000	 0.00105 	   0.8125	 0.80481 	 0.001995	 0.00000 	 0.001995	 0.00000 	  16.2500	 0.02541 	  16.2500	 0.00000 
	 163	  11.0024	 0.02195 	  55.0120	 0.00333 	   5.5012	 0.13100 	 163.5000	 0.00105 	 163.5000	 0.00104 	   0.8175	 0.79886 	 0.002032	 0.00000 	 0.002032	 0.00000 	  16.3500	 0.02635 	  16.3500	 0.00004 
	 164	  11.0697	 0.02195 	  55.3484	 0.00333 	   5.5348	 0.13044 	 164.5000	 0.00104 	 164.5000	 0.00104 	   0.8225	 0.81331 	 0.002070	 0.00000 	 0.002070	 0.00000 	  16.4500	 0.02573 	  16.4500	 0.00000 
	 165	  11.1370	 0.02195 	  55.6849	 0.00332 	   5.5685	 0.12986 	 165.5000	 0.00103 	 165.5000	 0.00104 	   0.8275	 0.79928 	 0.002109	 0.00000 	 0.002109	 0.00000 	  16.5500	 0.02688 	  16.5500	 0.00000 
	 166	  11.2043	 0.02194 	  56.0213	 0.00332 	   5.6021	 0.12927 	 166.5000	 0.00103 	 166.5000	 0.00104 	   0.8325	 0.78144 	 0.002148	 0.00000 	 0.002148	 0.00000 	  16.6500	 0.02758 	  16.6500	 0.00000 
	 167	  11.2716	 0.02194 	  56.3578	 0.00331 	   5.6358	 0.12867 	 167.5000	 0.00102 	 167.5000	 0.00103 	   0.8375	 0.75084 	 0.002188	 0.00000 	 0.002188	 0.00000 	  16.7500	 0.02422 	  16.7500	 0.00000 
	 168	  11.3389	 0.02193 	  56.6943	 0.00331 	   5.6694	 0.12806 	 168.5000	 0.00101 	 168.5000	 0.00103 	   0.8425	 0.75722 	 0.002228	 0.00000 	 0.002228	 0.00000 	  16.8500	 0.02675 	  16.8500	 0.00002 
	 169	  11.4061	 0.02192 	  57.0307	 0.00330 	   5.7031	 0.12745 	 169.5000	 0.00101 	 169.5000	 0.00102 	   0.8475	 0.71557 	 0.002270	 0.00000 	 0.002270	 0.00000 	  16.9500	 0.02581 	  16.9500	 0.00000 
	 170	  11.4734	 0.02191 	  57.3672	 0.00330 	   5.7367	 0.12682 	 170.5000	 0.00101 	 170.5000	 0.00102 	   0.8525	 0.71515 	 0.002312	 0.00000 	 0.002312	 0.00000 	  17.0500	 0.02295 	  17.0500	 0.00000 
	 171	  11.5407	 0.02191 	  57.7037	 0.00330 	   5.7704	 0.12619 	 171.5000	 0.00101 	 171.5000	 0.00102 	   0.8575	 0.72365 	 0.002355	 0.00000 	 0.002355	 0.00000 	  17.1500	 0.02312 	  17.1500	 0.00000 
	 172	  11.6080	 0.02190 	  58.0401	 0.00329 	   5.8040	 0.12555 	 172.5000	 0.00101 	 172.5000	 0.00101 	   0.8625	 0.70325 	 0.002399	 0.00000 	 0.002399	 0.00000 	  17.2500	 0.02535 	  17.2500	 0.00000 
	 173	  11.6753	 0.02189 	  58.3766	 0.00329 	   5.8377	 0.12490 	 173.5000	 0.00101 	 173.5000	 0.00101 	   0.8675	 0.67903 	 0.002443	 0.00000 	 0.002443	 0.00000 	  17.3500	 0.02445 	  17.3500	 0.00000 
	 174	  11.7426	 0.02188 	  58.7131	 0.00328 	   5.8713	 0.12425 	 174.5000	 0.00101 	 174.5000	 0.00101 	   0.8725	 0.64674 	 0.002489	 0.00000 	 0.002489	 0.00000 	  17.4500	 0.02318 	  17.4500	 0.00000 
	 175	  11.8099	 0.02187 	  59.0495	 0.00328 	   5.9050	 0.12359 	 175.5000	 0.00100 	 175.5000	 0.00100 	   0.8775	 0.63441 	 0.002535	 0.00000 	 0.002535	 0.00000 	  17.5500	 0.02292 	  17.5500	 0.00000 
	 176	  11.8772	 0.02185 	  59.3860	 0.00328 	   5.9386	 0.12292 	 176.5000	 0.00100 	 176.5000	 0.00100 	   0.8825	 0.63654 	 0.002582	 0.00000 	 0.002582	 0.00000 	  17.6500	 0.02524 	  17.6500	 0.00000 
	 177	  11.9445	 0.02184 	  59.7225	 0.00327 	   5.9722	 0.12225 	 177.5000	 0.00100 	 177.5000	 0.00100 	   0.8875	 0.63101 	 0.002630	 0.00000 	 0.002630	 0.00000 	  17.7500	 0.02399 	  17.7500	 0.00000 
	 178	  12.0118	 0.02183 	  60.0589	 0.00327 	   6.0059	 0.12157 	 178.5000	 0.00100 	 178.5000	 0.00100 	   0.8925	 0.59405 	 0.002679	 0.00000 	 0.002679	 0.00000 	  17.8500	 0.02388 	  17.8500	 0.00000 
	 179	  12.0791	 0.02182 	  60.3954	 0.00327 	   6.0395	 0.12089 	 179.5000	 0.00100 	 179.5000	 0.00100 	   0.8975	 0.57407 	 0.002729	 0.00000 	 0.002729	 0.00000 	  17.9500	 0.02184 	  17.9500	 0.00000 
	 180	  12.1464	 0.02180 	  60.7319	 0.00326 	   6.0732	 0.12020 	 180.5000	 0.00100 	 180.5000	 0.00100 	   0.9025	 0.56770 	 0.002780	 0.00000 	 0.002780	 0.00000 	  18.0500	 0.02299 	  18.0500	 0.00000 
	 181	  12.2137	 0.02179 	  61.0683	 0.00326 	   6.1068	 0.11951 	 181.5000	 0.00100 	 181.5000	 0.00100 	   0.9075	 0.56855 	 0.002831	 0.00000 	 0.002831	 0.00000 	  18.1500	 0.02312 	  18.1500	 0.00000 
	 182	  12.2810	 0.02177 	  61.4048	 0.00325 	   6.1405	 0.11881 	 182.5000	 0.00100 	 182.5000	 0.00100 	   0.9125	 0.58427 	 0.002884	 0.00000 	 0.002884	 0.00000 	  18.2500	 0.02465 	  18.2500	 0.00000 
	 183	  12.3482	 0.02176 	  61.7412	 0.00325 	   6.1741	 0.11811 	 183.5000	 0.00100 	 183.5000	 0.00100 	   0.9175	 0.53626 	 0.002938	 0.00000 	 0.002938	 0.00000 	  18.3500	 0.02386 	  18.3500	 0.00000 
	 184	  12.4155	 0.02174 	  62.0777	 0.00325 	   6.2078	 0.11740 	 184.5000	 0.00100 	 184.5000	 0.00100 	   0.9225	 0.53626 	 0.002992	 0.00000 	 0.002992	 0.00000 	  18.4500	 0.02271 	  18.4500	 0.00000 
	 185	  12.4828	 0.02173 	  62.4142	 0.00324 	   6.2414	 0.11670 	 185.5000	 0.00100 	 185.5000	 0.00100 	   0.9275	 0.50864 	 0.003048	 0.00000 	 0.003048	 0.00000 	  18.5500	 0.02403 	  18.5500	 0.00000 
	 186	  12.5501	 0.02171 	  62.7506	 0.00324 	   6.2751	 0.11599 	 186.5000	 0.00100 	 186.5000	 0.00100 	   0.9325	 0.53626 	 0.003105	 0.00000 	 0.003105	 0.00000 	  18.6500	 0.02314 	  18.6500	 0.00000 
	 187	  12.6174	 0.02169 	  63.0871	 0.00324 	   6.3087	 0.11527 	 187.5000	 0.00100 	 187.5000	 0.00100 	   0.9375	 0.52138 	 0.003162	 0.00000 	 0.003162	 0.00000 	  18.7500	 0.02356 	  18.7500	 0.00000 
	 188	  12.6847	 0.02168 	  63.4236	 0.00323 	   6.3424	 0.11456 	 188.5000	 0.00100 	 188.5000	 0.00100 	   0.9425	 0.49971 	 0.003221	 0.00000 	 0.003221	 0.00000 	  18.8500	 0.02382 	  18.8500	 0.00000 
	 189	  12.7520	 0.02166 	  63.7600	 0.00323 	   6.3760	 0.11384 	 189.5000	 0.00100 	 189.5000	 0.00101 	   0.9475	 0.47932 	 0.003281	 0.00000 	 0.003281	 0.00000 	  18.9500	 0.02335 	  18.9500	 0.00000 
	 190	  12.8193	 0.02164 	  64.0965	 0.00323 	   6.4096	 0.11312 	 190.5000	 0.00100 	 190.5000	 0.00101 	   0.9525	 0.46912 	 0.003342	 0.00000 	 0.003342	 0.00000 	  19.0500	 0.02269 	  19.0500	 0.00000 
	 191	  12.8866	 0.02162 	  64.4330	 0.00322 	   6.4433	 0.11239 	 191.5000	 0.00100 	 191.5000	 0.00101 	   0.9575	 0.45212 	 0.003404	 0.00000 	 0.003404	 0.00000 	  19.1500	 0.02399 	  19.1500	 0.00000 
	 192	  12.9539	 0.02160 	  64.7694	 0.00322 	   6.4769	 0.11167 	 192.5000	 0.00100 	 192.5000	 0.00100 	   0.9625	 0.44490 	 0.003467	 0.00000 	 0.003467	 0.00000 	  19.2500	 0.02354 	  19.2500	 0.00000 
	 193	  13.0212	 0.02158 	  65.1059	 0.00322 	   6.5106	 0.11095 	 193.5000	 0.00100 	 193.5000	 0.00100 	   0.9675	 0.41770 	 0.003532	 0.00000 	 0.003532	 0.00000 	  19.3500	 0.02295 	  19.3500	 0.00000 
	 194	  13.0885	 0.02156 	  65.4424	 0.00321 	   6.5442	 0.11022 	 194.5000	 0.00099 	 194.5000	 0.00100 	   0.9725	 0.43342 	 0.003597	 0.00000 	 0.003597	 0.00000 	  19.4500	 0.02273 	  19.4500	 0.00000 
	 195	  13.1558	 0.02154 	  65.7788	 0.00321 	   6.5779	 0.10949 	 195.5000	 0.00099 	 195.5000	 0.00100 	   0.9775	 0.43215 	 0.003664	 0.00000 	 0.003664	 0.00000 	  19.5500	 0.02203 	  19.5500	 0.00000 
	 196	  13.2231	 0.02152 	  66.1153	 0.00321 	   6.6115	 0.10877 	 196.5000	 0.00099 	 196.5000	 0.00099 	   0.9825	 0.43087 	 0.003733	 0.00000 	 0.003733	 0.00000 	  19.6500	 0.02261 	  19.6500	 0.00000 
	 197	  13.2904	 0.02150 	  66.4518	 0.00320 	   6.6452	 0.10804 	 197.5000	 0.00098 	 197.5000	 0.00099 	   0.9875	 0.38158 	 0.003802	 0.00000 	 0.003802	 0.00000 	  19.7500	 0.02127 	  19.7500	 0.00000 
	 198	  13.3576	 0.02148 	  66.7882	 0.00320 	   6.6788	 0.10731 	 198.5000	 0.00098 	 198.5000	 0.00099 	   0.9925	 0.35481 	 0.003873	 0.00000 	 0.003873	 0.00000 	  19.8500	 0.02112 	  19.8500	 0.00000 
	 199	  13.4249	 0.02146 	  67.1247	 0.00320 	   6.7125	 0.10658 	 199.5000	 0.00098 	 199.5000	 0.00099 	   0.9975	 0.38838 	 0.003945	 0.00000 	 0.003945	 0.00000 	  19.9500	 0.02035 	  19.9500	 0.00000 
	 200	  13.4922	 0.02144 	  67.4611	 0.00320 	   6.7461	 0.10585 	 200.5000	 0.00098 	 200.5000	 0.00099 	   1.0025	 0.36246 	 0.004018	 0.00000 	 0.004018	 0.00000 	  20.0500	 0.02035 	  20.0500	 0.00000 
	 201	  13.5595	 0.02142 	  67.7976	 0.00319 	   6.7798	 0.10513 	 201.5000	 0.00098 	 201.5000	 0.00099 	   1.0075	 0.37011 	 0.004093	 0.00000 	 0.004093	 0.00000 	  20.1500	 0.02163 	  20.1500	 0.00000 
	 202	  13.6268	 0.02140 	  68.1341	 0.00319 	   6.8134	 0.10440 	 202.5000	 0.00098 	 202.5000	 0.00099 	   1.0125	 0.36714 	 0.004169	 0.00000 	 0.004169	 0.00000 	  20.2500	 0.02167 	  20.2500	 0.00000 
	 203	  13.6941	 0.02138 	  68.4705	 0.00319 	   6.8471	 0.10367 	 203.5000	 0.00098 	 203.5000	 0.00099 	   1.0175	 0.34121 	 0.004246	 0.00000 	 0.004246	 0.00000 	  20.3500	 0.02241 	  20.3500	 0.00000 
	 204	  13.7614	 0.02135 	  68.8070	 0.00318 	   6.8807	 0.10295 	 204.5000	 0.00098 	 204.5000	 0.00099 	   1.0225	 0.32804 	 0.004325	 0.00000 	 0.004325	 0.00000 	  20.4500	 0.02229 	  20.4500	 0.00000 
	 205	  13.8287	 0.02133 	  69.1435	 0.00318 	   6.9143	 0.10222 	 205.5000	 0.00098 	 205.5000	 0.00099 	   1.0275	 0.33527 	 0.004406	 0.00000 	 0.004406	 0.00000 	  20.5500	 0.02199 	  20.5500	 0.00000 
	 206	  13.8960	 0.02131 	  69.4799	 0.00318 	   6.9480	 0.10150 	 206.5000	 0.00098 	 206.5000	 0.00098 	   1.0325	 0.30510 	 0.004487	 0.00000 	 0.004487	 0.00000 	  20.6500	 0.02061 	  20.6500	 0.00000 
	 207	  13.9633	 0.02128 	  69.8164	 0.00317 	   6.9816	 0.10078 	 207.5000	 0.00098 	 207.5000	 0.00098 	   1.0375	 0.28937 	 0.004571	 0.00000 	 0.004571	 0.00000 	  20.7500	 0.02176 	  20.7500	 0.00000 
	 208	  14.0306	 0.02126 	  70.1529	 0.00317 	   7.0153	 0.10006 	 208.5000	 0.00098 	 208.5000	 0.00098 	   1.0425	 0.28428 	 0.004656	 0.00000 	 0.004656	 0.00000 	  20.8500	 0.01961 	  20.8500	 0.00000 
	 209	  14.0979	 0.02124 	  70.4893	 0.00317 	   7.0489	 0.09934 	 209.5000	 0.00098 	 209.5000	 0.00098 	   1.0475	 0.28215 	 0.004742	 0.00000 	 0.004742	 0.00000 	  20.9500	 0.01880 	  20.9500	 0.00000 
	 210	  14.1652	 0.02121 	  70.8258	 0.00317 	   7.0826	 0.09862 	 210.5000	 0.00098 	 210.5000	 0.00098 	   1.0525	 0.28895 	 0.004831	 0.00000 	 0.004831	 0.00000 	  21.0500	 0.02027 	  21.0500	 0.00000 
	 211	  14.2325	 0.02119 	  71.1623	 0.00316 	   7.1162	 0.09791 	 211.5000	 0.00098 	 211.5000	 0.00098 	   1.0575	 0.29405 	 0.004920	 0.00000 	 0.004920	 0.00000 	  21.1500	 0.02127 	  21.1500	 0.00000 
	 212	  14.2997	 0.02117 	  71.4987	 0.00316 	   7.1499	 0.09720 	 212.5000	 0.00098 	 212.5000	 0.00098 	   1.0625	 0.25793 	   0.0050	 0.00000 	   0.0050	 0.00000 	  21.2500	 0.02152 	  21.2500	 0.00000 
	 213	  14.3670	 0.02114 	  71.8352	 0.00316 	   7.1835	 0.09649 	 213.5000	 0.00098 	 213.5000	 0.00098 	   1.0675	 0.27365 	   0.0051	 0.00000 	   0.0051	 0.00000 	  21.3500	 0.01940 	  21.3500	 0.00000 
	 214	  14.4343	 0.02112 	  72.1716	 0.00316 	   7.2172	 0.09578 	 214.5000	 0.00098 	 214.5000	 0.00099 	   1.0725	 0.28640 	   0.0052	 0.00000 	   0.0052	 0.00000 	  21.4500	 0.02150 	  21.4500	 0.00000 
	 215	  14.5016	 0.02109 	  72.5081	 0.00315 	   7.2508	 0.09507 	 215.5000	 0.00098 	 215.5000	 0.00099 	   1.0775	 0.23583 	   0.0053	 0.00000 	   0.0053	 0.00000 	  21.5500	 0.02076 	  21.5500	 0.00000 
	 216	  14.5689	 0.02107 	  72.8446	 0.00315 	   7.2845	 0.09437 	 216.5000	 0.00098 	 216.5000	 0.00099 	   1.0825	 0.23923 	   0.0054	 0.00000 	   0.0054	 0.00000 	  21.6500	 0.01974 	  21.6500	 0.00000 
	 217	  14.6362	 0.02104 	  73.1810	 0.00315 	   7.3181	 0.09367 	 217.5000	 0.00098 	 217.5000	 0.00099 	   1.0875	 0.22351 	   0.0055	 0.00000 	   0.0055	 0.00000 	  21.7500	 0.02144 	  21.7500	 0.00000 
	 218	  14.7035	 0.02102 	  73.5175	 0.00315 	   7.3518	 0.09297 	 218.5000	 0.00098 	 218.5000	 0.00099 	   1.0925	 0.24391 	   0.0056	 0.00000 	   0.0056	 0.00000 	  21.8500	 0.02182 	  21.8500	 0.00000 
	 219	  14.7708	 0.02099 	  73.8540	 0.00314 	   7.3854	 0.09227 	 219.5000	 0.00097 	 219.5000	 0.00100 	   1.0975	 0.23031 	   0.0057	 0.00000 	   0.0057	 0.00000 	  21.9500	 0.01870 	  21.9500	 0.00000 
	 220	  14.8381	 0.02097 	  74.1904	 0.00314 	   7.4190	 0.09158 	 220.5000	 0.00097 	 220.5000	 0.00099 	   1.1025	 0.22096 	   0.0058	 0.00000 	   0.0058	 0.00000 	  22.0500	 0.02027 	  22.0500	 0.00000 
	 221	  14.9054	 0.02094 	  74.5269	 0.00314 	   7.4527	 0.09089 	 221.5000	 0.00096 	 221.5000	 0.00099 	   1.1075	 0.22181 	   0.0059	 0.00000 	   0.0059	 0.00000 	  22.1500	 0.02199 	  22.1500	 0.00000 
	 222	  14.9727	 0.02091 	  74.8634	 0.00314 	   7.4863	 0.09020 	 222.5000	 0.00095 	 222.5000	 0.00099 	   1.1125	 0.20736 	   0.0060	 0.00000 	   0.0060	 0.00000 	  22.2500	 0.01857 	  22.2500	 0.00000 
	 223	  15.0400	 0.02089 	  75.1998	 0.00313 	   7.5200	 0.08952 	 223.5000	 0.00095 	 223.5000	 0.00099 	   1.1175	 0.19377 	   0.0061	 0.00000 	   0.0061	 0.00000 	  22.3500	 0.01961 	  22.3500	 0.00000 
	 224	  15.1073	 0.02086 	  75.5363	 0.00313 	   7.5536	 0.08884 	 224.5000	 0.00094 	 224.5000	 0.00099 	   1.1225	 0.20141 	   0.0063	 0.00000 	   0.0063	 0.00000 	  22.4500	 0.01970 	  22.4500	 0.00000 
	 225	  15.1746	 0.02084 	  75.8728	 0.00313 	   7.5873	 0.08816 	 225.5000	 0.00094 	 225.5000	 0.00098 	   1.1275	 0.19249 	   0.0064	 0.00000 	   0.0064	 0.00000 	  22.5500	 0.02067 	  22.5500	 0.00000 
	 226	  15.2418	 0.02081 	  76.2092	 0.00313 	   7.6209	 0.08748 	 226.5000	 0.00094 	 226.5000	 0.00098 	   1.1325	 0.18272 	   0.0065	 0.00000 	   0.0065	 0.00000 	  22.6500	 0.01846 	  22.6500	 0.00000 
	 227	  15.3091	 0.02078 	  76.5457	 0.00312 	   7.6546	 0.08681 	 227.5000	 0.00094 	 227.5000	 0.00098 	   1.1375	 0.17209 	   0.0066	 0.00000 	   0.0066	 0.00000 	  22.7500	 0.01936 	  22.7500	 0.00000 
	 228	  15.3764	 0.02076 	  76.8822	 0.00312 	   7.6882	 0.08614 	 228.5000	 0.00094 	 228.5000	 0.00097 	   1.1425	 0.19122 	   0.0067	 0.00000 	   0.0067	 0.00000 	  22.8500	 0.01982 	  22.8500	 0.00000 
	 229	  15.4437	 0.02073 	  77.2186	 0.00312 	   7.7219	 0.08548 	 229.5000	 0.00094 	 229.5000	 0.00097 	   1.1475	 0.17294 	   0.0069	 0.00000 	   0.0069	 0.00000 	  22.9500	 0.01774 	  22.9500	 0.00000 
	 230	  15.5110	 0.02071 	  77.5551	 0.00312 	   7.7555	 0.08482 	 230.5000	 0.00094 	 230.5000	 0.00097 	   1.1525	 0.15935 	   0.0070	 0.00000 	   0.0070	 0.00000 	  23.0500	 0.01863 	  23.0500	 0.00000 
	 231	  15.5783	 0.02068 	  77.8915	 0.00311 	   7.7892	 0.08416 	 231.5000	 0.00094 	 231.5000	 0.00096 	   1.1575	 0.16742 	   0.0071	 0.00000 	   0.0071	 0.00000 	  23.1500	 0.01848 	  23.1500	 0.00000 
	 232	  15.6456	 0.02065 	  78.2280	 0.00311 	   7.8228	 0.08351 	 232.5000	 0.00095 	 232.5000	 0.00096 	   1.1625	 0.16105 	   0.0072	 0.00000 	   0.0072	 0.00000 	  23.2500	 0.01819 	  23.2500	 0.00000 
	 233	  15.7129	 0.02063 	  78.5645	 0.00311 	   7.8564	 0.08285 	 233.5000	 0.00095 	 233.5000	 0.00096 	   1.1675	 0.16275 	   0.0074	 0.00000 	   0.0074	 0.00000 	  23.3500	 0.01927 	  23.3500	 0.00000 
	 234	  15.7802	 0.02060 	  78.9009	 0.00311 	   7.8901	 0.08221 	 234.5000	 0.00095 	 234.5000	 0.00096 	   1.1725	 0.14532 	   0.0075	 0.00000 	   0.0075	 0.00000 	  23.4500	 0.01972 	  23.4500	 0.00000 
	 235	  15.8475	 0.02057 	  79.2374	 0.00310 	   7.9237	 0.08156 	 235.5000	 0.00095 	 235.5000	 0.00096 	   1.1775	 0.14362 	   0.0077	 0.00000 	   0.0077	 0.00000 	  23.5500	 0.01893 	  23.5500	 0.00000 
	 236	  15.9148	 0.02054 	  79.5739	 0.00310 	   7.9574	 0.08092 	 236.5000	 0.00095 	 236.5000	 0.00096 	   1.1825	 0.15212 	   0.0078	 0.00000 	   0.0078	 0.00000 	  23.6500	 0.01698 	  23.6500	 0.00000 
	 237	  15.9821	 0.02052 	  79.9103	 0.00310 	   7.9910	 0.08029 	 237.5000	 0.00095 	 237.5000	 0.00096 	   1.1875	 0.13555 	   0.0079	 0.00000 	   0.0079	 0.00000 	  23.7500	 0.01882 	  23.7500	 0.00000 
	 238	  16.0494	 0.02049 	  80.2468	 0.00310 	   8.0247	 0.07965 	 238.5000	 0.00094 	 238.5000	 0.00096 	   1.1925	 0.13810 	   0.0081	 0.00000 	   0.0081	 0.00000 	  23.8500	 0.01808 	  23.8500	 0.00000 
	 239	  16.1167	 0.02046 	  80.5833	 0.00310 	   8.0583	 0.07903 	 239.5000	 0.00094 	 239.5000	 0.00096 	   1.1975	 0.13640 	   0.0082	 0.00000 	   0.0082	 0.00000 	  23.9500	 0.01812 	  23.9500	 0.00000 
	 240	  16.1839	 0.02044 	  80.9197	 0.00309 	   8.0920	 0.07840 	 240.5000	 0.00094 	 240.5000	 0.00096 	   1.2025	 0.11770 	   0.0084	 0.00000 	   0.0084	 0.00000 	  24.0500	 0.01933 	  24.0500	 0.00000 
	 241	  16.2512	 0.02041 	  81.2562	 0.00309 	   8.1256	 0.07778 	 241.5000	 0.00094 	 241.5000	 0.00097 	   1.2075	 0.13343 	   0.0086	 0.00000 	   0.0086	 0.00000 	  24.1500	 0.01672 	  24.1500	 0.00000 
	 242	  16.3185	 0.02038 	  81.5927	 0.00309 	   8.1593	 0.07716 	 242.5000	 0.00093 	 242.5000	 0.00097 	   1.2125	 0.11558 	   0.0087	 0.00000 	   0.0087	 0.00000 	  24.2500	 0.01819 	  24.2500	 0.00000 
	 243	  16.3858	 0.02036 	  81.9291	 0.00309 	   8.1929	 0.07655 	 243.5000	 0.00093 	 243.5000	 0.00097 	   1.2175	 0.11218 	   0.0089	 0.00000 	   0.0089	 0.00000 	  24.3500	 0.01793 	  24.3500	 0.00000 
	 244	  16.4531	 0.02033 	  82.2656	 0.00309 	   8.2266	 0.07594 	 244.5000	 0.00093 	 244.5000	 0.00097 	   1.2225	 0.10793 	   0.0090	 0.00000 	   0.0090	 0.00000 	  24.4500	 0.01759 	  24.4500	 0.00000 
	 245	  16.5204	 0.02030 	  82.6021	 0.00308 	   8.2602	 0.07533 	 245.5000	 0.00093 	 245.5000	 0.00098 	   1.2275	 0.11558 	   0.0092	 0.00000 	   0.0092	 0.00000 	  24.5500	 0.01793 	  24.5500	 0.00000 
	 246	  16.5877	 0.02027 	  82.9385	 0.00308 	   8.2939	 0.07473 	 246.5000	 0.00093 	 246.5000	 0.00098 	   1.2325	 0.11600 	   0.0094	 0.00000 	   0.0094	 0.00000 	  24.6500	 0.01746 	  24.6500	 0.00000 
	 247	  16.6550	 0.02025 	  83.2750	 0.00308 	   8.3275	 0.07413 	 247.5000	 0.00093 	 247.5000	 0.00098 	   1.2375	 0.11261 	   0.0095	 0.00000 	   0.0095	 0.00000 	  24.7500	 0.01885 	  24.7500	 0.00000 
	 248	  16.7223	 0.02022 	  83.6114	 0.00308 	   8.3611	 0.07353 	 248.5000	 0.00093 	 248.5000	 0.00098 	   1.2425	 0.09476 	   0.0097	 0.00000 	   0.0097	 0.00000 	  24.8500	 0.01787 	  24.8500	 0.00000 
	 249	  16.7896	 0.02019 	  83.9479	 0.00308 	   8.3948	 0.07294 	 249.5000	 0.00094 	 249.5000	 0.00097 	   1.2475	 0.09306 	   0.0099	 0.00000 	   0.0099	 0.00000 	  24.9500	 0.01855 	  24.9500	 0.00000 
	 250	  16.8569	 0.02016 	  84.2844	 0.00307 	   8.4284	 0.07236 	 250.5000	 0.00094 	 250.5000	 0.00097 	   1.2525	 0.10326 	   0.0101	 0.00000 	   0.0101	 0.00000 	  25.0500	 0.01606 	  25.0500	 0.00000 
	 251	  16.9242	 0.02014 	  84.6208	 0.00307 	   8.4621	 0.07177 	 251.5000	 0.00094 	 251.5000	 0.00097 	   1.2575	 0.08583 	   0.0103	 0.00000 	   0.0103	 0.00000 	  25.1500	 0.01698 	  25.1500	 0.00000 
	 252	  16.9915	 0.02011 	  84.9573	 0.00307 	   8.4957	 0.07119 	 252.5000	 0.00094 	 252.5000	 0.00097 	   1.2625	 0.08626 	   0.0105	 0.00000 	   0.0105	 0.00000 	  25.2500	 0.01666 	  25.2500	 0.00000 
	 253	  17.0588	 0.02008 	  85.2938	 0.00307 	   8.5294	 0.07062 	 253.5000	 0.00094 	 253.5000	 0.00096 	   1.2675	 0.08414 	   0.0107	 0.00000 	   0.0107	 0.00000 	  25.3500	 0.01723 	  25.3500	 0.00000 
	 254	  17.1260	 0.02006 	  85.6302	 0.00307 	   8.5630	 0.07004 	 254.5000	 0.00094 	 254.5000	 0.00096 	   1.2725	 0.09943 	   0.0109	 0.00000 	   0.0109	 0.00000 	  25.4500	 0.01717 	  25.4500	 0.00000 
	 255	  17.1933	 0.02003 	  85.9667	 0.00306 	   8.5967	 0.06948 	 255.5000	 0.00094 	 255.5000	 0.00096 	   1.2775	 0.07011 	   0.0111	 0.00000 	   0.0111	 0.00000 	  25.5500	 0.01827 	  25.5500	 0.00000 
	 256	  17.2606	 0.02000 	  86.3032	 0.00306 	   8.6303	 0.06891 	 256.5000	 0.00094 	 256.5000	 0.00096 	   1.2825	 0.07989 	   0.0113	 0.00000 	   0.0113	 0.00000 	  25.6500	 0.01691 	  25.6500	 0.00000 
	 257	  17.3279	 0.01997 	  86.6396	 0.00306 	   8.6640	 0.06835 	 257.5000	 0.00094 	 257.5000	 0.00096 	   1.2875	 0.08116 	   0.0115	 0.00000 	   0.0115	 0.00000 	  25.7500	 0.01661 	  25.7500	 0.00000 
	 258	  17.3952	 0.01995 	  86.9761	 0.00306 	   8.6976	 0.06779 	 258.5000	 0.00094 	 258.5000	 0.00096 	   1.2925	 0.07649 	   0.0117	 0.00000 	   0.0117	 0.00000 	  25.8500	 0.01666 	  25.8500	 0.00000 
	 259	  17.4625	 0.01992 	  87.3126	 0.00306 	   8.7313	 0.06724 	 259.5000	 0.00094 	 259.5000	 0.00096 	   1.2975	 0.07224 	   0.0119	 0.00000 	   0.0119	 0.00000 	  25.9500	 0.01693 	  25.9500	 0.00000 
	 260	  17.5298	 0.01989 	  87.6490	 0.00306 	   8.7649	 0.06669 	 260.5000	 0.00094 	 260.5000	 0.00096 	   1.3025	 0.07691 	   0.0121	 0.00000 	   0.0121	 0.00000 	  26.0500	 0.01636 	  26.0500	 0.00000 
	 261	  17.5971	 0.01986 	  87.9855	 0.00305 	   8.7985	 0.06614 	 261.5000	 0.00094 	 261.5000	 0.00095 	   1.3075	 0.07266 	   0.0124	 0.00000 	   0.0124	 0.00000 	  26.1500	 0.01872 	  26.1500	 0.00000 
	 262	  17.6644	 0.01984 	  88.3219	 0.00305 	   8.8322	 0.06560 	 262.5000	 0.00093 	 262.5000	 0.00095 	   1.3125	 0.07521 	   0.0126	 0.00000 	   0.0126	 0.00000 	  26.2500	 0.01668 	  26.2500	 0.00000 
	 263	  17.7317	 0.01981 	  88.6584	 0.00305 	   8.8658	 0.06506 	 263.5000	 0.00093 	 263.5000	 0.00095 	   1.3175	 0.07224 	   0.0128	 0.00000 	   0.0128	 0.00000 	  26.3500	 0.01659 	  26.3500	 0.00000 
	 264	  17.7990	 0.01978 	  88.9949	 0.00305 	   8.8995	 0.06453 	 264.5000	 0.00093 	 264.5000	 0.00095 	   1.3225	 0.06416 	   0.0131	 0.00000 	   0.0131	 0.00000 	  26.4500	 0.01829 	  26.4500	 0.00000 
	 265	  17.8663	 0.01976 	  89.3313	 0.00305 	   8.9331	 0.06400 	 265.5000	 0.00093 	 265.5000	 0.00094 	   1.3275	 0.06204 	   0.0133	 0.00000 	   0.0133	 0.00000 	  26.5500	 0.01651 	  26.5500	 0.00000 
	 266	  17.9336	 0.01973 	  89.6678	 0.00305 	   8.9668	 0.06347 	 266.5000	 0.00092 	 266.5000	 0.00094 	   1.3325	 0.06969 	   0.0136	 0.00000 	   0.0136	 0.00000 	  26.6500	 0.01589 	  26.6500	 0.00000 
	 267	  18.0009	 0.01970 	  90.0043	 0.00304 	   9.0004	 0.06295 	 267.5000	 0.00092 	 267.5000	 0.00094 	   1.3375	 0.06926 	   0.0138	 0.00000 	   0.0138	 0.00000 	  26.7500	 0.01732 	  26.7500	 0.00000 
	 268	  18.0681	 0.01967 	  90.3407	 0.00304 	   9.0341	 0.06243 	 268.5000	 0.00092 	 268.5000	 0.00094 	   1.3425	 0.06544 	   0.0141	 0.00000 	   0.0141	 0.00000 	  26.8500	 0.01398 	  26.8500	 0.00000 
	 269	  18.1354	 0.01965 	  90.6772	 0.00304 	   9.0677	 0.06191 	 269.5000	 0.00092 	 269.5000	 0.00094 	   1.3475	 0.05354 	   0.0143	 0.00000 	   0.0143	 0.00000 	  26.9500	 0.01766 	  26.9500	 0.00000 
	 270	  18.2027	 0.01962 	  91.0137	 0.00304 	   9.1014	 0.06140 	 270.5000	 0.00092 	 270.5000	 0.00094 	   1.3525	 0.05014 	   0.0146	 0.00000 	   0.0146	 0.00000 	  27.0500	 0.01615 	  27.0500	 0.00000 
	 271	  18.2700	 0.01959 	  91.3501	 0.00304 	   9.1350	 0.06089 	 271.5000	 0.00092 	 271.5000	 0.00094 	   1.3575	 0.06756 	   0.0149	 0.00000 	   0.0149	 0.00000 	  27.1500	 0.01581 	  27.1500	 0.00000 
	 272	  18.3373	 0.01957 	  91.6866	 0.00304 	   9.1687	 0.06038 	 272.5000	 0.00093 	 272.5000	 0.00094 	   1.3625	 0.05736 	   0.0151	 0.00000 	   0.0151	 0.00000 	  27.2500	 0.01610 	  27.2500	 0.00000 
	 273	  18.4046	 0.01954 	  92.0231	 0.00303 	   9.2023	 0.05988 	 273.5000	 0.00093 	 273.5000	 0.00094 	   1.3675	 0.04674 	   0.0154	 0.00000 	   0.0154	 0.00000 	  27.3500	 0.01455 	  27.3500	 0.00000 
	 274	  18.4719	 0.01951 	  92.3595	 0.00303 	   9.2360	 0.05938 	 274.5000	 0.00093 	 274.5000	 0.00094 	   1.3725	 0.05949 	   0.0157	 0.00000 	   0.0157	 0.00000 	  27.4500	 0.01547 	  27.4500	 0.00000 
	 275	  18.5392	 0.01949 	  92.6960	 0.00303 	   9.2696	 0.05889 	 275.5000	 0.00093 	 275.5000	 0.00094 	   1.3775	 0.05397 	   0.0160	 0.00000 	   0.0160	 0.00000 	  27.5500	 0.01566 	  27.5500	 0.00000 
	 276	  18.6065	 0.01946 	  93.0325	 0.00303 	   9.3032	 0.05840 	 276.5000	 0.00093 	 276.5000	 0.00094 	   1.3825	 0.04504 	   0.0163	 0.00000 	   0.0163	 0.00000 	  27.6500	 0.01591 	  27.6500	 0.00000 
	 277	  18.6738	 0.01943 	  93.3689	 0.00303 	   9.3369	 0.05791 	 277.5000	 0.00093 	 277.5000	 0.00094 	   1.3875	 0.04207 	   0.0166	 0.00000 	   0.0166	 0.00000 	  27.7500	 0.01661 	  27.7500	 0.00000 
	 278	  18.7411	 0.01941 	  93.7054	 0.00303 	   9.3705	 0.05743 	 278.5000	 0.00092 	 278.5000	 0.00094 	   1.3925	 0.05142 	   0.0169	 0.00000 	   0.0169	 0.00000 	  27.8500	 0.01689 	  27.8500	 0.00000 
	 279	  18.8084	 0.01938 	  94.0418	 0.00302 	   9.4042	 0.05695 	 279.5000	 0.00092 	 279.5000	 0.00094 	   1.3975	 0.04759 	   0.0172	 0.00000 	   0.0172	 0.00000 	  27.9500	 0.01423 	  27.9500	 0.00000 
	 280	  18.8757	 0.01935 	  94.3783	 0.00302 	   9.4378	 0.05647 	 280.5000	 0.00092 	 280.5000	 0.00095 	   1.4025	 0.03994 	   0.0175	 0.00000 	   0.0175	 0.00000 	  28.0500	 0.01606 	  28.0500	 0.00000 
	 281	  18.9430	 0.01933 	  94.7148	 0.00302 	   9.4715	 0.05599 	 281.5000	 0.00092 	 281.5000	 0.00095 	   1.4075	 0.04589 	   0.0179	 0.00000 	   0.0179	 0.00000 	  28.1500	 0.01508 	  28.1500	 0.00000 
	 282	  19.0102	 0.01930 	  95.0512	 0.00302 	   9.5051	 0.05552 	 282.5000	 0.00092 	 282.5000	 0.00095 	   1.4125	 0.04079 	   0.0182	 0.00000 	   0.0182	 0.00000 	  28.2500	 0.01451 	  28.2500	 0.00000 
	 283	  19.0775	 0.01927 	  95.3877	 0.00302 	   9.5388	 0.05506 	 283.5000	 0.00092 	 283.5000	 0.00095 	   1.4175	 0.04037 	   0.0185	 0.00000 	   0.0185	 0.00000 	  28.3500	 0.01508 	  28.3500	 0.00000 
	 284	  19.1448	 0.01925 	  95.7242	 0.00302 	   9.5724	 0.05459 	 284.5000	 0.00092 	 284.5000	 0.00095 	   1.4225	 0.04334 	   0.0189	 0.00000 	   0.0189	 0.00000 	  28.4500	 0.01472 	  28.4500	 0.00000 
	 285	  19.2121	 0.01922 	  96.0606	 0.00302 	   9.6061	 0.05413 	 285.5000	 0.00092 	 285.5000	 0.00094 	   1.4275	 0.03739 	   0.0192	 0.00000 	   0.0192	 0.00000 	  28.5500	 0.01523 	  28.5500	 0.00000 
	 286	  19.2794	 0.01919 	  96.3971	 0.00301 	   9.6397	 0.05368 	 286.5000	 0.00092 	 286.5000	 0.00094 	   1.4325	 0.03102 	   0.0196	 0.00000 	   0.0196	 0.00000 	  28.6500	 0.01525 	  28.6500	 0.00000 
	 287	  19.3467	 0.01917 	  96.7336	 0.00301 	   9.6734	 0.05322 	 287.5000	 0.00092 	 287.5000	 0.00094 	   1.4375	 0.03867 	   0.0200	 0.00000 	   0.0200	 0.00000 	  28.7500	 0.01440 	  28.7500	 0.00000 
	 288	  19.4140	 0.01914 	  97.0700	 0.00301 	   9.7070	 0.05277 	 288.5000	 0.00091 	 288.5000	 0.00094 	   1.4425	 0.03909 	   0.0203	 0.00000 	   0.0203	 0.00000 	  28.8500	 0.01547 	  28.8500	 0.00000 
	 289	  19.4813	 0.01912 	  97.4065	 0.00301 	   9.7406	 0.05233 	 289.5000	 0.00091 	 289.5000	 0.00094 	   1.4475	 0.03697 	   0.0207	 0.00000 	   0.0207	 0.00000 	  28.9500	 0.01449 	  28.9500	 0.00000 
	 290	  19.5486	 0.01909 	  97.7430	 0.00301 	   9.7743	 0.05188 	 290.5000	 0.00091 	 290.5000	 0.00094 	   1.4525	 0.04292 	   0.0211	 0.00000 	   0.0211	 0.00000 	  29.0500	 0.01470 	  29.0500	 0.00000 
	 291	  19.6159	 0.01906 	  98.0794	 0.00301 	   9.8079	 0.05144 	 291.5000	 0.00091 	 291.5000	 0.00094 	   1.4575	 0.03357 	   0.0215	 0.00000 	   0.0215	 0.00000 	  29.1500	 0.01449 	  29.1500	 0.00000 
	 292	  19.6832	 0.01904 	  98.4159	 0.00301 	   9.8416	 0.05100 	 292.5000	 0.00090 	 292.5000	 0.00094 	   1.4625	 0.03399 	   0.0219	 0.00000 	   0.0219	 0.00000 	  29.2500	 0.01430 	  29.2500	 0.00000 
	 293	  19.7505	 0.01901 	  98.7523	 0.00300 	   9.8752	 0.05057 	 293.5000	 0.00090 	 293.5000	 0.00094 	   1.4675	 0.02805 	   0.0223	 0.00000 	   0.0223	 0.00000 	  29.3500	 0.01402 	  29.3500	 0.00000 
	 294	  19.8178	 0.01899 	  99.0888	 0.00300 	   9.9089	 0.05014 	 294.5000	 0.00090 	 294.5000	 0.00095 	   1.4725	 0.02337 	   0.0227	 0.00000 	   0.0227	 0.00000 	  29.4500	 0.01232 	  29.4500	 0.00000 
	 295	  19.8851	 0.01896 	  99.4253	 0.00300 	   9.9425	 0.04971 	 295.5000	 0.00090 	 295.5000	 0.00095 	   1.4775	 0.02974 	   0.0231	 0.00000 	   0.0231	 0.00000 	  29.5500	 0.01336 	  29.5500	 0.00000 
	 296	  19.9523	 0.01893 	  99.7617	 0.00300 	   9.9762	 0.04929 	 296.5000	 0.00090 	 296.5000	 0.00095 	   1.4825	 0.02847 	   0.0236	 0.00000 	   0.0236	 0.00000 	  29.6500	 0.01419 	  29.6500	 0.00000 
	 297	  20.0196	 0.01891 	 100.0982	 0.00300 	  10.0098	 0.04887 	 297.5000	 0.00090 	 297.5000	 0.00094 	   1.4875	 0.02889 	   0.0240	 0.00000 	   0.0240	 0.00000 	  29.7500	 0.01364 	  29.7500	 0.00000 
	 298	  20.0869	 0.01888 	 100.4347	 0.00300 	  10.0435	 0.04845 	 298.5000	 0.00090 	 298.5000	 0.00094 	   1.4925	 0.03102 	   0.0244	 0.00000 	   0.0244	 0.00000 	  29.8500	 0.01464 	  29.8500	 0.00000 
	 299	  20.1542	 0.01886 	 100.7711	 0.00300 	  10.0771	 0.04803 	 299.5000	 0.00090 	 299.5000	 0.00094 	   1.4975	 0.02932 	   0.0249	 0.00000 	   0.0249	 0.00000 	  29.9500	 0.01428 	  29.9500	 0.00000 
	 300	  20.2215	 0.01883 	 101.1076	 0.00300 	  10.1108	 0.04762 	 300.5000	 0.00090 	 300.5000	 0.00094 	   1.5025	 0.02932 	   0.0254	 0.00000 	   0.0254	 0.00000 	  30.0500	 0.01530 	  30.0500	 0.00000 
	 301	  20.2888	 0.01881 	 101.4441	 0.00299 	  10.1444	 0.04721 	 301.5000	 0.00090 	 301.5000	 0.00093 	   1.5075	 0.02889 	   0.0258	 0.00000 	   0.0258	 0.00000 	  30.1500	 0.01453 	  30.1500	 0.00000 
	 302	  20.3561	 0.01878 	 101.7805	 0.00299 	  10.1781	 0.04680 	 302.5000	 0.00090 	 302.5000	 0.00093 	   1.5125	 0.02167 	   0.0263	 0.00000 	   0.0263	 0.00000 	  30.2500	 0.01428 	  30.2500	 0.00000 
	 303	  20.4234	 0.01876 	 102.1170	 0.00299 	  10.2117	 0.04640 	 303.5000	 0.00090 	 303.5000	 0.00093 	   1.5175	 0.02380 	   0.0268	 0.00000 	   0.0268	 0.00000 	  30.3500	 0.01345 	  30.3500	 0.00000 
	 304	  20.4907	 0.01873 	 102.4535	 0.00299 	  10.2453	 0.04600 	 304.5000	 0.00091 	 304.5000	 0.00093 	   1.5225	 0.02720 	   0.0273	 0.00000 	   0.0273	 0.00000 	  30.4500	 0.01455 	  30.4500	 0.00000 
	 305	  20.5580	 0.01871 	 102.7899	 0.00299 	  10.2790	 0.04560 	 305.5000	 0.00091 	 305.5000	 0.00093 	   1.5275	 0.02635 	   0.0278	 0.00000 	   0.0278	 0.00000 	  30.5500	 0.01285 	  30.5500	 0.00000 
	 306	  20.6253	 0.01868 	 103.1264	 0.00299 	  10.3126	 0.04521 	 306.5000	 0.00091 	 306.5000	 0.00093 	   1.5325	 0.03059 	   0.0283	 0.00000 	   0.0283	 0.00000 	  30.6500	 0.01390 	  30.6500	 0.00000 
	 307	  20.6926	 0.01866 	 103.4629	 0.00299 	  10.3463	 0.04482 	 307.5000	 0.00091 	 307.5000	 0.00093 	   1.5375	 0.02422 	   0.0288	 0.00000 	   0.0288	 0.00000 	  30.7500	 0.01341 	  30.7500	 0.00000 
	 308	  20.7599	 0.01863 	 103.7993	 0.00299 	  10.3799	 0.04443 	 308.5000	 0.00091 	 308.5000	 0.00093 	   1.5425	 0.02295 	   0.0294	 0.00000 	   0.0294	 0.00000 	  30.8500	 0.01339 	  30.8500	 0.00000 
	 309	  20.8272	 0.01861 	 104.1358	 0.00298 	  10.4136	 0.04405 	 309.5000	 0.00091 	 309.5000	 0.00093 	   1.5475	 0.02592 	   0.0299	 0.00000 	   0.0299	 0.00000 	  30.9500	 0.01447 	  30.9500	 0.00000 
	 310	  20.8944	 0.01858 	 104.4722	 0.00298 	  10.4472	 0.04366 	 310.5000	 0.00091 	 310.5000	 0.00093 	   1.5525	 0.02380 	   0.0305	 0.00000 	   0.0305	 0.00000 	  31.0500	 0.01436 	  31.0500	 0.00000 
	 311	  20.9617	 0.01856 	 104.8087	 0.00298 	  10.4809	 0.04328 	 311.5000	 0.00091 	 311.5000	 0.00093 	   1.5575	 0.02720 	   0.0310	 0.00000 	   0.0310	 0.00000 	  31.1500	 0.01364 	  31.1500	 0.00000 
	 312	  21.0290	 0.01853 	 105.1452	 0.00298 	  10.5145	 0.04291 	 312.5000	 0.00091 	 312.5000	 0.00094 	   1.5625	 0.02167 	   0.0316	 0.00000 	   0.0316	 0.00000 	  31.2500	 0.01368 	  31.2500	 0.00000 
	 313	  21.0963	 0.01851 	 105.4816	 0.00298 	  10.5482	 0.04253 	 313.5000	 0.00091 	 313.5000	 0.00094 	   1.5675	 0.01742 	   0.0322	 0.00000 	   0.0322	 0.00000 	  31.3500	 0.01245 	  31.3500	 0.00000 
	 314	  21.1636	 0.01848 	 105.8181	 0.00298 	  10.5818	 0.04216 	 314.5000	 0.00091 	 314.5000	 0.00094 	   1.5725	 0.02635 	   0.0328	 0.00000 	   0.0328	 0.00000 	  31.4500	 0.01237 	  31.4500	 0.00000 
	 315	  21.2309	 0.01846 	 106.1546	 0.00298 	  10.6155	 0.04179 	 315.5000	 0.00091 	 315.5000	 0.00094 	   1.5775	 0.01742 	   0.0334	 0.00000 	   0.0334	 0.00000 	  31.5500	 0.01271 	  31.5500	 0.00000 
	 316	  21.2982	 0.01843 	 106.4910	 0.00298 	  10.6491	 0.04143 	 316.5000	 0.00091 	 316.5000	 0.00094 	   1.5825	 0.02295 	   0.0340	 0.00000 	   0.0340	 0.00000 	  31.6500	 0.01149 	  31.6500	 0.00000 
	 317	  21.3655	 0.01841 	 106.8275	 0.00298 	  10.6827	 0.04106 	 317.5000	 0.00091 	 317.5000	 0.00095 	   1.5875	 0.02040 	   0.0347	 0.00000 	   0.0347	 0.00000 	  31.7500	 0.01504 	  31.7500	 0.00000 
	 318	  21.4328	 0.01838 	 107.1640	 0.00297 	  10.7164	 0.04070 	 318.5000	 0.00091 	 318.5000	 0.00095 	   1.5925	 0.02422 	   0.0353	 0.00000 	   0.0353	 0.00000 	  31.8500	 0.01379 	  31.8500	 0.00000 
	 319	  21.5001	 0.01836 	 107.5004	 0.00297 	  10.7500	 0.04035 	 319.5000	 0.00091 	 319.5000	 0.00095 	   1.5975	 0.01997 	   0.0360	 0.00000 	   0.0360	 0.00000 	  31.9500	 0.01370 	  31.9500	 0.00000 
	 320	  21.5674	 0.01833 	 107.8369	 0.00297 	  10.7837	 0.03999 	 320.5000	 0.00091 	 320.5000	 0.00095 	   1.6025	 0.02252 	   0.0366	 0.00000 	   0.0366	 0.00000 	  32.0500	 0.01302 	  32.0500	 0.00000 
	 321	  21.6347	 0.01831 	 108.1734	 0.00297 	  10.8173	 0.03964 	 321.5000	 0.00091 	 321.5000	 0.00096 	   1.6075	 0.01700 	   0.0373	 0.00000 	   0.0373	 0.00000 	  32.1500	 0.01381 	  32.1500	 0.00000 
	 322	  21.7020	 0.01829 	 108.5098	 0.00297 	  10.8510	 0.03929 	 322.5000	 0.00091 	 322.5000	 0.00096 	   1.6125	 0.01657 	   0.0380	 0.00000 	   0.0380	 0.00000 	  32.2500	 0.01258 	  32.2500	 0.00000 
	 323	  21.7693	 0.01826 	 108.8463	 0.00297 	  10.8846	 0.03894 	 323.5000	 0.00091 	 323.5000	 0.00096 	   1.6175	 0.02167 	   0.0387	 0.00000 	   0.0387	 0.00000 	  32.3500	 0.01273 	  32.3500	 0.00000 
	 324	  21.8366	 0.01824 	 109.1828	 0.00297 	  10.9183	 0.03860 	 324.5000	 0.00091 	 324.5000	 0.00096 	   1.6225	 0.02125 	   0.0394	 0.00000 	   0.0394	 0.00000 	  32.4500	 0.01315 	  32.4500	 0.00000 
	 325	  21.9038	 0.01821 	 109.5192	 0.00297 	  10.9519	 0.03826 	 325.5000	 0.00091 	 325.5000	 0.00097 	   1.6275	 0.02082 	   0.0402	 0.00000 	   0.0402	 0.00000 	  32.5500	 0.01230 	  32.5500	 0.00000 
	 326	  21.9711	 0.01819 	 109.8557	 0.00297 	  10.9856	 0.03792 	 326.5000	 0.00091 	 326.5000	 0.00097 	   1.6325	 0.01530 	   0.0409	 0.00000 	   0.0409	 0.00000 	  32.6500	 0.01171 	  32.6500	 0.00000 
	 327	  22.0384	 0.01817 	 110.1921	 0.00296 	  11.0192	 0.03758 	 327.5000	 0.00090 	 327.5000	 0.00097 	   1.6375	 0.01657 	   0.0417	 0.00000 	   0.0417	 0.00000 	  32.7500	 0.01209 	  32.7500	 0.00000 
	 328	  22.1057	 0.01814 	 110.5286	 0.00296 	  11.0529	 0.03725 	 328.5000	 0.00090 	 328.5000	 0.00097 	   1.6425	 0.01487 	   0.0425	 0.00000 	   0.0425	 0.00000 	  32.8500	 0.01343 	  32.8500	 0.00000 
	 329	  22.1730	 0.01812 	 110.8651	 0.00296 	  11.0865	 0.03692 	 329.5000	 0.00090 	 329.5000	 0.00097 	   1.6475	 0.01530 	   0.0433	 0.00000 	   0.0433	 0.00000 	  32.9500	 0.01343 	  32.9500	 0.00000 
	 330	  22.2403	 0.01810 	 111.2015	 0.00296 	  11.1202	 0.03659 	 330.5000	 0.00089 	 330.5000	 0.00097 	   1.6525	 0.01657 	   0.0441	 0.00000 	   0.0441	 0.00000 	  33.0500	 0.01217 	  33.0500	 0.00000 
	 331	  22.3076	 0.01807 	 111.5380	 0.00296 	  11.1538	 0.03626 	 331.5000	 0.00089 	 331.5000	 0.00097 	   1.6575	 0.01870 	   0.0449	 0.00000 	   0.0449	 0.00000 	  33.1500	 0.01222 	  33.1500	 0.00000 
	 332	  22.3749	 0.01805 	 111.8745	 0.00296 	  11.1874	 0.03594 	 332.5000	 0.00089 	 332.5000	 0.00098 	   1.6625	 0.01275 	   0.0457	 0.00000 	   0.0457	 0.00000 	  33.2500	 0.01383 	  33.2500	 0.00000 
	 333	  22.4422	 0.01802 	 112.2109	 0.00296 	  11.2211	 0.03562 	 333.5000	 0.00089 	 333.5000	 0.00098 	   1.6675	 0.01615 	   0.0466	 0.00000 	   0.0466	 0.00000 	  33.3500	 0.01067 	  33.3500	 0.00000 
	 334	  22.5095	 0.01800 	 112.5474	 0.00296 	  11.2547	 0.03530 	 334.5000	 0.00088 	 334.5000	 0.00098 	   1.6725	 0.01530 	   0.0474	 0.00000 	   0.0474	 0.00000 	  33.4500	 0.01164 	  33.4500	 0.00000 
	 335	  22.5768	 0.01798 	 112.8839	 0.00296 	  11.2884	 0.03498 	 335.5000	 0.00088 	 335.5000	 0.00098 	   1.6775	 0.01785 	   0.0483	 0.00000 	   0.0483	 0.00000 	  33.5500	 0.01069 	  33.5500	 0.00000 
	 336	  22.6441	 0.01795 	 113.2203	 0.00295 	  11.3220	 0.03467 	 336.5000	 0.00088 	 336.5000	 0.00098 	   1.6825	 0.00892 	   0.0492	 0.00000 	   0.0492	 0.00000 	  33.6500	 0.01047 	  33.6500	 0.00000 
	 337	  22.7114	 0.01793 	 113.5568	 0.00295 	  11.3557	 0.03436 	 337.5000	 0.00088 	 337.5000	 0.00098 	   1.6875	 0.01232 	   0.0501	 0.00000 	   0.0501	 0.00000 	  33.7500	 0.01171 	  33.7500	 0.00000 
	 338	  22.7787	 0.01791 	 113.8933	 0.00295 	  11.3893	 0.03405 	 338.5000	 0.00088 	 338.5000	 0.00098 	   1.6925	 0.01487 	   0.0511	 0.00000 	   0.0511	 0.00000 	  33.8500	 0.01169 	  33.8500	 0.00000 
	 339	  22.8459	 0.01789 	 114.2297	 0.00295 	  11.4230	 0.03374 	 339.5000	 0.00088 	 339.5000	 0.00098 	   1.6975	 0.01615 	   0.0520	 0.00000 	   0.0520	 0.00000 	  33.9500	 0.01030 	  33.9500	 0.00000 
	 340	  22.9132	 0.01786 	 114.5662	 0.00295 	  11.4566	 0.03344 	 340.5000	 0.00088 	 340.5000	 0.00098 	   1.7025	 0.01190 	   0.0530	 0.00000 	   0.0530	 0.00000 	  34.0500	 0.01016 	  34.0500	 0.00000 
	 341	  22.9805	 0.01784 	 114.9026	 0.00295 	  11.4903	 0.03314 	 341.5000	 0.00088 	 341.5000	 0.00099 	   1.7075	 0.01530 	   0.0540	 0.00000 	   0.0540	 0.00000 	  34.1500	 0.01132 	  34.1500	 0.00000 
	 342	  23.0478	 0.01782 	 115.2391	 0.00295 	  11.5239	 0.03284 	 342.5000	 0.00088 	 342.5000	 0.00099 	   1.7125	 0.01360 	   0.0550	 0.00000 	   0.0550	 0.00000 	  34.2500	 0.01086 	  34.2500	 0.00000 
	 343	  23.1151	 0.01779 	 115.5756	 0.00295 	  11.5576	 0.03254 	 343.5000	 0.00089 	 343.5000	 0.00099 	   1.7175	 0.01062 	   0.0560	 0.00000 	   0.0560	 0.00000 	  34.3500	 0.01105 	  34.3500	 0.00000 
	 344	  23.1824	 0.01777 	 115.9120	 0.00295 	  11.5912	 0.03225 	 344.5000	 0.00089 	 344.5000	 0.00099 	   1.7225	 0.01275 	   0.0570	 0.00000 	   0.0570	 0.00000 	  34.4500	 0.01069 	  34.4500	 0.00000 
	 345	  23.2497	 0.01775 	 116.2485	 0.00295 	  11.6249	 0.03195 	 345.5000	 0.00089 	 345.5000	 0.00099 	   1.7275	 0.00977 	   0.0581	 0.00000 	   0.0581	 0.00000 	  34.5500	 0.01239 	  34.5500	 0.00000 
	 346	  23.3170	 0.01773 	 116.5850	 0.00295 	  11.6585	 0.03166 	 346.5000	 0.00089 	 346.5000	 0.00099 	   1.7325	 0.01105 	   0.0592	 0.00000 	   0.0592	 0.00000 	  34.6500	 0.01183 	  34.6500	 0.00000 
	 347	  23.3843	 0.01770 	 116.9214	 0.00294 	  11.6921	 0.03138 	 347.5000	 0.00089 	 347.5000	 0.00099 	   1.7375	 0.01360 	   0.0603	 0.00000 	   0.0603	 0.00000 	  34.7500	 0.01139 	  34.7500	 0.00000 
	 348	  23.4516	 0.01768 	 117.2579	 0.00294 	  11.7258	 0.03109 	 348.5000	 0.00089 	 348.5000	 0.00099 	   1.7425	 0.00850 	   0.0614	 0.00000 	   0.0614	 0.00000 	  34.8500	 0.01141 	  34.8500	 0.00000 
	 349	  23.5189	 0.01766 	 117.5944	 0.00294 	  11.7594	 0.03081 	 349.5000	 0.00090 	 349.5000	 0.00099 	   1.7475	 0.01062 	   0.0625	 0.00000 	   0.0625	 0.00000 	  34.9500	 0.01113 	  34.9500	 0.00000 
	 350	  23.5862	 0.01764 	 117.9308	 0.00294 	  11.7931	 0.03052 	 350.5000	 0.00090 	 350.5000	 0.00099 	   1.7525	 0.01190 	   0.0637	 0.00000 	   0.0637	 0.00000 	  35.0500	 0.01067 	  35.0500	 0.00000 
	 351	  23.6535	 0.01761 	 118.2673	 0.00294 	  11.8267	 0.03025 	 351.5000	 0.00090 	 351.5000	 0.00099 	   1.7575	 0.01147 	   0.0649	 0.00000 	   0.0649	 0.00000 	  35.1500	 0.01050 	  35.1500	 0.00000 
	 352	  23.7208	 0.01759 	 118.6038	 0.00294 	  11.8604	 0.02997 	 352.5000	 0.00090 	 352.5000	 0.00099 	   1.7625	 0.00977 	   0.0661	 0.00000 	   0.0661	 0.00000 	  35.2500	 0.01139 	  35.2500	 0.00000 
	 353	  23.7880	 0.01757 	 118.9402	 0.00294 	  11.8940	 0.02969 	 353.5000	 0.00090 	 353.5000	 0.00099 	   1.7675	 0.00637 	   0.0673	 0.00000 	   0.0673	 0.00000 	  35.3500	 0.01047 	  35.3500	 0.00000 
	 354	  23.8553	 0.01755 	 119.2767	 0.00294 	  11.9277	 0.02942 	 354.5000	 0.00090 	 354.5000	 0.00100 	   1.7725	 0.01445 	   0.0685	 0.00000 	   0.0685	 0.00000 	  35.4500	 0.01122 	  35.4500	 0.00000 
	 355	  23.9226	 0.01752 	 119.6132	 0.00294 	  11.9613	 0.02915 	 355.5000	 0.00090 	 355.5000	 0.00100 	   1.7775	 0.01105 	   0.0698	 0.00000 	   0.0698	 0.00000 	  35.5500	 0.01073 	  35.5500	 0.00000 
	 356	  23.9899	 0.01750 	 119.9496	 0.00294 	  11.9950	 0.02888 	 356.5000	 0.00090 	 356.5000	 0.00100 	   1.7825	 0.01232 	   0.0711	 0.00000 	   0.0711	 0.00000 	  35.6500	 0.01071 	  35.6500	 0.00000 
	 357	  24.0572	 0.01748 	 120.2861	 0.00294 	  12.0286	 0.02862 	 357.5000	 0.00090 	 357.5000	 0.00100 	   1.7875	 0.00935 	   0.0724	 0.00000 	   0.0724	 0.00000 	  35.7500	 0.01035 	  35.7500	 0.00000 
	 358	  24.1245	 0.01746 	 120.6225	 0.00293 	  12.0623	 0.02835 	 358.5000	 0.00090 	 358.5000	 0.00100 	   1.7925	 0.01105 	   0.0738	 0.00000 	   0.0738	 0.00000 	  35.8500	 0.01098 	  35.8500	 0.00000 
	 359	  24.1918	 0.01744 	 120.9590	 0.00293 	  12.0959	 0.02809 	 359.5000	 0.00090 	 359.5000	 0.00101 	   1.7975	 0.01190 	   0.0752	 0.00000 	   0.0752	 0.00000 	  35.9500	 0.01081 	  35.9500	 0.00000 
	 360	  24.2591	 0.01741 	 121.2955	 0.00293 	  12.1295	 0.02783 	 360.5000	 0.00090 	 360.5000	 0.00101 	   1.8025	 0.01147 	   0.0766	 0.00000 	   0.0766	 0.00000 	  36.0500	 0.01200 	  36.0500	 0.00000 
	 361	  24.3264	 0.01739 	 121.6319	 0.00293 	  12.1632	 0.02757 	 361.5000	 0.00090 	 361.5000	 0.00101 	   1.8075	 0.00892 	   0.0780	 0.00000 	   0.0780	 0.00000 	  36.1500	 0.01183 	  36.1500	 0.00000 
	 362	  24.3937	 0.01737 	 121.9684	 0.00293 	  12.1968	 0.02732 	 362.5000	 0.00090 	 362.5000	 0.00101 	   1.8125	 0.00935 	   0.0794	 0.00000 	   0.0794	 0.00000 	  36.2500	 0.01073 	  36.2500	 0.00000 
	 363	  24.4610	 0.01735 	 122.3049	 0.00293 	  12.2305	 0.02706 	 363.5000	 0.00090 	 363.5000	 0.00101 	   1.8175	 0.01232 	   0.0809	 0.00000 	   0.0809	 0.00000 	  36.3500	 0.01062 	  36.3500	 0.00000 
	 364	  24.5283	 0.01733 	 122.6413	 0.00293 	  12.2641	 0.02681 	 364.5000	 0.00090 	 364.5000	 0.00101 	   1.8225	 0.00935 	   0.0824	 0.00000 	   0.0824	 0.00000 	  36.4500	 0.01092 	  36.4500	 0.00000 
	 365	  24.5956	 0.01731 	 122.9778	 0.00293 	  12.2978	 0.02656 	 365.5000	 0.00090 	 365.5000	 0.00101 	   1.8275	 0.00765 	   0.0839	 0.00000 	   0.0839	 0.00000 	  36.5500	 0.01007 	  36.5500	 0.00000 
	 366	  24.6629	 0.01728 	 123.3143	 0.00293 	  12.3314	 0.02631 	 366.5000	 0.00090 	 366.5000	 0.00102 	   1.8325	 0.00765 	   0.0855	 0.00000 	   0.0855	 0.00000 	  36.6500	 0.01086 	  36.6500	 0.00000 
	 367	  24.7301	 0.01726 	 123.6507	 0.00293 	  12.3651	 0.02607 	 367.5000	 0.00089 	 367.5000	 0.00102 	   1.8375	 0.00595 	   0.0871	 0.00000 	   0.0871	 0.00000 	  36.7500	 0.01069 	  36.7500	 0.00000 
	 368	  24.7974	 0.01724 	 123.9872	 0.00293 	  12.3987	 0.02583 	 368.5000	 0.00089 	 368.5000	 0.00102 	   1.8425	 0.01105 	   0.0887	 0.00000 	   0.0887	 0.00000 	  36.8500	 0.01105 	  36.8500	 0.00000 
	 369	  24.8647	 0.01722 	 124.3237	 0.00293 	  12.4324	 0.02558 	 369.5000	 0.00089 	 369.5000	 0.00102 	   1.8475	 0.00722 	   0.0904	 0.00000 	   0.0904	 0.00000 	  36.9500	 0.01058 	  36.9500	 0.00000 
	 370	  24.9320	 0.01720 	 124.6601	 0.00292 	  12.4660	 0.02534 	 370.5000	 0.00089 	 370.5000	 0.00102 	   1.8525	 0.00850 	   0.0920	 0.00000 	   0.0920	 0.00000 	  37.0500	 0.01039 	  37.0500	 0.00000 
	 371	  24.9993	 0.01718 	 124.9966	 0.00292 	  12.4997	 0.02511 	 371.5000	 0.00089 	 371.5000	 0.00102 	   1.8575	 0.01190 	   0.0938	 0.00000 	   0.0938	 0.00000 	  37.1500	 0.00945 	  37.1500	 0.00000 
	 372	  25.0666	 0.01716 	 125.3331	 0.00292 	  12.5333	 0.02487 	 372.5000	 0.00089 	 372.5000	 0.00102 	   1.8625	 0.00765 	   0.0955	 0.00000 	   0.0955	 0.00000 	  37.2500	 0.01101 	  37.2500	 0.00000 
	 373	  25.1339	 0.01714 	 125.6695	 0.00292 	  12.5670	 0.02464 	 373.5000	 0.00089 	 373.5000	 0.00102 	   1.8675	 0.00807 	   0.0973	 0.00000 	   0.0973	 0.00000 	  37.3500	 0.00962 	  37.3500	 0.00000 
	 374	  25.2012	 0.01712 	 126.0060	 0.00292 	  12.6006	 0.02440 	 374.5000	 0.00088 	 374.5000	 0.00103 	   1.8725	 0.01020 	   0.0991	 0.00000 	   0.0991	 0.00000 	  37.4500	 0.01024 	  37.4500	 0.00000 
	 375	  25.2685	 0.01709 	 126.3424	 0.00292 	  12.6342	 0.02417 	 375.5000	 0.00088 	 375.5000	 0.00103 	   1.8775	 0.00807 	   0.1009	 0.00000 	   0.1009	 0.00000 	  37.5500	 0.01037 	  37.5500	 0.00000 
	 376	  25.3358	 0.01707 	 126.6789	 0.00292 	  12.6679	 0.02395 	 376.5000	 0.00089 	 376.5000	 0.00103 	   1.8825	 0.01147 	   0.1028	 0.00000 	   0.1028	 0.00000 	  37.6500	 0.01081 	  37.6500	 0.00000 
	 377	  25.4031	 0.01705 	 127.0154	 0.00292 	  12.7015	 0.02372 	 377.5000	 0.00089 	 377.5000	 0.00103 	   1.8875	 0.00467 	   0.1047	 0.00000 	   0.1047	 0.00000 	  37.7500	 0.00943 	  37.7500	 0.00000 
	 378	  25.4704	 0.01703 	 127.3518	 0.00292 	  12.7352	 0.02349 	 378.5000	 0.00089 	 378.5000	 0.00103 	   1.8925	 0.00722 	   0.1067	 0.00000 	   0.1067	 0.00000 	  37.8500	 0.00969 	  37.8500	 0.00000 
	 379	  25.5377	 0.01701 	 127.6883	 0.00292 	  12.7688	 0.02327 	 379.5000	 0.00089 	 379.5000	 0.00104 	   1.8975	 0.00935 	   0.1086	 0.00000 	   0.1086	 0.00000 	  37.9500	 0.01024 	  37.9500	 0.00000 
	 380	  25.6050	 0.01699 	 128.0248	 0.00292 	  12.8025	 0.02305 	 380.5000	 0.00089 	 380.5000	 0.00104 	   1.9025	 0.00680 	   0.1107	 0.00000 	   0.1107	 0.00000 	  38.0500	 0.00992 	  38.0500	 0.00000 
	 381	  25.6722	 0.01697 	 128.3612	 0.00292 	  12.8361	 0.02283 	 381.5000	 0.00089 	 381.5000	 0.00104 	   1.9075	 0.00637 	   0.1127	 0.00000 	   0.1127	 0.00000 	  38.1500	 0.01005 	  38.1500	 0.00000 
	 382	  25.7395	 0.01695 	 128.6977	 0.00292 	  12.8698	 0.02261 	 382.5000	 0.00089 	 382.5000	 0.00104 	   1.9125	 0.01020 	   0.1148	 0.00000 	   0.1148	 0.00000 	  38.2500	 0.01030 	  38.2500	 0.00000 
	 383	  25.8068	 0.01693 	 129.0342	 0.00291 	  12.9034	 0.02240 	 383.5000	 0.00089 	 383.5000	 0.00104 	   1.9175	 0.00467 	   0.1169	 0.00000 	   0.1169	 0.00000 	  38.3500	 0.01039 	  38.3500	 0.00000 
	 384	  25.8741	 0.01691 	 129.3706	 0.00291 	  12.9371	 0.02218 	 384.5000	 0.00089 	 384.5000	 0.00104 	   1.9225	 0.00892 	   0.1191	 0.00000 	   0.1191	 0.00000 	  38.4500	 0.00986 	  38.4500	 0.00000 
	 385	  25.9414	 0.01689 	 129.7071	 0.00291 	  12.9707	 0.02197 	 385.5000	 0.00090 	 385.5000	 0.00104 	   1.9275	 0.00680 	   0.1213	 0.00000 	   0.1213	 0.00000 	  38.5500	 0.00967 	  38.5500	 0.00000 
	 386	  26.0087	 0.01687 	 130.0436	 0.00291 	  13.0044	 0.02176 	 386.5000	 0.00090 	 386.5000	 0.00104 	   1.9325	 0.00552 	   0.1236	 0.00000 	   0.1236	 0.00000 	  38.6500	 0.01018 	  38.6500	 0.00000 
	 387	  26.0760	 0.01685 	 130.3800	 0.00291 	  13.0380	 0.02155 	 387.5000	 0.00089 	 387.5000	 0.00103 	   1.9375	 0.00850 	   0.1259	 0.00000 	   0.1259	 0.00000 	  38.7500	 0.00890 	  38.7500	 0.00000 
	 388	  26.1433	 0.01683 	 130.7165	 0.00291 	  13.0716	 0.02135 	 388.5000	 0.00089 	 388.5000	 0.00103 	   1.9425	 0.00765 	   0.1282	 0.00000 	   0.1282	 0.00000 	  38.8500	 0.00935 	  38.8500	 0.00000 
	 389	  26.2106	 0.01681 	 131.0529	 0.00291 	  13.1053	 0.02114 	 389.5000	 0.00089 	 389.5000	 0.00103 	   1.9475	 0.00850 	   0.1306	 0.00000 	   0.1306	 0.00000 	  38.9500	 0.00863 	  38.9500	 0.00000 
	 390	  26.2779	 0.01679 	 131.3894	 0.00291 	  13.1389	 0.02094 	 390.5000	 0.00089 	 390.5000	 0.00103 	   1.9525	 0.00850 	   0.1330	 0.00000 	   0.1330	 0.00000 	  39.0500	 0.00971 	  39.0500	 0.00000 
	 391	  26.3452	 0.01677 	 131.7259	 0.00291 	  13.1726	 0.02074 	 391.5000	 0.00089 	 391.5000	 0.00103 	   1.9575	 0.00807 	   0.1355	 0.00000 	   0.1355	 0.00000 	  39.1500	 0.00967 	  39.1500	 0.00000 
	 392	  26.4125	 0.01675 	 132.0623	 0.00291 	  13.2062	 0.02054 	 392.5000	 0.00089 	 392.5000	 0.00103 	   1.9625	 0.01275 	   0.1380	 0.00000 	   0.1380	 0.00000 	  39.2500	 0.00975 	  39.2500	 0.00000 
	 393	  26.4798	 0.01673 	 132.3988	 0.00291 	  13.2399	 0.02034 	 393.5000	 0.00089 	 393.5000	 0.00103 	   1.9675	 0.00807 	   0.1406	 0.00000 	   0.1406	 0.00000 	  39.3500	 0.00841 	  39.3500	 0.00000 
	 394	  26.5471	 0.01671 	 132.7353	 0.00291 	  13.2735	 0.02014 	 394.5000	 0.00089 	 394.5000	 0.00103 	   1.9725	 0.00765 	   0.1432	 0.00000 	   0.1432	 0.00000 	  39.4500	 0.01028 	  39.4500	 0.00000 
	 395	  26.6143	 0.01669 	 133.0717	 0.00291 	  13.3072	 0.01995 	 395.5000	 0.00089 	 395.5000	 0.00103 	   1.9775	 0.00807 	   0.1459	 0.00000 	   0.1459	 0.00000 	  39.5500	 0.00948 	  39.5500	 0.00000 
	 396	  26.6816	 0.01667 	 133.4082	 0.00290 	  13.3408	 0.01975 	 396.5000	 0.00089 	 396.5000	 0.00103 	   1.9825	 0.00722 	   0.1486	 0.00000 	   0.1486	 0.00000 	  39.6500	 0.01054 	  39.6500	 0.00000 
	 397	  26.7489	 0.01665 	 133.7447	 0.00290 	  13.3745	 0.01956 	 397.5000	 0.00089 	 397.5000	 0.00103 	   1.9875	 0.00850 	   0.1514	 0.00000 	   0.1514	 0.00000 	  39.7500	 0.00914 	  39.7500	 0.00000 
	 398	  26.8162	 0.01663 	 134.0811	 0.00290 	  13.4081	 0.01937 	 398.5000	 0.00090 	 398.5000	 0.00104 	   1.9925	 0.00722 	   0.1542	 0.00000 	   0.1542	 0.00000 	  39.8500	 0.00894 	  39.8500	 0.00000 
	 399	  26.8835	 0.01661 	 134.4176	 0.00290 	  13.4418	 0.01918 	 399.5000	 0.00090 	 399.5000	 0.00104 	   1.9975	 0.00552 	   0.1570	 0.00000 	   0.1570	 0.00000 	  39.9500	 0.00928 	  39.9500	 0.00000 
	 400	  26.9508	 0.01659 	 134.7541	 0.00290 	  13.4754	 0.01900 	 400.5000	 0.00090 	 400.5000	 0.00104 	   2.0025	 0.00425 	   0.1600	 0.00000 	   0.1600	 0.00000 	  40.0500	 0.01105 	  40.0500	 0.00000 
	 401	  27.0181	 0.01657 	 135.0905	 0.00290 	  13.5091	 0.01881 	 401.5000	 0.00090 	 401.5000	 0.00104 	   2.0075	 0.00595 	   0.1629	 0.00000 	   0.1629	 0.00000 	  40.1500	 0.00880 	  40.1500	 0.00000 
	 402	  27.0854	 0.01655 	 135.4270	 0.00290 	  13.5427	 0.01863 	 402.5000	 0.00090 	 402.5000	 0.00104 	   2.0125	 0.00510 	   0.1660	 0.00000 	   0.1660	 0.00000 	  40.2500	 0.00999 	  40.2500	 0.00000 
	 403	  27.1527	 0.01653 	 135.7635	 0.00290 	  13.5763	 0.01844 	 403.5000	 0.00090 	 403.5000	 0.00104 	   2.0175	 0.00467 	   0.1690	 0.00000 	   0.1690	 0.00000 	  40.3500	 0.00962 	  40.3500	 0.00000 
	 404	  27.2200	 0.01651 	 136.0999	 0.00290 	  13.6100	 0.01826 	 404.5000	 0.00090 	 404.5000	 0.00104 	   2.0225	 0.00552 	   0.1722	 0.00000 	   0.1722	 0.00000 	  40.4500	 0.00950 	  40.4500	 0.00000 
	 405	  27.2873	 0.01649 	 136.4364	 0.00290 	  13.6436	 0.01808 	 405.5000	 0.00090 	 405.5000	 0.00104 	   2.0275	 0.00552 	   0.1754	 0.00000 	   0.1754	 0.00000 	  40.5500	 0.01005 	  40.5500	 0.00000 
	 406	  27.3546	 0.01647 	 136.7728	 0.00290 	  13.6773	 0.01791 	 406.5000	 0.00090 	 406.5000	 0.00104 	   2.0325	 0.00680 	   0.1786	 0.00000 	   0.1786	 0.00000 	  40.6500	 0.00937 	  40.6500	 0.00000 
	 407	  27.4219	 0.01645 	 137.1093	 0.00290 	  13.7109	 0.01773 	 407.5000	 0.00091 	 407.5000	 0.00104 	   2.0375	 0.00637 	   0.1820	 0.00000 	   0.1820	 0.00000 	  40.7500	 0.00905 	  40.7500	 0.00000 
	 408	  27.4892	 0.01644 	 137.4458	 0.00290 	  13.7446	 0.01756 	 408.5000	 0.00091 	 408.5000	 0.00104 	   2.0425	 0.00425 	   0.1854	 0.00000 	   0.1854	 0.00000 	  40.8500	 0.00854 	  40.8500	 0.00000 
	 409	  27.5564	 0.01642 	 137.7822	 0.00290 	  13.7782	 0.01738 	 409.5000	 0.00091 	 409.5000	 0.00104 	   2.0475	 0.00510 	   0.1888	 0.00000 	   0.1888	 0.00000 	  40.9500	 0.00871 	  40.9500	 0.00000 
	 410	  27.6237	 0.01640 	 138.1187	 0.00290 	  13.8119	 0.01721 	 410.5000	 0.00091 	 410.5000	 0.00104 	   2.0525	 0.00680 	   0.1923	 0.00000 	   0.1923	 0.00000 	  41.0500	 0.01013 	  41.0500	 0.00000 
	 411	  27.6910	 0.01638 	 138.4552	 0.00289 	  13.8455	 0.01704 	 411.5000	 0.00091 	 411.5000	 0.00104 	   2.0575	 0.00722 	   0.1959	 0.00000 	   0.1959	 0.00000 	  41.1500	 0.00809 	  41.1500	 0.00000 
	 412	  27.7583	 0.01636 	 138.7916	 0.00289 	  13.8792	 0.01687 	 412.5000	 0.00091 	 412.5000	 0.00104 	   2.0625	 0.00722 	   0.1995	 0.00000 	   0.1995	 0.00000 	  41.2500	 0.00962 	  41.2500	 0.00000 
	 413	  27.8256	 0.01634 	 139.1281	 0.00289 	  13.9128	 0.01671 	 413.5000	 0.00091 	 413.5000	 0.00104 	   2.0675	 0.00765 	   0.2032	 0.00000 	   0.2032	 0.00000 	  41.3500	 0.00975 	  41.3500	 0.00000 
	 414	  27.8929	 0.01632 	 139.4646	 0.00289 	  13.9465	 0.01654 	 414.5000	 0.00091 	 414.5000	 0.00104 	   2.0725	 0.00552 	   0.2070	 0.00000 	   0.2070	 0.00000 	  41.4500	 0.00854 	  41.4500	 0.00000 
	 415	  27.9602	 0.01630 	 139.8010	 0.00289 	  13.9801	 0.01638 	 415.5000	 0.00091 	 415.5000	 0.00104 	   2.0775	 0.00680 	   0.2109	 0.00000 	   0.2109	 0.00000 	  41.5500	 0.00916 	  41.5500	 0.00000 
	 416	  28.0275	 0.01628 	 140.1375	 0.00289 	  14.0137	 0.01621 	 416.5000	 0.00091 	 416.5000	 0.00104 	   2.0825	 0.00637 	   0.2148	 0.00000 	   0.2148	 0.00000 	  41.6500	 0.00920 	  41.6500	 0.00000 
	 417	  28.0948	 0.01627 	 140.4740	 0.00289 	  14.0474	 0.01605 	 417.5000	 0.00091 	 417.5000	 0.00104 	   2.0875	 0.00680 	   0.2188	 0.00000 	   0.2188	 0.00000 	  41.7500	 0.01043 	  41.7500	 0.00000 
	 418	  28.1621	 0.01625 	 140.8104	 0.00289 	  14.0810	 0.01589 	 418.5000	 0.00090 	 418.5000	 0.00105 	   2.0925	 0.00552 	   0.2228	 0.00000 	   0.2228	 0.00000 	  41.8500	 0.00945 	  41.8500	 0.00000 
	 419	  28.2294	 0.01623 	 141.1469	 0.00289 	  14.1147	 0.01573 	 419.5000	 0.00090 	 419.5000	 0.00105 	   2.0975	 0.00212 	   0.2270	 0.00000 	   0.2270	 0.00000 	  41.9500	 0.00799 	  41.9500	 0.00000 
	 420	  28.2967	 0.01621 	 141.4833	 0.00289 	  14.1483	 0.01558 	 420.5000	 0.00090 	 420.5000	 0.00105 	   2.1025	 0.00722 	   0.2312	 0.00000 	   0.2312	 0.00000 	  42.0500	 0.00860 	  42.0500	 0.00000 
	 421	  28.3640	 0.01619 	 141.8198	 0.00289 	  14.1820	 0.01542 	 421.5000	 0.00090 	 421.5000	 0.00105 	   2.1075	 0.00552 	   0.2355	 0.00000 	   0.2355	 0.00000 	  42.1500	 0.00875 	  42.1500	 0.00000 
	 422	  28.4313	 0.01617 	 142.1563	 0.00289 	  14.2156	 0.01527 	 422.5000	 0.00090 	 422.5000	 0.00105 	   2.1125	 0.00382 	   0.2399	 0.00000 	   0.2399	 0.00000 	  42.2500	 0.00854 	  42.2500	 0.00000 
	 423	  28.4985	 0.01616 	 142.4927	 0.00289 	  14.2493	 0.01511 	 423.5000	 0.00089 	 423.5000	 0.00105 	   2.1175	 0.00467 	   0.2443	 0.00000 	   0.2443	 0.00001 	  42.3500	 0.00788 	  42.3500	 0.00000 
	 424	  28.5658	 0.01614 	 142.8292	 0.00289 	  14.2829	 0.01496 	 424.5000	 0.00089 	 424.5000	 0.00106 	   2.1225	 0.00467 	   0.2489	 0.00000 	   0.2489	 0.00001 	  42.4500	 0.00799 	  42.4500	 0.00000 
	 425	  28.6331	 0.01612 	 143.1657	 0.00289 	  14.3166	 0.01481 	 425.5000	 0.00089 	 425.5000	 0.00106 	   2.1275	 0.00297 	   0.2535	 0.00000 	   0.2535	 0.00001 	  42.5500	 0.00875 	  42.5500	 0.00000 
	 426	  28.7004	 0.01610 	 143.5021	 0.00289 	  14.3502	 0.01466 	 426.5000	 0.00089 	 426.5000	 0.00106 	   2.1325	 0.00467 	   0.2582	 0.00000 	   0.2582	 0.00001 	  42.6500	 0.00729 	  42.6500	 0.00000 
	 427	  28.7677	 0.01608 	 143.8386	 0.00289 	  14.3839	 0.01451 	 427.5000	 0.00089 	 427.5000	 0.00106 	   2.1375	 0.00340 	   0.2630	 0.00000 	   0.2630	 0.00001 	  42.7500	 0.00897 	  42.7500	 0.00000 
	 428	  28.8350	 0.01607 	 144.1751	 0.00288 	  14.4175	 0.01437 	 428.5000	 0.00089 	 428.5000	 0.00107 	   2.1425	 0.00425 	   0.2679	 0.00000 	   0.2679	 0.00001 	  42.8500	 0.00869 	  42.8500	 0.00000 
	 429	  28.9023	 0.01605 	 144.5115	 0.00288 	  14.4512	 0.01422 	 429.5000	 0.00089 	 429.5000	 0.00107 	   2.1475	 0.00510 	   0.2729	 0.00000 	   0.2729	 0.00002 	  42.9500	 0.00943 	  42.9500	 0.00000 
	 430	  28.9696	 0.01603 	 144.8480	 0.00288 	  14.4848	 0.01408 	 430.5000	 0.00088 	 430.5000	 0.00107 	   2.1525	 0.00595 	   0.2780	 0.00000 	   0.2780	 0.00002 	  43.0500	 0.00886 	  43.0500	 0.00000 
	 431	  29.0369	 0.01601 	 145.1845	 0.00288 	  14.5184	 0.01394 	 431.5000	 0.00088 	 431.5000	 0.00107 	   2.1575	 0.00340 	   0.2831	 0.00000 	   0.2831	 0.00002 	  43.1500	 0.00837 	  43.1500	 0.00000 
	 432	  29.1042	 0.01599 	 145.5209	 0.00288 	  14.5521	 0.01379 	 432.5000	 0.00088 	 432.5000	 0.00107 	   2.1625	 0.00255 	   0.2884	 0.00000 	   0.2884	 0.00002 	  43.2500	 0.00850 	  43.2500	 0.00000 
	 433	  29.1715	 0.01598 	 145.8574	 0.00288 	  14.5857	 0.01366 	 433.5000	 0.00088 	 433.5000	 0.00108 	   2.1675	 0.00467 	   0.2938	 0.00000 	   0.2938	 0.00002 	  43.3500	 0.00877 	  43.3500	 0.00000 
	 434	  29.2388	 0.01596 	 146.1939	 0.00288 	  14.6194	 0.01352 	 434.5000	 0.00088 	 434.5000	 0.00108 	   2.1725	 0.00467 	   0.2992	 0.00000 	   0.2992	 0.00004 	  43.4500	 0.00843 	  43.4500	 0.00000 
	 435	  29.3061	 0.01594 	 146.5303	 0.00288 	  14.6530	 0.01338 	 435.5000	 0.00088 	 435.5000	 0.00108 	   2.1775	 0.00297 	   0.3048	 0.00000 	   0.3048	 0.00004 	  43.5500	 0.00748 	  43.5500	 0.00000 
	 436	  29.3734	 0.01592 	 146.8668	 0.00288 	  14.6867	 0.01324 	 436.5000	 0.00088 	 436.5000	 0.00108 	   2.1825	 0.00595 	   0.3105	 0.00000 	   0.3105	 0.00005 	  43.6500	 0.00907 	  43.6500	 0.00000 
	 437	  29.4406	 0.01591 	 147.2032	 0.00288 	  14.7203	 0.01311 	 437.5000	 0.00088 	 437.5000	 0.00108 	   2.1875	 0.00425 	   0.3162	 0.00000 	   0.3162	 0.00006 	  43.7500	 0.00873 	  43.7500	 0.00000 
	 438	  29.5079	 0.01589 	 147.5397	 0.00288 	  14.7540	 0.01297 	 438.5000	 0.00088 	 438.5000	 0.00108 	   2.1925	 0.00382 	   0.3221	 0.00000 	   0.3221	 0.00006 	  43.8500	 0.00818 	  43.8500	 0.00000 
	 439	  29.5752	 0.01587 	 147.8762	 0.00288 	  14.7876	 0.01284 	 439.5000	 0.00088 	 439.5000	 0.00108 	   2.1975	 0.00340 	   0.3281	 0.00000 	   0.3281	 0.00009 	  43.9500	 0.00839 	  43.9500	 0.00000 
	 440	  29.6425	 0.01585 	 148.2126	 0.00288 	  14.8213	 0.01271 	 440.5000	 0.00088 	 440.5000	 0.00108 	   2.2025	 0.00340 	   0.3342	 0.00000 	   0.3342	 0.00010 	  44.0500	 0.00795 	  44.0500	 0.00000 
	 441	  29.7098	 0.01584 	 148.5491	 0.00288 	  14.8549	 0.01258 	 441.5000	 0.00089 	 441.5000	 0.00108 	   2.2075	 0.00382 	   0.3404	 0.00000 	   0.3404	 0.00011 	  44.1500	 0.00858 	  44.1500	 0.00000 
	 442	  29.7771	 0.01582 	 148.8856	 0.00288 	  14.8886	 0.01245 	 442.5000	 0.00089 	 442.5000	 0.00108 	   2.2125	 0.00850 	   0.3467	 0.00000 	   0.3467	 0.00014 	  44.2500	 0.00737 	  44.2500	 0.00000 
	 443	  29.8444	 0.01580 	 149.2220	 0.00288 	  14.9222	 0.01232 	 443.5000	 0.00089 	 443.5000	 0.00108 	   2.2175	 0.00340 	   0.3532	 0.00000 	   0.3532	 0.00015 	  44.3500	 0.00931 	  44.3500	 0.00000 
	 444	  29.9117	 0.01578 	 149.5585	 0.00288 	  14.9558	 0.01220 	 444.5000	 0.00089 	 444.5000	 0.00108 	   2.2225	 0.00170 	   0.3597	 0.00000 	   0.3597	 0.00019 	  44.4500	 0.00846 	  44.4500	 0.00000 
	 445	  29.9790	 0.01577 	 149.8950	 0.00288 	  14.9895	 0.01207 	 445.5000	 0.00089 	 445.5000	 0.00108 	   2.2275	 0.00382 	   0.3664	 0.00000 	   0.3664	 0.00023 	  44.5500	 0.00905 	  44.5500	 0.00000 
	 446	  30.0463	 0.01575 	 150.2314	 0.00287 	  15.0231	 0.01195 	 446.5000	 0.00090 	 446.5000	 0.00108 	   2.2325	 0.00425 	   0.3733	 0.00000 	   0.3733	 0.00027 	  44.6500	 0.00865 	  44.6500	 0.00000 
	 447	  30.1136	 0.01573 	 150.5679	 0.00287 	  15.0568	 0.01183 	 447.5000	 0.00090 	 447.5000	 0.00108 	   2.2375	 0.00212 	   0.3802	 0.00000 	   0.3802	 0.00027 	  44.7500	 0.00982 	  44.7500	 0.00000 
	 448	  30.1809	 0.01572 	 150.9044	 0.00287 	  15.0904	 0.01170 	 448.5000	 0.00090 	 448.5000	 0.00108 	   2.2425	 0.00637 	   0.3873	 0.00000 	   0.3873	 0.00033 	  44.8500	 0.00797 	  44.8500	 0.00000 
	 449	  30.2482	 0.01570 	 151.2408	 0.00287 	  15.1241	 0.01158 	 449.5000	 0.00090 	 449.5000	 0.00108 	   2.2475	 0.00680 	   0.3945	 0.00000 	   0.3945	 0.00041 	  44.9500	 0.00829 	  44.9500	 0.00000 
	 450	  30.3155	 0.01568 	 151.5773	 0.00287 	  15.1577	 0.01146 	 450.5000	 0.00090 	 450.5000	 0.00108 	   2.2525	 0.00382 	   0.4018	 0.00000 	   0.4018	 0.00044 	  45.0500	 0.00869 	  45.0500	 0.00000 
	 451	  30.3828	 0.01566 	 151.9138	 0.00287 	  15.1914	 0.01134 	 451.5000	 0.00090 	 451.5000	 0.00108 	   2.2575	 0.00552 	   0.4093	 0.00000 	   0.4093	 0.00050 	  45.1500	 0.00739 	  45.1500	 0.00000 
	 452	  30.4500	 0.01565 	 152.2502	 0.00287 	  15.2250	 0.01123 	 452.5000	 0.00090 	 452.5000	 0.00109 	   2.2625	 0.00340 	   0.4169	 0.00000 	   0.4169	 0.00057 	  45.2500	 0.00782 	  45.2500	 0.00000 
	 453	  30.5173	 0.01563 	 152.5867	 0.00287 	  15.2587	 0.01111 	 453.5000	 0.00090 	 453.5000	 0.00109 	   2.2675	 0.00425 	   0.4246	 0.00000 	   0.4246	 0.00063 	  45.3500	 0.00848 	  45.3500	 0.00000 
	 454	  30.5846	 0.01561 	 152.9231	 0.00287 	  15.2923	 0.01100 	 454.5000	 0.00090 	 454.5000	 0.00109 	   2.2725	 0.00382 	   0.4325	 0.00000 	   0.4325	 0.00075 	  45.4500	 0.00860 	  45.4500	 0.00000 
	 455	  30.6519	 0.01560 	 153.2596	 0.00287 	  15.3260	 0.01088 	 455.5000	 0.00090 	 455.5000	 0.00109 	   2.2775	 0.00340 	   0.4406	 0.00000 	   0.4406	 0.00085 	  45.5500	 0.00792 	  45.5500	 0.00000 
	 456	  30.7192	 0.01558 	 153.5961	 0.00287 	  15.3596	 0.01077 	 456.5000	 0.00090 	 456.5000	 0.00109 	   2.2825	 0.00425 	   0.4487	 0.00000 	   0.4487	 0.00096 	  45.6500	 0.00807 	  45.6500	 0.00000 
	 457	  30.7865	 0.01556 	 153.9325	 0.00287 	  15.3933	 0.01066 	 457.5000	 0.00090 	 457.5000	 0.00109 	   2.2875	 0.00382 	   0.4571	 0.00000 	   0.4571	 0.00110 	  45.7500	 0.00846 	  45.7500	 0.00000 
	 458	  30.8538	 0.01555 	 154.2690	 0.00287 	  15.4269	 0.01055 	 458.5000	 0.00090 	 458.5000	 0.00109 	   2.2925	 0.00340 	   0.4656	 0.00000 	   0.4656	 0.00118 	  45.8500	 0.00863 	  45.8500	 0.00000 
	 459	  30.9211	 0.01553 	 154.6055	 0.00287 	  15.4605	 0.01044 	 459.5000	 0.00090 	 459.5000	 0.00109 	   2.2975	 0.00382 	   0.4742	 0.00000 	   0.4742	 0.00129 	  45.9500	 0.00758 	  45.9500	 0.00000 
	 460	  30.9884	 0.01551 	 154.9419	 0.00287 	  15.4942	 0.01033 	 460.5000	 0.00090 	 460.5000	 0.00108 	   2.3025	 0.00297 	   0.4831	 0.00000 	   0.4831	 0.00143 	  46.0500	 0.00731 	  46.0500	 0.00000 
	 461	  31.0557	 0.01550 	 155.2784	 0.00287 	  15.5278	 0.01022 	 461.5000	 0.00090 	 461.5000	 0.00108 	   2.3075	 0.00340 	   0.4920	 0.00000 	   0.4920	 0.00154 	  46.1500	 0.00761 	  46.1500	 0.00000 
	 462	  31.1230	 0.01548 	 155.6149	 0.00287 	  15.5615	 0.01011 	 462.5000	 0.00090 	 462.5000	 0.00108 	   2.3125	 0.00425 	   0.5012	 0.00000 	   0.5012	 0.00174 	  46.2500	 0.00799 	  46.2500	 0.00000 
	 463	  31.1903	 0.01547 	 155.9513	 0.00287 	  15.5951	 0.01001 	 463.5000	 0.00090 	 463.5000	 0.00108 	   2.3175	 0.00297 	   0.5105	 0.00000 	   0.5105	 0.00189 	  46.3500	 0.00756 	  46.3500	 0.00000 
	 464	  31.2576	 0.01545 	 156.2878	 0.00287 	  15.6288	 0.00990 	 464.5000	 0.00091 	 464.5000	 0.00107 	   2.3225	 0.00340 	   0.5200	 0.00000 	   0.5200	 0.00206 	  46.4500	 0.00782 	  46.4500	 0.00000 
	 465	  31.3249	 0.01543 	 156.6243	 0.00286 	  15.6624	 0.00980 	 465.5000	 0.00091 	 465.5000	 0.00107 	   2.3275	 0.00340 	   0.5297	 0.00000 	   0.5297	 0.00217 	  46.5500	 0.00739 	  46.5500	 0.00000 
	 466	  31.3921	 0.01542 	 156.9607	 0.00286 	  15.6961	 0.00970 	 466.5000	 0.00091 	 466.5000	 0.00107 	   2.3325	 0.00212 	   0.5395	 0.00000 	   0.5395	 0.00232 	  46.6500	 0.00797 	  46.6500	 0.00000 
	 467	  31.4594	 0.01540 	 157.2972	 0.00286 	  15.7297	 0.00959 	 467.5000	 0.00091 	 467.5000	 0.00106 	   2.3375	 0.00255 	   0.5495	 0.00000 	   0.5495	 0.00245 	  46.7500	 0.00676 	  46.7500	 0.00000 
	 468	  31.5267	 0.01539 	 157.6336	 0.00286 	  15.7634	 0.00949 	 468.5000	 0.00091 	 468.5000	 0.00106 	   2.3425	 0.00510 	   0.5598	 0.00000 	   0.5598	 0.00260 	  46.8500	 0.00729 	  46.8500	 0.00000 
	 469	  31.5940	 0.01537 	 157.9701	 0.00286 	  15.7970	 0.00939 	 469.5000	 0.00092 	 469.5000	 0.00106 	   2.3475	 0.00255 	   0.5702	 0.00000 	   0.5702	 0.00273 	  46.9500	 0.00718 	  46.9500	 0.00000 
	 470	  31.6613	 0.01535 	 158.3066	 0.00286 	  15.8307	 0.00929 	 470.5000	 0.00092 	 470.5000	 0.00106 	   2.3525	 0.00552 	   0.5808	 0.00000 	   0.5808	 0.00285 	  47.0500	 0.00750 	  47.0500	 0.00000 
	 471	  31.7286	 0.01534 	 158.6430	 0.00286 	  15.8643	 0.00920 	 471.5000	 0.00092 	 471.5000	 0.00106 	   2.3575	 0.00552 	   0.5916	 0.00000 	   0.5916	 0.00294 	  47.1500	 0.00644 	  47.1500	 0.00000 
	 472	  31.7959	 0.01532 	 158.9795	 0.00286 	  15.8980	 0.00910 	 472.5000	 0.00092 	 472.5000	 0.00106 	   2.3625	 0.00382 	   0.6026	 0.00000 	   0.6026	 0.00306 	  47.2500	 0.00837 	  47.2500	 0.00000 
	 473	  31.8632	 0.01531 	 159.3160	 0.00286 	  15.9316	 0.00900 	 473.5000	 0.00092 	 473.5000	 0.00107 	   2.3675	 0.00510 	   0.6138	 0.00000 	   0.6138	 0.00312 	  47.3500	 0.00733 	  47.3500	 0.00000 
	 474	  31.9305	 0.01529 	 159.6524	 0.00286 	  15.9652	 0.00891 	 474.5000	 0.00092 	 474.5000	 0.00107 	   2.3725	 0.00425 	   0.6252	 0.00000 	   0.6252	 0.00309 	  47.4500	 0.00729 	  47.4500	 0.00000 
	 475	  31.9978	 0.01527 	 159.9889	 0.00286 	  15.9989	 0.00881 	 475.5000	 0.00092 	 475.5000	 0.00107 	   2.3775	 0.00425 	   0.6368	 0.00000 	   0.6368	 0.00315 	  47.5500	 0.00733 	  47.5500	 0.00000 
	 476	  32.0651	 0.01526 	 160.3254	 0.00286 	  16.0325	 0.00872 	 476.5000	 0.00092 	 476.5000	 0.00107 	   2.3825	 0.00255 	   0.6486	 0.00000 	   0.6486	 0.00325 	  47.6500	 0.00737 	  47.6500	 0.00000 
	 477	  32.1324	 0.01524 	 160.6618	 0.00286 	  16.0662	 0.00863 	 477.5000	 0.00092 	 477.5000	 0.00107 	   2.3875	 0.00297 	   0.6607	 0.00000 	   0.6607	 0.00322 	  47.7500	 0.00756 	  47.7500	 0.00000 
	 478	  32.1997	 0.01523 	 160.9983	 0.00286 	  16.0998	 0.00854 	 478.5000	 0.00092 	 478.5000	 0.00107 	   2.3925	 0.00255 	   0.6730	 0.00000 	   0.6730	 0.00314 	  47.8500	 0.00782 	  47.8500	 0.00000 
	 479	  32.2670	 0.01521 	 161.3348	 0.00286 	  16.1335	 0.00845 	 479.5000	 0.00092 	 479.5000	 0.00108 	   2.3975	 0.00340 	   0.6855	 0.00000 	   0.6855	 0.00307 	  47.9500	 0.00758 	  47.9500	 0.00000 
	 480	  32.3342	 0.01520 	 161.6712	 0.00286 	  16.1671	 0.00836 	 480.5000	 0.00092 	 480.5000	 0.00108 	   2.4025	 0.00425 	   0.6982	 0.00001 	   0.6982	 0.00299 	  48.0500	 0.00729 	  48.0500	 0.00000 
	 481	  32.4015	 0.01518 	 162.0077	 0.00286 	  16.2008	 0.00827 	 481.5000	 0.00092 	 481.5000	 0.00108 	   2.4075	 0.00085 	   0.7112	 0.00001 	   0.7112	 0.00282 	  48.1500	 0.00773 	  48.1500	 0.00000 
	 482	  32.4688	 0.01517 	 162.3442	 0.00286 	  16.2344	 0.00818 	 482.5000	 0.00092 	 482.5000	 0.00108 	   2.4125	 0.00212 	   0.7244	 0.00002 	   0.7244	 0.00284 	  48.2500	 0.00741 	  48.2500	 0.00000 
	 483	  32.5361	 0.01515 	 162.6806	 0.00286 	  16.2681	 0.00809 	 483.5000	 0.00092 	 483.5000	 0.00108 	   2.4175	 0.00425 	   0.7379	 0.00002 	   0.7379	 0.00271 	  48.3500	 0.00722 	  48.3500	 0.00000 
	 484	  32.6034	 0.01513 	 163.0171	 0.00286 	  16.3017	 0.00801 	 484.5000	 0.00092 	 484.5000	 0.00109 	   2.4225	 0.00297 	   0.7516	 0.00002 	   0.7516	 0.00255 	  48.4500	 0.00720 	  48.4500	 0.00000 
	 485	  32.6707	 0.01512 	 163.3535	 0.00286 	  16.3354	 0.00792 	 485.5000	 0.00092 	 485.5000	 0.00109 	   2.4275	 0.00382 	   0.7656	 0.00002 	   0.7656	 0.00244 	  48.5500	 0.00716 	  48.5500	 0.00000 
	 486	  32.7380	 0.01510 	 163.6900	 0.00286 	  16.3690	 0.00784 	 486.5000	 0.00092 	 486.5000	 0.00109 	   2.4325	 0.00212 	   0.7798	 0.00003 	   0.7798	 0.00222 	  48.6500	 0.00612 	  48.6500	 0.00000 
	 487	  32.8053	 0.01509 	 164.0265	 0.00285 	  16.4026	 0.00775 	 487.5000	 0.00092 	 487.5000	 0.00109 	   2.4375	 0.00425 	   0.7943	 0.00004 	   0.7943	 0.00205 	  48.7500	 0.00676 	  48.7500	 0.00000 
	 488	  32.8726	 0.01507 	 164.3629	 0.00285 	  16.4363	 0.00767 	 488.5000	 0.00092 	 488.5000	 0.00109 	   2.4425	 0.00467 	   0.8091	 0.00006 	   0.8091	 0.00193 	  48.8500	 0.00720 	  48.8500	 0.00000 
	 489	  32.9399	 0.01506 	 164.6994	 0.00285 	  16.4699	 0.00759 	 489.5000	 0.00092 	 489.5000	 0.00110 	   2.4475	 0.00425 	   0.8241	 0.00007 	   0.8241	 0.00180 	  48.9500	 0.00676 	  48.9500	 0.00000 
	 490	  33.0072	 0.01504 	 165.0359	 0.00285 	  16.5036	 0.00751 	 490.5000	 0.00092 	 490.5000	 0.00110 	   2.4525	 0.00212 	   0.8395	 0.00009 	   0.8395	 0.00162 	  49.0500	 0.00737 	  49.0500	 0.00000 
	 491	  33.0745	 0.01503 	 165.3723	 0.00285 	  16.5372	 0.00743 	 491.5000	 0.00092 	 491.5000	 0.00110 	   2.4575	 0.00212 	   0.8551	 0.00010 	   0.8551	 0.00149 	  49.1500	 0.00733 	  49.1500	 0.00000 
	 492	  33.1418	 0.01501 	 165.7088	 0.00285 	  16.5709	 0.00735 	 492.5000	 0.00092 	 492.5000	 0.00110 	   2.4625	 0.00255 	   0.8710	 0.00012 	   0.8710	 0.00131 	  49.2500	 0.00661 	  49.2500	 0.00000 
	 493	  33.2091	 0.01500 	 166.0453	 0.00285 	  16.6045	 0.00727 	 493.5000	 0.00092 	 493.5000	 0.00110 	   2.4675	 0.00382 	   0.8872	 0.00015 	   0.8872	 0.00122 	  49.3500	 0.00758 	  49.3500	 0.00000 
	 494	  33.2763	 0.01498 	 166.3817	 0.00285 	  16.6382	 0.00719 	 494.5000	 0.00092 	 494.5000	 0.00110 	   2.4725	 0.00255 	   0.9036	 0.00018 	   0.9036	 0.00106 	  49.4500	 0.00661 	  49.4500	 0.00000 
	 495	  33.3436	 0.01497 	 166.7182	 0.00285 	  16.6718	 0.00711 	 495.5000	 0.00092 	 495.5000	 0.00110 	   2.4775	 0.00340 	   0.9204	 0.00024 	   0.9204	 0.00089 	  49.5500	 0.00686 	  49.5500	 0.00000 
	 496	  33.4109	 0.01495 	 167.0547	 0.00285 	  16.7055	 0.00704 	 496.5000	 0.00093 	 496.5000	 0.00110 	   2.4825	 0.00127 	   0.9376	 0.00026 	   0.9376	 0.00081 	  49.6500	 0.00637 	  49.6500	 0.00000 
	 497	  33.4782	 0.01494 	 167.3911	 0.00285 	  16.7391	 0.00696 	 497.5000	 0.00093 	 497.5000	 0.00111 	   2.4875	 0.00467 	   0.9550	 0.00034 	   0.9550	 0.00071 	  49.7500	 0.00788 	  49.7500	 0.00000 
	 498	  33.5455	 0.01492 	 167.7276	 0.00285 	  16.7728	 0.00689 	 498.5000	 0.00093 	 498.5000	 0.00111 	   2.4925	 0.00297 	   0.9727	 0.00038 	   0.9727	 0.00061 	  49.8500	 0.00620 	  49.8500	 0.00000 
	 499	  33.6128	 0.01491 	 168.0640	 0.00285 	  16.8064	 0.00681 	 499.5000	 0.00093 	 499.5000	 0.00111 	   2.4975	 0.00297 	   0.9908	 0.00042 	   0.9908	 0.00053 	  49.9500	 0.00614 	  49.9500	 0.00000 
	 500	  33.6801	 0.01490 	 168.4005	 0.00285 	  16.8401	 0.00674 	 500.5000	 0.00093 	 500.5000	 0.00111 	   2.5025	 0.00085 	   1.0093	 0.00053 	   1.0093	 0.00042 	  50.0500	 0.00790 	  50.0500	 0.00000 
	 501	  33.7474	 0.01488 	 168.7370	 0.00285 	  16.8737	 0.00667 	 501.5000	 0.00093 	 501.5000	 0.00111 	   2.5075	 0.00170 	   1.0280	 0.00061 	   1.0280	 0.00038 	  50.1500	 0.00620 	  50.1500	 0.00000 
	 502	  33.8147	 0.01487 	 169.0734	 0.00285 	  16.9073	 0.00660 	 502.5000	 0.00093 	 502.5000	 0.00111 	   2.5125	 0.00212 	   1.0471	 0.00071 	   1.0471	 0.00034 	  50.2500	 0.00735 	  50.2500	 0.00000 
	 503	  33.8820	 0.01485 	 169.4099	 0.00285 	  16.9410	 0.00652 	 503.5000	 0.00093 	 503.5000	 0.00110 	   2.5175	 0.00297 	   1.0666	 0.00081 	   1.0666	 0.00026 	  50.3500	 0.00676 	  50.3500	 0.00000 
	 504	  33.9493	 0.01484 	 169.7464	 0.00285 	  16.9746	 0.00645 	 504.5000	 0.00092 	 504.5000	 0.00110 	   2.5225	 0.00595 	   1.0864	 0.00089 	   1.0864	 0.00024 	  50.4500	 0.00748 	  50.4500	 0.00000 
	 505	  34.0166	 0.01482 	 170.0828	 0.00285 	  17.0083	 0.00638 	 505.5000	 0.00092 	 505.5000	 0.00110 	   2.5275	 0.00170 	   1.1066	 0.00106 	   1.1066	 0.00018 	  50.5500	 0.00654 	  50.5500	 0.00000 
	 506	  34.0839	 0.01481 	 170.4193	 0.00285 	  17.0419	 0.00632 	 506.5000	 0.00092 	 506.5000	 0.00110 	   2.5325	 0.00255 	   1.1272	 0.00122 	   1.1272	 0.00015 	  50.6500	 0.00761 	  50.6500	 0.00000 
	 507	  34.1512	 0.01479 	 170.7558	 0.00285 	  17.0756	 0.00625 	 507.5000	 0.00092 	 507.5000	 0.00110 	   2.5375	 0.00170 	   1.1482	 0.00131 	   1.1482	 0.00012 	  50.7500	 0.00671 	  50.7500	 0.00000 
	 508	  34.2184	 0.01478 	 171.0922	 0.00285 	  17.1092	 0.00618 	 508.5000	 0.00092 	 508.5000	 0.00110 	   2.5425	 0.00382 	   1.1695	 0.00149 	   1.1695	 0.00010 	  50.8500	 0.00640 	  50.8500	 0.00000 
	 509	  34.2857	 0.01477 	 171.4287	 0.00285 	  17.1429	 0.00611 	 509.5000	 0.00092 	 509.5000	 0.00110 	   2.5475	 0.00340 	   1.1912	 0.00162 	   1.1912	 0.00009 	  50.9500	 0.00648 	  50.9500	 0.00000 
	 510	  34.3530	 0.01475 	 171.7652	 0.00285 	  17.1765	 0.00605 	 510.5000	 0.00092 	 510.5000	 0.00110 	   2.5525	 0.00467 	   1.2134	 0.00180 	   1.2134	 0.00007 	  51.0500	 0.00648 	  51.0500	 0.00000 
	 511	  34.4203	 0.01474 	 172.1016	 0.00284 	  17.2102	 0.00598 	 511.5000	 0.00092 	 511.5000	 0.00110 	   2.5575	 0.00255 	   1.2359	 0.00193 	   1.2359	 0.00006 	  51.1500	 0.00703 	  51.1500	 0.00000 
	 512	  34.4876	 0.01472 	 172.4381	 0.00284 	  17.2438	 0.00592 	 512.5000	 0.00092 	 512.5000	 0.00110 	   2.5625	 0.00085 	   1.2589	 0.00205 	   1.2589	 0.00004 	  51.2500	 0.00650 	  51.2500	 0.00000 
	 513	  34.5549	 0.01471 	 172.7746	 0.00284 	  17.2775	 0.00585 	 513.5000	 0.00092 	 513.5000	 0.00110 	   2.5675	 0.00340 	   1.2823	 0.00222 	   1.2823	 0.00003 	  51.3500	 0.00608 	  51.3500	 0.00000 
	 514	  34.6222	 0.01470 	 173.1110	 0.00284 	  17.3111	 0.00579 	 514.5000	 0.00092 	 514.5000	 0.00110 	   2.5725	 0.00340 	   1.3062	 0.00244 	   1.3062	 0.00002 	  51.4500	 0.00720 	  51.4500	 0.00000 
	 515	  34.6895	 0.01468 	 173.4475	 0.00284 	  17.3447	 0.00573 	 515.5000	 0.00093 	 515.5000	 0.00110 	   2.5775	 0.00212 	   1.3305	 0.00255 	   1.3305	 0.00002 	  51.5500	 0.00644 	  51.5500	 0.00000 
	 516	  34.7568	 0.01467 	 173.7839	 0.00284 	  17.3784	 0.00566 	 516.5000	 0.00093 	 516.5000	 0.00110 	   2.5825	 0.00297 	   1.3552	 0.00271 	   1.3552	 0.00002 	  51.6500	 0.00661 	  51.6500	 0.00000 
	 517	  34.8241	 0.01465 	 174.1204	 0.00284 	  17.4120	 0.00560 	 517.5000	 0.00093 	 517.5000	 0.00110 	   2.5875	 0.00212 	   1.3804	 0.00284 	   1.3804	 0.00002 	  51.7500	 0.00716 	  51.7500	 0.00000 
	 518	  34.8914	 0.01464 	 174.4569	 0.00284 	  17.4457	 0.00554 	 518.5000	 0.00093 	 518.5000	 0.00111 	   2.5925	 0.00212 	   1.4060	 0.00282 	   1.4060	 0.00001 	  51.8500	 0.00710 	  51.8500	 0.00000 
	 519	  34.9587	 0.01463 	 174.7933	 0.00284 	  17.4793	 0.00548 	 519.5000	 0.00093 	 519.5000	 0.00111 	   2.5975	 0.00297 	   1.4322	 0.00299 	   1.4322	 0.00001 	  51.9500	 0.00586 	  51.9500	 0.00000 
	 520	  35.0260	 0.01461 	 175.1298	 0.00284 	  17.5130	 0.00542 	 520.5000	 0.00093 	 520.5000	 0.00111 	   2.6025	 0.00255 	   1.4588	 0.00307 	   1.4588	 0.00000 	  52.0500	 0.00640 	  52.0500	 0.00000 
	 521	  35.0933	 0.01460 	 175.4663	 0.00284 	  17.5466	 0.00536 	 521.5000	 0.00093 	 521.5000	 0.00111 	   2.6075	 0.00170 	   1.4859	 0.00314 	   1.4859	 0.00000 	  52.1500	 0.00608 	  52.1500	 0.00000 
	 522	  35.1605	 0.01459 	 175.8027	 0.00284 	  17.5803	 0.00530 	 522.5000	 0.00093 	 522.5000	 0.00111 	   2.6125	 0.00297 	   1.5136	 0.00322 	   1.5136	 0.00000 	  52.2500	 0.00665 	  52.2500	 0.00000 
	 523	  35.2278	 0.01457 	 176.1392	 0.00284 	  17.6139	 0.00525 	 523.5000	 0.00093 	 523.5000	 0.00111 	   2.6175	 0.00255 	   1.5417	 0.00325 	   1.5417	 0.00000 	  52.3500	 0.00671 	  52.3500	 0.00000 
	 524	  35.2951	 0.01456 	 176.4757	 0.00284 	  17.6476	 0.00519 	 524.5000	 0.00094 	 524.5000	 0.00112 	   2.6225	 0.00467 	   1.5704	 0.00315 	   1.5704	 0.00000 	  52.4500	 0.00667 	  52.4500	 0.00000 
	 525	  35.3624	 0.01454 	 176.8121	 0.00284 	  17.6812	 0.00513 	 525.5000	 0.00094 	 525.5000	 0.00112 	   2.6275	 0.00425 	   1.5996	 0.00309 	   1.5996	 0.00000 	  52.5500	 0.00586 	  52.5500	 0.00000 
	 526	  35.4297	 0.01453 	 177.1486	 0.00284 	  17.7149	 0.00508 	 526.5000	 0.00094 	 526.5000	 0.00112 	   2.6325	 0.00127 	   1.6293	 0.00312 	   1.6293	 0.00000 	  52.6500	 0.00659 	  52.6500	 0.00000 
	 527	  35.4970	 0.01452 	 177.4851	 0.00284 	  17.7485	 0.00502 	 527.5000	 0.00094 	 527.5000	 0.00112 	   2.6375	 0.00255 	   1.6596	 0.00306 	   1.6596	 0.00000 	  52.7500	 0.00663 	  52.7500	 0.00000 
	 528	  35.5643	 0.01450 	 177.8215	 0.00284 	  17.7822	 0.00497 	 528.5000	 0.00094 	 528.5000	 0.00112 	   2.6425	 0.00382 	   1.6904	 0.00294 	   1.6904	 0.00000 	  52.8500	 0.00631 	  52.8500	 0.00000 
	 529	  35.6316	 0.01449 	 178.1580	 0.00284 	  17.8158	 0.00491 	 529.5000	 0.00094 	 529.5000	 0.00113 	   2.6475	 0.00212 	   1.7219	 0.00285 	   1.7219	 0.00000 	  52.9500	 0.00567 	  52.9500	 0.00000 
	 530	  35.6989	 0.01448 	 178.4945	 0.00284 	  17.8494	 0.00486 	 530.5000	 0.00094 	 530.5000	 0.00113 	   2.6525	 0.00212 	   1.7539	 0.00273 	   1.7539	 0.00000 	  53.0500	 0.00663 	  53.0500	 0.00000 
	 531	  35.7662	 0.01446 	 178.8309	 0.00284 	  17.8831	 0.00481 	 531.5000	 0.00094 	 531.5000	 0.00113 	   2.6575	 0.00212 	   1.7865	 0.00260 	   1.7865	 0.00000 	  53.1500	 0.00616 	  53.1500	 0.00000 
	 532	  35.8335	 0.01445 	 179.1674	 0.00284 	  17.9167	 0.00475 	 532.5000	 0.00094 	 532.5000	 0.00113 	   2.6625	 0.00170 	   1.8197	 0.00245 	   1.8197	 0.00000 	  53.2500	 0.00631 	  53.2500	 0.00000 
	 533	  35.9008	 0.01444 	 179.5038	 0.00284 	  17.9504	 0.00470 	 533.5000	 0.00094 	 533.5000	 0.00113 	   2.6675	 0.00127 	   1.8535	 0.00232 	   1.8535	 0.00000 	  53.3500	 0.00644 	  53.3500	 0.00000 
	 534	  35.9681	 0.01442 	 179.8403	 0.00284 	  17.9840	 0.00465 	 534.5000	 0.00095 	 534.5000	 0.00112 	   2.6725	 0.00212 	   1.8880	 0.00217 	   1.8880	 0.00000 	  53.4500	 0.00640 	  53.4500	 0.00000 
	 535	  36.0354	 0.01441 	 180.1768	 0.00284 	  18.0177	 0.00460 	 535.5000	 0.00095 	 535.5000	 0.00112 	   2.6775	 0.00127 	   1.9231	 0.00206 	   1.9231	 0.00000 	  53.5500	 0.00601 	  53.5500	 0.00000 
	 536	  36.1026	 0.01440 	 180.5132	 0.00284 	  18.0513	 0.00455 	 536.5000	 0.00095 	 536.5000	 0.00112 	   2.6825	 0.00170 	   1.9588	 0.00189 	   1.9588	 0.00000 	  53.6500	 0.00739 	  53.6500	 0.00000 
	 537	  36.1699	 0.01438 	 180.8497	 0.00284 	  18.0850	 0.00450 	 537.5000	 0.00095 	 537.5000	 0.00112 	   2.6875	 0.00127 	   1.9953	 0.00174 	   1.9953	 0.00000 	  53.7500	 0.00633 	  53.7500	 0.00000 
	 538	  36.2372	 0.01437 	 181.1862	 0.00283 	  18.1186	 0.00445 	 538.5000	 0.00095 	 538.5000	 0.00112 	   2.6925	 0.00212 	   2.0324	 0.00154 	   2.0324	 0.00000 	  53.8500	 0.00680 	  53.8500	 0.00000 
	 539	  36.3045	 0.01436 	 181.5226	 0.00283 	  18.1523	 0.00440 	 539.5000	 0.00095 	 539.5000	 0.00111 	   2.6975	 0.00340 	   2.0701	 0.00143 	   2.0701	 0.00000 	  53.9500	 0.00635 	  53.9500	 0.00000 
	 540	  36.3718	 0.01435 	 181.8591	 0.00283 	  18.1859	 0.00435 	 540.5000	 0.00095 	 540.5000	 0.00111 	   2.7025	 0.00212 	   2.1086	 0.00129 	   2.1086	 0.00000 	  54.0500	 0.00578 	  54.0500	 0.00000 
	 541	  36.4391	 0.01433 	 182.1956	 0.00283 	  18.2196	 0.00430 	 541.5000	 0.00095 	 541.5000	 0.00111 	   2.7075	 0.00425 	   2.1478	 0.00118 	   2.1478	 0.00000 	  54.1500	 0.00601 	  54.1500	 0.00000 
	 542	  36.5064	 0.01432 	 182.5320	 0.00283 	  18.2532	 0.00426 	 542.5000	 0.00095 	 542.5000	 0.00111 	   2.7125	 0.00340 	   2.1878	 0.00110 	   2.1878	 0.00000 	  54.2500	 0.00591 	  54.2500	 0.00000 
	 543	  36.5737	 0.01431 	 182.8685	 0.00283 	  18.2868	 0.00421 	 543.5000	 0.00096 	 543.5000	 0.00111 	   2.7175	 0.00170 	   2.2284	 0.00096 	   2.2284	 0.00000 	  54.3500	 0.00574 	  54.3500	 0.00000 
	 544	  36.6410	 0.01429 	 183.2050	 0.00283 	  18.3205	 0.00416 	 544.5000	 0.00096 	 544.5000	 0.00111 	   2.7225	 0.00382 	   2.2699	 0.00085 	   2.2699	 0.00000 	  54.4500	 0.00652 	  54.4500	 0.00000 
	 545	  36.7083	 0.01428 	 183.5414	 0.00283 	  18.3541	 0.00412 	 545.5000	 0.00096 	 545.5000	 0.00110 	   2.7275	 0.00297 	   2.3121	 0.00075 	   2.3121	 0.00000 	  54.5500	 0.00614 	  54.5500	 0.00000 
	 546	  36.7756	 0.01427 	 183.8779	 0.00283 	  18.3878	 0.00407 	 546.5000	 0.00096 	 546.5000	 0.00110 	   2.7325	 0.00085 	   2.3550	 0.00063 	   2.3550	 0.00000 	  54.6500	 0.00686 	  54.6500	 0.00000 
	 547	  36.8429	 0.01426 	 184.2143	 0.00283 	  18.4214	 0.00403 	 547.5000	 0.00096 	 547.5000	 0.00110 	   2.7375	 0.00340 	   2.3988	 0.00057 	   2.3988	 0.00000 	  54.7500	 0.00597 	  54.7500	 0.00000 
	 548	  36.9102	 0.01424 	 184.5508	 0.00283 	  18.4551	 0.00398 	 548.5000	 0.00095 	 548.5000	 0.00110 	   2.7425	 0.00212 	   2.4434	 0.00050 	   2.4434	 0.00000 	  54.8500	 0.00559 	  54.8500	 0.00000 
	 549	  36.9775	 0.01423 	 184.8873	 0.00283 	  18.4887	 0.00394 	 549.5000	 0.00095 	 549.5000	 0.00110 	   2.7475	 0.00085 	   2.4889	 0.00044 	   2.4889	 0.00000 	  54.9500	 0.00627 	  54.9500	 0.00000 
	 550	  37.0447	 0.01422 	 185.2237	 0.00283 	  18.5224	 0.00390 	 550.5000	 0.00095 	 550.5000	 0.00110 	   2.7525	 0.00170 	   2.5351	 0.00041 	   2.5351	 0.00000 	  55.0500	 0.00623 	  55.0500	 0.00000 
	 551	  37.1120	 0.01421 	 185.5602	 0.00283 	  18.5560	 0.00385 	 551.5000	 0.00095 	 551.5000	 0.00110 	   2.7575	 0.00297 	   2.5823	 0.00033 	   2.5823	 0.00000 	  55.1500	 0.00620 	  55.1500	 0.00000 
	 552	  37.1793	 0.01419 	 185.8967	 0.00283 	  18.5897	 0.00381 	 552.5000	 0.00095 	 552.5000	 0.00110 	   2.7625	 0.00170 	   2.6303	 0.00027 	   2.6303	 0.00000 	  55.2500	 0.00569 	  55.2500	 0.00000 
	 553	  37.2466	 0.01418 	 186.2331	 0.00283 	  18.6233	 0.00377 	 553.5000	 0.00094 	 553.5000	 0.00110 	   2.7675	 0.00340 	   2.6792	 0.00027 	   2.6792	 0.00000 	  55.3500	 0.00610 	  55.3500	 0.00000 
	 554	  37.3139	 0.01417 	 186.5696	 0.00283 	  18.6570	 0.00373 	 554.5000	 0.00094 	 554.5000	 0.00110 	   2.7725	 0.00212 	   2.7290	 0.00023 	   2.7290	 0.00000 	  55.4500	 0.00635 	  55.4500	 0.00000 
	 555	  37.3812	 0.01416 	 186.9061	 0.00283 	  18.6906	 0.00369 	 555.5000	 0.00094 	 555.5000	 0.00110 	   2.7775	 0.00170 	   2.7797	 0.00019 	   2.7797	 0.00000 	  55.5500	 0.00620 	  55.5500	 0.00000 
	 556	  37.4485	 0.01414 	 187.2425	 0.00283 	  18.7243	 0.00365 	 556.5000	 0.00094 	 556.5000	 0.00110 	   2.7825	 0.00212 	   2.8314	 0.00015 	   2.8314	 0.00000 	  55.6500	 0.00601 	  55.6500	 0.00000 
	 557	  37.5158	 0.01413 	 187.5790	 0.00283 	  18.7579	 0.00361 	 557.5000	 0.00094 	 557.5000	 0.00110 	   2.7875	 0.00085 	   2.8840	 0.00014 	   2.8840	 0.00000 	  55.7500	 0.00586 	  55.7500	 0.00000 
	 558	  37.5831	 0.01412 	 187.9155	 0.00283 	  18.7915	 0.00357 	 558.5000	 0.00094 	 558.5000	 0.00110 	   2.7925	 0.00212 	   2.9376	 0.00011 	   2.9376	 0.00000 	  55.8500	 0.00595 	  55.8500	 0.00000 
	 559	  37.6504	 0.01411 	 188.2519	 0.00283 	  18.8252	 0.00353 	 559.5000	 0.00093 	 559.5000	 0.00110 	   2.7975	 0.00042 	   2.9923	 0.00010 	   2.9923	 0.00000 	  55.9500	 0.00618 	  55.9500	 0.00000 
	 560	  37.7177	 0.01410 	 188.5884	 0.00283 	  18.8588	 0.00349 	 560.5000	 0.00093 	 560.5000	 0.00110 	   2.8025	 0.00255 	   3.0479	 0.00009 	   3.0479	 0.00000 	  56.0500	 0.00576 	  56.0500	 0.00000 
	 561	  37.7850	 0.01408 	 188.9249	 0.00283 	  18.8925	 0.00345 	 561.5000	 0.00093 	 561.5000	 0.00110 	   2.8075	 0.00297 	   3.1046	 0.00006 	   3.1046	 0.00000 	  56.1500	 0.00555 	  56.1500	 0.00000 
	 562	  37.8523	 0.01407 	 189.2613	 0.00283 	  18.9261	 0.00341 	 562.5000	 0.00094 	 562.5000	 0.00110 	   2.8125	 0.00042 	   3.1623	 0.00006 	   3.1623	 0.00000 	  56.2500	 0.00601 	  56.2500	 0.00000 
	 563	  37.9196	 0.01406 	 189.5978	 0.00283 	  18.9598	 0.00337 	 563.5000	 0.00094 	 563.5000	 0.00110 	   2.8175	 0.00340 	   3.2211	 0.00005 	   3.2211	 0.00000 	  56.3500	 0.00584 	  56.3500	 0.00000 
	 564	  37.9868	 0.01405 	 189.9342	 0.00283 	  18.9934	 0.00334 	 564.5000	 0.00094 	 564.5000	 0.00110 	   2.8225	 0.00170 	   3.2810	 0.00004 	   3.2810	 0.00000 	  56.4500	 0.00586 	  56.4500	 0.00000 
	 565	  38.0541	 0.01403 	 190.2707	 0.00283 	  19.0271	 0.00330 	 565.5000	 0.00094 	 565.5000	 0.00110 	   2.8275	 0.00467 	   3.3420	 0.00004 	   3.3420	 0.00000 	  56.5500	 0.00612 	  56.5500	 0.00000 
	 566	  38.1214	 0.01402 	 190.6072	 0.00283 	  19.0607	 0.00326 	 566.5000	 0.00094 	 566.5000	 0.00110 	   2.8325	 0.00340 	   3.4041	 0.00002 	   3.4041	 0.00000 	  56.6500	 0.00563 	  56.6500	 0.00000 
	 567	  38.1887	 0.01401 	 190.9436	 0.00283 	  19.0944	 0.00323 	 567.5000	 0.00094 	 567.5000	 0.00110 	   2.8375	 0.00127 	   3.4674	 0.00002 	   3.4674	 0.00000 	  56.7500	 0.00565 	  56.7500	 0.00000 
	 568	  38.2560	 0.01400 	 191.2801	 0.00282 	  19.1280	 0.00319 	 568.5000	 0.00094 	 568.5000	 0.00110 	   2.8425	 0.00170 	   3.5318	 0.00002 	   3.5318	 0.00000 	  56.8500	 0.00567 	  56.8500	 0.00000 
	 569	  38.3233	 0.01399 	 191.6166	 0.00282 	  19.1617	 0.00316 	 569.5000	 0.00095 	 569.5000	 0.00110 	   2.8475	 0.00170 	   3.5975	 0.00002 	   3.5975	 0.00000 	  56.9500	 0.00591 	  56.9500	 0.00000 
	 570	  38.3906	 0.01398 	 191.9530	 0.00282 	  19.1953	 0.00312 	 570.5000	 0.00095 	 570.5000	 0.00110 	   2.8525	 0.00340 	   3.6644	 0.00002 	   3.6644	 0.00000 	  57.0500	 0.00606 	  57.0500	 0.00000 
	 571	  38.4579	 0.01396 	 192.2895	 0.00282 	  19.2289	 0.00309 	 571.5000	 0.00095 	 571.5000	 0.00110 	   2.8575	 0.00212 	   3.7325	 0.00001 	   3.7325	 0.00000 	  57.1500	 0.00548 	  57.1500	 0.00000 
	 572	  38.5252	 0.01395 	 192.6260	 0.00282 	  19.2626	 0.00305 	 572.5000	 0.00095 	 572.5000	 0.00110 	   2.8625	 0.00212 	   3.8019	 0.00001 	   3.8019	 0.00000 	  57.2500	 0.00567 	  57.2500	 0.00000 
	 573	  38.5925	 0.01394 	 192.9624	 0.00282 	  19.2962	 0.00302 	 573.5000	 0.00095 	 573.5000	 0.00110 	   2.8675	 0.00255 	   3.8726	 0.00001 	   3.8726	 0.00000 	  57.3500	 0.00597 	  57.3500	 0.00000 
	 574	  38.6598	 0.01393 	 193.2989	 0.00282 	  19.3299	 0.00299 	 574.5000	 0.00096 	 574.5000	 0.00111 	   2.8725	 0.00127 	   3.9446	 0.00001 	   3.9446	 0.00000 	  57.4500	 0.00593 	  57.4500	 0.00000 
	 575	  38.7271	 0.01392 	 193.6354	 0.00282 	  19.3635	 0.00295 	 575.5000	 0.00096 	 575.5000	 0.00111 	   2.8775	 0.00255 	   4.0179	 0.00001 	   4.0179	 0.00000 	  57.5500	 0.00559 	  57.5500	 0.00000 
	 576	  38.7944	 0.01391 	 193.9718	 0.00282 	  19.3972	 0.00292 	 576.5000	 0.00096 	 576.5000	 0.00111 	   2.8825	 0.00297 	   4.0926	 0.00001 	   4.0926	 0.00000 	  57.6500	 0.00459 	  57.6500	 0.00000 
	 577	  38.8617	 0.01389 	 194.3083	 0.00282 	  19.4308	 0.00289 	 577.5000	 0.00096 	 577.5000	 0.00111 	   2.8875	 0.00255 	   4.1687	 0.00000 	   4.1687	 0.00000 	  57.7500	 0.00582 	  57.7500	 0.00000 
	 578	  38.9290	 0.01388 	 194.6448	 0.00282 	  19.4645	 0.00286 	 578.5000	 0.00096 	 578.5000	 0.00111 	   2.8925	 0.00255 	   4.2462	 0.00000 	   4.2462	 0.00000 	  57.8500	 0.00618 	  57.8500	 0.00000 
	 579	  38.9962	 0.01387 	 194.9812	 0.00282 	  19.4981	 0.00283 	 579.5000	 0.00096 	 579.5000	 0.00111 	   2.8975	 0.00212 	   4.3251	 0.00000 	   4.3251	 0.00000 	  57.9500	 0.00546 	  57.9500	 0.00000 
	 580	  39.0635	 0.01386 	 195.3177	 0.00282 	  19.5318	 0.00279 	 580.5000	 0.00096 	 580.5000	 0.00111 	   2.9025	 0.00212 	   4.4055	 0.00000 	   4.4055	 0.00000 	  58.0500	 0.00580 	  58.0500	 0.00000 
	 581	  39.1308	 0.01385 	 195.6541	 0.00282 	  19.5654	 0.00276 	 581.5000	 0.00096 	 581.5000	 0.00111 	   2.9075	 0.00255 	   4.4875	 0.00000 	   4.4875	 0.00000 	  58.1500	 0.00448 	  58.1500	 0.00000 
	 582	  39.1981	 0.01384 	 195.9906	 0.00282 	  19.5991	 0.00273 	 582.5000	 0.00096 	 582.5000	 0.00111 	   2.9125	 0.00127 	   4.5709	 0.00000 	   4.5709	 0.00000 	  58.2500	 0.00648 	  58.2500	 0.00000 
	 583	  39.2654	 0.01382 	 196.3271	 0.00282 	  19.6327	 0.00270 	 583.5000	 0.00096 	 583.5000	 0.00111 	   2.9175	 0.00255 	   4.6559	 0.00000 	   4.6559	 0.00000 	  58.3500	 0.00565 	  58.3500	 0.00000 
	 584	  39.3327	 0.01381 	 196.6635	 0.00282 	  19.6664	 0.00267 	 584.5000	 0.00096 	 584.5000	 0.00111 	   2.9225	 0.00042 	   4.7424	 0.00000 	   4.7424	 0.00000 	  58.4500	 0.00510 	  58.4500	 0.00000 
	 585	  39.4000	 0.01380 	 197.0000	 0.00282 	  19.7000	 0.00264 	 585.5000	 0.00096 	 585.5000	 0.00111 	   2.9275	 0.00127 	   4.8306	 0.00000 	   4.8306	 0.00000 	  58.5500	 0.00470 	  58.5500	 0.00000 
	 586	  39.4673	 0.01379 	 197.3365	 0.00282 	  19.7336	 0.00261 	 586.5000	 0.00096 	 586.5000	 0.00111 	   2.9325	 0.00127 	   4.9204	 0.00000 	   4.9204	 0.00000 	  58.6500	 0.00616 	  58.6500	 0.00000 
	 587	  39.5346	 0.01378 	 197.6729	 0.00282 	  19.7673	 0.00259 	 587.5000	 0.00096 	 587.5000	 0.00111 	   2.9375	 0.00170 	   5.0119	 0.00000 	   5.0119	 0.00000 	  58.7500	 0.00608 	  58.7500	 0.00000 
	 588	  39.6019	 0.01377 	 198.0094	 0.00282 	  19.8009	 0.00256 	 588.5000	 0.00096 	 588.5000	 0.00111 	   2.9425	 0.00340 	   5.1050	 0.00000 	   5.1050	 0.00000 	  58.8500	 0.00540 	  58.8500	 0.00000 
	 589	  39.6692	 0.01376 	 198.3459	 0.00282 	  19.8346	 0.00253 	 589.5000	 0.00096 	 589.5000	 0.00111 	   2.9475	 0.00127 	   5.2000	 0.00000 	   5.2000	 0.00000 	  58.9500	 0.00467 	  58.9500	 0.00000 
	 590	  39.7365	 0.01375 	 198.6823	 0.00282 	  19.8682	 0.00250 	 590.5000	 0.00096 	 590.5000	 0.00111 	   2.9525	 0.00212 	   5.2966	 0.00000 	   5.2966	 0.00000 	  59.0500	 0.00572 	  59.0500	 0.00000 
	 591	  39.8038	 0.01374 	 199.0188	 0.00282 	  19.9019	 0.00247 	 591.5000	 0.00096 	 591.5000	 0.00111 	   2.9575	 0.00297 	   5.3951	 0.00000 	   5.3951	 0.00000 	  59.1500	 0.00574 	  59.1500	 0.00000 
	 592	  39.8711	 0.01372 	 199.3553	 0.00282 	  19.9355	 0.00245 	 592.5000	 0.00095 	 592.5000	 0.00111 	   2.9625	 0.00340 	   5.4954	 0.00000 	   5.4954	 0.00000 	  59.2500	 0.00631 	  59.2500	 0.00000 
	 593	  39.9383	 0.01371 	 199.6917	 0.00282 	  19.9692	 0.00242 	 593.5000	 0.00095 	 593.5000	 0.00111 	   2.9675	 0.00212 	   5.5976	 0.00000 	   5.5976	 0.00000 	  59.3500	 0.00563 	  59.3500	 0.00000 
	 594	  40.0056	 0.01370 	 200.0282	 0.00282 	  20.0028	 0.00239 	 594.5000	 0.00095 	 594.5000	 0.00111 	   2.9725	 0.00212 	   5.7016	 0.00000 	   5.7016	 0.00000 	  59.4500	 0.00501 	  59.4500	 0.00000 
	 595	  40.0729	 0.01369 	 200.3646	 0.00282 	  20.0365	 0.00237 	 595.5000	 0.00095 	 595.5000	 0.00111 	   2.9775	 0.00170 	   5.8076	 0.00000 	   5.8076	 0.00000 	  59.5500	 0.00487 	  59.5500	 0.00000 
	 596	  40.1402	 0.01368 	 200.7011	 0.00282 	  20.0701	 0.00234 	 596.5000	 0.00094 	 596.5000	 0.00111 	   2.9825	 0.00170 	   5.9156	 0.00000 	   5.9156	 0.00000 	  59.6500	 0.00463 	  59.6500	 0.00000 
	 597	  40.2075	 0.01367 	 201.0376	 0.00282 	  20.1038	 0.00231 	 597.5000	 0.00094 	 597.5000	 0.00111 	   2.9875	 0.00425 	   6.0256	 0.00000 	   6.0256	 0.00000 	  59.7500	 0.00606 	  59.7500	 0.00000 
	 598	  40.2748	 0.01366 	 201.3740	 0.00282 	  20.1374	 0.00229 	 598.5000	 0.00094 	 598.5000	 0.00111 	   2.9925	 0.00212 	   6.1376	 0.00000 	   6.1376	 0.00000 	  59.8500	 0.00523 	  59.8500	 0.00000 
	 599	  40.3421	 0.01365 	 201.7105	 0.00282 	  20.1711	 0.00226 	 599.5000	 0.00094 	 599.5000	 0.00111 	   2.9975	 0.00340 	   6.2517	 0.00000 	   6.2517	 0.00000 	  59.9500	 0.00550 	  59.9500	 0.00000 
	 600	  40.4094	 0.01364 	 202.0470	 0.00282 	  20.2047	 0.00224 	 600.5000	 0.00093 	 600.5000	 0.00111 	   3.0025	 0.00085 	   6.3680	 0.00000 	   6.3680	 0.00000 	  60.0500	 0.00586 	  60.0500	 0.00000 
	 601	  40.4767	 0.01363 	 202.3834	 0.00282 	  20.2383	 0.00221 	 601.5000	 0.00093 	 601.5000	 0.00110 	   3.0075	 0.00212 	   6.4863	 0.00000 	   6.4863	 0.00000 	  60.1500	 0.00550 	  60.1500	 0.00000 
	 602	  40.5440	 0.01362 	 202.7199	 0.00281 	  20.2720	 0.00219 	 602.5000	 0.00093 	 602.5000	 0.00110 	   3.0125	 0.00127 	   6.6069	 0.00000 	   6.6069	 0.00000 	  60.2500	 0.00463 	  60.2500	 0.00000 
	 603	  40.6113	 0.01360 	 203.0564	 0.00281 	  20.3056	 0.00217 	 603.5000	 0.00093 	 603.5000	 0.00110 	   3.0175	 0.00212 	   6.7298	 0.00000 	   6.7298	 0.00000 	  60.3500	 0.00510 	  60.3500	 0.00000 
	 604	  40.6786	 0.01359 	 203.3928	 0.00281 	  20.3393	 0.00214 	 604.5000	 0.00093 	 604.5000	 0.00110 	   3.0225	 0.00212 	   6.8549	 0.00000 	   6.8549	 0.00000 	  60.4500	 0.00535 	  60.4500	 0.00000 
	 605	  40.7459	 0.01358 	 203.7293	 0.00281 	  20.3729	 0.00212 	 605.5000	 0.00093 	 605.5000	 0.00110 	   3.0275	 0.00085 	   6.9823	 0.00000 	   6.9823	 0.00000 	  60.5500	 0.00491 	  60.5500	 0.00000 
	 606	  40.8132	 0.01357 	 204.0658	 0.00281 	  20.4066	 0.00209 	 606.5000	 0.00093 	 606.5000	 0.00110 	   3.0325	 0.00340 	   7.1121	 0.00000 	   7.1121	 0.00000 	  60.6500	 0.00506 	  60.6500	 0.00000 
	 607	  40.8804	 0.01356 	 204.4022	 0.00281 	  20.4402	 0.00207 	 607.5000	 0.00092 	 607.5000	 0.00110 	   3.0375	 0.00297 	   7.2444	 0.00000 	   7.2444	 0.00000 	  60.7500	 0.00489 	  60.7500	 0.00000 
	 608	  40.9477	 0.01355 	 204.7387	 0.00281 	  20.4739	 0.00205 	 608.5000	 0.00092 	 608.5000	 0.00110 	   3.0425	 0.00127 	   7.3790	 0.00000 	   7.3790	 0.00000 	  60.8500	 0.00518 	  60.8500	 0.00000 
	 609	  41.0150	 0.01354 	 205.0752	 0.00281 	  20.5075	 0.00203 	 609.5000	 0.00092 	 609.5000	 0.00110 	   3.0475	 0.00127 	   7.5162	 0.00000 	   7.5162	 0.00000 	  60.9500	 0.00637 	  60.9500	 0.00000 
	 610	  41.0823	 0.01353 	 205.4116	 0.00281 	  20.5412	 0.00200 	 610.5000	 0.00092 	 610.5000	 0.00110 	   3.0525	 0.00340 	   7.6560	 0.00000 	   7.6560	 0.00000 	  61.0500	 0.00495 	  61.0500	 0.00000 
	 611	  41.1496	 0.01352 	 205.7481	 0.00281 	  20.5748	 0.00198 	 611.5000	 0.00092 	 611.5000	 0.00110 	   3.0575	 0.00170 	   7.7983	 0.00000 	   7.7983	 0.00000 	  61.1500	 0.00561 	  61.1500	 0.00000 
	 612	  41.2169	 0.01351 	 206.0845	 0.00281 	  20.6085	 0.00196 	 612.5000	 0.00092 	 612.5000	 0.00110 	   3.0625	 0.00297 	   7.9433	 0.00000 	   7.9433	 0.00000 	  61.2500	 0.00555 	  61.2500	 0.00000 
	 613	  41.2842	 0.01350 	 206.4210	 0.00281 	  20.6421	 0.00194 	 613.5000	 0.00092 	 613.5000	 0.00109 	   3.0675	 0.00042 	   8.0910	 0.00000 	   8.0910	 0.00000 	  61.3500	 0.00572 	  61.3500	 0.00000 
	 614	  41.3515	 0.01349 	 206.7575	 0.00281 	  20.6757	 0.00192 	 614.5000	 0.00092 	 614.5000	 0.00109 	   3.0725	 0.00170 	   8.2414	 0.00000 	   8.2414	 0.00000 	  61.4500	 0.00514 	  61.4500	 0.00000 
	 615	  41.4188	 0.01348 	 207.0939	 0.00281 	  20.7094	 0.00190 	 615.5000	 0.00092 	 615.5000	 0.00109 	   3.0775	 0.00170 	   8.3946	 0.00000 	   8.3946	 0.00000 	  61.5500	 0.00484 	  61.5500	 0.00000 
	 616	  41.4861	 0.01347 	 207.4304	 0.00281 	  20.7430	 0.00188 	 616.5000	 0.00092 	 616.5000	 0.00109 	   3.0825	 0.00212 	   8.5507	 0.00000 	   8.5507	 0.00000 	  61.6500	 0.00461 	  61.6500	 0.00000 
	 617	  41.5534	 0.01346 	 207.7669	 0.00281 	  20.7767	 0.00186 	 617.5000	 0.00092 	 617.5000	 0.00109 	   3.0875	 0.00042 	   8.7096	 0.00000 	   8.7096	 0.00000 	  61.7500	 0.00610 	  61.7500	 0.00000 
	 618	  41.6207	 0.01345 	 208.1033	 0.00281 	  20.8103	 0.00183 	 618.5000	 0.00092 	 618.5000	 0.00109 	   3.0925	 0.00127 	   8.8716	 0.00000 	   8.8716	 0.00000 	  61.8500	 0.00527 	  61.8500	 0.00000 
	 619	  41.6880	 0.01344 	 208.4398	 0.00281 	  20.8440	 0.00181 	 619.5000	 0.00092 	 619.5000	 0.00109 	   3.0975	 0.00042 	   9.0365	 0.00000 	   9.0365	 0.00000 	  61.9500	 0.00518 	  61.9500	 0.00000 
	 620	  41.7553	 0.01343 	 208.7763	 0.00281 	  20.8776	 0.00179 	 620.5000	 0.00092 	 620.5000	 0.00109 	   3.1025	 0.00212 	   9.2045	 0.00000 	   9.2045	 0.00000 	  62.0500	 0.00529 	  62.0500	 0.00000 
	 621	  41.8225	 0.01342 	 209.1127	 0.00281 	  20.9113	 0.00178 	 621.5000	 0.00092 	 621.5000	 0.00109 	   3.1075	 0.00340 	   9.3756	 0.00000 	   9.3756	 0.00000 	  62.1500	 0.00499 	  62.1500	 0.00000 
	 622	  41.8898	 0.01341 	 209.4492	 0.00281 	  20.9449	 0.00176 	 622.5000	 0.00092 	 622.5000	 0.00109 	   3.1125	 0.00297 	   9.5499	 0.00000 	   9.5499	 0.00000 	  62.2500	 0.00467 	  62.2500	 0.00000 
	 623	  41.9571	 0.01340 	 209.7857	 0.00281 	  20.9786	 0.00174 	 623.5000	 0.00092 	 623.5000	 0.00109 	   3.1175	 0.00170 	   9.7275	 0.00000 	   9.7275	 0.00000 	  62.3500	 0.00555 	  62.3500	 0.00000 
	 624	  42.0244	 0.01339 	 210.1221	 0.00281 	  21.0122	 0.00172 	 624.5000	 0.00092 	 624.5000	 0.00109 	   3.1225	 0.00212 	   9.9083	 0.00000 	   9.9083	 0.00000 	  62.4500	 0.00421 	  62.4500	 0.00000 
	 625	  42.0917	 0.01338 	 210.4586	 0.00281 	  21.0459	 0.00170 	 625.5000	 0.00092 	 625.5000	 0.00109 	   3.1275	 0.00297 	  10.0925	 0.00000 	  10.0925	 0.00000 	  62.5500	 0.00542 	  62.5500	 0.00000 
	 626	  42.1590	 0.01337 	 210.7950	 0.00281 	  21.0795	 0.00168 	 626.5000	 0.00092 	 626.5000	 0.00108 	   3.1325	 0.00212 	  10.2802	 0.00000 	  10.2802	 0.00000 	  62.6500	 0.00478 	  62.6500	 0.00000 
	 627	  42.2263	 0.01336 	 211.1315	 0.00281 	  21.1132	 0.00166 	 627.5000	 0.00093 	 627.5000	 0.00108 	   3.1375	 0.00340 	  10.4713	 0.00000 	  10.4713	 0.00000 	  62.7500	 0.00491 	  62.7500	 0.00000 
	 628	  42.2936	 0.01335 	 211.4680	 0.00281 	  21.1468	 0.00164 	 628.5000	 0.00093 	 628.5000	 0.00108 	   3.1425	 0.00170 	  10.6660	 0.00000 	  10.6660	 0.00000 	  62.8500	 0.00508 	  62.8500	 0.00000 
	 629	  42.3609	 0.01334 	 211.8044	 0.00281 	  21.1804	 0.00163 	 629.5000	 0.00093 	 629.5000	 0.00108 	   3.1475	 0.00127 	  10.8643	 0.00000 	  10.8643	 0.00000 	  62.9500	 0.00567 	  62.9500	 0.00000 
	 630	  42.4282	 0.01333 	 212.1409	 0.00281 	  21.2141	 0.00161 	 630.5000	 0.00093 	 630.5000	 0.00108 	   3.1525	 0.00212 	  11.0662	 0.00000 	  11.0662	 0.00000 	  63.0500	 0.00531 	  63.0500	 0.00000 
	 631	  42.4955	 0.01332 	 212.4774	 0.00281 	  21.2477	 0.00159 	 631.5000	 0.00093 	 631.5000	 0.00108 	   3.1575	 0.00127 	  11.2720	 0.00000 	  11.2720	 0.00000 	  63.1500	 0.00480 	  63.1500	 0.00000 
	 632	  42.5628	 0.01331 	 212.8138	 0.00281 	  21.2814	 0.00157 	 632.5000	 0.00094 	 632.5000	 0.00108 	   3.1625	 0.00340 	  11.4815	 0.00000 	  11.4815	 0.00000 	  63.2500	 0.00589 	  63.2500	 0.00000 
	 633	  42.6301	 0.01330 	 213.1503	 0.00281 	  21.3150	 0.00156 	 633.5000	 0.00094 	 633.5000	 0.00108 	   3.1675	 0.00170 	  11.6950	 0.00000 	  11.6950	 0.00000 	  63.3500	 0.00591 	  63.3500	 0.00000 
	 634	  42.6974	 0.01329 	 213.4868	 0.00281 	  21.3487	 0.00154 	 634.5000	 0.00094 	 634.5000	 0.00107 	   3.1725	 0.00255 	  11.9124	 0.00000 	  11.9124	 0.00000 	  63.4500	 0.00489 	  63.4500	 0.00000 
	 635	  42.7646	 0.01328 	 213.8232	 0.00281 	  21.3823	 0.00152 	 635.5000	 0.00094 	 635.5000	 0.00107 	   3.1775	 0.00170 	  12.1339	 0.00000 	  12.1339	 0.00000 	  63.5500	 0.00484 	  63.5500	 0.00000 
	 636	  42.8319	 0.01327 	 214.1597	 0.00281 	  21.4160	 0.00151 	 636.5000	 0.00094 	 636.5000	 0.00107 	   3.1825	 0.00127 	  12.3595	 0.00000 	  12.3595	 0.00000 	  63.6500	 0.00550 	  63.6500	 0.00000 
	 637	  42.8992	 0.01326 	 214.4962	 0.00281 	  21.4496	 0.00149 	 637.5000	 0.00094 	 637.5000	 0.00107 	   3.1875	 0.00170 	  12.5893	 0.00000 	  12.5893	 0.00000 	  63.7500	 0.00567 	  63.7500	 0.00000 
	 638	  42.9665	 0.01325 	 214.8326	 0.00281 	  21.4833	 0.00147 	 638.5000	 0.00094 	 638.5000	 0.00106 	   3.1925	 0.00085 	  12.8233	 0.00000 	  12.8233	 0.00000 	  63.8500	 0.00563 	  63.8500	 0.00000 
	 639	  43.0338	 0.01324 	 215.1691	 0.00281 	  21.5169	 0.00146 	 639.5000	 0.00094 	 639.5000	 0.00106 	   3.1975	 0.00297 	  13.0617	 0.00000 	  13.0617	 0.00000 	  63.9500	 0.00459 	  63.9500	 0.00000 
	 640	  43.1011	 0.01323 	 215.5056	 0.00281 	  21.5506	 0.00144 	 640.5000	 0.00094 	 640.5000	 0.00106 	   3.2025	 0.00085 	  13.3045	 0.00000 	  13.3045	 0.00000 	  64.0500	 0.00508 	  64.0500	 0.00000 
	 641	  43.1684	 0.01322 	 215.8420	 0.00280 	  21.5842	 0.00143 	 641.5000	 0.00094 	 641.5000	 0.00106 	   3.2075	 0.00340 	  13.5519	 0.00000 	  13.5519	 0.00000 	  64.1500	 0.00489 	  64.1500	 0.00000 
	 642	  43.2357	 0.01321 	 216.1785	 0.00280 	  21.6178	 0.00141 	 642.5000	 0.00094 	 642.5000	 0.00106 	   3.2125	 0.00212 	  13.8038	 0.00000 	  13.8038	 0.00000 	  64.2500	 0.00472 	  64.2500	 0.00000 
	 643	  43.3030	 0.01320 	 216.5149	 0.00280 	  21.6515	 0.00139 	 643.5000	 0.00094 	 643.5000	 0.00106 	   3.2175	 0.00170 	  14.0605	 0.00000 	  14.0605	 0.00000 	  64.3500	 0.00472 	  64.3500	 0.00000 
	 644	  43.3703	 0.01319 	 216.8514	 0.00280 	  21.6851	 0.00138 	 644.5000	 0.00094 	 644.5000	 0.00106 	   3.2225	 0.00340 	  14.3219	 0.00000 	  14.3219	 0.00000 	  64.4500	 0.00523 	  64.4500	 0.00000 
	 645	  43.4376	 0.01318 	 217.1879	 0.00280 	  21.7188	 0.00136 	 645.5000	 0.00094 	 645.5000	 0.00105 	   3.2275	 0.00170 	  14.5881	 0.00000 	  14.5881	 0.00000 	  64.5500	 0.00470 	  64.5500	 0.00000 
	 646	  43.5049	 0.01317 	 217.5243	 0.00280 	  21.7524	 0.00135 	 646.5000	 0.00094 	 646.5000	 0.00105 	   3.2325	 0.00085 	  14.8594	 0.00000 	  14.8594	 0.00000 	  64.6500	 0.00436 	  64.6500	 0.00000 
	 647	  43.5722	 0.01316 	 217.8608	 0.00280 	  21.7861	 0.00134 	 647.5000	 0.00094 	 647.5000	 0.00105 	   3.2375	 0.00170 	  15.1356	 0.00000 	  15.1356	 0.00000 	  64.7500	 0.00561 	  64.7500	 0.00000 
	 648	  43.6395	 0.01316 	 218.1973	 0.00280 	  21.8197	 0.00132 	 648.5000	 0.00094 	 648.5000	 0.00105 	   3.2425	 0.00042 	  15.4170	 0.00000 	  15.4170	 0.00000 	  64.8500	 0.00478 	  64.8500	 0.00000 
	 649	  43.7067	 0.01315 	 218.5337	 0.00280 	  21.8534	 0.00131 	 649.5000	 0.00094 	 649.5000	 0.00105 	   3.2475	 0.00170 	  15.7036	 0.00000 	  15.7036	 0.00000 	  64.9500	 0.00457 	  64.9500	 0.00000 
	 650	  43.7740	 0.01314 	 218.8702	 0.00280 	  21.8870	 0.00129 	 650.5000	 0.00094 	 650.5000	 0.00105 	   3.2525	 0.00170 	  15.9956	 0.00000 	  15.9956	 0.00000 	  65.0500	 0.00457 	  65.0500	 0.00000 
	 651	  43.8413	 0.01313 	 219.2067	 0.00280 	  21.9207	 0.00128 	 651.5000	 0.00094 	 651.5000	 0.00105 	   3.2575	 0.00255 	  16.2930	 0.00000 	  16.2930	 0.00000 	  65.1500	 0.00555 	  65.1500	 0.00000 
	 652	  43.9086	 0.01312 	 219.5431	 0.00280 	  21.9543	 0.00126 	 652.5000	 0.00094 	 652.5000	 0.00105 	   3.2625	 0.00127 	  16.5959	 0.00000 	  16.5959	 0.00000 	  65.2500	 0.00459 	  65.2500	 0.00000 
	 653	  43.9759	 0.01311 	 219.8796	 0.00280 	  21.9880	 0.00125 	 653.5000	 0.00093 	 653.5000	 0.00104 	   3.2675	 0.00170 	  16.9044	 0.00000 	  16.9044	 0.00000 	  65.3500	 0.00484 	  65.3500	 0.00000 
	 654	  44.0432	 0.01310 	 220.2161	 0.00280 	  22.0216	 0.00124 	 654.5000	 0.00093 	 654.5000	 0.00104 	   3.2725	 0.00212 	  17.2187	 0.00000 	  17.2187	 0.00000 	  65.4500	 0.00463 	  65.4500	 0.00000 
	 655	  44.1105	 0.01309 	 220.5525	 0.00280 	  22.0553	 0.00122 	 655.5000	 0.00093 	 655.5000	 0.00104 	   3.2775	 0.00170 	  17.5388	 0.00000 	  17.5388	 0.00000 	  65.5500	 0.00446 	  65.5500	 0.00000 
	 656	  44.1778	 0.01308 	 220.8890	 0.00280 	  22.0889	 0.00121 	 656.5000	 0.00093 	 656.5000	 0.00104 	   3.2825	 0.00170 	  17.8649	 0.00000 	  17.8649	 0.00000 	  65.6500	 0.00391 	  65.6500	 0.00000 
	 657	  44.2451	 0.01307 	 221.2255	 0.00280 	  22.1225	 0.00120 	 657.5000	 0.00093 	 657.5000	 0.00104 	   3.2875	 0.00340 	  18.1970	 0.00000 	  18.1970	 0.00000 	  65.7500	 0.00397 	  65.7500	 0.00000 
	 658	  44.3124	 0.01306 	 221.5619	 0.00280 	  22.1562	 0.00118 	 658.5000	 0.00092 	 658.5000	 0.00103 	   3.2925	 0.00000 	  18.5353	 0.00000 	  18.5353	 0.00000 	  65.8500	 0.00470 	  65.8500	 0.00000 
	 659	  44.3797	 0.01305 	 221.8984	 0.00280 	  22.1898	 0.00117 	 659.5000	 0.00092 	 659.5000	 0.00103 	   3.2975	 0.00170 	  18.8799	 0.00000 	  18.8799	 0.00000 	  65.9500	 0.00478 	  65.9500	 0.00000 
	 660	  44.4470	 0.01305 	 222.2348	 0.00280 	  22.2235	 0.00116 	 660.5000	 0.00092 	 660.5000	 0.00103 	   3.3025	 0.00085 	  19.2309	 0.00000 	  19.2309	 0.00000 	  66.0500	 0.00484 	  66.0500	 0.00000 
	 661	  44.5143	 0.01304 	 222.5713	 0.00280 	  22.2571	 0.00115 	 661.5000	 0.00092 	 661.5000	 0.00103 	   3.3075	 0.00085 	  19.5884	 0.00000 	  19.5884	 0.00000 	  66.1500	 0.00448 	  66.1500	 0.00000 
	 662	  44.5816	 0.01303 	 222.9078	 0.00280 	  22.2908	 0.00113 	 662.5000	 0.00092 	 662.5000	 0.00103 	   3.3125	 0.00085 	  19.9526	 0.00000 	  19.9526	 0.00000 	  66.2500	 0.00480 	  66.2500	 0.00000 
	 663	  44.6488	 0.01302 	 223.2442	 0.00280 	  22.3244	 0.00112 	 663.5000	 0.00092 	 663.5000	 0.00102 	   3.3175	 0.00000 	  20.3236	 0.00000 	  20.3236	 0.00000 	  66.3500	 0.00482 	  66.3500	 0.00000 
	 664	  44.7161	 0.01301 	 223.5807	 0.00280 	  22.3581	 0.00111 	 664.5000	 0.00092 	 664.5000	 0.00102 	   3.3225	 0.00170 	  20.7014	 0.00000 	  20.7014	 0.00000 	  66.4500	 0.00480 	  66.4500	 0.00000 
	 665	  44.7834	 0.01300 	 223.9172	 0.00280 	  22.3917	 0.00110 	 665.5000	 0.00092 	 665.5000	 0.00102 	   3.3275	 0.00170 	  21.0863	 0.00000 	  21.0863	 0.00000 	  66.5500	 0.00421 	  66.5500	 0.00000 
	 666	  44.8507	 0.01299 	 224.2536	 0.00280 	  22.4254	 0.00109 	 666.5000	 0.00092 	 666.5000	 0.00102 	   3.3325	 0.00255 	  21.4783	 0.00000 	  21.4783	 0.00000 	  66.6500	 0.00506 	  66.6500	 0.00000 
	 667	  44.9180	 0.01298 	 224.5901	 0.00280 	  22.4590	 0.00108 	 667.5000	 0.00092 	 667.5000	 0.00102 	   3.3375	 0.00255 	  21.8776	 0.00000 	  21.8776	 0.00000 	  66.7500	 0.00446 	  66.7500	 0.00000 
	 668	  44.9853	 0.01297 	 224.9266	 0.00280 	  22.4927	 0.00106 	 668.5000	 0.00092 	 668.5000	 0.00102 	   3.3425	 0.00170 	  22.2844	 0.00000 	  22.2844	 0.00000 	  66.8500	 0.00480 	  66.8500	 0.00000 
	 669	  45.0526	 0.01297 	 225.2630	 0.00280 	  22.5263	 0.00105 	 669.5000	 0.00092 	 669.5000	 0.00102 	   3.3475	 0.00042 	  22.6986	 0.00000 	  22.6986	 0.00000 	  66.9500	 0.00404 	  66.9500	 0.00000 
	 670	  45.1199	 0.01296 	 225.5995	 0.00280 	  22.5599	 0.00104 	 670.5000	 0.00092 	 670.5000	 0.00102 	   3.3525	 0.00127 	  23.1206	 0.00000 	  23.1206	 0.00000 	  67.0500	 0.00414 	  67.0500	 0.00000 
	 671	  45.1872	 0.01295 	 225.9360	 0.00280 	  22.5936	 0.00103 	 671.5000	 0.00092 	 671.5000	 0.00102 	   3.3575	 0.00212 	  23.5505	 0.00000 	  23.5505	 0.00000 	  67.1500	 0.00540 	  67.1500	 0.00000 
	 672	  45.2545	 0.01294 	 226.2724	 0.00280 	  22.6272	 0.00102 	 672.5000	 0.00092 	 672.5000	 0.00102 	   3.3625	 0.00212 	  23.9883	 0.00000 	  23.9883	 0.00000 	  67.2500	 0.00463 	  67.2500	 0.00000 
	 673	  45.3218	 0.01293 	 226.6089	 0.00280 	  22.6609	 0.00101 	 673.5000	 0.00092 	 673.5000	 0.00102 	   3.3675	 0.00127 	  24.4343	 0.00000 	  24.4343	 0.00000 	  67.3500	 0.00474 	  67.3500	 0.00000 
	 674	  45.3891	 0.01292 	 226.9453	 0.00280 	  22.6945	 0.00100 	 674.5000	 0.00093 	 674.5000	 0.00102 	   3.3725	 0.00297 	  24.8886	 0.00000 	  24.8886	 0.00000 	  67.4500	 0.00399 	  67.4500	 0.00000 
	 675	  45.4564	 0.01291 	 227.2818	 0.00280 	  22.7282	 0.00099 	 675.5000	 0.00093 	 675.5000	 0.00102 	   3.3775	 0.00170 	  25.3513	 0.00000 	  25.3513	 0.00000 	  67.5500	 0.00433 	  67.5500	 0.00000 
	 676	  45.5237	 0.01291 	 227.6183	 0.00280 	  22.7618	 0.00098 	 676.5000	 0.00093 	 676.5000	 0.00102 	   3.3825	 0.00340 	  25.8226	 0.00000 	  25.8226	 0.00000 	  67.6500	 0.00552 	  67.6500	 0.00000 
	 677	  45.5909	 0.01290 	 227.9547	 0.00280 	  22.7955	 0.00097 	 677.5000	 0.00093 	 677.5000	 0.00101 	   3.3875	 0.00340 	  26.3027	 0.00000 	  26.3027	 0.00000 	  67.7500	 0.00501 	  67.7500	 0.00000 
	 678	  45.6582	 0.01289 	 228.2912	 0.00280 	  22.8291	 0.00096 	 678.5000	 0.00093 	 678.5000	 0.00101 	   3.3925	 0.00255 	  26.7917	 0.00000 	  26.7917	 0.00000 	  67.8500	 0.00450 	  67.8500	 0.00000 
	 679	  45.7255	 0.01288 	 228.6277	 0.00280 	  22.8628	 0.00095 	 679.5000	 0.00093 	 679.5000	 0.00101 	   3.3975	 0.00042 	  27.2898	 0.00000 	  27.2898	 0.00000 	  67.9500	 0.00431 	  67.9500	 0.00000 
	 680	  45.7928	 0.01287 	 228.9641	 0.00280 	  22.8964	 0.00094 	 680.5000	 0.00093 	 680.5000	 0.00101 	   3.4025	 0.00170 	  27.7971	 0.00000 	  27.7971	 0.00000 	  68.0500	 0.00450 	  68.0500	 0.00000 
	 681	  45.8601	 0.01286 	 229.3006	 0.00280 	  22.9301	 0.00093 	 681.5000	 0.00093 	 681.5000	 0.00101 	   3.4075	 0.00255 	  28.3139	 0.00000 	  28.3139	 0.00000 	  68.1500	 0.00506 	  68.1500	 0.00000 
	 682	  45.9274	 0.01285 	 229.6371	 0.00280 	  22.9637	 0.00092 	 682.5000	 0.00093 	 682.5000	 0.00101 	   3.4125	 0.00297 	  28.8403	 0.00000 	  28.8403	 0.00000 	  68.2500	 0.00506 	  68.2500	 0.00000 
	 683	  45.9947	 0.01285 	 229.9735	 0.00280 	  22.9974	 0.00091 	 683.5000	 0.00093 	 683.5000	 0.00100 	   3.4175	 0.00085 	  29.3765	 0.00000 	  29.3765	 0.00000 	  68.3500	 0.00385 	  68.3500	 0.00000 
	 684	  46.0620	 0.01284 	 230.3100	 0.00280 	  23.0310	 0.00090 	 684.5000	 0.00093 	 684.5000	 0.00100 	   3.4225	 0.00042 	  29.9226	 0.00000 	  29.9226	 0.00000 	  68.4500	 0.00465 	  68.4500	 0.00000 
	 685	  46.1293	 0.01283 	 230.6465	 0.00280 	  23.0646	 0.00089 	 685.5000	 0.00093 	 685.5000	 0.00100 	   3.4275	 0.00085 	  30.4789	 0.00000 	  30.4789	 0.00000 	  68.5500	 0.00378 	  68.5500	 0.00000 
	 686	  46.1966	 0.01282 	 230.9829	 0.00279 	  23.0983	 0.00088 	 686.5000	 0.00093 	 686.5000	 0.00100 	   3.4325	 0.00085 	  31.0456	 0.00000 	  31.0456	 0.00000 	  68.6500	 0.00474 	  68.6500	 0.00000 
	 687	  46.2639	 0.01281 	 231.3194	 0.00279 	  23.1319	 0.00087 	 687.5000	 0.00093 	 687.5000	 0.00100 	   3.4375	 0.00212 	  31.6228	 0.00000 	  31.6228	 0.00000 	  68.7500	 0.00448 	  68.7500	 0.00000 
	 688	  46.3312	 0.01280 	 231.6559	 0.00279 	  23.1656	 0.00086 	 688.5000	 0.00093 	 688.5000	 0.00099 	   3.4425	 0.00085 	  32.2107	 0.00000 	  32.2107	 0.00000 	  68.8500	 0.00450 	  68.8500	 0.00000 
	 689	  46.3985	 0.01280 	 231.9923	 0.00279 	  23.1992	 0.00085 	 689.5000	 0.00093 	 689.5000	 0.00099 	   3.4475	 0.00297 	  32.8095	 0.00000 	  32.8095	 0.00000 	  68.9500	 0.00438 	  68.9500	 0.00000 
	 690	  46.4658	 0.01279 	 232.3288	 0.00279 	  23.2329	 0.00084 	 690.5000	 0.00093 	 690.5000	 0.00099 	   3.4525	 0.00297 	  33.4195	 0.00000 	  33.4195	 0.00000 	  69.0500	 0.00478 	  69.0500	 0.00000 
	 691	  46.5330	 0.01278 	 232.6652	 0.00279 	  23.2665	 0.00083 	 691.5000	 0.00093 	 691.5000	 0.00099 	   3.4575	 0.00042 	  34.0408	 0.00000 	  34.0408	 0.00000 	  69.1500	 0.00489 	  69.1500	 0.00000 
	 692	  46.6003	 0.01277 	 233.0017	 0.00279 	  23.3002	 0.00082 	 692.5000	 0.00093 	 692.5000	 0.00099 	   3.4625	 0.00212 	  34.6737	 0.00000 	  34.6737	 0.00000 	  69.2500	 0.00374 	  69.2500	 0.00000 
	 693	  46.6676	 0.01276 	 233.3382	 0.00279 	  23.3338	 0.00082 	 693.5000	 0.00093 	 693.5000	 0.00099 	   3.4675	 0.00085 	  35.3183	 0.00000 	  35.3183	 0.00000 	  69.3500	 0.00459 	  69.3500	 0.00000 
	 694	  46.7349	 0.01275 	 233.6746	 0.00279 	  23.3675	 0.00081 	 694.5000	 0.00093 	 694.5000	 0.00099 	   3.4725	 0.00212 	  35.9749	 0.00000 	  35.9749	 0.00000 	  69.4500	 0.00440 	  69.4500	 0.00000 
	 695	  46.8022	 0.01275 	 234.0111	 0.00279 	  23.4011	 0.00080 	 695.5000	 0.00093 	 695.5000	 0.00099 	   3.4775	 0.00255 	  36.6438	 0.00000 	  36.6438	 0.00000 	  69.5500	 0.00455 	  69.5500	 0.00000 
	 696	  46.8695	 0.01274 	 234.3476	 0.00279 	  23.4348	 0.00079 	 696.5000	 0.00093 	 696.5000	 0.00099 	   3.4825	 0.00042 	  37.3250	 0.00000 	  37.3250	 0.00000 	  69.6500	 0.00491 	  69.6500	 0.00000 
	 697	  46.9368	 0.01273 	 234.6840	 0.00279 	  23.4684	 0.00078 	 697.5000	 0.00093 	 697.5000	 0.00098 	   3.4875	 0.00170 	  38.0189	 0.00000 	  38.0189	 0.00000 	  69.7500	 0.00425 	  69.7500	 0.00000 
	 698	  47.0041	 0.01272 	 235.0205	 0.00279 	  23.5020	 0.00077 	 698.5000	 0.00093 	 698.5000	 0.00098 	   3.4925	 0.00127 	  38.7258	 0.00000 	  38.7258	 0.00000 	  69.8500	 0.00497 	  69.8500	 0.00000 
	 699	  47.0714	 0.01271 	 235.3570	 0.00279 	  23.5357	 0.00077 	 699.5000	 0.00093 	 699.5000	 0.00098 	   3.4975	 0.00297 	  39.4457	 0.00000 	  39.4457	 0.00000 	  69.9500	 0.00399 	  69.9500	 0.00000 
	 700	  47.1387	 0.01271 	 235.6934	 0.00279 	  23.5693	 0.00076 	 700.5000	 0.00092 	 700.5000	 0.00098 	   3.5025	 0.00127 	  40.1791	 0.00000 	  40.1791	 0.00000 	  70.0500	 0.00395 	  70.0500	 0.00000 
	 701	  47.2060	 0.01270 	 236.0299	 0.00279 	  23.6030	 0.00075 	 701.5000	 0.00092 	 701.5000	 0.00098 	   3.5075	 0.00170 	  40.9261	 0.00000 	  40.9261	 0.00000 	  70.1500	 0.00438 	  70.1500	 0.00000 
	 702	  47.2733	 0.01269 	 236.3664	 0.00279 	  23.6366	 0.00074 	 702.5000	 0.00092 	 702.5000	 0.00098 	   3.5125	 0.00127 	  41.6869	 0.00000 	  41.6869	 0.00000 	  70.2500	 0.00421 	  70.2500	 0.00000 
	 703	  47.3406	 0.01268 	 236.7028	 0.00279 	  23.6703	 0.00073 	 703.5000	 0.00092 	 703.5000	 0.00098 	   3.5175	 0.00170 	  42.4620	 0.00000 	  42.4620	 0.00000 	  70.3500	 0.00484 	  70.3500	 0.00000 
	 704	  47.4079	 0.01267 	 237.0393	 0.00279 	  23.7039	 0.00073 	 704.5000	 0.00092 	 704.5000	 0.00098 	   3.5225	 0.00127 	  43.2514	 0.00000 	  43.2514	 0.00000 	  70.4500	 0.00438 	  70.4500	 0.00000 
	 705	  47.4752	 0.01267 	 237.3758	 0.00279 	  23.7376	 0.00072 	 705.5000	 0.00092 	 705.5000	 0.00097 	   3.5275	 0.00297 	  44.0555	 0.00000 	  44.0555	 0.00000 	  70.5500	 0.00467 	  70.5500	 0.00000 
	 706	  47.5424	 0.01266 	 237.7122	 0.00279 	  23.7712	 0.00071 	 706.5000	 0.00092 	 706.5000	 0.00097 	   3.5325	 0.00170 	  44.8745	 0.00000 	  44.8745	 0.00000 	  70.6500	 0.00365 	  70.6500	 0.00000 
	 707	  47.6097	 0.01265 	 238.0487	 0.00279 	  23.8049	 0.00070 	 707.5000	 0.00092 	 707.5000	 0.00097 	   3.5375	 0.00170 	  45.7088	 0.00000 	  45.7088	 0.00000 	  70.7500	 0.00436 	  70.7500	 0.00000 
	 708	  47.6770	 0.01264 	 238.3851	 0.00279 	  23.8385	 0.00070 	 708.5000	 0.00092 	 708.5000	 0.00097 	   3.5425	 0.00085 	  46.5586	 0.00000 	  46.5586	 0.00000 	  70.8500	 0.00419 	  70.8500	 0.00000 
	 709	  47.7443	 0.01264 	 238.7216	 0.00279 	  23.8722	 0.00069 	 709.5000	 0.00092 	 709.5000	 0.00097 	   3.5475	 0.00085 	  47.4242	 0.00000 	  47.4242	 0.00000 	  70.9500	 0.00504 	  70.9500	 0.00000 
	 710	  47.8116	 0.01263 	 239.0581	 0.00279 	  23.9058	 0.00068 	 710.5000	 0.00091 	 710.5000	 0.00096 	   3.5525	 0.00127 	  48.3059	 0.00000 	  48.3059	 0.00000 	  71.0500	 0.00389 	  71.0500	 0.00000 
	 711	  47.8789	 0.01262 	 239.3945	 0.00279 	  23.9395	 0.00068 	 711.5000	 0.00091 	 711.5000	 0.00096 	   3.5575	 0.00085 	  49.2040	 0.00000 	  49.2040	 0.00000 	  71.1500	 0.00406 	  71.1500	 0.00000 
	 712	  47.9462	 0.01261 	 239.7310	 0.00279 	  23.9731	 0.00067 	 712.5000	 0.00091 	 712.5000	 0.00096 	   3.5625	 0.00212 	  50.1187	 0.00000 	  50.1187	 0.00000 	  71.2500	 0.00419 	  71.2500	 0.00000 
	 713	  48.0135	 0.01260 	 240.0675	 0.00279 	  24.0067	 0.00066 	 713.5000	 0.00091 	 713.5000	 0.00096 	   3.5675	 0.00170 	  51.0505	 0.00000 	  51.0505	 0.00000 	  71.3500	 0.00419 	  71.3500	 0.00000 
	 714	  48.0808	 0.01260 	 240.4039	 0.00279 	  24.0404	 0.00066 	 714.5000	 0.00091 	 714.5000	 0.00096 	   3.5725	 0.00127 	  51.9996	 0.00000 	  51.9996	 0.00000 	  71.4500	 0.00406 	  71.4500	 0.00000 
	 715	  48.1481	 0.01259 	 240.7404	 0.00279 	  24.0740	 0.00065 	 715.5000	 0.00091 	 715.5000	 0.00095 	   3.5775	 0.00042 	  52.9663	 0.00000 	  52.9663	 0.00000 	  71.5500	 0.00378 	  71.5500	 0.00000 
	 716	  48.2154	 0.01258 	 241.0769	 0.00279 	  24.1077	 0.00064 	 716.5000	 0.00091 	 716.5000	 0.00095 	   3.5825	 0.00255 	  53.9511	 0.00000 	  53.9511	 0.00000 	  71.6500	 0.00427 	  71.6500	 0.00000 
	 717	  48.2827	 0.01257 	 241.4133	 0.00279 	  24.1413	 0.00064 	 717.5000	 0.00091 	 717.5000	 0.00095 	   3.5875	 0.00297 	  54.9541	 0.00000 	  54.9541	 0.00000 	  71.7500	 0.00414 	  71.7500	 0.00000 
	 718	  48.3500	 0.01257 	 241.7498	 0.00279 	  24.1750	 0.00063 	 718.5000	 0.00091 	 718.5000	 0.00095 	   3.5925	 0.00212 	  55.9758	 0.00000 	  55.9758	 0.00000 	  71.8500	 0.00450 	  71.8500	 0.00000 
	 719	  48.4173	 0.01256 	 242.0863	 0.00279 	  24.2086	 0.00062 	 719.5000	 0.00091 	 719.5000	 0.00095 	   3.5975	 0.00127 	  57.0164	 0.00000 	  57.0164	 0.00000 	  71.9500	 0.00406 	  71.9500	 0.00000 
	 720	  48.4845	 0.01255 	 242.4227	 0.00279 	  24.2423	 0.00062 	 720.5000	 0.00091 	 720.5000	 0.00095 	   3.6025	 0.00255 	  58.0764	 0.00000 	  58.0764	 0.00000 	  72.0500	 0.00429 	  72.0500	 0.00000 
	 721	  48.5518	 0.01254 	 242.7592	 0.00279 	  24.2759	 0.00061 	 721.5000	 0.00091 	 721.5000	 0.00094 	   3.6075	 0.00170 	  59.1562	 0.00000 	  59.1562	 0.00000 	  72.1500	 0.00404 	  72.1500	 0.00000 
	 722	  48.6191	 0.01254 	 243.0956	 0.00279 	  24.3096	 0.00060 	 722.5000	 0.00091 	 722.5000	 0.00094 	   3.6125	 0.00170 	  60.2560	 0.00000 	  60.2560	 0.00000 	  72.2500	 0.00457 	  72.2500	 0.00000 
	 723	  48.6864	 0.01253 	 243.4321	 0.00279 	  24.3432	 0.00060 	 723.5000	 0.00091 	 723.5000	 0.00094 	   3.6175	 0.00000 	  61.3762	 0.00000 	  61.3762	 0.00000 	  72.3500	 0.00423 	  72.3500	 0.00000 
	 724	  48.7537	 0.01252 	 243.7686	 0.00279 	  24.3769	 0.00059 	 724.5000	 0.00091 	 724.5000	 0.00094 	   3.6225	 0.00255 	  62.5173	 0.00000 	  62.5173	 0.00000 	  72.4500	 0.00459 	  72.4500	 0.00000 
	 725	  48.8210	 0.01251 	 244.1050	 0.00279 	  24.4105	 0.00059 	 725.5000	 0.00091 	 725.5000	 0.00094 	   3.6275	 0.00042 	  63.6796	 0.00000 	  63.6796	 0.00000 	  72.5500	 0.00370 	  72.5500	 0.00000 
	 726	  48.8883	 0.01251 	 244.4415	 0.00279 	  24.4442	 0.00058 	 726.5000	 0.00091 	 726.5000	 0.00094 	   3.6325	 0.00085 	  64.8634	 0.00000 	  64.8634	 0.00000 	  72.6500	 0.00361 	  72.6500	 0.00000 
	 727	  48.9556	 0.01250 	 244.7780	 0.00279 	  24.4778	 0.00057 	 727.5000	 0.00090 	 727.5000	 0.00093 	   3.6375	 0.00085 	  66.0693	 0.00000 	  66.0693	 0.00000 	  72.7500	 0.00397 	  72.7500	 0.00000 
	 728	  49.0229	 0.01249 	 245.1144	 0.00279 	  24.5114	 0.00057 	 728.5000	 0.00090 	 728.5000	 0.00093 	   3.6425	 0.00170 	  67.2977	 0.00000 	  67.2977	 0.00000 	  72.8500	 0.00425 	  72.8500	 0.00000 
	 729	  49.0902	 0.01248 	 245.4509	 0.00279 	  24.5451	 0.00056 	 729.5000	 0.00090 	 729.5000	 0.00093 	   3.6475	 0.00085 	  68.5488	 0.00000 	  68.5488	 0.00000 	  72.9500	 0.00393 	  72.9500	 0.00000 
	 730	  49.1575	 0.01248 	 245.7874	 0.00279 	  24.5787	 0.00056 	 730.5000	 0.00090 	 730.5000	 0.00093 	   3.6525	 0.00000 	  69.8232	 0.00000 	  69.8232	 0.00000 	  73.0500	 0.00444 	  73.0500	 0.00000 
	 731	  49.2248	 0.01247 	 246.1238	 0.00279 	  24.6124	 0.00055 	 731.5000	 0.00090 	 731.5000	 0.00093 	   3.6575	 0.00170 	  71.1214	 0.00000 	  71.1214	 0.00000 	  73.1500	 0.00493 	  73.1500	 0.00000 
	 732	  49.2921	 0.01246 	 246.4603	 0.00279 	  24.6460	 0.00055 	 732.5000	 0.00090 	 732.5000	 0.00093 	   3.6625	 0.00042 	  72.4436	 0.00000 	  72.4436	 0.00000 	  73.2500	 0.00378 	  73.2500	 0.00000 
	 733	  49.3594	 0.01245 	 246.7968	 0.00279 	  24.6797	 0.00054 	 733.5000	 0.00090 	 733.5000	 0.00093 	   3.6675	 0.00085 	  73.7904	 0.00000 	  73.7904	 0.00000 	  73.3500	 0.00404 	  73.3500	 0.00000 
	 734	  49.4266	 0.01245 	 247.1332	 0.00279 	  24.7133	 0.00054 	 734.5000	 0.00089 	 734.5000	 0.00093 	   3.6725	 0.00170 	  75.1623	 0.00000 	  75.1623	 0.00000 	  73.4500	 0.00361 	  73.4500	 0.00000 
	 735	  49.4939	 0.01244 	 247.4697	 0.00279 	  24.7470	 0.00053 	 735.5000	 0.00089 	 735.5000	 0.00092 	   3.6775	 0.00127 	  76.5597	 0.00000 	  76.5597	 0.00000 	  73.5500	 0.00450 	  73.5500	 0.00000 
	 736	  49.5612	 0.01243 	 247.8062	 0.00279 	  24.7806	 0.00052 	 736.5000	 0.00089 	 736.5000	 0.00092 	   3.6825	 0.00212 	  77.9830	 0.00000 	  77.9830	 0.00000 	  73.6500	 0.00491 	  73.6500	 0.00000 
	 737	  49.6285	 0.01243 	 248.1426	 0.00279 	  24.8143	 0.00052 	 737.5000	 0.00089 	 737.5000	 0.00092 	   3.6875	 0.00085 	  79.4328	 0.00000 	  79.4328	 0.00000 	  73.7500	 0.00436 	  73.7500	 0.00000 
	 738	  49.6958	 0.01242 	 248.4791	 0.00279 	  24.8479	 0.00051 	 738.5000	 0.00089 	 738.5000	 0.00092 	   3.6925	 0.00212 	  80.9096	 0.00000 	  80.9096	 0.00000 	  73.8500	 0.00416 	  73.8500	 0.00000 
	 739	  49.7631	 0.01241 	 248.8155	 0.00278 	  24.8816	 0.00051 	 739.5000	 0.00089 	 739.5000	 0.00092 	   3.6975	 0.00170 	  82.4138	 0.00000 	  82.4138	 0.00000 	  73.9500	 0.00408 	  73.9500	 0.00000 
	 740	  49.8304	 0.01240 	 249.1520	 0.00278 	  24.9152	 0.00050 	 740.5000	 0.00089 	 740.5000	 0.00092 	   3.7025	 0.00255 	  83.9460	 0.00000 	  83.9460	 0.00000 	  74.0500	 0.00404 	  74.0500	 0.00000 
	 741	  49.8977	 0.01240 	 249.4885	 0.00278 	  24.9488	 0.00050 	 741.5000	 0.00089 	 741.5000	 0.00092 	   3.7075	 0.00212 	  85.5067	 0.00000 	  85.5067	 0.00000 	  74.1500	 0.00395 	  74.1500	 0.00000 
	 742	  49.9650	 0.01239 	 249.8249	 0.00278 	  24.9825	 0.00049 	 742.5000	 0.00089 	 742.5000	 0.00092 	   3.7125	 0.00085 	  87.0964	 0.00000 	  87.0964	 0.00000 	  74.2500	 0.00416 	  74.2500	 0.00000 
	 743	  50.0323	 0.01238 	 250.1614	 0.00278 	  25.0161	 0.00049 	 743.5000	 0.00089 	 743.5000	 0.00092 	   3.7175	 0.00170 	  88.7156	 0.00000 	  88.7156	 0.00000 	  74.3500	 0.00444 	  74.3500	 0.00000 
	 744	  50.0996	 0.01238 	 250.4979	 0.00278 	  25.0498	 0.00049 	 744.5000	 0.00089 	 744.5000	 0.00092 	   3.7225	 0.00085 	  90.3649	 0.00000 	  90.3649	 0.00000 	  74.4500	 0.00399 	  74.4500	 0.00000 
	 745	  50.1669	 0.01237 	 250.8343	 0.00278 	  25.0834	 0.00048 	 745.5000	 0.00089 	 745.5000	 0.00092 	   3.7275	 0.00085 	  92.0450	 0.00000 	  92.0450	 0.00000 	  74.5500	 0.00444 	  74.5500	 0.00000 
	 746	  50.2342	 0.01236 	 251.1708	 0.00278 	  25.1171	 0.00048 	 746.5000	 0.00089 	 746.5000	 0.00092 	   3.7325	 0.00085 	  93.7562	 0.00000 	  93.7562	 0.00000 	  74.6500	 0.00414 	  74.6500	 0.00000 
	 747	  50.3015	 0.01235 	 251.5073	 0.00278 	  25.1507	 0.00047 	 747.5000	 0.00089 	 747.5000	 0.00092 	   3.7375	 0.00340 	  95.4993	 0.00000 	  95.4993	 0.00000 	  74.7500	 0.00406 	  74.7500	 0.00000 
	 748	  50.3687	 0.01235 	 251.8437	 0.00278 	  25.1844	 0.00047 	 748.5000	 0.00089 	 748.5000	 0.00091 	   3.7425	 0.00042 	  97.2747	 0.00000 	  97.2747	 0.00000 	  74.8500	 0.00427 	  74.8500	 0.00000 
	 749	  50.4360	 0.01234 	 252.1802	 0.00278 	  25.2180	 0.00046 	 749.5000	 0.00089 	 749.5000	 0.00091 	   3.7475	 0.00127 	  99.0832	 0.00000 	  99.0832	 0.00000 	  74.9500	 0.00395 	  74.9500	 0.00000 
	 750	  50.5033	 0.01233 	 252.5167	 0.00278 	  25.2517	 0.00046 	 750.5000	 0.00089 	 750.5000	 0.00091 	   3.7525	 0.00170 	 100.9253	 0.00000 	 100.9253	 0.00000 	  75.0500	 0.00442 	  75.0500	 0.00000 
	 751	  50.5706	 0.01233 	 252.8531	 0.00278 	  25.2853	 0.00045 	 751.5000	 0.00089 	 751.5000	 0.00091 	   3.7575	 0.00127 	 102.8016	 0.00000 	 102.8016	 0.00000 	  75.1500	 0.00395 	  75.1500	 0.00000 
	 752	  50.6379	 0.01232 	 253.1896	 0.00278 	  25.3190	 0.00045 	 752.5000	 0.00089 	 752.5000	 0.00091 	   3.7625	 0.00085 	 104.7129	 0.00000 	 104.7129	 0.00000 	  75.2500	 0.00446 	  75.2500	 0.00000 
	 753	  50.7052	 0.01231 	 253.5260	 0.00278 	  25.3526	 0.00044 	 753.5000	 0.00089 	 753.5000	 0.00091 	   3.7675	 0.00127 	 106.6596	 0.00000 	 106.6596	 0.00000 	  75.3500	 0.00472 	  75.3500	 0.00000 
	 754	  50.7725	 0.01231 	 253.8625	 0.00278 	  25.3863	 0.00044 	 754.5000	 0.00089 	 754.5000	 0.00091 	   3.7725	 0.00170 	 108.6426	 0.00000 	 108.6426	 0.00000 	  75.4500	 0.00404 	  75.4500	 0.00000 
	 755	  50.8398	 0.01230 	 254.1990	 0.00278 	  25.4199	 0.00044 	 755.5000	 0.00089 	 755.5000	 0.00090 	   3.7775	 0.00170 	 110.6624	 0.00000 	 110.6624	 0.00000 	  75.5500	 0.00304 	  75.5500	 0.00000 
	 756	  50.9071	 0.01229 	 254.5354	 0.00278 	  25.4535	 0.00043 	 756.5000	 0.00089 	 756.5000	 0.00090 	   3.7825	 0.00000 	 112.7197	 0.00000 	 112.7197	 0.00000 	  75.6500	 0.00406 	  75.6500	 0.00000 
	 757	  50.9744	 0.01229 	 254.8719	 0.00278 	  25.4872	 0.00043 	 757.5000	 0.00089 	 757.5000	 0.00090 	   3.7875	 0.00085 	 114.8154	 0.00000 	 114.8154	 0.00000 	  75.7500	 0.00427 	  75.7500	 0.00000 
	 758	  51.0417	 0.01228 	 255.2084	 0.00278 	  25.5208	 0.00042 	 758.5000	 0.00089 	 758.5000	 0.00090 	   3.7925	 0.00170 	 116.9499	 0.00000 	 116.9499	 0.00000 	  75.8500	 0.00427 	  75.8500	 0.00000 
	 759	  51.1090	 0.01227 	 255.5448	 0.00278 	  25.5545	 0.00042 	 759.5000	 0.00089 	 759.5000	 0.00090 	   3.7975	 0.00170 	 119.1242	 0.00000 	 119.1242	 0.00000 	  75.9500	 0.00480 	  75.9500	 0.00000 
	 760	  51.1763	 0.01227 	 255.8813	 0.00278 	  25.5881	 0.00042 	 760.5000	 0.00089 	 760.5000	 0.00089 	   3.8025	 0.00212 	 121.3389	 0.00000 	 121.3389	 0.00000 	  76.0500	 0.00389 	  76.0500	 0.00000 
	 761	  51.2436	 0.01226 	 256.2178	 0.00278 	  25.6218	 0.00041 	 761.5000	 0.00089 	 761.5000	 0.00089 	   3.8075	 0.00000 	 123.5947	 0.00000 	 123.5947	 0.00000 	  76.1500	 0.00397 	  76.1500	 0.00000 
	 762	  51.3108	 0.01225 	 256.5542	 0.00278 	  25.6554	 0.00041 	 762.5000	 0.00089 	 762.5000	 0.00089 	   3.8125	 0.00127 	 125.8925	 0.00000 	 125.8925	 0.00000 	  76.2500	 0.00370 	  76.2500	 0.00000 
	 763	  51.3781	 0.01224 	 256.8907	 0.00278 	  25.6891	 0.00040 	 763.5000	 0.00088 	 763.5000	 0.00089 	   3.8175	 0.00042 	 128.2331	 0.00000 	 128.2331	 0.00000 	  76.3500	 0.00448 	  76.3500	 0.00000 
	 764	  51.4454	 0.01224 	 257.2272	 0.00278 	  25.7227	 0.00040 	 764.5000	 0.00088 	 764.5000	 0.00089 	   3.8225	 0.00255 	 130.6171	 0.00000 	 130.6171	 0.00000 	  76.4500	 0.00423 	  76.4500	 0.00000 
	 765	  51.5127	 0.01223 	 257.5636	 0.00278 	  25.7564	 0.00040 	 765.5000	 0.00088 	 765.5000	 0.00089 	   3.8275	 0.00127 	 133.0454	 0.00000 	 133.0454	 0.00000 	  76.5500	 0.00457 	  76.5500	 0.00000 
	 766	  51.5800	 0.01222 	 257.9001	 0.00278 	  25.7900	 0.00039 	 766.5000	 0.00088 	 766.5000	 0.00089 	   3.8325	 0.00170 	 135.5189	 0.00000 	 135.5189	 0.00000 	  76.6500	 0.00412 	  76.6500	 0.00000 
	 767	  51.6473	 0.01222 	 258.2366	 0.00278 	  25.8237	 0.00039 	 767.5000	 0.00088 	 767.5000	 0.00088 	   3.8375	 0.00127 	 138.0384	 0.00000 	 138.0384	 0.00000 	  76.7500	 0.00399 	  76.7500	 0.00000 
	 768	  51.7146	 0.01221 	 258.5730	 0.00278 	  25.8573	 0.00038 	 768.5000	 0.00088 	 768.5000	 0.00088 	   3.8425	 0.00170 	 140.6048	 0.00000 	 140.6048	 0.00000 	  76.8500	 0.00474 	  76.8500	 0.00000 
	 769	  51.7819	 0.01221 	 258.9095	 0.00278 	  25.8909	 0.00038 	 769.5000	 0.00087 	 769.5000	 0.00088 	   3.8475	 0.00000 	 143.2188	 0.00000 	 143.2188	 0.00000 	  76.9500	 0.00433 	  76.9500	 0.00000 
	 770	  51.8492	 0.01220 	 259.2459	 0.00278 	  25.9246	 0.00038 	 770.5000	 0.00087 	 770.5000	 0.00088 	   3.8525	 0.00382 	 145.8814	 0.00000 	 145.8814	 0.00000 	  77.0500	 0.00414 	  77.0500	 0.00000 
	 771	  51.9165	 0.01219 	 259.5824	 0.00278 	  25.9582	 0.00037 	 771.5000	 0.00087 	 771.5000	 0.00088 	   3.8575	 0.00042 	 148.5936	 0.00000 	 148.5936	 0.00000 	  77.1500	 0.00484 	  77.1500	 0.00000 
	 772	  51.9838	 0.01219 	 259.9189	 0.00278 	  25.9919	 0.00037 	 772.5000	 0.00087 	 772.5000	 0.00088 	   3.8625	 0.00255 	 151.3561	 0.00000 	 151.3561	 0.00000 	  77.2500	 0.00312 	  77.2500	 0.00000 
	 773	  52.0511	 0.01218 	 260.2553	 0.00278 	  26.0255	 0.00037 	 773.5000	 0.00087 	 773.5000	 0.00088 	   3.8675	 0.00085 	 154.1700	 0.00000 	 154.1700	 0.00000 	  77.3500	 0.00408 	  77.3500	 0.00000 
	 774	  52.1184	 0.01217 	 260.5918	 0.00278 	  26.0592	 0.00036 	 774.5000	 0.00086 	 774.5000	 0.00088 	   3.8725	 0.00042 	 157.0363	 0.00000 	 157.0363	 0.00000 	  77.4500	 0.00351 	  77.4500	 0.00000 
	 775	  52.1857	 0.01217 	 260.9283	 0.00278 	  26.0928	 0.00036 	 775.5000	 0.00086 	 775.5000	 0.00088 	   3.8775	 0.00170 	 159.9558	 0.00000 	 159.9558	 0.00000 	  77.5500	 0.00453 	  77.5500	 0.00000 
	 776	  52.2529	 0.01216 	 261.2647	 0.00278 	  26.1265	 0.00036 	 776.5000	 0.00086 	 776.5000	 0.00087 	   3.8825	 0.00085 	 162.9296	 0.00000 	 162.9296	 0.00000 	  77.6500	 0.00378 	  77.6500	 0.00000 
	 777	  52.3202	 0.01215 	 261.6012	 0.00278 	  26.1601	 0.00035 	 777.5000	 0.00086 	 777.5000	 0.00087 	   3.8875	 0.00127 	 165.9587	 0.00000 	 165.9587	 0.00000 	  77.7500	 0.00342 	  77.7500	 0.00000 
	 778	  52.3875	 0.01215 	 261.9377	 0.00278 	  26.1938	 0.00035 	 778.5000	 0.00086 	 778.5000	 0.00087 	   3.8925	 0.00212 	 169.0441	 0.00000 	 169.0441	 0.00000 	  77.8500	 0.00412 	  77.8500	 0.00000 
	 779	  52.4548	 0.01214 	 262.2741	 0.00278 	  26.2274	 0.00035 	 779.5000	 0.00086 	 779.5000	 0.00087 	   3.8975	 0.00085 	 172.1869	 0.00000 	 172.1869	 0.00000 	  77.9500	 0.00419 	  77.9500	 0.00000 
	 780	  52.5221	 0.01213 	 262.6106	 0.00278 	  26.2611	 0.00034 	 780.5000	 0.00086 	 780.5000	 0.00087 	   3.9025	 0.00170 	 175.3881	 0.00000 	 175.3881	 0.00000 	  78.0500	 0.00363 	  78.0500	 0.00000 
	 781	  52.5894	 0.01213 	 262.9471	 0.00278 	  26.2947	 0.00034 	 781.5000	 0.00086 	 781.5000	 0.00087 	   3.9075	 0.00127 	 178.6488	 0.00000 	 178.6488	 0.00000 	  78.1500	 0.00397 	  78.1500	 0.00000 
	 782	  52.6567	 0.01212 	 263.2835	 0.00278 	  26.3284	 0.00034 	 782.5000	 0.00086 	 782.5000	 0.00087 	   3.9125	 0.00085 	 181.9701	 0.00000 	 181.9701	 0.00000 	  78.2500	 0.00361 	  78.2500	 0.00000 
	 783	  52.7240	 0.01211 	 263.6200	 0.00278 	  26.3620	 0.00033 	 783.5000	 0.00086 	 783.5000	 0.00086 	   3.9175	 0.00127 	 185.3532	 0.00000 	 185.3532	 0.00000 	  78.3500	 0.00359 	  78.3500	 0.00000 
	 784	  52.7913	 0.01211 	 263.9565	 0.00278 	  26.3956	 0.00033 	 784.5000	 0.00086 	 784.5000	 0.00086 	   3.9225	 0.00127 	 188.7991	 0.00000 	 188.7991	 0.00000 	  78.4500	 0.00440 	  78.4500	 0.00000 
	 785	  52.8586	 0.01210 	 264.2929	 0.00278 	  26.4293	 0.00033 	 785.5000	 0.00085 	 785.5000	 0.00086 	   3.9275	 0.00085 	 192.3092	 0.00000 	 192.3092	 0.00000 	  78.5500	 0.00378 	  78.5500	 0.00000 
	 786	  52.9259	 0.01210 	 264.6294	 0.00278 	  26.4629	 0.00033 	 786.5000	 0.00085 	 786.5000	 0.00086 	   3.9325	 0.00000 	 195.8845	 0.00000 	 195.8845	 0.00000 	  78.6500	 0.00327 	  78.6500	 0.00000 
	 787	  52.9932	 0.01209 	 264.9658	 0.00278 	  26.4966	 0.00032 	 787.5000	 0.00085 	 787.5000	 0.00086 	   3.9375	 0.00085 	 199.5262	 0.00000 	 199.5262	 0.00000 	  78.7500	 0.00421 	  78.7500	 0.00000 
	 788	  53.0605	 0.01208 	 265.3023	 0.00278 	  26.5302	 0.00032 	 788.5000	 0.00085 	 788.5000	 0.00086 	   3.9425	 0.00212 	 203.2357	 0.00000 	 203.2357	 0.00000 	  78.8500	 0.00321 	  78.8500	 0.00000 
	 789	  53.1278	 0.01208 	 265.6388	 0.00278 	  26.5639	 0.00032 	 789.5000	 0.00085 	 789.5000	 0.00086 	   3.9475	 0.00127 	 207.0141	 0.00000 	 207.0141	 0.00000 	  78.9500	 0.00395 	  78.9500	 0.00000 
	 790	  53.1950	 0.01207 	 265.9752	 0.00278 	  26.5975	 0.00031 	 790.5000	 0.00085 	 790.5000	 0.00085 	   3.9525	 0.00255 	 210.8628	 0.00000 	 210.8628	 0.00000 	  79.0500	 0.00442 	  79.0500	 0.00000 
	 791	  53.2623	 0.01206 	 266.3117	 0.00278 	  26.6312	 0.00031 	 791.5000	 0.00085 	 791.5000	 0.00085 	   3.9575	 0.00085 	 214.7830	 0.00000 	 214.7830	 0.00000 	  79.1500	 0.00397 	  79.1500	 0.00000 
	 792	  53.3296	 0.01206 	 266.6482	 0.00278 	  26.6648	 0.00031 	 792.5000	 0.00085 	 792.5000	 0.00085 	   3.9625	 0.00000 	 218.7762	 0.00000 	 218.7762	 0.00000 	  79.2500	 0.00376 	  79.2500	 0.00000 
	 793	  53.3969	 0.01205 	 266.9846	 0.00278 	  26.6985	 0.00031 	 793.5000	 0.00085 	 793.5000	 0.00085 	   3.9675	 0.00085 	 222.8435	 0.00000 	 222.8435	 0.00000 	  79.3500	 0.00397 	  79.3500	 0.00000 
	 794	  53.4642	 0.01205 	 267.3211	 0.00278 	  26.7321	 0.00030 	 794.5000	 0.00085 	 794.5000	 0.00085 	   3.9725	 0.00042 	 226.9865	 0.00000 	 226.9865	 0.00000 	  79.4500	 0.00336 	  79.4500	 0.00000 
	 795	  53.5315	 0.01204 	 267.6576	 0.00278 	  26.7658	 0.00030 	 795.5000	 0.00084 	 795.5000	 0.00084 	   3.9775	 0.00042 	 231.2065	 0.00000 	 231.2065	 0.00000 	  79.5500	 0.00357 	  79.5500	 0.00000 
	 796	  53.5988	 0.01203 	 267.9940	 0.00278 	  26.7994	 0.00030 	 796.5000	 0.00084 	 796.5000	 0.00084 	   3.9825	 0.00170 	 235.5049	 0.00000 	 235.5049	 0.00000 	  79.6500	 0.00321 	  79.6500	 0.00000 
	 797	  53.6661	 0.01203 	 268.3305	 0.00278 	  26.8330	 0.00030 	 797.5000	 0.00084 	 797.5000	 0.00084 	   3.9875	 0.00085 	 239.8833	 0.00000 	 239.8833	 0.00000 	  79.7500	 0.00325 	  79.7500	 0.00000 
	 798	  53.7334	 0.01202 	 268.6670	 0.00278 	  26.8667	 0.00029 	 798.5000	 0.00084 	 798.5000	 0.00084 	   3.9925	 0.00085 	 244.3431	 0.00000 	 244.3431	 0.00000 	  79.8500	 0.00376 	  79.8500	 0.00000 
	 799	  53.8007	 0.01202 	 269.0034	 0.00278 	  26.9003	 0.00029 	 799.5000	 0.00084 	 799.5000	 0.00084 	   3.9975	 0.00085 	 248.8857	 0.00000 	 248.8857	 0.00000 	  79.9500	 0.00321 	  79.9500	 0.00000 
	 800	  53.8680	 0.01201 	 269.3399	 0.00278 	  26.9340	 0.00029 	 800.5000	 0.00083 	 800.5000	 0.00083 	   4.0025	 0.00127 	 253.5129	 0.00000 	 253.5129	 0.00000 	  80.0500	 0.00425 	  80.0500	 0.00000 
	 801	  53.9353	 0.01200 	 269.6763	 0.00277 	  26.9676	 0.00028 	 801.5000	 0.00083 	 801.5000	 0.00083 	   4.0075	 0.00085 	 258.2260	 0.00000 	 258.2260	 0.00000 	  80.1500	 0.00308 	  80.1500	 0.00000 
	 802	  54.0026	 0.01200 	 270.0128	 0.00277 	  27.0013	 0.00028 	 802.5000	 0.00083 	 802.5000	 0.00083 	   4.0125	 0.00085 	 263.0268	 0.00000 	 263.0268	 0.00000 	  80.2500	 0.00327 	  80.2500	 0.00000 
	 803	  54.0699	 0.01199 	 270.3493	 0.00277 	  27.0349	 0.00028 	 803.5000	 0.00083 	 803.5000	 0.00083 	   4.0175	 0.00127 	 267.9168	 0.00000 	 267.9168	 0.00000 	  80.3500	 0.00329 	  80.3500	 0.00000 
	 804	  54.1371	 0.01199 	 270.6857	 0.00277 	  27.0686	 0.00028 	 804.5000	 0.00083 	 804.5000	 0.00083 	   4.0225	 0.00170 	 272.8978	 0.00000 	 272.8978	 0.00000 	  80.4500	 0.00433 	  80.4500	 0.00000 
	 805	  54.2044	 0.01198 	 271.0222	 0.00277 	  27.1022	 0.00028 	 805.5000	 0.00083 	 805.5000	 0.00082 	   4.0275	 0.00085 	 277.9713	 0.00000 	 277.9713	 0.00000 	  80.5500	 0.00338 	  80.5500	 0.00000 
	 806	  54.2717	 0.01197 	 271.3587	 0.00277 	  27.1359	 0.00027 	 806.5000	 0.00082 	 806.5000	 0.00082 	   4.0325	 0.00170 	 283.1392	 0.00000 	 283.1392	 0.00000 	  80.6500	 0.00317 	  80.6500	 0.00000 
	 807	  54.3390	 0.01197 	 271.6951	 0.00277 	  27.1695	 0.00027 	 807.5000	 0.00082 	 807.5000	 0.00082 	   4.0375	 0.00212 	 288.4032	 0.00000 	 288.4032	 0.00000 	  80.7500	 0.00276 	  80.7500	 0.00000 
	 808	  54.4063	 0.01196 	 272.0316	 0.00277 	  27.2032	 0.00027 	 808.5000	 0.00082 	 808.5000	 0.00082 	   4.0425	 0.00170 	 293.7650	 0.00000 	 293.7650	 0.00000 	  80.8500	 0.00433 	  80.8500	 0.00000 
	 809	  54.4736	 0.01196 	 272.3681	 0.00277 	  27.2368	 0.00027 	 809.5000	 0.00082 	 809.5000	 0.00081 	   4.0475	 0.00085 	 299.2265	 0.00000 	 299.2265	 0.00000 	  80.9500	 0.00380 	  80.9500	 0.00000 
	 810	  54.5409	 0.01195 	 272.7045	 0.00277 	  27.2705	 0.00026 	 810.5000	 0.00082 	 810.5000	 0.00081 	   4.0525	 0.00085 	 304.7895	 0.00000 	 304.7895	 0.00000 	  81.0500	 0.00325 	  81.0500	 0.00000 
	 811	  54.6082	 0.01194 	 273.0410	 0.00277 	  27.3041	 0.00026 	 811.5000	 0.00082 	 811.5000	 0.00081 	   4.0575	 0.00212 	 310.4560	 0.00000 	 310.4560	 0.00000 	  81.1500	 0.00397 	  81.1500	 0.00000 
	 812	  54.6755	 0.01194 	 273.3775	 0.00277 	  27.3377	 0.00026 	 812.5000	 0.00082 	 812.5000	 0.00081 	   4.0625	 0.00042 	 316.2278	 0.00000 	 316.2278	 0.00000 	  81.2500	 0.00331 	  81.2500	 0.00000 
	 813	  54.7428	 0.01193 	 273.7139	 0.00277 	  27.3714	 0.00026 	 813.5000	 0.00082 	 813.5000	 0.00081 	   4.0675	 0.00042 	 322.1069	 0.00000 	 322.1069	 0.00000 	  81.3500	 0.00378 	  81.3500	 0.00000 
	 814	  54.8101	 0.01193 	 274.0504	 0.00277 	  27.4050	 0.00025 	 814.5000	 0.00081 	 814.5000	 0.00080 	   4.0725	 0.00042 	 328.0953	 0.00000 	 328.0953	 0.00000 	  81.4500	 0.00382 	  81.4500	 0.00000 
	 815	  54.8774	 0.01192 	 274.3869	 0.00277 	  27.4387	 0.00025 	 815.5000	 0.00081 	 815.5000	 0.00080 	   4.0775	 0.00042 	 334.1950	 0.00000 	 334.1950	 0.00000 	  81.5500	 0.00353 	  81.5500	 0.00000 
	 816	  54.9447	 0.01191 	 274.7233	 0.00277 	  27.4723	 0.00025 	 816.5000	 0.00081 	 816.5000	 0.00080 	   4.0825	 0.00170 	 340.4082	 0.00000 	 340.4082	 0.00000 	  81.6500	 0.00359 	  81.6500	 0.00000 
	 817	  55.0120	 0.01191 	 275.0598	 0.00277 	  27.5060	 0.00025 	 817.5000	 0.00081 	 817.5000	 0.00080 	   4.0875	 0.00127 	 346.7369	 0.00000 	 346.7369	 0.00000 	  81.7500	 0.00302 	  81.7500	 0.00000 
	 818	  55.0792	 0.01190 	 275.3962	 0.00277 	  27.5396	 0.00025 	 818.5000	 0.00081 	 818.5000	 0.00080 	   4.0925	 0.00127 	 353.1832	 0.00000 	 353.1832	 0.00000 	  81.8500	 0.00304 	  81.8500	 0.00000 
	 819	  55.1465	 0.01190 	 275.7327	 0.00277 	  27.5733	 0.00024 	 819.5000	 0.00081 	 819.5000	 0.00080 	   4.0975	 0.00085 	 359.7493	 0.00000 	 359.7493	 0.00000 	  81.9500	 0.00327 	  81.9500	 0.00000 
	 820	  55.2138	 0.01189 	 276.0692	 0.00277 	  27.6069	 0.00024 	 820.5000	 0.00081 	 820.5000	 0.00079 	   4.1025	 0.00255 	 366.4376	 0.00000 	 366.4376	 0.00000 	  82.0500	 0.00308 	  82.0500	 0.00000 
	 821	  55.2811	 0.01189 	 276.4056	 0.00277 	  27.6406	 0.00024 	 821.5000	 0.00081 	 821.5000	 0.00079 	   4.1075	 0.00212 	 373.2502	 0.00000 	 373.2502	 0.00000 	  82.1500	 0.00370 	  82.1500	 0.00000 
	 822	  55.3484	 0.01188 	 276.7421	 0.00277 	  27.6742	 0.00024 	 822.5000	 0.00081 	 822.5000	 0.00079 	   4.1125	 0.00042 	 380.1894	 0.00000 	 380.1894	 0.00000 	  82.2500	 0.00414 	  82.2500	 0.00000 
	 823	  55.4157	 0.01187 	 277.0786	 0.00277 	  27.7079	 0.00024 	 823.5000	 0.00080 	 823.5000	 0.00079 	   4.1175	 0.00127 	 387.2576	 0.00000 	 387.2576	 0.00000 	  82.3500	 0.00410 	  82.3500	 0.00000 
	 824	  55.4830	 0.01187 	 277.4150	 0.00277 	  27.7415	 0.00023 	 824.5000	 0.00080 	 824.5000	 0.00079 	   4.1225	 0.00255 	 394.4573	 0.00000 	 394.4573	 0.00000 	  82.4500	 0.00310 	  82.4500	 0.00000 
	 825	  55.5503	 0.01186 	 277.7515	 0.00277 	  27.7751	 0.00023 	 825.5000	 0.00080 	 825.5000	 0.00079 	   4.1275	 0.00085 	 401.7908	 0.00000 	 401.7908	 0.00000 	  82.5500	 0.00406 	  82.5500	 0.00000 
	 826	  55.6176	 0.01186 	 278.0880	 0.00277 	  27.8088	 0.00023 	 826.5000	 0.00080 	 826.5000	 0.00078 	   4.1325	 0.00085 	 409.2607	 0.00000 	 409.2607	 0.00000 	  82.6500	 0.00368 	  82.6500	 0.00000 
	 827	  55.6849	 0.01185 	 278.4244	 0.00277 	  27.8424	 0.00023 	 827.5000	 0.00080 	 827.5000	 0.00078 	   4.1375	 0.00085 	 416.8694	 0.00000 	 416.8694	 0.00000 	  82.7500	 0.00372 	  82.7500	 0.00000 
	 828	  55.7522	 0.01185 	 278.7609	 0.00277 	  27.8761	 0.00023 	 828.5000	 0.00080 	 828.5000	 0.00078 	   4.1425	 0.00127 	 424.6196	 0.00000 	 424.6196	 0.00000 	  82.8500	 0.00331 	  82.8500	 0.00000 
	 829	  55.8195	 0.01184 	 279.0974	 0.00277 	  27.9097	 0.00022 	 829.5000	 0.00079 	 829.5000	 0.00078 	   4.1475	 0.00042 	 432.5138	 0.00000 	 432.5138	 0.00000 	  82.9500	 0.00266 	  82.9500	 0.00000 
	 830	  55.8868	 0.01184 	 279.4338	 0.00277 	  27.9434	 0.00022 	 830.5000	 0.00079 	 830.5000	 0.00078 	   4.1525	 0.00170 	 440.5549	 0.00000 	 440.5549	 0.00000 	  83.0500	 0.00323 	  83.0500	 0.00000 
	 831	  55.9541	 0.01183 	 279.7703	 0.00277 	  27.9770	 0.00022 	 831.5000	 0.00079 	 831.5000	 0.00078 	   4.1575	 0.00085 	 448.7454	 0.00000 	 448.7454	 0.00000 	  83.1500	 0.00336 	  83.1500	 0.00000 
	 832	  56.0213	 0.01182 	 280.1067	 0.00277 	  28.0107	 0.00022 	 832.5000	 0.00079 	 832.5000	 0.00078 	   4.1625	 0.00170 	 457.0882	 0.00000 	 457.0882	 0.00000 	  83.2500	 0.00393 	  83.2500	 0.00000 
	 833	  56.0886	 0.01182 	 280.4432	 0.00277 	  28.0443	 0.00022 	 833.5000	 0.00079 	 833.5000	 0.00078 	   4.1675	 0.00127 	 465.5861	 0.00000 	 465.5861	 0.00000 	  83.3500	 0.00380 	  83.3500	 0.00000 
	 834	  56.1559	 0.01181 	 280.7797	 0.00277 	  28.0780	 0.00022 	 834.5000	 0.00079 	 834.5000	 0.00077 	   4.1725	 0.00042 	 474.2420	 0.00000 	 474.2420	 0.00000 	  83.4500	 0.00378 	  83.4500	 0.00000 
	 835	  56.2232	 0.01181 	 281.1161	 0.00277 	  28.1116	 0.00021 	 835.5000	 0.00078 	 835.5000	 0.00077 	   4.1775	 0.00000 	 483.0588	 0.00000 	 483.0588	 0.00000 	  83.5500	 0.00295 	  83.5500	 0.00000 
	 836	  56.2905	 0.01180 	 281.4526	 0.00277 	  28.1453	 0.00021 	 836.5000	 0.00078 	 836.5000	 0.00077 	   4.1825	 0.00042 	 492.0395	 0.00000 	 492.0395	 0.00000 	  83.6500	 0.00359 	  83.6500	 0.00000 
	 837	  56.3578	 0.01180 	 281.7891	 0.00277 	  28.1789	 0.00021 	 837.5000	 0.00078 	 837.5000	 0.00077 	   4.1875	 0.00127 	 501.1872	 0.00000 	 501.1872	 0.00000 	  83.7500	 0.00334 	  83.7500	 0.00000 
	 838	  56.4251	 0.01179 	 282.1255	 0.00277 	  28.2126	 0.00021 	 838.5000	 0.00078 	 838.5000	 0.00077 	   4.1925	 0.00297 	 510.5050	 0.00000 	 510.5050	 0.00000 	  83.8500	 0.00348 	  83.8500	 0.00000 
	 839	  56.4924	 0.01179 	 282.4620	 0.00277 	  28.2462	 0.00021 	 839.5000	 0.00078 	 839.5000	 0.00077 	   4.1975	 0.00127 	 519.9960	 0.00000 	 519.9960	 0.00000 	  83.9500	 0.00372 	  83.9500	 0.00000 
	 840	  56.5597	 0.01178 	 282.7985	 0.00277 	  28.2798	 0.00021 	 840.5000	 0.00078 	 840.5000	 0.00077 	   4.2025	 0.00085 	 529.6634	 0.00000 	 529.6634	 0.00000 	  84.0500	 0.00276 	  84.0500	 0.00000 
	 841	  56.6270	 0.01177 	 283.1349	 0.00277 	  28.3135	 0.00020 	 841.5000	 0.00078 	 841.5000	 0.00076 	   4.2075	 0.00212 	 539.5106	 0.00000 	 539.5106	 0.00000 	  84.1500	 0.00314 	  84.1500	 0.00000 
	 842	  56.6943	 0.01177 	 283.4714	 0.00277 	  28.3471	 0.00020 	 842.5000	 0.00077 	 842.5000	 0.00076 	   4.2125	 0.00042 	 549.5409	 0.00000 	 549.5409	 0.00000 	  84.2500	 0.00357 	  84.2500	 0.00000 
	 843	  56.7616	 0.01176 	 283.8079	 0.00277 	  28.3808	 0.00020 	 843.5000	 0.00077 	 843.5000	 0.00076 	   4.2175	 0.00085 	 559.7576	 0.00000 	 559.7576	 0.00000 	  84.3500	 0.00359 	  84.3500	 0.00000 
	 844	  56.8289	 0.01176 	 284.1443	 0.00277 	  28.4144	 0.00020 	 844.5000	 0.00077 	 844.5000	 0.00076 	   4.2225	 0.00085 	 570.1643	 0.00000 	 570.1643	 0.00000 	  84.4500	 0.00295 	  84.4500	 0.00000 
	 845	  56.8962	 0.01175 	 284.4808	 0.00277 	  28.4481	 0.00020 	 845.5000	 0.00077 	 845.5000	 0.00076 	   4.2275	 0.00085 	 580.7644	 0.00000 	 580.7644	 0.00000 	  84.5500	 0.00253 	  84.5500	 0.00000 
	 846	  56.9635	 0.01175 	 284.8173	 0.00277 	  28.4817	 0.00020 	 846.5000	 0.00077 	 846.5000	 0.00076 	   4.2325	 0.00085 	 591.5616	 0.00000 	 591.5616	 0.00000 	  84.6500	 0.00278 	  84.6500	 0.00000 
	 847	  57.0307	 0.01174 	 285.1537	 0.00277 	  28.5154	 0.00019 	 847.5000	 0.00077 	 847.5000	 0.00075 	   4.2375	 0.00085 	 602.5596	 0.00000 	 602.5596	 0.00000 	  84.7500	 0.00317 	  84.7500	 0.00000 
	 848	  57.0980	 0.01174 	 285.4902	 0.00277 	  28.5490	 0.00019 	 848.5000	 0.00077 	 848.5000	 0.00075 	   4.2425	 0.00085 	 613.7620	 0.00000 	 613.7620	 0.00000 	  84.8500	 0.00370 	  84.8500	 0.00000 
	 849	  57.1653	 0.01173 	 285.8266	 0.00277 	  28.5827	 0.00019 	 849.5000	 0.00077 	 849.5000	 0.00075 	   4.2475	 0.00042 	 625.1727	 0.00000 	 625.1727	 0.00000 	  84.9500	 0.00402 	  84.9500	 0.00000 
	 850	  57.2326	 0.01173 	 286.1631	 0.00277 	  28.6163	 0.00019 	 850.5000	 0.00076 	 850.5000	 0.00075 	   4.2525	 0.00127 	 636.7955	 0.00000 	 636.7955	 0.00000 	  85.0500	 0.00385 	  85.0500	 0.00000 
	 851	  57.2999	 0.01172 	 286.4996	 0.00277 	  28.6500	 0.00019 	 851.5000	 0.00076 	 851.5000	 0.00075 	   4.2575	 0.00170 	 648.6344	 0.00000 	 648.6344	 0.00000 	  85.1500	 0.00355 	  85.1500	 0.00000 
	 852	  57.3672	 0.01172 	 286.8360	 0.00277 	  28.6836	 0.00019 	 852.5000	 0.00076 	 852.5000	 0.00075 	   4.2625	 0.00085 	 660.6934	 0.00000 	 660.6934	 0.00000 	  85.2500	 0.00331 	  85.2500	 0.00000 
	 853	  57.4345	 0.01171 	 287.1725	 0.00277 	  28.7173	 0.00019 	 853.5000	 0.00076 	 853.5000	 0.00075 	   4.2675	 0.00212 	 672.9767	 0.00000 	 672.9767	 0.00000 	  85.3500	 0.00291 	  85.3500	 0.00000 
	 854	  57.5018	 0.01171 	 287.5090	 0.00277 	  28.7509	 0.00018 	 854.5000	 0.00076 	 854.5000	 0.00074 	   4.2725	 0.00255 	 685.4882	 0.00000 	 685.4882	 0.00000 	  85.4500	 0.00359 	  85.4500	 0.00000 
	 855	  57.5691	 0.01170 	 287.8454	 0.00277 	  28.7845	 0.00018 	 855.5000	 0.00076 	 855.5000	 0.00074 	   4.2775	 0.00170 	 698.2324	 0.00000 	 698.2324	 0.00000 	  85.5500	 0.00329 	  85.5500	 0.00000 
	 856	  57.6364	 0.01170 	 288.1819	 0.00277 	  28.8182	 0.00018 	 856.5000	 0.00076 	 856.5000	 0.00074 	   4.2825	 0.00170 	 711.2135	 0.00000 	 711.2135	 0.00000 	  85.6500	 0.00351 	  85.6500	 0.00000 
	 857	  57.7037	 0.01169 	 288.5184	 0.00277 	  28.8518	 0.00018 	 857.5000	 0.00076 	 857.5000	 0.00074 	   4.2875	 0.00170 	 724.4360	 0.00000 	 724.4360	 0.00000 	  85.7500	 0.00321 	  85.7500	 0.00000 
	 858	  57.7710	 0.01168 	 288.8548	 0.00277 	  28.8855	 0.00018 	 858.5000	 0.00075 	 858.5000	 0.00074 	   4.2925	 0.00000 	 737.9042	 0.00000 	 737.9042	 0.00000 	  85.8500	 0.00459 	  85.8500	 0.00000 
	 859	  57.8383	 0.01168 	 289.1913	 0.00277 	  28.9191	 0.00018 	 859.5000	 0.00075 	 859.5000	 0.00073 	   4.2975	 0.00000 	 751.6229	 0.00000 	 751.6229	 0.00000 	  85.9500	 0.00331 	  85.9500	 0.00000 
	 860	  57.9056	 0.01167 	 289.5278	 0.00277 	  28.9528	 0.00018 	 860.5000	 0.00075 	 860.5000	 0.00073 	   4.3025	 0.00212 	 765.5966	 0.00000 	 765.5966	 0.00000 	  86.0500	 0.00329 	  86.0500	 0.00000 
	 861	  57.9728	 0.01167 	 289.8642	 0.00277 	  28.9864	 0.00017 	 861.5000	 0.00075 	 861.5000	 0.00073 	   4.3075	 0.00127 	 779.8301	 0.00000 	 779.8301	 0.00000 	  86.1500	 0.00416 	  86.1500	 0.00000 
	 862	  58.0401	 0.01166 	 290.2007	 0.00277 	  29.0201	 0.00017 	 862.5000	 0.00075 	 862.5000	 0.00073 	   4.3125	 0.00085 	 794.3282	 0.00000 	 794.3282	 0.00000 	  86.2500	 0.00255 	  86.2500	 0.00000 
	 863	  58.1074	 0.01166 	 290.5372	 0.00277 	  29.0537	 0.00017 	 863.5000	 0.00075 	 863.5000	 0.00073 	   4.3175	 0.00212 	 809.0959	 0.00000 	 809.0959	 0.00000 	  86.3500	 0.00338 	  86.3500	 0.00000 
	 864	  58.1747	 0.01165 	 290.8736	 0.00277 	  29.0874	 0.00017 	 864.5000	 0.00075 	 864.5000	 0.00073 	   4.3225	 0.00170 	 824.1381	 0.00000 	 824.1381	 0.00000 	  86.4500	 0.00251 	  86.4500	 0.00000 
	 865	  58.2420	 0.01165 	 291.2101	 0.00277 	  29.1210	 0.00017 	 865.5000	 0.00074 	 865.5000	 0.00072 	   4.3275	 0.00170 	 839.4600	 0.00000 	 839.4600	 0.00000 	  86.5500	 0.00348 	  86.5500	 0.00000 
	 866	  58.3093	 0.01164 	 291.5465	 0.00277 	  29.1547	 0.00017 	 866.5000	 0.00074 	 866.5000	 0.00072 	   4.3325	 0.00085 	 855.0667	 0.00000 	 855.0667	 0.00000 	  86.6500	 0.00351 	  86.6500	 0.00000 
	 867	  58.3766	 0.01164 	 291.8830	 0.00277 	  29.1883	 0.00017 	 867.5000	 0.00074 	 867.5000	 0.00072 	   4.3375	 0.00085 	 870.9636	 0.00000 	 870.9636	 0.00000 	  86.7500	 0.00319 	  86.7500	 0.00000 
	 868	  58.4439	 0.01163 	 292.2195	 0.00277 	  29.2219	 0.00017 	 868.5000	 0.00074 	 868.5000	 0.00072 	   4.3425	 0.00170 	 887.1560	 0.00000 	 887.1560	 0.00000 	  86.8500	 0.00378 	  86.8500	 0.00000 
	 869	  58.5112	 0.01163 	 292.5559	 0.00277 	  29.2556	 0.00016 	 869.5000	 0.00074 	 869.5000	 0.00072 	   4.3475	 0.00042 	 903.6495	 0.00000 	 903.6495	 0.00000 	  86.9500	 0.00289 	  86.9500	 0.00000 
	 870	  58.5785	 0.01162 	 292.8924	 0.00277 	  29.2892	 0.00016 	 870.5000	 0.00074 	 870.5000	 0.00072 	   4.3525	 0.00042 	 920.4496	 0.00000 	 920.4496	 0.00000 	  87.0500	 0.00338 	  87.0500	 0.00000 
	 871	  58.6458	 0.01162 	 293.2289	 0.00277 	  29.3229	 0.00016 	 871.5000	 0.00073 	 871.5000	 0.00071 	   4.3575	 0.00042 	 937.5620	 0.00000 	 937.5620	 0.00000 	  87.1500	 0.00327 	  87.1500	 0.00000 
	 872	  58.7131	 0.01161 	 293.5653	 0.00277 	  29.3565	 0.00016 	 872.5000	 0.00073 	 872.5000	 0.00071 	   4.3625	 0.00042 	 954.9926	 0.00000 	 954.9926	 0.00000 	  87.2500	 0.00359 	  87.2500	 0.00000 
	 873	  58.7804	 0.01161 	 293.9018	 0.00277 	  29.3902	 0.00016 	 873.5000	 0.00073 	 873.5000	 0.00071 	   4.3675	 0.00042 	 972.7472	 0.00000 	 972.7472	 0.00000 	  87.3500	 0.00361 	  87.3500	 0.00000 
	 874	  58.8477	 0.01160 	 294.2383	 0.00277 	  29.4238	 0.00016 	 874.5000	 0.00073 	 874.5000	 0.00071 	   4.3725	 0.00127 	 990.8319	 0.00000 	 990.8319	 0.00000 	  87.4500	 0.00365 	  87.4500	 0.00000 
	 875	  58.9149	 0.01160 	 294.5747	 0.00276 	  29.4575	 0.00016 	 875.5000	 0.00073 	 875.5000	 0.00070 	   4.3775	 0.00127 	1009.2529	 0.00000 	1009.2529	 0.00000 	  87.5500	 0.00344 	  87.5500	 0.00000 
	 876	  58.9822	 0.01159 	 294.9112	 0.00276 	  29.4911	 0.00016 	 876.5000	 0.00073 	 876.5000	 0.00070 	   4.3825	 0.00085 	1028.0163	 0.00000 	1028.0163	 0.00000 	  87.6500	 0.00342 	  87.6500	 0.00000 
	 877	  59.0495	 0.01159 	 295.2477	 0.00276 	  29.5248	 0.00016 	 877.5000	 0.00073 	 877.5000	 0.00070 	   4.3875	 0.00042 	1047.1285	 0.00000 	1047.1285	 0.00000 	  87.7500	 0.00295 	  87.7500	 0.00000 
	 878	  59.1168	 0.01158 	 295.5841	 0.00276 	  29.5584	 0.00015 	 878.5000	 0.00073 	 878.5000	 0.00070 	   4.3925	 0.00212 	1066.5961	 0.00000 	1066.5961	 0.00000 	  87.8500	 0.00270 	  87.8500	 0.00000 
	 879	  59.1841	 0.01158 	 295.9206	 0.00276 	  29.5921	 0.00015 	 879.5000	 0.00072 	 879.5000	 0.00069 	   4.3975	 0.00085 	1086.4256	 0.00000 	1086.4256	 0.00000 	  87.9500	 0.00391 	  87.9500	 0.00000 
	 880	  59.2514	 0.01157 	 296.2570	 0.00276 	  29.6257	 0.00015 	 880.5000	 0.00072 	 880.5000	 0.00069 	   4.4025	 0.00042 	1106.6238	 0.00000 	1106.6238	 0.00000 	  88.0500	 0.00365 	  88.0500	 0.00000 
	 881	  59.3187	 0.01157 	 296.5935	 0.00276 	  29.6594	 0.00015 	 881.5000	 0.00072 	 881.5000	 0.00069 	   4.4075	 0.00170 	1127.1975	 0.00000 	1127.1975	 0.00000 	  88.1500	 0.00295 	  88.1500	 0.00000 
	 882	  59.3860	 0.01156 	 296.9300	 0.00276 	  29.6930	 0.00015 	 882.5000	 0.00072 	 882.5000	 0.00069 	   4.4125	 0.00127 	1148.1536	 0.00000 	1148.1536	 0.00000 	  88.2500	 0.00263 	  88.2500	 0.00000 
	 883	  59.4533	 0.01156 	 297.2664	 0.00276 	  29.7266	 0.00015 	 883.5000	 0.00072 	 883.5000	 0.00068 	   4.4175	 0.00085 	1169.4994	 0.00000 	1169.4994	 0.00000 	  88.3500	 0.00317 	  88.3500	 0.00000 
	 884	  59.5206	 0.01155 	 297.6029	 0.00276 	  29.7603	 0.00015 	 884.5000	 0.00072 	 884.5000	 0.00068 	   4.4225	 0.00042 	1191.2420	 0.00000 	1191.2420	 0.00000 	  88.4500	 0.00268 	  88.4500	 0.00000 
	 885	  59.5879	 0.01155 	 297.9394	 0.00276 	  29.7939	 0.00015 	 885.5000	 0.00072 	 885.5000	 0.00068 	   4.4275	 0.00255 	1213.3889	 0.00000 	1213.3889	 0.00000 	  88.5500	 0.00317 	  88.5500	 0.00000 
	 886	  59.6552	 0.01154 	 298.2758	 0.00276 	  29.8276	 0.00015 	 886.5000	 0.00072 	 886.5000	 0.00068 	   4.4325	 0.00085 	1235.9474	 0.00000 	1235.9474	 0.00000 	  88.6500	 0.00314 	  88.6500	 0.00000 
	 887	  59.7225	 0.01154 	 298.6123	 0.00276 	  29.8612	 0.00015 	 887.5000	 0.00072 	 887.5000	 0.00068 	   4.4375	 0.00042 	1258.9254	 0.00000 	1258.9254	 0.00000 	  88.7500	 0.00344 	  88.7500	 0.00000 
	 888	  59.7898	 0.01154 	 298.9488	 0.00276 	  29.8949	 0.00014 	 888.5000	 0.00072 	 888.5000	 0.00067 	   4.4425	 0.00085 	1282.3306	 0.00000 	1282.3306	 0.00000 	  88.8500	 0.00325 	  88.8500	 0.00000 
	 889	  59.8570	 0.01153 	 299.2852	 0.00276 	  29.9285	 0.00014 	 889.5000	 0.00072 	 889.5000	 0.00067 	   4.4475	 0.00170 	1306.1709	 0.00000 	1306.1709	 0.00000 	  88.9500	 0.00319 	  88.9500	 0.00000 
	 890	  59.9243	 0.01153 	 299.6217	 0.00276 	  29.9622	 0.00014 	 890.5000	 0.00071 	 890.5000	 0.00067 	   4.4525	 0.00170 	1330.4544	 0.00000 	1330.4544	 0.00000 	  89.0500	 0.00348 	  89.0500	 0.00000 
	 891	  59.9916	 0.01152 	 299.9582	 0.00276 	  29.9958	 0.00014 	 891.5000	 0.00071 	 891.5000	 0.00067 	   4.4575	 0.00000 	1355.1894	 0.00000 	1355.1894	 0.00000 	  89.1500	 0.00363 	  89.1500	 0.00000 
	 892	  60.0589	 0.01152 	 300.2946	 0.00276 	  30.0295	 0.00014 	 892.5000	 0.00071 	 892.5000	 0.00067 	   4.4625	 0.00085 	1380.3843	 0.00000 	1380.3843	 0.00000 	  89.2500	 0.00274 	  89.2500	 0.00000 
	 893	  60.1262	 0.01151 	 300.6311	 0.00276 	  30.0631	 0.00014 	 893.5000	 0.00071 	 893.5000	 0.00067 	   4.4675	 0.00297 	1406.0475	 0.00000 	1406.0475	 0.00000 	  89.3500	 0.00312 	  89.3500	 0.00000 
	 894	  60.1935	 0.01151 	 300.9676	 0.00276 	  30.0968	 0.00014 	 894.5000	 0.00071 	 894.5000	 0.00067 	   4.4725	 0.00000 	1432.1879	 0.00000 	1432.1879	 0.00000 	  89.4500	 0.00321 	  89.4500	 0.00000 
	 895	  60.2608	 0.01150 	 301.3040	 0.00276 	  30.1304	 0.00014 	 895.5000	 0.00071 	 895.5000	 0.00067 	   4.4775	 0.00170 	1458.8143	 0.00000 	1458.8143	 0.00000 	  89.5500	 0.00334 	  89.5500	 0.00000 
	 896	  60.3281	 0.01150 	 301.6405	 0.00276 	  30.1640	 0.00014 	 896.5000	 0.00071 	 896.5000	 0.00066 	   4.4825	 0.00127 	1485.9356	 0.00000 	1485.9356	 0.00000 	  89.6500	 0.00280 	  89.6500	 0.00000 
	 897	  60.3954	 0.01149 	 301.9769	 0.00276 	  30.1977	 0.00014 	 897.5000	 0.00071 	 897.5000	 0.00066 	   4.4875	 0.00212 	1513.5612	 0.00000 	1513.5612	 0.00000 	  89.7500	 0.00353 	  89.7500	 0.00000 
	 898	  60.4627	 0.01149 	 302.3134	 0.00276 	  30.2313	 0.00013 	 898.5000	 0.00071 	 898.5000	 0.00066 	   4.4925	 0.00127 	1541.7005	 0.00000 	1541.7005	 0.00000 	  89.8500	 0.00397 	  89.8500	 0.00000 
	 899	  60.5300	 0.01148 	 302.6499	 0.00276 	  30.2650	 0.00013 	 899.5000	 0.00071 	 899.5000	 0.00066 	   4.4975	 0.00085 	1570.3628	 0.00000 	1570.3628	 0.00000 	  89.9500	 0.00280 	  89.9500	 0.00000 
	 900	  60.5973	 0.01148 	 302.9863	 0.00276 	  30.2986	 0.00013 	 900.5000	 0.00071 	 900.5000	 0.00066 	   4.5025	 0.00127 	1599.5580	 0.00000 	1599.5580	 0.00000 	  90.0500	 0.00357 	  90.0500	 0.00000 
	 901	  60.6646	 0.01147 	 303.3228	 0.00276 	  30.3323	 0.00013 	 901.5000	 0.00071 	 901.5000	 0.00066 	   4.5075	 0.00000 	1629.2960	 0.00000 	1629.2960	 0.00000 	  90.1500	 0.00312 	  90.1500	 0.00000 
	 902	  60.7319	 0.01147 	 303.6593	 0.00276 	  30.3659	 0.00013 	 902.5000	 0.00070 	 902.5000	 0.00066 	   4.5125	 0.00170 	1659.5869	 0.00000 	1659.5869	 0.00000 	  90.2500	 0.00370 	  90.2500	 0.00000 
	 903	  60.7991	 0.01146 	 303.9957	 0.00276 	  30.3996	 0.00013 	 903.5000	 0.00070 	 903.5000	 0.00065 	   4.5175	 0.00255 	1690.4409	 0.00000 	1690.4409	 0.00000 	  90.3500	 0.00329 	  90.3500	 0.00000 
	 904	  60.8664	 0.01146 	 304.3322	 0.00276 	  30.4332	 0.00013 	 904.5000	 0.00070 	 904.5000	 0.00065 	   4.5225	 0.00127 	1721.8686	 0.00000 	1721.8686	 0.00000 	  90.4500	 0.00348 	  90.4500	 0.00000 
	 905	  60.9337	 0.01146 	 304.6687	 0.00276 	  30.4669	 0.00013 	 905.5000	 0.00070 	 905.5000	 0.00065 	   4.5275	 0.00085 	1753.8805	 0.00000 	1753.8805	 0.00000 	  90.5500	 0.00351 	  90.5500	 0.00000 
	 906	  61.0010	 0.01145 	 305.0051	 0.00276 	  30.5005	 0.00013 	 906.5000	 0.00070 	 906.5000	 0.00065 	   4.5325	 0.00170 	1786.4876	 0.00000 	1786.4876	 0.00000 	  90.6500	 0.00310 	  90.6500	 0.00000 
	 907	  61.0683	 0.01145 	 305.3416	 0.00276 	  30.5342	 0.00013 	 907.5000	 0.00070 	 907.5000	 0.00065 	   4.5375	 0.00382 	1819.7009	 0.00000 	1819.7009	 0.00000 	  90.7500	 0.00295 	  90.7500	 0.00000 
	 908	  61.1356	 0.01144 	 305.6781	 0.00276 	  30.5678	 0.00013 	 908.5000	 0.00070 	 908.5000	 0.00065 	   4.5425	 0.00255 	1853.5316	 0.00000 	1853.5316	 0.00000 	  90.8500	 0.00331 	  90.8500	 0.00000 
	 909	  61.2029	 0.01144 	 306.0145	 0.00276 	  30.6015	 0.00013 	 909.5000	 0.00070 	 909.5000	 0.00065 	   4.5475	 0.00212 	1887.9913	 0.00000 	1887.9913	 0.00000 	  90.9500	 0.00302 	  90.9500	 0.00000 
	 910	  61.2702	 0.01143 	 306.3510	 0.00276 	  30.6351	 0.00012 	 910.5000	 0.00069 	 910.5000	 0.00064 	   4.5525	 0.00000 	1923.0917	 0.00000 	1923.0917	 0.00000 	  91.0500	 0.00334 	  91.0500	 0.00000 
	 911	  61.3375	 0.01143 	 306.6875	 0.00276 	  30.6687	 0.00012 	 911.5000	 0.00069 	 911.5000	 0.00064 	   4.5575	 0.00170 	1958.8447	 0.00000 	1958.8447	 0.00000 	  91.1500	 0.00255 	  91.1500	 0.00000 
	 912	  61.4048	 0.01142 	 307.0239	 0.00276 	  30.7024	 0.00012 	 912.5000	 0.00069 	 912.5000	 0.00064 	   4.5625	 0.00085 	1995.2623	 0.00000 	1995.2623	 0.00000 	  91.2500	 0.00308 	  91.2500	 0.00000 
	 913	  61.4721	 0.01142 	 307.3604	 0.00276 	  30.7360	 0.00012 	 913.5000	 0.00069 	 913.5000	 0.00064 	   4.5675	 0.00212 	2032.3570	 0.00000 	2032.3570	 0.00000 	  91.3500	 0.00266 	  91.3500	 0.00000 
	 914	  61.5394	 0.01141 	 307.6968	 0.00276 	  30.7697	 0.00012 	 914.5000	 0.00069 	 914.5000	 0.00064 	   4.5725	 0.00042 	2070.1413	 0.00000 	2070.1413	 0.00000 	  91.4500	 0.00329 	  91.4500	 0.00000 
	 915	  61.6067	 0.01141 	 308.0333	 0.00276 	  30.8033	 0.00012 	 915.5000	 0.00068 	 915.5000	 0.00064 	   4.5775	 0.00212 	2108.6281	 0.00000 	2108.6281	 0.00000 	  91.5500	 0.00300 	  91.5500	 0.00000 
	 916	  61.6740	 0.01141 	 308.3698	 0.00276 	  30.8370	 0.00012 	 916.5000	 0.00068 	 916.5000	 0.00064 	   4.5825	 0.00000 	2147.8305	 0.00000 	2147.8305	 0.00000 	  91.6500	 0.00297 	  91.6500	 0.00000 
	 917	  61.7412	 0.01140 	 308.7062	 0.00276 	  30.8706	 0.00012 	 917.5000	 0.00068 	 917.5000	 0.00064 	   4.5875	 0.00127 	2187.7616	 0.00000 	2187.7616	 0.00000 	  91.7500	 0.00329 	  91.7500	 0.00000 
	 918	  61.8085	 0.01140 	 309.0427	 0.00276 	  30.9043	 0.00012 	 918.5000	 0.00068 	 918.5000	 0.00064 	   4.5925	 0.00127 	2228.4351	 0.00000 	2228.4351	 0.00000 	  91.8500	 0.00308 	  91.8500	 0.00000 
	 919	  61.8758	 0.01139 	 309.3792	 0.00276 	  30.9379	 0.00012 	 919.5000	 0.00068 	 919.5000	 0.00063 	   4.5975	 0.00042 	2269.8649	 0.00000 	2269.8649	 0.00000 	  91.9500	 0.00306 	  91.9500	 0.00000 
	 920	  61.9431	 0.01139 	 309.7156	 0.00276 	  30.9716	 0.00012 	 920.5000	 0.00067 	 920.5000	 0.00063 	   4.6025	 0.00127 	2312.0648	 0.00000 	2312.0648	 0.00000 	  92.0500	 0.00244 	  92.0500	 0.00000 
	 921	  62.0104	 0.01138 	 310.0521	 0.00276 	  31.0052	 0.00012 	 921.5000	 0.00067 	 921.5000	 0.00063 	   4.6075	 0.00085 	2355.0493	 0.00000 	2355.0493	 0.00000 	  92.1500	 0.00321 	  92.1500	 0.00000 
	 922	  62.0777	 0.01138 	 310.3886	 0.00276 	  31.0389	 0.00012 	 922.5000	 0.00067 	 922.5000	 0.00063 	   4.6125	 0.00042 	2398.8329	 0.00000 	2398.8329	 0.00000 	  92.2500	 0.00289 	  92.2500	 0.00000 
	 923	  62.1450	 0.01137 	 310.7250	 0.00276 	  31.0725	 0.00012 	 923.5000	 0.00067 	 923.5000	 0.00063 	   4.6175	 0.00170 	2443.4306	 0.00000 	2443.4306	 0.00000 	  92.3500	 0.00378 	  92.3500	 0.00000 
	 924	  62.2123	 0.01137 	 311.0615	 0.00276 	  31.1061	 0.00011 	 924.5000	 0.00067 	 924.5000	 0.00063 	   4.6225	 0.00042 	2488.8573	 0.00000 	2488.8573	 0.00000 	  92.4500	 0.00321 	  92.4500	 0.00000 
	 925	  62.2796	 0.01137 	 311.3980	 0.00276 	  31.1398	 0.00011 	 925.5000	 0.00066 	 925.5000	 0.00063 	   4.6275	 0.00170 	2535.1286	 0.00000 	2535.1286	 0.00000 	  92.5500	 0.00323 	  92.5500	 0.00000 
	 926	  62.3469	 0.01136 	 311.7344	 0.00276 	  31.1734	 0.00011 	 926.5000	 0.00066 	 926.5000	 0.00063 	   4.6325	 0.00000 	2582.2602	 0.00000 	2582.2602	 0.00000 	  92.6500	 0.00321 	  92.6500	 0.00000 
	 927	  62.4142	 0.01136 	 312.0709	 0.00276 	  31.2071	 0.00011 	 927.5000	 0.00066 	 927.5000	 0.00063 	   4.6375	 0.00170 	2630.2680	 0.00000 	2630.2680	 0.00000 	  92.7500	 0.00297 	  92.7500	 0.00000 
	 928	  62.4815	 0.01135 	 312.4073	 0.00276 	  31.2407	 0.00011 	 928.5000	 0.00066 	 928.5000	 0.00062 	   4.6425	 0.00085 	2679.1683	 0.00000 	2679.1683	 0.00000 	  92.8500	 0.00289 	  92.8500	 0.00000 
	 929	  62.5488	 0.01135 	 312.7438	 0.00276 	  31.2744	 0.00011 	 929.5000	 0.00066 	 929.5000	 0.00062 	   4.6475	 0.00085 	2728.9778	 0.00000 	2728.9778	 0.00000 	  92.9500	 0.00304 	  92.9500	 0.00000 
	 930	  62.6161	 0.01134 	 313.0803	 0.00276 	  31.3080	 0.00011 	 930.5000	 0.00065 	 930.5000	 0.00062 	   4.6525	 0.00170 	2779.7133	 0.00000 	2779.7133	 0.00000 	  93.0500	 0.00331 	  93.0500	 0.00000 
	 931	  62.6833	 0.01134 	 313.4167	 0.00276 	  31.3417	 0.00011 	 931.5000	 0.00065 	 931.5000	 0.00062 	   4.6575	 0.00085 	2831.3920	 0.00000 	2831.3920	 0.00000 	  93.1500	 0.00336 	  93.1500	 0.00000 
	 932	  62.7506	 0.01133 	 313.7532	 0.00276 	  31.3753	 0.00011 	 932.5000	 0.00065 	 932.5000	 0.00062 	   4.6625	 0.00127 	2884.0315	 0.00000 	2884.0315	 0.00000 	  93.2500	 0.00306 	  93.2500	 0.00000 
	 933	  62.8179	 0.01133 	 314.0897	 0.00276 	  31.4090	 0.00011 	 933.5000	 0.00065 	 933.5000	 0.00062 	   4.6675	 0.00127 	2937.6497	 0.00000 	2937.6497	 0.00000 	  93.3500	 0.00321 	  93.3500	 0.00000 
	 934	  62.8852	 0.01133 	 314.4261	 0.00276 	  31.4426	 0.00011 	 934.5000	 0.00065 	 934.5000	 0.00062 	   4.6725	 0.00085 	2992.2646	 0.00000 	2992.2646	 0.00000 	  93.4500	 0.00325 	  93.4500	 0.00000 
	 935	  62.9525	 0.01132 	 314.7626	 0.00276 	  31.4763	 0.00011 	 935.5000	 0.00064 	 935.5000	 0.00061 	   4.6775	 0.00085 	3047.8950	 0.00000 	3047.8950	 0.00000 	  93.5500	 0.00308 	  93.5500	 0.00000 
	 936	  63.0198	 0.01132 	 315.0991	 0.00276 	  31.5099	 0.00011 	 936.5000	 0.00064 	 936.5000	 0.00061 	   4.6825	 0.00127 	3104.5596	 0.00000 	3104.5596	 0.00000 	  93.6500	 0.00306 	  93.6500	 0.00000 
	 937	  63.0871	 0.01131 	 315.4355	 0.00276 	  31.5436	 0.00011 	 937.5000	 0.00064 	 937.5000	 0.00061 	   4.6875	 0.00042 	3162.2777	 0.00000 	3162.2777	 0.00000 	  93.7500	 0.00280 	  93.7500	 0.00000 
	 938	  63.1544	 0.01131 	 315.7720	 0.00276 	  31.5772	 0.00011 	 938.5000	 0.00064 	 938.5000	 0.00061 	   4.6925	 0.00000 	3221.0688	 0.00000 	3221.0688	 0.00000 	  93.8500	 0.00336 	  93.8500	 0.00000 
	 939	  63.2217	 0.01131 	 316.1085	 0.00276 	  31.6108	 0.00010 	 939.5000	 0.00064 	 939.5000	 0.00061 	   4.6975	 0.00170 	3280.9529	 0.00000 	3280.9529	 0.00000 	  93.9500	 0.00295 	  93.9500	 0.00000 
	 940	  63.2890	 0.01130 	 316.4449	 0.00276 	  31.6445	 0.00010 	 940.5000	 0.00064 	 940.5000	 0.00060 	   4.7025	 0.00042 	3341.9504	 0.00000 	3341.9504	 0.00000 	  94.0500	 0.00295 	  94.0500	 0.00000 
	 941	  63.3563	 0.01130 	 316.7814	 0.00276 	  31.6781	 0.00010 	 941.5000	 0.00063 	 941.5000	 0.00060 	   4.7075	 0.00085 	3404.0819	 0.00000 	3404.0819	 0.00000 	  94.1500	 0.00342 	  94.1500	 0.00000 
	 942	  63.4236	 0.01129 	 317.1179	 0.00276 	  31.7118	 0.00010 	 942.5000	 0.00063 	 942.5000	 0.00060 	   4.7125	 0.00042 	3467.3685	 0.00000 	3467.3685	 0.00000 	  94.2500	 0.00285 	  94.2500	 0.00000 
	 943	  63.4909	 0.01129 	 317.4543	 0.00276 	  31.7454	 0.00010 	 943.5000	 0.00063 	 943.5000	 0.00060 	   4.7175	 0.00042 	3531.8317	 0.00000 	3531.8317	 0.00000 	  94.3500	 0.00297 	  94.3500	 0.00000 
	 944	  63.5582	 0.01128 	 317.7908	 0.00276 	  31.7791	 0.00010 	 944.5000	 0.00063 	 944.5000	 0.00059 	   4.7225	 0.00085 	3597.4934	 0.00000 	3597.4934	 0.00000 	  94.4500	 0.00287 	  94.4500	 0.00000 
	 945	  63.6254	 0.01128 	 318.1272	 0.00276 	  31.8127	 0.00010 	 945.5000	 0.00063 	 945.5000	 0.00059 	   4.7275	 0.00042 	3664.3757	 0.00000 	3664.3757	 0.00000 	  94.5500	 0.00302 	  94.5500	 0.00000 
	 946	  63.6927	 0.01128 	 318.4637	 0.00276 	  31.8464	 0.00010 	 946.5000	 0.00062 	 946.5000	 0.00059 	   4.7325	 0.00042 	3732.5016	 0.00000 	3732.5016	 0.00000 	  94.6500	 0.00340 	  94.6500	 0.00000 
	 947	  63.7600	 0.01127 	 318.8002	 0.00276 	  31.8800	 0.00010 	 947.5000	 0.00062 	 947.5000	 0.00059 	   4.7375	 0.00127 	3801.8940	 0.00000 	3801.8940	 0.00000 	  94.7500	 0.00280 	  94.7500	 0.00000 
	 948	  63.8273	 0.01127 	 319.1366	 0.00276 	  31.9137	 0.00010 	 948.5000	 0.00062 	 948.5000	 0.00058 	   4.7425	 0.00127 	3872.5764	 0.00000 	3872.5764	 0.00000 	  94.8500	 0.00291 	  94.8500	 0.00000 
	 949	  63.8946	 0.01126 	 319.4731	 0.00276 	  31.9473	 0.00010 	 949.5000	 0.00062 	 949.5000	 0.00058 	   4.7475	 0.00042 	3944.5730	 0.00000 	3944.5730	 0.00000 	  94.9500	 0.00263 	  94.9500	 0.00000 
	 950	  63.9619	 0.01126 	 319.8096	 0.00276 	  31.9810	 0.00010 	 950.5000	 0.00062 	 950.5000	 0.00058 	   4.7525	 0.00170 	4017.9081	 0.00000 	4017.9081	 0.00000 	  95.0500	 0.00308 	  95.0500	 0.00000 
	 951	  64.0292	 0.01125 	 320.1460	 0.00276 	  32.0146	 0.00010 	 951.5000	 0.00062 	 951.5000	 0.00058 	   4.7575	 0.00170 	4092.6066	 0.00000 	4092.6066	 0.00000 	  95.1500	 0.00263 	  95.1500	 0.00000 
	 952	  64.0965	 0.01125 	 320.4825	 0.00276 	  32.0482	 0.00010 	 952.5000	 0.00061 	 952.5000	 0.00057 	   4.7625	 0.00255 	4168.6938	 0.00000 	4168.6938	 0.00000 	  95.2500	 0.00272 	  95.2500	 0.00000 
	 953	  64.1638	 0.01125 	 320.8190	 0.00276 	  32.0819	 0.00010 	 953.5000	 0.00061 	 953.5000	 0.00057 	   4.7675	 0.00085 	4246.1956	 0.00000 	4246.1956	 0.00000 	  95.3500	 0.00276 	  95.3500	 0.00000 
	 954	  64.2311	 0.01124 	 321.1554	 0.00276 	  32.1155	 0.00010 	 954.5000	 0.00061 	 954.5000	 0.00057 	   4.7725	 0.00085 	4325.1383	 0.00000 	4325.1383	 0.00000 	  95.4500	 0.00291 	  95.4500	 0.00000 
	 955	  64.2984	 0.01124 	 321.4919	 0.00276 	  32.1492	 0.00010 	 955.5000	 0.00061 	 955.5000	 0.00057 	   4.7775	 0.00170 	4405.5486	 0.00000 	4405.5486	 0.00000 	  95.5500	 0.00304 	  95.5500	 0.00000 
	 956	  64.3657	 0.01123 	 321.8284	 0.00276 	  32.1828	 0.00010 	 956.5000	 0.00061 	 956.5000	 0.00057 	   4.7825	 0.00127 	4487.4539	 0.00000 	4487.4539	 0.00000 	  95.6500	 0.00280 	  95.6500	 0.00000 
	 957	  64.4330	 0.01123 	 322.1648	 0.00276 	  32.2165	 0.00010 	 957.5000	 0.00061 	 957.5000	 0.00056 	   4.7875	 0.00085 	4570.8819	 0.00000 	4570.8819	 0.00000 	  95.7500	 0.00300 	  95.7500	 0.00000 
	 958	  64.5003	 0.01123 	 322.5013	 0.00276 	  32.2501	 0.00009 	 958.5000	 0.00060 	 958.5000	 0.00056 	   4.7925	 0.00085 	4655.8609	 0.00000 	4655.8609	 0.00000 	  95.8500	 0.00312 	  95.8500	 0.00000 
	 959	  64.5675	 0.01122 	 322.8377	 0.00276 	  32.2838	 0.00009 	 959.5000	 0.00060 	 959.5000	 0.00056 	   4.7975	 0.00170 	4742.4199	 0.00000 	4742.4199	 0.00000 	  95.9500	 0.00236 	  95.9500	 0.00000 
	 960	  64.6348	 0.01122 	 323.1742	 0.00276 	  32.3174	 0.00009 	 960.5000	 0.00060 	 960.5000	 0.00056 	   4.8025	 0.00127 	4830.5880	 0.00000 	4830.5880	 0.00000 	  96.0500	 0.00270 	  96.0500	 0.00000 
	 961	  64.7021	 0.01121 	 323.5107	 0.00276 	  32.3511	 0.00009 	 961.5000	 0.00060 	 961.5000	 0.00056 	   4.8075	 0.00127 	4920.3954	 0.00000 	4920.3954	 0.00000 	  96.1500	 0.00295 	  96.1500	 0.00000 
	 962	  64.7694	 0.01121 	 323.8471	 0.00276 	  32.3847	 0.00009 	 962.5000	 0.00060 	 962.5000	 0.00055 	   4.8125	 0.00042 	5011.8723	 0.00000 	5011.8723	 0.00000 	  96.2500	 0.00338 	  96.2500	 0.00000 
	 963	  64.8367	 0.01121 	 324.1836	 0.00276 	  32.4184	 0.00009 	 963.5000	 0.00060 	 963.5000	 0.00055 	   4.8175	 0.00085 	5105.0500	 0.00000 	5105.0500	 0.00000 	  96.3500	 0.00253 	  96.3500	 0.00000 
	 964	  64.9040	 0.01120 	 324.5201	 0.00276 	  32.4520	 0.00009 	 964.5000	 0.00060 	 964.5000	 0.00055 	   4.8225	 0.00255 	5199.9600	 0.00000 	5199.9600	 0.00000 	  96.4500	 0.00287 	  96.4500	 0.00000 
	 965	  64.9713	 0.01120 	 324.8565	 0.00276 	  32.4857	 0.00009 	 965.5000	 0.00060 	 965.5000	 0.00055 	   4.8275	 0.00127 	5296.6344	 0.00000 	5296.6344	 0.00000 	  96.5500	 0.00274 	  96.5500	 0.00000 
	 966	  65.0386	 0.01119 	 325.1930	 0.00275 	  32.5193	 0.00009 	 966.5000	 0.00060 	 966.5000	 0.00055 	   4.8325	 0.00085 	5395.1062	 0.00000 	5395.1062	 0.00000 	  96.6500	 0.00257 	  96.6500	 0.00000 
	 967	  65.1059	 0.01119 	 325.5295	 0.00275 	  32.5529	 0.00009 	 967.5000	 0.00059 	 967.5000	 0.00055 	   4.8375	 0.00042 	5495.4087	 0.00000 	5495.4087	 0.00000 	  96.7500	 0.00310 	  96.7500	 0.00000 
	 968	  65.1732	 0.01119 	 325.8659	 0.00275 	  32.5866	 0.00009 	 968.5000	 0.00059 	 968.5000	 0.00054 	   4.8425	 0.00085 	5597.5760	 0.00000 	5597.5760	 0.00000 	  96.8500	 0.00321 	  96.8500	 0.00000 
	 969	  65.2405	 0.01118 	 326.2024	 0.00275 	  32.6202	 0.00009 	 969.5000	 0.00059 	 969.5000	 0.00054 	   4.8475	 0.00085 	5701.6427	 0.00000 	5701.6427	 0.00000 	  96.9500	 0.00266 	  96.9500	 0.00000 
	 970	  65.3078	 0.01118 	 326.5389	 0.00275 	  32.6539	 0.00009 	 970.5000	 0.00059 	 970.5000	 0.00054 	   4.8525	 0.00127 	5807.6442	 0.00000 	5807.6442	 0.00000 	  97.0500	 0.00295 	  97.0500	 0.00000 
	 971	  65.3751	 0.01117 	 326.8753	 0.00275 	  32.6875	 0.00009 	 971.5000	 0.00059 	 971.5000	 0.00054 	   4.8575	 0.00255 	5915.6163	 0.00000 	5915.6163	 0.00000 	  97.1500	 0.00225 	  97.1500	 0.00000 
	 972	  65.4424	 0.01117 	 327.2118	 0.00275 	  32.7212	 0.00009 	 972.5000	 0.00059 	 972.5000	 0.00054 	   4.8625	 0.00255 	6025.5959	 0.00000 	6025.5959	 0.00000 	  97.2500	 0.00300 	  97.2500	 0.00000 
	 973	  65.5097	 0.01117 	 327.5483	 0.00275 	  32.7548	 0.00009 	 973.5000	 0.00059 	 973.5000	 0.00054 	   4.8675	 0.00127 	6137.6201	 0.00000 	6137.6201	 0.00000 	  97.3500	 0.00244 	  97.3500	 0.00000 
	 974	  65.5769	 0.01116 	 327.8847	 0.00275 	  32.7885	 0.00009 	 974.5000	 0.00058 	 974.5000	 0.00053 	   4.8725	 0.00085 	6251.7269	 0.00000 	6251.7269	 0.00000 	  97.4500	 0.00217 	  97.4500	 0.00000 
	 975	  65.6442	 0.01116 	 328.2212	 0.00275 	  32.8221	 0.00009 	 975.5000	 0.00058 	 975.5000	 0.00053 	   4.8775	 0.00085 	6367.9552	 0.00000 	6367.9552	 0.00000 	  97.5500	 0.00351 	  97.5500	 0.00000 
	 976	  65.7115	 0.01116 	 328.5576	 0.00275 	  32.8558	 0.00009 	 976.5000	 0.00058 	 976.5000	 0.00053 	   4.8825	 0.00085 	6486.3443	 0.00000 	6486.3443	 0.00000 	  97.6500	 0.00283 	  97.6500	 0.00000 
	 977	  65.7788	 0.01115 	 328.8941	 0.00275 	  32.8894	 0.00009 	 977.5000	 0.00058 	 977.5000	 0.00053 	   4.8875	 0.00085 	6606.9345	 0.00000 	6606.9345	 0.00000 	  97.7500	 0.00289 	  97.7500	 0.00000 
	 978	  65.8461	 0.01115 	 329.2306	 0.00275 	  32.9231	 0.00009 	 978.5000	 0.00058 	 978.5000	 0.00053 	   4.8925	 0.00170 	6729.7666	 0.00000 	6729.7666	 0.00000 	  97.8500	 0.00257 	  97.8500	 0.00000 
	 979	  65.9134	 0.01114 	 329.5670	 0.00275 	  32.9567	 0.00009 	 979.5000	 0.00057 	 979.5000	 0.00053 	   4.8975	 0.00042 	6854.8823	 0.00000 	6854.8823	 0.00000 	  97.9500	 0.00287 	  97.9500	 0.00000 
	 980	  65.9807	 0.01114 	 329.9035	 0.00275 	  32.9904	 0.00008 	 980.5000	 0.00057 	 980.5000	 0.00052 	   4.9025	 0.00212 	6982.3240	 0.00000 	6982.3240	 0.00000 	  98.0500	 0.00321 	  98.0500	 0.00000 
	 981	  66.0480	 0.01114 	 330.2400	 0.00275 	  33.0240	 0.00008 	 981.5000	 0.00057 	 981.5000	 0.00052 	   4.9075	 0.00085 	7112.1351	 0.00000 	7112.1351	 0.00000 	  98.1500	 0.00221 	  98.1500	 0.00000 
	 982	  66.1153	 0.01113 	 330.5764	 0.00275 	  33.0576	 0.00008 	 982.5000	 0.00057 	 982.5000	 0.00052 	   4.9125	 0.00212 	7244.3596	 0.00000 	7244.3596	 0.00000 	  98.2500	 0.00274 	  98.2500	 0.00000 
	 983	  66.1826	 0.01113 	 330.9129	 0.00275 	  33.0913	 0.00008 	 983.5000	 0.00057 	 983.5000	 0.00052 	   4.9175	 0.00042 	7379.0423	 0.00000 	7379.0423	 0.00000 	  98.3500	 0.00302 	  98.3500	 0.00000 
	 984	  66.2499	 0.01112 	 331.2494	 0.00275 	  33.1249	 0.00008 	 984.5000	 0.00057 	 984.5000	 0.00052 	   4.9225	 0.00212 	7516.2289	 0.00000 	7516.2289	 0.00000 	  98.4500	 0.00212 	  98.4500	 0.00000 
	 985	  66.3172	 0.01112 	 331.5858	 0.00275 	  33.1586	 0.00008 	 985.5000	 0.00056 	 985.5000	 0.00052 	   4.9275	 0.00042 	7655.9661	 0.00000 	7655.9661	 0.00000 	  98.5500	 0.00306 	  98.5500	 0.00000 
	 986	  66.3845	 0.01112 	 331.9223	 0.00275 	  33.1922	 0.00008 	 986.5000	 0.00056 	 986.5000	 0.00051 	   4.9325	 0.00085 	7798.3011	 0.00000 	7798.3011	 0.00000 	  98.6500	 0.00291 	  98.6500	 0.00000 
	 987	  66.4518	 0.01111 	 332.2588	 0.00275 	  33.2259	 0.00008 	 987.5000	 0.00056 	 987.5000	 0.00051 	   4.9375	 0.00212 	7943.2823	 0.00000 	7943.2823	 0.00000 	  98.7500	 0.00261 	  98.7500	 0.00000 
	 988	  66.5190	 0.01111 	 332.5952	 0.00275 	  33.2595	 0.00008 	 988.5000	 0.00056 	 988.5000	 0.00051 	   4.9425	 0.00212 	8090.9590	 0.00000 	8090.9590	 0.00000 	  98.8500	 0.00268 	  98.8500	 0.00000 
	 989	  66.5863	 0.01111 	 332.9317	 0.00275 	  33.2932	 0.00008 	 989.5000	 0.00056 	 989.5000	 0.00051 	   4.9475	 0.00212 	8241.3812	 0.00000 	8241.3812	 0.00000 	  98.9500	 0.00253 	  98.9500	 0.00000 
	 990	  66.6536	 0.01110 	 333.2682	 0.00275 	  33.3268	 0.00008 	 990.5000	 0.00056 	 990.5000	 0.00051 	   4.9525	 0.00085 	8394.5999	 0.00000 	8394.5999	 0.00000 	  99.0500	 0.00223 	  99.0500	 0.00000 
	 991	  66.7209	 0.01110 	 333.6046	 0.00275 	  33.3605	 0.00008 	 991.5000	 0.00055 	 991.5000	 0.00051 	   4.9575	 0.00085 	8550.6671	 0.00000 	8550.6671	 0.00000 	  99.1500	 0.00263 	  99.1500	 0.00000 
	 992	  66.7882	 0.01109 	 333.9411	 0.00275 	  33.3941	 0.00008 	 992.5000	 0.00055 	 992.5000	 0.00050 	   4.9625	 0.00170 	8709.6359	 0.00000 	8709.6359	 0.00000 	  99.2500	 0.00246 	  99.2500	 0.00000 
	 993	  66.8555	 0.01109 	 334.2775	 0.00275 	  33.4278	 0.00008 	 993.5000	 0.00055 	 993.5000	 0.00050 	   4.9675	 0.00085 	8871.5601	 0.00000 	8871.5601	 0.00000 	  99.3500	 0.00249 	  99.3500	 0.00000 
	 994	  66.9228	 0.01109 	 334.6140	 0.00275 	  33.4614	 0.00008 	 994.5000	 0.00055 	 994.5000	 0.00050 	   4.9725	 0.00085 	9036.4947	 0.00000 	9036.4947	 0.00000 	  99.4500	 0.00272 	  99.4500	 0.00000 
	 995	  66.9901	 0.01108 	 334.9505	 0.00275 	  33.4950	 0.00008 	 995.5000	 0.00055 	 995.5000	 0.00050 	   4.9775	 0.00127 	9204.4957	 0.00000 	9204.4957	 0.00000 	  99.5500	 0.00257 	  99.5500	 0.00000 
	 996	  67.0574	 0.01108 	 335.2869	 0.00275 	  33.5287	 0.00008 	 996.5000	 0.00055 	 996.5000	 0.00050 	   4.9825	 0.00170 	9375.6201	 0.00000 	9375.6201	 0.00000 	  99.6500	 0.00283 	  99.6500	 0.00000 
	 997	  67.1247	 0.01108 	 335.6234	 0.00275 	  33.5623	 0.00008 	 997.5000	 0.00055 	 997.5000	 0.00050 	   4.9875	 0.00127 	9549.9259	 0.00000 	9549.9259	 0.00000 	  99.7500	 0.00297 	  99.7500	 0.00000 
	 998	  67.1920	 0.01107 	 335.9599	 0.00275 	  33.5960	 0.00008 	 998.5000	 0.00055 	 998.5000	 0.00049 	   4.9925	 0.00127 	9727.4722	 0.00000 	9727.4722	 0.00000 	  99.8500	 0.00295 	  99.8500	 0.00000 
	 999	  67.2593	 0.01107 	 336.2963	 0.00275 	  33.6296	 0.00008 	 999.5000	 0.00054 	 999.5000	 0.00049 	   4.9975	 0.00000 	9908.3194	 0.00000 	9908.3194	 0.00000 	  99.9500	 0.00244 	  99.9500	 0.00000 
 Before			 0.00000		 0.00000		 0.00000		 0.00000		 0.00000		 0.00000		 0.00000		 0.00000		 0.00000		 0.00000
 After			 0.00000		 0.00000		 0.00000		 0.00000		 0.00000		 0.00000		 0.00000		 0.00000		 0.00000		 0.00000
	Generation time in years specified at runtime: 5.000000 
	Geometric mean of mutation rates per year (based on rates specified in input file): 2.812000e-006
	Geometric mean of ML estimates of relevant mutation rate scalars: 1.570363e+000


MARGINAL DISTRIBUTION VALUES IN DEMOGRAPHIC UNITS
	Calculations use mutation rates (in years) and generation time (in years) input at runtime
	  - note, curve height has not been adjusted with the scale change. Integration does not equal 1 
	Parameter	Meaning	Units 
	q1	Pop1 Ne	Individuals 
	q2	Pop2 Ne	Individuals 
	qa	Ancest.Pop Ne	Individuals 
	t	Years Div.	Years
	m1	Pop1 Migr.	Average # of migrations per 1000 generations per gene copy
	m2	Pop1 Migr.	Average # of migrations per 1000 generations per gene copy
========================================
 Summaries
	Value  	 q1  	 q2  	 qa  	 m1  	 m2  	 t   
	Minbin 	 939.4940	4697.4701	 469.7470	   0.0045	   0.0045	1396.1262
	Maxbin	1878048.5447	9390242.7237	939024.2724	   8.9489	   8.9489	2788064.1183
	HiPt  	299698.5922	427469.7788	125422.4516	   0.0045	   0.0045	272244.6185
	HiSmth	299698.5922	427469.7788	125422.4516	   0.0045	   0.0045	288998.1334
	Mean  	865272.1263	4498162.9663	191131.7068	   3.7736	   3.9733	314137.9810
	95Lo  	102404.8481	295940.6161	54960.4001	   0.0313	   0.0403	20941.8937
	95Hi  	1816041.9395	9145974.2787	455184.8524	   8.5639	   8.5281	707836.0080
	HPD90Lo	106162.8242 	173806.3936 	44625.9659 	  0.0045 	  0.0045 	1396.1262 
	HPD90Hi	1693907.7170 	8460143.6446 	341506.0760 	  7.5790 	  7.5163 	529131.8482 

	Parameter	q1  	L	q2  	L	qa  	L	m1  	L	m2  	L	t   	L
	HiPt	299698.5922	 0.02196 	427469.7788	 0.00415 	125422.4516	 0.14070 	   0.0045	 0.00840 	   0.0045	 0.00736 	272244.6185	 1.35509 

	   0	 939.4940	 0.00549 	4697.4701	 0.00026 	 469.7470	 0.00009 	 0.004477	 0.00840 	 0.004477	 0.00736 	1396.1262	 0.61104 
	   1	2818.4821	 0.00957 	14092.4103	 0.00030 	1409.2410	 0.00017 	   0.0134	 0.00780 	   0.0134	 0.00625 	4188.3787	 0.61657 
	   2	4697.4701	 0.00953 	23487.3505	 0.00039 	2348.7350	 0.00023 	   0.0224	 0.00754 	   0.0224	 0.00504 	6980.6312	 0.65693 
	   3	6576.4581	 0.00798 	32882.2907	 0.00050 	3288.2291	 0.00036 	   0.0313	 0.00701 	   0.0313	 0.00411 	9772.8837	 0.64461 
	   4	8455.4462	 0.00688 	42277.2309	 0.00062 	4227.7231	 0.00039 	   0.0403	 0.00719 	   0.0403	 0.00366 	12565.1362	 0.69220 
	   5	10334.4342	 0.00624 	51672.1711	 0.00076 	5167.2171	 0.00037 	   0.0492	 0.00698 	   0.0492	 0.00317 	15357.3887	 0.74319 
	   6	12213.4223	 0.00586 	61067.1113	 0.00093 	6106.7111	 0.00035 	   0.0582	 0.00606 	   0.0582	 0.00285 	18149.6412	 0.73810 
	   7	14092.4103	 0.00562 	70462.0515	 0.00110 	7046.2051	 0.00036 	   0.0672	 0.00499 	   0.0672	 0.00256 	20941.8937	 0.72662 
	   8	15971.3983	 0.00544 	79856.9916	 0.00128 	7985.6992	 0.00039 	   0.0761	 0.00411 	   0.0761	 0.00233 	23734.1462	 0.75892 
	   9	17850.3864	 0.00527 	89251.9318	 0.00146 	8925.1932	 0.00042 	   0.0851	 0.00336 	   0.0851	 0.00219 	26526.3987	 0.77421 
	  10	19729.3744	 0.00513 	98646.8720	 0.00165 	9864.6872	 0.00046 	   0.0940	 0.00285 	   0.0940	 0.00208 	29318.6512	 0.75297 
	  11	21608.3624	 0.00500 	108041.8122	 0.00185 	10804.1812	 0.00050 	   0.1030	 0.00248 	   0.1030	 0.00195 	32110.9037	 0.76402 
	  12	23487.3505	 0.00490 	117436.7524	 0.00203 	11743.6752	 0.00056 	   0.1119	 0.00224 	   0.1119	 0.00188 	34903.1562	 0.77336 
	  13	25366.3385	 0.00483 	126831.6926	 0.00221 	12683.1693	 0.00063 	   0.1209	 0.00209 	   0.1209	 0.00186 	37695.4087	 0.74872 
	  14	27245.3266	 0.00479 	136226.6328	 0.00238 	13622.6633	 0.00074 	   0.1298	 0.00199 	   0.1298	 0.00186 	40487.6612	 0.71175 
	  15	29124.3146	 0.00477 	145621.5730	 0.00254 	14562.1573	 0.00087 	   0.1388	 0.00196 	   0.1388	 0.00182 	43279.9137	 0.73300 
	  16	31003.3026	 0.00477 	155016.5132	 0.00269 	15501.6513	 0.00104 	   0.1477	 0.00195 	   0.1477	 0.00178 	46072.1662	 0.74277 
	  17	32882.2907	 0.00477 	164411.4534	 0.00283 	16441.1453	 0.00124 	   0.1567	 0.00193 	   0.1567	 0.00173 	48864.4187	 0.71387 
	  18	34761.2787	 0.00477 	173806.3936	 0.00296 	17380.6394	 0.00147 	   0.1656	 0.00191 	   0.1656	 0.00165 	51656.6712	 0.73640 
	  19	36640.2668	 0.00478 	183201.3338	 0.00309 	18320.1334	 0.00174 	   0.1746	 0.00189 	   0.1746	 0.00157 	54448.9237	 0.75467 
	  20	38519.2548	 0.00480 	192596.2740	 0.00320 	19259.6274	 0.00203 	   0.1835	 0.00188 	   0.1835	 0.00155 	57241.1762	 0.79631 
	  21	40398.2428	 0.00483 	201991.2142	 0.00331 	20199.1214	 0.00236 	   0.1925	 0.00189 	   0.1925	 0.00155 	60033.4287	 0.73427 
	  22	42277.2309	 0.00487 	211386.1544	 0.00341 	21138.6154	 0.00272 	   0.2015	 0.00188 	   0.2015	 0.00153 	62825.6812	 0.76487 
	  23	44156.2189	 0.00493 	220781.0946	 0.00350 	22078.1095	 0.00312 	   0.2104	 0.00186 	   0.2104	 0.00150 	65617.9337	 0.78526 
	  24	46035.2069	 0.00501 	230176.0347	 0.00358 	23017.6035	 0.00356 	   0.2194	 0.00186 	   0.2194	 0.00147 	68410.1862	 0.76444 
	  25	47914.1950	 0.00510 	239570.9749	 0.00365 	23957.0975	 0.00404 	   0.2283	 0.00187 	   0.2283	 0.00144 	71202.4387	 0.75297 
	  26	49793.1830	 0.00520 	248965.9151	 0.00371 	24896.5915	 0.00456 	   0.2373	 0.00188 	   0.2373	 0.00142 	73994.6912	 0.75509 
	  27	51672.1711	 0.00533 	258360.8553	 0.00377 	25836.0855	 0.00514 	   0.2462	 0.00186 	   0.2462	 0.00139 	76786.9437	 0.70368 
	  28	53551.1591	 0.00546 	267755.7955	 0.00382 	26775.5796	 0.00576 	   0.2552	 0.00185 	   0.2552	 0.00135 	79579.1962	 0.74787 
	  29	55430.1471	 0.00561 	277150.7357	 0.00387 	27715.0736	 0.00643 	   0.2641	 0.00184 	   0.2641	 0.00132 	82371.4487	 0.76529 
	  30	57309.1352	 0.00576 	286545.6759	 0.00391 	28654.5676	 0.00715 	   0.2731	 0.00183 	   0.2731	 0.00130 	85163.7012	 0.73895 
	  31	59188.1232	 0.00593 	295940.6161	 0.00395 	29594.0616	 0.00793 	   0.2820	 0.00182 	   0.2820	 0.00131 	87955.9537	 0.73810 
	  32	61067.1113	 0.00611 	305335.5563	 0.00398 	30533.5556	 0.00876 	   0.2910	 0.00180 	   0.2910	 0.00131 	90748.2062	 0.70623 
	  33	62946.0993	 0.00629 	314730.4965	 0.00401 	31473.0496	 0.00964 	   0.2999	 0.00177 	   0.2999	 0.00129 	93540.4587	 0.74702 
	  34	64825.0873	 0.00649 	324125.4367	 0.00404 	32412.5437	 0.01058 	   0.3089	 0.00175 	   0.3089	 0.00127 	96332.7111	 0.71897 
	  35	66704.0754	 0.00670 	333520.3769	 0.00406 	33352.0377	 0.01157 	   0.3178	 0.00174 	   0.3178	 0.00125 	99124.9636	 0.75127 
	  36	68583.0634	 0.00691 	342915.3171	 0.00408 	34291.5317	 0.01261 	   0.3268	 0.00174 	   0.3268	 0.00124 	101917.2161	 0.72620 
	  37	70462.0515	 0.00713 	352310.2573	 0.00410 	35231.0257	 0.01370 	   0.3358	 0.00173 	   0.3358	 0.00124 	104709.4686	 0.74234 
	  38	72341.0395	 0.00736 	361705.1975	 0.00411 	36170.5197	 0.01485 	   0.3447	 0.00172 	   0.3447	 0.00125 	107501.7211	 0.74107 
	  39	74220.0275	 0.00759 	371100.1377	 0.00412 	37110.0138	 0.01605 	   0.3537	 0.00170 	   0.3537	 0.00124 	110293.9736	 0.75849 
	  40	76099.0156	 0.00782 	380495.0779	 0.00413 	38049.5078	 0.01730 	   0.3626	 0.00167 	   0.3626	 0.00123 	113086.2261	 0.74362 
	  41	77978.0036	 0.00806 	389890.0180	 0.00413 	38989.0018	 0.01860 	   0.3716	 0.00166 	   0.3716	 0.00122 	115878.4786	 0.75679 
	  42	79856.9916	 0.00830 	399284.9582	 0.00414 	39928.4958	 0.01995 	   0.3805	 0.00165 	   0.3805	 0.00121 	118670.7311	 0.74914 
	  43	81735.9797	 0.00855 	408679.8984	 0.00414 	40867.9898	 0.02135 	   0.3895	 0.00165 	   0.3895	 0.00119 	121462.9836	 0.76742 
	  44	83614.9677	 0.00879 	418074.8386	 0.00414 	41807.4839	 0.02279 	   0.3984	 0.00165 	   0.3984	 0.00118 	124255.2361	 0.81203 
	  45	85493.9558	 0.00903 	427469.7788	 0.00415 	42746.9779	 0.02428 	   0.4074	 0.00164 	   0.4074	 0.00117 	127047.4886	 0.76954 
	  46	87372.9438	 0.00928 	436864.7190	 0.00414 	43686.4719	 0.02581 	   0.4163	 0.00163 	   0.4163	 0.00117 	129839.7411	 0.78101 
	  47	89251.9318	 0.00952 	446259.6592	 0.00414 	44625.9659	 0.02739 	   0.4253	 0.00162 	   0.4253	 0.00116 	132631.9936	 0.79461 
	  48	91130.9199	 0.00977 	455654.5994	 0.00414 	45565.4599	 0.02901 	   0.4342	 0.00161 	   0.4342	 0.00116 	135424.2461	 0.82223 
	  49	93009.9079	 0.01001 	465049.5396	 0.00414 	46504.9540	 0.03066 	   0.4432	 0.00160 	   0.4432	 0.00115 	138216.4986	 0.76954 
	  50	94888.8960	 0.01025 	474444.4798	 0.00413 	47444.4480	 0.03236 	   0.4521	 0.00159 	   0.4521	 0.00114 	141008.7511	 0.81501 
	  51	96767.8840	 0.01049 	483839.4200	 0.00413 	48383.9420	 0.03409 	   0.4611	 0.00159 	   0.4611	 0.00114 	143801.0036	 0.82733 
	  52	98646.8720	 0.01073 	493234.3602	 0.00412 	49323.4360	 0.03586 	   0.4701	 0.00158 	   0.4701	 0.00113 	146593.2561	 0.79121 
	  53	100525.8601	 0.01096 	502629.3004	 0.00412 	50262.9300	 0.03766 	   0.4790	 0.00157 	   0.4790	 0.00113 	149385.5086	 0.81798 
	  54	102404.8481	 0.01120 	512024.2406	 0.00411 	51202.4241	 0.03949 	   0.4880	 0.00156 	   0.4880	 0.00113 	152177.7611	 0.82605 
	  55	104283.8362	 0.01143 	521419.1808	 0.00411 	52141.9181	 0.04135 	   0.4969	 0.00153 	   0.4969	 0.00112 	154970.0136	 0.84135 
	  56	106162.8242	 0.01166 	530814.1210	 0.00410 	53081.4121	 0.04323 	   0.5059	 0.00151 	   0.5059	 0.00111 	157762.2661	 0.86260 
	  57	108041.8122	 0.01190 	540209.0611	 0.00409 	54020.9061	 0.04514 	   0.5148	 0.00148 	   0.5148	 0.00111 	160554.5186	 0.80693 
	  58	109920.8003	 0.01212 	549604.0013	 0.00408 	54960.4001	 0.04708 	   0.5238	 0.00146 	   0.5238	 0.00111 	163346.7711	 0.86812 
	  59	111799.7883	 0.01235 	558998.9415	 0.00408 	55899.8942	 0.04903 	   0.5327	 0.00145 	   0.5327	 0.00110 	166139.0236	 0.86685 
	  60	113678.7763	 0.01258 	568393.8817	 0.00407 	56839.3882	 0.05100 	   0.5417	 0.00144 	   0.5417	 0.00110 	168931.2761	 0.90254 
	  61	115557.7644	 0.01280 	577788.8219	 0.00406 	57778.8822	 0.05299 	   0.5506	 0.00143 	   0.5506	 0.00109 	171723.5286	 0.93441 
	  62	117436.7524	 0.01302 	587183.7621	 0.00405 	58718.3762	 0.05499 	   0.5596	 0.00142 	   0.5596	 0.00110 	174515.7811	 0.95991 
	  63	119315.7405	 0.01324 	596578.7023	 0.00404 	59657.8702	 0.05700 	   0.5685	 0.00141 	   0.5685	 0.00110 	177308.0336	 0.93314 
	  64	121194.7285	 0.01346 	605973.6425	 0.00404 	60597.3643	 0.05902 	   0.5775	 0.00140 	   0.5775	 0.00111 	180100.2861	 0.95481 
	  65	123073.7165	 0.01367 	615368.5827	 0.00403 	61536.8583	 0.06105 	   0.5864	 0.00139 	   0.5864	 0.00111 	182892.5386	 0.96373 
	  66	124952.7046	 0.01389 	624763.5229	 0.00402 	62476.3523	 0.06308 	   0.5954	 0.00138 	   0.5954	 0.00111 	185684.7911	 1.02322 
	  67	126831.6926	 0.01410 	634158.4631	 0.00401 	63415.8463	 0.06512 	   0.6044	 0.00137 	   0.6044	 0.00110 	188477.0435	 1.00070 
	  68	128710.6807	 0.01431 	643553.4033	 0.00400 	64355.3403	 0.06715 	   0.6133	 0.00137 	   0.6133	 0.00110 	191269.2960	 1.01005 
	  69	130589.6687	 0.01451 	652948.3435	 0.00399 	65294.8343	 0.06918 	   0.6223	 0.00136 	   0.6223	 0.00110 	194061.5485	 1.04149 
	  70	132468.6567	 0.01472 	662343.2837	 0.00398 	66234.3284	 0.07121 	   0.6312	 0.00135 	   0.6312	 0.00109 	196853.8010	 1.01302 
	  71	134347.6448	 0.01492 	671738.2239	 0.00397 	67173.8224	 0.07323 	   0.6402	 0.00133 	   0.6402	 0.00109 	199646.0535	 1.05636 
	  72	136226.6328	 0.01512 	681133.1641	 0.00396 	68113.3164	 0.07525 	   0.6491	 0.00132 	   0.6491	 0.00109 	202438.3060	 1.01430 
	  73	138105.6208	 0.01531 	690528.1042	 0.00396 	69052.8104	 0.07725 	   0.6581	 0.00131 	   0.6581	 0.00110 	205230.5585	 1.05339 
	  74	139984.6089	 0.01551 	699923.0444	 0.00395 	69992.3044	 0.07924 	   0.6670	 0.00131 	   0.6670	 0.00110 	208022.8110	 1.06529 
	  75	141863.5969	 0.01570 	709317.9846	 0.00394 	70931.7985	 0.08122 	   0.6760	 0.00132 	   0.6760	 0.00111 	210815.0635	 1.04404 
	  76	143742.5850	 0.01589 	718712.9248	 0.00393 	71871.2925	 0.08319 	   0.6849	 0.00132 	   0.6849	 0.00111 	213607.3160	 1.09886 
	  77	145621.5730	 0.01607 	728107.8650	 0.00392 	72810.7865	 0.08513 	   0.6939	 0.00132 	   0.6939	 0.00111 	216399.5685	 1.09291 
	  78	147500.5610	 0.01625 	737502.8052	 0.00391 	73750.2805	 0.08706 	   0.7028	 0.00132 	   0.7028	 0.00111 	219191.8210	 1.12095 
	  79	149379.5491	 0.01643 	746897.7454	 0.00390 	74689.7745	 0.08897 	   0.7118	 0.00132 	   0.7118	 0.00111 	221984.0735	 1.07549 
	  80	151258.5371	 0.01661 	756292.6856	 0.00389 	75629.2686	 0.09085 	   0.7207	 0.00130 	   0.7207	 0.00110 	224776.3260	 1.08568 
	  81	153137.5252	 0.01678 	765687.6258	 0.00388 	76568.7626	 0.09272 	   0.7297	 0.00129 	   0.7297	 0.00110 	227568.5785	 1.13328 
	  82	155016.5132	 0.01695 	775082.5660	 0.00387 	77508.2566	 0.09455 	   0.7387	 0.00127 	   0.7387	 0.00110 	230360.8310	 1.13965 
	  83	156895.5012	 0.01712 	784477.5062	 0.00386 	78447.7506	 0.09637 	   0.7476	 0.00126 	   0.7476	 0.00110 	233153.0835	 1.14602 
	  84	158774.4893	 0.01728 	793872.4464	 0.00385 	79387.2446	 0.09815 	   0.7566	 0.00125 	   0.7566	 0.00110 	235945.3360	 1.13668 
	  85	160653.4773	 0.01744 	803267.3866	 0.00384 	80326.7387	 0.09991 	   0.7655	 0.00124 	   0.7655	 0.00110 	238737.5885	 1.12605 
	  86	162532.4654	 0.01760 	812662.3268	 0.00384 	81266.2327	 0.10163 	   0.7745	 0.00123 	   0.7745	 0.00111 	241529.8410	 1.16175 
	  87	164411.4534	 0.01775 	822057.2670	 0.00383 	82205.7267	 0.10333 	   0.7834	 0.00123 	   0.7834	 0.00111 	244322.0935	 1.21231 
	  88	166290.4414	 0.01790 	831452.2072	 0.00382 	83145.2207	 0.10499 	   0.7924	 0.00122 	   0.7924	 0.00111 	247114.3460	 1.20466 
	  89	168169.4295	 0.01805 	840847.1473	 0.00381 	84084.7147	 0.10662 	   0.8013	 0.00122 	   0.8013	 0.00111 	249906.5985	 1.20169 
	  90	170048.4175	 0.01819 	850242.0875	 0.00380 	85024.2088	 0.10822 	   0.8103	 0.00122 	   0.8103	 0.00111 	252698.8510	 1.26543 
	  91	171927.4055	 0.01833 	859637.0277	 0.00379 	85963.7028	 0.10978 	   0.8192	 0.00122 	   0.8192	 0.00111 	255491.1035	 1.24078 
	  92	173806.3936	 0.01847 	869031.9679	 0.00378 	86903.1968	 0.11131 	   0.8282	 0.00121 	   0.8282	 0.00111 	258283.3560	 1.30240 
	  93	175685.3816	 0.01860 	878426.9081	 0.00377 	87842.6908	 0.11280 	   0.8371	 0.00121 	   0.8371	 0.00111 	261075.6085	 1.25608 
	  94	177564.3697	 0.01873 	887821.8483	 0.00377 	88782.1848	 0.11425 	   0.8461	 0.00121 	   0.8461	 0.00112 	263867.8610	 1.33469 
	  95	179443.3577	 0.01886 	897216.7885	 0.00376 	89721.6789	 0.11567 	   0.8550	 0.00121 	   0.8550	 0.00111 	266660.1135	 1.30834 
	  96	181322.3457	 0.01898 	906611.7287	 0.00375 	90661.1729	 0.11704 	   0.8640	 0.00121 	   0.8640	 0.00111 	269452.3660	 1.30919 
	  97	183201.3338	 0.01910 	916006.6689	 0.00374 	91600.6669	 0.11838 	   0.8730	 0.00121 	   0.8730	 0.00111 	272244.6185	 1.35509 
	  98	185080.3218	 0.01921 	925401.6091	 0.00373 	92540.1609	 0.11968 	   0.8819	 0.00120 	   0.8819	 0.00111 	275036.8710	 1.32662 
	  99	186959.3099	 0.01933 	934796.5493	 0.00372 	93479.6549	 0.12094 	   0.8909	 0.00120 	   0.8909	 0.00111 	277829.1235	 1.31344 
	 100	188838.2979	 0.01944 	944191.4895	 0.00371 	94419.1489	 0.12216 	   0.8998	 0.00120 	   0.8998	 0.00111 	280621.3760	 1.30877 
	 101	190717.2859	 0.01954 	953586.4297	 0.00371 	95358.6430	 0.12334 	   0.9088	 0.00119 	   0.9088	 0.00111 	283413.6284	 1.33724 
	 102	192596.2740	 0.01965 	962981.3699	 0.00370 	96298.1370	 0.12448 	   0.9177	 0.00118 	   0.9177	 0.00111 	286205.8809	 1.30877 
	 103	194475.2620	 0.01975 	972376.3101	 0.00369 	97237.6310	 0.12558 	   0.9267	 0.00118 	   0.9267	 0.00112 	288998.1334	 1.34446 
	 104	196354.2501	 0.01985 	981771.2503	 0.00368 	98177.1250	 0.12664 	   0.9356	 0.00117 	   0.9356	 0.00112 	291790.3859	 1.33384 
	 105	198233.2381	 0.01994 	991166.1905	 0.00367 	99116.6190	 0.12765 	   0.9446	 0.00117 	   0.9446	 0.00113 	294582.6384	 1.34914 
	 106	200112.2261	 0.02003 	1000561.1306	 0.00367 	100056.1131	 0.12863 	   0.9535	 0.00116 	   0.9535	 0.00114 	297374.8909	 1.27987 
	 107	201991.2142	 0.02012 	1009956.0708	 0.00366 	100995.6071	 0.12956 	   0.9625	 0.00116 	   0.9625	 0.00114 	300167.1434	 1.31727 
	 108	203870.2022	 0.02021 	1019351.0110	 0.00365 	101935.1011	 0.13046 	   0.9714	 0.00115 	   0.9714	 0.00115 	302959.3959	 1.31727 
	 109	205749.1902	 0.02029 	1028745.9512	 0.00364 	102874.5951	 0.13131 	   0.9804	 0.00115 	   0.9804	 0.00116 	305751.6484	 1.29262 
	 110	207628.1783	 0.02037 	1038140.8914	 0.00364 	103814.0891	 0.13213 	   0.9893	 0.00114 	   0.9893	 0.00116 	308543.9009	 1.30877 
	 111	209507.1663	 0.02045 	1047535.8316	 0.00363 	104753.5832	 0.13290 	   0.9983	 0.00114 	   0.9983	 0.00116 	311336.1534	 1.29220 
	 112	211386.1544	 0.02053 	1056930.7718	 0.00362 	105693.0772	 0.13364 	   1.0073	 0.00114 	   1.0073	 0.00116 	314128.4059	 1.25650 
	 113	213265.1424	 0.02060 	1066325.7120	 0.00361 	106632.5712	 0.13433 	   1.0162	 0.00113 	   1.0162	 0.00115 	316920.6584	 1.26925 
	 114	215144.1304	 0.02067 	1075720.6522	 0.00361 	107572.0652	 0.13499 	   1.0252	 0.00113 	   1.0252	 0.00115 	319712.9109	 1.29772 
	 115	217023.1185	 0.02074 	1085115.5924	 0.00360 	108511.5592	 0.13561 	   1.0341	 0.00114 	   1.0341	 0.00114 	322505.1634	 1.25353 
	 116	218902.1065	 0.02080 	1094510.5326	 0.00359 	109451.0533	 0.13619 	   1.0431	 0.00114 	   1.0431	 0.00114 	325297.4159	 1.27563 
	 117	220781.0946	 0.02087 	1103905.4728	 0.00359 	110390.5473	 0.13673 	   1.0520	 0.00114 	   1.0520	 0.00114 	328089.6684	 1.26713 
	 118	222660.0826	 0.02093 	1113300.4130	 0.00358 	111330.0413	 0.13723 	   1.0610	 0.00113 	   1.0610	 0.00114 	330881.9209	 1.30367 
	 119	224539.0706	 0.02099 	1122695.3532	 0.00357 	112269.5353	 0.13770 	   1.0699	 0.00113 	   1.0699	 0.00114 	333674.1734	 1.27818 
	 120	226418.0587	 0.02104 	1132090.2934	 0.00357 	113209.0293	 0.13813 	   1.0789	 0.00112 	   1.0789	 0.00113 	336466.4259	 1.23101 
	 121	228297.0467	 0.02110 	1141485.2336	 0.00356 	114148.5234	 0.13853 	   1.0878	 0.00111 	   1.0878	 0.00113 	339258.6784	 1.24461 
	 122	230176.0347	 0.02115 	1150880.1737	 0.00355 	115088.0174	 0.13889 	   1.0968	 0.00110 	   1.0968	 0.00112 	342050.9309	 1.25098 
	 123	232055.0228	 0.02120 	1160275.1139	 0.00355 	116027.5114	 0.13921 	   1.1057	 0.00110 	   1.1057	 0.00112 	344843.1834	 1.24333 
	 124	233934.0108	 0.02125 	1169670.0541	 0.00354 	116967.0054	 0.13951 	   1.1147	 0.00109 	   1.1147	 0.00112 	347635.4359	 1.22931 
	 125	235812.9989	 0.02129 	1179064.9943	 0.00353 	117906.4994	 0.13976 	   1.1236	 0.00108 	   1.1236	 0.00111 	350427.6884	 1.24886 
	 126	237691.9869	 0.02134 	1188459.9345	 0.00353 	118845.9935	 0.13999 	   1.1326	 0.00108 	   1.1326	 0.00111 	353219.9409	 1.24376 
	 127	239570.9749	 0.02138 	1197854.8747	 0.00352 	119785.4875	 0.14018 	   1.1416	 0.00108 	   1.1416	 0.00111 	356012.1934	 1.20211 
	 128	241449.9630	 0.02142 	1207249.8149	 0.00351 	120724.9815	 0.14035 	   1.1505	 0.00108 	   1.1505	 0.00110 	358804.4459	 1.21359 
	 129	243328.9510	 0.02146 	1216644.7551	 0.00351 	121664.4755	 0.14048 	   1.1595	 0.00108 	   1.1595	 0.00110 	361596.6984	 1.20211 
	 130	245207.9391	 0.02149 	1226039.6953	 0.00350 	122603.9695	 0.14058 	   1.1684	 0.00108 	   1.1684	 0.00110 	364388.9509	 1.14815 
	 131	247086.9271	 0.02153 	1235434.6355	 0.00349 	123543.4635	 0.14065 	   1.1774	 0.00108 	   1.1774	 0.00110 	367181.2034	 1.16005 
	 132	248965.9151	 0.02156 	1244829.5757	 0.00349 	124482.9576	 0.14069 	   1.1863	 0.00108 	   1.1863	 0.00109 	369973.4559	 1.17109 
	 133	250844.9032	 0.02160 	1254224.5159	 0.00348 	125422.4516	 0.14070 	   1.1953	 0.00109 	   1.1953	 0.00109 	372765.7084	 1.17874 
	 134	252723.8912	 0.02163 	1263619.4561	 0.00348 	126361.9456	 0.14069 	   1.2042	 0.00109 	   1.2042	 0.00109 	375557.9609	 1.20126 
	 135	254602.8793	 0.02165 	1273014.3963	 0.00347 	127301.4396	 0.14065 	   1.2132	 0.00109 	   1.2132	 0.00109 	378350.2133	 1.13965 
	 136	256481.8673	 0.02168 	1282409.3365	 0.00347 	128240.9336	 0.14058 	   1.2221	 0.00109 	   1.2221	 0.00108 	381142.4658	 1.17322 
	 137	258360.8553	 0.02171 	1291804.2767	 0.00346 	129180.4277	 0.14049 	   1.2311	 0.00109 	   1.2311	 0.00109 	383934.7183	 1.16557 
	 138	260239.8434	 0.02173 	1301199.2168	 0.00345 	130119.9217	 0.14037 	   1.2400	 0.00109 	   1.2400	 0.00109 	386726.9708	 1.13583 
	 139	262118.8314	 0.02175 	1310594.1570	 0.00345 	131059.4157	 0.14023 	   1.2490	 0.00109 	   1.2490	 0.00109 	389519.2233	 1.14602 
	 140	263997.8194	 0.02178 	1319989.0972	 0.00344 	131998.9097	 0.14006 	   1.2579	 0.00108 	   1.2579	 0.00109 	392311.4758	 1.14730 
	 141	265876.8075	 0.02180 	1329384.0374	 0.00344 	132938.4037	 0.13987 	   1.2669	 0.00108 	   1.2669	 0.00109 	395103.7283	 1.10948 
	 142	267755.7955	 0.02181 	1338778.9776	 0.00343 	133877.8978	 0.13966 	   1.2759	 0.00107 	   1.2759	 0.00109 	397895.9808	 1.05551 
	 143	269634.7836	 0.02183 	1348173.9178	 0.00343 	134817.3918	 0.13943 	   1.2848	 0.00107 	   1.2848	 0.00109 	400688.2333	 1.09248 
	 144	271513.7716	 0.02185 	1357568.8580	 0.00342 	135756.8858	 0.13917 	   1.2938	 0.00107 	   1.2938	 0.00109 	403480.4858	 1.10396 
	 145	273392.7596	 0.02186 	1366963.7982	 0.00342 	136696.3798	 0.13890 	   1.3027	 0.00106 	   1.3027	 0.00109 	406272.7383	 1.09588 
	 146	275271.7477	 0.02188 	1376358.7384	 0.00341 	137635.8738	 0.13860 	   1.3117	 0.00106 	   1.3117	 0.00109 	409064.9908	 1.02917 
	 147	277150.7357	 0.02189 	1385753.6786	 0.00341 	138575.3679	 0.13828 	   1.3206	 0.00106 	   1.3206	 0.00109 	411857.2433	 1.03469 
	 148	279029.7238	 0.02190 	1395148.6188	 0.00340 	139514.8619	 0.13795 	   1.3296	 0.00106 	   1.3296	 0.00109 	414649.4958	 1.00622 
	 149	280908.7118	 0.02191 	1404543.5590	 0.00340 	140454.3559	 0.13759 	   1.3385	 0.00107 	   1.3385	 0.00109 	417441.7483	 0.98370 
	 150	282787.6998	 0.02192 	1413938.4992	 0.00339 	141393.8499	 0.13722 	   1.3475	 0.00107 	   1.3475	 0.00109 	420234.0008	 1.01855 
	 151	284666.6879	 0.02193 	1423333.4394	 0.00339 	142333.3439	 0.13683 	   1.3564	 0.00107 	   1.3564	 0.00108 	423026.2533	 0.99050 
	 152	286545.6759	 0.02194 	1432728.3796	 0.00338 	143272.8380	 0.13643 	   1.3654	 0.00107 	   1.3654	 0.00108 	425818.5058	 1.00537 
	 153	288424.6640	 0.02194 	1442123.3198	 0.00338 	144212.3320	 0.13601 	   1.3743	 0.00106 	   1.3743	 0.00108 	428610.7583	 0.92846 
	 154	290303.6520	 0.02195 	1451518.2599	 0.00337 	145151.8260	 0.13557 	   1.3833	 0.00106 	   1.3833	 0.00108 	431403.0108	 0.90934 
	 155	292182.6400	 0.02195 	1460913.2001	 0.00337 	146091.3200	 0.13512 	   1.3922	 0.00106 	   1.3922	 0.00107 	434195.2633	 0.96076 
	 156	294061.6281	 0.02196 	1470308.1403	 0.00336 	147030.8140	 0.13465 	   1.4012	 0.00106 	   1.4012	 0.00107 	436987.5158	 0.92251 
	 157	295940.6161	 0.02196 	1479703.0805	 0.00336 	147970.3081	 0.13417 	   1.4102	 0.00106 	   1.4102	 0.00107 	439779.7683	 0.85495 
	 158	297819.6041	 0.02196 	1489098.0207	 0.00335 	148909.8021	 0.13367 	   1.4191	 0.00106 	   1.4191	 0.00106 	442572.0208	 0.88427 
	 159	299698.5922	 0.02196 	1498492.9609	 0.00335 	149849.2961	 0.13316 	   1.4281	 0.00106 	   1.4281	 0.00106 	445364.2733	 0.85580 
	 160	301577.5802	 0.02196 	1507887.9011	 0.00334 	150788.7901	 0.13264 	   1.4370	 0.00106 	   1.4370	 0.00105 	448156.5258	 0.83880 
	 161	303456.5683	 0.02196 	1517282.8413	 0.00334 	151728.2841	 0.13211 	   1.4460	 0.00106 	   1.4460	 0.00105 	450948.7783	 0.86345 
	 162	305335.5563	 0.02196 	1526677.7815	 0.00333 	152667.7781	 0.13156 	   1.4549	 0.00105 	   1.4549	 0.00105 	453741.0308	 0.80481 
	 163	307214.5443	 0.02195 	1536072.7217	 0.00333 	153607.2722	 0.13100 	   1.4639	 0.00105 	   1.4639	 0.00104 	456533.2833	 0.79886 
	 164	309093.5324	 0.02195 	1545467.6619	 0.00333 	154546.7662	 0.13044 	   1.4728	 0.00104 	   1.4728	 0.00104 	459325.5358	 0.81331 
	 165	310972.5204	 0.02195 	1554862.6021	 0.00332 	155486.2602	 0.12986 	   1.4818	 0.00103 	   1.4818	 0.00104 	462117.7883	 0.79928 
	 166	312851.5085	 0.02194 	1564257.5423	 0.00332 	156425.7542	 0.12927 	   1.4907	 0.00103 	   1.4907	 0.00104 	464910.0408	 0.78144 
	 167	314730.4965	 0.02194 	1573652.4825	 0.00331 	157365.2482	 0.12867 	   1.4997	 0.00102 	   1.4997	 0.00103 	467702.2933	 0.75084 
	 168	316609.4845	 0.02193 	1583047.4227	 0.00331 	158304.7423	 0.12806 	   1.5086	 0.00101 	   1.5086	 0.00103 	470494.5458	 0.75722 
	 169	318488.4726	 0.02192 	1592442.3629	 0.00330 	159244.2363	 0.12745 	   1.5176	 0.00101 	   1.5176	 0.00102 	473286.7982	 0.71557 
	 170	320367.4606	 0.02191 	1601837.3031	 0.00330 	160183.7303	 0.12682 	   1.5265	 0.00101 	   1.5265	 0.00102 	476079.0507	 0.71515 
	 171	322246.4486	 0.02191 	1611232.2432	 0.00330 	161123.2243	 0.12619 	   1.5355	 0.00101 	   1.5355	 0.00102 	478871.3032	 0.72365 
	 172	324125.4367	 0.02190 	1620627.1834	 0.00329 	162062.7183	 0.12555 	   1.5445	 0.00101 	   1.5445	 0.00101 	481663.5557	 0.70325 
	 173	326004.4247	 0.02189 	1630022.1236	 0.00329 	163002.2124	 0.12490 	   1.5534	 0.00101 	   1.5534	 0.00101 	484455.8082	 0.67903 
	 174	327883.4128	 0.02188 	1639417.0638	 0.00328 	163941.7064	 0.12425 	   1.5624	 0.00101 	   1.5624	 0.00101 	487248.0607	 0.64674 
	 175	329762.4008	 0.02187 	1648812.0040	 0.00328 	164881.2004	 0.12359 	   1.5713	 0.00100 	   1.5713	 0.00100 	490040.3132	 0.63441 
	 176	331641.3888	 0.02185 	1658206.9442	 0.00328 	165820.6944	 0.12292 	   1.5803	 0.00100 	   1.5803	 0.00100 	492832.5657	 0.63654 
	 177	333520.3769	 0.02184 	1667601.8844	 0.00327 	166760.1884	 0.12225 	   1.5892	 0.00100 	   1.5892	 0.00100 	495624.8182	 0.63101 
	 178	335399.3649	 0.02183 	1676996.8246	 0.00327 	167699.6825	 0.12157 	   1.5982	 0.00100 	   1.5982	 0.00100 	498417.0707	 0.59405 
	 179	337278.3530	 0.02182 	1686391.7648	 0.00327 	168639.1765	 0.12089 	   1.6071	 0.00100 	   1.6071	 0.00100 	501209.3232	 0.57407 
	 180	339157.3410	 0.02180 	1695786.7050	 0.00326 	169578.6705	 0.12020 	   1.6161	 0.00100 	   1.6161	 0.00100 	504001.5757	 0.56770 
	 181	341036.3290	 0.02179 	1705181.6452	 0.00326 	170518.1645	 0.11951 	   1.6250	 0.00100 	   1.6250	 0.00100 	506793.8282	 0.56855 
	 182	342915.3171	 0.02177 	1714576.5854	 0.00325 	171457.6585	 0.11881 	   1.6340	 0.00100 	   1.6340	 0.00100 	509586.0807	 0.58427 
	 183	344794.3051	 0.02176 	1723971.5256	 0.00325 	172397.1526	 0.11811 	   1.6429	 0.00100 	   1.6429	 0.00100 	512378.3332	 0.53626 
	 184	346673.2932	 0.02174 	1733366.4658	 0.00325 	173336.6466	 0.11740 	   1.6519	 0.00100 	   1.6519	 0.00100 	515170.5857	 0.53626 
	 185	348552.2812	 0.02173 	1742761.4060	 0.00324 	174276.1406	 0.11670 	   1.6608	 0.00100 	   1.6608	 0.00100 	517962.8382	 0.50864 
	 186	350431.2692	 0.02171 	1752156.3462	 0.00324 	175215.6346	 0.11599 	   1.6698	 0.00100 	   1.6698	 0.00100 	520755.0907	 0.53626 
	 187	352310.2573	 0.02169 	1761551.2863	 0.00324 	176155.1286	 0.11527 	   1.6788	 0.00100 	   1.6788	 0.00100 	523547.3432	 0.52138 
	 188	354189.2453	 0.02168 	1770946.2265	 0.00323 	177094.6227	 0.11456 	   1.6877	 0.00100 	   1.6877	 0.00100 	526339.5957	 0.49971 
	 189	356068.2333	 0.02166 	1780341.1667	 0.00323 	178034.1167	 0.11384 	   1.6967	 0.00100 	   1.6967	 0.00101 	529131.8482	 0.47932 
	 190	357947.2214	 0.02164 	1789736.1069	 0.00323 	178973.6107	 0.11312 	   1.7056	 0.00100 	   1.7056	 0.00101 	531924.1007	 0.46912 
	 191	359826.2094	 0.02162 	1799131.0471	 0.00322 	179913.1047	 0.11239 	   1.7146	 0.00100 	   1.7146	 0.00101 	534716.3532	 0.45212 
	 192	361705.1975	 0.02160 	1808525.9873	 0.00322 	180852.5987	 0.11167 	   1.7235	 0.00100 	   1.7235	 0.00100 	537508.6057	 0.44490 
	 193	363584.1855	 0.02158 	1817920.9275	 0.00322 	181792.0928	 0.11095 	   1.7325	 0.00100 	   1.7325	 0.00100 	540300.8582	 0.41770 
	 194	365463.1735	 0.02156 	1827315.8677	 0.00321 	182731.5868	 0.11022 	   1.7414	 0.00099 	   1.7414	 0.00100 	543093.1107	 0.43342 
	 195	367342.1616	 0.02154 	1836710.8079	 0.00321 	183671.0808	 0.10949 	   1.7504	 0.00099 	   1.7504	 0.00100 	545885.3632	 0.43215 
	 196	369221.1496	 0.02152 	1846105.7481	 0.00321 	184610.5748	 0.10877 	   1.7593	 0.00099 	   1.7593	 0.00099 	548677.6157	 0.43087 
	 197	371100.1377	 0.02150 	1855500.6883	 0.00320 	185550.0688	 0.10804 	   1.7683	 0.00098 	   1.7683	 0.00099 	551469.8682	 0.38158 
	 198	372979.1257	 0.02148 	1864895.6285	 0.00320 	186489.5628	 0.10731 	   1.7772	 0.00098 	   1.7772	 0.00099 	554262.1207	 0.35481 
	 199	374858.1137	 0.02146 	1874290.5687	 0.00320 	187429.0569	 0.10658 	   1.7862	 0.00098 	   1.7862	 0.00099 	557054.3732	 0.38838 
	 200	376737.1018	 0.02144 	1883685.5089	 0.00320 	188368.5509	 0.10585 	   1.7951	 0.00098 	   1.7951	 0.00099 	559846.6257	 0.36246 
	 201	378616.0898	 0.02142 	1893080.4491	 0.00319 	189308.0449	 0.10513 	   1.8041	 0.00098 	   1.8041	 0.00099 	562638.8782	 0.37011 
	 202	380495.0779	 0.02140 	1902475.3893	 0.00319 	190247.5389	 0.10440 	   1.8131	 0.00098 	   1.8131	 0.00099 	565431.1306	 0.36714 
	 203	382374.0659	 0.02138 	1911870.3294	 0.00319 	191187.0329	 0.10367 	   1.8220	 0.00098 	   1.8220	 0.00099 	568223.3831	 0.34121 
	 204	384253.0539	 0.02135 	1921265.2696	 0.00318 	192126.5270	 0.10295 	   1.8310	 0.00098 	   1.8310	 0.00099 	571015.6356	 0.32804 
	 205	386132.0420	 0.02133 	1930660.2098	 0.00318 	193066.0210	 0.10222 	   1.8399	 0.00098 	   1.8399	 0.00099 	573807.8881	 0.33527 
	 206	388011.0300	 0.02131 	1940055.1500	 0.00318 	194005.5150	 0.10150 	   1.8489	 0.00098 	   1.8489	 0.00098 	576600.1406	 0.30510 
	 207	389890.0180	 0.02128 	1949450.0902	 0.00317 	194945.0090	 0.10078 	   1.8578	 0.00098 	   1.8578	 0.00098 	579392.3931	 0.28937 
	 208	391769.0061	 0.02126 	1958845.0304	 0.00317 	195884.5030	 0.10006 	   1.8668	 0.00098 	   1.8668	 0.00098 	582184.6456	 0.28428 
	 209	393647.9941	 0.02124 	1968239.9706	 0.00317 	196823.9971	 0.09934 	   1.8757	 0.00098 	   1.8757	 0.00098 	584976.8981	 0.28215 
	 210	395526.9822	 0.02121 	1977634.9108	 0.00317 	197763.4911	 0.09862 	   1.8847	 0.00098 	   1.8847	 0.00098 	587769.1506	 0.28895 
	 211	397405.9702	 0.02119 	1987029.8510	 0.00316 	198702.9851	 0.09791 	   1.8936	 0.00098 	   1.8936	 0.00098 	590561.4031	 0.29405 
	 212	399284.9582	 0.02117 	1996424.7912	 0.00316 	199642.4791	 0.09720 	   1.9026	 0.00098 	   1.9026	 0.00098 	593353.6556	 0.25793 
	 213	401163.9463	 0.02114 	2005819.7314	 0.00316 	200581.9731	 0.09649 	   1.9115	 0.00098 	   1.9115	 0.00098 	596145.9081	 0.27365 
	 214	403042.9343	 0.02112 	2015214.6716	 0.00316 	201521.4672	 0.09578 	   1.9205	 0.00098 	   1.9205	 0.00099 	598938.1606	 0.28640 
	 215	404921.9224	 0.02109 	2024609.6118	 0.00315 	202460.9612	 0.09507 	   1.9294	 0.00098 	   1.9294	 0.00099 	601730.4131	 0.23583 
	 216	406800.9104	 0.02107 	2034004.5520	 0.00315 	203400.4552	 0.09437 	   1.9384	 0.00098 	   1.9384	 0.00099 	604522.6656	 0.23923 
	 217	408679.8984	 0.02104 	2043399.4922	 0.00315 	204339.9492	 0.09367 	   1.9474	 0.00098 	   1.9474	 0.00099 	607314.9181	 0.22351 
	 218	410558.8865	 0.02102 	2052794.4324	 0.00315 	205279.4432	 0.09297 	   1.9563	 0.00098 	   1.9563	 0.00099 	610107.1706	 0.24391 
	 219	412437.8745	 0.02099 	2062189.3725	 0.00314 	206218.9373	 0.09227 	   1.9653	 0.00097 	   1.9653	 0.00100 	612899.4231	 0.23031 
	 220	414316.8625	 0.02097 	2071584.3127	 0.00314 	207158.4313	 0.09158 	   1.9742	 0.00097 	   1.9742	 0.00099 	615691.6756	 0.22096 
	 221	416195.8506	 0.02094 	2080979.2529	 0.00314 	208097.9253	 0.09089 	   1.9832	 0.00096 	   1.9832	 0.00099 	618483.9281	 0.22181 
	 222	418074.8386	 0.02091 	2090374.1931	 0.00314 	209037.4193	 0.09020 	   1.9921	 0.00095 	   1.9921	 0.00099 	621276.1806	 0.20736 
	 223	419953.8267	 0.02089 	2099769.1333	 0.00313 	209976.9133	 0.08952 	   2.0011	 0.00095 	   2.0011	 0.00099 	624068.4331	 0.19377 
	 224	421832.8147	 0.02086 	2109164.0735	 0.00313 	210916.4074	 0.08884 	   2.0100	 0.00094 	   2.0100	 0.00099 	626860.6856	 0.20141 
	 225	423711.8027	 0.02084 	2118559.0137	 0.00313 	211855.9014	 0.08816 	   2.0190	 0.00094 	   2.0190	 0.00098 	629652.9381	 0.19249 
	 226	425590.7908	 0.02081 	2127953.9539	 0.00313 	212795.3954	 0.08748 	   2.0279	 0.00094 	   2.0279	 0.00098 	632445.1906	 0.18272 
	 227	427469.7788	 0.02078 	2137348.8941	 0.00312 	213734.8894	 0.08681 	   2.0369	 0.00094 	   2.0369	 0.00098 	635237.4431	 0.17209 
	 228	429348.7669	 0.02076 	2146743.8343	 0.00312 	214674.3834	 0.08614 	   2.0458	 0.00094 	   2.0458	 0.00097 	638029.6956	 0.19122 
	 229	431227.7549	 0.02073 	2156138.7745	 0.00312 	215613.8774	 0.08548 	   2.0548	 0.00094 	   2.0548	 0.00097 	640821.9481	 0.17294 
	 230	433106.7429	 0.02071 	2165533.7147	 0.00312 	216553.3715	 0.08482 	   2.0637	 0.00094 	   2.0637	 0.00097 	643614.2006	 0.15935 
	 231	434985.7310	 0.02068 	2174928.6549	 0.00311 	217492.8655	 0.08416 	   2.0727	 0.00094 	   2.0727	 0.00096 	646406.4531	 0.16742 
	 232	436864.7190	 0.02065 	2184323.5951	 0.00311 	218432.3595	 0.08351 	   2.0817	 0.00095 	   2.0817	 0.00096 	649198.7056	 0.16105 
	 233	438743.7071	 0.02063 	2193718.5353	 0.00311 	219371.8535	 0.08285 	   2.0906	 0.00095 	   2.0906	 0.00096 	651990.9581	 0.16275 
	 234	440622.6951	 0.02060 	2203113.4755	 0.00311 	220311.3475	 0.08221 	   2.0996	 0.00095 	   2.0996	 0.00096 	654783.2106	 0.14532 
	 235	442501.6831	 0.02057 	2212508.4157	 0.00310 	221250.8416	 0.08156 	   2.1085	 0.00095 	   2.1085	 0.00096 	657575.4631	 0.14362 
	 236	444380.6712	 0.02054 	2221903.3558	 0.00310 	222190.3356	 0.08092 	   2.1175	 0.00095 	   2.1175	 0.00096 	660367.7155	 0.15212 
	 237	446259.6592	 0.02052 	2231298.2960	 0.00310 	223129.8296	 0.08029 	   2.1264	 0.00095 	   2.1264	 0.00096 	663159.9680	 0.13555 
	 238	448138.6472	 0.02049 	2240693.2362	 0.00310 	224069.3236	 0.07965 	   2.1354	 0.00094 	   2.1354	 0.00096 	665952.2205	 0.13810 
	 239	450017.6353	 0.02046 	2250088.1764	 0.00310 	225008.8176	 0.07903 	   2.1443	 0.00094 	   2.1443	 0.00096 	668744.4730	 0.13640 
	 240	451896.6233	 0.02044 	2259483.1166	 0.00309 	225948.3117	 0.07840 	   2.1533	 0.00094 	   2.1533	 0.00096 	671536.7255	 0.11770 
	 241	453775.6114	 0.02041 	2268878.0568	 0.00309 	226887.8057	 0.07778 	   2.1622	 0.00094 	   2.1622	 0.00097 	674328.9780	 0.13343 
	 242	455654.5994	 0.02038 	2278272.9970	 0.00309 	227827.2997	 0.07716 	   2.1712	 0.00093 	   2.1712	 0.00097 	677121.2305	 0.11558 
	 243	457533.5874	 0.02036 	2287667.9372	 0.00309 	228766.7937	 0.07655 	   2.1801	 0.00093 	   2.1801	 0.00097 	679913.4830	 0.11218 
	 244	459412.5755	 0.02033 	2297062.8774	 0.00309 	229706.2877	 0.07594 	   2.1891	 0.00093 	   2.1891	 0.00097 	682705.7355	 0.10793 
	 245	461291.5635	 0.02030 	2306457.8176	 0.00308 	230645.7818	 0.07533 	   2.1980	 0.00093 	   2.1980	 0.00098 	685497.9880	 0.11558 
	 246	463170.5516	 0.02027 	2315852.7578	 0.00308 	231585.2758	 0.07473 	   2.2070	 0.00093 	   2.2070	 0.00098 	688290.2405	 0.11600 
	 247	465049.5396	 0.02025 	2325247.6980	 0.00308 	232524.7698	 0.07413 	   2.2160	 0.00093 	   2.2160	 0.00098 	691082.4930	 0.11261 
	 248	466928.5276	 0.02022 	2334642.6382	 0.00308 	233464.2638	 0.07353 	   2.2249	 0.00093 	   2.2249	 0.00098 	693874.7455	 0.09476 
	 249	468807.5157	 0.02019 	2344037.5784	 0.00308 	234403.7578	 0.07294 	   2.2339	 0.00094 	   2.2339	 0.00097 	696666.9980	 0.09306 
	 250	470686.5037	 0.02016 	2353432.5186	 0.00307 	235343.2519	 0.07236 	   2.2428	 0.00094 	   2.2428	 0.00097 	699459.2505	 0.10326 
	 251	472565.4918	 0.02014 	2362827.4588	 0.00307 	236282.7459	 0.07177 	   2.2518	 0.00094 	   2.2518	 0.00097 	702251.5030	 0.08583 
	 252	474444.4798	 0.02011 	2372222.3989	 0.00307 	237222.2399	 0.07119 	   2.2607	 0.00094 	   2.2607	 0.00097 	705043.7555	 0.08626 
	 253	476323.4678	 0.02008 	2381617.3391	 0.00307 	238161.7339	 0.07062 	   2.2697	 0.00094 	   2.2697	 0.00096 	707836.0080	 0.08414 
	 254	478202.4559	 0.02006 	2391012.2793	 0.00307 	239101.2279	 0.07004 	   2.2786	 0.00094 	   2.2786	 0.00096 	710628.2605	 0.09943 
	 255	480081.4439	 0.02003 	2400407.2195	 0.00306 	240040.7220	 0.06948 	   2.2876	 0.00094 	   2.2876	 0.00096 	713420.5130	 0.07011 
	 256	481960.4319	 0.02000 	2409802.1597	 0.00306 	240980.2160	 0.06891 	   2.2965	 0.00094 	   2.2965	 0.00096 	716212.7655	 0.07989 
	 257	483839.4200	 0.01997 	2419197.0999	 0.00306 	241919.7100	 0.06835 	   2.3055	 0.00094 	   2.3055	 0.00096 	719005.0180	 0.08116 
	 258	485718.4080	 0.01995 	2428592.0401	 0.00306 	242859.2040	 0.06779 	   2.3144	 0.00094 	   2.3144	 0.00096 	721797.2705	 0.07649 
	 259	487597.3961	 0.01992 	2437986.9803	 0.00306 	243798.6980	 0.06724 	   2.3234	 0.00094 	   2.3234	 0.00096 	724589.5230	 0.07224 
	 260	489476.3841	 0.01989 	2447381.9205	 0.00306 	244738.1920	 0.06669 	   2.3323	 0.00094 	   2.3323	 0.00096 	727381.7755	 0.07691 
	 261	491355.3721	 0.01986 	2456776.8607	 0.00305 	245677.6861	 0.06614 	   2.3413	 0.00094 	   2.3413	 0.00095 	730174.0280	 0.07266 
	 262	493234.3602	 0.01984 	2466171.8009	 0.00305 	246617.1801	 0.06560 	   2.3503	 0.00093 	   2.3503	 0.00095 	732966.2805	 0.07521 
	 263	495113.3482	 0.01981 	2475566.7411	 0.00305 	247556.6741	 0.06506 	   2.3592	 0.00093 	   2.3592	 0.00095 	735758.5330	 0.07224 
	 264	496992.3363	 0.01978 	2484961.6813	 0.00305 	248496.1681	 0.06453 	   2.3682	 0.00093 	   2.3682	 0.00095 	738550.7855	 0.06416 
	 265	498871.3243	 0.01976 	2494356.6215	 0.00305 	249435.6621	 0.06400 	   2.3771	 0.00093 	   2.3771	 0.00094 	741343.0380	 0.06204 
	 266	500750.3123	 0.01973 	2503751.5617	 0.00305 	250375.1562	 0.06347 	   2.3861	 0.00092 	   2.3861	 0.00094 	744135.2905	 0.06969 
	 267	502629.3004	 0.01970 	2513146.5019	 0.00304 	251314.6502	 0.06295 	   2.3950	 0.00092 	   2.3950	 0.00094 	746927.5430	 0.06926 
	 268	504508.2884	 0.01967 	2522541.4420	 0.00304 	252254.1442	 0.06243 	   2.4040	 0.00092 	   2.4040	 0.00094 	749719.7955	 0.06544 
	 269	506387.2764	 0.01965 	2531936.3822	 0.00304 	253193.6382	 0.06191 	   2.4129	 0.00092 	   2.4129	 0.00094 	752512.0480	 0.05354 
	 270	508266.2645	 0.01962 	2541331.3224	 0.00304 	254133.1322	 0.06140 	   2.4219	 0.00092 	   2.4219	 0.00094 	755304.3004	 0.05014 
	 271	510145.2525	 0.01959 	2550726.2626	 0.00304 	255072.6263	 0.06089 	   2.4308	 0.00092 	   2.4308	 0.00094 	758096.5529	 0.06756 
	 272	512024.2406	 0.01957 	2560121.2028	 0.00304 	256012.1203	 0.06038 	   2.4398	 0.00093 	   2.4398	 0.00094 	760888.8054	 0.05736 
	 273	513903.2286	 0.01954 	2569516.1430	 0.00303 	256951.6143	 0.05988 	   2.4487	 0.00093 	   2.4487	 0.00094 	763681.0579	 0.04674 
	 274	515782.2166	 0.01951 	2578911.0832	 0.00303 	257891.1083	 0.05938 	   2.4577	 0.00093 	   2.4577	 0.00094 	766473.3104	 0.05949 
	 275	517661.2047	 0.01949 	2588306.0234	 0.00303 	258830.6023	 0.05889 	   2.4666	 0.00093 	   2.4666	 0.00094 	769265.5629	 0.05397 
	 276	519540.1927	 0.01946 	2597700.9636	 0.00303 	259770.0964	 0.05840 	   2.4756	 0.00093 	   2.4756	 0.00094 	772057.8154	 0.04504 
	 277	521419.1808	 0.01943 	2607095.9038	 0.00303 	260709.5904	 0.05791 	   2.4846	 0.00093 	   2.4846	 0.00094 	774850.0679	 0.04207 
	 278	523298.1688	 0.01941 	2616490.8440	 0.00303 	261649.0844	 0.05743 	   2.4935	 0.00092 	   2.4935	 0.00094 	777642.3204	 0.05142 
	 279	525177.1568	 0.01938 	2625885.7842	 0.00302 	262588.5784	 0.05695 	   2.5025	 0.00092 	   2.5025	 0.00094 	780434.5729	 0.04759 
	 280	527056.1449	 0.01935 	2635280.7244	 0.00302 	263528.0724	 0.05647 	   2.5114	 0.00092 	   2.5114	 0.00095 	783226.8254	 0.03994 
	 281	528935.1329	 0.01933 	2644675.6646	 0.00302 	264467.5665	 0.05599 	   2.5204	 0.00092 	   2.5204	 0.00095 	786019.0779	 0.04589 
	 282	530814.1210	 0.01930 	2654070.6048	 0.00302 	265407.0605	 0.05552 	   2.5293	 0.00092 	   2.5293	 0.00095 	788811.3304	 0.04079 
	 283	532693.1090	 0.01927 	2663465.5450	 0.00302 	266346.5545	 0.05506 	   2.5383	 0.00092 	   2.5383	 0.00095 	791603.5829	 0.04037 
	 284	534572.0970	 0.01925 	2672860.4851	 0.00302 	267286.0485	 0.05459 	   2.5472	 0.00092 	   2.5472	 0.00095 	794395.8354	 0.04334 
	 285	536451.0851	 0.01922 	2682255.4253	 0.00302 	268225.5425	 0.05413 	   2.5562	 0.00092 	   2.5562	 0.00094 	797188.0879	 0.03739 
	 286	538330.0731	 0.01919 	2691650.3655	 0.00301 	269165.0366	 0.05368 	   2.5651	 0.00092 	   2.5651	 0.00094 	799980.3404	 0.03102 
	 287	540209.0611	 0.01917 	2701045.3057	 0.00301 	270104.5306	 0.05322 	   2.5741	 0.00092 	   2.5741	 0.00094 	802772.5929	 0.03867 
	 288	542088.0492	 0.01914 	2710440.2459	 0.00301 	271044.0246	 0.05277 	   2.5830	 0.00091 	   2.5830	 0.00094 	805564.8454	 0.03909 
	 289	543967.0372	 0.01912 	2719835.1861	 0.00301 	271983.5186	 0.05233 	   2.5920	 0.00091 	   2.5920	 0.00094 	808357.0979	 0.03697 
	 290	545846.0253	 0.01909 	2729230.1263	 0.00301 	272923.0126	 0.05188 	   2.6009	 0.00091 	   2.6009	 0.00094 	811149.3504	 0.04292 
	 291	547725.0133	 0.01906 	2738625.0665	 0.00301 	273862.5067	 0.05144 	   2.6099	 0.00091 	   2.6099	 0.00094 	813941.6029	 0.03357 
	 292	549604.0013	 0.01904 	2748020.0067	 0.00301 	274802.0007	 0.05100 	   2.6189	 0.00090 	   2.6189	 0.00094 	816733.8554	 0.03399 
	 293	551482.9894	 0.01901 	2757414.9469	 0.00300 	275741.4947	 0.05057 	   2.6278	 0.00090 	   2.6278	 0.00094 	819526.1079	 0.02805 
	 294	553361.9774	 0.01899 	2766809.8871	 0.00300 	276680.9887	 0.05014 	   2.6368	 0.00090 	   2.6368	 0.00095 	822318.3604	 0.02337 
	 295	555240.9655	 0.01896 	2776204.8273	 0.00300 	277620.4827	 0.04971 	   2.6457	 0.00090 	   2.6457	 0.00095 	825110.6129	 0.02974 
	 296	557119.9535	 0.01893 	2785599.7675	 0.00300 	278559.9767	 0.04929 	   2.6547	 0.00090 	   2.6547	 0.00095 	827902.8654	 0.02847 
	 297	558998.9415	 0.01891 	2794994.7077	 0.00300 	279499.4708	 0.04887 	   2.6636	 0.00090 	   2.6636	 0.00094 	830695.1179	 0.02889 
	 298	560877.9296	 0.01888 	2804389.6479	 0.00300 	280438.9648	 0.04845 	   2.6726	 0.00090 	   2.6726	 0.00094 	833487.3704	 0.03102 
	 299	562756.9176	 0.01886 	2813784.5881	 0.00300 	281378.4588	 0.04803 	   2.6815	 0.00090 	   2.6815	 0.00094 	836279.6229	 0.02932 
	 300	564635.9057	 0.01883 	2823179.5283	 0.00300 	282317.9528	 0.04762 	   2.6905	 0.00090 	   2.6905	 0.00094 	839071.8754	 0.02932 
	 301	566514.8937	 0.01881 	2832574.4684	 0.00299 	283257.4468	 0.04721 	   2.6994	 0.00090 	   2.6994	 0.00093 	841864.1279	 0.02889 
	 302	568393.8817	 0.01878 	2841969.4086	 0.00299 	284196.9409	 0.04680 	   2.7084	 0.00090 	   2.7084	 0.00093 	844656.3804	 0.02167 
	 303	570272.8698	 0.01876 	2851364.3488	 0.00299 	285136.4349	 0.04640 	   2.7173	 0.00090 	   2.7173	 0.00093 	847448.6329	 0.02380 
	 304	572151.8578	 0.01873 	2860759.2890	 0.00299 	286075.9289	 0.04600 	   2.7263	 0.00091 	   2.7263	 0.00093 	850240.8853	 0.02720 
	 305	574030.8458	 0.01871 	2870154.2292	 0.00299 	287015.4229	 0.04560 	   2.7352	 0.00091 	   2.7352	 0.00093 	853033.1378	 0.02635 
	 306	575909.8339	 0.01868 	2879549.1694	 0.00299 	287954.9169	 0.04521 	   2.7442	 0.00091 	   2.7442	 0.00093 	855825.3903	 0.03059 
	 307	577788.8219	 0.01866 	2888944.1096	 0.00299 	288894.4110	 0.04482 	   2.7532	 0.00091 	   2.7532	 0.00093 	858617.6428	 0.02422 
	 308	579667.8100	 0.01863 	2898339.0498	 0.00299 	289833.9050	 0.04443 	   2.7621	 0.00091 	   2.7621	 0.00093 	861409.8953	 0.02295 
	 309	581546.7980	 0.01861 	2907733.9900	 0.00298 	290773.3990	 0.04405 	   2.7711	 0.00091 	   2.7711	 0.00093 	864202.1478	 0.02592 
	 310	583425.7860	 0.01858 	2917128.9302	 0.00298 	291712.8930	 0.04366 	   2.7800	 0.00091 	   2.7800	 0.00093 	866994.4003	 0.02380 
	 311	585304.7741	 0.01856 	2926523.8704	 0.00298 	292652.3870	 0.04328 	   2.7890	 0.00091 	   2.7890	 0.00093 	869786.6528	 0.02720 
	 312	587183.7621	 0.01853 	2935918.8106	 0.00298 	293591.8811	 0.04291 	   2.7979	 0.00091 	   2.7979	 0.00094 	872578.9053	 0.02167 
	 313	589062.7502	 0.01851 	2945313.7508	 0.00298 	294531.3751	 0.04253 	   2.8069	 0.00091 	   2.8069	 0.00094 	875371.1578	 0.01742 
	 314	590941.7382	 0.01848 	2954708.6910	 0.00298 	295470.8691	 0.04216 	   2.8158	 0.00091 	   2.8158	 0.00094 	878163.4103	 0.02635 
	 315	592820.7262	 0.01846 	2964103.6312	 0.00298 	296410.3631	 0.04179 	   2.8248	 0.00091 	   2.8248	 0.00094 	880955.6628	 0.01742 
	 316	594699.7143	 0.01843 	2973498.5714	 0.00298 	297349.8571	 0.04143 	   2.8337	 0.00091 	   2.8337	 0.00094 	883747.9153	 0.02295 
	 317	596578.7023	 0.01841 	2982893.5115	 0.00298 	298289.3512	 0.04106 	   2.8427	 0.00091 	   2.8427	 0.00095 	886540.1678	 0.02040 
	 318	598457.6903	 0.01838 	2992288.4517	 0.00297 	299228.8452	 0.04070 	   2.8516	 0.00091 	   2.8516	 0.00095 	889332.4203	 0.02422 
	 319	600336.6784	 0.01836 	3001683.3919	 0.00297 	300168.3392	 0.04035 	   2.8606	 0.00091 	   2.8606	 0.00095 	892124.6728	 0.01997 
	 320	602215.6664	 0.01833 	3011078.3321	 0.00297 	301107.8332	 0.03999 	   2.8695	 0.00091 	   2.8695	 0.00095 	894916.9253	 0.02252 
	 321	604094.6545	 0.01831 	3020473.2723	 0.00297 	302047.3272	 0.03964 	   2.8785	 0.00091 	   2.8785	 0.00096 	897709.1778	 0.01700 
	 322	605973.6425	 0.01829 	3029868.2125	 0.00297 	302986.8213	 0.03929 	   2.8875	 0.00091 	   2.8875	 0.00096 	900501.4303	 0.01657 
	 323	607852.6305	 0.01826 	3039263.1527	 0.00297 	303926.3153	 0.03894 	   2.8964	 0.00091 	   2.8964	 0.00096 	903293.6828	 0.02167 
	 324	609731.6186	 0.01824 	3048658.0929	 0.00297 	304865.8093	 0.03860 	   2.9054	 0.00091 	   2.9054	 0.00096 	906085.9353	 0.02125 
	 325	611610.6066	 0.01821 	3058053.0331	 0.00297 	305805.3033	 0.03826 	   2.9143	 0.00091 	   2.9143	 0.00097 	908878.1878	 0.02082 
	 326	613489.5947	 0.01819 	3067447.9733	 0.00297 	306744.7973	 0.03792 	   2.9233	 0.00091 	   2.9233	 0.00097 	911670.4403	 0.01530 
	 327	615368.5827	 0.01817 	3076842.9135	 0.00296 	307684.2913	 0.03758 	   2.9322	 0.00090 	   2.9322	 0.00097 	914462.6928	 0.01657 
	 328	617247.5707	 0.01814 	3086237.8537	 0.00296 	308623.7854	 0.03725 	   2.9412	 0.00090 	   2.9412	 0.00097 	917254.9453	 0.01487 
	 329	619126.5588	 0.01812 	3095632.7939	 0.00296 	309563.2794	 0.03692 	   2.9501	 0.00090 	   2.9501	 0.00097 	920047.1978	 0.01530 
	 330	621005.5468	 0.01810 	3105027.7341	 0.00296 	310502.7734	 0.03659 	   2.9591	 0.00089 	   2.9591	 0.00097 	922839.4503	 0.01657 
	 331	622884.5349	 0.01807 	3114422.6743	 0.00296 	311442.2674	 0.03626 	   2.9680	 0.00089 	   2.9680	 0.00097 	925631.7028	 0.01870 
	 332	624763.5229	 0.01805 	3123817.6145	 0.00296 	312381.7614	 0.03594 	   2.9770	 0.00089 	   2.9770	 0.00098 	928423.9553	 0.01275 
	 333	626642.5109	 0.01802 	3133212.5546	 0.00296 	313321.2555	 0.03562 	   2.9859	 0.00089 	   2.9859	 0.00098 	931216.2078	 0.01615 
	 334	628521.4990	 0.01800 	3142607.4948	 0.00296 	314260.7495	 0.03530 	   2.9949	 0.00088 	   2.9949	 0.00098 	934008.4603	 0.01530 
	 335	630400.4870	 0.01798 	3152002.4350	 0.00296 	315200.2435	 0.03498 	   3.0038	 0.00088 	   3.0038	 0.00098 	936800.7128	 0.01785 
	 336	632279.4750	 0.01795 	3161397.3752	 0.00295 	316139.7375	 0.03467 	   3.0128	 0.00088 	   3.0128	 0.00098 	939592.9653	 0.00892 
	 337	634158.4631	 0.01793 	3170792.3154	 0.00295 	317079.2315	 0.03436 	   3.0218	 0.00088 	   3.0218	 0.00098 	942385.2177	 0.01232 
	 338	636037.4511	 0.01791 	3180187.2556	 0.00295 	318018.7256	 0.03405 	   3.0307	 0.00088 	   3.0307	 0.00098 	945177.4702	 0.01487 
	 339	637916.4392	 0.01789 	3189582.1958	 0.00295 	318958.2196	 0.03374 	   3.0397	 0.00088 	   3.0397	 0.00098 	947969.7227	 0.01615 
	 340	639795.4272	 0.01786 	3198977.1360	 0.00295 	319897.7136	 0.03344 	   3.0486	 0.00088 	   3.0486	 0.00098 	950761.9752	 0.01190 
	 341	641674.4152	 0.01784 	3208372.0762	 0.00295 	320837.2076	 0.03314 	   3.0576	 0.00088 	   3.0576	 0.00099 	953554.2277	 0.01530 
	 342	643553.4033	 0.01782 	3217767.0164	 0.00295 	321776.7016	 0.03284 	   3.0665	 0.00088 	   3.0665	 0.00099 	956346.4802	 0.01360 
	 343	645432.3913	 0.01779 	3227161.9566	 0.00295 	322716.1957	 0.03254 	   3.0755	 0.00089 	   3.0755	 0.00099 	959138.7327	 0.01062 
	 344	647311.3794	 0.01777 	3236556.8968	 0.00295 	323655.6897	 0.03225 	   3.0844	 0.00089 	   3.0844	 0.00099 	961930.9852	 0.01275 
	 345	649190.3674	 0.01775 	3245951.8370	 0.00295 	324595.1837	 0.03195 	   3.0934	 0.00089 	   3.0934	 0.00099 	964723.2377	 0.00977 
	 346	651069.3554	 0.01773 	3255346.7772	 0.00295 	325534.6777	 0.03166 	   3.1023	 0.00089 	   3.1023	 0.00099 	967515.4902	 0.01105 
	 347	652948.3435	 0.01770 	3264741.7174	 0.00294 	326474.1717	 0.03138 	   3.1113	 0.00089 	   3.1113	 0.00099 	970307.7427	 0.01360 
	 348	654827.3315	 0.01768 	3274136.6576	 0.00294 	327413.6658	 0.03109 	   3.1202	 0.00089 	   3.1202	 0.00099 	973099.9952	 0.00850 
	 349	656706.3195	 0.01766 	3283531.5977	 0.00294 	328353.1598	 0.03081 	   3.1292	 0.00090 	   3.1292	 0.00099 	975892.2477	 0.01062 
	 350	658585.3076	 0.01764 	3292926.5379	 0.00294 	329292.6538	 0.03052 	   3.1381	 0.00090 	   3.1381	 0.00099 	978684.5002	 0.01190 
	 351	660464.2956	 0.01761 	3302321.4781	 0.00294 	330232.1478	 0.03025 	   3.1471	 0.00090 	   3.1471	 0.00099 	981476.7527	 0.01147 
	 352	662343.2837	 0.01759 	3311716.4183	 0.00294 	331171.6418	 0.02997 	   3.1561	 0.00090 	   3.1561	 0.00099 	984269.0052	 0.00977 
	 353	664222.2717	 0.01757 	3321111.3585	 0.00294 	332111.1359	 0.02969 	   3.1650	 0.00090 	   3.1650	 0.00099 	987061.2577	 0.00637 
	 354	666101.2597	 0.01755 	3330506.2987	 0.00294 	333050.6299	 0.02942 	   3.1740	 0.00090 	   3.1740	 0.00100 	989853.5102	 0.01445 
	 355	667980.2478	 0.01752 	3339901.2389	 0.00294 	333990.1239	 0.02915 	   3.1829	 0.00090 	   3.1829	 0.00100 	992645.7627	 0.01105 
	 356	669859.2358	 0.01750 	3349296.1791	 0.00294 	334929.6179	 0.02888 	   3.1919	 0.00090 	   3.1919	 0.00100 	995438.0152	 0.01232 
	 357	671738.2239	 0.01748 	3358691.1193	 0.00294 	335869.1119	 0.02862 	   3.2008	 0.00090 	   3.2008	 0.00100 	998230.2677	 0.00935 
	 358	673617.2119	 0.01746 	3368086.0595	 0.00293 	336808.6059	 0.02835 	   3.2098	 0.00090 	   3.2098	 0.00100 	1001022.5202	 0.01105 
	 359	675496.1999	 0.01744 	3377480.9997	 0.00293 	337748.1000	 0.02809 	   3.2187	 0.00090 	   3.2187	 0.00101 	1003814.7727	 0.01190 
	 360	677375.1880	 0.01741 	3386875.9399	 0.00293 	338687.5940	 0.02783 	   3.2277	 0.00090 	   3.2277	 0.00101 	1006607.0252	 0.01147 
	 361	679254.1760	 0.01739 	3396270.8801	 0.00293 	339627.0880	 0.02757 	   3.2366	 0.00090 	   3.2366	 0.00101 	1009399.2777	 0.00892 
	 362	681133.1641	 0.01737 	3405665.8203	 0.00293 	340566.5820	 0.02732 	   3.2456	 0.00090 	   3.2456	 0.00101 	1012191.5302	 0.00935 
	 363	683012.1521	 0.01735 	3415060.7605	 0.00293 	341506.0760	 0.02706 	   3.2545	 0.00090 	   3.2545	 0.00101 	1014983.7827	 0.01232 
	 364	684891.1401	 0.01733 	3424455.7007	 0.00293 	342445.5701	 0.02681 	   3.2635	 0.00090 	   3.2635	 0.00101 	1017776.0352	 0.00935 
	 365	686770.1282	 0.01731 	3433850.6409	 0.00293 	343385.0641	 0.02656 	   3.2724	 0.00090 	   3.2724	 0.00101 	1020568.2877	 0.00765 
	 366	688649.1162	 0.01728 	3443245.5810	 0.00293 	344324.5581	 0.02631 	   3.2814	 0.00090 	   3.2814	 0.00102 	1023360.5402	 0.00765 
	 367	690528.1042	 0.01726 	3452640.5212	 0.00293 	345264.0521	 0.02607 	   3.2904	 0.00089 	   3.2904	 0.00102 	1026152.7927	 0.00595 
	 368	692407.0923	 0.01724 	3462035.4614	 0.00293 	346203.5461	 0.02583 	   3.2993	 0.00089 	   3.2993	 0.00102 	1028945.0452	 0.01105 
	 369	694286.0803	 0.01722 	3471430.4016	 0.00293 	347143.0402	 0.02558 	   3.3083	 0.00089 	   3.3083	 0.00102 	1031737.2977	 0.00722 
	 370	696165.0684	 0.01720 	3480825.3418	 0.00292 	348082.5342	 0.02534 	   3.3172	 0.00089 	   3.3172	 0.00102 	1034529.5502	 0.00850 
	 371	698044.0564	 0.01718 	3490220.2820	 0.00292 	349022.0282	 0.02511 	   3.3262	 0.00089 	   3.3262	 0.00102 	1037321.8026	 0.01190 
	 372	699923.0444	 0.01716 	3499615.2222	 0.00292 	349961.5222	 0.02487 	   3.3351	 0.00089 	   3.3351	 0.00102 	1040114.0551	 0.00765 
	 373	701802.0325	 0.01714 	3509010.1624	 0.00292 	350901.0162	 0.02464 	   3.3441	 0.00089 	   3.3441	 0.00102 	1042906.3076	 0.00807 
	 374	703681.0205	 0.01712 	3518405.1026	 0.00292 	351840.5103	 0.02440 	   3.3530	 0.00088 	   3.3530	 0.00103 	1045698.5601	 0.01020 
	 375	705560.0086	 0.01709 	3527800.0428	 0.00292 	352780.0043	 0.02417 	   3.3620	 0.00088 	   3.3620	 0.00103 	1048490.8126	 0.00807 
	 376	707438.9966	 0.01707 	3537194.9830	 0.00292 	353719.4983	 0.02395 	   3.3709	 0.00089 	   3.3709	 0.00103 	1051283.0651	 0.01147 
	 377	709317.9846	 0.01705 	3546589.9232	 0.00292 	354658.9923	 0.02372 	   3.3799	 0.00089 	   3.3799	 0.00103 	1054075.3176	 0.00467 
	 378	711196.9727	 0.01703 	3555984.8634	 0.00292 	355598.4863	 0.02349 	   3.3888	 0.00089 	   3.3888	 0.00103 	1056867.5701	 0.00722 
	 379	713075.9607	 0.01701 	3565379.8036	 0.00292 	356537.9804	 0.02327 	   3.3978	 0.00089 	   3.3978	 0.00104 	1059659.8226	 0.00935 
	 380	714954.9488	 0.01699 	3574774.7438	 0.00292 	357477.4744	 0.02305 	   3.4067	 0.00089 	   3.4067	 0.00104 	1062452.0751	 0.00680 
	 381	716833.9368	 0.01697 	3584169.6840	 0.00292 	358416.9684	 0.02283 	   3.4157	 0.00089 	   3.4157	 0.00104 	1065244.3276	 0.00637 
	 382	718712.9248	 0.01695 	3593564.6241	 0.00292 	359356.4624	 0.02261 	   3.4247	 0.00089 	   3.4247	 0.00104 	1068036.5801	 0.01020 
	 383	720591.9129	 0.01693 	3602959.5643	 0.00291 	360295.9564	 0.02240 	   3.4336	 0.00089 	   3.4336	 0.00104 	1070828.8326	 0.00467 
	 384	722470.9009	 0.01691 	3612354.5045	 0.00291 	361235.4505	 0.02218 	   3.4426	 0.00089 	   3.4426	 0.00104 	1073621.0851	 0.00892 
	 385	724349.8889	 0.01689 	3621749.4447	 0.00291 	362174.9445	 0.02197 	   3.4515	 0.00090 	   3.4515	 0.00104 	1076413.3376	 0.00680 
	 386	726228.8770	 0.01687 	3631144.3849	 0.00291 	363114.4385	 0.02176 	   3.4605	 0.00090 	   3.4605	 0.00104 	1079205.5901	 0.00552 
	 387	728107.8650	 0.01685 	3640539.3251	 0.00291 	364053.9325	 0.02155 	   3.4694	 0.00089 	   3.4694	 0.00103 	1081997.8426	 0.00850 
	 388	729986.8531	 0.01683 	3649934.2653	 0.00291 	364993.4265	 0.02135 	   3.4784	 0.00089 	   3.4784	 0.00103 	1084790.0951	 0.00765 
	 389	731865.8411	 0.01681 	3659329.2055	 0.00291 	365932.9206	 0.02114 	   3.4873	 0.00089 	   3.4873	 0.00103 	1087582.3476	 0.00850 
	 390	733744.8291	 0.01679 	3668724.1457	 0.00291 	366872.4146	 0.02094 	   3.4963	 0.00089 	   3.4963	 0.00103 	1090374.6001	 0.00850 
	 391	735623.8172	 0.01677 	3678119.0859	 0.00291 	367811.9086	 0.02074 	   3.5052	 0.00089 	   3.5052	 0.00103 	1093166.8526	 0.00807 
	 392	737502.8052	 0.01675 	3687514.0261	 0.00291 	368751.4026	 0.02054 	   3.5142	 0.00089 	   3.5142	 0.00103 	1095959.1051	 0.01275 
	 393	739381.7933	 0.01673 	3696908.9663	 0.00291 	369690.8966	 0.02034 	   3.5231	 0.00089 	   3.5231	 0.00103 	1098751.3576	 0.00807 
	 394	741260.7813	 0.01671 	3706303.9065	 0.00291 	370630.3906	 0.02014 	   3.5321	 0.00089 	   3.5321	 0.00103 	1101543.6101	 0.00765 
	 395	743139.7693	 0.01669 	3715698.8467	 0.00291 	371569.8847	 0.01995 	   3.5410	 0.00089 	   3.5410	 0.00103 	1104335.8626	 0.00807 
	 396	745018.7574	 0.01667 	3725093.7869	 0.00290 	372509.3787	 0.01975 	   3.5500	 0.00089 	   3.5500	 0.00103 	1107128.1151	 0.00722 
	 397	746897.7454	 0.01665 	3734488.7271	 0.00290 	373448.8727	 0.01956 	   3.5590	 0.00089 	   3.5590	 0.00103 	1109920.3676	 0.00850 
	 398	748776.7334	 0.01663 	3743883.6672	 0.00290 	374388.3667	 0.01937 	   3.5679	 0.00090 	   3.5679	 0.00104 	1112712.6201	 0.00722 
	 399	750655.7215	 0.01661 	3753278.6074	 0.00290 	375327.8607	 0.01918 	   3.5769	 0.00090 	   3.5769	 0.00104 	1115504.8726	 0.00552 
	 400	752534.7095	 0.01659 	3762673.5476	 0.00290 	376267.3548	 0.01900 	   3.5858	 0.00090 	   3.5858	 0.00104 	1118297.1251	 0.00425 
	 401	754413.6976	 0.01657 	3772068.4878	 0.00290 	377206.8488	 0.01881 	   3.5948	 0.00090 	   3.5948	 0.00104 	1121089.3776	 0.00595 
	 402	756292.6856	 0.01655 	3781463.4280	 0.00290 	378146.3428	 0.01863 	   3.6037	 0.00090 	   3.6037	 0.00104 	1123881.6301	 0.00510 
	 403	758171.6736	 0.01653 	3790858.3682	 0.00290 	379085.8368	 0.01844 	   3.6127	 0.00090 	   3.6127	 0.00104 	1126673.8826	 0.00467 
	 404	760050.6617	 0.01651 	3800253.3084	 0.00290 	380025.3308	 0.01826 	   3.6216	 0.00090 	   3.6216	 0.00104 	1129466.1351	 0.00552 
	 405	761929.6497	 0.01649 	3809648.2486	 0.00290 	380964.8249	 0.01808 	   3.6306	 0.00090 	   3.6306	 0.00104 	1132258.3875	 0.00552 
	 406	763808.6378	 0.01647 	3819043.1888	 0.00290 	381904.3189	 0.01791 	   3.6395	 0.00090 	   3.6395	 0.00104 	1135050.6400	 0.00680 
	 407	765687.6258	 0.01645 	3828438.1290	 0.00290 	382843.8129	 0.01773 	   3.6485	 0.00091 	   3.6485	 0.00104 	1137842.8925	 0.00637 
	 408	767566.6138	 0.01644 	3837833.0692	 0.00290 	383783.3069	 0.01756 	   3.6574	 0.00091 	   3.6574	 0.00104 	1140635.1450	 0.00425 
	 409	769445.6019	 0.01642 	3847228.0094	 0.00290 	384722.8009	 0.01738 	   3.6664	 0.00091 	   3.6664	 0.00104 	1143427.3975	 0.00510 
	 410	771324.5899	 0.01640 	3856622.9496	 0.00290 	385662.2950	 0.01721 	   3.6753	 0.00091 	   3.6753	 0.00104 	1146219.6500	 0.00680 
	 411	773203.5780	 0.01638 	3866017.8898	 0.00289 	386601.7890	 0.01704 	   3.6843	 0.00091 	   3.6843	 0.00104 	1149011.9025	 0.00722 
	 412	775082.5660	 0.01636 	3875412.8300	 0.00289 	387541.2830	 0.01687 	   3.6933	 0.00091 	   3.6933	 0.00104 	1151804.1550	 0.00722 
	 413	776961.5540	 0.01634 	3884807.7702	 0.00289 	388480.7770	 0.01671 	   3.7022	 0.00091 	   3.7022	 0.00104 	1154596.4075	 0.00765 
	 414	778840.5421	 0.01632 	3894202.7103	 0.00289 	389420.2710	 0.01654 	   3.7112	 0.00091 	   3.7112	 0.00104 	1157388.6600	 0.00552 
	 415	780719.5301	 0.01630 	3903597.6505	 0.00289 	390359.7651	 0.01638 	   3.7201	 0.00091 	   3.7201	 0.00104 	1160180.9125	 0.00680 
	 416	782598.5181	 0.01628 	3912992.5907	 0.00289 	391299.2591	 0.01621 	   3.7291	 0.00091 	   3.7291	 0.00104 	1162973.1650	 0.00637 
	 417	784477.5062	 0.01627 	3922387.5309	 0.00289 	392238.7531	 0.01605 	   3.7380	 0.00091 	   3.7380	 0.00104 	1165765.4175	 0.00680 
	 418	786356.4942	 0.01625 	3931782.4711	 0.00289 	393178.2471	 0.01589 	   3.7470	 0.00090 	   3.7470	 0.00105 	1168557.6700	 0.00552 
	 419	788235.4823	 0.01623 	3941177.4113	 0.00289 	394117.7411	 0.01573 	   3.7559	 0.00090 	   3.7559	 0.00105 	1171349.9225	 0.00212 
	 420	790114.4703	 0.01621 	3950572.3515	 0.00289 	395057.2352	 0.01558 	   3.7649	 0.00090 	   3.7649	 0.00105 	1174142.1750	 0.00722 
	 421	791993.4583	 0.01619 	3959967.2917	 0.00289 	395996.7292	 0.01542 	   3.7738	 0.00090 	   3.7738	 0.00105 	1176934.4275	 0.00552 
	 422	793872.4464	 0.01617 	3969362.2319	 0.00289 	396936.2232	 0.01527 	   3.7828	 0.00090 	   3.7828	 0.00105 	1179726.6800	 0.00382 
	 423	795751.4344	 0.01616 	3978757.1721	 0.00289 	397875.7172	 0.01511 	   3.7917	 0.00089 	   3.7917	 0.00105 	1182518.9325	 0.00467 
	 424	797630.4225	 0.01614 	3988152.1123	 0.00289 	398815.2112	 0.01496 	   3.8007	 0.00089 	   3.8007	 0.00106 	1185311.1850	 0.00467 
	 425	799509.4105	 0.01612 	3997547.0525	 0.00289 	399754.7052	 0.01481 	   3.8096	 0.00089 	   3.8096	 0.00106 	1188103.4375	 0.00297 
	 426	801388.3985	 0.01610 	4006941.9927	 0.00289 	400694.1993	 0.01466 	   3.8186	 0.00089 	   3.8186	 0.00106 	1190895.6900	 0.00467 
	 427	803267.3866	 0.01608 	4016336.9329	 0.00289 	401633.6933	 0.01451 	   3.8276	 0.00089 	   3.8276	 0.00106 	1193687.9425	 0.00340 
	 428	805146.3746	 0.01607 	4025731.8731	 0.00288 	402573.1873	 0.01437 	   3.8365	 0.00089 	   3.8365	 0.00107 	1196480.1950	 0.00425 
	 429	807025.3627	 0.01605 	4035126.8133	 0.00288 	403512.6813	 0.01422 	   3.8455	 0.00089 	   3.8455	 0.00107 	1199272.4475	 0.00510 
	 430	808904.3507	 0.01603 	4044521.7534	 0.00288 	404452.1753	 0.01408 	   3.8544	 0.00088 	   3.8544	 0.00107 	1202064.7000	 0.00595 
	 431	810783.3387	 0.01601 	4053916.6936	 0.00288 	405391.6694	 0.01394 	   3.8634	 0.00088 	   3.8634	 0.00107 	1204856.9525	 0.00340 
	 432	812662.3268	 0.01599 	4063311.6338	 0.00288 	406331.1634	 0.01379 	   3.8723	 0.00088 	   3.8723	 0.00107 	1207649.2050	 0.00255 
	 433	814541.3148	 0.01598 	4072706.5740	 0.00288 	407270.6574	 0.01366 	   3.8813	 0.00088 	   3.8813	 0.00108 	1210441.4575	 0.00467 
	 434	816420.3028	 0.01596 	4082101.5142	 0.00288 	408210.1514	 0.01352 	   3.8902	 0.00088 	   3.8902	 0.00108 	1213233.7100	 0.00467 
	 435	818299.2909	 0.01594 	4091496.4544	 0.00288 	409149.6454	 0.01338 	   3.8992	 0.00088 	   3.8992	 0.00108 	1216025.9625	 0.00297 
	 436	820178.2789	 0.01592 	4100891.3946	 0.00288 	410089.1395	 0.01324 	   3.9081	 0.00088 	   3.9081	 0.00108 	1218818.2150	 0.00595 
	 437	822057.2670	 0.01591 	4110286.3348	 0.00288 	411028.6335	 0.01311 	   3.9171	 0.00088 	   3.9171	 0.00108 	1221610.4675	 0.00425 
	 438	823936.2550	 0.01589 	4119681.2750	 0.00288 	411968.1275	 0.01297 	   3.9260	 0.00088 	   3.9260	 0.00108 	1224402.7200	 0.00382 
	 439	825815.2430	 0.01587 	4129076.2152	 0.00288 	412907.6215	 0.01284 	   3.9350	 0.00088 	   3.9350	 0.00108 	1227194.9724	 0.00340 
	 440	827694.2311	 0.01585 	4138471.1554	 0.00288 	413847.1155	 0.01271 	   3.9439	 0.00088 	   3.9439	 0.00108 	1229987.2249	 0.00340 
	 441	829573.2191	 0.01584 	4147866.0956	 0.00288 	414786.6096	 0.01258 	   3.9529	 0.00089 	   3.9529	 0.00108 	1232779.4774	 0.00382 
	 442	831452.2072	 0.01582 	4157261.0358	 0.00288 	415726.1036	 0.01245 	   3.9619	 0.00089 	   3.9619	 0.00108 	1235571.7299	 0.00850 
	 443	833331.1952	 0.01580 	4166655.9760	 0.00288 	416665.5976	 0.01232 	   3.9708	 0.00089 	   3.9708	 0.00108 	1238363.9824	 0.00340 
	 444	835210.1832	 0.01578 	4176050.9162	 0.00288 	417605.0916	 0.01220 	   3.9798	 0.00089 	   3.9798	 0.00108 	1241156.2349	 0.00170 
	 445	837089.1713	 0.01577 	4185445.8564	 0.00288 	418544.5856	 0.01207 	   3.9887	 0.00089 	   3.9887	 0.00108 	1243948.4874	 0.00382 
	 446	838968.1593	 0.01575 	4194840.7966	 0.00287 	419484.0797	 0.01195 	   3.9977	 0.00090 	   3.9977	 0.00108 	1246740.7399	 0.00425 
	 447	840847.1473	 0.01573 	4204235.7367	 0.00287 	420423.5737	 0.01183 	   4.0066	 0.00090 	   4.0066	 0.00108 	1249532.9924	 0.00212 
	 448	842726.1354	 0.01572 	4213630.6769	 0.00287 	421363.0677	 0.01170 	   4.0156	 0.00090 	   4.0156	 0.00108 	1252325.2449	 0.00637 
	 449	844605.1234	 0.01570 	4223025.6171	 0.00287 	422302.5617	 0.01158 	   4.0245	 0.00090 	   4.0245	 0.00108 	1255117.4974	 0.00680 
	 450	846484.1115	 0.01568 	4232420.5573	 0.00287 	423242.0557	 0.01146 	   4.0335	 0.00090 	   4.0335	 0.00108 	1257909.7499	 0.00382 
	 451	848363.0995	 0.01566 	4241815.4975	 0.00287 	424181.5498	 0.01134 	   4.0424	 0.00090 	   4.0424	 0.00108 	1260702.0024	 0.00552 
	 452	850242.0875	 0.01565 	4251210.4377	 0.00287 	425121.0438	 0.01123 	   4.0514	 0.00090 	   4.0514	 0.00109 	1263494.2549	 0.00340 
	 453	852121.0756	 0.01563 	4260605.3779	 0.00287 	426060.5378	 0.01111 	   4.0603	 0.00090 	   4.0603	 0.00109 	1266286.5074	 0.00425 
	 454	854000.0636	 0.01561 	4270000.3181	 0.00287 	427000.0318	 0.01100 	   4.0693	 0.00090 	   4.0693	 0.00109 	1269078.7599	 0.00382 
	 455	855879.0517	 0.01560 	4279395.2583	 0.00287 	427939.5258	 0.01088 	   4.0782	 0.00090 	   4.0782	 0.00109 	1271871.0124	 0.00340 
	 456	857758.0397	 0.01558 	4288790.1985	 0.00287 	428879.0198	 0.01077 	   4.0872	 0.00090 	   4.0872	 0.00109 	1274663.2649	 0.00425 
	 457	859637.0277	 0.01556 	4298185.1387	 0.00287 	429818.5139	 0.01066 	   4.0962	 0.00090 	   4.0962	 0.00109 	1277455.5174	 0.00382 
	 458	861516.0158	 0.01555 	4307580.0789	 0.00287 	430758.0079	 0.01055 	   4.1051	 0.00090 	   4.1051	 0.00109 	1280247.7699	 0.00340 
	 459	863395.0038	 0.01553 	4316975.0191	 0.00287 	431697.5019	 0.01044 	   4.1141	 0.00090 	   4.1141	 0.00109 	1283040.0224	 0.00382 
	 460	865273.9919	 0.01551 	4326369.9593	 0.00287 	432636.9959	 0.01033 	   4.1230	 0.00090 	   4.1230	 0.00108 	1285832.2749	 0.00297 
	 461	867152.9799	 0.01550 	4335764.8995	 0.00287 	433576.4899	 0.01022 	   4.1320	 0.00090 	   4.1320	 0.00108 	1288624.5274	 0.00340 
	 462	869031.9679	 0.01548 	4345159.8397	 0.00287 	434515.9840	 0.01011 	   4.1409	 0.00090 	   4.1409	 0.00108 	1291416.7799	 0.00425 
	 463	870910.9560	 0.01547 	4354554.7798	 0.00287 	435455.4780	 0.01001 	   4.1499	 0.00090 	   4.1499	 0.00108 	1294209.0324	 0.00297 
	 464	872789.9440	 0.01545 	4363949.7200	 0.00287 	436394.9720	 0.00990 	   4.1588	 0.00091 	   4.1588	 0.00107 	1297001.2849	 0.00340 
	 465	874668.9320	 0.01543 	4373344.6602	 0.00286 	437334.4660	 0.00980 	   4.1678	 0.00091 	   4.1678	 0.00107 	1299793.5374	 0.00340 
	 466	876547.9201	 0.01542 	4382739.6004	 0.00286 	438273.9600	 0.00970 	   4.1767	 0.00091 	   4.1767	 0.00107 	1302585.7899	 0.00212 
	 467	878426.9081	 0.01540 	4392134.5406	 0.00286 	439213.4541	 0.00959 	   4.1857	 0.00091 	   4.1857	 0.00106 	1305378.0424	 0.00255 
	 468	880305.8962	 0.01539 	4401529.4808	 0.00286 	440152.9481	 0.00949 	   4.1946	 0.00091 	   4.1946	 0.00106 	1308170.2949	 0.00510 
	 469	882184.8842	 0.01537 	4410924.4210	 0.00286 	441092.4421	 0.00939 	   4.2036	 0.00092 	   4.2036	 0.00106 	1310962.5474	 0.00255 
	 470	884063.8722	 0.01535 	4420319.3612	 0.00286 	442031.9361	 0.00929 	   4.2125	 0.00092 	   4.2125	 0.00106 	1313754.7999	 0.00552 
	 471	885942.8603	 0.01534 	4429714.3014	 0.00286 	442971.4301	 0.00920 	   4.2215	 0.00092 	   4.2215	 0.00106 	1316547.0524	 0.00552 
	 472	887821.8483	 0.01532 	4439109.2416	 0.00286 	443910.9242	 0.00910 	   4.2305	 0.00092 	   4.2305	 0.00106 	1319339.3048	 0.00382 
	 473	889700.8364	 0.01531 	4448504.1818	 0.00286 	444850.4182	 0.00900 	   4.2394	 0.00092 	   4.2394	 0.00107 	1322131.5573	 0.00510 
	 474	891579.8244	 0.01529 	4457899.1220	 0.00286 	445789.9122	 0.00891 	   4.2484	 0.00092 	   4.2484	 0.00107 	1324923.8098	 0.00425 
	 475	893458.8124	 0.01527 	4467294.0622	 0.00286 	446729.4062	 0.00881 	   4.2573	 0.00092 	   4.2573	 0.00107 	1327716.0623	 0.00425 
	 476	895337.8005	 0.01526 	4476689.0024	 0.00286 	447668.9002	 0.00872 	   4.2663	 0.00092 	   4.2663	 0.00107 	1330508.3148	 0.00255 
	 477	897216.7885	 0.01524 	4486083.9426	 0.00286 	448608.3943	 0.00863 	   4.2752	 0.00092 	   4.2752	 0.00107 	1333300.5673	 0.00297 
	 478	899095.7766	 0.01523 	4495478.8828	 0.00286 	449547.8883	 0.00854 	   4.2842	 0.00092 	   4.2842	 0.00107 	1336092.8198	 0.00255 
	 479	900974.7646	 0.01521 	4504873.8229	 0.00286 	450487.3823	 0.00845 	   4.2931	 0.00092 	   4.2931	 0.00108 	1338885.0723	 0.00340 
	 480	902853.7526	 0.01520 	4514268.7631	 0.00286 	451426.8763	 0.00836 	   4.3021	 0.00092 	   4.3021	 0.00108 	1341677.3248	 0.00425 
	 481	904732.7407	 0.01518 	4523663.7033	 0.00286 	452366.3703	 0.00827 	   4.3110	 0.00092 	   4.3110	 0.00108 	1344469.5773	 0.00085 
	 482	906611.7287	 0.01517 	4533058.6435	 0.00286 	453305.8644	 0.00818 	   4.3200	 0.00092 	   4.3200	 0.00108 	1347261.8298	 0.00212 
	 483	908490.7167	 0.01515 	4542453.5837	 0.00286 	454245.3584	 0.00809 	   4.3289	 0.00092 	   4.3289	 0.00108 	1350054.0823	 0.00425 
	 484	910369.7048	 0.01513 	4551848.5239	 0.00286 	455184.8524	 0.00801 	   4.3379	 0.00092 	   4.3379	 0.00109 	1352846.3348	 0.00297 
	 485	912248.6928	 0.01512 	4561243.4641	 0.00286 	456124.3464	 0.00792 	   4.3468	 0.00092 	   4.3468	 0.00109 	1355638.5873	 0.00382 
	 486	914127.6809	 0.01510 	4570638.4043	 0.00286 	457063.8404	 0.00784 	   4.3558	 0.00092 	   4.3558	 0.00109 	1358430.8398	 0.00212 
	 487	916006.6689	 0.01509 	4580033.3445	 0.00285 	458003.3344	 0.00775 	   4.3648	 0.00092 	   4.3648	 0.00109 	1361223.0923	 0.00425 
	 488	917885.6569	 0.01507 	4589428.2847	 0.00285 	458942.8285	 0.00767 	   4.3737	 0.00092 	   4.3737	 0.00109 	1364015.3448	 0.00467 
	 489	919764.6450	 0.01506 	4598823.2249	 0.00285 	459882.3225	 0.00759 	   4.3827	 0.00092 	   4.3827	 0.00110 	1366807.5973	 0.00425 
	 490	921643.6330	 0.01504 	4608218.1651	 0.00285 	460821.8165	 0.00751 	   4.3916	 0.00092 	   4.3916	 0.00110 	1369599.8498	 0.00212 
	 491	923522.6211	 0.01503 	4617613.1053	 0.00285 	461761.3105	 0.00743 	   4.4006	 0.00092 	   4.4006	 0.00110 	1372392.1023	 0.00212 
	 492	925401.6091	 0.01501 	4627008.0455	 0.00285 	462700.8045	 0.00735 	   4.4095	 0.00092 	   4.4095	 0.00110 	1375184.3548	 0.00255 
	 493	927280.5971	 0.01500 	4636402.9857	 0.00285 	463640.2986	 0.00727 	   4.4185	 0.00092 	   4.4185	 0.00110 	1377976.6073	 0.00382 
	 494	929159.5852	 0.01498 	4645797.9259	 0.00285 	464579.7926	 0.00719 	   4.4274	 0.00092 	   4.4274	 0.00110 	1380768.8598	 0.00255 
	 495	931038.5732	 0.01497 	4655192.8660	 0.00285 	465519.2866	 0.00711 	   4.4364	 0.00092 	   4.4364	 0.00110 	1383561.1123	 0.00340 
	 496	932917.5612	 0.01495 	4664587.8062	 0.00285 	466458.7806	 0.00704 	   4.4453	 0.00093 	   4.4453	 0.00110 	1386353.3648	 0.00127 
	 497	934796.5493	 0.01494 	4673982.7464	 0.00285 	467398.2746	 0.00696 	   4.4543	 0.00093 	   4.4543	 0.00111 	1389145.6173	 0.00467 
	 498	936675.5373	 0.01492 	4683377.6866	 0.00285 	468337.7687	 0.00689 	   4.4632	 0.00093 	   4.4632	 0.00111 	1391937.8698	 0.00297 
	 499	938554.5254	 0.01491 	4692772.6268	 0.00285 	469277.2627	 0.00681 	   4.4722	 0.00093 	   4.4722	 0.00111 	1394730.1223	 0.00297 
	 500	940433.5134	 0.01490 	4702167.5670	 0.00285 	470216.7567	 0.00674 	   4.4811	 0.00093 	   4.4811	 0.00111 	1397522.3748	 0.00085 
	 501	942312.5014	 0.01488 	4711562.5072	 0.00285 	471156.2507	 0.00667 	   4.4901	 0.00093 	   4.4901	 0.00111 	1400314.6273	 0.00170 
	 502	944191.4895	 0.01487 	4720957.4474	 0.00285 	472095.7447	 0.00660 	   4.4991	 0.00093 	   4.4991	 0.00111 	1403106.8798	 0.00212 
	 503	946070.4775	 0.01485 	4730352.3876	 0.00285 	473035.2388	 0.00652 	   4.5080	 0.00093 	   4.5080	 0.00110 	1405899.1323	 0.00297 
	 504	947949.4656	 0.01484 	4739747.3278	 0.00285 	473974.7328	 0.00645 	   4.5170	 0.00092 	   4.5170	 0.00110 	1408691.3848	 0.00595 
	 505	949828.4536	 0.01482 	4749142.2680	 0.00285 	474914.2268	 0.00638 	   4.5259	 0.00092 	   4.5259	 0.00110 	1411483.6373	 0.00170 
	 506	951707.4416	 0.01481 	4758537.2082	 0.00285 	475853.7208	 0.00632 	   4.5349	 0.00092 	   4.5349	 0.00110 	1414275.8897	 0.00255 
	 507	953586.4297	 0.01479 	4767932.1484	 0.00285 	476793.2148	 0.00625 	   4.5438	 0.00092 	   4.5438	 0.00110 	1417068.1422	 0.00170 
	 508	955465.4177	 0.01478 	4777327.0886	 0.00285 	477732.7089	 0.00618 	   4.5528	 0.00092 	   4.5528	 0.00110 	1419860.3947	 0.00382 
	 509	957344.4058	 0.01477 	4786722.0288	 0.00285 	478672.2029	 0.00611 	   4.5617	 0.00092 	   4.5617	 0.00110 	1422652.6472	 0.00340 
	 510	959223.3938	 0.01475 	4796116.9690	 0.00285 	479611.6969	 0.00605 	   4.5707	 0.00092 	   4.5707	 0.00110 	1425444.8997	 0.00467 
	 511	961102.3818	 0.01474 	4805511.9092	 0.00284 	480551.1909	 0.00598 	   4.5796	 0.00092 	   4.5796	 0.00110 	1428237.1522	 0.00255 
	 512	962981.3699	 0.01472 	4814906.8493	 0.00284 	481490.6849	 0.00592 	   4.5886	 0.00092 	   4.5886	 0.00110 	1431029.4047	 0.00085 
	 513	964860.3579	 0.01471 	4824301.7895	 0.00284 	482430.1790	 0.00585 	   4.5975	 0.00092 	   4.5975	 0.00110 	1433821.6572	 0.00340 
	 514	966739.3459	 0.01470 	4833696.7297	 0.00284 	483369.6730	 0.00579 	   4.6065	 0.00092 	   4.6065	 0.00110 	1436613.9097	 0.00340 
	 515	968618.3340	 0.01468 	4843091.6699	 0.00284 	484309.1670	 0.00573 	   4.6154	 0.00093 	   4.6154	 0.00110 	1439406.1622	 0.00212 
	 516	970497.3220	 0.01467 	4852486.6101	 0.00284 	485248.6610	 0.00566 	   4.6244	 0.00093 	   4.6244	 0.00110 	1442198.4147	 0.00297 
	 517	972376.3101	 0.01465 	4861881.5503	 0.00284 	486188.1550	 0.00560 	   4.6334	 0.00093 	   4.6334	 0.00110 	1444990.6672	 0.00212 
	 518	974255.2981	 0.01464 	4871276.4905	 0.00284 	487127.6491	 0.00554 	   4.6423	 0.00093 	   4.6423	 0.00111 	1447782.9197	 0.00212 
	 519	976134.2861	 0.01463 	4880671.4307	 0.00284 	488067.1431	 0.00548 	   4.6513	 0.00093 	   4.6513	 0.00111 	1450575.1722	 0.00297 
	 520	978013.2742	 0.01461 	4890066.3709	 0.00284 	489006.6371	 0.00542 	   4.6602	 0.00093 	   4.6602	 0.00111 	1453367.4247	 0.00255 
	 521	979892.2622	 0.01460 	4899461.3111	 0.00284 	489946.1311	 0.00536 	   4.6692	 0.00093 	   4.6692	 0.00111 	1456159.6772	 0.00170 
	 522	981771.2503	 0.01459 	4908856.2513	 0.00284 	490885.6251	 0.00530 	   4.6781	 0.00093 	   4.6781	 0.00111 	1458951.9297	 0.00297 
	 523	983650.2383	 0.01457 	4918251.1915	 0.00284 	491825.1191	 0.00525 	   4.6871	 0.00093 	   4.6871	 0.00111 	1461744.1822	 0.00255 
	 524	985529.2263	 0.01456 	4927646.1317	 0.00284 	492764.6132	 0.00519 	   4.6960	 0.00094 	   4.6960	 0.00112 	1464536.4347	 0.00467 
	 525	987408.2144	 0.01454 	4937041.0719	 0.00284 	493704.1072	 0.00513 	   4.7050	 0.00094 	   4.7050	 0.00112 	1467328.6872	 0.00425 
	 526	989287.2024	 0.01453 	4946436.0121	 0.00284 	494643.6012	 0.00508 	   4.7139	 0.00094 	   4.7139	 0.00112 	1470120.9397	 0.00127 
	 527	991166.1905	 0.01452 	4955830.9523	 0.00284 	495583.0952	 0.00502 	   4.7229	 0.00094 	   4.7229	 0.00112 	1472913.1922	 0.00255 
	 528	993045.1785	 0.01450 	4965225.8924	 0.00284 	496522.5892	 0.00497 	   4.7318	 0.00094 	   4.7318	 0.00112 	1475705.4447	 0.00382 
	 529	994924.1665	 0.01449 	4974620.8326	 0.00284 	497462.0833	 0.00491 	   4.7408	 0.00094 	   4.7408	 0.00113 	1478497.6972	 0.00212 
	 530	996803.1546	 0.01448 	4984015.7728	 0.00284 	498401.5773	 0.00486 	   4.7497	 0.00094 	   4.7497	 0.00113 	1481289.9497	 0.00212 
	 531	998682.1426	 0.01446 	4993410.7130	 0.00284 	499341.0713	 0.00481 	   4.7587	 0.00094 	   4.7587	 0.00113 	1484082.2022	 0.00212 
	 532	1000561.1306	 0.01445 	5002805.6532	 0.00284 	500280.5653	 0.00475 	   4.7677	 0.00094 	   4.7677	 0.00113 	1486874.4547	 0.00170 
	 533	1002440.1187	 0.01444 	5012200.5934	 0.00284 	501220.0593	 0.00470 	   4.7766	 0.00094 	   4.7766	 0.00113 	1489666.7072	 0.00127 
	 534	1004319.1067	 0.01442 	5021595.5336	 0.00284 	502159.5534	 0.00465 	   4.7856	 0.00095 	   4.7856	 0.00112 	1492458.9597	 0.00212 
	 535	1006198.0948	 0.01441 	5030990.4738	 0.00284 	503099.0474	 0.00460 	   4.7945	 0.00095 	   4.7945	 0.00112 	1495251.2122	 0.00127 
	 536	1008077.0828	 0.01440 	5040385.4140	 0.00284 	504038.5414	 0.00455 	   4.8035	 0.00095 	   4.8035	 0.00112 	1498043.4647	 0.00170 
	 537	1009956.0708	 0.01438 	5049780.3542	 0.00284 	504978.0354	 0.00450 	   4.8124	 0.00095 	   4.8124	 0.00112 	1500835.7172	 0.00127 
	 538	1011835.0589	 0.01437 	5059175.2944	 0.00283 	505917.5294	 0.00445 	   4.8214	 0.00095 	   4.8214	 0.00112 	1503627.9697	 0.00212 
	 539	1013714.0469	 0.01436 	5068570.2346	 0.00283 	506857.0235	 0.00440 	   4.8303	 0.00095 	   4.8303	 0.00111 	1506420.2222	 0.00340 
	 540	1015593.0350	 0.01435 	5077965.1748	 0.00283 	507796.5175	 0.00435 	   4.8393	 0.00095 	   4.8393	 0.00111 	1509212.4746	 0.00212 
	 541	1017472.0230	 0.01433 	5087360.1150	 0.00283 	508736.0115	 0.00430 	   4.8482	 0.00095 	   4.8482	 0.00111 	1512004.7271	 0.00425 
	 542	1019351.0110	 0.01432 	5096755.0552	 0.00283 	509675.5055	 0.00426 	   4.8572	 0.00095 	   4.8572	 0.00111 	1514796.9796	 0.00340 
	 543	1021229.9991	 0.01431 	5106149.9954	 0.00283 	510614.9995	 0.00421 	   4.8661	 0.00096 	   4.8661	 0.00111 	1517589.2321	 0.00170 
	 544	1023108.9871	 0.01429 	5115544.9355	 0.00283 	511554.4936	 0.00416 	   4.8751	 0.00096 	   4.8751	 0.00111 	1520381.4846	 0.00382 
	 545	1024987.9751	 0.01428 	5124939.8757	 0.00283 	512493.9876	 0.00412 	   4.8840	 0.00096 	   4.8840	 0.00110 	1523173.7371	 0.00297 
	 546	1026866.9632	 0.01427 	5134334.8159	 0.00283 	513433.4816	 0.00407 	   4.8930	 0.00096 	   4.8930	 0.00110 	1525965.9896	 0.00085 
	 547	1028745.9512	 0.01426 	5143729.7561	 0.00283 	514372.9756	 0.00403 	   4.9020	 0.00096 	   4.9020	 0.00110 	1528758.2421	 0.00340 
	 548	1030624.9393	 0.01424 	5153124.6963	 0.00283 	515312.4696	 0.00398 	   4.9109	 0.00095 	   4.9109	 0.00110 	1531550.4946	 0.00212 
	 549	1032503.9273	 0.01423 	5162519.6365	 0.00283 	516251.9637	 0.00394 	   4.9199	 0.00095 	   4.9199	 0.00110 	1534342.7471	 0.00085 
	 550	1034382.9153	 0.01422 	5171914.5767	 0.00283 	517191.4577	 0.00390 	   4.9288	 0.00095 	   4.9288	 0.00110 	1537134.9996	 0.00170 
	 551	1036261.9034	 0.01421 	5181309.5169	 0.00283 	518130.9517	 0.00385 	   4.9378	 0.00095 	   4.9378	 0.00110 	1539927.2521	 0.00297 
	 552	1038140.8914	 0.01419 	5190704.4571	 0.00283 	519070.4457	 0.00381 	   4.9467	 0.00095 	   4.9467	 0.00110 	1542719.5046	 0.00170 
	 553	1040019.8795	 0.01418 	5200099.3973	 0.00283 	520009.9397	 0.00377 	   4.9557	 0.00094 	   4.9557	 0.00110 	1545511.7571	 0.00340 
	 554	1041898.8675	 0.01417 	5209494.3375	 0.00283 	520949.4337	 0.00373 	   4.9646	 0.00094 	   4.9646	 0.00110 	1548304.0096	 0.00212 
	 555	1043777.8555	 0.01416 	5218889.2777	 0.00283 	521888.9278	 0.00369 	   4.9736	 0.00094 	   4.9736	 0.00110 	1551096.2621	 0.00170 
	 556	1045656.8436	 0.01414 	5228284.2179	 0.00283 	522828.4218	 0.00365 	   4.9825	 0.00094 	   4.9825	 0.00110 	1553888.5146	 0.00212 
	 557	1047535.8316	 0.01413 	5237679.1581	 0.00283 	523767.9158	 0.00361 	   4.9915	 0.00094 	   4.9915	 0.00110 	1556680.7671	 0.00085 
	 558	1049414.8197	 0.01412 	5247074.0983	 0.00283 	524707.4098	 0.00357 	   5.0004	 0.00094 	   5.0004	 0.00110 	1559473.0196	 0.00212 
	 559	1051293.8077	 0.01411 	5256469.0385	 0.00283 	525646.9038	 0.00353 	   5.0094	 0.00093 	   5.0094	 0.00110 	1562265.2721	 0.00042 
	 560	1053172.7957	 0.01410 	5265863.9786	 0.00283 	526586.3979	 0.00349 	   5.0183	 0.00093 	   5.0183	 0.00110 	1565057.5246	 0.00255 
	 561	1055051.7838	 0.01408 	5275258.9188	 0.00283 	527525.8919	 0.00345 	   5.0273	 0.00093 	   5.0273	 0.00110 	1567849.7771	 0.00297 
	 562	1056930.7718	 0.01407 	5284653.8590	 0.00283 	528465.3859	 0.00341 	   5.0363	 0.00094 	   5.0363	 0.00110 	1570642.0296	 0.00042 
	 563	1058809.7598	 0.01406 	5294048.7992	 0.00283 	529404.8799	 0.00337 	   5.0452	 0.00094 	   5.0452	 0.00110 	1573434.2821	 0.00340 
	 564	1060688.7479	 0.01405 	5303443.7394	 0.00283 	530344.3739	 0.00334 	   5.0542	 0.00094 	   5.0542	 0.00110 	1576226.5346	 0.00170 
	 565	1062567.7359	 0.01403 	5312838.6796	 0.00283 	531283.8680	 0.00330 	   5.0631	 0.00094 	   5.0631	 0.00110 	1579018.7871	 0.00467 
	 566	1064446.7240	 0.01402 	5322233.6198	 0.00283 	532223.3620	 0.00326 	   5.0721	 0.00094 	   5.0721	 0.00110 	1581811.0396	 0.00340 
	 567	1066325.7120	 0.01401 	5331628.5600	 0.00283 	533162.8560	 0.00323 	   5.0810	 0.00094 	   5.0810	 0.00110 	1584603.2921	 0.00127 
	 568	1068204.7000	 0.01400 	5341023.5002	 0.00282 	534102.3500	 0.00319 	   5.0900	 0.00094 	   5.0900	 0.00110 	1587395.5446	 0.00170 
	 569	1070083.6881	 0.01399 	5350418.4404	 0.00282 	535041.8440	 0.00316 	   5.0989	 0.00095 	   5.0989	 0.00110 	1590187.7971	 0.00170 
	 570	1071962.6761	 0.01398 	5359813.3806	 0.00282 	535981.3381	 0.00312 	   5.1079	 0.00095 	   5.1079	 0.00110 	1592980.0496	 0.00340 
	 571	1073841.6642	 0.01396 	5369208.3208	 0.00282 	536920.8321	 0.00309 	   5.1168	 0.00095 	   5.1168	 0.00110 	1595772.3021	 0.00212 
	 572	1075720.6522	 0.01395 	5378603.2610	 0.00282 	537860.3261	 0.00305 	   5.1258	 0.00095 	   5.1258	 0.00110 	1598564.5546	 0.00212 
	 573	1077599.6402	 0.01394 	5387998.2012	 0.00282 	538799.8201	 0.00302 	   5.1347	 0.00095 	   5.1347	 0.00110 	1601356.8071	 0.00255 
	 574	1079478.6283	 0.01393 	5397393.1414	 0.00282 	539739.3141	 0.00299 	   5.1437	 0.00096 	   5.1437	 0.00111 	1604149.0595	 0.00127 
	 575	1081357.6163	 0.01392 	5406788.0816	 0.00282 	540678.8082	 0.00295 	   5.1527	 0.00096 	   5.1527	 0.00111 	1606941.3120	 0.00255 
	 576	1083236.6044	 0.01391 	5416183.0218	 0.00282 	541618.3022	 0.00292 	   5.1616	 0.00096 	   5.1616	 0.00111 	1609733.5645	 0.00297 
	 577	1085115.5924	 0.01389 	5425577.9619	 0.00282 	542557.7962	 0.00289 	   5.1706	 0.00096 	   5.1706	 0.00111 	1612525.8170	 0.00255 
	 578	1086994.5804	 0.01388 	5434972.9021	 0.00282 	543497.2902	 0.00286 	   5.1795	 0.00096 	   5.1795	 0.00111 	1615318.0695	 0.00255 
	 579	1088873.5685	 0.01387 	5444367.8423	 0.00282 	544436.7842	 0.00283 	   5.1885	 0.00096 	   5.1885	 0.00111 	1618110.3220	 0.00212 
	 580	1090752.5565	 0.01386 	5453762.7825	 0.00282 	545376.2783	 0.00279 	   5.1974	 0.00096 	   5.1974	 0.00111 	1620902.5745	 0.00212 
	 581	1092631.5445	 0.01385 	5463157.7227	 0.00282 	546315.7723	 0.00276 	   5.2064	 0.00096 	   5.2064	 0.00111 	1623694.8270	 0.00255 
	 582	1094510.5326	 0.01384 	5472552.6629	 0.00282 	547255.2663	 0.00273 	   5.2153	 0.00096 	   5.2153	 0.00111 	1626487.0795	 0.00127 
	 583	1096389.5206	 0.01382 	5481947.6031	 0.00282 	548194.7603	 0.00270 	   5.2243	 0.00096 	   5.2243	 0.00111 	1629279.3320	 0.00255 
	 584	1098268.5087	 0.01381 	5491342.5433	 0.00282 	549134.2543	 0.00267 	   5.2332	 0.00096 	   5.2332	 0.00111 	1632071.5845	 0.00042 
	 585	1100147.4967	 0.01380 	5500737.4835	 0.00282 	550073.7483	 0.00264 	   5.2422	 0.00096 	   5.2422	 0.00111 	1634863.8370	 0.00127 
	 586	1102026.4847	 0.01379 	5510132.4237	 0.00282 	551013.2424	 0.00261 	   5.2511	 0.00096 	   5.2511	 0.00111 	1637656.0895	 0.00127 
	 587	1103905.4728	 0.01378 	5519527.3639	 0.00282 	551952.7364	 0.00259 	   5.2601	 0.00096 	   5.2601	 0.00111 	1640448.3420	 0.00170 
	 588	1105784.4608	 0.01377 	5528922.3041	 0.00282 	552892.2304	 0.00256 	   5.2690	 0.00096 	   5.2690	 0.00111 	1643240.5945	 0.00340 
	 589	1107663.4489	 0.01376 	5538317.2443	 0.00282 	553831.7244	 0.00253 	   5.2780	 0.00096 	   5.2780	 0.00111 	1646032.8470	 0.00127 
	 590	1109542.4369	 0.01375 	5547712.1845	 0.00282 	554771.2184	 0.00250 	   5.2870	 0.00096 	   5.2870	 0.00111 	1648825.0995	 0.00212 
	 591	1111421.4249	 0.01374 	5557107.1247	 0.00282 	555710.7125	 0.00247 	   5.2959	 0.00096 	   5.2959	 0.00111 	1651617.3520	 0.00297 
	 592	1113300.4130	 0.01372 	5566502.0649	 0.00282 	556650.2065	 0.00245 	   5.3049	 0.00095 	   5.3049	 0.00111 	1654409.6045	 0.00340 
	 593	1115179.4010	 0.01371 	5575897.0050	 0.00282 	557589.7005	 0.00242 	   5.3138	 0.00095 	   5.3138	 0.00111 	1657201.8570	 0.00212 
	 594	1117058.3890	 0.01370 	5585291.9452	 0.00282 	558529.1945	 0.00239 	   5.3228	 0.00095 	   5.3228	 0.00111 	1659994.1095	 0.00212 
	 595	1118937.3771	 0.01369 	5594686.8854	 0.00282 	559468.6885	 0.00237 	   5.3317	 0.00095 	   5.3317	 0.00111 	1662786.3620	 0.00170 
	 596	1120816.3651	 0.01368 	5604081.8256	 0.00282 	560408.1826	 0.00234 	   5.3407	 0.00094 	   5.3407	 0.00111 	1665578.6145	 0.00170 
	 597	1122695.3532	 0.01367 	5613476.7658	 0.00282 	561347.6766	 0.00231 	   5.3496	 0.00094 	   5.3496	 0.00111 	1668370.8670	 0.00425 
	 598	1124574.3412	 0.01366 	5622871.7060	 0.00282 	562287.1706	 0.00229 	   5.3586	 0.00094 	   5.3586	 0.00111 	1671163.1195	 0.00212 
	 599	1126453.3292	 0.01365 	5632266.6462	 0.00282 	563226.6646	 0.00226 	   5.3675	 0.00094 	   5.3675	 0.00111 	1673955.3720	 0.00340 
	 600	1128332.3173	 0.01364 	5641661.5864	 0.00282 	564166.1586	 0.00224 	   5.3765	 0.00093 	   5.3765	 0.00111 	1676747.6245	 0.00085 
	 601	1130211.3053	 0.01363 	5651056.5266	 0.00282 	565105.6527	 0.00221 	   5.3854	 0.00093 	   5.3854	 0.00110 	1679539.8770	 0.00212 
	 602	1132090.2934	 0.01362 	5660451.4668	 0.00281 	566045.1467	 0.00219 	   5.3944	 0.00093 	   5.3944	 0.00110 	1682332.1295	 0.00127 
	 603	1133969.2814	 0.01360 	5669846.4070	 0.00281 	566984.6407	 0.00217 	   5.4033	 0.00093 	   5.4033	 0.00110 	1685124.3820	 0.00212 
	 604	1135848.2694	 0.01359 	5679241.3472	 0.00281 	567924.1347	 0.00214 	   5.4123	 0.00093 	   5.4123	 0.00110 	1687916.6345	 0.00212 
	 605	1137727.2575	 0.01358 	5688636.2874	 0.00281 	568863.6287	 0.00212 	   5.4213	 0.00093 	   5.4213	 0.00110 	1690708.8870	 0.00085 
	 606	1139606.2455	 0.01357 	5698031.2276	 0.00281 	569803.1228	 0.00209 	   5.4302	 0.00093 	   5.4302	 0.00110 	1693501.1395	 0.00340 
	 607	1141485.2336	 0.01356 	5707426.1678	 0.00281 	570742.6168	 0.00207 	   5.4392	 0.00092 	   5.4392	 0.00110 	1696293.3919	 0.00297 
	 608	1143364.2216	 0.01355 	5716821.1080	 0.00281 	571682.1108	 0.00205 	   5.4481	 0.00092 	   5.4481	 0.00110 	1699085.6444	 0.00127 
	 609	1145243.2096	 0.01354 	5726216.0481	 0.00281 	572621.6048	 0.00203 	   5.4571	 0.00092 	   5.4571	 0.00110 	1701877.8969	 0.00127 
	 610	1147122.1977	 0.01353 	5735610.9883	 0.00281 	573561.0988	 0.00200 	   5.4660	 0.00092 	   5.4660	 0.00110 	1704670.1494	 0.00340 
	 611	1149001.1857	 0.01352 	5745005.9285	 0.00281 	574500.5929	 0.00198 	   5.4750	 0.00092 	   5.4750	 0.00110 	1707462.4019	 0.00170 
	 612	1150880.1737	 0.01351 	5754400.8687	 0.00281 	575440.0869	 0.00196 	   5.4839	 0.00092 	   5.4839	 0.00110 	1710254.6544	 0.00297 
	 613	1152759.1618	 0.01350 	5763795.8089	 0.00281 	576379.5809	 0.00194 	   5.4929	 0.00092 	   5.4929	 0.00109 	1713046.9069	 0.00042 
	 614	1154638.1498	 0.01349 	5773190.7491	 0.00281 	577319.0749	 0.00192 	   5.5018	 0.00092 	   5.5018	 0.00109 	1715839.1594	 0.00170 
	 615	1156517.1379	 0.01348 	5782585.6893	 0.00281 	578258.5689	 0.00190 	   5.5108	 0.00092 	   5.5108	 0.00109 	1718631.4119	 0.00170 
	 616	1158396.1259	 0.01347 	5791980.6295	 0.00281 	579198.0630	 0.00188 	   5.5197	 0.00092 	   5.5197	 0.00109 	1721423.6644	 0.00212 
	 617	1160275.1139	 0.01346 	5801375.5697	 0.00281 	580137.5570	 0.00186 	   5.5287	 0.00092 	   5.5287	 0.00109 	1724215.9169	 0.00042 
	 618	1162154.1020	 0.01345 	5810770.5099	 0.00281 	581077.0510	 0.00183 	   5.5376	 0.00092 	   5.5376	 0.00109 	1727008.1694	 0.00127 
	 619	1164033.0900	 0.01344 	5820165.4501	 0.00281 	582016.5450	 0.00181 	   5.5466	 0.00092 	   5.5466	 0.00109 	1729800.4219	 0.00042 
	 620	1165912.0781	 0.01343 	5829560.3903	 0.00281 	582956.0390	 0.00179 	   5.5556	 0.00092 	   5.5556	 0.00109 	1732592.6744	 0.00212 
	 621	1167791.0661	 0.01342 	5838955.3305	 0.00281 	583895.5330	 0.00178 	   5.5645	 0.00092 	   5.5645	 0.00109 	1735384.9269	 0.00340 
	 622	1169670.0541	 0.01341 	5848350.2707	 0.00281 	584835.0271	 0.00176 	   5.5735	 0.00092 	   5.5735	 0.00109 	1738177.1794	 0.00297 
	 623	1171549.0422	 0.01340 	5857745.2109	 0.00281 	585774.5211	 0.00174 	   5.5824	 0.00092 	   5.5824	 0.00109 	1740969.4319	 0.00170 
	 624	1173428.0302	 0.01339 	5867140.1511	 0.00281 	586714.0151	 0.00172 	   5.5914	 0.00092 	   5.5914	 0.00109 	1743761.6844	 0.00212 
	 625	1175307.0182	 0.01338 	5876535.0912	 0.00281 	587653.5091	 0.00170 	   5.6003	 0.00092 	   5.6003	 0.00109 	1746553.9369	 0.00297 
	 626	1177186.0063	 0.01337 	5885930.0314	 0.00281 	588593.0031	 0.00168 	   5.6093	 0.00092 	   5.6093	 0.00108 	1749346.1894	 0.00212 
	 627	1179064.9943	 0.01336 	5895324.9716	 0.00281 	589532.4972	 0.00166 	   5.6182	 0.00093 	   5.6182	 0.00108 	1752138.4419	 0.00340 
	 628	1180943.9824	 0.01335 	5904719.9118	 0.00281 	590471.9912	 0.00164 	   5.6272	 0.00093 	   5.6272	 0.00108 	1754930.6944	 0.00170 
	 629	1182822.9704	 0.01334 	5914114.8520	 0.00281 	591411.4852	 0.00163 	   5.6361	 0.00093 	   5.6361	 0.00108 	1757722.9469	 0.00127 
	 630	1184701.9584	 0.01333 	5923509.7922	 0.00281 	592350.9792	 0.00161 	   5.6451	 0.00093 	   5.6451	 0.00108 	1760515.1994	 0.00212 
	 631	1186580.9465	 0.01332 	5932904.7324	 0.00281 	593290.4732	 0.00159 	   5.6540	 0.00093 	   5.6540	 0.00108 	1763307.4519	 0.00127 
	 632	1188459.9345	 0.01331 	5942299.6726	 0.00281 	594229.9673	 0.00157 	   5.6630	 0.00094 	   5.6630	 0.00108 	1766099.7044	 0.00340 
	 633	1190338.9226	 0.01330 	5951694.6128	 0.00281 	595169.4613	 0.00156 	   5.6719	 0.00094 	   5.6719	 0.00108 	1768891.9569	 0.00170 
	 634	1192217.9106	 0.01329 	5961089.5530	 0.00281 	596108.9553	 0.00154 	   5.6809	 0.00094 	   5.6809	 0.00107 	1771684.2094	 0.00255 
	 635	1194096.8986	 0.01328 	5970484.4932	 0.00281 	597048.4493	 0.00152 	   5.6899	 0.00094 	   5.6899	 0.00107 	1774476.4619	 0.00170 
	 636	1195975.8867	 0.01327 	5979879.4334	 0.00281 	597987.9433	 0.00151 	   5.6988	 0.00094 	   5.6988	 0.00107 	1777268.7144	 0.00127 
	 637	1197854.8747	 0.01326 	5989274.3736	 0.00281 	598927.4374	 0.00149 	   5.7078	 0.00094 	   5.7078	 0.00107 	1780060.9669	 0.00170 
	 638	1199733.8628	 0.01325 	5998669.3138	 0.00281 	599866.9314	 0.00147 	   5.7167	 0.00094 	   5.7167	 0.00106 	1782853.2194	 0.00085 
	 639	1201612.8508	 0.01324 	6008064.2540	 0.00281 	600806.4254	 0.00146 	   5.7257	 0.00094 	   5.7257	 0.00106 	1785645.4719	 0.00297 
	 640	1203491.8388	 0.01323 	6017459.1942	 0.00281 	601745.9194	 0.00144 	   5.7346	 0.00094 	   5.7346	 0.00106 	1788437.7244	 0.00085 
	 641	1205370.8269	 0.01322 	6026854.1344	 0.00280 	602685.4134	 0.00143 	   5.7436	 0.00094 	   5.7436	 0.00106 	1791229.9768	 0.00340 
	 642	1207249.8149	 0.01321 	6036249.0745	 0.00280 	603624.9075	 0.00141 	   5.7525	 0.00094 	   5.7525	 0.00106 	1794022.2293	 0.00212 
	 643	1209128.8029	 0.01320 	6045644.0147	 0.00280 	604564.4015	 0.00139 	   5.7615	 0.00094 	   5.7615	 0.00106 	1796814.4818	 0.00170 
	 644	1211007.7910	 0.01319 	6055038.9549	 0.00280 	605503.8955	 0.00138 	   5.7704	 0.00094 	   5.7704	 0.00106 	1799606.7343	 0.00340 
	 645	1212886.7790	 0.01318 	6064433.8951	 0.00280 	606443.3895	 0.00136 	   5.7794	 0.00094 	   5.7794	 0.00105 	1802398.9868	 0.00170 
	 646	1214765.7671	 0.01317 	6073828.8353	 0.00280 	607382.8835	 0.00135 	   5.7883	 0.00094 	   5.7883	 0.00105 	1805191.2393	 0.00085 
	 647	1216644.7551	 0.01316 	6083223.7755	 0.00280 	608322.3776	 0.00134 	   5.7973	 0.00094 	   5.7973	 0.00105 	1807983.4918	 0.00170 
	 648	1218523.7431	 0.01316 	6092618.7157	 0.00280 	609261.8716	 0.00132 	   5.8062	 0.00094 	   5.8062	 0.00105 	1810775.7443	 0.00042 
	 649	1220402.7312	 0.01315 	6102013.6559	 0.00280 	610201.3656	 0.00131 	   5.8152	 0.00094 	   5.8152	 0.00105 	1813567.9968	 0.00170 
	 650	1222281.7192	 0.01314 	6111408.5961	 0.00280 	611140.8596	 0.00129 	   5.8242	 0.00094 	   5.8242	 0.00105 	1816360.2493	 0.00170 
	 651	1224160.7073	 0.01313 	6120803.5363	 0.00280 	612080.3536	 0.00128 	   5.8331	 0.00094 	   5.8331	 0.00105 	1819152.5018	 0.00255 
	 652	1226039.6953	 0.01312 	6130198.4765	 0.00280 	613019.8476	 0.00126 	   5.8421	 0.00094 	   5.8421	 0.00105 	1821944.7543	 0.00127 
	 653	1227918.6833	 0.01311 	6139593.4167	 0.00280 	613959.3417	 0.00125 	   5.8510	 0.00093 	   5.8510	 0.00104 	1824737.0068	 0.00170 
	 654	1229797.6714	 0.01310 	6148988.3569	 0.00280 	614898.8357	 0.00124 	   5.8600	 0.00093 	   5.8600	 0.00104 	1827529.2593	 0.00212 
	 655	1231676.6594	 0.01309 	6158383.2971	 0.00280 	615838.3297	 0.00122 	   5.8689	 0.00093 	   5.8689	 0.00104 	1830321.5118	 0.00170 
	 656	1233555.6475	 0.01308 	6167778.2373	 0.00280 	616777.8237	 0.00121 	   5.8779	 0.00093 	   5.8779	 0.00104 	1833113.7643	 0.00170 
	 657	1235434.6355	 0.01307 	6177173.1775	 0.00280 	617717.3177	 0.00120 	   5.8868	 0.00093 	   5.8868	 0.00104 	1835906.0168	 0.00340 
	 658	1237313.6235	 0.01306 	6186568.1176	 0.00280 	618656.8118	 0.00118 	   5.8958	 0.00092 	   5.8958	 0.00103 	1838698.2693	 0.00000 
	 659	1239192.6116	 0.01305 	6195963.0578	 0.00280 	619596.3058	 0.00117 	   5.9047	 0.00092 	   5.9047	 0.00103 	1841490.5218	 0.00170 
	 660	1241071.5996	 0.01305 	6205357.9980	 0.00280 	620535.7998	 0.00116 	   5.9137	 0.00092 	   5.9137	 0.00103 	1844282.7743	 0.00085 
	 661	1242950.5876	 0.01304 	6214752.9382	 0.00280 	621475.2938	 0.00115 	   5.9226	 0.00092 	   5.9226	 0.00103 	1847075.0268	 0.00085 
	 662	1244829.5757	 0.01303 	6224147.8784	 0.00280 	622414.7878	 0.00113 	   5.9316	 0.00092 	   5.9316	 0.00103 	1849867.2793	 0.00085 
	 663	1246708.5637	 0.01302 	6233542.8186	 0.00280 	623354.2819	 0.00112 	   5.9405	 0.00092 	   5.9405	 0.00102 	1852659.5318	 0.00000 
	 664	1248587.5518	 0.01301 	6242937.7588	 0.00280 	624293.7759	 0.00111 	   5.9495	 0.00092 	   5.9495	 0.00102 	1855451.7843	 0.00170 
	 665	1250466.5398	 0.01300 	6252332.6990	 0.00280 	625233.2699	 0.00110 	   5.9585	 0.00092 	   5.9585	 0.00102 	1858244.0368	 0.00170 
	 666	1252345.5278	 0.01299 	6261727.6392	 0.00280 	626172.7639	 0.00109 	   5.9674	 0.00092 	   5.9674	 0.00102 	1861036.2893	 0.00255 
	 667	1254224.5159	 0.01298 	6271122.5794	 0.00280 	627112.2579	 0.00108 	   5.9764	 0.00092 	   5.9764	 0.00102 	1863828.5418	 0.00255 
	 668	1256103.5039	 0.01297 	6280517.5196	 0.00280 	628051.7520	 0.00106 	   5.9853	 0.00092 	   5.9853	 0.00102 	1866620.7943	 0.00170 
	 669	1257982.4920	 0.01297 	6289912.4598	 0.00280 	628991.2460	 0.00105 	   5.9943	 0.00092 	   5.9943	 0.00102 	1869413.0468	 0.00042 
	 670	1259861.4800	 0.01296 	6299307.4000	 0.00280 	629930.7400	 0.00104 	   6.0032	 0.00092 	   6.0032	 0.00102 	1872205.2993	 0.00127 
	 671	1261740.4680	 0.01295 	6308702.3402	 0.00280 	630870.2340	 0.00103 	   6.0122	 0.00092 	   6.0122	 0.00102 	1874997.5518	 0.00212 
	 672	1263619.4561	 0.01294 	6318097.2804	 0.00280 	631809.7280	 0.00102 	   6.0211	 0.00092 	   6.0211	 0.00102 	1877789.8043	 0.00212 
	 673	1265498.4441	 0.01293 	6327492.2206	 0.00280 	632749.2221	 0.00101 	   6.0301	 0.00092 	   6.0301	 0.00102 	1880582.0568	 0.00127 
	 674	1267377.4321	 0.01292 	6336887.1607	 0.00280 	633688.7161	 0.00100 	   6.0390	 0.00093 	   6.0390	 0.00102 	1883374.3093	 0.00297 
	 675	1269256.4202	 0.01291 	6346282.1009	 0.00280 	634628.2101	 0.00099 	   6.0480	 0.00093 	   6.0480	 0.00102 	1886166.5617	 0.00170 
	 676	1271135.4082	 0.01291 	6355677.0411	 0.00280 	635567.7041	 0.00098 	   6.0569	 0.00093 	   6.0569	 0.00102 	1888958.8142	 0.00340 
	 677	1273014.3963	 0.01290 	6365071.9813	 0.00280 	636507.1981	 0.00097 	   6.0659	 0.00093 	   6.0659	 0.00101 	1891751.0667	 0.00340 
	 678	1274893.3843	 0.01289 	6374466.9215	 0.00280 	637446.6922	 0.00096 	   6.0748	 0.00093 	   6.0748	 0.00101 	1894543.3192	 0.00255 
	 679	1276772.3723	 0.01288 	6383861.8617	 0.00280 	638386.1862	 0.00095 	   6.0838	 0.00093 	   6.0838	 0.00101 	1897335.5717	 0.00042 
	 680	1278651.3604	 0.01287 	6393256.8019	 0.00280 	639325.6802	 0.00094 	   6.0928	 0.00093 	   6.0928	 0.00101 	1900127.8242	 0.00170 
	 681	1280530.3484	 0.01286 	6402651.7421	 0.00280 	640265.1742	 0.00093 	   6.1017	 0.00093 	   6.1017	 0.00101 	1902920.0767	 0.00255 
	 682	1282409.3365	 0.01285 	6412046.6823	 0.00280 	641204.6682	 0.00092 	   6.1107	 0.00093 	   6.1107	 0.00101 	1905712.3292	 0.00297 
	 683	1284288.3245	 0.01285 	6421441.6225	 0.00280 	642144.1622	 0.00091 	   6.1196	 0.00093 	   6.1196	 0.00100 	1908504.5817	 0.00085 
	 684	1286167.3125	 0.01284 	6430836.5627	 0.00280 	643083.6563	 0.00090 	   6.1286	 0.00093 	   6.1286	 0.00100 	1911296.8342	 0.00042 
	 685	1288046.3006	 0.01283 	6440231.5029	 0.00280 	644023.1503	 0.00089 	   6.1375	 0.00093 	   6.1375	 0.00100 	1914089.0867	 0.00085 
	 686	1289925.2886	 0.01282 	6449626.4431	 0.00279 	644962.6443	 0.00088 	   6.1465	 0.00093 	   6.1465	 0.00100 	1916881.3392	 0.00085 
	 687	1291804.2767	 0.01281 	6459021.3833	 0.00279 	645902.1383	 0.00087 	   6.1554	 0.00093 	   6.1554	 0.00100 	1919673.5917	 0.00212 
	 688	1293683.2647	 0.01280 	6468416.3235	 0.00279 	646841.6323	 0.00086 	   6.1644	 0.00093 	   6.1644	 0.00099 	1922465.8442	 0.00085 
	 689	1295562.2527	 0.01280 	6477811.2637	 0.00279 	647781.1264	 0.00085 	   6.1733	 0.00093 	   6.1733	 0.00099 	1925258.0967	 0.00297 
	 690	1297441.2408	 0.01279 	6487206.2038	 0.00279 	648720.6204	 0.00084 	   6.1823	 0.00093 	   6.1823	 0.00099 	1928050.3492	 0.00297 
	 691	1299320.2288	 0.01278 	6496601.1440	 0.00279 	649660.1144	 0.00083 	   6.1912	 0.00093 	   6.1912	 0.00099 	1930842.6017	 0.00042 
	 692	1301199.2168	 0.01277 	6505996.0842	 0.00279 	650599.6084	 0.00082 	   6.2002	 0.00093 	   6.2002	 0.00099 	1933634.8542	 0.00212 
	 693	1303078.2049	 0.01276 	6515391.0244	 0.00279 	651539.1024	 0.00082 	   6.2091	 0.00093 	   6.2091	 0.00099 	1936427.1067	 0.00085 
	 694	1304957.1929	 0.01275 	6524785.9646	 0.00279 	652478.5965	 0.00081 	   6.2181	 0.00093 	   6.2181	 0.00099 	1939219.3592	 0.00212 
	 695	1306836.1810	 0.01275 	6534180.9048	 0.00279 	653418.0905	 0.00080 	   6.2271	 0.00093 	   6.2271	 0.00099 	1942011.6117	 0.00255 
	 696	1308715.1690	 0.01274 	6543575.8450	 0.00279 	654357.5845	 0.00079 	   6.2360	 0.00093 	   6.2360	 0.00099 	1944803.8642	 0.00042 
	 697	1310594.1570	 0.01273 	6552970.7852	 0.00279 	655297.0785	 0.00078 	   6.2450	 0.00093 	   6.2450	 0.00098 	1947596.1167	 0.00170 
	 698	1312473.1451	 0.01272 	6562365.7254	 0.00279 	656236.5725	 0.00077 	   6.2539	 0.00093 	   6.2539	 0.00098 	1950388.3692	 0.00127 
	 699	1314352.1331	 0.01271 	6571760.6656	 0.00279 	657176.0666	 0.00077 	   6.2629	 0.00093 	   6.2629	 0.00098 	1953180.6217	 0.00297 
	 700	1316231.1212	 0.01271 	6581155.6058	 0.00279 	658115.5606	 0.00076 	   6.2718	 0.00092 	   6.2718	 0.00098 	1955972.8742	 0.00127 
	 701	1318110.1092	 0.01270 	6590550.5460	 0.00279 	659055.0546	 0.00075 	   6.2808	 0.00092 	   6.2808	 0.00098 	1958765.1267	 0.00170 
	 702	1319989.0972	 0.01269 	6599945.4862	 0.00279 	659994.5486	 0.00074 	   6.2897	 0.00092 	   6.2897	 0.00098 	1961557.3792	 0.00127 
	 703	1321868.0853	 0.01268 	6609340.4264	 0.00279 	660934.0426	 0.00073 	   6.2987	 0.00092 	   6.2987	 0.00098 	1964349.6317	 0.00170 
	 704	1323747.0733	 0.01267 	6618735.3666	 0.00279 	661873.5367	 0.00073 	   6.3076	 0.00092 	   6.3076	 0.00098 	1967141.8842	 0.00127 
	 705	1325626.0614	 0.01267 	6628130.3068	 0.00279 	662813.0307	 0.00072 	   6.3166	 0.00092 	   6.3166	 0.00097 	1969934.1367	 0.00297 
	 706	1327505.0494	 0.01266 	6637525.2470	 0.00279 	663752.5247	 0.00071 	   6.3255	 0.00092 	   6.3255	 0.00097 	1972726.3892	 0.00170 
	 707	1329384.0374	 0.01265 	6646920.1871	 0.00279 	664692.0187	 0.00070 	   6.3345	 0.00092 	   6.3345	 0.00097 	1975518.6417	 0.00170 
	 708	1331263.0255	 0.01264 	6656315.1273	 0.00279 	665631.5127	 0.00070 	   6.3434	 0.00092 	   6.3434	 0.00097 	1978310.8942	 0.00085 
	 709	1333142.0135	 0.01264 	6665710.0675	 0.00279 	666571.0068	 0.00069 	   6.3524	 0.00092 	   6.3524	 0.00097 	1981103.1466	 0.00085 
	 710	1335021.0015	 0.01263 	6675105.0077	 0.00279 	667510.5008	 0.00068 	   6.3614	 0.00091 	   6.3614	 0.00096 	1983895.3991	 0.00127 
	 711	1336899.9896	 0.01262 	6684499.9479	 0.00279 	668449.9948	 0.00068 	   6.3703	 0.00091 	   6.3703	 0.00096 	1986687.6516	 0.00085 
	 712	1338778.9776	 0.01261 	6693894.8881	 0.00279 	669389.4888	 0.00067 	   6.3793	 0.00091 	   6.3793	 0.00096 	1989479.9041	 0.00212 
	 713	1340657.9657	 0.01260 	6703289.8283	 0.00279 	670328.9828	 0.00066 	   6.3882	 0.00091 	   6.3882	 0.00096 	1992272.1566	 0.00170 
	 714	1342536.9537	 0.01260 	6712684.7685	 0.00279 	671268.4769	 0.00066 	   6.3972	 0.00091 	   6.3972	 0.00096 	1995064.4091	 0.00127 
	 715	1344415.9417	 0.01259 	6722079.7087	 0.00279 	672207.9709	 0.00065 	   6.4061	 0.00091 	   6.4061	 0.00095 	1997856.6616	 0.00042 
	 716	1346294.9298	 0.01258 	6731474.6489	 0.00279 	673147.4649	 0.00064 	   6.4151	 0.00091 	   6.4151	 0.00095 	2000648.9141	 0.00255 
	 717	1348173.9178	 0.01257 	6740869.5891	 0.00279 	674086.9589	 0.00064 	   6.4240	 0.00091 	   6.4240	 0.00095 	2003441.1666	 0.00297 
	 718	1350052.9059	 0.01257 	6750264.5293	 0.00279 	675026.4529	 0.00063 	   6.4330	 0.00091 	   6.4330	 0.00095 	2006233.4191	 0.00212 
	 719	1351931.8939	 0.01256 	6759659.4695	 0.00279 	675965.9469	 0.00062 	   6.4419	 0.00091 	   6.4419	 0.00095 	2009025.6716	 0.00127 
	 720	1353810.8819	 0.01255 	6769054.4097	 0.00279 	676905.4410	 0.00062 	   6.4509	 0.00091 	   6.4509	 0.00095 	2011817.9241	 0.00255 
	 721	1355689.8700	 0.01254 	6778449.3499	 0.00279 	677844.9350	 0.00061 	   6.4598	 0.00091 	   6.4598	 0.00094 	2014610.1766	 0.00170 
	 722	1357568.8580	 0.01254 	6787844.2901	 0.00279 	678784.4290	 0.00060 	   6.4688	 0.00091 	   6.4688	 0.00094 	2017402.4291	 0.00170 
	 723	1359447.8460	 0.01253 	6797239.2302	 0.00279 	679723.9230	 0.00060 	   6.4777	 0.00091 	   6.4777	 0.00094 	2020194.6816	 0.00000 
	 724	1361326.8341	 0.01252 	6806634.1704	 0.00279 	680663.4170	 0.00059 	   6.4867	 0.00091 	   6.4867	 0.00094 	2022986.9341	 0.00255 
	 725	1363205.8221	 0.01251 	6816029.1106	 0.00279 	681602.9111	 0.00059 	   6.4957	 0.00091 	   6.4957	 0.00094 	2025779.1866	 0.00042 
	 726	1365084.8102	 0.01251 	6825424.0508	 0.00279 	682542.4051	 0.00058 	   6.5046	 0.00091 	   6.5046	 0.00094 	2028571.4391	 0.00085 
	 727	1366963.7982	 0.01250 	6834818.9910	 0.00279 	683481.8991	 0.00057 	   6.5136	 0.00090 	   6.5136	 0.00093 	2031363.6916	 0.00085 
	 728	1368842.7862	 0.01249 	6844213.9312	 0.00279 	684421.3931	 0.00057 	   6.5225	 0.00090 	   6.5225	 0.00093 	2034155.9441	 0.00170 
	 729	1370721.7743	 0.01248 	6853608.8714	 0.00279 	685360.8871	 0.00056 	   6.5315	 0.00090 	   6.5315	 0.00093 	2036948.1966	 0.00085 
	 730	1372600.7623	 0.01248 	6863003.8116	 0.00279 	686300.3812	 0.00056 	   6.5404	 0.00090 	   6.5404	 0.00093 	2039740.4491	 0.00000 
	 731	1374479.7504	 0.01247 	6872398.7518	 0.00279 	687239.8752	 0.00055 	   6.5494	 0.00090 	   6.5494	 0.00093 	2042532.7016	 0.00170 
	 732	1376358.7384	 0.01246 	6881793.6920	 0.00279 	688179.3692	 0.00055 	   6.5583	 0.00090 	   6.5583	 0.00093 	2045324.9541	 0.00042 
	 733	1378237.7264	 0.01245 	6891188.6322	 0.00279 	689118.8632	 0.00054 	   6.5673	 0.00090 	   6.5673	 0.00093 	2048117.2066	 0.00085 
	 734	1380116.7145	 0.01245 	6900583.5724	 0.00279 	690058.3572	 0.00054 	   6.5762	 0.00089 	   6.5762	 0.00093 	2050909.4591	 0.00170 
	 735	1381995.7025	 0.01244 	6909978.5126	 0.00279 	690997.8513	 0.00053 	   6.5852	 0.00089 	   6.5852	 0.00092 	2053701.7116	 0.00127 
	 736	1383874.6906	 0.01243 	6919373.4528	 0.00279 	691937.3453	 0.00052 	   6.5941	 0.00089 	   6.5941	 0.00092 	2056493.9641	 0.00212 
	 737	1385753.6786	 0.01243 	6928768.3930	 0.00279 	692876.8393	 0.00052 	   6.6031	 0.00089 	   6.6031	 0.00092 	2059286.2166	 0.00085 
	 738	1387632.6666	 0.01242 	6938163.3332	 0.00279 	693816.3333	 0.00051 	   6.6120	 0.00089 	   6.6120	 0.00092 	2062078.4691	 0.00212 
	 739	1389511.6547	 0.01241 	6947558.2733	 0.00278 	694755.8273	 0.00051 	   6.6210	 0.00089 	   6.6210	 0.00092 	2064870.7216	 0.00170 
	 740	1391390.6427	 0.01240 	6956953.2135	 0.00278 	695695.3214	 0.00050 	   6.6300	 0.00089 	   6.6300	 0.00092 	2067662.9741	 0.00255 
	 741	1393269.6307	 0.01240 	6966348.1537	 0.00278 	696634.8154	 0.00050 	   6.6389	 0.00089 	   6.6389	 0.00092 	2070455.2266	 0.00212 
	 742	1395148.6188	 0.01239 	6975743.0939	 0.00278 	697574.3094	 0.00049 	   6.6479	 0.00089 	   6.6479	 0.00092 	2073247.4790	 0.00085 
	 743	1397027.6068	 0.01238 	6985138.0341	 0.00278 	698513.8034	 0.00049 	   6.6568	 0.00089 	   6.6568	 0.00092 	2076039.7315	 0.00170 
	 744	1398906.5949	 0.01238 	6994532.9743	 0.00278 	699453.2974	 0.00049 	   6.6658	 0.00089 	   6.6658	 0.00092 	2078831.9840	 0.00085 
	 745	1400785.5829	 0.01237 	7003927.9145	 0.00278 	700392.7915	 0.00048 	   6.6747	 0.00089 	   6.6747	 0.00092 	2081624.2365	 0.00085 
	 746	1402664.5709	 0.01236 	7013322.8547	 0.00278 	701332.2855	 0.00048 	   6.6837	 0.00089 	   6.6837	 0.00092 	2084416.4890	 0.00085 
	 747	1404543.5590	 0.01235 	7022717.7949	 0.00278 	702271.7795	 0.00047 	   6.6926	 0.00089 	   6.6926	 0.00092 	2087208.7415	 0.00340 
	 748	1406422.5470	 0.01235 	7032112.7351	 0.00278 	703211.2735	 0.00047 	   6.7016	 0.00089 	   6.7016	 0.00091 	2090000.9940	 0.00042 
	 749	1408301.5351	 0.01234 	7041507.6753	 0.00278 	704150.7675	 0.00046 	   6.7105	 0.00089 	   6.7105	 0.00091 	2092793.2465	 0.00127 
	 750	1410180.5231	 0.01233 	7050902.6155	 0.00278 	705090.2615	 0.00046 	   6.7195	 0.00089 	   6.7195	 0.00091 	2095585.4990	 0.00170 
	 751	1412059.5111	 0.01233 	7060297.5557	 0.00278 	706029.7556	 0.00045 	   6.7284	 0.00089 	   6.7284	 0.00091 	2098377.7515	 0.00127 
	 752	1413938.4992	 0.01232 	7069692.4959	 0.00278 	706969.2496	 0.00045 	   6.7374	 0.00089 	   6.7374	 0.00091 	2101170.0040	 0.00085 
	 753	1415817.4872	 0.01231 	7079087.4361	 0.00278 	707908.7436	 0.00044 	   6.7463	 0.00089 	   6.7463	 0.00091 	2103962.2565	 0.00127 
	 754	1417696.4753	 0.01231 	7088482.3763	 0.00278 	708848.2376	 0.00044 	   6.7553	 0.00089 	   6.7553	 0.00091 	2106754.5090	 0.00170 
	 755	1419575.4633	 0.01230 	7097877.3164	 0.00278 	709787.7316	 0.00044 	   6.7643	 0.00089 	   6.7643	 0.00090 	2109546.7615	 0.00170 
	 756	1421454.4513	 0.01229 	7107272.2566	 0.00278 	710727.2257	 0.00043 	   6.7732	 0.00089 	   6.7732	 0.00090 	2112339.0140	 0.00000 
	 757	1423333.4394	 0.01229 	7116667.1968	 0.00278 	711666.7197	 0.00043 	   6.7822	 0.00089 	   6.7822	 0.00090 	2115131.2665	 0.00085 
	 758	1425212.4274	 0.01228 	7126062.1370	 0.00278 	712606.2137	 0.00042 	   6.7911	 0.00089 	   6.7911	 0.00090 	2117923.5190	 0.00170 
	 759	1427091.4154	 0.01227 	7135457.0772	 0.00278 	713545.7077	 0.00042 	   6.8001	 0.00089 	   6.8001	 0.00090 	2120715.7715	 0.00170 
	 760	1428970.4035	 0.01227 	7144852.0174	 0.00278 	714485.2017	 0.00042 	   6.8090	 0.00089 	   6.8090	 0.00089 	2123508.0240	 0.00212 
	 761	1430849.3915	 0.01226 	7154246.9576	 0.00278 	715424.6958	 0.00041 	   6.8180	 0.00089 	   6.8180	 0.00089 	2126300.2765	 0.00000 
	 762	1432728.3796	 0.01225 	7163641.8978	 0.00278 	716364.1898	 0.00041 	   6.8269	 0.00089 	   6.8269	 0.00089 	2129092.5290	 0.00127 
	 763	1434607.3676	 0.01224 	7173036.8380	 0.00278 	717303.6838	 0.00040 	   6.8359	 0.00088 	   6.8359	 0.00089 	2131884.7815	 0.00042 
	 764	1436486.3556	 0.01224 	7182431.7782	 0.00278 	718243.1778	 0.00040 	   6.8448	 0.00088 	   6.8448	 0.00089 	2134677.0340	 0.00255 
	 765	1438365.3437	 0.01223 	7191826.7184	 0.00278 	719182.6718	 0.00040 	   6.8538	 0.00088 	   6.8538	 0.00089 	2137469.2865	 0.00127 
	 766	1440244.3317	 0.01222 	7201221.6586	 0.00278 	720122.1659	 0.00039 	   6.8627	 0.00088 	   6.8627	 0.00089 	2140261.5390	 0.00170 
	 767	1442123.3198	 0.01222 	7210616.5988	 0.00278 	721061.6599	 0.00039 	   6.8717	 0.00088 	   6.8717	 0.00088 	2143053.7915	 0.00127 
	 768	1444002.3078	 0.01221 	7220011.5390	 0.00278 	722001.1539	 0.00038 	   6.8806	 0.00088 	   6.8806	 0.00088 	2145846.0440	 0.00170 
	 769	1445881.2958	 0.01221 	7229406.4792	 0.00278 	722940.6479	 0.00038 	   6.8896	 0.00087 	   6.8896	 0.00088 	2148638.2965	 0.00000 
	 770	1447760.2839	 0.01220 	7238801.4194	 0.00278 	723880.1419	 0.00038 	   6.8986	 0.00087 	   6.8986	 0.00088 	2151430.5490	 0.00382 
	 771	1449639.2719	 0.01219 	7248196.3596	 0.00278 	724819.6360	 0.00037 	   6.9075	 0.00087 	   6.9075	 0.00088 	2154222.8015	 0.00042 
	 772	1451518.2599	 0.01219 	7257591.2997	 0.00278 	725759.1300	 0.00037 	   6.9165	 0.00087 	   6.9165	 0.00088 	2157015.0540	 0.00255 
	 773	1453397.2480	 0.01218 	7266986.2399	 0.00278 	726698.6240	 0.00037 	   6.9254	 0.00087 	   6.9254	 0.00088 	2159807.3065	 0.00085 
	 774	1455276.2360	 0.01217 	7276381.1801	 0.00278 	727638.1180	 0.00036 	   6.9344	 0.00086 	   6.9344	 0.00088 	2162599.5590	 0.00042 
	 775	1457155.2241	 0.01217 	7285776.1203	 0.00278 	728577.6120	 0.00036 	   6.9433	 0.00086 	   6.9433	 0.00088 	2165391.8115	 0.00170 
	 776	1459034.2121	 0.01216 	7295171.0605	 0.00278 	729517.1061	 0.00036 	   6.9523	 0.00086 	   6.9523	 0.00087 	2168184.0639	 0.00085 
	 777	1460913.2001	 0.01215 	7304566.0007	 0.00278 	730456.6001	 0.00035 	   6.9612	 0.00086 	   6.9612	 0.00087 	2170976.3164	 0.00127 
	 778	1462792.1882	 0.01215 	7313960.9409	 0.00278 	731396.0941	 0.00035 	   6.9702	 0.00086 	   6.9702	 0.00087 	2173768.5689	 0.00212 
	 779	1464671.1762	 0.01214 	7323355.8811	 0.00278 	732335.5881	 0.00035 	   6.9791	 0.00086 	   6.9791	 0.00087 	2176560.8214	 0.00085 
	 780	1466550.1643	 0.01213 	7332750.8213	 0.00278 	733275.0821	 0.00034 	   6.9881	 0.00086 	   6.9881	 0.00087 	2179353.0739	 0.00170 
	 781	1468429.1523	 0.01213 	7342145.7615	 0.00278 	734214.5761	 0.00034 	   6.9970	 0.00086 	   6.9970	 0.00087 	2182145.3264	 0.00127 
	 782	1470308.1403	 0.01212 	7351540.7017	 0.00278 	735154.0702	 0.00034 	   7.0060	 0.00086 	   7.0060	 0.00087 	2184937.5789	 0.00085 
	 783	1472187.1284	 0.01211 	7360935.6419	 0.00278 	736093.5642	 0.00033 	   7.0149	 0.00086 	   7.0149	 0.00086 	2187729.8314	 0.00127 
	 784	1474066.1164	 0.01211 	7370330.5821	 0.00278 	737033.0582	 0.00033 	   7.0239	 0.00086 	   7.0239	 0.00086 	2190522.0839	 0.00127 
	 785	1475945.1045	 0.01210 	7379725.5223	 0.00278 	737972.5522	 0.00033 	   7.0329	 0.00085 	   7.0329	 0.00086 	2193314.3364	 0.00085 
	 786	1477824.0925	 0.01210 	7389120.4625	 0.00278 	738912.0462	 0.00033 	   7.0418	 0.00085 	   7.0418	 0.00086 	2196106.5889	 0.00000 
	 787	1479703.0805	 0.01209 	7398515.4027	 0.00278 	739851.5403	 0.00032 	   7.0508	 0.00085 	   7.0508	 0.00086 	2198898.8414	 0.00085 
	 788	1481582.0686	 0.01208 	7407910.3428	 0.00278 	740791.0343	 0.00032 	   7.0597	 0.00085 	   7.0597	 0.00086 	2201691.0939	 0.00212 
	 789	1483461.0566	 0.01208 	7417305.2830	 0.00278 	741730.5283	 0.00032 	   7.0687	 0.00085 	   7.0687	 0.00086 	2204483.3464	 0.00127 
	 790	1485340.0446	 0.01207 	7426700.2232	 0.00278 	742670.0223	 0.00031 	   7.0776	 0.00085 	   7.0776	 0.00085 	2207275.5989	 0.00255 
	 791	1487219.0327	 0.01206 	7436095.1634	 0.00278 	743609.5163	 0.00031 	   7.0866	 0.00085 	   7.0866	 0.00085 	2210067.8514	 0.00085 
	 792	1489098.0207	 0.01206 	7445490.1036	 0.00278 	744549.0104	 0.00031 	   7.0955	 0.00085 	   7.0955	 0.00085 	2212860.1039	 0.00000 
	 793	1490977.0088	 0.01205 	7454885.0438	 0.00278 	745488.5044	 0.00031 	   7.1045	 0.00085 	   7.1045	 0.00085 	2215652.3564	 0.00085 
	 794	1492855.9968	 0.01205 	7464279.9840	 0.00278 	746427.9984	 0.00030 	   7.1134	 0.00085 	   7.1134	 0.00085 	2218444.6089	 0.00042 
	 795	1494734.9848	 0.01204 	7473674.9242	 0.00278 	747367.4924	 0.00030 	   7.1224	 0.00084 	   7.1224	 0.00084 	2221236.8614	 0.00042 
	 796	1496613.9729	 0.01203 	7483069.8644	 0.00278 	748306.9864	 0.00030 	   7.1313	 0.00084 	   7.1313	 0.00084 	2224029.1139	 0.00170 
	 797	1498492.9609	 0.01203 	7492464.8046	 0.00278 	749246.4805	 0.00030 	   7.1403	 0.00084 	   7.1403	 0.00084 	2226821.3664	 0.00085 
	 798	1500371.9490	 0.01202 	7501859.7448	 0.00278 	750185.9745	 0.00029 	   7.1492	 0.00084 	   7.1492	 0.00084 	2229613.6189	 0.00085 
	 799	1502250.9370	 0.01202 	7511254.6850	 0.00278 	751125.4685	 0.00029 	   7.1582	 0.00084 	   7.1582	 0.00084 	2232405.8714	 0.00085 
	 800	1504129.9250	 0.01201 	7520649.6252	 0.00278 	752064.9625	 0.00029 	   7.1672	 0.00083 	   7.1672	 0.00083 	2235198.1239	 0.00127 
	 801	1506008.9131	 0.01200 	7530044.5654	 0.00277 	753004.4565	 0.00028 	   7.1761	 0.00083 	   7.1761	 0.00083 	2237990.3764	 0.00085 
	 802	1507887.9011	 0.01200 	7539439.5056	 0.00277 	753943.9506	 0.00028 	   7.1851	 0.00083 	   7.1851	 0.00083 	2240782.6289	 0.00085 
	 803	1509766.8892	 0.01199 	7548834.4458	 0.00277 	754883.4446	 0.00028 	   7.1940	 0.00083 	   7.1940	 0.00083 	2243574.8814	 0.00127 
	 804	1511645.8772	 0.01199 	7558229.3859	 0.00277 	755822.9386	 0.00028 	   7.2030	 0.00083 	   7.2030	 0.00083 	2246367.1339	 0.00170 
	 805	1513524.8652	 0.01198 	7567624.3261	 0.00277 	756762.4326	 0.00028 	   7.2119	 0.00083 	   7.2119	 0.00082 	2249159.3864	 0.00085 
	 806	1515403.8533	 0.01197 	7577019.2663	 0.00277 	757701.9266	 0.00027 	   7.2209	 0.00082 	   7.2209	 0.00082 	2251951.6389	 0.00170 
	 807	1517282.8413	 0.01197 	7586414.2065	 0.00277 	758641.4207	 0.00027 	   7.2298	 0.00082 	   7.2298	 0.00082 	2254743.8914	 0.00212 
	 808	1519161.8293	 0.01196 	7595809.1467	 0.00277 	759580.9147	 0.00027 	   7.2388	 0.00082 	   7.2388	 0.00082 	2257536.1439	 0.00170 
	 809	1521040.8174	 0.01196 	7605204.0869	 0.00277 	760520.4087	 0.00027 	   7.2477	 0.00082 	   7.2477	 0.00081 	2260328.3964	 0.00085 
	 810	1522919.8054	 0.01195 	7614599.0271	 0.00277 	761459.9027	 0.00026 	   7.2567	 0.00082 	   7.2567	 0.00081 	2263120.6488	 0.00085 
	 811	1524798.7935	 0.01194 	7623993.9673	 0.00277 	762399.3967	 0.00026 	   7.2656	 0.00082 	   7.2656	 0.00081 	2265912.9013	 0.00212 
	 812	1526677.7815	 0.01194 	7633388.9075	 0.00277 	763338.8907	 0.00026 	   7.2746	 0.00082 	   7.2746	 0.00081 	2268705.1538	 0.00042 
	 813	1528556.7695	 0.01193 	7642783.8477	 0.00277 	764278.3848	 0.00026 	   7.2835	 0.00082 	   7.2835	 0.00081 	2271497.4063	 0.00042 
	 814	1530435.7576	 0.01193 	7652178.7879	 0.00277 	765217.8788	 0.00025 	   7.2925	 0.00081 	   7.2925	 0.00080 	2274289.6588	 0.00042 
	 815	1532314.7456	 0.01192 	7661573.7281	 0.00277 	766157.3728	 0.00025 	   7.3015	 0.00081 	   7.3015	 0.00080 	2277081.9113	 0.00042 
	 816	1534193.7337	 0.01191 	7670968.6683	 0.00277 	767096.8668	 0.00025 	   7.3104	 0.00081 	   7.3104	 0.00080 	2279874.1638	 0.00170 
	 817	1536072.7217	 0.01191 	7680363.6085	 0.00277 	768036.3608	 0.00025 	   7.3194	 0.00081 	   7.3194	 0.00080 	2282666.4163	 0.00127 
	 818	1537951.7097	 0.01190 	7689758.5487	 0.00277 	768975.8549	 0.00025 	   7.3283	 0.00081 	   7.3283	 0.00080 	2285458.6688	 0.00127 
	 819	1539830.6978	 0.01190 	7699153.4889	 0.00277 	769915.3489	 0.00024 	   7.3373	 0.00081 	   7.3373	 0.00080 	2288250.9213	 0.00085 
	 820	1541709.6858	 0.01189 	7708548.4290	 0.00277 	770854.8429	 0.00024 	   7.3462	 0.00081 	   7.3462	 0.00079 	2291043.1738	 0.00255 
	 821	1543588.6738	 0.01189 	7717943.3692	 0.00277 	771794.3369	 0.00024 	   7.3552	 0.00081 	   7.3552	 0.00079 	2293835.4263	 0.00212 
	 822	1545467.6619	 0.01188 	7727338.3094	 0.00277 	772733.8309	 0.00024 	   7.3641	 0.00081 	   7.3641	 0.00079 	2296627.6788	 0.00042 
	 823	1547346.6499	 0.01187 	7736733.2496	 0.00277 	773673.3250	 0.00024 	   7.3731	 0.00080 	   7.3731	 0.00079 	2299419.9313	 0.00127 
	 824	1549225.6380	 0.01187 	7746128.1898	 0.00277 	774612.8190	 0.00023 	   7.3820	 0.00080 	   7.3820	 0.00079 	2302212.1838	 0.00255 
	 825	1551104.6260	 0.01186 	7755523.1300	 0.00277 	775552.3130	 0.00023 	   7.3910	 0.00080 	   7.3910	 0.00079 	2305004.4363	 0.00085 
	 826	1552983.6140	 0.01186 	7764918.0702	 0.00277 	776491.8070	 0.00023 	   7.3999	 0.00080 	   7.3999	 0.00078 	2307796.6888	 0.00085 
	 827	1554862.6021	 0.01185 	7774313.0104	 0.00277 	777431.3010	 0.00023 	   7.4089	 0.00080 	   7.4089	 0.00078 	2310588.9413	 0.00085 
	 828	1556741.5901	 0.01185 	7783707.9506	 0.00277 	778370.7951	 0.00023 	   7.4178	 0.00080 	   7.4178	 0.00078 	2313381.1938	 0.00127 
	 829	1558620.5782	 0.01184 	7793102.8908	 0.00277 	779310.2891	 0.00022 	   7.4268	 0.00079 	   7.4268	 0.00078 	2316173.4463	 0.00042 
	 830	1560499.5662	 0.01184 	7802497.8310	 0.00277 	780249.7831	 0.00022 	   7.4358	 0.00079 	   7.4358	 0.00078 	2318965.6988	 0.00170 
	 831	1562378.5542	 0.01183 	7811892.7712	 0.00277 	781189.2771	 0.00022 	   7.4447	 0.00079 	   7.4447	 0.00078 	2321757.9513	 0.00085 
	 832	1564257.5423	 0.01182 	7821287.7114	 0.00277 	782128.7711	 0.00022 	   7.4537	 0.00079 	   7.4537	 0.00078 	2324550.2038	 0.00170 
	 833	1566136.5303	 0.01182 	7830682.6516	 0.00277 	783068.2652	 0.00022 	   7.4626	 0.00079 	   7.4626	 0.00078 	2327342.4563	 0.00127 
	 834	1568015.5184	 0.01181 	7840077.5918	 0.00277 	784007.7592	 0.00022 	   7.4716	 0.00079 	   7.4716	 0.00077 	2330134.7088	 0.00042 
	 835	1569894.5064	 0.01181 	7849472.5320	 0.00277 	784947.2532	 0.00021 	   7.4805	 0.00078 	   7.4805	 0.00077 	2332926.9613	 0.00000 
	 836	1571773.4944	 0.01180 	7858867.4722	 0.00277 	785886.7472	 0.00021 	   7.4895	 0.00078 	   7.4895	 0.00077 	2335719.2138	 0.00042 
	 837	1573652.4825	 0.01180 	7868262.4123	 0.00277 	786826.2412	 0.00021 	   7.4984	 0.00078 	   7.4984	 0.00077 	2338511.4663	 0.00127 
	 838	1575531.4705	 0.01179 	7877657.3525	 0.00277 	787765.7353	 0.00021 	   7.5074	 0.00078 	   7.5074	 0.00077 	2341303.7188	 0.00297 
	 839	1577410.4585	 0.01179 	7887052.2927	 0.00277 	788705.2293	 0.00021 	   7.5163	 0.00078 	   7.5163	 0.00077 	2344095.9713	 0.00127 
	 840	1579289.4466	 0.01178 	7896447.2329	 0.00277 	789644.7233	 0.00021 	   7.5253	 0.00078 	   7.5253	 0.00077 	2346888.2238	 0.00085 
	 841	1581168.4346	 0.01177 	7905842.1731	 0.00277 	790584.2173	 0.00020 	   7.5342	 0.00078 	   7.5342	 0.00076 	2349680.4763	 0.00212 
	 842	1583047.4227	 0.01177 	7915237.1133	 0.00277 	791523.7113	 0.00020 	   7.5432	 0.00077 	   7.5432	 0.00076 	2352472.7288	 0.00042 
	 843	1584926.4107	 0.01176 	7924632.0535	 0.00277 	792463.2054	 0.00020 	   7.5521	 0.00077 	   7.5521	 0.00076 	2355264.9813	 0.00085 
	 844	1586805.3987	 0.01176 	7934026.9937	 0.00277 	793402.6994	 0.00020 	   7.5611	 0.00077 	   7.5611	 0.00076 	2358057.2337	 0.00085 
	 845	1588684.3868	 0.01175 	7943421.9339	 0.00277 	794342.1934	 0.00020 	   7.5701	 0.00077 	   7.5701	 0.00076 	2360849.4862	 0.00085 
	 846	1590563.3748	 0.01175 	7952816.8741	 0.00277 	795281.6874	 0.00020 	   7.5790	 0.00077 	   7.5790	 0.00076 	2363641.7387	 0.00085 
	 847	1592442.3629	 0.01174 	7962211.8143	 0.00277 	796221.1814	 0.00019 	   7.5880	 0.00077 	   7.5880	 0.00075 	2366433.9912	 0.00085 
	 848	1594321.3509	 0.01174 	7971606.7545	 0.00277 	797160.6754	 0.00019 	   7.5969	 0.00077 	   7.5969	 0.00075 	2369226.2437	 0.00085 
	 849	1596200.3389	 0.01173 	7981001.6947	 0.00277 	798100.1695	 0.00019 	   7.6059	 0.00077 	   7.6059	 0.00075 	2372018.4962	 0.00042 
	 850	1598079.3270	 0.01173 	7990396.6349	 0.00277 	799039.6635	 0.00019 	   7.6148	 0.00076 	   7.6148	 0.00075 	2374810.7487	 0.00127 
	 851	1599958.3150	 0.01172 	7999791.5751	 0.00277 	799979.1575	 0.00019 	   7.6238	 0.00076 	   7.6238	 0.00075 	2377603.0012	 0.00170 
	 852	1601837.3031	 0.01172 	8009186.5153	 0.00277 	800918.6515	 0.00019 	   7.6327	 0.00076 	   7.6327	 0.00075 	2380395.2537	 0.00085 
	 853	1603716.2911	 0.01171 	8018581.4554	 0.00277 	801858.1455	 0.00019 	   7.6417	 0.00076 	   7.6417	 0.00075 	2383187.5062	 0.00212 
	 854	1605595.2791	 0.01171 	8027976.3956	 0.00277 	802797.6396	 0.00018 	   7.6506	 0.00076 	   7.6506	 0.00074 	2385979.7587	 0.00255 
	 855	1607474.2672	 0.01170 	8037371.3358	 0.00277 	803737.1336	 0.00018 	   7.6596	 0.00076 	   7.6596	 0.00074 	2388772.0112	 0.00170 
	 856	1609353.2552	 0.01170 	8046766.2760	 0.00277 	804676.6276	 0.00018 	   7.6685	 0.00076 	   7.6685	 0.00074 	2391564.2637	 0.00170 
	 857	1611232.2432	 0.01169 	8056161.2162	 0.00277 	805616.1216	 0.00018 	   7.6775	 0.00076 	   7.6775	 0.00074 	2394356.5162	 0.00170 
	 858	1613111.2313	 0.01168 	8065556.1564	 0.00277 	806555.6156	 0.00018 	   7.6864	 0.00075 	   7.6864	 0.00074 	2397148.7687	 0.00000 
	 859	1614990.2193	 0.01168 	8074951.0966	 0.00277 	807495.1097	 0.00018 	   7.6954	 0.00075 	   7.6954	 0.00073 	2399941.0212	 0.00000 
	 860	1616869.2074	 0.01167 	8084346.0368	 0.00277 	808434.6037	 0.00018 	   7.7044	 0.00075 	   7.7044	 0.00073 	2402733.2737	 0.00212 
	 861	1618748.1954	 0.01167 	8093740.9770	 0.00277 	809374.0977	 0.00017 	   7.7133	 0.00075 	   7.7133	 0.00073 	2405525.5262	 0.00127 
	 862	1620627.1834	 0.01166 	8103135.9172	 0.00277 	810313.5917	 0.00017 	   7.7223	 0.00075 	   7.7223	 0.00073 	2408317.7787	 0.00085 
	 863	1622506.1715	 0.01166 	8112530.8574	 0.00277 	811253.0857	 0.00017 	   7.7312	 0.00075 	   7.7312	 0.00073 	2411110.0312	 0.00212 
	 864	1624385.1595	 0.01165 	8121925.7976	 0.00277 	812192.5798	 0.00017 	   7.7402	 0.00075 	   7.7402	 0.00073 	2413902.2837	 0.00170 
	 865	1626264.1476	 0.01165 	8131320.7378	 0.00277 	813132.0738	 0.00017 	   7.7491	 0.00074 	   7.7491	 0.00072 	2416694.5362	 0.00170 
	 866	1628143.1356	 0.01164 	8140715.6780	 0.00277 	814071.5678	 0.00017 	   7.7581	 0.00074 	   7.7581	 0.00072 	2419486.7887	 0.00085 
	 867	1630022.1236	 0.01164 	8150110.6182	 0.00277 	815011.0618	 0.00017 	   7.7670	 0.00074 	   7.7670	 0.00072 	2422279.0412	 0.00085 
	 868	1631901.1117	 0.01163 	8159505.5584	 0.00277 	815950.5558	 0.00017 	   7.7760	 0.00074 	   7.7760	 0.00072 	2425071.2937	 0.00170 
	 869	1633780.0997	 0.01163 	8168900.4985	 0.00277 	816890.0499	 0.00016 	   7.7849	 0.00074 	   7.7849	 0.00072 	2427863.5462	 0.00042 
	 870	1635659.0877	 0.01162 	8178295.4387	 0.00277 	817829.5439	 0.00016 	   7.7939	 0.00074 	   7.7939	 0.00072 	2430655.7987	 0.00042 
	 871	1637538.0758	 0.01162 	8187690.3789	 0.00277 	818769.0379	 0.00016 	   7.8028	 0.00073 	   7.8028	 0.00071 	2433448.0512	 0.00042 
	 872	1639417.0638	 0.01161 	8197085.3191	 0.00277 	819708.5319	 0.00016 	   7.8118	 0.00073 	   7.8118	 0.00071 	2436240.3037	 0.00042 
	 873	1641296.0519	 0.01161 	8206480.2593	 0.00277 	820648.0259	 0.00016 	   7.8207	 0.00073 	   7.8207	 0.00071 	2439032.5562	 0.00042 
	 874	1643175.0399	 0.01160 	8215875.1995	 0.00277 	821587.5200	 0.00016 	   7.8297	 0.00073 	   7.8297	 0.00071 	2441824.8087	 0.00127 
	 875	1645054.0279	 0.01160 	8225270.1397	 0.00276 	822527.0140	 0.00016 	   7.8387	 0.00073 	   7.8387	 0.00070 	2444617.0612	 0.00127 
	 876	1646933.0160	 0.01159 	8234665.0799	 0.00276 	823466.5080	 0.00016 	   7.8476	 0.00073 	   7.8476	 0.00070 	2447409.3137	 0.00085 
	 877	1648812.0040	 0.01159 	8244060.0201	 0.00276 	824406.0020	 0.00016 	   7.8566	 0.00073 	   7.8566	 0.00070 	2450201.5661	 0.00042 
	 878	1650690.9921	 0.01158 	8253454.9603	 0.00276 	825345.4960	 0.00015 	   7.8655	 0.00073 	   7.8655	 0.00070 	2452993.8186	 0.00212 
	 879	1652569.9801	 0.01158 	8262849.9005	 0.00276 	826284.9900	 0.00015 	   7.8745	 0.00072 	   7.8745	 0.00069 	2455786.0711	 0.00085 
	 880	1654448.9681	 0.01157 	8272244.8407	 0.00276 	827224.4841	 0.00015 	   7.8834	 0.00072 	   7.8834	 0.00069 	2458578.3236	 0.00042 
	 881	1656327.9562	 0.01157 	8281639.7809	 0.00276 	828163.9781	 0.00015 	   7.8924	 0.00072 	   7.8924	 0.00069 	2461370.5761	 0.00170 
	 882	1658206.9442	 0.01156 	8291034.7211	 0.00276 	829103.4721	 0.00015 	   7.9013	 0.00072 	   7.9013	 0.00069 	2464162.8286	 0.00127 
	 883	1660085.9323	 0.01156 	8300429.6613	 0.00276 	830042.9661	 0.00015 	   7.9103	 0.00072 	   7.9103	 0.00068 	2466955.0811	 0.00085 
	 884	1661964.9203	 0.01155 	8309824.6015	 0.00276 	830982.4601	 0.00015 	   7.9192	 0.00072 	   7.9192	 0.00068 	2469747.3336	 0.00042 
	 885	1663843.9083	 0.01155 	8319219.5416	 0.00276 	831921.9542	 0.00015 	   7.9282	 0.00072 	   7.9282	 0.00068 	2472539.5861	 0.00255 
	 886	1665722.8964	 0.01154 	8328614.4818	 0.00276 	832861.4482	 0.00015 	   7.9371	 0.00072 	   7.9371	 0.00068 	2475331.8386	 0.00085 
	 887	1667601.8844	 0.01154 	8338009.4220	 0.00276 	833800.9422	 0.00015 	   7.9461	 0.00072 	   7.9461	 0.00068 	2478124.0911	 0.00042 
	 888	1669480.8724	 0.01154 	8347404.3622	 0.00276 	834740.4362	 0.00014 	   7.9550	 0.00072 	   7.9550	 0.00067 	2480916.3436	 0.00085 
	 889	1671359.8605	 0.01153 	8356799.3024	 0.00276 	835679.9302	 0.00014 	   7.9640	 0.00072 	   7.9640	 0.00067 	2483708.5961	 0.00170 
	 890	1673238.8485	 0.01153 	8366194.2426	 0.00276 	836619.4243	 0.00014 	   7.9730	 0.00071 	   7.9730	 0.00067 	2486500.8486	 0.00170 
	 891	1675117.8366	 0.01152 	8375589.1828	 0.00276 	837558.9183	 0.00014 	   7.9819	 0.00071 	   7.9819	 0.00067 	2489293.1011	 0.00000 
	 892	1676996.8246	 0.01152 	8384984.1230	 0.00276 	838498.4123	 0.00014 	   7.9909	 0.00071 	   7.9909	 0.00067 	2492085.3536	 0.00085 
	 893	1678875.8126	 0.01151 	8394379.0632	 0.00276 	839437.9063	 0.00014 	   7.9998	 0.00071 	   7.9998	 0.00067 	2494877.6061	 0.00297 
	 894	1680754.8007	 0.01151 	8403774.0034	 0.00276 	840377.4003	 0.00014 	   8.0088	 0.00071 	   8.0088	 0.00067 	2497669.8586	 0.00000 
	 895	1682633.7887	 0.01150 	8413168.9436	 0.00276 	841316.8944	 0.00014 	   8.0177	 0.00071 	   8.0177	 0.00067 	2500462.1111	 0.00170 
	 896	1684512.7768	 0.01150 	8422563.8838	 0.00276 	842256.3884	 0.00014 	   8.0267	 0.00071 	   8.0267	 0.00066 	2503254.3636	 0.00127 
	 897	1686391.7648	 0.01149 	8431958.8240	 0.00276 	843195.8824	 0.00014 	   8.0356	 0.00071 	   8.0356	 0.00066 	2506046.6161	 0.00212 
	 898	1688270.7528	 0.01149 	8441353.7642	 0.00276 	844135.3764	 0.00013 	   8.0446	 0.00071 	   8.0446	 0.00066 	2508838.8686	 0.00127 
	 899	1690149.7409	 0.01148 	8450748.7044	 0.00276 	845074.8704	 0.00013 	   8.0535	 0.00071 	   8.0535	 0.00066 	2511631.1211	 0.00085 
	 900	1692028.7289	 0.01148 	8460143.6446	 0.00276 	846014.3645	 0.00013 	   8.0625	 0.00071 	   8.0625	 0.00066 	2514423.3736	 0.00127 
	 901	1693907.7170	 0.01147 	8469538.5848	 0.00276 	846953.8585	 0.00013 	   8.0714	 0.00071 	   8.0714	 0.00066 	2517215.6261	 0.00000 
	 902	1695786.7050	 0.01147 	8478933.5249	 0.00276 	847893.3525	 0.00013 	   8.0804	 0.00070 	   8.0804	 0.00066 	2520007.8786	 0.00170 
	 903	1697665.6930	 0.01146 	8488328.4651	 0.00276 	848832.8465	 0.00013 	   8.0893	 0.00070 	   8.0893	 0.00065 	2522800.1311	 0.00255 
	 904	1699544.6811	 0.01146 	8497723.4053	 0.00276 	849772.3405	 0.00013 	   8.0983	 0.00070 	   8.0983	 0.00065 	2525592.3836	 0.00127 
	 905	1701423.6691	 0.01146 	8507118.3455	 0.00276 	850711.8346	 0.00013 	   8.1073	 0.00070 	   8.1073	 0.00065 	2528384.6361	 0.00085 
	 906	1703302.6571	 0.01145 	8516513.2857	 0.00276 	851651.3286	 0.00013 	   8.1162	 0.00070 	   8.1162	 0.00065 	2531176.8886	 0.00170 
	 907	1705181.6452	 0.01145 	8525908.2259	 0.00276 	852590.8226	 0.00013 	   8.1252	 0.00070 	   8.1252	 0.00065 	2533969.1411	 0.00382 
	 908	1707060.6332	 0.01144 	8535303.1661	 0.00276 	853530.3166	 0.00013 	   8.1341	 0.00070 	   8.1341	 0.00065 	2536761.3936	 0.00255 
	 909	1708939.6213	 0.01144 	8544698.1063	 0.00276 	854469.8106	 0.00013 	   8.1431	 0.00070 	   8.1431	 0.00065 	2539553.6461	 0.00212 
	 910	1710818.6093	 0.01143 	8554093.0465	 0.00276 	855409.3046	 0.00012 	   8.1520	 0.00069 	   8.1520	 0.00064 	2542345.8986	 0.00000 
	 911	1712697.5973	 0.01143 	8563487.9867	 0.00276 	856348.7987	 0.00012 	   8.1610	 0.00069 	   8.1610	 0.00064 	2545138.1510	 0.00170 
	 912	1714576.5854	 0.01142 	8572882.9269	 0.00276 	857288.2927	 0.00012 	   8.1699	 0.00069 	   8.1699	 0.00064 	2547930.4035	 0.00085 
	 913	1716455.5734	 0.01142 	8582277.8671	 0.00276 	858227.7867	 0.00012 	   8.1789	 0.00069 	   8.1789	 0.00064 	2550722.6560	 0.00212 
	 914	1718334.5615	 0.01141 	8591672.8073	 0.00276 	859167.2807	 0.00012 	   8.1878	 0.00069 	   8.1878	 0.00064 	2553514.9085	 0.00042 
	 915	1720213.5495	 0.01141 	8601067.7475	 0.00276 	860106.7747	 0.00012 	   8.1968	 0.00068 	   8.1968	 0.00064 	2556307.1610	 0.00212 
	 916	1722092.5375	 0.01141 	8610462.6877	 0.00276 	861046.2688	 0.00012 	   8.2057	 0.00068 	   8.2057	 0.00064 	2559099.4135	 0.00000 
	 917	1723971.5256	 0.01140 	8619857.6279	 0.00276 	861985.7628	 0.00012 	   8.2147	 0.00068 	   8.2147	 0.00064 	2561891.6660	 0.00127 
	 918	1725850.5136	 0.01140 	8629252.5680	 0.00276 	862925.2568	 0.00012 	   8.2236	 0.00068 	   8.2236	 0.00064 	2564683.9185	 0.00127 
	 919	1727729.5016	 0.01139 	8638647.5082	 0.00276 	863864.7508	 0.00012 	   8.2326	 0.00068 	   8.2326	 0.00063 	2567476.1710	 0.00042 
	 920	1729608.4897	 0.01139 	8648042.4484	 0.00276 	864804.2448	 0.00012 	   8.2416	 0.00067 	   8.2416	 0.00063 	2570268.4235	 0.00127 
	 921	1731487.4777	 0.01138 	8657437.3886	 0.00276 	865743.7389	 0.00012 	   8.2505	 0.00067 	   8.2505	 0.00063 	2573060.6760	 0.00085 
	 922	1733366.4658	 0.01138 	8666832.3288	 0.00276 	866683.2329	 0.00012 	   8.2595	 0.00067 	   8.2595	 0.00063 	2575852.9285	 0.00042 
	 923	1735245.4538	 0.01137 	8676227.2690	 0.00276 	867622.7269	 0.00012 	   8.2684	 0.00067 	   8.2684	 0.00063 	2578645.1810	 0.00170 
	 924	1737124.4418	 0.01137 	8685622.2092	 0.00276 	868562.2209	 0.00011 	   8.2774	 0.00067 	   8.2774	 0.00063 	2581437.4335	 0.00042 
	 925	1739003.4299	 0.01137 	8695017.1494	 0.00276 	869501.7149	 0.00011 	   8.2863	 0.00066 	   8.2863	 0.00063 	2584229.6860	 0.00170 
	 926	1740882.4179	 0.01136 	8704412.0896	 0.00276 	870441.2090	 0.00011 	   8.2953	 0.00066 	   8.2953	 0.00063 	2587021.9385	 0.00000 
	 927	1742761.4060	 0.01136 	8713807.0298	 0.00276 	871380.7030	 0.00011 	   8.3042	 0.00066 	   8.3042	 0.00063 	2589814.1910	 0.00170 
	 928	1744640.3940	 0.01135 	8723201.9700	 0.00276 	872320.1970	 0.00011 	   8.3132	 0.00066 	   8.3132	 0.00062 	2592606.4435	 0.00085 
	 929	1746519.3820	 0.01135 	8732596.9102	 0.00276 	873259.6910	 0.00011 	   8.3221	 0.00066 	   8.3221	 0.00062 	2595398.6960	 0.00085 
	 930	1748398.3701	 0.01134 	8741991.8504	 0.00276 	874199.1850	 0.00011 	   8.3311	 0.00065 	   8.3311	 0.00062 	2598190.9485	 0.00170 
	 931	1750277.3581	 0.01134 	8751386.7906	 0.00276 	875138.6791	 0.00011 	   8.3400	 0.00065 	   8.3400	 0.00062 	2600983.2010	 0.00085 
	 932	1752156.3462	 0.01133 	8760781.7308	 0.00276 	876078.1731	 0.00011 	   8.3490	 0.00065 	   8.3490	 0.00062 	2603775.4535	 0.00127 
	 933	1754035.3342	 0.01133 	8770176.6710	 0.00276 	877017.6671	 0.00011 	   8.3579	 0.00065 	   8.3579	 0.00062 	2606567.7060	 0.00127 
	 934	1755914.3222	 0.01133 	8779571.6111	 0.00276 	877957.1611	 0.00011 	   8.3669	 0.00065 	   8.3669	 0.00062 	2609359.9585	 0.00085 
	 935	1757793.3103	 0.01132 	8788966.5513	 0.00276 	878896.6551	 0.00011 	   8.3759	 0.00064 	   8.3759	 0.00061 	2612152.2110	 0.00085 
	 936	1759672.2983	 0.01132 	8798361.4915	 0.00276 	879836.1492	 0.00011 	   8.3848	 0.00064 	   8.3848	 0.00061 	2614944.4635	 0.00127 
	 937	1761551.2863	 0.01131 	8807756.4317	 0.00276 	880775.6432	 0.00011 	   8.3938	 0.00064 	   8.3938	 0.00061 	2617736.7160	 0.00042 
	 938	1763430.2744	 0.01131 	8817151.3719	 0.00276 	881715.1372	 0.00011 	   8.4027	 0.00064 	   8.4027	 0.00061 	2620528.9685	 0.00000 
	 939	1765309.2624	 0.01131 	8826546.3121	 0.00276 	882654.6312	 0.00010 	   8.4117	 0.00064 	   8.4117	 0.00061 	2623321.2210	 0.00170 
	 940	1767188.2505	 0.01130 	8835941.2523	 0.00276 	883594.1252	 0.00010 	   8.4206	 0.00064 	   8.4206	 0.00060 	2626113.4735	 0.00042 
	 941	1769067.2385	 0.01130 	8845336.1925	 0.00276 	884533.6193	 0.00010 	   8.4296	 0.00063 	   8.4296	 0.00060 	2628905.7260	 0.00085 
	 942	1770946.2265	 0.01129 	8854731.1327	 0.00276 	885473.1133	 0.00010 	   8.4385	 0.00063 	   8.4385	 0.00060 	2631697.9785	 0.00042 
	 943	1772825.2146	 0.01129 	8864126.0729	 0.00276 	886412.6073	 0.00010 	   8.4475	 0.00063 	   8.4475	 0.00060 	2634490.2310	 0.00042 
	 944	1774704.2026	 0.01128 	8873521.0131	 0.00276 	887352.1013	 0.00010 	   8.4564	 0.00063 	   8.4564	 0.00059 	2637282.4835	 0.00085 
	 945	1776583.1907	 0.01128 	8882915.9533	 0.00276 	888291.5953	 0.00010 	   8.4654	 0.00063 	   8.4654	 0.00059 	2640074.7359	 0.00042 
	 946	1778462.1787	 0.01128 	8892310.8935	 0.00276 	889231.0893	 0.00010 	   8.4743	 0.00062 	   8.4743	 0.00059 	2642866.9884	 0.00042 
	 947	1780341.1667	 0.01127 	8901705.8337	 0.00276 	890170.5834	 0.00010 	   8.4833	 0.00062 	   8.4833	 0.00059 	2645659.2409	 0.00127 
	 948	1782220.1548	 0.01127 	8911100.7739	 0.00276 	891110.0774	 0.00010 	   8.4922	 0.00062 	   8.4922	 0.00058 	2648451.4934	 0.00127 
	 949	1784099.1428	 0.01126 	8920495.7141	 0.00276 	892049.5714	 0.00010 	   8.5012	 0.00062 	   8.5012	 0.00058 	2651243.7459	 0.00042 
	 950	1785978.1308	 0.01126 	8929890.6542	 0.00276 	892989.0654	 0.00010 	   8.5102	 0.00062 	   8.5102	 0.00058 	2654035.9984	 0.00170 
	 951	1787857.1189	 0.01125 	8939285.5944	 0.00276 	893928.5594	 0.00010 	   8.5191	 0.00062 	   8.5191	 0.00058 	2656828.2509	 0.00170 
	 952	1789736.1069	 0.01125 	8948680.5346	 0.00276 	894868.0535	 0.00010 	   8.5281	 0.00061 	   8.5281	 0.00057 	2659620.5034	 0.00255 
	 953	1791615.0950	 0.01125 	8958075.4748	 0.00276 	895807.5475	 0.00010 	   8.5370	 0.00061 	   8.5370	 0.00057 	2662412.7559	 0.00085 
	 954	1793494.0830	 0.01124 	8967470.4150	 0.00276 	896747.0415	 0.00010 	   8.5460	 0.00061 	   8.5460	 0.00057 	2665205.0084	 0.00085 
	 955	1795373.0710	 0.01124 	8976865.3552	 0.00276 	897686.5355	 0.00010 	   8.5549	 0.00061 	   8.5549	 0.00057 	2667997.2609	 0.00170 
	 956	1797252.0591	 0.01123 	8986260.2954	 0.00276 	898626.0295	 0.00010 	   8.5639	 0.00061 	   8.5639	 0.00057 	2670789.5134	 0.00127 
	 957	1799131.0471	 0.01123 	8995655.2356	 0.00276 	899565.5236	 0.00010 	   8.5728	 0.00061 	   8.5728	 0.00056 	2673581.7659	 0.00085 
	 958	1801010.0352	 0.01123 	9005050.1758	 0.00276 	900505.0176	 0.00009 	   8.5818	 0.00060 	   8.5818	 0.00056 	2676374.0184	 0.00085 
	 959	1802889.0232	 0.01122 	9014445.1160	 0.00276 	901444.5116	 0.00009 	   8.5907	 0.00060 	   8.5907	 0.00056 	2679166.2709	 0.00170 
	 960	1804768.0112	 0.01122 	9023840.0562	 0.00276 	902384.0056	 0.00009 	   8.5997	 0.00060 	   8.5997	 0.00056 	2681958.5234	 0.00127 
	 961	1806646.9993	 0.01121 	9033234.9964	 0.00276 	903323.4996	 0.00009 	   8.6086	 0.00060 	   8.6086	 0.00056 	2684750.7759	 0.00127 
	 962	1808525.9873	 0.01121 	9042629.9366	 0.00276 	904262.9937	 0.00009 	   8.6176	 0.00060 	   8.6176	 0.00055 	2687543.0284	 0.00042 
	 963	1810404.9754	 0.01121 	9052024.8768	 0.00276 	905202.4877	 0.00009 	   8.6265	 0.00060 	   8.6265	 0.00055 	2690335.2809	 0.00085 
	 964	1812283.9634	 0.01120 	9061419.8170	 0.00276 	906141.9817	 0.00009 	   8.6355	 0.00060 	   8.6355	 0.00055 	2693127.5334	 0.00255 
	 965	1814162.9514	 0.01120 	9070814.7572	 0.00276 	907081.4757	 0.00009 	   8.6445	 0.00060 	   8.6445	 0.00055 	2695919.7859	 0.00127 
	 966	1816041.9395	 0.01119 	9080209.6974	 0.00275 	908020.9697	 0.00009 	   8.6534	 0.00060 	   8.6534	 0.00055 	2698712.0384	 0.00085 
	 967	1817920.9275	 0.01119 	9089604.6375	 0.00275 	908960.4638	 0.00009 	   8.6624	 0.00059 	   8.6624	 0.00055 	2701504.2909	 0.00042 
	 968	1819799.9155	 0.01119 	9098999.5777	 0.00275 	909899.9578	 0.00009 	   8.6713	 0.00059 	   8.6713	 0.00054 	2704296.5434	 0.00085 
	 969	1821678.9036	 0.01118 	9108394.5179	 0.00275 	910839.4518	 0.00009 	   8.6803	 0.00059 	   8.6803	 0.00054 	2707088.7959	 0.00085 
	 970	1823557.8916	 0.01118 	9117789.4581	 0.00275 	911778.9458	 0.00009 	   8.6892	 0.00059 	   8.6892	 0.00054 	2709881.0484	 0.00127 
	 971	1825436.8797	 0.01117 	9127184.3983	 0.00275 	912718.4398	 0.00009 	   8.6982	 0.00059 	   8.6982	 0.00054 	2712673.3009	 0.00255 
	 972	1827315.8677	 0.01117 	9136579.3385	 0.00275 	913657.9339	 0.00009 	   8.7071	 0.00059 	   8.7071	 0.00054 	2715465.5534	 0.00255 
	 973	1829194.8557	 0.01117 	9145974.2787	 0.00275 	914597.4279	 0.00009 	   8.7161	 0.00059 	   8.7161	 0.00054 	2718257.8059	 0.00127 
	 974	1831073.8438	 0.01116 	9155369.2189	 0.00275 	915536.9219	 0.00009 	   8.7250	 0.00058 	   8.7250	 0.00053 	2721050.0584	 0.00085 
	 975	1832952.8318	 0.01116 	9164764.1591	 0.00275 	916476.4159	 0.00009 	   8.7340	 0.00058 	   8.7340	 0.00053 	2723842.3109	 0.00085 
	 976	1834831.8199	 0.01116 	9174159.0993	 0.00275 	917415.9099	 0.00009 	   8.7429	 0.00058 	   8.7429	 0.00053 	2726634.5634	 0.00085 
	 977	1836710.8079	 0.01115 	9183554.0395	 0.00275 	918355.4039	 0.00009 	   8.7519	 0.00058 	   8.7519	 0.00053 	2729426.8159	 0.00085 
	 978	1838589.7959	 0.01115 	9192948.9797	 0.00275 	919294.8980	 0.00009 	   8.7608	 0.00058 	   8.7608	 0.00053 	2732219.0684	 0.00170 
	 979	1840468.7840	 0.01114 	9202343.9199	 0.00275 	920234.3920	 0.00009 	   8.7698	 0.00057 	   8.7698	 0.00053 	2735011.3208	 0.00042 
	 980	1842347.7720	 0.01114 	9211738.8601	 0.00275 	921173.8860	 0.00008 	   8.7788	 0.00057 	   8.7788	 0.00052 	2737803.5733	 0.00212 
	 981	1844226.7601	 0.01114 	9221133.8003	 0.00275 	922113.3800	 0.00008 	   8.7877	 0.00057 	   8.7877	 0.00052 	2740595.8258	 0.00085 
	 982	1846105.7481	 0.01113 	9230528.7405	 0.00275 	923052.8740	 0.00008 	   8.7967	 0.00057 	   8.7967	 0.00052 	2743388.0783	 0.00212 
	 983	1847984.7361	 0.01113 	9239923.6806	 0.00275 	923992.3681	 0.00008 	   8.8056	 0.00057 	   8.8056	 0.00052 	2746180.3308	 0.00042 
	 984	1849863.7242	 0.01112 	9249318.6208	 0.00275 	924931.8621	 0.00008 	   8.8146	 0.00057 	   8.8146	 0.00052 	2748972.5833	 0.00212 
	 985	1851742.7122	 0.01112 	9258713.5610	 0.00275 	925871.3561	 0.00008 	   8.8235	 0.00056 	   8.8235	 0.00052 	2751764.8358	 0.00042 
	 986	1853621.7002	 0.01112 	9268108.5012	 0.00275 	926810.8501	 0.00008 	   8.8325	 0.00056 	   8.8325	 0.00051 	2754557.0883	 0.00085 
	 987	1855500.6883	 0.01111 	9277503.4414	 0.00275 	927750.3441	 0.00008 	   8.8414	 0.00056 	   8.8414	 0.00051 	2757349.3408	 0.00212 
	 988	1857379.6763	 0.01111 	9286898.3816	 0.00275 	928689.8382	 0.00008 	   8.8504	 0.00056 	   8.8504	 0.00051 	2760141.5933	 0.00212 
	 989	1859258.6644	 0.01111 	9296293.3218	 0.00275 	929629.3322	 0.00008 	   8.8593	 0.00056 	   8.8593	 0.00051 	2762933.8458	 0.00212 
	 990	1861137.6524	 0.01110 	9305688.2620	 0.00275 	930568.8262	 0.00008 	   8.8683	 0.00056 	   8.8683	 0.00051 	2765726.0983	 0.00085 
	 991	1863016.6404	 0.01110 	9315083.2022	 0.00275 	931508.3202	 0.00008 	   8.8772	 0.00055 	   8.8772	 0.00051 	2768518.3508	 0.00085 
	 992	1864895.6285	 0.01109 	9324478.1424	 0.00275 	932447.8142	 0.00008 	   8.8862	 0.00055 	   8.8862	 0.00050 	2771310.6033	 0.00170 
	 993	1866774.6165	 0.01109 	9333873.0826	 0.00275 	933387.3083	 0.00008 	   8.8951	 0.00055 	   8.8951	 0.00050 	2774102.8558	 0.00085 
	 994	1868653.6046	 0.01109 	9343268.0228	 0.00275 	934326.8023	 0.00008 	   8.9041	 0.00055 	   8.9041	 0.00050 	2776895.1083	 0.00085 
	 995	1870532.5926	 0.01108 	9352662.9630	 0.00275 	935266.2963	 0.00008 	   8.9131	 0.00055 	   8.9131	 0.00050 	2779687.3608	 0.00127 
	 996	1872411.5806	 0.01108 	9362057.9032	 0.00275 	936205.7903	 0.00008 	   8.9220	 0.00055 	   8.9220	 0.00050 	2782479.6133	 0.00170 
	 997	1874290.5687	 0.01108 	9371452.8434	 0.00275 	937145.2843	 0.00008 	   8.9310	 0.00055 	   8.9310	 0.00050 	2785271.8658	 0.00127 
	 998	1876169.5567	 0.01107 	9380847.7836	 0.00275 	938084.7784	 0.00008 	   8.9399	 0.00055 	   8.9399	 0.00049 	2788064.1183	 0.00127 
	 999	1878048.5447	 0.01107 	9390242.7237	 0.00275 	939024.2724	 0.00008 	   8.9489	 0.00054 	   8.9489	 0.00049 	2790856.3708	 0.00000 
 Before			 0.00000		 0.00000		 0.00000		 0.00000		 0.00000		 0.00000
 After			 0.00000		 0.00000		 0.00000		 0.00000		 0.00000		 0.00000


ASCII Curves - Approximate Posterior Densities 
===================================================
q1   curve 
 0.02196  |        *                                                 
          |       ****                                              
          |      **  **                                             
          |      *    **                                            
          |     **     **                                           
          |     *       **                                          
          |     *        **                                         
          |     *         *                                         
          |     *          *                                        
          |    *           **                                       
          |    *            **                                      
          |    *             **                                     
          |    *              ***                                   
          |    *                **                                  
          |    *                 **                                 
          |    *                  **                                
          |   **                   ***                              
          |   *                      **                             
          |   *                        **                           
          |   *                         ***                         
          |   *                           ***                       
          |   *                             ****                    
          |   *                                ****                 
          |   *                                   ****              
          |   *                                      *****          
          |  *                                           ******     
          |  *                                                 ***  
          |  *                                                      
          |  *                                                      
          |* *                                                      
          |  *                                                      
          |  *                                                      
          |  *                                                      
          |* *                                                      
          |  *                                                      
          |  *                                                      
          |**                                                       
          |**                                                       
          |**                                                       
  0.0048  |**                                                         
          -**----------------------------------------------------- 
            0.0336                                            67.2593 

q2   curve 
0.004145  |  *                                                       
          | ***                                                     
          | * *                                                     
          | * **                                                    
          | *  **                                                   
          | *   *                                                   
          | *   **                                                  
          | *    **                                                 
          | *     **                                                
          | *      **                                               
          | *       ***                                             
          | *         ***                                           
          |             ****                                        
          |*                *******                                 
          |*                      ******************                
          |*                                       ***************  
          |                                                         
          |*                                                        
          |                                                         
          |*                                                        
          |*                                                        
          |                                                         
          |*                                                        
          |                                                         
          |*                                                        
          |                                                         
          |*                                                        
          |                                                         
          |*                                                        
          |                                                         
          |*                                                        
          |                                                         
          |*                                                        
          |                                                         
          |*                                                        
          |*                                                        
          |                                                         
          |*                                                        
          |*                                                        
  0.0003  |*                                                          
          -*------------------------------------------------------ 
            0.1682                                           336.2963 

qa   curve 
  0.1407  |       *                                                  
          |      ***                                                
          |      * *                                                
          |     ** *                                                
          |     *  **                                               
          |     *   *                                               
          |     *   *                                               
          |     *   **                                              
          |     *    *                                              
          |    *     *                                              
          |    *     *                                              
          |    *     **                                             
          |    *      *                                             
          |    *      *                                             
          |    *      *                                             
          |    *      **                                            
          |    *       *                                            
          |    *       *                                            
          |    *       **                                           
          |   *         *                                           
          |   *         *                                           
          |   *         *                                           
          |   *          *                                          
          |   *          *                                          
          |   *          **                                         
          |   *           *                                         
          |   *           *                                         
          |   *            *                                        
          |   *            *                                        
          |  *             **                                       
          |  *              **                                      
          |  *               *                                      
          |  *               **                                     
          |  *                **                                    
          |  *                 *                                    
          |  *                  **                                  
          |  *                   **                                 
          | **                    **                                
          | *                      ***                              
  0.0001  | *                        *****                            
          -**----------------------------************************* 
            0.0168                                            33.6296 

m1   curve 
0.008398  |*                                                         
          |                                                         
          |                                                         
          |                                                         
          |*                                                        
          |*                                                        
          |                                                         
          |*                                                        
          |*                                                        
          |                                                         
          |                                                         
          |                                                         
          |*                                                        
          |                                                         
          |                                                         
          |                                                         
          |                                                         
          |                                                         
          |*                                                        
          |                                                         
          |                                                         
          |                                                         
          |*                                                        
          |                                                         
          |                                                         
          |                                                         
          |*                                                        
          |                                                         
          |                                                         
          |*                                                        
          |                                                         
          |*                                                        
          |*                                                        
          |*                                                        
          |***                                                      
          |  *                                                      
          |   *                                                     
          |   ****                                                  
          |      *********             ***** **                     
  0.0005  |            ***************** * ***************            
          -----------------------------------------------********* 
            0.5000                                           999.5000 

m2   curve 
0.007363  |*                                                         
          |                                                         
          |                                                         
          |                                                         
          |                                                         
          |                                                         
          |                                                         
          |*                                                        
          |                                                         
          |                                                         
          |                                                         
          |                                                         
          |                                                         
          |                                                         
          |*                                                        
          |                                                         
          |                                                         
          |                                                         
          |                                                         
          |*                                                        
          |                                                         
          |                                                         
          |*                                                        
          |                                                         
          |                                                         
          |*                                                        
          |                                                         
          |*                                                        
          |*                                                        
          |                                                         
          |*                                                        
          |*                                                        
          |*                                                        
          |*                                                        
          |**                                                       
          | *                                                       
          | **                                                      
          |  ********         ******************                    
          |         ***********                ********             
  0.0005  |                                           ******          
          -------------------------------------------------******* 
            0.5000                                           999.5000 

t    curve 
0.006775  |     *                                                    
          |     *                                                   
          |    ***                                                  
          |    ***                                                  
          |    * *                                                  
          |    * **                                                 
          |    *  *                                                 
          |    *  *                                                 
          |    *  *                                                 
          |   **  *                                                 
          |   **  **                                                
          |   *    *                                                
          |   *    *                                                
          |   *    *                                                
          |   *    *                                                
          |   *    *                                                
          |  *     *                                                
          | ***    *                                                
          |***      *                                               
          |***      *                                               
          |**       *                                               
          |*        *                                               
          |*        *                                               
          |         *                                               
          |         *                                               
          |         **                                              
          |          *                                              
          |          *                                              
          |          *                                              
          |          *                                              
          |          *                                              
          |           *                                             
          |           *                                             
          |           *                                             
          |           **                                            
          |            *                                            
          |            *                                            
          |            **                                           
          |             **                                          
  0.0000  |              **                                           
          ----------------**************************************** 
            0.0025                                             4.9975 

0u  curve 
 0.03249  |                            *                             
          |                            *                            
          |                            *                            
          |                            *                            
          |                            *                            
          |                            *                            
          |                           *                             
          |                           **                            
          |                            *                            
          |                           *                             
          |                           **                            
          |                                                         
          |                            *                            
          |                           *                             
          |                            *                            
          |                           **                            
          |                                                         
          |                           **                            
          |                           *                             
          |                             *                           
          |                                                         
          |                           *                             
          |                           * *                           
          |                             *                           
          |                           *                             
          |                             *                           
          |                           * *                           
          |                           * *                           
          |                                                         
          |                             *                           
          |                           * *                           
          |                           * *                           
          |                           *                             
          |                           * *                           
          |                           * *                           
          |                          *  *                           
          |                          *  *                           
          |                          *  *                           
          |                          *  **                          
  0.0000  |                          *   *                            
          -***************************---************************* 
            0.0001           Log Scale                       9908.3194 

1u  curve 
 0.03249  |                         *                                
          |                         *                               
          |                         *                               
          |                         *                               
          |                         *                               
          |                         *                               
          |                         **                              
          |                         **                              
          |                         *                               
          |                          *                              
          |                         **                              
          |                                                         
          |                         *                               
          |                          *                              
          |                         *                               
          |                         **                              
          |                                                         
          |                         **                              
          |                          *                              
          |                        *                                
          |                                                         
          |                          *                              
          |                        * *                              
          |                        *                                
          |                          *                              
          |                        *                                
          |                        * *                              
          |                        * *                              
          |                                                         
          |                        *                                
          |                        * *                              
          |                        * *                              
          |                          *                              
          |                        * *                              
          |                        * *                              
          |                        *  *                             
          |                        *  *                             
          |                        *  *                             
          |                        *  *                             
  0.0000  |                       *   *                               
          -************************---**************************** 
            0.0001           Log Scale                       9908.3194 

0_Ka curve 
 0.00328  |                                                          
          |     *                                                   
          |     **                                                  
          |     **                                                  
          |    ****                                                 
          |    ****                                                 
          |    ****                                                 
          |    * ***                                                
          |   ** ****                                               
          |   **  ***                                               
          |   **   **                                               
          |   *     **                                              
          |   *    ***                                              
          |   *     ***                                             
          |         ***                                             
          |   *      ***                                            
          |   *      ***                                            
          |   *       **                                            
          |  *        ****                                          
          |  *         ***                                          
          |  *         ****                                         
          |  *          ***                                         
          |  *           ****                                       
          |  *           ***                                        
          |  *            ***                                       
          |  *            ****                                      
          |  *              ***                                     
          |  *               ****                                   
          |  *               *****                                  
          |  *                 *****                                
          |  *                 ******                               
          | *                    *******                            
          |                       *******                           
          | *                       **********                      
          | *                          ************                 
          |                               ************** *          
          | *                                 ******************    
          | *                                      **************   
          | *                                               * ****  
  0.0000  | *                                                         
          -*------------------------------------------------------ 
            0.0500                                            99.9500 

1_Ka curve 
  0.0531  |*                                                         
          |*                                                        
          |*                                                        
          |                                                         
          |*                                                        
          |                                                         
          |*                                                        
          |                                                         
          |*                                                        
          | *                                                       
          |                                                         
          | *                                                       
          |                                                         
          |*                                                        
          | *                                                       
          |                                                         
          | *                                                       
          |                                                         
          | *                                                       
          |*                                                        
          | *                                                       
          |                                                         
          | *                                                       
          |                                                         
          | *                                                       
          |*                                                        
          | *                                                       
          | *                                                       
          |                                                         
          | *                                                       
          | *                                                       
          |**                                                       
          | *                                                       
          | *                                                       
          |                                                         
          |**                                                       
          |  *                                                      
          |  *                                                      
          |* *                                                      
  0.0000  |  *                                                        
          -*-***************************************************** 
            0.0500                                            99.9500 


ASCII Plots of Parameter Trends 
===================================================
Log[P(G)+P(D|G)] trend 
1.693e+005|   *                                                                                     
          |                                                                                         
          |                                                                                         
          |                                                                                         
          |                                                                                         
          |                                                                   *                     
          |                                                               *                         
          |                                                     *                                   
          |                                  *                            *                         
          |                                **                                                       
          |                                                          *       *        *             
          |    *      *            *           **      *         *   *     *         *              
          |   **     *        *  *   *                 *    *             *   *                     
          |*          *  **  *   *                *                      *                        * 
          |  *  *       *      **  * *                           *                                  
          |            *  *       *   *       **                        *                           
          |  *    * *   *         * *   *                  *           *           *  *   *         
          |        *    *   * *  *       *                    *      *                      *       
          |  *  *    *            *         *        *   *  ** * * *        * * *** ***        * *  
          |**   *  **  *   * *  *        *  **  *  *  **        **  *    *** *       ***     * ** * 
          |           *                *    * * *   *  * *    ** * *           *  * **              
          |*   **   *   *           *     **     *      *  *       *  * *   *    *       * *   *    
          | **   ** * *    *     * *            * *   * *    *       *       *            *     *   
          |   *         *             **         *      *   *   * * *       * ***       * * ******  
          | *  *           *       *  *    *            *** *           *     *   **      * * *     
          | *    *    *               *   *  *          * *  *      *  **        *      ** ***      
          |*  * * *  * * ******   *     ** *  *  *   *    ****   *  **       *  *   *  *** ** *  *  
-3675.2778|* *      *** ***  *** *    *  ** *  * * *     *        **    ** * *   * * * *   * * **   
          -*********-*-*-*-***********-*********************-****-************-*******-*****-**-*** 

t    trend 
   2.345  |                                                        *                                
          |                                                                                         
          |                                                                                         
          |                                                                                         
          |                                                                                         
          |                                                                                         
          |        *                       *                                                        
          |                                                                                         
          |                                                                                         
          |                                                                                         
          |                                                                                         
          |                              *                                                          
          |              *               *                                                          
          |   *             *                                                 *      *            * 
          |                   *   *           *                                                * *  
          |     * *            *   *  *               *           *    *   *          *             
          |   *           *          **   *    **   *            *      *   * *                     
          |    *   *    *     *  *           *    ****        *      *        **               *    
          | *  **       ***     *  **    *           *  *     ** *   *    *  *       *        *     
          |* *  * **  *** **   * *   *  *  **     * *  *   ***  ** ***    * *       * *       ***   
          |* *    * *    *  ** ** * *** *  ** ***         * ** * *  * *    *   *      *****  * **   
          | **    *  ***** *  * * **         * *      *       ** ***  ** **   ****** *            * 
          |*  * **  **      **  ***    * *  *  *** *    ******** *  *   ***  **  * * *     ***  *** 
          | *  *   *   *   *  *  * **   *  **   * ** * ***   ** *   **** *       * *  ********  *   
          |   ** *****   **    * *    **  *   *      ** * * *  **   * * *   ** *  * **  * * **    * 
          |*** * *  **     *  **     * *     *  **  *  *   * *         *  ** *  ** *      ** *****  
          |          **  ***  *     **   ***  **         *  *  *  * *   *  * *          * *** *  ** 
  0.0040  |* **  *              ***    ** ** *   * ** *  ***  * *        *     **** *  * * **   **  
          --*--*-*-*-*------*--*----*-**--*-*-*----****-**--------**---*---*-*--*****----**---*---- 

0u  trend - log scale 
   3.317  |                                      *                                                  
          |                                                                              *          
          |                                                                                         
          |                                                                                         
          |                                                                                         
          |   *                     *                   *                                           
          | *        *                   *                        *    *        *                *  
          |                      *                             *      *                             
          |*                                       *   *         * *              *  *     *        
          |             *         **   *     *     *      *      *                *                 
          |     *     *         *            **                  *    *      * * * *      *         
          |       ** *    ** ***      * *** *          *  * *            *  ***  *   *       *  *   
          |*  *  *      *      *   **      *       * *     *    *        *    *             *   **  
          | *   * *** *  **      **     *  *  * *    *** *     * ** *    ***  *** * *      *   ***  
          |* *        **   *  ***     ** * *   *  *   *   **  ****  * * * **    *   *  **** * *  *  
          | *******    **  *** *   **  * *  * *  *  ***  *   *       *  * *       * *  *  ***     * 
          |    * ****  **  *    *  * *    **   *  *  * **   *  ** ***     ** * * *   *  **  **    * 
          | ** *     * **** *  * *  * *        ***  *                *****  ***  *    *    *  *     
          |  * *  *** *     * *   *          *   *            *** * **   *        *  *  **** * * *  
          |*   *******   * * *  ***   * * * *   *****  **  ****   **    * *      *   ***     **   * 
          |* * *    **** *   *   * * ***     ***    **  **    *  **    *    *  **   *   *     **    
          |   *           **      *  *   *    *    *      * ***                *    * **   *  **    
          |     *           * *                *        **     *            * *   *    *        *** 
          |        * *        *                   *    *  *            **  * **       *   *         
          |  *                *      *  * * *         *       *    *   *   **      *                
          |                      *       * **    *           *          *  * *  *  *        *       
          |     *                           * *             *       *              *                
  0.8738  |                                                                        *     *          
          ---------------------------*--------------*-------*-------------------------------------- 

1u  trend - log scale 
   1.144  |                                         *                                               
          |                          *                      *                                       
          |                                                                        *     *          
          |     *                           * *             *       *              *                
          |                      *       * **    *           *          *  * *  *  *        *       
          |  *                *      *  * * *         *       *    *   *   **      *                
          |        * *        *                   *    *  *            **  * **       *   *         
          |     *           * *                *        **     *            * *   *    *        *** 
          |   *           **      *  *   *    *    *      * ***                *    * **   *  **    
          |* * *    **** *   *   * * ***     ***    **  **    *  **    *    *  **   *   *     **    
          |*   *******   * * *  ***   * * * *   *****  **  ****   **    * *      *   ***     **   * 
          |  * *  *** *     * *   *          *   *            *** * **   *        *  *  **** * * *  
          | ** *     * **** *  * *  * *        ***  *                *****  ***  *    *    *  *     
          |    * ****  **  *    *  * *    **   *  *  * **   *  ** ***     ** * * *   *  **  **    * 
          | *******    **  *** *   **  * *  * *  *  ***  *   *       *  * *       * *  *  ***     * 
          |* *        **   *  ***     ** * *   *  *   *   **  ****  * * * **    *   *  **** * *  *  
          | *   * *** *  **      **     *  *  * *    *** *     * ** *    ***  *** * *      *   ***  
          |*  *  *      *      *   **      *       * *     *    *        *    *             *   **  
          |       ** *    ** ***      * *** *          *  * *            *  ***  *   *       *  *   
          |     *     *         *            **                  *    *      * * * *      *         
          |             *         **   *     *     *      *      *                *                 
          |*                                       *   *         * *              *  *     *        
          |                      *                             *      *                             
          | *        *                   *                        *    *        *                *  
          |   *                     *                   *                                           
          |                                                                                         
          |                                                                                         
  0.3015  |                                                                                         
          ---------------------------------------*---------------------------------------*--------- 

0_Ka trend 
   99.67  |                                                      *                                  
          |                                  *                                    *                 
          |                                                *         *                 *            
          |   * *   *                      *               *           *         *                  
          |  *                               *                                                 **   
          |       *     *            *        *           *       *   *                             
          |                  *              *   *      *           *            *                 * 
          | *  *               *  *      *                   *     *                    *           
          | *  *    *      *                                           *         *       *          
          |       *              * *         *   *     * *   *    *    *                            
          |**               * *                            ** *   *   *    *   *                    
          |      *                                *         * **    *   **     *                    
          |     *                              *     *      *                                 * *   
          |  *               *        *                 *         **             **                 
          |     ***     * * *        *    *       *      *        *     *   *   *   *      *        
          |  *          **         *           *      *  *  *             *          *    *         
          | *         *             *  *         *  **          *          *   *           *    **  
          |           *          * *              *   *        **   ****     * *   *    *    *   *  
          |            *        * *   * *   *    * *  ***    *      *       * *     *        *      
          | *     *         ***   *            **                  *              *      *     *    
          |*    **       *    *      * **  * **       **   **              **  *         ** * * *   
          |        *         * * *     **         * *   *      *      *   *     * *   **      *     
          |  *       *  ***   ***   * *   *   *   *    *   *   * *  *        *       *      *       
          |*    * ** * **  **      *  *   * *  **   *     *   *   * * *****  *      **     *  *  *  
          |   *    * ***  **    * * ****   ** *  * * *   *  **         * ** *** *  **  ** *   ***   
          | **** * **     ***  **  *    *********    * ** *   *  * ***  ** ***** *       **  *   *  
          |* * *  *** ***  **  ** *  *****    **   ** *   *   ****   *   * *  *  * ** ******** **** 
  1.8863  |*   *   *           * * **    ***     * ***   *     ***      *     * **** ****  ** ** ** 
          ----**----****-*---**--*----------*-----*--------------*---*----------------*----*-*----- 

1_Ka trend 
   6.586  |                                              *                                          
          |                                                                                         
          |                                                                  *                      
          |                                                                                         
          |                                                                                         
          |                                                                            *            
          |                                                                                         
          |                                                                                         
          |                                                                                         
          |                          *                      *                                       
          |        *                                                                            *   
          | *             *                                                *         *              
          |    * *           *          *                   *  *                              *     
          |                *    * **                         *   *                       *        * 
          |             *  *    *  *                           *                 *  * *     * *     
          | *     **        *                          *                 **     *  *                
          |  *  *  *         * *       * *     * *     **           *                     *   * *   
          |              *        **                     *       ** * * *          **  *   *        
          |   *          **          *** * **   *    *          *   ** *   *  **     **      * *    
          |   *             *  * ***    *     * * **   *    *   *         *     * *  *     ***** ** 
          |* **** * *        **      *              **   **         ***     **   *    * *       *   
          | * ****  ** **     **    * **   *   *****   ** **  **  *      *     *     *   **         
          |* ***   * * *** **     *        * ****   **  *      *** *   ** *  **  ** *  **   **  *** 
          | **   *   * ***** *** ***  *** * *    *   *** * *   *  ** * *    *  * **    ******* *    
          |*    ** *  *  ** * ** * *  * *** * * **   **  * *****  *    **  *** *  *  * *****  *  ** 
          |*   ** ******** *     ** **   ******* ** * * * *** * **    ** **** **    * *  ** * ***   
          |*          *    **** **  *      * **   ***      *     ** *** *     * **** * **  * *   *  
  0.3880  | *     *   *        *    *  **    *     *     *  **          * *  ** *  *  *    * *      
          --------*-------*-----*--------------------------------------------*------*-------------- 

Migration Distributions 
	-	Locus_0 	-	-	-	-	-	-	-	Locus_1 	-	-	-	-	-	-
	pt	m1#	p	m1time	p	m2#	p	m2time	p	m1#	p	m1time	p	m2#	p	m2time	p
	   0	   0	 0.00000	   0.0025	12.73142	   0	 0.00000	   0.0025	11.26470	   0	 0.00000	   0.0025	25.54188	   0	 0.00000	   0.0025	22.57753
	   1	   1	 0.00000	   0.0075	11.62148	   1	 0.00000	   0.0075	11.55482	   1	 0.00000	   0.0075	23.51634	   1	 0.00000	   0.0075	23.30896
[truncated: 137,922 more chars]
