# Supplementary material for: Selection and demographic history shape the molecular evolution of the gamete compatibility protein bindin in Pisaster sea stars
Source: Ecol Evol. 2014 Mar 31;4(9):1567–88. doi: 10.1002/ece3.1042 (PMC4063459; doi:10.1002/ece3.1042)
Supplement: Supplementary file 2 [file ece30004-1567-SD2.zip › ece31042-sup-0003-bam.cas.outL.txt]

IMa LOAD TREES MODE 
IMa - Isolation with Migration [analytic] Output  -  IMa source code copyright Jody Hey, Rasmus Nielsen  2007-2008  -  code date: December 17, 2009 
P. brevispinus
bam=pb

INPUT AND STARTING INFORMATION 
================================

Command line string :  -i pb.cas.2.input.txt -o pb.cas.2.out6L -q1 20 -q2 100 -qA 10 -m1 1000 -m2 1000 -t 5 -u 5 -d 20 -n 100 -k 20 -s 98765432 -fg -g1 0.9 -g2 0.8 -b 3000000 -L50000 -p45 -c012 -r pb.cas.2.out6 
Input filename : pb.cas.2.input.txt 
Output filename: pb.cas.2.out6L 
Random number seed : 98765432 
IM Model:
     - Inheritance Scalars are treated as constants, as given in input file
- Run Duration - 
- Metropolis Coupling -
     None 

- Maximum Values for Integrated Parameters -
     Max for q1 : 67.29 
     Max for q2 : 336.46 
     Max for qa : 33.65 
     Max for m1 : 1000.00 
     Max for m2 : 1000.00 
     Max for t  : 5.00 

All tree information used for surface estimation printed to fileGeneration time specified (in years): 5.00
Base filename for loading files with sampled genealogies: pb.cas.2.out6*.ti
Files loaded with sampled genealogies:
   pb.cas.2.out6.ti

HEADER INFORMATION FROM FIRST TREE FILE
========================================

-------------------------------------------

Header for tree file:  pb.cas.2.out6.ti

-------------------------------------------

IMa - Isolation with Migration [analytic] Output  -  IMa source code copyright Jody Hey, Rasmus Nielsen  2007-2008  -  code date: December 17, 2009 


INPUT AND STARTING INFORMATION 
================================

Command line string :  -i pb.cas.2.input.txt -o pb.cas.2.out6 -q1 20 -q2 100 -qA 10 -m1 1000 -m2 1000 -t 5 -u 5 -d 20 -n 100 -k 20 -s 98765432 -fg -g1 0.9 -g2 0.8 -b 3000000 -L0.5 -p2345 
Input filename : pb.cas.2.input.txt 
Output filename: pb.cas.2.out6 
Random number seed : 98765432 
IM Model:
     - Inheritance Scalars are treated as constants, as given in input file
- Run Duration - 
     Burn period, # steps: 3000000 
      Record period, # seconds per interval: 1800 
- Metropolis Coupling -
     Metropolis Coupling implemented using 100 chains 
     Geometric Increment Model   term1: 0.900  term2: 0.800

- Maximum Values for Integrated Parameters -
     Max for q1 : 67.29 
     Max for q2 : 336.46 
     Max for qa : 33.65 
     Max for m1 : 1000.00 
     Max for m2 : 1000.00 
     Max for t  : 5.00 

All tree information used for surface estimation printed to fileGeneration time specified (in years): 5.00

-------------------------------------------

End of deader for tree file:  pb.cas.2.out6.ti

-------------------------------------------


==============================================
END OF HEADER INFORMATION FROM FIRST TREE FILE

   # of files: 1    total number of loaded genealogies: 50000 out of a total of: 374774 


MCMC INFORMATION
===========================


PEAK LOCATIONS AND PROBABILITES
=================================


Marginal Peak Locations and Probabilities
------------------------------------------
 Set    q1          P         q2          P         qa          P         m1          P         m2          P      
   0     10.9641  0.02206     15.1667  0.00414      4.4880   0.1418      0.0001  0.01147      1.3302 0.006136 
   1     10.1977  0.02064     15.1759  0.00408      4.6968   0.1347      0.0001  0.01248      1.9068 0.007266 
 ALL     10.6500  0.02134     15.1721  0.00411      4.5873   0.1382      0.0001  0.01198      1.3634 0.006483 
  95%Lo    0.0144                1.5032                1.4782               <min                 <min              
  95%Hi   >max                 >max                 13.3559               14.6557              658.7445            


Multidimensional Peak Location and Posterior Probability
--------------------------------------------------------
 Set   t       log(P)      q1         q2         qa         m1         m2      
   0     0.6717 -15.9746     0.0483   204.7426     4.5300   374.3502   0.000100 
   1     1.1637 -15.0710     0.6641   235.8997     6.2048    12.3277   0.000101 
 ALL     1.1637 -15.7683     0.6453   247.8125     6.1853    12.4949   0.000130 


Nested Models Peak Location and Posterior Probability
------------------------------------------------------
Model      t          log(P)      q1          q2          qa          m1          m2         df       2LLR
 ABCDD    0.8908    -18.2894    6.4191     26.1039      7.3831      2.5581  [   2.5581]    1        5.0422 
 ABCD0    0.7102    -21.3047   33.6460     23.0145      3.8222    544.8331  [   0.0001]    1*      11.0727 
 ABC0D    0.8194    -20.7552   20.6295     33.6465      3.0798  [   0.0001]    60.2833     1*       9.9738 
 ABC00    0.0003    -33.2256   33.6465     33.6258     15.2675  [   0.0001] [   0.0001]    2*      34.9146 
 AACDE    1.0927    -18.3581   16.4416  [  16.4416]     1.3233      0.7170      3.5036     1        5.1795 
 AAADE    2.2846    -19.0686    6.5970  [   6.5970] [   6.5970]    18.5348     27.0012     2        6.6005 
 AACDD    0.9773    -19.9091   22.3241  [  22.3241]     5.0614      8.9904  [   8.9904]    2        8.2816 
 AAC00    0.0003    -33.2256   33.6416  [  33.6416]    15.2683  [   0.0001] [   0.0001]    3*      34.9146 
 AAADD    0.4179    -21.8462    9.0739  [   9.0739] [   9.0739]     2.4002  [   2.4002]    3       12.1559 
 AAA00    0.0003    -33.2319   15.2867  [  15.2867] [  15.2867] [   0.0001] [   0.0001]    4*      34.9272 
 ABADE    0.7823    -16.1478    2.4384     19.4125  [   2.4384]     6.9382      1.3450     1        0.7590 
 ABADD    0.8940    -18.3564    6.8733     26.6679  [   6.8733]     2.5254  [   2.5254]    2        5.1762 
 ABA00    0.0003    -33.2307   15.2735     33.6374  [  15.2735] [   0.0001] [   0.0001]    3*      34.9249 
 ABBDE    1.4283    -17.2192   13.4090      3.5505  [   3.5505]     0.3875     10.0436     1        2.9017 
 ABBDD    1.0986    -20.9844   25.0060      8.6379  [   8.6379]     6.0635  [   6.0635]    2       10.4322 
 ABB00    0.0003    -33.2267   33.6465     15.2751  [  15.2751] [   0.0001] [   0.0001]    3*      34.9169 
  * test distribution of 2LLR is a mixture 


MARGINAL DISTRIBUTION VALUES AND HISTOGRAMS - curve height is an estimate of marginal posterior probability
========================================
 Summaries
	Value  	 q1  	 q2  	 qa  	 m1  	 m2  	 t   
	Minbin 	   0.0336	   0.1682	   0.0168	   0.5000	   0.5000	   0.0025
	Maxbin	  67.2593	 336.2963	  33.6296	 999.5000	 999.5000	   4.9975
	HiPt  	  10.6659	  15.3091	   4.5927	   0.5000	   0.5000	   0.4775
	HiSmth	  10.6659	  15.3091	   4.5927	   0.5000	   0.5000	   0.4775
	Mean  	  31.1970	 161.5945	   6.9405	 411.6679	 434.5730	   0.5589
	95Lo  	   3.6002	  10.5986	   2.0020	   2.5000	   4.5000	   0.0375
	95Hi  	  65.1059	 327.5483	  16.4026	 953.5000	 949.5000	   1.3175
	HPD90Lo	  3.6675 	  6.2246 	  1.6319 	  0.5000 	  0.5000 	  0.0025 
	HPD90Hi	 60.7319 	303.3228 	 12.3651 	835.5000 	829.5000 	  0.9425 

	Parameter	q1  	L	q2  	L	qa  	L	m1  	L	m2  	L	t   	L
	HiPt	  10.6659	 0.02134 	  15.3091	 0.00411 	   4.5927	 0.13815 	   0.5000	 0.00885 	   0.5000	 0.00739 	   0.4775	 1.46800 

	   0	   0.0336	 0.00707 	   0.1682	 0.00026 	   0.0168	 0.00008 	   0.5000	 0.00885 	   0.5000	 0.00739 	 0.002500	 0.66000 
	   1	   0.1009	 0.00851 	   0.5047	 0.00028 	   0.0505	 0.00010 	   1.5000	 0.00846 	   1.5000	 0.00644 	   0.0075	 0.64400 
	   2	   0.1682	 0.00787 	   0.8412	 0.00044 	   0.0841	 0.00045 	   2.5000	 0.00826 	   2.5000	 0.00527 	   0.0125	 0.54000 
	   3	   0.2355	 0.00684 	   1.1776	 0.00049 	   0.1178	 0.00091 	   3.5000	 0.00712 	   3.5000	 0.00421 	   0.0175	 0.54800 
	   4	   0.3028	 0.00639 	   1.5141	 0.00061 	   0.1514	 0.00081 	   4.5000	 0.00730 	   4.5000	 0.00349 	   0.0225	 0.63600 
	   5	   0.3701	 0.00627 	   1.8506	 0.00077 	   0.1851	 0.00063 	   5.5000	 0.00661 	   5.5000	 0.00296 	   0.0275	 0.66000 
	   6	   0.4374	 0.00617 	   2.1870	 0.00092 	   0.2187	 0.00054 	   6.5000	 0.00571 	   6.5000	 0.00271 	   0.0325	 0.67600 
	   7	   0.5047	 0.00605 	   2.5235	 0.00108 	   0.2523	 0.00049 	   7.5000	 0.00452 	   7.5000	 0.00244 	   0.0375	 0.70800 
	   8	   0.5720	 0.00590 	   2.8599	 0.00128 	   0.2860	 0.00047 	   8.5000	 0.00385 	   8.5000	 0.00210 	   0.0425	 0.68400 
	   9	   0.6393	 0.00571 	   3.1964	 0.00149 	   0.3196	 0.00048 	   9.5000	 0.00338 	   9.5000	 0.00200 	   0.0475	 0.74800 
	  10	   0.7066	 0.00549 	   3.5329	 0.00171 	   0.3533	 0.00050 	  10.5000	 0.00279 	  10.5000	 0.00206 	   0.0525	 0.72800 
	  11	   0.7739	 0.00526 	   3.8693	 0.00192 	   0.3869	 0.00054 	  11.5000	 0.00236 	  11.5000	 0.00202 	   0.0575	 0.75200 
	  12	   0.8412	 0.00505 	   4.2058	 0.00211 	   0.4206	 0.00060 	  12.5000	 0.00208 	  12.5000	 0.00195 	   0.0625	 0.68400 
	  13	   0.9085	 0.00490 	   4.5423	 0.00229 	   0.4542	 0.00069 	  13.5000	 0.00196 	  13.5000	 0.00193 	   0.0675	 0.73200 
	  14	   0.9757	 0.00480 	   4.8787	 0.00245 	   0.4879	 0.00082 	  14.5000	 0.00179 	  14.5000	 0.00197 	   0.0725	 0.79200 
	  15	   1.0430	 0.00475 	   5.2152	 0.00261 	   0.5215	 0.00098 	  15.5000	 0.00161 	  15.5000	 0.00197 	   0.0775	 0.73600 
	  16	   1.1103	 0.00473 	   5.5517	 0.00274 	   0.5552	 0.00117 	  16.5000	 0.00159 	  16.5000	 0.00193 	   0.0825	 0.75200 
	  17	   1.1776	 0.00472 	   5.8881	 0.00287 	   0.5888	 0.00138 	  17.5000	 0.00166 	  17.5000	 0.00189 	   0.0875	 0.76000 
	  18	   1.2449	 0.00473 	   6.2246	 0.00299 	   0.6225	 0.00161 	  18.5000	 0.00175 	  18.5000	 0.00180 	   0.0925	 0.69600 
	  19	   1.3122	 0.00473 	   6.5611	 0.00309 	   0.6561	 0.00188 	  19.5000	 0.00179 	  19.5000	 0.00167 	   0.0975	 0.68800 
	  20	   1.3795	 0.00474 	   6.8975	 0.00319 	   0.6898	 0.00219 	  20.5000	 0.00173 	  20.5000	 0.00162 	   0.1025	 0.76000 
	  21	   1.4468	 0.00475 	   7.2340	 0.00328 	   0.7234	 0.00255 	  21.5000	 0.00160 	  21.5000	 0.00162 	   0.1075	 0.66000 
	  22	   1.5141	 0.00478 	   7.5705	 0.00336 	   0.7570	 0.00295 	  22.5000	 0.00154 	  22.5000	 0.00158 	   0.1125	 0.80800 
	  23	   1.5814	 0.00483 	   7.9069	 0.00344 	   0.7907	 0.00339 	  23.5000	 0.00155 	  23.5000	 0.00150 	   0.1175	 0.76800 
	  24	   1.6487	 0.00490 	   8.2434	 0.00351 	   0.8243	 0.00388 	  24.5000	 0.00159 	  24.5000	 0.00144 	   0.1225	 0.67600 
	  25	   1.7160	 0.00499 	   8.5798	 0.00358 	   0.8580	 0.00441 	  25.5000	 0.00161 	  25.5000	 0.00142 	   0.1275	 0.81200 
	  26	   1.7833	 0.00511 	   8.9163	 0.00365 	   0.8916	 0.00497 	  26.5000	 0.00158 	  26.5000	 0.00141 	   0.1325	 0.80400 
	  27	   1.8506	 0.00524 	   9.2528	 0.00371 	   0.9253	 0.00556 	  27.5000	 0.00152 	  27.5000	 0.00139 	   0.1375	 0.74400 
	  28	   1.9178	 0.00540 	   9.5892	 0.00376 	   0.9589	 0.00618 	  28.5000	 0.00148 	  28.5000	 0.00134 	   0.1425	 0.76000 
	  29	   1.9851	 0.00557 	   9.9257	 0.00382 	   0.9926	 0.00684 	  29.5000	 0.00151 	  29.5000	 0.00129 	   0.1475	 0.76000 
	  30	   2.0524	 0.00575 	  10.2622	 0.00386 	   1.0262	 0.00752 	  30.5000	 0.00155 	  30.5000	 0.00125 	   0.1525	 0.61600 
	  31	   2.1197	 0.00595 	  10.5986	 0.00390 	   1.0599	 0.00823 	  31.5000	 0.00157 	  31.5000	 0.00121 	   0.1575	 0.73600 
	  32	   2.1870	 0.00616 	  10.9351	 0.00394 	   1.0935	 0.00898 	  32.5000	 0.00156 	  32.5000	 0.00119 	   0.1625	 0.74400 
	  33	   2.2543	 0.00638 	  11.2716	 0.00397 	   1.1272	 0.00976 	  33.5000	 0.00154 	  33.5000	 0.00119 	   0.1675	 0.74000 
	  34	   2.3216	 0.00660 	  11.6080	 0.00400 	   1.1608	 0.01057 	  34.5000	 0.00154 	  34.5000	 0.00120 	   0.1725	 0.68000 
	  35	   2.3889	 0.00684 	  11.9445	 0.00402 	   1.1944	 0.01141 	  35.5000	 0.00154 	  35.5000	 0.00122 	   0.1775	 0.82000 
	  36	   2.4562	 0.00708 	  12.2810	 0.00404 	   1.2281	 0.01230 	  36.5000	 0.00152 	  36.5000	 0.00124 	   0.1825	 0.73200 
	  37	   2.5235	 0.00733 	  12.6174	 0.00406 	   1.2617	 0.01322 	  37.5000	 0.00150 	  37.5000	 0.00127 	   0.1875	 0.79600 
	  38	   2.5908	 0.00758 	  12.9539	 0.00407 	   1.2954	 0.01419 	  38.5000	 0.00149 	  38.5000	 0.00129 	   0.1925	 0.91200 
	  39	   2.6581	 0.00784 	  13.2904	 0.00409 	   1.3290	 0.01520 	  39.5000	 0.00149 	  39.5000	 0.00129 	   0.1975	 0.92000 
	  40	   2.7254	 0.00809 	  13.6268	 0.00409 	   1.3627	 0.01626 	  40.5000	 0.00148 	  40.5000	 0.00128 	   0.2025	 0.85600 
	  41	   2.7927	 0.00836 	  13.9633	 0.00410 	   1.3963	 0.01736 	  41.5000	 0.00147 	  41.5000	 0.00128 	   0.2075	 0.77600 
	  42	   2.8599	 0.00862 	  14.2997	 0.00411 	   1.4300	 0.01851 	  42.5000	 0.00146 	  42.5000	 0.00126 	   0.2125	 0.75600 
	  43	   2.9272	 0.00889 	  14.6362	 0.00411 	   1.4636	 0.01971 	  43.5000	 0.00145 	  43.5000	 0.00125 	   0.2175	 0.91200 
	  44	   2.9945	 0.00916 	  14.9727	 0.00411 	   1.4973	 0.02097 	  44.5000	 0.00145 	  44.5000	 0.00123 	   0.2225	 0.91600 
	  45	   3.0618	 0.00943 	  15.3091	 0.00411 	   1.5309	 0.02227 	  45.5000	 0.00144 	  45.5000	 0.00122 	   0.2275	 0.81600 
	  46	   3.1291	 0.00970 	  15.6456	 0.00411 	   1.5646	 0.02362 	  46.5000	 0.00143 	  46.5000	 0.00120 	   0.2325	 0.84800 
	  47	   3.1964	 0.00998 	  15.9821	 0.00411 	   1.5982	 0.02503 	  47.5000	 0.00140 	  47.5000	 0.00119 	   0.2375	 0.86800 
	  48	   3.2637	 0.01025 	  16.3185	 0.00410 	   1.6319	 0.02649 	  48.5000	 0.00137 	  48.5000	 0.00117 	   0.2425	 0.83200 
	  49	   3.3310	 0.01053 	  16.6550	 0.00410 	   1.6655	 0.02800 	  49.5000	 0.00136 	  49.5000	 0.00115 	   0.2475	 0.96800 
	  50	   3.3983	 0.01081 	  16.9915	 0.00409 	   1.6991	 0.02957 	  50.5000	 0.00138 	  50.5000	 0.00114 	   0.2525	 0.93600 
	  51	   3.4656	 0.01109 	  17.3279	 0.00409 	   1.7328	 0.03118 	  51.5000	 0.00139 	  51.5000	 0.00113 	   0.2575	 1.00400 
	  52	   3.5329	 0.01137 	  17.6644	 0.00408 	   1.7664	 0.03284 	  52.5000	 0.00139 	  52.5000	 0.00113 	   0.2625	 1.11200 
	  53	   3.6002	 0.01164 	  18.0009	 0.00408 	   1.8001	 0.03454 	  53.5000	 0.00137 	  53.5000	 0.00113 	   0.2675	 0.96000 
	  54	   3.6675	 0.01192 	  18.3373	 0.00407 	   1.8337	 0.03629 	  54.5000	 0.00135 	  54.5000	 0.00113 	   0.2725	 1.02400 
	  55	   3.7348	 0.01219 	  18.6738	 0.00406 	   1.8674	 0.03808 	  55.5000	 0.00133 	  55.5000	 0.00112 	   0.2775	 0.94800 
	  56	   3.8020	 0.01245 	  19.0102	 0.00406 	   1.9010	 0.03990 	  56.5000	 0.00133 	  56.5000	 0.00110 	   0.2825	 1.06800 
	  57	   3.8693	 0.01272 	  19.3467	 0.00405 	   1.9347	 0.04176 	  57.5000	 0.00133 	  57.5000	 0.00109 	   0.2875	 1.02800 
	  58	   3.9366	 0.01297 	  19.6832	 0.00404 	   1.9683	 0.04365 	  58.5000	 0.00135 	  58.5000	 0.00108 	   0.2925	 1.05200 
	  59	   4.0039	 0.01323 	  20.0196	 0.00403 	   2.0020	 0.04556 	  59.5000	 0.00138 	  59.5000	 0.00107 	   0.2975	 0.87600 
	  60	   4.0712	 0.01347 	  20.3561	 0.00403 	   2.0356	 0.04750 	  60.5000	 0.00141 	  60.5000	 0.00107 	   0.3025	 0.90400 
	  61	   4.1385	 0.01372 	  20.6926	 0.00402 	   2.0693	 0.04945 	  61.5000	 0.00143 	  61.5000	 0.00108 	   0.3075	 1.10000 
	  62	   4.2058	 0.01395 	  21.0290	 0.00401 	   2.1029	 0.05142 	  62.5000	 0.00144 	  62.5000	 0.00109 	   0.3125	 1.01200 
	  63	   4.2731	 0.01418 	  21.3655	 0.00400 	   2.1365	 0.05340 	  63.5000	 0.00144 	  63.5000	 0.00110 	   0.3175	 1.10800 
	  64	   4.3404	 0.01441 	  21.7020	 0.00399 	   2.1702	 0.05539 	  64.5000	 0.00144 	  64.5000	 0.00111 	   0.3225	 1.07600 
	  65	   4.4077	 0.01462 	  22.0384	 0.00398 	   2.2038	 0.05738 	  65.5000	 0.00143 	  65.5000	 0.00111 	   0.3275	 1.06800 
	  66	   4.4750	 0.01484 	  22.3749	 0.00397 	   2.2375	 0.05938 	  66.5000	 0.00142 	  66.5000	 0.00111 	   0.3325	 0.98400 
	  67	   4.5423	 0.01504 	  22.7114	 0.00397 	   2.2711	 0.06138 	  67.5000	 0.00142 	  67.5000	 0.00111 	   0.3375	 1.09600 
	  68	   4.6096	 0.01524 	  23.0478	 0.00396 	   2.3048	 0.06337 	  68.5000	 0.00141 	  68.5000	 0.00111 	   0.3425	 1.06000 
	  69	   4.6769	 0.01544 	  23.3843	 0.00395 	   2.3384	 0.06536 	  69.5000	 0.00140 	  69.5000	 0.00111 	   0.3475	 1.14800 
	  70	   4.7442	 0.01563 	  23.7208	 0.00394 	   2.3721	 0.06734 	  70.5000	 0.00139 	  70.5000	 0.00111 	   0.3525	 1.03200 
	  71	   4.8114	 0.01581 	  24.0572	 0.00393 	   2.4057	 0.06932 	  71.5000	 0.00138 	  71.5000	 0.00112 	   0.3575	 1.12000 
	  72	   4.8787	 0.01599 	  24.3937	 0.00392 	   2.4394	 0.07128 	  72.5000	 0.00137 	  72.5000	 0.00113 	   0.3625	 1.04000 
	  73	   4.9460	 0.01616 	  24.7301	 0.00391 	   2.4730	 0.07323 	  73.5000	 0.00137 	  73.5000	 0.00114 	   0.3675	 1.12400 
	  74	   5.0133	 0.01633 	  25.0666	 0.00390 	   2.5067	 0.07517 	  74.5000	 0.00137 	  74.5000	 0.00114 	   0.3725	 1.15200 
	  75	   5.0806	 0.01650 	  25.4031	 0.00389 	   2.5403	 0.07710 	  75.5000	 0.00136 	  75.5000	 0.00114 	   0.3775	 1.07200 
	  76	   5.1479	 0.01666 	  25.7395	 0.00389 	   2.5740	 0.07901 	  76.5000	 0.00135 	  76.5000	 0.00114 	   0.3825	 1.21600 
	  77	   5.2152	 0.01682 	  26.0760	 0.00388 	   2.6076	 0.08090 	  77.5000	 0.00133 	  77.5000	 0.00114 	   0.3875	 1.10400 
	  78	   5.2825	 0.01697 	  26.4125	 0.00387 	   2.6412	 0.08278 	  78.5000	 0.00130 	  78.5000	 0.00114 	   0.3925	 1.08000 
	  79	   5.3498	 0.01712 	  26.7489	 0.00386 	   2.6749	 0.08463 	  79.5000	 0.00127 	  79.5000	 0.00114 	   0.3975	 1.26400 
	  80	   5.4171	 0.01726 	  27.0854	 0.00385 	   2.7085	 0.08647 	  80.5000	 0.00124 	  80.5000	 0.00115 	   0.4025	 1.20000 
	  81	   5.4844	 0.01740 	  27.4219	 0.00384 	   2.7422	 0.08829 	  81.5000	 0.00123 	  81.5000	 0.00115 	   0.4075	 1.31200 
	  82	   5.5517	 0.01754 	  27.7583	 0.00383 	   2.7758	 0.09008 	  82.5000	 0.00122 	  82.5000	 0.00115 	   0.4125	 1.22800 
	  83	   5.6190	 0.01767 	  28.0948	 0.00382 	   2.8095	 0.09186 	  83.5000	 0.00122 	  83.5000	 0.00116 	   0.4175	 1.28000 
	  84	   5.6863	 0.01781 	  28.4313	 0.00381 	   2.8431	 0.09361 	  84.5000	 0.00123 	  84.5000	 0.00117 	   0.4225	 1.22400 
	  85	   5.7535	 0.01793 	  28.7677	 0.00380 	   2.8768	 0.09533 	  85.5000	 0.00124 	  85.5000	 0.00118 	   0.4275	 1.15200 
	  86	   5.8208	 0.01806 	  29.1042	 0.00379 	   2.9104	 0.09703 	  86.5000	 0.00124 	  86.5000	 0.00119 	   0.4325	 1.29600 
	  87	   5.8881	 0.01818 	  29.4406	 0.00379 	   2.9441	 0.09870 	  87.5000	 0.00125 	  87.5000	 0.00120 	   0.4375	 1.31200 
	  88	   5.9554	 0.01830 	  29.7771	 0.00378 	   2.9777	 0.10034 	  88.5000	 0.00125 	  88.5000	 0.00120 	   0.4425	 1.34000 
	  89	   6.0227	 0.01841 	  30.1136	 0.00377 	   3.0114	 0.10196 	  89.5000	 0.00126 	  89.5000	 0.00119 	   0.4475	 1.21200 
	  90	   6.0900	 0.01852 	  30.4500	 0.00376 	   3.0450	 0.10354 	  90.5000	 0.00126 	  90.5000	 0.00119 	   0.4525	 1.32000 
	  91	   6.1573	 0.01863 	  30.7865	 0.00375 	   3.0787	 0.10509 	  91.5000	 0.00125 	  91.5000	 0.00117 	   0.4575	 1.38000 
	  92	   6.2246	 0.01874 	  31.1230	 0.00374 	   3.1123	 0.10662 	  92.5000	 0.00124 	  92.5000	 0.00116 	   0.4625	 1.33200 
	  93	   6.2919	 0.01884 	  31.4594	 0.00373 	   3.1459	 0.10811 	  93.5000	 0.00122 	  93.5000	 0.00115 	   0.4675	 1.24400 
	  94	   6.3592	 0.01894 	  31.7959	 0.00372 	   3.1796	 0.10956 	  94.5000	 0.00121 	  94.5000	 0.00114 	   0.4725	 1.37600 
	  95	   6.4265	 0.01904 	  32.1324	 0.00372 	   3.2132	 0.11098 	  95.5000	 0.00120 	  95.5000	 0.00113 	   0.4775	 1.46800 
	  96	   6.4938	 0.01914 	  32.4688	 0.00371 	   3.2469	 0.11237 	  96.5000	 0.00121 	  96.5000	 0.00112 	   0.4825	 1.32000 
	  97	   6.5611	 0.01923 	  32.8053	 0.00370 	   3.2805	 0.11372 	  97.5000	 0.00121 	  97.5000	 0.00111 	   0.4875	 1.35600 
	  98	   6.6284	 0.01932 	  33.1418	 0.00369 	   3.3142	 0.11504 	  98.5000	 0.00122 	  98.5000	 0.00111 	   0.4925	 1.28400 
	  99	   6.6956	 0.01940 	  33.4782	 0.00368 	   3.3478	 0.11632 	  99.5000	 0.00122 	  99.5000	 0.00111 	   0.4975	 1.36400 
	 100	   6.7629	 0.01949 	  33.8147	 0.00367 	   3.3815	 0.11756 	 100.5000	 0.00122 	 100.5000	 0.00110 	   0.5025	 1.32000 
	 101	   6.8302	 0.01957 	  34.1512	 0.00367 	   3.4151	 0.11877 	 101.5000	 0.00122 	 101.5000	 0.00110 	   0.5075	 1.30800 
	 102	   6.8975	 0.01965 	  34.4876	 0.00366 	   3.4488	 0.11994 	 102.5000	 0.00121 	 102.5000	 0.00109 	   0.5125	 1.39600 
	 103	   6.9648	 0.01973 	  34.8241	 0.00365 	   3.4824	 0.12107 	 103.5000	 0.00121 	 103.5000	 0.00108 	   0.5175	 1.45600 
	 104	   7.0321	 0.01980 	  35.1605	 0.00364 	   3.5161	 0.12216 	 104.5000	 0.00121 	 104.5000	 0.00107 	   0.5225	 1.26000 
	 105	   7.0994	 0.01987 	  35.4970	 0.00363 	   3.5497	 0.12322 	 105.5000	 0.00121 	 105.5000	 0.00107 	   0.5275	 1.31600 
	 106	   7.1667	 0.01994 	  35.8335	 0.00363 	   3.5833	 0.12424 	 106.5000	 0.00121 	 106.5000	 0.00107 	   0.5325	 1.26000 
	 107	   7.2340	 0.02001 	  36.1699	 0.00362 	   3.6170	 0.12522 	 107.5000	 0.00120 	 107.5000	 0.00107 	   0.5375	 1.36800 
	 108	   7.3013	 0.02008 	  36.5064	 0.00361 	   3.6506	 0.12616 	 108.5000	 0.00120 	 108.5000	 0.00107 	   0.5425	 1.36800 
	 109	   7.3686	 0.02014 	  36.8429	 0.00360 	   3.6843	 0.12706 	 109.5000	 0.00119 	 109.5000	 0.00107 	   0.5475	 1.25600 
	 110	   7.4359	 0.02020 	  37.1793	 0.00359 	   3.7179	 0.12792 	 110.5000	 0.00117 	 110.5000	 0.00107 	   0.5525	 1.41200 
	 111	   7.5032	 0.02026 	  37.5158	 0.00359 	   3.7516	 0.12875 	 111.5000	 0.00115 	 111.5000	 0.00106 	   0.5575	 1.31200 
	 112	   7.5705	 0.02032 	  37.8523	 0.00358 	   3.7852	 0.12954 	 112.5000	 0.00114 	 112.5000	 0.00106 	   0.5625	 1.20800 
	 113	   7.6377	 0.02037 	  38.1887	 0.00357 	   3.8189	 0.13029 	 113.5000	 0.00113 	 113.5000	 0.00105 	   0.5675	 1.23200 
	 114	   7.7050	 0.02042 	  38.5252	 0.00357 	   3.8525	 0.13100 	 114.5000	 0.00112 	 114.5000	 0.00105 	   0.5725	 1.16000 
	 115	   7.7723	 0.02047 	  38.8617	 0.00356 	   3.8862	 0.13168 	 115.5000	 0.00112 	 115.5000	 0.00104 	   0.5775	 1.29200 
	 116	   7.8396	 0.02052 	  39.1981	 0.00355 	   3.9198	 0.13232 	 116.5000	 0.00112 	 116.5000	 0.00105 	   0.5825	 1.28400 
	 117	   7.9069	 0.02057 	  39.5346	 0.00354 	   3.9535	 0.13293 	 117.5000	 0.00112 	 117.5000	 0.00105 	   0.5875	 1.16800 
	 118	   7.9742	 0.02061 	  39.8711	 0.00354 	   3.9871	 0.13350 	 118.5000	 0.00113 	 118.5000	 0.00106 	   0.5925	 1.16400 
	 119	   8.0415	 0.02066 	  40.2075	 0.00353 	   4.0208	 0.13403 	 119.5000	 0.00113 	 119.5000	 0.00106 	   0.5975	 1.19600 
	 120	   8.1088	 0.02070 	  40.5440	 0.00352 	   4.0544	 0.13453 	 120.5000	 0.00114 	 120.5000	 0.00107 	   0.6025	 1.20400 
	 121	   8.1761	 0.02074 	  40.8804	 0.00352 	   4.0880	 0.13499 	 121.5000	 0.00115 	 121.5000	 0.00108 	   0.6075	 1.21200 
	 122	   8.2434	 0.02078 	  41.2169	 0.00351 	   4.1217	 0.13542 	 122.5000	 0.00115 	 122.5000	 0.00108 	   0.6125	 1.16400 
	 123	   8.3107	 0.02081 	  41.5534	 0.00350 	   4.1553	 0.13582 	 123.5000	 0.00115 	 123.5000	 0.00109 	   0.6175	 1.19600 
	 124	   8.3780	 0.02085 	  41.8898	 0.00350 	   4.1890	 0.13618 	 124.5000	 0.00115 	 124.5000	 0.00109 	   0.6225	 1.12800 
	 125	   8.4453	 0.02088 	  42.2263	 0.00349 	   4.2226	 0.13651 	 125.5000	 0.00115 	 125.5000	 0.00108 	   0.6275	 1.14000 
	 126	   8.5126	 0.02091 	  42.5628	 0.00349 	   4.2563	 0.13681 	 126.5000	 0.00114 	 126.5000	 0.00108 	   0.6325	 1.22400 
	 127	   8.5798	 0.02094 	  42.8992	 0.00348 	   4.2899	 0.13708 	 127.5000	 0.00113 	 127.5000	 0.00107 	   0.6375	 1.19600 
	 128	   8.6471	 0.02097 	  43.2357	 0.00347 	   4.3236	 0.13731 	 128.5000	 0.00112 	 128.5000	 0.00107 	   0.6425	 1.24000 
	 129	   8.7144	 0.02100 	  43.5722	 0.00347 	   4.3572	 0.13752 	 129.5000	 0.00111 	 129.5000	 0.00107 	   0.6475	 1.14800 
	 130	   8.7817	 0.02103 	  43.9086	 0.00346 	   4.3909	 0.13769 	 130.5000	 0.00111 	 130.5000	 0.00107 	   0.6525	 1.17600 
	 131	   8.8490	 0.02105 	  44.2451	 0.00346 	   4.4245	 0.13784 	 131.5000	 0.00112 	 131.5000	 0.00107 	   0.6575	 1.00800 
	 132	   8.9163	 0.02108 	  44.5816	 0.00345 	   4.4582	 0.13796 	 132.5000	 0.00113 	 132.5000	 0.00108 	   0.6625	 1.12000 
	 133	   8.9836	 0.02110 	  44.9180	 0.00344 	   4.4918	 0.13805 	 133.5000	 0.00114 	 133.5000	 0.00109 	   0.6675	 1.05200 
	 134	   9.0509	 0.02112 	  45.2545	 0.00344 	   4.5254	 0.13811 	 134.5000	 0.00116 	 134.5000	 0.00109 	   0.6725	 1.14400 
	 135	   9.1182	 0.02114 	  45.5909	 0.00343 	   4.5591	 0.13814 	 135.5000	 0.00118 	 135.5000	 0.00110 	   0.6775	 1.00000 
	 136	   9.1855	 0.02116 	  45.9274	 0.00343 	   4.5927	 0.13815 	 136.5000	 0.00119 	 136.5000	 0.00111 	   0.6825	 1.05200 
	 137	   9.2528	 0.02118 	  46.2639	 0.00342 	   4.6264	 0.13814 	 137.5000	 0.00120 	 137.5000	 0.00111 	   0.6875	 1.13200 
	 138	   9.3201	 0.02119 	  46.6003	 0.00342 	   4.6600	 0.13809 	 138.5000	 0.00120 	 138.5000	 0.00112 	   0.6925	 1.02000 
	 139	   9.3874	 0.02121 	  46.9368	 0.00341 	   4.6937	 0.13803 	 139.5000	 0.00119 	 139.5000	 0.00113 	   0.6975	 1.00000 
	 140	   9.4547	 0.02122 	  47.2733	 0.00341 	   4.7273	 0.13794 	 140.5000	 0.00119 	 140.5000	 0.00113 	   0.7025	 1.20000 
	 141	   9.5219	 0.02124 	  47.6097	 0.00340 	   4.7610	 0.13782 	 141.5000	 0.00118 	 141.5000	 0.00113 	   0.7075	 1.07600 
	 142	   9.5892	 0.02125 	  47.9462	 0.00340 	   4.7946	 0.13769 	 142.5000	 0.00117 	 142.5000	 0.00114 	   0.7125	 1.02400 
	 143	   9.6565	 0.02126 	  48.2827	 0.00339 	   4.8283	 0.13753 	 143.5000	 0.00116 	 143.5000	 0.00113 	   0.7175	 1.16800 
	 144	   9.7238	 0.02127 	  48.6191	 0.00339 	   4.8619	 0.13735 	 144.5000	 0.00116 	 144.5000	 0.00113 	   0.7225	 1.06000 
	 145	   9.7911	 0.02129 	  48.9556	 0.00338 	   4.8956	 0.13714 	 145.5000	 0.00116 	 145.5000	 0.00113 	   0.7275	 1.02000 
	 146	   9.8584	 0.02129 	  49.2921	 0.00338 	   4.9292	 0.13692 	 146.5000	 0.00117 	 146.5000	 0.00112 	   0.7325	 0.98400 
	 147	   9.9257	 0.02130 	  49.6285	 0.00337 	   4.9629	 0.13668 	 147.5000	 0.00117 	 147.5000	 0.00111 	   0.7375	 0.94400 
	 148	   9.9930	 0.02131 	  49.9650	 0.00337 	   4.9965	 0.13642 	 148.5000	 0.00118 	 148.5000	 0.00110 	   0.7425	 0.99200 
	 149	  10.0603	 0.02132 	  50.3015	 0.00336 	   5.0301	 0.13614 	 149.5000	 0.00118 	 149.5000	 0.00109 	   0.7475	 0.90000 
	 150	  10.1276	 0.02132 	  50.6379	 0.00336 	   5.0638	 0.13584 	 150.5000	 0.00118 	 150.5000	 0.00108 	   0.7525	 0.92000 
	 151	  10.1949	 0.02133 	  50.9744	 0.00335 	   5.0974	 0.13552 	 151.5000	 0.00118 	 151.5000	 0.00107 	   0.7575	 0.92400 
	 152	  10.2622	 0.02133 	  51.3108	 0.00335 	   5.1311	 0.13519 	 152.5000	 0.00118 	 152.5000	 0.00106 	   0.7625	 0.81600 
	 153	  10.3295	 0.02134 	  51.6473	 0.00334 	   5.1647	 0.13484 	 153.5000	 0.00117 	 153.5000	 0.00105 	   0.7675	 0.92000 
	 154	  10.3968	 0.02134 	  51.9838	 0.00334 	   5.1984	 0.13447 	 154.5000	 0.00116 	 154.5000	 0.00105 	   0.7725	 0.66800 
	 155	  10.4640	 0.02134 	  52.3202	 0.00333 	   5.2320	 0.13409 	 155.5000	 0.00116 	 155.5000	 0.00105 	   0.7775	 0.86800 
	 156	  10.5313	 0.02134 	  52.6567	 0.00333 	   5.2657	 0.13369 	 156.5000	 0.00115 	 156.5000	 0.00105 	   0.7825	 0.85600 
	 157	  10.5986	 0.02134 	  52.9932	 0.00333 	   5.2993	 0.13328 	 157.5000	 0.00115 	 157.5000	 0.00105 	   0.7875	 0.79200 
	 158	  10.6659	 0.02134 	  53.3296	 0.00332 	   5.3330	 0.13286 	 158.5000	 0.00114 	 158.5000	 0.00105 	   0.7925	 0.78800 
	 159	  10.7332	 0.02134 	  53.6661	 0.00332 	   5.3666	 0.13242 	 159.5000	 0.00114 	 159.5000	 0.00105 	   0.7975	 0.68800 
	 160	  10.8005	 0.02134 	  54.0026	 0.00331 	   5.4003	 0.13196 	 160.5000	 0.00114 	 160.5000	 0.00106 	   0.8025	 0.76400 
	 161	  10.8678	 0.02134 	  54.3390	 0.00331 	   5.4339	 0.13150 	 161.5000	 0.00114 	 161.5000	 0.00106 	   0.8075	 0.71200 
	 162	  10.9351	 0.02134 	  54.6755	 0.00330 	   5.4675	 0.13102 	 162.5000	 0.00114 	 162.5000	 0.00106 	   0.8125	 0.66000 
	 163	  11.0024	 0.02134 	  55.0120	 0.00330 	   5.5012	 0.13053 	 163.5000	 0.00113 	 163.5000	 0.00106 	   0.8175	 0.74000 
	 164	  11.0697	 0.02133 	  55.3484	 0.00330 	   5.5348	 0.13003 	 164.5000	 0.00113 	 164.5000	 0.00105 	   0.8225	 0.76000 
	 165	  11.1370	 0.02133 	  55.6849	 0.00329 	   5.5685	 0.12952 	 165.5000	 0.00112 	 165.5000	 0.00105 	   0.8275	 0.69200 
	 166	  11.2043	 0.02132 	  56.0213	 0.00329 	   5.6021	 0.12900 	 166.5000	 0.00112 	 166.5000	 0.00105 	   0.8325	 0.63200 
	 167	  11.2716	 0.02132 	  56.3578	 0.00328 	   5.6358	 0.12847 	 167.5000	 0.00111 	 167.5000	 0.00105 	   0.8375	 0.71200 
	 168	  11.3389	 0.02131 	  56.6943	 0.00328 	   5.6694	 0.12792 	 168.5000	 0.00111 	 168.5000	 0.00105 	   0.8425	 0.70000 
	 169	  11.4061	 0.02131 	  57.0307	 0.00328 	   5.7031	 0.12737 	 169.5000	 0.00112 	 169.5000	 0.00105 	   0.8475	 0.59200 
	 170	  11.4734	 0.02130 	  57.3672	 0.00327 	   5.7367	 0.12681 	 170.5000	 0.00113 	 170.5000	 0.00106 	   0.8525	 0.67200 
	 171	  11.5407	 0.02129 	  57.7037	 0.00327 	   5.7704	 0.12624 	 171.5000	 0.00113 	 171.5000	 0.00106 	   0.8575	 0.65600 
	 172	  11.6080	 0.02128 	  58.0401	 0.00327 	   5.8040	 0.12567 	 172.5000	 0.00114 	 172.5000	 0.00106 	   0.8625	 0.62800 
	 173	  11.6753	 0.02127 	  58.3766	 0.00326 	   5.8377	 0.12508 	 173.5000	 0.00114 	 173.5000	 0.00106 	   0.8675	 0.69200 
	 174	  11.7426	 0.02127 	  58.7131	 0.00326 	   5.8713	 0.12449 	 174.5000	 0.00114 	 174.5000	 0.00106 	   0.8725	 0.60000 
	 175	  11.8099	 0.02126 	  59.0495	 0.00326 	   5.9050	 0.12389 	 175.5000	 0.00113 	 175.5000	 0.00107 	   0.8775	 0.55600 
	 176	  11.8772	 0.02125 	  59.3860	 0.00325 	   5.9386	 0.12329 	 176.5000	 0.00112 	 176.5000	 0.00107 	   0.8825	 0.60000 
	 177	  11.9445	 0.02124 	  59.7225	 0.00325 	   5.9722	 0.12267 	 177.5000	 0.00112 	 177.5000	 0.00108 	   0.8875	 0.65600 
	 178	  12.0118	 0.02122 	  60.0589	 0.00324 	   6.0059	 0.12205 	 178.5000	 0.00111 	 178.5000	 0.00108 	   0.8925	 0.60800 
	 179	  12.0791	 0.02121 	  60.3954	 0.00324 	   6.0395	 0.12143 	 179.5000	 0.00110 	 179.5000	 0.00109 	   0.8975	 0.52800 
	 180	  12.1464	 0.02120 	  60.7319	 0.00324 	   6.0732	 0.12080 	 180.5000	 0.00111 	 180.5000	 0.00109 	   0.9025	 0.53200 
	 181	  12.2137	 0.02119 	  61.0683	 0.00323 	   6.1068	 0.12016 	 181.5000	 0.00111 	 181.5000	 0.00110 	   0.9075	 0.57200 
	 182	  12.2810	 0.02118 	  61.4048	 0.00323 	   6.1405	 0.11952 	 182.5000	 0.00112 	 182.5000	 0.00110 	   0.9125	 0.59200 
	 183	  12.3482	 0.02116 	  61.7412	 0.00323 	   6.1741	 0.11888 	 183.5000	 0.00113 	 183.5000	 0.00110 	   0.9175	 0.49200 
	 184	  12.4155	 0.02115 	  62.0777	 0.00322 	   6.2078	 0.11823 	 184.5000	 0.00114 	 184.5000	 0.00109 	   0.9225	 0.45200 
	 185	  12.4828	 0.02114 	  62.4142	 0.00322 	   6.2414	 0.11758 	 185.5000	 0.00115 	 185.5000	 0.00108 	   0.9275	 0.44800 
	 186	  12.5501	 0.02112 	  62.7506	 0.00322 	   6.2751	 0.11692 	 186.5000	 0.00115 	 186.5000	 0.00107 	   0.9325	 0.42400 
	 187	  12.6174	 0.02111 	  63.0871	 0.00322 	   6.3087	 0.11626 	 187.5000	 0.00115 	 187.5000	 0.00106 	   0.9375	 0.42800 
	 188	  12.6847	 0.02109 	  63.4236	 0.00321 	   6.3424	 0.11560 	 188.5000	 0.00115 	 188.5000	 0.00105 	   0.9425	 0.43200 
	 189	  12.7520	 0.02108 	  63.7600	 0.00321 	   6.3760	 0.11493 	 189.5000	 0.00115 	 189.5000	 0.00103 	   0.9475	 0.44000 
	 190	  12.8193	 0.02106 	  64.0965	 0.00321 	   6.4096	 0.11426 	 190.5000	 0.00114 	 190.5000	 0.00102 	   0.9525	 0.35600 
	 191	  12.8866	 0.02105 	  64.4330	 0.00320 	   6.4433	 0.11359 	 191.5000	 0.00113 	 191.5000	 0.00101 	   0.9575	 0.49600 
	 192	  12.9539	 0.02103 	  64.7694	 0.00320 	   6.4769	 0.11291 	 192.5000	 0.00113 	 192.5000	 0.00100 	   0.9625	 0.45200 
	 193	  13.0212	 0.02101 	  65.1059	 0.00320 	   6.5106	 0.11223 	 193.5000	 0.00112 	 193.5000	 0.00100 	   0.9675	 0.38800 
	 194	  13.0885	 0.02100 	  65.4424	 0.00319 	   6.5442	 0.11155 	 194.5000	 0.00111 	 194.5000	 0.00100 	   0.9725	 0.37200 
	 195	  13.1558	 0.02098 	  65.7788	 0.00319 	   6.5779	 0.11087 	 195.5000	 0.00110 	 195.5000	 0.00100 	   0.9775	 0.43600 
	 196	  13.2231	 0.02096 	  66.1153	 0.00319 	   6.6115	 0.11019 	 196.5000	 0.00110 	 196.5000	 0.00101 	   0.9825	 0.39600 
	 197	  13.2904	 0.02094 	  66.4518	 0.00319 	   6.6452	 0.10951 	 197.5000	 0.00109 	 197.5000	 0.00102 	   0.9875	 0.33600 
	 198	  13.3576	 0.02092 	  66.7882	 0.00318 	   6.6788	 0.10882 	 198.5000	 0.00109 	 198.5000	 0.00103 	   0.9925	 0.44800 
	 199	  13.4249	 0.02091 	  67.1247	 0.00318 	   6.7125	 0.10813 	 199.5000	 0.00109 	 199.5000	 0.00104 	   0.9975	 0.43200 
	 200	  13.4922	 0.02089 	  67.4611	 0.00318 	   6.7461	 0.10745 	 200.5000	 0.00109 	 200.5000	 0.00104 	   1.0025	 0.34400 
	 201	  13.5595	 0.02087 	  67.7976	 0.00317 	   6.7798	 0.10676 	 201.5000	 0.00109 	 201.5000	 0.00105 	   1.0075	 0.36000 
	 202	  13.6268	 0.02085 	  68.1341	 0.00317 	   6.8134	 0.10607 	 202.5000	 0.00109 	 202.5000	 0.00105 	   1.0125	 0.31600 
	 203	  13.6941	 0.02083 	  68.4705	 0.00317 	   6.8471	 0.10538 	 203.5000	 0.00109 	 203.5000	 0.00106 	   1.0175	 0.32000 
	 204	  13.7614	 0.02081 	  68.8070	 0.00317 	   6.8807	 0.10469 	 204.5000	 0.00110 	 204.5000	 0.00106 	   1.0225	 0.33200 
	 205	  13.8287	 0.02079 	  69.1435	 0.00316 	   6.9143	 0.10400 	 205.5000	 0.00110 	 205.5000	 0.00106 	   1.0275	 0.36000 
	 206	  13.8960	 0.02077 	  69.4799	 0.00316 	   6.9480	 0.10331 	 206.5000	 0.00110 	 206.5000	 0.00106 	   1.0325	 0.30000 
	 207	  13.9633	 0.02075 	  69.8164	 0.00316 	   6.9816	 0.10262 	 207.5000	 0.00110 	 207.5000	 0.00106 	   1.0375	 0.30000 
	 208	  14.0306	 0.02073 	  70.1529	 0.00316 	   7.0153	 0.10193 	 208.5000	 0.00110 	 208.5000	 0.00105 	   1.0425	 0.22800 
	 209	  14.0979	 0.02070 	  70.4893	 0.00315 	   7.0489	 0.10125 	 209.5000	 0.00110 	 209.5000	 0.00105 	   1.0475	 0.24400 
	 210	  14.1652	 0.02068 	  70.8258	 0.00315 	   7.0826	 0.10056 	 210.5000	 0.00110 	 210.5000	 0.00105 	   1.0525	 0.22000 
	 211	  14.2325	 0.02066 	  71.1623	 0.00315 	   7.1162	 0.09987 	 211.5000	 0.00111 	 211.5000	 0.00104 	   1.0575	 0.27600 
	 212	  14.2997	 0.02064 	  71.4987	 0.00315 	   7.1499	 0.09919 	 212.5000	 0.00111 	 212.5000	 0.00104 	   1.0625	 0.20800 
	 213	  14.3670	 0.02062 	  71.8352	 0.00314 	   7.1835	 0.09850 	 213.5000	 0.00111 	 213.5000	 0.00104 	   1.0675	 0.23600 
	 214	  14.4343	 0.02060 	  72.1716	 0.00314 	   7.2172	 0.09782 	 214.5000	 0.00111 	 214.5000	 0.00103 	   1.0725	 0.22000 
	 215	  14.5016	 0.02057 	  72.5081	 0.00314 	   7.2508	 0.09713 	 215.5000	 0.00111 	 215.5000	 0.00103 	   1.0775	 0.19600 
	 216	  14.5689	 0.02055 	  72.8446	 0.00314 	   7.2845	 0.09645 	 216.5000	 0.00111 	 216.5000	 0.00103 	   1.0825	 0.27200 
	 217	  14.6362	 0.02053 	  73.1810	 0.00313 	   7.3181	 0.09577 	 217.5000	 0.00111 	 217.5000	 0.00103 	   1.0875	 0.19600 
	 218	  14.7035	 0.02050 	  73.5175	 0.00313 	   7.3518	 0.09509 	 218.5000	 0.00111 	 218.5000	 0.00103 	   1.0925	 0.20000 
	 219	  14.7708	 0.02048 	  73.8540	 0.00313 	   7.3854	 0.09442 	 219.5000	 0.00111 	 219.5000	 0.00103 	   1.0975	 0.21200 
	 220	  14.8381	 0.02046 	  74.1904	 0.00313 	   7.4190	 0.09374 	 220.5000	 0.00110 	 220.5000	 0.00104 	   1.1025	 0.25600 
	 221	  14.9054	 0.02043 	  74.5269	 0.00312 	   7.4527	 0.09307 	 221.5000	 0.00110 	 221.5000	 0.00104 	   1.1075	 0.19200 
	 222	  14.9727	 0.02041 	  74.8634	 0.00312 	   7.4863	 0.09240 	 222.5000	 0.00109 	 222.5000	 0.00105 	   1.1125	 0.17200 
	 223	  15.0400	 0.02039 	  75.1998	 0.00312 	   7.5200	 0.09173 	 223.5000	 0.00109 	 223.5000	 0.00105 	   1.1175	 0.17600 
	 224	  15.1073	 0.02036 	  75.5363	 0.00312 	   7.5536	 0.09106 	 224.5000	 0.00109 	 224.5000	 0.00106 	   1.1225	 0.22000 
	 225	  15.1746	 0.02034 	  75.8728	 0.00311 	   7.5873	 0.09040 	 225.5000	 0.00109 	 225.5000	 0.00107 	   1.1275	 0.19600 
	 226	  15.2418	 0.02032 	  76.2092	 0.00311 	   7.6209	 0.08973 	 226.5000	 0.00110 	 226.5000	 0.00107 	   1.1325	 0.14800 
	 227	  15.3091	 0.02029 	  76.5457	 0.00311 	   7.6546	 0.08907 	 227.5000	 0.00110 	 227.5000	 0.00107 	   1.1375	 0.20000 
	 228	  15.3764	 0.02027 	  76.8822	 0.00311 	   7.6882	 0.08841 	 228.5000	 0.00111 	 228.5000	 0.00107 	   1.1425	 0.19600 
	 229	  15.4437	 0.02024 	  77.2186	 0.00311 	   7.7219	 0.08776 	 229.5000	 0.00111 	 229.5000	 0.00106 	   1.1475	 0.08400 
	 230	  15.5110	 0.02022 	  77.5551	 0.00310 	   7.7555	 0.08710 	 230.5000	 0.00112 	 230.5000	 0.00106 	   1.1525	 0.12800 
	 231	  15.5783	 0.02019 	  77.8915	 0.00310 	   7.7892	 0.08645 	 231.5000	 0.00111 	 231.5000	 0.00105 	   1.1575	 0.12800 
	 232	  15.6456	 0.02017 	  78.2280	 0.00310 	   7.8228	 0.08580 	 232.5000	 0.00111 	 232.5000	 0.00104 	   1.1625	 0.14000 
	 233	  15.7129	 0.02014 	  78.5645	 0.00310 	   7.8564	 0.08516 	 233.5000	 0.00110 	 233.5000	 0.00103 	   1.1675	 0.16400 
	 234	  15.7802	 0.02012 	  78.9009	 0.00310 	   7.8901	 0.08452 	 234.5000	 0.00110 	 234.5000	 0.00102 	   1.1725	 0.17200 
	 235	  15.8475	 0.02009 	  79.2374	 0.00309 	   7.9237	 0.08388 	 235.5000	 0.00109 	 235.5000	 0.00101 	   1.1775	 0.17600 
	 236	  15.9148	 0.02007 	  79.5739	 0.00309 	   7.9574	 0.08324 	 236.5000	 0.00108 	 236.5000	 0.00101 	   1.1825	 0.08400 
	 237	  15.9821	 0.02004 	  79.9103	 0.00309 	   7.9910	 0.08260 	 237.5000	 0.00107 	 237.5000	 0.00100 	   1.1875	 0.14800 
	 238	  16.0494	 0.02002 	  80.2468	 0.00309 	   8.0247	 0.08197 	 238.5000	 0.00106 	 238.5000	 0.00100 	   1.1925	 0.12000 
	 239	  16.1167	 0.01999 	  80.5833	 0.00309 	   8.0583	 0.08134 	 239.5000	 0.00105 	 239.5000	 0.00099 	   1.1975	 0.13600 
	 240	  16.1839	 0.01997 	  80.9197	 0.00308 	   8.0920	 0.08072 	 240.5000	 0.00105 	 240.5000	 0.00099 	   1.2025	 0.09200 
	 241	  16.2512	 0.01994 	  81.2562	 0.00308 	   8.1256	 0.08010 	 241.5000	 0.00105 	 241.5000	 0.00100 	   1.2075	 0.12000 
	 242	  16.3185	 0.01992 	  81.5927	 0.00308 	   8.1593	 0.07948 	 242.5000	 0.00105 	 242.5000	 0.00100 	   1.2125	 0.10800 
	 243	  16.3858	 0.01989 	  81.9291	 0.00308 	   8.1929	 0.07886 	 243.5000	 0.00105 	 243.5000	 0.00101 	   1.2175	 0.10800 
	 244	  16.4531	 0.01987 	  82.2656	 0.00308 	   8.2266	 0.07825 	 244.5000	 0.00106 	 244.5000	 0.00102 	   1.2225	 0.08400 
	 245	  16.5204	 0.01984 	  82.6021	 0.00307 	   8.2602	 0.07764 	 245.5000	 0.00106 	 245.5000	 0.00102 	   1.2275	 0.11200 
	 246	  16.5877	 0.01982 	  82.9385	 0.00307 	   8.2939	 0.07703 	 246.5000	 0.00106 	 246.5000	 0.00103 	   1.2325	 0.10400 
	 247	  16.6550	 0.01979 	  83.2750	 0.00307 	   8.3275	 0.07642 	 247.5000	 0.00107 	 247.5000	 0.00104 	   1.2375	 0.12400 
	 248	  16.7223	 0.01976 	  83.6114	 0.00307 	   8.3611	 0.07582 	 248.5000	 0.00107 	 248.5000	 0.00104 	   1.2425	 0.09600 
	 249	  16.7896	 0.01974 	  83.9479	 0.00307 	   8.3948	 0.07523 	 249.5000	 0.00107 	 249.5000	 0.00105 	   1.2475	 0.10400 
	 250	  16.8569	 0.01971 	  84.2844	 0.00307 	   8.4284	 0.07463 	 250.5000	 0.00107 	 250.5000	 0.00105 	   1.2525	 0.10000 
	 251	  16.9242	 0.01969 	  84.6208	 0.00306 	   8.4621	 0.07404 	 251.5000	 0.00106 	 251.5000	 0.00105 	   1.2575	 0.08000 
	 252	  16.9915	 0.01966 	  84.9573	 0.00306 	   8.4957	 0.07345 	 252.5000	 0.00106 	 252.5000	 0.00106 	   1.2625	 0.06000 
	 253	  17.0588	 0.01964 	  85.2938	 0.00306 	   8.5294	 0.07287 	 253.5000	 0.00105 	 253.5000	 0.00106 	   1.2675	 0.07200 
	 254	  17.1260	 0.01961 	  85.6302	 0.00306 	   8.5630	 0.07229 	 254.5000	 0.00104 	 254.5000	 0.00106 	   1.2725	 0.11200 
	 255	  17.1933	 0.01959 	  85.9667	 0.00306 	   8.5967	 0.07171 	 255.5000	 0.00104 	 255.5000	 0.00107 	   1.2775	 0.05600 
	 256	  17.2606	 0.01956 	  86.3032	 0.00305 	   8.6303	 0.07114 	 256.5000	 0.00103 	 256.5000	 0.00107 	   1.2825	 0.06400 
	 257	  17.3279	 0.01953 	  86.6396	 0.00305 	   8.6640	 0.07057 	 257.5000	 0.00102 	 257.5000	 0.00107 	   1.2875	 0.08000 
	 258	  17.3952	 0.01951 	  86.9761	 0.00305 	   8.6976	 0.07000 	 258.5000	 0.00102 	 258.5000	 0.00106 	   1.2925	 0.07200 
	 259	  17.4625	 0.01948 	  87.3126	 0.00305 	   8.7313	 0.06944 	 259.5000	 0.00102 	 259.5000	 0.00106 	   1.2975	 0.07200 
	 260	  17.5298	 0.01946 	  87.6490	 0.00305 	   8.7649	 0.06888 	 260.5000	 0.00102 	 260.5000	 0.00105 	   1.3025	 0.08400 
	 261	  17.5971	 0.01943 	  87.9855	 0.00305 	   8.7985	 0.06832 	 261.5000	 0.00102 	 261.5000	 0.00105 	   1.3075	 0.04800 
	 262	  17.6644	 0.01941 	  88.3219	 0.00304 	   8.8322	 0.06777 	 262.5000	 0.00102 	 262.5000	 0.00104 	   1.3125	 0.09200 
	 263	  17.7317	 0.01938 	  88.6584	 0.00304 	   8.8658	 0.06722 	 263.5000	 0.00102 	 263.5000	 0.00103 	   1.3175	 0.07200 
	 264	  17.7990	 0.01935 	  88.9949	 0.00304 	   8.8995	 0.06667 	 264.5000	 0.00102 	 264.5000	 0.00102 	   1.3225	 0.06800 
	 265	  17.8663	 0.01933 	  89.3313	 0.00304 	   8.9331	 0.06613 	 265.5000	 0.00102 	 265.5000	 0.00101 	   1.3275	 0.04800 
	 266	  17.9336	 0.01930 	  89.6678	 0.00304 	   8.9668	 0.06559 	 266.5000	 0.00102 	 266.5000	 0.00101 	   1.3325	 0.07200 
	 267	  18.0009	 0.01928 	  90.0043	 0.00304 	   9.0004	 0.06505 	 267.5000	 0.00102 	 267.5000	 0.00100 	   1.3375	 0.07200 
	 268	  18.0681	 0.01925 	  90.3407	 0.00304 	   9.0341	 0.06452 	 268.5000	 0.00102 	 268.5000	 0.00100 	   1.3425	 0.05600 
	 269	  18.1354	 0.01923 	  90.6772	 0.00303 	   9.0677	 0.06399 	 269.5000	 0.00102 	 269.5000	 0.00100 	   1.3475	 0.04400 
	 270	  18.2027	 0.01920 	  91.0137	 0.00303 	   9.1014	 0.06346 	 270.5000	 0.00102 	 270.5000	 0.00099 	   1.3525	 0.04400 
	 271	  18.2700	 0.01918 	  91.3501	 0.00303 	   9.1350	 0.06294 	 271.5000	 0.00102 	 271.5000	 0.00099 	   1.3575	 0.04000 
	 272	  18.3373	 0.01915 	  91.6866	 0.00303 	   9.1687	 0.06242 	 272.5000	 0.00102 	 272.5000	 0.00099 	   1.3625	 0.03600 
	 273	  18.4046	 0.01913 	  92.0231	 0.00303 	   9.2023	 0.06191 	 273.5000	 0.00102 	 273.5000	 0.00099 	   1.3675	 0.04800 
	 274	  18.4719	 0.01910 	  92.3595	 0.00303 	   9.2360	 0.06139 	 274.5000	 0.00102 	 274.5000	 0.00099 	   1.3725	 0.07600 
	 275	  18.5392	 0.01908 	  92.6960	 0.00303 	   9.2696	 0.06089 	 275.5000	 0.00102 	 275.5000	 0.00099 	   1.3775	 0.04000 
	 276	  18.6065	 0.01905 	  93.0325	 0.00302 	   9.3032	 0.06038 	 276.5000	 0.00102 	 276.5000	 0.00099 	   1.3825	 0.03600 
	 277	  18.6738	 0.01903 	  93.3689	 0.00302 	   9.3369	 0.05988 	 277.5000	 0.00102 	 277.5000	 0.00099 	   1.3875	 0.04800 
	 278	  18.7411	 0.01900 	  93.7054	 0.00302 	   9.3705	 0.05938 	 278.5000	 0.00102 	 278.5000	 0.00099 	   1.3925	 0.05200 
	 279	  18.8084	 0.01898 	  94.0418	 0.00302 	   9.4042	 0.05888 	 279.5000	 0.00102 	 279.5000	 0.00099 	   1.3975	 0.06800 
	 280	  18.8757	 0.01895 	  94.3783	 0.00302 	   9.4378	 0.05839 	 280.5000	 0.00102 	 280.5000	 0.00099 	   1.4025	 0.04000 
	 281	  18.9430	 0.01893 	  94.7148	 0.00302 	   9.4715	 0.05790 	 281.5000	 0.00102 	 281.5000	 0.00100 	   1.4075	 0.02400 
	 282	  19.0102	 0.01890 	  95.0512	 0.00302 	   9.5051	 0.05742 	 282.5000	 0.00102 	 282.5000	 0.00100 	   1.4125	 0.03200 
	 283	  19.0775	 0.01888 	  95.3877	 0.00301 	   9.5388	 0.05694 	 283.5000	 0.00103 	 283.5000	 0.00101 	   1.4175	 0.04800 
	 284	  19.1448	 0.01885 	  95.7242	 0.00301 	   9.5724	 0.05646 	 284.5000	 0.00103 	 284.5000	 0.00101 	   1.4225	 0.04000 
	 285	  19.2121	 0.01883 	  96.0606	 0.00301 	   9.6061	 0.05599 	 285.5000	 0.00103 	 285.5000	 0.00101 	   1.4275	 0.03200 
	 286	  19.2794	 0.01880 	  96.3971	 0.00301 	   9.6397	 0.05551 	 286.5000	 0.00103 	 286.5000	 0.00101 	   1.4325	 0.06000 
	 287	  19.3467	 0.01878 	  96.7336	 0.00301 	   9.6734	 0.05505 	 287.5000	 0.00103 	 287.5000	 0.00101 	   1.4375	 0.04400 
	 288	  19.4140	 0.01875 	  97.0700	 0.00301 	   9.7070	 0.05458 	 288.5000	 0.00103 	 288.5000	 0.00101 	   1.4425	 0.06400 
	 289	  19.4813	 0.01873 	  97.4065	 0.00301 	   9.7406	 0.05412 	 289.5000	 0.00102 	 289.5000	 0.00101 	   1.4475	 0.04400 
	 290	  19.5486	 0.01870 	  97.7430	 0.00300 	   9.7743	 0.05366 	 290.5000	 0.00102 	 290.5000	 0.00101 	   1.4525	 0.01600 
	 291	  19.6159	 0.01868 	  98.0794	 0.00300 	   9.8079	 0.05320 	 291.5000	 0.00102 	 291.5000	 0.00100 	   1.4575	 0.00800 
	 292	  19.6832	 0.01866 	  98.4159	 0.00300 	   9.8416	 0.05275 	 292.5000	 0.00102 	 292.5000	 0.00100 	   1.4625	 0.02800 
	 293	  19.7505	 0.01863 	  98.7523	 0.00300 	   9.8752	 0.05230 	 293.5000	 0.00102 	 293.5000	 0.00100 	   1.4675	 0.04000 
	 294	  19.8178	 0.01861 	  99.0888	 0.00300 	   9.9089	 0.05186 	 294.5000	 0.00102 	 294.5000	 0.00100 	   1.4725	 0.02800 
	 295	  19.8851	 0.01858 	  99.4253	 0.00300 	   9.9425	 0.05142 	 295.5000	 0.00102 	 295.5000	 0.00100 	   1.4775	 0.03600 
	 296	  19.9523	 0.01856 	  99.7617	 0.00300 	   9.9762	 0.05098 	 296.5000	 0.00102 	 296.5000	 0.00100 	   1.4825	 0.02400 
	 297	  20.0196	 0.01854 	 100.0982	 0.00300 	  10.0098	 0.05054 	 297.5000	 0.00102 	 297.5000	 0.00101 	   1.4875	 0.03200 
	 298	  20.0869	 0.01851 	 100.4347	 0.00299 	  10.0435	 0.05011 	 298.5000	 0.00102 	 298.5000	 0.00101 	   1.4925	 0.02800 
	 299	  20.1542	 0.01849 	 100.7711	 0.00299 	  10.0771	 0.04968 	 299.5000	 0.00103 	 299.5000	 0.00101 	   1.4975	 0.03600 
	 300	  20.2215	 0.01846 	 101.1076	 0.00299 	  10.1108	 0.04925 	 300.5000	 0.00103 	 300.5000	 0.00102 	   1.5025	 0.03200 
	 301	  20.2888	 0.01844 	 101.4441	 0.00299 	  10.1444	 0.04883 	 301.5000	 0.00103 	 301.5000	 0.00102 	   1.5075	 0.03600 
	 302	  20.3561	 0.01842 	 101.7805	 0.00299 	  10.1781	 0.04841 	 302.5000	 0.00104 	 302.5000	 0.00102 	   1.5125	 0.02800 
	 303	  20.4234	 0.01839 	 102.1170	 0.00299 	  10.2117	 0.04799 	 303.5000	 0.00104 	 303.5000	 0.00102 	   1.5175	 0.01600 
	 304	  20.4907	 0.01837 	 102.4535	 0.00299 	  10.2453	 0.04758 	 304.5000	 0.00105 	 304.5000	 0.00102 	   1.5225	 0.03600 
	 305	  20.5580	 0.01835 	 102.7899	 0.00299 	  10.2790	 0.04717 	 305.5000	 0.00105 	 305.5000	 0.00102 	   1.5275	 0.02000 
	 306	  20.6253	 0.01832 	 103.1264	 0.00299 	  10.3126	 0.04676 	 306.5000	 0.00105 	 306.5000	 0.00102 	   1.5325	 0.02400 
	 307	  20.6926	 0.01830 	 103.4629	 0.00298 	  10.3463	 0.04635 	 307.5000	 0.00105 	 307.5000	 0.00101 	   1.5375	 0.02000 
	 308	  20.7599	 0.01828 	 103.7993	 0.00298 	  10.3799	 0.04595 	 308.5000	 0.00104 	 308.5000	 0.00101 	   1.5425	 0.02800 
	 309	  20.8272	 0.01825 	 104.1358	 0.00298 	  10.4136	 0.04555 	 309.5000	 0.00104 	 309.5000	 0.00101 	   1.5475	 0.02800 
	 310	  20.8944	 0.01823 	 104.4722	 0.00298 	  10.4472	 0.04515 	 310.5000	 0.00103 	 310.5000	 0.00101 	   1.5525	 0.03600 
	 311	  20.9617	 0.01821 	 104.8087	 0.00298 	  10.4809	 0.04476 	 311.5000	 0.00103 	 311.5000	 0.00101 	   1.5575	 0.02000 
	 312	  21.0290	 0.01818 	 105.1452	 0.00298 	  10.5145	 0.04437 	 312.5000	 0.00103 	 312.5000	 0.00100 	   1.5625	 0.03200 
	 313	  21.0963	 0.01816 	 105.4816	 0.00298 	  10.5482	 0.04398 	 313.5000	 0.00102 	 313.5000	 0.00100 	   1.5675	 0.01200 
	 314	  21.1636	 0.01814 	 105.8181	 0.00298 	  10.5818	 0.04360 	 314.5000	 0.00102 	 314.5000	 0.00100 	   1.5725	 0.02800 
	 315	  21.2309	 0.01812 	 106.1546	 0.00298 	  10.6155	 0.04322 	 315.5000	 0.00101 	 315.5000	 0.00100 	   1.5775	 0.01600 
	 316	  21.2982	 0.01809 	 106.4910	 0.00297 	  10.6491	 0.04284 	 316.5000	 0.00101 	 316.5000	 0.00100 	   1.5825	 0.03600 
	 317	  21.3655	 0.01807 	 106.8275	 0.00297 	  10.6827	 0.04246 	 317.5000	 0.00100 	 317.5000	 0.00101 	   1.5875	 0.02400 
	 318	  21.4328	 0.01805 	 107.1640	 0.00297 	  10.7164	 0.04209 	 318.5000	 0.00100 	 318.5000	 0.00101 	   1.5925	 0.03600 
	 319	  21.5001	 0.01802 	 107.5004	 0.00297 	  10.7500	 0.04172 	 319.5000	 0.00099 	 319.5000	 0.00102 	   1.5975	 0.02400 
	 320	  21.5674	 0.01800 	 107.8369	 0.00297 	  10.7837	 0.04135 	 320.5000	 0.00099 	 320.5000	 0.00102 	   1.6025	 0.02400 
	 321	  21.6347	 0.01798 	 108.1734	 0.00297 	  10.8173	 0.04098 	 321.5000	 0.00098 	 321.5000	 0.00103 	   1.6075	 0.01600 
	 322	  21.7020	 0.01796 	 108.5098	 0.00297 	  10.8510	 0.04062 	 322.5000	 0.00098 	 322.5000	 0.00103 	   1.6125	 0.01600 
	 323	  21.7693	 0.01794 	 108.8463	 0.00297 	  10.8846	 0.04026 	 323.5000	 0.00098 	 323.5000	 0.00103 	   1.6175	 0.04000 
	 324	  21.8366	 0.01791 	 109.1828	 0.00297 	  10.9183	 0.03990 	 324.5000	 0.00097 	 324.5000	 0.00104 	   1.6225	 0.03200 
	 325	  21.9038	 0.01789 	 109.5192	 0.00296 	  10.9519	 0.03955 	 325.5000	 0.00097 	 325.5000	 0.00104 	   1.6275	 0.04000 
	 326	  21.9711	 0.01787 	 109.8557	 0.00296 	  10.9856	 0.03920 	 326.5000	 0.00097 	 326.5000	 0.00104 	   1.6325	 0.01600 
	 327	  22.0384	 0.01785 	 110.1921	 0.00296 	  11.0192	 0.03885 	 327.5000	 0.00096 	 327.5000	 0.00104 	   1.6375	 0.01200 
	 328	  22.1057	 0.01783 	 110.5286	 0.00296 	  11.0529	 0.03850 	 328.5000	 0.00096 	 328.5000	 0.00104 	   1.6425	 0.00400 
	 329	  22.1730	 0.01780 	 110.8651	 0.00296 	  11.0865	 0.03816 	 329.5000	 0.00096 	 329.5000	 0.00104 	   1.6475	 0.00800 
	 330	  22.2403	 0.01778 	 111.2015	 0.00296 	  11.1202	 0.03782 	 330.5000	 0.00095 	 330.5000	 0.00104 	   1.6525	 0.01600 
	 331	  22.3076	 0.01776 	 111.5380	 0.00296 	  11.1538	 0.03748 	 331.5000	 0.00095 	 331.5000	 0.00104 	   1.6575	 0.01600 
	 332	  22.3749	 0.01774 	 111.8745	 0.00296 	  11.1874	 0.03715 	 332.5000	 0.00095 	 332.5000	 0.00104 	   1.6625	 0.00800 
	 333	  22.4422	 0.01772 	 112.2109	 0.00296 	  11.2211	 0.03681 	 333.5000	 0.00095 	 333.5000	 0.00104 	   1.6675	 0.01200 
	 334	  22.5095	 0.01770 	 112.5474	 0.00296 	  11.2547	 0.03648 	 334.5000	 0.00095 	 334.5000	 0.00105 	   1.6725	 0.01200 
	 335	  22.5768	 0.01767 	 112.8839	 0.00296 	  11.2884	 0.03615 	 335.5000	 0.00095 	 335.5000	 0.00105 	   1.6775	 0.00800 
	 336	  22.6441	 0.01765 	 113.2203	 0.00295 	  11.3220	 0.03583 	 336.5000	 0.00095 	 336.5000	 0.00105 	   1.6825	 0.02000 
	 337	  22.7114	 0.01763 	 113.5568	 0.00295 	  11.3557	 0.03550 	 337.5000	 0.00095 	 337.5000	 0.00106 	   1.6875	 0.00400 
	 338	  22.7787	 0.01761 	 113.8933	 0.00295 	  11.3893	 0.03518 	 338.5000	 0.00096 	 338.5000	 0.00106 	   1.6925	 0.01200 
	 339	  22.8459	 0.01759 	 114.2297	 0.00295 	  11.4230	 0.03487 	 339.5000	 0.00096 	 339.5000	 0.00107 	   1.6975	 0.02000 
	 340	  22.9132	 0.01757 	 114.5662	 0.00295 	  11.4566	 0.03455 	 340.5000	 0.00097 	 340.5000	 0.00107 	   1.7025	 0.02000 
	 341	  22.9805	 0.01755 	 114.9026	 0.00295 	  11.4903	 0.03424 	 341.5000	 0.00097 	 341.5000	 0.00107 	   1.7075	 0.01200 
	 342	  23.0478	 0.01753 	 115.2391	 0.00295 	  11.5239	 0.03393 	 342.5000	 0.00098 	 342.5000	 0.00108 	   1.7125	 0.00800 
	 343	  23.1151	 0.01751 	 115.5756	 0.00295 	  11.5576	 0.03362 	 343.5000	 0.00098 	 343.5000	 0.00108 	   1.7175	 0.01600 
	 344	  23.1824	 0.01748 	 115.9120	 0.00295 	  11.5912	 0.03331 	 344.5000	 0.00099 	 344.5000	 0.00108 	   1.7225	 0.01600 
	 345	  23.2497	 0.01746 	 116.2485	 0.00295 	  11.6249	 0.03301 	 345.5000	 0.00099 	 345.5000	 0.00108 	   1.7275	 0.01600 
	 346	  23.3170	 0.01744 	 116.5850	 0.00295 	  11.6585	 0.03271 	 346.5000	 0.00099 	 346.5000	 0.00109 	   1.7325	 0.00800 
	 347	  23.3843	 0.01742 	 116.9214	 0.00294 	  11.6921	 0.03241 	 347.5000	 0.00099 	 347.5000	 0.00109 	   1.7375	 0.01200 
	 348	  23.4516	 0.01740 	 117.2579	 0.00294 	  11.7258	 0.03211 	 348.5000	 0.00100 	 348.5000	 0.00109 	   1.7425	 0.01200 
	 349	  23.5189	 0.01738 	 117.5944	 0.00294 	  11.7594	 0.03182 	 349.5000	 0.00100 	 349.5000	 0.00109 	   1.7475	 0.02000 
	 350	  23.5862	 0.01736 	 117.9308	 0.00294 	  11.7931	 0.03152 	 350.5000	 0.00100 	 350.5000	 0.00109 	   1.7525	 0.02000 
	 351	  23.6535	 0.01734 	 118.2673	 0.00294 	  11.8267	 0.03123 	 351.5000	 0.00100 	 351.5000	 0.00109 	   1.7575	 0.00800 
	 352	  23.7208	 0.01732 	 118.6038	 0.00294 	  11.8604	 0.03095 	 352.5000	 0.00101 	 352.5000	 0.00109 	   1.7625	 0.00800 
	 353	  23.7880	 0.01730 	 118.9402	 0.00294 	  11.8940	 0.03066 	 353.5000	 0.00101 	 353.5000	 0.00109 	   1.7675	 0.00400 
	 354	  23.8553	 0.01728 	 119.2767	 0.00294 	  11.9277	 0.03038 	 354.5000	 0.00101 	 354.5000	 0.00108 	   1.7725	 0.01600 
	 355	  23.9226	 0.01726 	 119.6132	 0.00294 	  11.9613	 0.03010 	 355.5000	 0.00102 	 355.5000	 0.00108 	   1.7775	 0.01600 
	 356	  23.9899	 0.01724 	 119.9496	 0.00294 	  11.9950	 0.02982 	 356.5000	 0.00102 	 356.5000	 0.00108 	   1.7825	 0.01200 
	 357	  24.0572	 0.01722 	 120.2861	 0.00294 	  12.0286	 0.02954 	 357.5000	 0.00102 	 357.5000	 0.00108 	   1.7875	 0.01600 
	 358	  24.1245	 0.01720 	 120.6225	 0.00294 	  12.0623	 0.02927 	 358.5000	 0.00101 	 358.5000	 0.00108 	   1.7925	 0.00800 
	 359	  24.1918	 0.01718 	 120.9590	 0.00293 	  12.0959	 0.02900 	 359.5000	 0.00101 	 359.5000	 0.00107 	   1.7975	 0.02000 
	 360	  24.2591	 0.01716 	 121.2955	 0.00293 	  12.1295	 0.02873 	 360.5000	 0.00100 	 360.5000	 0.00107 	   1.8025	 0.01600 
	 361	  24.3264	 0.01714 	 121.6319	 0.00293 	  12.1632	 0.02846 	 361.5000	 0.00100 	 361.5000	 0.00107 	   1.8075	 0.00000 
	 362	  24.3937	 0.01712 	 121.9684	 0.00293 	  12.1968	 0.02819 	 362.5000	 0.00099 	 362.5000	 0.00106 	   1.8125	 0.00400 
	 363	  24.4610	 0.01710 	 122.3049	 0.00293 	  12.2305	 0.02793 	 363.5000	 0.00099 	 363.5000	 0.00106 	   1.8175	 0.00800 
	 364	  24.5283	 0.01708 	 122.6413	 0.00293 	  12.2641	 0.02767 	 364.5000	 0.00098 	 364.5000	 0.00106 	   1.8225	 0.01600 
	 365	  24.5956	 0.01706 	 122.9778	 0.00293 	  12.2978	 0.02741 	 365.5000	 0.00097 	 365.5000	 0.00105 	   1.8275	 0.01200 
	 366	  24.6629	 0.01704 	 123.3143	 0.00293 	  12.3314	 0.02715 	 366.5000	 0.00096 	 366.5000	 0.00105 	   1.8325	 0.01200 
	 367	  24.7301	 0.01702 	 123.6507	 0.00293 	  12.3651	 0.02690 	 367.5000	 0.00096 	 367.5000	 0.00105 	   1.8375	 0.02400 
	 368	  24.7974	 0.01700 	 123.9872	 0.00293 	  12.3987	 0.02665 	 368.5000	 0.00095 	 368.5000	 0.00105 	   1.8425	 0.00400 
	 369	  24.8647	 0.01699 	 124.3237	 0.00293 	  12.4324	 0.02639 	 369.5000	 0.00095 	 369.5000	 0.00106 	   1.8475	 0.00400 
	 370	  24.9320	 0.01697 	 124.6601	 0.00293 	  12.4660	 0.02615 	 370.5000	 0.00094 	 370.5000	 0.00106 	   1.8525	 0.01200 
	 371	  24.9993	 0.01695 	 124.9966	 0.00293 	  12.4997	 0.02590 	 371.5000	 0.00094 	 371.5000	 0.00106 	   1.8575	 0.00800 
	 372	  25.0666	 0.01693 	 125.3331	 0.00292 	  12.5333	 0.02565 	 372.5000	 0.00094 	 372.5000	 0.00107 	   1.8625	 0.01600 
	 373	  25.1339	 0.01691 	 125.6695	 0.00292 	  12.5670	 0.02541 	 373.5000	 0.00094 	 373.5000	 0.00107 	   1.8675	 0.00000 
	 374	  25.2012	 0.01689 	 126.0060	 0.00292 	  12.6006	 0.02517 	 374.5000	 0.00094 	 374.5000	 0.00108 	   1.8725	 0.02400 
	 375	  25.2685	 0.01687 	 126.3424	 0.00292 	  12.6342	 0.02493 	 375.5000	 0.00094 	 375.5000	 0.00109 	   1.8775	 0.01600 
	 376	  25.3358	 0.01685 	 126.6789	 0.00292 	  12.6679	 0.02469 	 376.5000	 0.00094 	 376.5000	 0.00109 	   1.8825	 0.02000 
	 377	  25.4031	 0.01683 	 127.0154	 0.00292 	  12.7015	 0.02446 	 377.5000	 0.00094 	 377.5000	 0.00110 	   1.8875	 0.01200 
	 378	  25.4704	 0.01681 	 127.3518	 0.00292 	  12.7352	 0.02423 	 378.5000	 0.00094 	 378.5000	 0.00110 	   1.8925	 0.00800 
	 379	  25.5377	 0.01680 	 127.6883	 0.00292 	  12.7688	 0.02399 	 379.5000	 0.00095 	 379.5000	 0.00111 	   1.8975	 0.02000 
	 380	  25.6050	 0.01678 	 128.0248	 0.00292 	  12.8025	 0.02376 	 380.5000	 0.00095 	 380.5000	 0.00111 	   1.9025	 0.01600 
	 381	  25.6722	 0.01676 	 128.3612	 0.00292 	  12.8361	 0.02354 	 381.5000	 0.00096 	 381.5000	 0.00111 	   1.9075	 0.00400 
	 382	  25.7395	 0.01674 	 128.6977	 0.00292 	  12.8698	 0.02331 	 382.5000	 0.00097 	 382.5000	 0.00112 	   1.9125	 0.01200 
	 383	  25.8068	 0.01672 	 129.0342	 0.00292 	  12.9034	 0.02309 	 383.5000	 0.00097 	 383.5000	 0.00112 	   1.9175	 0.00000 
	 384	  25.8741	 0.01670 	 129.3706	 0.00292 	  12.9371	 0.02287 	 384.5000	 0.00098 	 384.5000	 0.00112 	   1.9225	 0.01200 
	 385	  25.9414	 0.01668 	 129.7071	 0.00292 	  12.9707	 0.02265 	 385.5000	 0.00099 	 385.5000	 0.00112 	   1.9275	 0.00400 
	 386	  26.0087	 0.01667 	 130.0436	 0.00291 	  13.0044	 0.02243 	 386.5000	 0.00100 	 386.5000	 0.00112 	   1.9325	 0.00400 
	 387	  26.0760	 0.01665 	 130.3800	 0.00291 	  13.0380	 0.02221 	 387.5000	 0.00100 	 387.5000	 0.00112 	   1.9375	 0.00800 
	 388	  26.1433	 0.01663 	 130.7165	 0.00291 	  13.0716	 0.02200 	 388.5000	 0.00101 	 388.5000	 0.00112 	   1.9425	 0.01200 
	 389	  26.2106	 0.01661 	 131.0529	 0.00291 	  13.1053	 0.02178 	 389.5000	 0.00101 	 389.5000	 0.00113 	   1.9475	 0.01200 
	 390	  26.2779	 0.01659 	 131.3894	 0.00291 	  13.1389	 0.02157 	 390.5000	 0.00102 	 390.5000	 0.00113 	   1.9525	 0.01200 
	 391	  26.3452	 0.01658 	 131.7259	 0.00291 	  13.1726	 0.02136 	 391.5000	 0.00102 	 391.5000	 0.00113 	   1.9575	 0.01200 
	 392	  26.4125	 0.01656 	 132.0623	 0.00291 	  13.2062	 0.02116 	 392.5000	 0.00102 	 392.5000	 0.00113 	   1.9625	 0.01200 
	 393	  26.4798	 0.01654 	 132.3988	 0.00291 	  13.2399	 0.02095 	 393.5000	 0.00102 	 393.5000	 0.00113 	   1.9675	 0.02000 
	 394	  26.5471	 0.01652 	 132.7353	 0.00291 	  13.2735	 0.02075 	 394.5000	 0.00102 	 394.5000	 0.00113 	   1.9725	 0.00000 
	 395	  26.6143	 0.01650 	 133.0717	 0.00291 	  13.3072	 0.02054 	 395.5000	 0.00102 	 395.5000	 0.00113 	   1.9775	 0.00800 
	 396	  26.6816	 0.01649 	 133.4082	 0.00291 	  13.3408	 0.02034 	 396.5000	 0.00101 	 396.5000	 0.00113 	   1.9825	 0.00400 
	 397	  26.7489	 0.01647 	 133.7447	 0.00291 	  13.3745	 0.02014 	 397.5000	 0.00101 	 397.5000	 0.00113 	   1.9875	 0.01600 
	 398	  26.8162	 0.01645 	 134.0811	 0.00291 	  13.4081	 0.01995 	 398.5000	 0.00101 	 398.5000	 0.00112 	   1.9925	 0.00400 
	 399	  26.8835	 0.01643 	 134.4176	 0.00291 	  13.4418	 0.01975 	 399.5000	 0.00101 	 399.5000	 0.00112 	   1.9975	 0.01200 
	 400	  26.9508	 0.01642 	 134.7541	 0.00291 	  13.4754	 0.01956 	 400.5000	 0.00101 	 400.5000	 0.00112 	   2.0025	 0.00400 
	 401	  27.0181	 0.01640 	 135.0905	 0.00290 	  13.5091	 0.01937 	 401.5000	 0.00101 	 401.5000	 0.00111 	   2.0075	 0.01200 
	 402	  27.0854	 0.01638 	 135.4270	 0.00290 	  13.5427	 0.01917 	 402.5000	 0.00101 	 402.5000	 0.00111 	   2.0125	 0.00400 
	 403	  27.1527	 0.01636 	 135.7635	 0.00290 	  13.5763	 0.01899 	 403.5000	 0.00101 	 403.5000	 0.00110 	   2.0175	 0.01600 
	 404	  27.2200	 0.01635 	 136.0999	 0.00290 	  13.6100	 0.01880 	 404.5000	 0.00101 	 404.5000	 0.00110 	   2.0225	 0.00400 
	 405	  27.2873	 0.01633 	 136.4364	 0.00290 	  13.6436	 0.01861 	 405.5000	 0.00101 	 405.5000	 0.00109 	   2.0275	 0.00000 
	 406	  27.3546	 0.01631 	 136.7728	 0.00290 	  13.6773	 0.01843 	 406.5000	 0.00101 	 406.5000	 0.00109 	   2.0325	 0.01200 
	 407	  27.4219	 0.01629 	 137.1093	 0.00290 	  13.7109	 0.01825 	 407.5000	 0.00100 	 407.5000	 0.00108 	   2.0375	 0.01200 
	 408	  27.4892	 0.01628 	 137.4458	 0.00290 	  13.7446	 0.01807 	 408.5000	 0.00100 	 408.5000	 0.00108 	   2.0425	 0.00400 
	 409	  27.5564	 0.01626 	 137.7822	 0.00290 	  13.7782	 0.01789 	 409.5000	 0.00100 	 409.5000	 0.00107 	   2.0475	 0.00000 
	 410	  27.6237	 0.01624 	 138.1187	 0.00290 	  13.8119	 0.01771 	 410.5000	 0.00100 	 410.5000	 0.00107 	   2.0525	 0.00800 
	 411	  27.6910	 0.01623 	 138.4552	 0.00290 	  13.8455	 0.01753 	 411.5000	 0.00100 	 411.5000	 0.00107 	   2.0575	 0.00800 
	 412	  27.7583	 0.01621 	 138.7916	 0.00290 	  13.8792	 0.01736 	 412.5000	 0.00100 	 412.5000	 0.00107 	   2.0625	 0.00800 
	 413	  27.8256	 0.01619 	 139.1281	 0.00290 	  13.9128	 0.01718 	 413.5000	 0.00100 	 413.5000	 0.00108 	   2.0675	 0.01200 
	 414	  27.8929	 0.01618 	 139.4646	 0.00290 	  13.9465	 0.01701 	 414.5000	 0.00099 	 414.5000	 0.00108 	   2.0725	 0.01200 
	 415	  27.9602	 0.01616 	 139.8010	 0.00290 	  13.9801	 0.01684 	 415.5000	 0.00099 	 415.5000	 0.00108 	   2.0775	 0.00000 
	 416	  28.0275	 0.01614 	 140.1375	 0.00290 	  14.0137	 0.01667 	 416.5000	 0.00099 	 416.5000	 0.00109 	   2.0825	 0.00800 
	 417	  28.0948	 0.01613 	 140.4740	 0.00290 	  14.0474	 0.01651 	 417.5000	 0.00098 	 417.5000	 0.00109 	   2.0875	 0.00400 
	 418	  28.1621	 0.01611 	 140.8104	 0.00289 	  14.0810	 0.01634 	 418.5000	 0.00098 	 418.5000	 0.00110 	   2.0925	 0.02000 
	 419	  28.2294	 0.01609 	 141.1469	 0.00289 	  14.1147	 0.01618 	 419.5000	 0.00097 	 419.5000	 0.00110 	   2.0975	 0.00000 
	 420	  28.2967	 0.01608 	 141.4833	 0.00289 	  14.1483	 0.01601 	 420.5000	 0.00096 	 420.5000	 0.00111 	   2.1025	 0.00400 
	 421	  28.3640	 0.01606 	 141.8198	 0.00289 	  14.1820	 0.01585 	 421.5000	 0.00096 	 421.5000	 0.00111 	   2.1075	 0.01200 
	 422	  28.4313	 0.01604 	 142.1563	 0.00289 	  14.2156	 0.01569 	 422.5000	 0.00095 	 422.5000	 0.00111 	   2.1125	 0.00400 
	 423	  28.4985	 0.01603 	 142.4927	 0.00289 	  14.2493	 0.01553 	 423.5000	 0.00094 	 423.5000	 0.00112 	   2.1175	 0.00400 
	 424	  28.5658	 0.01601 	 142.8292	 0.00289 	  14.2829	 0.01538 	 424.5000	 0.00094 	 424.5000	 0.00112 	   2.1225	 0.00800 
	 425	  28.6331	 0.01599 	 143.1657	 0.00289 	  14.3166	 0.01522 	 425.5000	 0.00093 	 425.5000	 0.00112 	   2.1275	 0.00800 
	 426	  28.7004	 0.01598 	 143.5021	 0.00289 	  14.3502	 0.01507 	 426.5000	 0.00093 	 426.5000	 0.00112 	   2.1325	 0.00000 
	 427	  28.7677	 0.01596 	 143.8386	 0.00289 	  14.3839	 0.01491 	 427.5000	 0.00092 	 427.5000	 0.00112 	   2.1375	 0.00000 
	 428	  28.8350	 0.01594 	 144.1751	 0.00289 	  14.4175	 0.01476 	 428.5000	 0.00092 	 428.5000	 0.00112 	   2.1425	 0.00800 
	 429	  28.9023	 0.01593 	 144.5115	 0.00289 	  14.4512	 0.01461 	 429.5000	 0.00092 	 429.5000	 0.00112 	   2.1475	 0.00000 
	 430	  28.9696	 0.01591 	 144.8480	 0.00289 	  14.4848	 0.01446 	 430.5000	 0.00092 	 430.5000	 0.00112 	   2.1525	 0.00400 
	 431	  29.0369	 0.01590 	 145.1845	 0.00289 	  14.5184	 0.01432 	 431.5000	 0.00092 	 431.5000	 0.00113 	   2.1575	 0.01200 
	 432	  29.1042	 0.01588 	 145.5209	 0.00289 	  14.5521	 0.01417 	 432.5000	 0.00092 	 432.5000	 0.00113 	   2.1625	 0.00800 
	 433	  29.1715	 0.01586 	 145.8574	 0.00289 	  14.5857	 0.01402 	 433.5000	 0.00092 	 433.5000	 0.00113 	   2.1675	 0.01600 
	 434	  29.2388	 0.01585 	 146.1939	 0.00289 	  14.6194	 0.01388 	 434.5000	 0.00092 	 434.5000	 0.00114 	   2.1725	 0.00800 
	 435	  29.3061	 0.01583 	 146.5303	 0.00289 	  14.6530	 0.01374 	 435.5000	 0.00092 	 435.5000	 0.00114 	   2.1775	 0.00400 
	 436	  29.3734	 0.01582 	 146.8668	 0.00288 	  14.6867	 0.01360 	 436.5000	 0.00092 	 436.5000	 0.00114 	   2.1825	 0.00400 
	 437	  29.4406	 0.01580 	 147.2032	 0.00288 	  14.7203	 0.01346 	 437.5000	 0.00092 	 437.5000	 0.00115 	   2.1875	 0.00400 
	 438	  29.5079	 0.01579 	 147.5397	 0.00288 	  14.7540	 0.01332 	 438.5000	 0.00092 	 438.5000	 0.00115 	   2.1925	 0.00400 
	 439	  29.5752	 0.01577 	 147.8762	 0.00288 	  14.7876	 0.01318 	 439.5000	 0.00092 	 439.5000	 0.00115 	   2.1975	 0.01200 
	 440	  29.6425	 0.01575 	 148.2126	 0.00288 	  14.8213	 0.01305 	 440.5000	 0.00092 	 440.5000	 0.00115 	   2.2025	 0.01200 
	 441	  29.7098	 0.01574 	 148.5491	 0.00288 	  14.8549	 0.01291 	 441.5000	 0.00092 	 441.5000	 0.00115 	   2.2075	 0.00400 
	 442	  29.7771	 0.01572 	 148.8856	 0.00288 	  14.8886	 0.01278 	 442.5000	 0.00092 	 442.5000	 0.00115 	   2.2125	 0.01200 
	 443	  29.8444	 0.01571 	 149.2220	 0.00288 	  14.9222	 0.01265 	 443.5000	 0.00092 	 443.5000	 0.00115 	   2.2175	 0.00400 
	 444	  29.9117	 0.01569 	 149.5585	 0.00288 	  14.9558	 0.01252 	 444.5000	 0.00093 	 444.5000	 0.00115 	   2.2225	 0.01200 
	 445	  29.9790	 0.01568 	 149.8950	 0.00288 	  14.9895	 0.01239 	 445.5000	 0.00093 	 445.5000	 0.00114 	   2.2275	 0.00400 
	 446	  30.0463	 0.01566 	 150.2314	 0.00288 	  15.0231	 0.01226 	 446.5000	 0.00093 	 446.5000	 0.00114 	   2.2325	 0.00400 
	 447	  30.1136	 0.01565 	 150.5679	 0.00288 	  15.0568	 0.01213 	 447.5000	 0.00094 	 447.5000	 0.00114 	   2.2375	 0.00000 
	 448	  30.1809	 0.01563 	 150.9044	 0.00288 	  15.0904	 0.01201 	 448.5000	 0.00094 	 448.5000	 0.00113 	   2.2425	 0.01200 
	 449	  30.2482	 0.01562 	 151.2408	 0.00288 	  15.1241	 0.01188 	 449.5000	 0.00094 	 449.5000	 0.00113 	   2.2475	 0.00400 
	 450	  30.3155	 0.01560 	 151.5773	 0.00288 	  15.1577	 0.01176 	 450.5000	 0.00094 	 450.5000	 0.00113 	   2.2525	 0.00000 
	 451	  30.3828	 0.01559 	 151.9138	 0.00288 	  15.1914	 0.01163 	 451.5000	 0.00094 	 451.5000	 0.00112 	   2.2575	 0.01200 
	 452	  30.4500	 0.01557 	 152.2502	 0.00288 	  15.2250	 0.01151 	 452.5000	 0.00093 	 452.5000	 0.00112 	   2.2625	 0.00000 
	 453	  30.5173	 0.01556 	 152.5867	 0.00288 	  15.2587	 0.01139 	 453.5000	 0.00093 	 453.5000	 0.00112 	   2.2675	 0.00400 
	 454	  30.5846	 0.01554 	 152.9231	 0.00288 	  15.2923	 0.01127 	 454.5000	 0.00093 	 454.5000	 0.00112 	   2.2725	 0.00000 
	 455	  30.6519	 0.01553 	 153.2596	 0.00288 	  15.3260	 0.01116 	 455.5000	 0.00093 	 455.5000	 0.00112 	   2.2775	 0.00400 
	 456	  30.7192	 0.01551 	 153.5961	 0.00287 	  15.3596	 0.01104 	 456.5000	 0.00093 	 456.5000	 0.00112 	   2.2825	 0.01200 
	 457	  30.7865	 0.01550 	 153.9325	 0.00287 	  15.3933	 0.01092 	 457.5000	 0.00092 	 457.5000	 0.00112 	   2.2875	 0.00800 
	 458	  30.8538	 0.01548 	 154.2690	 0.00287 	  15.4269	 0.01081 	 458.5000	 0.00092 	 458.5000	 0.00112 	   2.2925	 0.00000 
	 459	  30.9211	 0.01547 	 154.6055	 0.00287 	  15.4605	 0.01070 	 459.5000	 0.00092 	 459.5000	 0.00111 	   2.2975	 0.00400 
	 460	  30.9884	 0.01545 	 154.9419	 0.00287 	  15.4942	 0.01058 	 460.5000	 0.00093 	 460.5000	 0.00111 	   2.3025	 0.00400 
	 461	  31.0557	 0.01544 	 155.2784	 0.00287 	  15.5278	 0.01047 	 461.5000	 0.00093 	 461.5000	 0.00111 	   2.3075	 0.01200 
	 462	  31.1230	 0.01542 	 155.6149	 0.00287 	  15.5615	 0.01036 	 462.5000	 0.00093 	 462.5000	 0.00111 	   2.3125	 0.01200 
	 463	  31.1903	 0.01541 	 155.9513	 0.00287 	  15.5951	 0.01025 	 463.5000	 0.00093 	 463.5000	 0.00111 	   2.3175	 0.00000 
	 464	  31.2576	 0.01539 	 156.2878	 0.00287 	  15.6288	 0.01015 	 464.5000	 0.00093 	 464.5000	 0.00110 	   2.3225	 0.00800 
	 465	  31.3249	 0.01538 	 156.6243	 0.00287 	  15.6624	 0.01004 	 465.5000	 0.00094 	 465.5000	 0.00110 	   2.3275	 0.00800 
	 466	  31.3921	 0.01536 	 156.9607	 0.00287 	  15.6961	 0.00993 	 466.5000	 0.00094 	 466.5000	 0.00110 	   2.3325	 0.00400 
	 467	  31.4594	 0.01535 	 157.2972	 0.00287 	  15.7297	 0.00983 	 467.5000	 0.00094 	 467.5000	 0.00110 	   2.3375	 0.00400 
	 468	  31.5267	 0.01533 	 157.6336	 0.00287 	  15.7634	 0.00972 	 468.5000	 0.00094 	 468.5000	 0.00110 	   2.3425	 0.00400 
	 469	  31.5940	 0.01532 	 157.9701	 0.00287 	  15.7970	 0.00962 	 469.5000	 0.00094 	 469.5000	 0.00110 	   2.3475	 0.00000 
	 470	  31.6613	 0.01531 	 158.3066	 0.00287 	  15.8307	 0.00952 	 470.5000	 0.00094 	 470.5000	 0.00110 	   2.3525	 0.00400 
	 471	  31.7286	 0.01529 	 158.6430	 0.00287 	  15.8643	 0.00942 	 471.5000	 0.00094 	 471.5000	 0.00110 	   2.3575	 0.00800 
	 472	  31.7959	 0.01528 	 158.9795	 0.00287 	  15.8980	 0.00932 	 472.5000	 0.00094 	 472.5000	 0.00110 	   2.3625	 0.00800 
	 473	  31.8632	 0.01526 	 159.3160	 0.00287 	  15.9316	 0.00922 	 473.5000	 0.00094 	 473.5000	 0.00110 	   2.3675	 0.00800 
	 474	  31.9305	 0.01525 	 159.6524	 0.00287 	  15.9652	 0.00912 	 474.5000	 0.00093 	 474.5000	 0.00110 	   2.3725	 0.00400 
	 475	  31.9978	 0.01523 	 159.9889	 0.00287 	  15.9989	 0.00902 	 475.5000	 0.00093 	 475.5000	 0.00111 	   2.3775	 0.00800 
	 476	  32.0651	 0.01522 	 160.3254	 0.00287 	  16.0325	 0.00893 	 476.5000	 0.00093 	 476.5000	 0.00111 	   2.3825	 0.01600 
	 477	  32.1324	 0.01521 	 160.6618	 0.00287 	  16.0662	 0.00883 	 477.5000	 0.00092 	 477.5000	 0.00111 	   2.3875	 0.00000 
	 478	  32.1997	 0.01519 	 160.9983	 0.00287 	  16.0998	 0.00874 	 478.5000	 0.00092 	 478.5000	 0.00111 	   2.3925	 0.00000 
	 479	  32.2670	 0.01518 	 161.3348	 0.00286 	  16.1335	 0.00865 	 479.5000	 0.00092 	 479.5000	 0.00112 	   2.3975	 0.00000 
	 480	  32.3342	 0.01516 	 161.6712	 0.00286 	  16.1671	 0.00855 	 480.5000	 0.00092 	 480.5000	 0.00112 	   2.4025	 0.00000 
	 481	  32.4015	 0.01515 	 162.0077	 0.00286 	  16.2008	 0.00846 	 481.5000	 0.00092 	 481.5000	 0.00112 	   2.4075	 0.00000 
	 482	  32.4688	 0.01514 	 162.3442	 0.00286 	  16.2344	 0.00837 	 482.5000	 0.00092 	 482.5000	 0.00112 	   2.4125	 0.00400 
	 483	  32.5361	 0.01512 	 162.6806	 0.00286 	  16.2681	 0.00828 	 483.5000	 0.00091 	 483.5000	 0.00113 	   2.4175	 0.00000 
	 484	  32.6034	 0.01511 	 163.0171	 0.00286 	  16.3017	 0.00819 	 484.5000	 0.00091 	 484.5000	 0.00113 	   2.4225	 0.00400 
	 485	  32.6707	 0.01510 	 163.3535	 0.00286 	  16.3354	 0.00810 	 485.5000	 0.00091 	 485.5000	 0.00113 	   2.4275	 0.00000 
	 486	  32.7380	 0.01508 	 163.6900	 0.00286 	  16.3690	 0.00802 	 486.5000	 0.00091 	 486.5000	 0.00114 	   2.4325	 0.00800 
	 487	  32.8053	 0.01507 	 164.0265	 0.00286 	  16.4026	 0.00793 	 487.5000	 0.00092 	 487.5000	 0.00114 	   2.4375	 0.01200 
	 488	  32.8726	 0.01505 	 164.3629	 0.00286 	  16.4363	 0.00785 	 488.5000	 0.00092 	 488.5000	 0.00114 	   2.4425	 0.00400 
	 489	  32.9399	 0.01504 	 164.6994	 0.00286 	  16.4699	 0.00776 	 489.5000	 0.00092 	 489.5000	 0.00114 	   2.4475	 0.00800 
	 490	  33.0072	 0.01503 	 165.0359	 0.00286 	  16.5036	 0.00768 	 490.5000	 0.00092 	 490.5000	 0.00114 	   2.4525	 0.00000 
	 491	  33.0745	 0.01501 	 165.3723	 0.00286 	  16.5372	 0.00760 	 491.5000	 0.00092 	 491.5000	 0.00115 	   2.4575	 0.00400 
	 492	  33.1418	 0.01500 	 165.7088	 0.00286 	  16.5709	 0.00751 	 492.5000	 0.00092 	 492.5000	 0.00115 	   2.4625	 0.00400 
	 493	  33.2091	 0.01499 	 166.0453	 0.00286 	  16.6045	 0.00743 	 493.5000	 0.00092 	 493.5000	 0.00115 	   2.4675	 0.00800 
	 494	  33.2763	 0.01497 	 166.3817	 0.00286 	  16.6382	 0.00735 	 494.5000	 0.00092 	 494.5000	 0.00115 	   2.4725	 0.00000 
	 495	  33.3436	 0.01496 	 166.7182	 0.00286 	  16.6718	 0.00727 	 495.5000	 0.00092 	 495.5000	 0.00115 	   2.4775	 0.00800 
	 496	  33.4109	 0.01495 	 167.0547	 0.00286 	  16.7055	 0.00720 	 496.5000	 0.00092 	 496.5000	 0.00115 	   2.4825	 0.01200 
	 497	  33.4782	 0.01493 	 167.3911	 0.00286 	  16.7391	 0.00712 	 497.5000	 0.00092 	 497.5000	 0.00115 	   2.4875	 0.00400 
	 498	  33.5455	 0.01492 	 167.7276	 0.00286 	  16.7728	 0.00704 	 498.5000	 0.00092 	 498.5000	 0.00114 	   2.4925	 0.00800 
	 499	  33.6128	 0.01491 	 168.0640	 0.00286 	  16.8064	 0.00697 	 499.5000	 0.00092 	 499.5000	 0.00114 	   2.4975	 0.00400 
	 500	  33.6801	 0.01489 	 168.4005	 0.00286 	  16.8401	 0.00689 	 500.5000	 0.00093 	 500.5000	 0.00114 	   2.5025	 0.00800 
	 501	  33.7474	 0.01488 	 168.7370	 0.00286 	  16.8737	 0.00682 	 501.5000	 0.00093 	 501.5000	 0.00114 	   2.5075	 0.00000 
	 502	  33.8147	 0.01487 	 169.0734	 0.00286 	  16.9073	 0.00674 	 502.5000	 0.00093 	 502.5000	 0.00114 	   2.5125	 0.00000 
	 503	  33.8820	 0.01485 	 169.4099	 0.00286 	  16.9410	 0.00667 	 503.5000	 0.00093 	 503.5000	 0.00113 	   2.5175	 0.00400 
	 504	  33.9493	 0.01484 	 169.7464	 0.00286 	  16.9746	 0.00660 	 504.5000	 0.00094 	 504.5000	 0.00113 	   2.5225	 0.00800 
	 505	  34.0166	 0.01483 	 170.0828	 0.00285 	  17.0083	 0.00652 	 505.5000	 0.00094 	 505.5000	 0.00113 	   2.5275	 0.00000 
	 506	  34.0839	 0.01482 	 170.4193	 0.00285 	  17.0419	 0.00645 	 506.5000	 0.00094 	 506.5000	 0.00112 	   2.5325	 0.01600 
	 507	  34.1512	 0.01480 	 170.7558	 0.00285 	  17.0756	 0.00638 	 507.5000	 0.00094 	 507.5000	 0.00112 	   2.5375	 0.00000 
	 508	  34.2184	 0.01479 	 171.0922	 0.00285 	  17.1092	 0.00631 	 508.5000	 0.00094 	 508.5000	 0.00111 	   2.5425	 0.00400 
	 509	  34.2857	 0.01478 	 171.4287	 0.00285 	  17.1429	 0.00625 	 509.5000	 0.00094 	 509.5000	 0.00111 	   2.5475	 0.00000 
	 510	  34.3530	 0.01476 	 171.7652	 0.00285 	  17.1765	 0.00618 	 510.5000	 0.00094 	 510.5000	 0.00110 	   2.5525	 0.00400 
	 511	  34.4203	 0.01475 	 172.1016	 0.00285 	  17.2102	 0.00611 	 511.5000	 0.00094 	 511.5000	 0.00110 	   2.5575	 0.00400 
	 512	  34.4876	 0.01474 	 172.4381	 0.00285 	  17.2438	 0.00604 	 512.5000	 0.00094 	 512.5000	 0.00109 	   2.5625	 0.00400 
	 513	  34.5549	 0.01473 	 172.7746	 0.00285 	  17.2775	 0.00598 	 513.5000	 0.00093 	 513.5000	 0.00109 	   2.5675	 0.00000 
	 514	  34.6222	 0.01471 	 173.1110	 0.00285 	  17.3111	 0.00591 	 514.5000	 0.00093 	 514.5000	 0.00109 	   2.5725	 0.00400 
	 515	  34.6895	 0.01470 	 173.4475	 0.00285 	  17.3447	 0.00585 	 515.5000	 0.00093 	 515.5000	 0.00109 	   2.5775	 0.00800 
	 516	  34.7568	 0.01469 	 173.7839	 0.00285 	  17.3784	 0.00579 	 516.5000	 0.00093 	 516.5000	 0.00108 	   2.5825	 0.00400 
	 517	  34.8241	 0.01468 	 174.1204	 0.00285 	  17.4120	 0.00572 	 517.5000	 0.00092 	 517.5000	 0.00108 	   2.5875	 0.00800 
	 518	  34.8914	 0.01466 	 174.4569	 0.00285 	  17.4457	 0.00566 	 518.5000	 0.00092 	 518.5000	 0.00109 	   2.5925	 0.00000 
	 519	  34.9587	 0.01465 	 174.7933	 0.00285 	  17.4793	 0.00560 	 519.5000	 0.00092 	 519.5000	 0.00109 	   2.5975	 0.00000 
	 520	  35.0260	 0.01464 	 175.1298	 0.00285 	  17.5130	 0.00554 	 520.5000	 0.00092 	 520.5000	 0.00109 	   2.6025	 0.00400 
	 521	  35.0933	 0.01463 	 175.4663	 0.00285 	  17.5466	 0.00548 	 521.5000	 0.00092 	 521.5000	 0.00109 	   2.6075	 0.00000 
	 522	  35.1605	 0.01461 	 175.8027	 0.00285 	  17.5803	 0.00542 	 522.5000	 0.00092 	 522.5000	 0.00110 	   2.6125	 0.00400 
	 523	  35.2278	 0.01460 	 176.1392	 0.00285 	  17.6139	 0.00536 	 523.5000	 0.00092 	 523.5000	 0.00110 	   2.6175	 0.00000 
	 524	  35.2951	 0.01459 	 176.4757	 0.00285 	  17.6476	 0.00530 	 524.5000	 0.00092 	 524.5000	 0.00111 	   2.6225	 0.00400 
	 525	  35.3624	 0.01458 	 176.8121	 0.00285 	  17.6812	 0.00524 	 525.5000	 0.00093 	 525.5000	 0.00111 	   2.6275	 0.00000 
	 526	  35.4297	 0.01456 	 177.1486	 0.00285 	  17.7149	 0.00518 	 526.5000	 0.00093 	 526.5000	 0.00111 	   2.6325	 0.00400 
	 527	  35.4970	 0.01455 	 177.4851	 0.00285 	  17.7485	 0.00513 	 527.5000	 0.00093 	 527.5000	 0.00112 	   2.6375	 0.00000 
	 528	  35.5643	 0.01454 	 177.8215	 0.00285 	  17.7822	 0.00507 	 528.5000	 0.00093 	 528.5000	 0.00112 	   2.6425	 0.00000 
	 529	  35.6316	 0.01453 	 178.1580	 0.00285 	  17.8158	 0.00502 	 529.5000	 0.00093 	 529.5000	 0.00112 	   2.6475	 0.00400 
	 530	  35.6989	 0.01452 	 178.4945	 0.00285 	  17.8494	 0.00496 	 530.5000	 0.00093 	 530.5000	 0.00112 	   2.6525	 0.00400 
	 531	  35.7662	 0.01450 	 178.8309	 0.00285 	  17.8831	 0.00491 	 531.5000	 0.00093 	 531.5000	 0.00112 	   2.6575	 0.00400 
	 532	  35.8335	 0.01449 	 179.1674	 0.00285 	  17.9167	 0.00485 	 532.5000	 0.00094 	 532.5000	 0.00112 	   2.6625	 0.00000 
	 533	  35.9008	 0.01448 	 179.5038	 0.00284 	  17.9504	 0.00480 	 533.5000	 0.00094 	 533.5000	 0.00112 	   2.6675	 0.00400 
	 534	  35.9681	 0.01447 	 179.8403	 0.00284 	  17.9840	 0.00475 	 534.5000	 0.00094 	 534.5000	 0.00112 	   2.6725	 0.00400 
	 535	  36.0354	 0.01446 	 180.1768	 0.00284 	  18.0177	 0.00470 	 535.5000	 0.00094 	 535.5000	 0.00112 	   2.6775	 0.00000 
	 536	  36.1026	 0.01444 	 180.5132	 0.00284 	  18.0513	 0.00464 	 536.5000	 0.00094 	 536.5000	 0.00112 	   2.6825	 0.00000 
	 537	  36.1699	 0.01443 	 180.8497	 0.00284 	  18.0850	 0.00459 	 537.5000	 0.00094 	 537.5000	 0.00112 	   2.6875	 0.00400 
	 538	  36.2372	 0.01442 	 181.1862	 0.00284 	  18.1186	 0.00454 	 538.5000	 0.00094 	 538.5000	 0.00112 	   2.6925	 0.00800 
	 539	  36.3045	 0.01441 	 181.5226	 0.00284 	  18.1523	 0.00449 	 539.5000	 0.00094 	 539.5000	 0.00112 	   2.6975	 0.01200 
	 540	  36.3718	 0.01440 	 181.8591	 0.00284 	  18.1859	 0.00444 	 540.5000	 0.00095 	 540.5000	 0.00112 	   2.7025	 0.00000 
	 541	  36.4391	 0.01439 	 182.1956	 0.00284 	  18.2196	 0.00439 	 541.5000	 0.00095 	 541.5000	 0.00112 	   2.7075	 0.00400 
	 542	  36.5064	 0.01437 	 182.5320	 0.00284 	  18.2532	 0.00435 	 542.5000	 0.00095 	 542.5000	 0.00112 	   2.7125	 0.00800 
	 543	  36.5737	 0.01436 	 182.8685	 0.00284 	  18.2868	 0.00430 	 543.5000	 0.00095 	 543.5000	 0.00113 	   2.7175	 0.00000 
	 544	  36.6410	 0.01435 	 183.2050	 0.00284 	  18.3205	 0.00425 	 544.5000	 0.00095 	 544.5000	 0.00113 	   2.7225	 0.00400 
	 545	  36.7083	 0.01434 	 183.5414	 0.00284 	  18.3541	 0.00421 	 545.5000	 0.00095 	 545.5000	 0.00113 	   2.7275	 0.00000 
	 546	  36.7756	 0.01433 	 183.8779	 0.00284 	  18.3878	 0.00416 	 546.5000	 0.00095 	 546.5000	 0.00113 	   2.7325	 0.00800 
	 547	  36.8429	 0.01432 	 184.2143	 0.00284 	  18.4214	 0.00411 	 547.5000	 0.00095 	 547.5000	 0.00112 	   2.7375	 0.00400 
	 548	  36.9102	 0.01430 	 184.5508	 0.00284 	  18.4551	 0.00407 	 548.5000	 0.00095 	 548.5000	 0.00112 	   2.7425	 0.00800 
	 549	  36.9775	 0.01429 	 184.8873	 0.00284 	  18.4887	 0.00402 	 549.5000	 0.00095 	 549.5000	 0.00112 	   2.7475	 0.00000 
	 550	  37.0447	 0.01428 	 185.2237	 0.00284 	  18.5224	 0.00398 	 550.5000	 0.00095 	 550.5000	 0.00112 	   2.7525	 0.00400 
	 551	  37.1120	 0.01427 	 185.5602	 0.00284 	  18.5560	 0.00394 	 551.5000	 0.00095 	 551.5000	 0.00111 	   2.7575	 0.00400 
	 552	  37.1793	 0.01426 	 185.8967	 0.00284 	  18.5897	 0.00389 	 552.5000	 0.00095 	 552.5000	 0.00111 	   2.7625	 0.00000 
	 553	  37.2466	 0.01425 	 186.2331	 0.00284 	  18.6233	 0.00385 	 553.5000	 0.00095 	 553.5000	 0.00110 	   2.7675	 0.01200 
	 554	  37.3139	 0.01424 	 186.5696	 0.00284 	  18.6570	 0.00381 	 554.5000	 0.00096 	 554.5000	 0.00110 	   2.7725	 0.00000 
	 555	  37.3812	 0.01422 	 186.9061	 0.00284 	  18.6906	 0.00377 	 555.5000	 0.00096 	 555.5000	 0.00109 	   2.7775	 0.00000 
	 556	  37.4485	 0.01421 	 187.2425	 0.00284 	  18.7243	 0.00372 	 556.5000	 0.00096 	 556.5000	 0.00108 	   2.7825	 0.00000 
	 557	  37.5158	 0.01420 	 187.5790	 0.00284 	  18.7579	 0.00368 	 557.5000	 0.00096 	 557.5000	 0.00108 	   2.7875	 0.00000 
	 558	  37.5831	 0.01419 	 187.9155	 0.00284 	  18.7915	 0.00364 	 558.5000	 0.00096 	 558.5000	 0.00107 	   2.7925	 0.00000 
	 559	  37.6504	 0.01418 	 188.2519	 0.00284 	  18.8252	 0.00360 	 559.5000	 0.00096 	 559.5000	 0.00107 	   2.7975	 0.00800 
	 560	  37.7177	 0.01417 	 188.5884	 0.00284 	  18.8588	 0.00356 	 560.5000	 0.00096 	 560.5000	 0.00106 	   2.8025	 0.00000 
	 561	  37.7850	 0.01416 	 188.9249	 0.00284 	  18.8925	 0.00352 	 561.5000	 0.00096 	 561.5000	 0.00106 	   2.8075	 0.00000 
	 562	  37.8523	 0.01415 	 189.2613	 0.00284 	  18.9261	 0.00349 	 562.5000	 0.00096 	 562.5000	 0.00106 	   2.8125	 0.00400 
	 563	  37.9196	 0.01414 	 189.5978	 0.00284 	  18.9598	 0.00345 	 563.5000	 0.00097 	 563.5000	 0.00106 	   2.8175	 0.01600 
	 564	  37.9868	 0.01413 	 189.9342	 0.00284 	  18.9934	 0.00341 	 564.5000	 0.00097 	 564.5000	 0.00106 	   2.8225	 0.00400 
	 565	  38.0541	 0.01411 	 190.2707	 0.00284 	  19.0271	 0.00337 	 565.5000	 0.00097 	 565.5000	 0.00106 	   2.8275	 0.00800 
	 566	  38.1214	 0.01410 	 190.6072	 0.00283 	  19.0607	 0.00334 	 566.5000	 0.00097 	 566.5000	 0.00106 	   2.8325	 0.00800 
	 567	  38.1887	 0.01409 	 190.9436	 0.00283 	  19.0944	 0.00330 	 567.5000	 0.00097 	 567.5000	 0.00106 	   2.8375	 0.00000 
	 568	  38.2560	 0.01408 	 191.2801	 0.00283 	  19.1280	 0.00326 	 568.5000	 0.00097 	 568.5000	 0.00106 	   2.8425	 0.00400 
	 569	  38.3233	 0.01407 	 191.6166	 0.00283 	  19.1617	 0.00323 	 569.5000	 0.00097 	 569.5000	 0.00107 	   2.8475	 0.00000 
	 570	  38.3906	 0.01406 	 191.9530	 0.00283 	  19.1953	 0.00319 	 570.5000	 0.00097 	 570.5000	 0.00107 	   2.8525	 0.00000 
	 571	  38.4579	 0.01405 	 192.2895	 0.00283 	  19.2289	 0.00316 	 571.5000	 0.00097 	 571.5000	 0.00108 	   2.8575	 0.00000 
	 572	  38.5252	 0.01404 	 192.6260	 0.00283 	  19.2626	 0.00312 	 572.5000	 0.00097 	 572.5000	 0.00108 	   2.8625	 0.00800 
	 573	  38.5925	 0.01403 	 192.9624	 0.00283 	  19.2962	 0.00309 	 573.5000	 0.00097 	 573.5000	 0.00108 	   2.8675	 0.00800 
	 574	  38.6598	 0.01402 	 193.2989	 0.00283 	  19.3299	 0.00305 	 574.5000	 0.00097 	 574.5000	 0.00109 	   2.8725	 0.00000 
	 575	  38.7271	 0.01401 	 193.6354	 0.00283 	  19.3635	 0.00302 	 575.5000	 0.00097 	 575.5000	 0.00109 	   2.8775	 0.00400 
	 576	  38.7944	 0.01400 	 193.9718	 0.00283 	  19.3972	 0.00299 	 576.5000	 0.00097 	 576.5000	 0.00110 	   2.8825	 0.00800 
	 577	  38.8617	 0.01399 	 194.3083	 0.00283 	  19.4308	 0.00295 	 577.5000	 0.00097 	 577.5000	 0.00110 	   2.8875	 0.00400 
	 578	  38.9290	 0.01398 	 194.6448	 0.00283 	  19.4645	 0.00292 	 578.5000	 0.00097 	 578.5000	 0.00110 	   2.8925	 0.00800 
	 579	  38.9962	 0.01396 	 194.9812	 0.00283 	  19.4981	 0.00289 	 579.5000	 0.00097 	 579.5000	 0.00110 	   2.8975	 0.00000 
	 580	  39.0635	 0.01395 	 195.3177	 0.00283 	  19.5318	 0.00286 	 580.5000	 0.00097 	 580.5000	 0.00110 	   2.9025	 0.00800 
	 581	  39.1308	 0.01394 	 195.6541	 0.00283 	  19.5654	 0.00283 	 581.5000	 0.00097 	 581.5000	 0.00110 	   2.9075	 0.00000 
	 582	  39.1981	 0.01393 	 195.9906	 0.00283 	  19.5991	 0.00280 	 582.5000	 0.00097 	 582.5000	 0.00110 	   2.9125	 0.00400 
	 583	  39.2654	 0.01392 	 196.3271	 0.00283 	  19.6327	 0.00277 	 583.5000	 0.00096 	 583.5000	 0.00110 	   2.9175	 0.00800 
	 584	  39.3327	 0.01391 	 196.6635	 0.00283 	  19.6664	 0.00274 	 584.5000	 0.00096 	 584.5000	 0.00110 	   2.9225	 0.00000 
	 585	  39.4000	 0.01390 	 197.0000	 0.00283 	  19.7000	 0.00271 	 585.5000	 0.00096 	 585.5000	 0.00110 	   2.9275	 0.00000 
	 586	  39.4673	 0.01389 	 197.3365	 0.00283 	  19.7336	 0.00268 	 586.5000	 0.00095 	 586.5000	 0.00110 	   2.9325	 0.00800 
	 587	  39.5346	 0.01388 	 197.6729	 0.00283 	  19.7673	 0.00265 	 587.5000	 0.00095 	 587.5000	 0.00110 	   2.9375	 0.00400 
	 588	  39.6019	 0.01387 	 198.0094	 0.00283 	  19.8009	 0.00262 	 588.5000	 0.00094 	 588.5000	 0.00110 	   2.9425	 0.00000 
	 589	  39.6692	 0.01386 	 198.3459	 0.00283 	  19.8346	 0.00259 	 589.5000	 0.00094 	 589.5000	 0.00109 	   2.9475	 0.00000 
	 590	  39.7365	 0.01385 	 198.6823	 0.00283 	  19.8682	 0.00256 	 590.5000	 0.00093 	 590.5000	 0.00109 	   2.9525	 0.01200 
	 591	  39.8038	 0.01384 	 199.0188	 0.00283 	  19.9019	 0.00253 	 591.5000	 0.00093 	 591.5000	 0.00109 	   2.9575	 0.00000 
	 592	  39.8711	 0.01383 	 199.3553	 0.00283 	  19.9355	 0.00251 	 592.5000	 0.00092 	 592.5000	 0.00109 	   2.9625	 0.00400 
	 593	  39.9383	 0.01382 	 199.6917	 0.00283 	  19.9692	 0.00248 	 593.5000	 0.00092 	 593.5000	 0.00109 	   2.9675	 0.00000 
	 594	  40.0056	 0.01381 	 200.0282	 0.00283 	  20.0028	 0.00245 	 594.5000	 0.00091 	 594.5000	 0.00108 	   2.9725	 0.00000 
	 595	  40.0729	 0.01380 	 200.3646	 0.00283 	  20.0365	 0.00243 	 595.5000	 0.00090 	 595.5000	 0.00108 	   2.9775	 0.00000 
	 596	  40.1402	 0.01379 	 200.7011	 0.00283 	  20.0701	 0.00240 	 596.5000	 0.00090 	 596.5000	 0.00108 	   2.9825	 0.00000 
	 597	  40.2075	 0.01378 	 201.0376	 0.00283 	  20.1038	 0.00237 	 597.5000	 0.00089 	 597.5000	 0.00108 	   2.9875	 0.00000 
	 598	  40.2748	 0.01377 	 201.3740	 0.00283 	  20.1374	 0.00235 	 598.5000	 0.00089 	 598.5000	 0.00107 	   2.9925	 0.00000 
	 599	  40.3421	 0.01376 	 201.7105	 0.00283 	  20.1711	 0.00232 	 599.5000	 0.00088 	 599.5000	 0.00107 	   2.9975	 0.01200 
	 600	  40.4094	 0.01375 	 202.0470	 0.00283 	  20.2047	 0.00230 	 600.5000	 0.00088 	 600.5000	 0.00107 	   3.0025	 0.00000 
	 601	  40.4767	 0.01374 	 202.3834	 0.00283 	  20.2383	 0.00227 	 601.5000	 0.00087 	 601.5000	 0.00107 	   3.0075	 0.00000 
	 602	  40.5440	 0.01373 	 202.7199	 0.00283 	  20.2720	 0.00225 	 602.5000	 0.00087 	 602.5000	 0.00107 	   3.0125	 0.00000 
	 603	  40.6113	 0.01372 	 203.0564	 0.00283 	  20.3056	 0.00222 	 603.5000	 0.00087 	 603.5000	 0.00107 	   3.0175	 0.00000 
	 604	  40.6786	 0.01371 	 203.3928	 0.00282 	  20.3393	 0.00220 	 604.5000	 0.00086 	 604.5000	 0.00107 	   3.0225	 0.00000 
	 605	  40.7459	 0.01370 	 203.7293	 0.00282 	  20.3729	 0.00217 	 605.5000	 0.00086 	 605.5000	 0.00106 	   3.0275	 0.00800 
	 606	  40.8132	 0.01369 	 204.0658	 0.00282 	  20.4066	 0.00215 	 606.5000	 0.00086 	 606.5000	 0.00106 	   3.0325	 0.01200 
	 607	  40.8804	 0.01368 	 204.4022	 0.00282 	  20.4402	 0.00213 	 607.5000	 0.00086 	 607.5000	 0.00106 	   3.0375	 0.00400 
	 608	  40.9477	 0.01367 	 204.7387	 0.00282 	  20.4739	 0.00210 	 608.5000	 0.00086 	 608.5000	 0.00106 	   3.0425	 0.00000 
	 609	  41.0150	 0.01366 	 205.0752	 0.00282 	  20.5075	 0.00208 	 609.5000	 0.00086 	 609.5000	 0.00106 	   3.0475	 0.00000 
	 610	  41.0823	 0.01365 	 205.4116	 0.00282 	  20.5412	 0.00206 	 610.5000	 0.00086 	 610.5000	 0.00106 	   3.0525	 0.00400 
	 611	  41.1496	 0.01364 	 205.7481	 0.00282 	  20.5748	 0.00204 	 611.5000	 0.00086 	 611.5000	 0.00106 	   3.0575	 0.00400 
	 612	  41.2169	 0.01363 	 206.0845	 0.00282 	  20.6085	 0.00201 	 612.5000	 0.00087 	 612.5000	 0.00105 	   3.0625	 0.00400 
	 613	  41.2842	 0.01363 	 206.4210	 0.00282 	  20.6421	 0.00199 	 613.5000	 0.00087 	 613.5000	 0.00105 	   3.0675	 0.00400 
	 614	  41.3515	 0.01362 	 206.7575	 0.00282 	  20.6757	 0.00197 	 614.5000	 0.00087 	 614.5000	 0.00105 	   3.0725	 0.00000 
	 615	  41.4188	 0.01361 	 207.0939	 0.00282 	  20.7094	 0.00195 	 615.5000	 0.00087 	 615.5000	 0.00104 	   3.0775	 0.00400 
	 616	  41.4861	 0.01360 	 207.4304	 0.00282 	  20.7430	 0.00193 	 616.5000	 0.00088 	 616.5000	 0.00104 	   3.0825	 0.00400 
	 617	  41.5534	 0.01359 	 207.7669	 0.00282 	  20.7767	 0.00191 	 617.5000	 0.00088 	 617.5000	 0.00104 	   3.0875	 0.00000 
	 618	  41.6207	 0.01358 	 208.1033	 0.00282 	  20.8103	 0.00189 	 618.5000	 0.00089 	 618.5000	 0.00103 	   3.0925	 0.00000 
	 619	  41.6880	 0.01357 	 208.4398	 0.00282 	  20.8440	 0.00187 	 619.5000	 0.00089 	 619.5000	 0.00103 	   3.0975	 0.00800 
	 620	  41.7553	 0.01356 	 208.7763	 0.00282 	  20.8776	 0.00185 	 620.5000	 0.00089 	 620.5000	 0.00103 	   3.1025	 0.00000 
	 621	  41.8225	 0.01355 	 209.1127	 0.00282 	  20.9113	 0.00183 	 621.5000	 0.00090 	 621.5000	 0.00102 	   3.1075	 0.00800 
	 622	  41.8898	 0.01354 	 209.4492	 0.00282 	  20.9449	 0.00181 	 622.5000	 0.00090 	 622.5000	 0.00102 	   3.1125	 0.00000 
	 623	  41.9571	 0.01353 	 209.7857	 0.00282 	  20.9786	 0.00179 	 623.5000	 0.00090 	 623.5000	 0.00102 	   3.1175	 0.00400 
	 624	  42.0244	 0.01352 	 210.1221	 0.00282 	  21.0122	 0.00177 	 624.5000	 0.00090 	 624.5000	 0.00102 	   3.1225	 0.00000 
	 625	  42.0917	 0.01351 	 210.4586	 0.00282 	  21.0459	 0.00175 	 625.5000	 0.00090 	 625.5000	 0.00102 	   3.1275	 0.00800 
	 626	  42.1590	 0.01350 	 210.7950	 0.00282 	  21.0795	 0.00173 	 626.5000	 0.00090 	 626.5000	 0.00102 	   3.1325	 0.00400 
	 627	  42.2263	 0.01349 	 211.1315	 0.00282 	  21.1132	 0.00171 	 627.5000	 0.00090 	 627.5000	 0.00102 	   3.1375	 0.00400 
	 628	  42.2936	 0.01349 	 211.4680	 0.00282 	  21.1468	 0.00170 	 628.5000	 0.00090 	 628.5000	 0.00102 	   3.1425	 0.00400 
	 629	  42.3609	 0.01348 	 211.8044	 0.00282 	  21.1804	 0.00168 	 629.5000	 0.00090 	 629.5000	 0.00102 	   3.1475	 0.00800 
	 630	  42.4282	 0.01347 	 212.1409	 0.00282 	  21.2141	 0.00166 	 630.5000	 0.00090 	 630.5000	 0.00102 	   3.1525	 0.00400 
	 631	  42.4955	 0.01346 	 212.4774	 0.00282 	  21.2477	 0.00164 	 631.5000	 0.00090 	 631.5000	 0.00102 	   3.1575	 0.00400 
	 632	  42.5628	 0.01345 	 212.8138	 0.00282 	  21.2814	 0.00162 	 632.5000	 0.00090 	 632.5000	 0.00102 	   3.1625	 0.01200 
	 633	  42.6301	 0.01344 	 213.1503	 0.00282 	  21.3150	 0.00161 	 633.5000	 0.00090 	 633.5000	 0.00102 	   3.1675	 0.00400 
	 634	  42.6974	 0.01343 	 213.4868	 0.00282 	  21.3487	 0.00159 	 634.5000	 0.00090 	 634.5000	 0.00102 	   3.1725	 0.00400 
	 635	  42.7646	 0.01342 	 213.8232	 0.00282 	  21.3823	 0.00157 	 635.5000	 0.00090 	 635.5000	 0.00102 	   3.1775	 0.00400 
	 636	  42.8319	 0.01341 	 214.1597	 0.00282 	  21.4160	 0.00156 	 636.5000	 0.00090 	 636.5000	 0.00101 	   3.1825	 0.00400 
	 637	  42.8992	 0.01340 	 214.4962	 0.00282 	  21.4496	 0.00154 	 637.5000	 0.00090 	 637.5000	 0.00101 	   3.1875	 0.00400 
	 638	  42.9665	 0.01340 	 214.8326	 0.00282 	  21.4833	 0.00152 	 638.5000	 0.00090 	 638.5000	 0.00101 	   3.1925	 0.00000 
	 639	  43.0338	 0.01339 	 215.1691	 0.00282 	  21.5169	 0.00151 	 639.5000	 0.00090 	 639.5000	 0.00100 	   3.1975	 0.00400 
	 640	  43.1011	 0.01338 	 215.5056	 0.00282 	  21.5506	 0.00149 	 640.5000	 0.00090 	 640.5000	 0.00100 	   3.2025	 0.00400 
	 641	  43.1684	 0.01337 	 215.8420	 0.00282 	  21.5842	 0.00148 	 641.5000	 0.00090 	 641.5000	 0.00099 	   3.2075	 0.00400 
	 642	  43.2357	 0.01336 	 216.1785	 0.00282 	  21.6178	 0.00146 	 642.5000	 0.00090 	 642.5000	 0.00099 	   3.2125	 0.00400 
	 643	  43.3030	 0.01335 	 216.5149	 0.00282 	  21.6515	 0.00144 	 643.5000	 0.00091 	 643.5000	 0.00098 	   3.2175	 0.00400 
	 644	  43.3703	 0.01334 	 216.8514	 0.00282 	  21.6851	 0.00143 	 644.5000	 0.00091 	 644.5000	 0.00098 	   3.2225	 0.00400 
	 645	  43.4376	 0.01333 	 217.1879	 0.00282 	  21.7188	 0.00141 	 645.5000	 0.00091 	 645.5000	 0.00097 	   3.2275	 0.00400 
	 646	  43.5049	 0.01333 	 217.5243	 0.00282 	  21.7524	 0.00140 	 646.5000	 0.00091 	 646.5000	 0.00097 	   3.2325	 0.00000 
	 647	  43.5722	 0.01332 	 217.8608	 0.00281 	  21.7861	 0.00138 	 647.5000	 0.00091 	 647.5000	 0.00097 	   3.2375	 0.00400 
	 648	  43.6395	 0.01331 	 218.1973	 0.00281 	  21.8197	 0.00137 	 648.5000	 0.00091 	 648.5000	 0.00097 	   3.2425	 0.00400 
	 649	  43.7067	 0.01330 	 218.5337	 0.00281 	  21.8534	 0.00136 	 649.5000	 0.00091 	 649.5000	 0.00096 	   3.2475	 0.00400 
	 650	  43.7740	 0.01329 	 218.8702	 0.00281 	  21.8870	 0.00134 	 650.5000	 0.00091 	 650.5000	 0.00096 	   3.2525	 0.00000 
	 651	  43.8413	 0.01328 	 219.2067	 0.00281 	  21.9207	 0.00133 	 651.5000	 0.00091 	 651.5000	 0.00096 	   3.2575	 0.00400 
	 652	  43.9086	 0.01327 	 219.5431	 0.00281 	  21.9543	 0.00131 	 652.5000	 0.00091 	 652.5000	 0.00096 	   3.2625	 0.00800 
	 653	  43.9759	 0.01327 	 219.8796	 0.00281 	  21.9880	 0.00130 	 653.5000	 0.00091 	 653.5000	 0.00096 	   3.2675	 0.00400 
	 654	  44.0432	 0.01326 	 220.2161	 0.00281 	  22.0216	 0.00129 	 654.5000	 0.00090 	 654.5000	 0.00096 	   3.2725	 0.00000 
	 655	  44.1105	 0.01325 	 220.5525	 0.00281 	  22.0553	 0.00127 	 655.5000	 0.00090 	 655.5000	 0.00096 	   3.2775	 0.01600 
	 656	  44.1778	 0.01324 	 220.8890	 0.00281 	  22.0889	 0.00126 	 656.5000	 0.00090 	 656.5000	 0.00095 	   3.2825	 0.01600 
	 657	  44.2451	 0.01323 	 221.2255	 0.00281 	  22.1225	 0.00125 	 657.5000	 0.00090 	 657.5000	 0.00095 	   3.2875	 0.02000 
	 658	  44.3124	 0.01322 	 221.5619	 0.00281 	  22.1562	 0.00123 	 658.5000	 0.00089 	 658.5000	 0.00095 	   3.2925	 0.00000 
	 659	  44.3797	 0.01322 	 221.8984	 0.00281 	  22.1898	 0.00122 	 659.5000	 0.00089 	 659.5000	 0.00095 	   3.2975	 0.00400 
	 660	  44.4470	 0.01321 	 222.2348	 0.00281 	  22.2235	 0.00121 	 660.5000	 0.00089 	 660.5000	 0.00095 	   3.3025	 0.00400 
	 661	  44.5143	 0.01320 	 222.5713	 0.00281 	  22.2571	 0.00120 	 661.5000	 0.00088 	 661.5000	 0.00095 	   3.3075	 0.00000 
	 662	  44.5816	 0.01319 	 222.9078	 0.00281 	  22.2908	 0.00118 	 662.5000	 0.00088 	 662.5000	 0.00094 	   3.3125	 0.00800 
	 663	  44.6488	 0.01318 	 223.2442	 0.00281 	  22.3244	 0.00117 	 663.5000	 0.00088 	 663.5000	 0.00094 	   3.3175	 0.00000 
	 664	  44.7161	 0.01317 	 223.5807	 0.00281 	  22.3581	 0.00116 	 664.5000	 0.00087 	 664.5000	 0.00094 	   3.3225	 0.00000 
	 665	  44.7834	 0.01317 	 223.9172	 0.00281 	  22.3917	 0.00115 	 665.5000	 0.00087 	 665.5000	 0.00094 	   3.3275	 0.00000 
	 666	  44.8507	 0.01316 	 224.2536	 0.00281 	  22.4254	 0.00113 	 666.5000	 0.00087 	 666.5000	 0.00094 	   3.3325	 0.00400 
	 667	  44.9180	 0.01315 	 224.5901	 0.00281 	  22.4590	 0.00112 	 667.5000	 0.00087 	 667.5000	 0.00094 	   3.3375	 0.00000 
	 668	  44.9853	 0.01314 	 224.9266	 0.00281 	  22.4927	 0.00111 	 668.5000	 0.00087 	 668.5000	 0.00094 	   3.3425	 0.00000 
	 669	  45.0526	 0.01313 	 225.2630	 0.00281 	  22.5263	 0.00110 	 669.5000	 0.00087 	 669.5000	 0.00094 	   3.3475	 0.00000 
	 670	  45.1199	 0.01312 	 225.5995	 0.00281 	  22.5599	 0.00109 	 670.5000	 0.00087 	 670.5000	 0.00094 	   3.3525	 0.00000 
	 671	  45.1872	 0.01312 	 225.9360	 0.00281 	  22.5936	 0.00108 	 671.5000	 0.00087 	 671.5000	 0.00094 	   3.3575	 0.00000 
	 672	  45.2545	 0.01311 	 226.2724	 0.00281 	  22.6272	 0.00107 	 672.5000	 0.00087 	 672.5000	 0.00094 	   3.3625	 0.00000 
	 673	  45.3218	 0.01310 	 226.6089	 0.00281 	  22.6609	 0.00106 	 673.5000	 0.00087 	 673.5000	 0.00094 	   3.3675	 0.00000 
	 674	  45.3891	 0.01309 	 226.9453	 0.00281 	  22.6945	 0.00104 	 674.5000	 0.00087 	 674.5000	 0.00094 	   3.3725	 0.00000 
	 675	  45.4564	 0.01308 	 227.2818	 0.00281 	  22.7282	 0.00103 	 675.5000	 0.00087 	 675.5000	 0.00094 	   3.3775	 0.00000 
	 676	  45.5237	 0.01308 	 227.6183	 0.00281 	  22.7618	 0.00102 	 676.5000	 0.00087 	 676.5000	 0.00094 	   3.3825	 0.00000 
	 677	  45.5909	 0.01307 	 227.9547	 0.00281 	  22.7955	 0.00101 	 677.5000	 0.00087 	 677.5000	 0.00094 	   3.3875	 0.00400 
	 678	  45.6582	 0.01306 	 228.2912	 0.00281 	  22.8291	 0.00100 	 678.5000	 0.00086 	 678.5000	 0.00094 	   3.3925	 0.00000 
	 679	  45.7255	 0.01305 	 228.6277	 0.00281 	  22.8628	 0.00099 	 679.5000	 0.00086 	 679.5000	 0.00094 	   3.3975	 0.00800 
	 680	  45.7928	 0.01304 	 228.9641	 0.00281 	  22.8964	 0.00098 	 680.5000	 0.00086 	 680.5000	 0.00093 	   3.4025	 0.00400 
	 681	  45.8601	 0.01304 	 229.3006	 0.00281 	  22.9301	 0.00097 	 681.5000	 0.00086 	 681.5000	 0.00093 	   3.4075	 0.00800 
	 682	  45.9274	 0.01303 	 229.6371	 0.00281 	  22.9637	 0.00096 	 682.5000	 0.00086 	 682.5000	 0.00093 	   3.4125	 0.00000 
	 683	  45.9947	 0.01302 	 229.9735	 0.00281 	  22.9974	 0.00095 	 683.5000	 0.00086 	 683.5000	 0.00092 	   3.4175	 0.00800 
	 684	  46.0620	 0.01301 	 230.3100	 0.00281 	  23.0310	 0.00094 	 684.5000	 0.00086 	 684.5000	 0.00092 	   3.4225	 0.00000 
	 685	  46.1293	 0.01301 	 230.6465	 0.00281 	  23.0646	 0.00093 	 685.5000	 0.00085 	 685.5000	 0.00091 	   3.4275	 0.00000 
	 686	  46.1966	 0.01300 	 230.9829	 0.00281 	  23.0983	 0.00092 	 686.5000	 0.00085 	 686.5000	 0.00091 	   3.4325	 0.00000 
	 687	  46.2639	 0.01299 	 231.3194	 0.00281 	  23.1319	 0.00092 	 687.5000	 0.00085 	 687.5000	 0.00091 	   3.4375	 0.00400 
	 688	  46.3312	 0.01298 	 231.6559	 0.00281 	  23.1656	 0.00091 	 688.5000	 0.00084 	 688.5000	 0.00091 	   3.4425	 0.00800 
	 689	  46.3985	 0.01297 	 231.9923	 0.00281 	  23.1992	 0.00090 	 689.5000	 0.00084 	 689.5000	 0.00091 	   3.4475	 0.00400 
	 690	  46.4658	 0.01297 	 232.3288	 0.00281 	  23.2329	 0.00089 	 690.5000	 0.00084 	 690.5000	 0.00091 	   3.4525	 0.00000 
	 691	  46.5330	 0.01296 	 232.6652	 0.00281 	  23.2665	 0.00088 	 691.5000	 0.00083 	 691.5000	 0.00091 	   3.4575	 0.00000 
	 692	  46.6003	 0.01295 	 233.0017	 0.00281 	  23.3002	 0.00087 	 692.5000	 0.00083 	 692.5000	 0.00091 	   3.4625	 0.00400 
	 693	  46.6676	 0.01294 	 233.3382	 0.00281 	  23.3338	 0.00086 	 693.5000	 0.00083 	 693.5000	 0.00091 	   3.4675	 0.00000 
	 694	  46.7349	 0.01294 	 233.6746	 0.00281 	  23.3675	 0.00085 	 694.5000	 0.00082 	 694.5000	 0.00091 	   3.4725	 0.00400 
	 695	  46.8022	 0.01293 	 234.0111	 0.00281 	  23.4011	 0.00084 	 695.5000	 0.00082 	 695.5000	 0.00092 	   3.4775	 0.00400 
	 696	  46.8695	 0.01292 	 234.3476	 0.00281 	  23.4348	 0.00084 	 696.5000	 0.00082 	 696.5000	 0.00092 	   3.4825	 0.00400 
	 697	  46.9368	 0.01291 	 234.6840	 0.00281 	  23.4684	 0.00083 	 697.5000	 0.00082 	 697.5000	 0.00092 	   3.4875	 0.00800 
	 698	  47.0041	 0.01291 	 235.0205	 0.00281 	  23.5020	 0.00082 	 698.5000	 0.00082 	 698.5000	 0.00093 	   3.4925	 0.00000 
	 699	  47.0714	 0.01290 	 235.3570	 0.00280 	  23.5357	 0.00081 	 699.5000	 0.00082 	 699.5000	 0.00093 	   3.4975	 0.00000 
	 700	  47.1387	 0.01289 	 235.6934	 0.00280 	  23.5693	 0.00080 	 700.5000	 0.00082 	 700.5000	 0.00094 	   3.5025	 0.00000 
	 701	  47.2060	 0.01288 	 236.0299	 0.00280 	  23.6030	 0.00080 	 701.5000	 0.00082 	 701.5000	 0.00094 	   3.5075	 0.00000 
	 702	  47.2733	 0.01288 	 236.3664	 0.00280 	  23.6366	 0.00079 	 702.5000	 0.00082 	 702.5000	 0.00094 	   3.5125	 0.00000 
	 703	  47.3406	 0.01287 	 236.7028	 0.00280 	  23.6703	 0.00078 	 703.5000	 0.00083 	 703.5000	 0.00095 	   3.5175	 0.00000 
	 704	  47.4079	 0.01286 	 237.0393	 0.00280 	  23.7039	 0.00077 	 704.5000	 0.00083 	 704.5000	 0.00095 	   3.5225	 0.00400 
	 705	  47.4752	 0.01285 	 237.3758	 0.00280 	  23.7376	 0.00076 	 705.5000	 0.00083 	 705.5000	 0.00095 	   3.5275	 0.00400 
	 706	  47.5424	 0.01285 	 237.7122	 0.00280 	  23.7712	 0.00076 	 706.5000	 0.00083 	 706.5000	 0.00095 	   3.5325	 0.00000 
	 707	  47.6097	 0.01284 	 238.0487	 0.00280 	  23.8049	 0.00075 	 707.5000	 0.00084 	 707.5000	 0.00096 	   3.5375	 0.00800 
	 708	  47.6770	 0.01283 	 238.3851	 0.00280 	  23.8385	 0.00074 	 708.5000	 0.00084 	 708.5000	 0.00096 	   3.5425	 0.00000 
	 709	  47.7443	 0.01283 	 238.7216	 0.00280 	  23.8722	 0.00074 	 709.5000	 0.00084 	 709.5000	 0.00096 	   3.5475	 0.00000 
	 710	  47.8116	 0.01282 	 239.0581	 0.00280 	  23.9058	 0.00073 	 710.5000	 0.00085 	 710.5000	 0.00096 	   3.5525	 0.00000 
	 711	  47.8789	 0.01281 	 239.3945	 0.00280 	  23.9395	 0.00072 	 711.5000	 0.00085 	 711.5000	 0.00096 	   3.5575	 0.00000 
	 712	  47.9462	 0.01280 	 239.7310	 0.00280 	  23.9731	 0.00071 	 712.5000	 0.00085 	 712.5000	 0.00096 	   3.5625	 0.00000 
	 713	  48.0135	 0.01280 	 240.0675	 0.00280 	  24.0067	 0.00071 	 713.5000	 0.00086 	 713.5000	 0.00096 	   3.5675	 0.00000 
	 714	  48.0808	 0.01279 	 240.4039	 0.00280 	  24.0404	 0.00070 	 714.5000	 0.00086 	 714.5000	 0.00095 	   3.5725	 0.00000 
	 715	  48.1481	 0.01278 	 240.7404	 0.00280 	  24.0740	 0.00069 	 715.5000	 0.00086 	 715.5000	 0.00095 	   3.5775	 0.00000 
	 716	  48.2154	 0.01278 	 241.0769	 0.00280 	  24.1077	 0.00069 	 716.5000	 0.00087 	 716.5000	 0.00095 	   3.5825	 0.00400 
	 717	  48.2827	 0.01277 	 241.4133	 0.00280 	  24.1413	 0.00068 	 717.5000	 0.00087 	 717.5000	 0.00094 	   3.5875	 0.00400 
	 718	  48.3500	 0.01276 	 241.7498	 0.00280 	  24.1750	 0.00067 	 718.5000	 0.00087 	 718.5000	 0.00094 	   3.5925	 0.00000 
	 719	  48.4173	 0.01275 	 242.0863	 0.00280 	  24.2086	 0.00067 	 719.5000	 0.00087 	 719.5000	 0.00094 	   3.5975	 0.00400 
	 720	  48.4845	 0.01275 	 242.4227	 0.00280 	  24.2423	 0.00066 	 720.5000	 0.00088 	 720.5000	 0.00093 	   3.6025	 0.00400 
	 721	  48.5518	 0.01274 	 242.7592	 0.00280 	  24.2759	 0.00065 	 721.5000	 0.00088 	 721.5000	 0.00093 	   3.6075	 0.00000 
	 722	  48.6191	 0.01273 	 243.0956	 0.00280 	  24.3096	 0.00065 	 722.5000	 0.00088 	 722.5000	 0.00092 	   3.6125	 0.00000 
	 723	  48.6864	 0.01273 	 243.4321	 0.00280 	  24.3432	 0.00064 	 723.5000	 0.00088 	 723.5000	 0.00092 	   3.6175	 0.00000 
	 724	  48.7537	 0.01272 	 243.7686	 0.00280 	  24.3769	 0.00064 	 724.5000	 0.00088 	 724.5000	 0.00091 	   3.6225	 0.01200 
	 725	  48.8210	 0.01271 	 244.1050	 0.00280 	  24.4105	 0.00063 	 725.5000	 0.00088 	 725.5000	 0.00091 	   3.6275	 0.00000 
	 726	  48.8883	 0.01271 	 244.4415	 0.00280 	  24.4442	 0.00062 	 726.5000	 0.00088 	 726.5000	 0.00091 	   3.6325	 0.00000 
	 727	  48.9556	 0.01270 	 244.7780	 0.00280 	  24.4778	 0.00062 	 727.5000	 0.00087 	 727.5000	 0.00090 	   3.6375	 0.00400 
	 728	  49.0229	 0.01269 	 245.1144	 0.00280 	  24.5114	 0.00061 	 728.5000	 0.00087 	 728.5000	 0.00090 	   3.6425	 0.00000 
	 729	  49.0902	 0.01268 	 245.4509	 0.00280 	  24.5451	 0.00061 	 729.5000	 0.00087 	 729.5000	 0.00090 	   3.6475	 0.00000 
	 730	  49.1575	 0.01268 	 245.7874	 0.00280 	  24.5787	 0.00060 	 730.5000	 0.00086 	 730.5000	 0.00089 	   3.6525	 0.00400 
	 731	  49.2248	 0.01267 	 246.1238	 0.00280 	  24.6124	 0.00060 	 731.5000	 0.00086 	 731.5000	 0.00089 	   3.6575	 0.00800 
	 732	  49.2921	 0.01266 	 246.4603	 0.00280 	  24.6460	 0.00059 	 732.5000	 0.00086 	 732.5000	 0.00089 	   3.6625	 0.00000 
	 733	  49.3594	 0.01266 	 246.7968	 0.00280 	  24.6797	 0.00058 	 733.5000	 0.00085 	 733.5000	 0.00089 	   3.6675	 0.00000 
	 734	  49.4266	 0.01265 	 247.1332	 0.00280 	  24.7133	 0.00058 	 734.5000	 0.00085 	 734.5000	 0.00089 	   3.6725	 0.00000 
	 735	  49.4939	 0.01264 	 247.4697	 0.00280 	  24.7470	 0.00057 	 735.5000	 0.00084 	 735.5000	 0.00089 	   3.6775	 0.00000 
	 736	  49.5612	 0.01264 	 247.8062	 0.00280 	  24.7806	 0.00057 	 736.5000	 0.00084 	 736.5000	 0.00088 	   3.6825	 0.00000 
	 737	  49.6285	 0.01263 	 248.1426	 0.00280 	  24.8143	 0.00056 	 737.5000	 0.00084 	 737.5000	 0.00088 	   3.6875	 0.00400 
	 738	  49.6958	 0.01262 	 248.4791	 0.00280 	  24.8479	 0.00056 	 738.5000	 0.00083 	 738.5000	 0.00088 	   3.6925	 0.00800 
	 739	  49.7631	 0.01262 	 248.8155	 0.00280 	  24.8816	 0.00055 	 739.5000	 0.00083 	 739.5000	 0.00088 	   3.6975	 0.00400 
	 740	  49.8304	 0.01261 	 249.1520	 0.00280 	  24.9152	 0.00055 	 740.5000	 0.00082 	 740.5000	 0.00088 	   3.7025	 0.00400 
	 741	  49.8977	 0.01260 	 249.4885	 0.00280 	  24.9488	 0.00054 	 741.5000	 0.00082 	 741.5000	 0.00088 	   3.7075	 0.00800 
	 742	  49.9650	 0.01260 	 249.8249	 0.00280 	  24.9825	 0.00054 	 742.5000	 0.00082 	 742.5000	 0.00089 	   3.7125	 0.00000 
	 743	  50.0323	 0.01259 	 250.1614	 0.00280 	  25.0161	 0.00053 	 743.5000	 0.00081 	 743.5000	 0.00089 	   3.7175	 0.00000 
	 744	  50.0996	 0.01258 	 250.4979	 0.00280 	  25.0498	 0.00053 	 744.5000	 0.00081 	 744.5000	 0.00089 	   3.7225	 0.00400 
	 745	  50.1669	 0.01258 	 250.8343	 0.00280 	  25.0834	 0.00052 	 745.5000	 0.00081 	 745.5000	 0.00089 	   3.7275	 0.00400 
	 746	  50.2342	 0.01257 	 251.1708	 0.00280 	  25.1171	 0.00052 	 746.5000	 0.00080 	 746.5000	 0.00089 	   3.7325	 0.00000 
	 747	  50.3015	 0.01256 	 251.5073	 0.00280 	  25.1507	 0.00051 	 747.5000	 0.00080 	 747.5000	 0.00089 	   3.7375	 0.00400 
	 748	  50.3687	 0.01256 	 251.8437	 0.00280 	  25.1844	 0.00051 	 748.5000	 0.00080 	 748.5000	 0.00089 	   3.7425	 0.00000 
	 749	  50.4360	 0.01255 	 252.1802	 0.00280 	  25.2180	 0.00050 	 749.5000	 0.00080 	 749.5000	 0.00089 	   3.7475	 0.00000 
	 750	  50.5033	 0.01254 	 252.5167	 0.00280 	  25.2517	 0.00050 	 750.5000	 0.00079 	 750.5000	 0.00089 	   3.7525	 0.00400 
	 751	  50.5706	 0.01254 	 252.8531	 0.00280 	  25.2853	 0.00050 	 751.5000	 0.00079 	 751.5000	 0.00089 	   3.7575	 0.00800 
	 752	  50.6379	 0.01253 	 253.1896	 0.00280 	  25.3190	 0.00049 	 752.5000	 0.00079 	 752.5000	 0.00088 	   3.7625	 0.00000 
	 753	  50.7052	 0.01252 	 253.5260	 0.00280 	  25.3526	 0.00049 	 753.5000	 0.00079 	 753.5000	 0.00088 	   3.7675	 0.00400 
	 754	  50.7725	 0.01252 	 253.8625	 0.00280 	  25.3863	 0.00048 	 754.5000	 0.00078 	 754.5000	 0.00088 	   3.7725	 0.00400 
	 755	  50.8398	 0.01251 	 254.1990	 0.00280 	  25.4199	 0.00048 	 755.5000	 0.00078 	 755.5000	 0.00088 	   3.7775	 0.00000 
	 756	  50.9071	 0.01251 	 254.5354	 0.00280 	  25.4535	 0.00047 	 756.5000	 0.00078 	 756.5000	 0.00087 	   3.7825	 0.00400 
	 757	  50.9744	 0.01250 	 254.8719	 0.00280 	  25.4872	 0.00047 	 757.5000	 0.00078 	 757.5000	 0.00087 	   3.7875	 0.00000 
	 758	  51.0417	 0.01249 	 255.2084	 0.00280 	  25.5208	 0.00046 	 758.5000	 0.00078 	 758.5000	 0.00086 	   3.7925	 0.00400 
	 759	  51.1090	 0.01249 	 255.5448	 0.00280 	  25.5545	 0.00046 	 759.5000	 0.00078 	 759.5000	 0.00086 	   3.7975	 0.00800 
	 760	  51.1763	 0.01248 	 255.8813	 0.00279 	  25.5881	 0.00046 	 760.5000	 0.00078 	 760.5000	 0.00085 	   3.8025	 0.00400 
	 761	  51.2436	 0.01247 	 256.2178	 0.00279 	  25.6218	 0.00045 	 761.5000	 0.00078 	 761.5000	 0.00085 	   3.8075	 0.00400 
	 762	  51.3108	 0.01247 	 256.5542	 0.00279 	  25.6554	 0.00045 	 762.5000	 0.00078 	 762.5000	 0.00084 	   3.8125	 0.00800 
	 763	  51.3781	 0.01246 	 256.8907	 0.00279 	  25.6891	 0.00044 	 763.5000	 0.00078 	 763.5000	 0.00084 	   3.8175	 0.00000 
	 764	  51.4454	 0.01245 	 257.2272	 0.00279 	  25.7227	 0.00044 	 764.5000	 0.00078 	 764.5000	 0.00083 	   3.8225	 0.00000 
	 765	  51.5127	 0.01245 	 257.5636	 0.00279 	  25.7564	 0.00044 	 765.5000	 0.00078 	 765.5000	 0.00083 	   3.8275	 0.00000 
	 766	  51.5800	 0.01244 	 257.9001	 0.00279 	  25.7900	 0.00043 	 766.5000	 0.00078 	 766.5000	 0.00082 	   3.8325	 0.00400 
	 767	  51.6473	 0.01244 	 258.2366	 0.00279 	  25.8237	 0.00043 	 767.5000	 0.00078 	 767.5000	 0.00082 	   3.8375	 0.00000 
	 768	  51.7146	 0.01243 	 258.5730	 0.00279 	  25.8573	 0.00043 	 768.5000	 0.00078 	 768.5000	 0.00081 	   3.8425	 0.00000 
	 769	  51.7819	 0.01242 	 258.9095	 0.00279 	  25.8909	 0.00042 	 769.5000	 0.00078 	 769.5000	 0.00081 	   3.8475	 0.00000 
	 770	  51.8492	 0.01242 	 259.2459	 0.00279 	  25.9246	 0.00042 	 770.5000	 0.00078 	 770.5000	 0.00081 	   3.8525	 0.00400 
	 771	  51.9165	 0.01241 	 259.5824	 0.00279 	  25.9582	 0.00041 	 771.5000	 0.00078 	 771.5000	 0.00080 	   3.8575	 0.00400 
	 772	  51.9838	 0.01241 	 259.9189	 0.00279 	  25.9919	 0.00041 	 772.5000	 0.00078 	 772.5000	 0.00080 	   3.8625	 0.00400 
	 773	  52.0511	 0.01240 	 260.2553	 0.00279 	  26.0255	 0.00041 	 773.5000	 0.00078 	 773.5000	 0.00080 	   3.8675	 0.00000 
	 774	  52.1184	 0.01239 	 260.5918	 0.00279 	  26.0592	 0.00040 	 774.5000	 0.00078 	 774.5000	 0.00079 	   3.8725	 0.00000 
	 775	  52.1857	 0.01239 	 260.9283	 0.00279 	  26.0928	 0.00040 	 775.5000	 0.00078 	 775.5000	 0.00079 	   3.8775	 0.00400 
	 776	  52.2529	 0.01238 	 261.2647	 0.00279 	  26.1265	 0.00040 	 776.5000	 0.00077 	 776.5000	 0.00079 	   3.8825	 0.00400 
	 777	  52.3202	 0.01237 	 261.6012	 0.00279 	  26.1601	 0.00039 	 777.5000	 0.00077 	 777.5000	 0.00079 	   3.8875	 0.00000 
	 778	  52.3875	 0.01237 	 261.9377	 0.00279 	  26.1938	 0.00039 	 778.5000	 0.00077 	 778.5000	 0.00079 	   3.8925	 0.00800 
	 779	  52.4548	 0.01236 	 262.2741	 0.00279 	  26.2274	 0.00039 	 779.5000	 0.00077 	 779.5000	 0.00078 	   3.8975	 0.00000 
	 780	  52.5221	 0.01236 	 262.6106	 0.00279 	  26.2611	 0.00038 	 780.5000	 0.00077 	 780.5000	 0.00078 	   3.9025	 0.00000 
	 781	  52.5894	 0.01235 	 262.9471	 0.00279 	  26.2947	 0.00038 	 781.5000	 0.00077 	 781.5000	 0.00078 	   3.9075	 0.00000 
	 782	  52.6567	 0.01234 	 263.2835	 0.00279 	  26.3284	 0.00038 	 782.5000	 0.00077 	 782.5000	 0.00078 	   3.9125	 0.00400 
	 783	  52.7240	 0.01234 	 263.6200	 0.00279 	  26.3620	 0.00037 	 783.5000	 0.00077 	 783.5000	 0.00078 	   3.9175	 0.00000 
	 784	  52.7913	 0.01233 	 263.9565	 0.00279 	  26.3956	 0.00037 	 784.5000	 0.00077 	 784.5000	 0.00078 	   3.9225	 0.00000 
	 785	  52.8586	 0.01233 	 264.2929	 0.00279 	  26.4293	 0.00037 	 785.5000	 0.00077 	 785.5000	 0.00078 	   3.9275	 0.00000 
	 786	  52.9259	 0.01232 	 264.6294	 0.00279 	  26.4629	 0.00037 	 786.5000	 0.00077 	 786.5000	 0.00078 	   3.9325	 0.00000 
	 787	  52.9932	 0.01232 	 264.9658	 0.00279 	  26.4966	 0.00036 	 787.5000	 0.00077 	 787.5000	 0.00078 	   3.9375	 0.00400 
	 788	  53.0605	 0.01231 	 265.3023	 0.00279 	  26.5302	 0.00036 	 788.5000	 0.00077 	 788.5000	 0.00078 	   3.9425	 0.00000 
	 789	  53.1278	 0.01230 	 265.6388	 0.00279 	  26.5639	 0.00036 	 789.5000	 0.00077 	 789.5000	 0.00078 	   3.9475	 0.00400 
	 790	  53.1950	 0.01230 	 265.9752	 0.00279 	  26.5975	 0.00035 	 790.5000	 0.00078 	 790.5000	 0.00079 	   3.9525	 0.00400 
	 791	  53.2623	 0.01229 	 266.3117	 0.00279 	  26.6312	 0.00035 	 791.5000	 0.00078 	 791.5000	 0.00079 	   3.9575	 0.00400 
	 792	  53.3296	 0.01229 	 266.6482	 0.00279 	  26.6648	 0.00035 	 792.5000	 0.00078 	 792.5000	 0.00079 	   3.9625	 0.00000 
	 793	  53.3969	 0.01228 	 266.9846	 0.00279 	  26.6985	 0.00034 	 793.5000	 0.00078 	 793.5000	 0.00079 	   3.9675	 0.00000 
	 794	  53.4642	 0.01227 	 267.3211	 0.00279 	  26.7321	 0.00034 	 794.5000	 0.00078 	 794.5000	 0.00079 	   3.9725	 0.00000 
	 795	  53.5315	 0.01227 	 267.6576	 0.00279 	  26.7658	 0.00034 	 795.5000	 0.00078 	 795.5000	 0.00079 	   3.9775	 0.00000 
	 796	  53.5988	 0.01226 	 267.9940	 0.00279 	  26.7994	 0.00034 	 796.5000	 0.00078 	 796.5000	 0.00079 	   3.9825	 0.00000 
	 797	  53.6661	 0.01226 	 268.3305	 0.00279 	  26.8330	 0.00033 	 797.5000	 0.00078 	 797.5000	 0.00079 	   3.9875	 0.00000 
	 798	  53.7334	 0.01225 	 268.6670	 0.00279 	  26.8667	 0.00033 	 798.5000	 0.00078 	 798.5000	 0.00078 	   3.9925	 0.00000 
	 799	  53.8007	 0.01225 	 269.0034	 0.00279 	  26.9003	 0.00033 	 799.5000	 0.00078 	 799.5000	 0.00078 	   3.9975	 0.00000 
	 800	  53.8680	 0.01224 	 269.3399	 0.00279 	  26.9340	 0.00033 	 800.5000	 0.00078 	 800.5000	 0.00078 	   4.0025	 0.00400 
	 801	  53.9353	 0.01223 	 269.6763	 0.00279 	  26.9676	 0.00032 	 801.5000	 0.00079 	 801.5000	 0.00078 	   4.0075	 0.00400 
	 802	  54.0026	 0.01223 	 270.0128	 0.00279 	  27.0013	 0.00032 	 802.5000	 0.00079 	 802.5000	 0.00078 	   4.0125	 0.00000 
	 803	  54.0699	 0.01222 	 270.3493	 0.00279 	  27.0349	 0.00032 	 803.5000	 0.00079 	 803.5000	 0.00078 	   4.0175	 0.00000 
	 804	  54.1371	 0.01222 	 270.6857	 0.00279 	  27.0686	 0.00032 	 804.5000	 0.00079 	 804.5000	 0.00078 	   4.0225	 0.00000 
	 805	  54.2044	 0.01221 	 271.0222	 0.00279 	  27.1022	 0.00031 	 805.5000	 0.00079 	 805.5000	 0.00078 	   4.0275	 0.00800 
	 806	  54.2717	 0.01221 	 271.3587	 0.00279 	  27.1359	 0.00031 	 806.5000	 0.00079 	 806.5000	 0.00077 	   4.0325	 0.00000 
	 807	  54.3390	 0.01220 	 271.6951	 0.00279 	  27.1695	 0.00031 	 807.5000	 0.00079 	 807.5000	 0.00077 	   4.0375	 0.00400 
	 808	  54.4063	 0.01219 	 272.0316	 0.00279 	  27.2032	 0.00031 	 808.5000	 0.00079 	 808.5000	 0.00077 	   4.0425	 0.00000 
	 809	  54.4736	 0.01219 	 272.3681	 0.00279 	  27.2368	 0.00030 	 809.5000	 0.00079 	 809.5000	 0.00077 	   4.0475	 0.00400 
	 810	  54.5409	 0.01218 	 272.7045	 0.00279 	  27.2705	 0.00030 	 810.5000	 0.00079 	 810.5000	 0.00077 	   4.0525	 0.00000 
	 811	  54.6082	 0.01218 	 273.0410	 0.00279 	  27.3041	 0.00030 	 811.5000	 0.00079 	 811.5000	 0.00077 	   4.0575	 0.00000 
	 812	  54.6755	 0.01217 	 273.3775	 0.00279 	  27.3377	 0.00030 	 812.5000	 0.00079 	 812.5000	 0.00077 	   4.0625	 0.00000 
	 813	  54.7428	 0.01217 	 273.7139	 0.00279 	  27.3714	 0.00029 	 813.5000	 0.00079 	 813.5000	 0.00077 	   4.0675	 0.00400 
	 814	  54.8101	 0.01216 	 274.0504	 0.00279 	  27.4050	 0.00029 	 814.5000	 0.00079 	 814.5000	 0.00077 	   4.0725	 0.00400 
	 815	  54.8774	 0.01216 	 274.3869	 0.00279 	  27.4387	 0.00029 	 815.5000	 0.00078 	 815.5000	 0.00076 	   4.0775	 0.00000 
	 816	  54.9447	 0.01215 	 274.7233	 0.00279 	  27.4723	 0.00029 	 816.5000	 0.00078 	 816.5000	 0.00076 	   4.0825	 0.00400 
	 817	  55.0120	 0.01215 	 275.0598	 0.00279 	  27.5060	 0.00029 	 817.5000	 0.00078 	 817.5000	 0.00076 	   4.0875	 0.00400 
	 818	  55.0792	 0.01214 	 275.3962	 0.00279 	  27.5396	 0.00028 	 818.5000	 0.00078 	 818.5000	 0.00076 	   4.0925	 0.00000 
	 819	  55.1465	 0.01213 	 275.7327	 0.00279 	  27.5733	 0.00028 	 819.5000	 0.00078 	 819.5000	 0.00076 	   4.0975	 0.00000 
	 820	  55.2138	 0.01213 	 276.0692	 0.00279 	  27.6069	 0.00028 	 820.5000	 0.00077 	 820.5000	 0.00076 	   4.1025	 0.00000 
	 821	  55.2811	 0.01212 	 276.4056	 0.00279 	  27.6406	 0.00028 	 821.5000	 0.00077 	 821.5000	 0.00076 	   4.1075	 0.00000 
	 822	  55.3484	 0.01212 	 276.7421	 0.00279 	  27.6742	 0.00027 	 822.5000	 0.00077 	 822.5000	 0.00076 	   4.1125	 0.00000 
	 823	  55.4157	 0.01211 	 277.0786	 0.00279 	  27.7079	 0.00027 	 823.5000	 0.00076 	 823.5000	 0.00076 	   4.1175	 0.00000 
	 824	  55.4830	 0.01211 	 277.4150	 0.00279 	  27.7415	 0.00027 	 824.5000	 0.00076 	 824.5000	 0.00076 	   4.1225	 0.00400 
	 825	  55.5503	 0.01210 	 277.7515	 0.00279 	  27.7751	 0.00027 	 825.5000	 0.00075 	 825.5000	 0.00075 	   4.1275	 0.00000 
	 826	  55.6176	 0.01210 	 278.0880	 0.00279 	  27.8088	 0.00027 	 826.5000	 0.00075 	 826.5000	 0.00075 	   4.1325	 0.00000 
	 827	  55.6849	 0.01209 	 278.4244	 0.00279 	  27.8424	 0.00026 	 827.5000	 0.00074 	 827.5000	 0.00075 	   4.1375	 0.00000 
	 828	  55.7522	 0.01209 	 278.7609	 0.00279 	  27.8761	 0.00026 	 828.5000	 0.00074 	 828.5000	 0.00075 	   4.1425	 0.00000 
	 829	  55.8195	 0.01208 	 279.0974	 0.00279 	  27.9097	 0.00026 	 829.5000	 0.00073 	 829.5000	 0.00075 	   4.1475	 0.00400 
	 830	  55.8868	 0.01208 	 279.4338	 0.00279 	  27.9434	 0.00026 	 830.5000	 0.00073 	 830.5000	 0.00074 	   4.1525	 0.00400 
	 831	  55.9541	 0.01207 	 279.7703	 0.00279 	  27.9770	 0.00026 	 831.5000	 0.00072 	 831.5000	 0.00074 	   4.1575	 0.00000 
	 832	  56.0213	 0.01207 	 280.1067	 0.00279 	  28.0107	 0.00026 	 832.5000	 0.00072 	 832.5000	 0.00074 	   4.1625	 0.00400 
	 833	  56.0886	 0.01206 	 280.4432	 0.00279 	  28.0443	 0.00025 	 833.5000	 0.00071 	 833.5000	 0.00074 	   4.1675	 0.00400 
	 834	  56.1559	 0.01205 	 280.7797	 0.00279 	  28.0780	 0.00025 	 834.5000	 0.00071 	 834.5000	 0.00073 	   4.1725	 0.00000 
	 835	  56.2232	 0.01205 	 281.1161	 0.00278 	  28.1116	 0.00025 	 835.5000	 0.00071 	 835.5000	 0.00073 	   4.1775	 0.00000 
	 836	  56.2905	 0.01204 	 281.4526	 0.00278 	  28.1453	 0.00025 	 836.5000	 0.00070 	 836.5000	 0.00073 	   4.1825	 0.00400 
	 837	  56.3578	 0.01204 	 281.7891	 0.00278 	  28.1789	 0.00025 	 837.5000	 0.00070 	 837.5000	 0.00072 	   4.1875	 0.00800 
	 838	  56.4251	 0.01203 	 282.1255	 0.00278 	  28.2126	 0.00024 	 838.5000	 0.00070 	 838.5000	 0.00072 	   4.1925	 0.00400 
	 839	  56.4924	 0.01203 	 282.4620	 0.00278 	  28.2462	 0.00024 	 839.5000	 0.00069 	 839.5000	 0.00072 	   4.1975	 0.00400 
	 840	  56.5597	 0.01202 	 282.7985	 0.00278 	  28.2798	 0.00024 	 840.5000	 0.00069 	 840.5000	 0.00072 	   4.2025	 0.00000 
	 841	  56.6270	 0.01202 	 283.1349	 0.00278 	  28.3135	 0.00024 	 841.5000	 0.00069 	 841.5000	 0.00071 	   4.2075	 0.00000 
	 842	  56.6943	 0.01201 	 283.4714	 0.00278 	  28.3471	 0.00024 	 842.5000	 0.00069 	 842.5000	 0.00071 	   4.2125	 0.00000 
	 843	  56.7616	 0.01201 	 283.8079	 0.00278 	  28.3808	 0.00024 	 843.5000	 0.00069 	 843.5000	 0.00071 	   4.2175	 0.00000 
	 844	  56.8289	 0.01200 	 284.1443	 0.00278 	  28.4144	 0.00023 	 844.5000	 0.00069 	 844.5000	 0.00070 	   4.2225	 0.00000 
	 845	  56.8962	 0.01200 	 284.4808	 0.00278 	  28.4481	 0.00023 	 845.5000	 0.00069 	 845.5000	 0.00070 	   4.2275	 0.00000 
	 846	  56.9635	 0.01199 	 284.8173	 0.00278 	  28.4817	 0.00023 	 846.5000	 0.00068 	 846.5000	 0.00070 	   4.2325	 0.00000 
	 847	  57.0307	 0.01199 	 285.1537	 0.00278 	  28.5154	 0.00023 	 847.5000	 0.00068 	 847.5000	 0.00069 	   4.2375	 0.00400 
	 848	  57.0980	 0.01198 	 285.4902	 0.00278 	  28.5490	 0.00023 	 848.5000	 0.00068 	 848.5000	 0.00069 	   4.2425	 0.00400 
	 849	  57.1653	 0.01198 	 285.8266	 0.00278 	  28.5827	 0.00023 	 849.5000	 0.00068 	 849.5000	 0.00069 	   4.2475	 0.00000 
	 850	  57.2326	 0.01197 	 286.1631	 0.00278 	  28.6163	 0.00022 	 850.5000	 0.00068 	 850.5000	 0.00069 	   4.2525	 0.00400 
	 851	  57.2999	 0.01197 	 286.4996	 0.00278 	  28.6500	 0.00022 	 851.5000	 0.00068 	 851.5000	 0.00069 	   4.2575	 0.00400 
	 852	  57.3672	 0.01196 	 286.8360	 0.00278 	  28.6836	 0.00022 	 852.5000	 0.00068 	 852.5000	 0.00069 	   4.2625	 0.00000 
	 853	  57.4345	 0.01196 	 287.1725	 0.00278 	  28.7173	 0.00022 	 853.5000	 0.00068 	 853.5000	 0.00068 	   4.2675	 0.00400 
	 854	  57.5018	 0.01195 	 287.5090	 0.00278 	  28.7509	 0.00022 	 854.5000	 0.00068 	 854.5000	 0.00068 	   4.2725	 0.00000 
	 855	  57.5691	 0.01195 	 287.8454	 0.00278 	  28.7845	 0.00022 	 855.5000	 0.00068 	 855.5000	 0.00068 	   4.2775	 0.00000 
	 856	  57.6364	 0.01194 	 288.1819	 0.00278 	  28.8182	 0.00022 	 856.5000	 0.00068 	 856.5000	 0.00068 	   4.2825	 0.00000 
	 857	  57.7037	 0.01194 	 288.5184	 0.00278 	  28.8518	 0.00021 	 857.5000	 0.00068 	 857.5000	 0.00068 	   4.2875	 0.00400 
	 858	  57.7710	 0.01193 	 288.8548	 0.00278 	  28.8855	 0.00021 	 858.5000	 0.00068 	 858.5000	 0.00068 	   4.2925	 0.00000 
	 859	  57.8383	 0.01193 	 289.1913	 0.00278 	  28.9191	 0.00021 	 859.5000	 0.00068 	 859.5000	 0.00068 	   4.2975	 0.00000 
	 860	  57.9056	 0.01192 	 289.5278	 0.00278 	  28.9528	 0.00021 	 860.5000	 0.00068 	 860.5000	 0.00068 	   4.3025	 0.00000 
	 861	  57.9728	 0.01192 	 289.8642	 0.00278 	  28.9864	 0.00021 	 861.5000	 0.00068 	 861.5000	 0.00068 	   4.3075	 0.00000 
	 862	  58.0401	 0.01191 	 290.2007	 0.00278 	  29.0201	 0.00021 	 862.5000	 0.00068 	 862.5000	 0.00068 	   4.3125	 0.00000 
	 863	  58.1074	 0.01191 	 290.5372	 0.00278 	  29.0537	 0.00021 	 863.5000	 0.00068 	 863.5000	 0.00068 	   4.3175	 0.00000 
	 864	  58.1747	 0.01190 	 290.8736	 0.00278 	  29.0874	 0.00020 	 864.5000	 0.00068 	 864.5000	 0.00068 	   4.3225	 0.00400 
	 865	  58.2420	 0.01190 	 291.2101	 0.00278 	  29.1210	 0.00020 	 865.5000	 0.00068 	 865.5000	 0.00068 	   4.3275	 0.00000 
	 866	  58.3093	 0.01189 	 291.5465	 0.00278 	  29.1547	 0.00020 	 866.5000	 0.00068 	 866.5000	 0.00067 	   4.3325	 0.00400 
	 867	  58.3766	 0.01189 	 291.8830	 0.00278 	  29.1883	 0.00020 	 867.5000	 0.00068 	 867.5000	 0.00067 	   4.3375	 0.00000 
	 868	  58.4439	 0.01188 	 292.2195	 0.00278 	  29.2219	 0.00020 	 868.5000	 0.00068 	 868.5000	 0.00067 	   4.3425	 0.00000 
	 869	  58.5112	 0.01188 	 292.5559	 0.00278 	  29.2556	 0.00020 	 869.5000	 0.00068 	 869.5000	 0.00067 	   4.3475	 0.00000 
	 870	  58.5785	 0.01188 	 292.8924	 0.00278 	  29.2892	 0.00020 	 870.5000	 0.00068 	 870.5000	 0.00066 	   4.3525	 0.00400 
	 871	  58.6458	 0.01187 	 293.2289	 0.00278 	  29.3229	 0.00020 	 871.5000	 0.00068 	 871.5000	 0.00066 	   4.3575	 0.00800 
	 872	  58.7131	 0.01187 	 293.5653	 0.00278 	  29.3565	 0.00019 	 872.5000	 0.00068 	 872.5000	 0.00066 	   4.3625	 0.00000 
	 873	  58.7804	 0.01186 	 293.9018	 0.00278 	  29.3902	 0.00019 	 873.5000	 0.00068 	 873.5000	 0.00065 	   4.3675	 0.00000 
	 874	  58.8477	 0.01186 	 294.2383	 0.00278 	  29.4238	 0.00019 	 874.5000	 0.00067 	 874.5000	 0.00065 	   4.3725	 0.00000 
	 875	  58.9149	 0.01185 	 294.5747	 0.00278 	  29.4575	 0.00019 	 875.5000	 0.00067 	 875.5000	 0.00064 	   4.3775	 0.00000 
	 876	  58.9822	 0.01185 	 294.9112	 0.00278 	  29.4911	 0.00019 	 876.5000	 0.00067 	 876.5000	 0.00064 	   4.3825	 0.00000 
	 877	  59.0495	 0.01184 	 295.2477	 0.00278 	  29.5248	 0.00019 	 877.5000	 0.00067 	 877.5000	 0.00064 	   4.3875	 0.00400 
	 878	  59.1168	 0.01184 	 295.5841	 0.00278 	  29.5584	 0.00019 	 878.5000	 0.00067 	 878.5000	 0.00063 	   4.3925	 0.00000 
	 879	  59.1841	 0.01183 	 295.9206	 0.00278 	  29.5921	 0.00019 	 879.5000	 0.00067 	 879.5000	 0.00063 	   4.3975	 0.00000 
	 880	  59.2514	 0.01183 	 296.2570	 0.00278 	  29.6257	 0.00018 	 880.5000	 0.00067 	 880.5000	 0.00062 	   4.4025	 0.00000 
	 881	  59.3187	 0.01182 	 296.5935	 0.00278 	  29.6594	 0.00018 	 881.5000	 0.00067 	 881.5000	 0.00062 	   4.4075	 0.00000 
	 882	  59.3860	 0.01182 	 296.9300	 0.00278 	  29.6930	 0.00018 	 882.5000	 0.00067 	 882.5000	 0.00062 	   4.4125	 0.00000 
	 883	  59.4533	 0.01181 	 297.2664	 0.00278 	  29.7266	 0.00018 	 883.5000	 0.00067 	 883.5000	 0.00061 	   4.4175	 0.00400 
	 884	  59.5206	 0.01181 	 297.6029	 0.00278 	  29.7603	 0.00018 	 884.5000	 0.00067 	 884.5000	 0.00061 	   4.4225	 0.00000 
	 885	  59.5879	 0.01180 	 297.9394	 0.00278 	  29.7939	 0.00018 	 885.5000	 0.00067 	 885.5000	 0.00061 	   4.4275	 0.00000 
	 886	  59.6552	 0.01180 	 298.2758	 0.00278 	  29.8276	 0.00018 	 886.5000	 0.00067 	 886.5000	 0.00061 	   4.4325	 0.00400 
	 887	  59.7225	 0.01180 	 298.6123	 0.00278 	  29.8612	 0.00018 	 887.5000	 0.00067 	 887.5000	 0.00061 	   4.4375	 0.00800 
	 888	  59.7898	 0.01179 	 298.9488	 0.00278 	  29.8949	 0.00018 	 888.5000	 0.00067 	 888.5000	 0.00061 	   4.4425	 0.00400 
	 889	  59.8570	 0.01179 	 299.2852	 0.00278 	  29.9285	 0.00017 	 889.5000	 0.00067 	 889.5000	 0.00060 	   4.4475	 0.00400 
	 890	  59.9243	 0.01178 	 299.6217	 0.00278 	  29.9622	 0.00017 	 890.5000	 0.00067 	 890.5000	 0.00060 	   4.4525	 0.00400 
	 891	  59.9916	 0.01178 	 299.9582	 0.00278 	  29.9958	 0.00017 	 891.5000	 0.00067 	 891.5000	 0.00060 	   4.4575	 0.00000 
	 892	  60.0589	 0.01177 	 300.2946	 0.00278 	  30.0295	 0.00017 	 892.5000	 0.00067 	 892.5000	 0.00060 	   4.4625	 0.00000 
	 893	  60.1262	 0.01177 	 300.6311	 0.00278 	  30.0631	 0.00017 	 893.5000	 0.00066 	 893.5000	 0.00060 	   4.4675	 0.00000 
	 894	  60.1935	 0.01176 	 300.9676	 0.00278 	  30.0968	 0.00017 	 894.5000	 0.00066 	 894.5000	 0.00060 	   4.4725	 0.00000 
	 895	  60.2608	 0.01176 	 301.3040	 0.00278 	  30.1304	 0.00017 	 895.5000	 0.00066 	 895.5000	 0.00061 	   4.4775	 0.00000 
	 896	  60.3281	 0.01176 	 301.6405	 0.00278 	  30.1640	 0.00017 	 896.5000	 0.00066 	 896.5000	 0.00061 	   4.4825	 0.00400 
	 897	  60.3954	 0.01175 	 301.9769	 0.00278 	  30.1977	 0.00017 	 897.5000	 0.00066 	 897.5000	 0.00061 	   4.4875	 0.00000 
	 898	  60.4627	 0.01175 	 302.3134	 0.00278 	  30.2313	 0.00017 	 898.5000	 0.00065 	 898.5000	 0.00061 	   4.4925	 0.00000 
	 899	  60.5300	 0.01174 	 302.6499	 0.00278 	  30.2650	 0.00017 	 899.5000	 0.00065 	 899.5000	 0.00061 	   4.4975	 0.00400 
	 900	  60.5973	 0.01174 	 302.9863	 0.00278 	  30.2986	 0.00016 	 900.5000	 0.00065 	 900.5000	 0.00061 	   4.5025	 0.00400 
	 901	  60.6646	 0.01173 	 303.3228	 0.00278 	  30.3323	 0.00016 	 901.5000	 0.00065 	 901.5000	 0.00061 	   4.5075	 0.00000 
	 902	  60.7319	 0.01173 	 303.6593	 0.00278 	  30.3659	 0.00016 	 902.5000	 0.00065 	 902.5000	 0.00061 	   4.5125	 0.00000 
	 903	  60.7991	 0.01172 	 303.9957	 0.00278 	  30.3996	 0.00016 	 903.5000	 0.00065 	 903.5000	 0.00061 	   4.5175	 0.00400 
	 904	  60.8664	 0.01172 	 304.3322	 0.00278 	  30.4332	 0.00016 	 904.5000	 0.00064 	 904.5000	 0.00061 	   4.5225	 0.00000 
	 905	  60.9337	 0.01172 	 304.6687	 0.00278 	  30.4669	 0.00016 	 905.5000	 0.00064 	 905.5000	 0.00061 	   4.5275	 0.00000 
	 906	  61.0010	 0.01171 	 305.0051	 0.00278 	  30.5005	 0.00016 	 906.5000	 0.00064 	 906.5000	 0.00061 	   4.5325	 0.00000 
	 907	  61.0683	 0.01171 	 305.3416	 0.00278 	  30.5342	 0.00016 	 907.5000	 0.00064 	 907.5000	 0.00061 	   4.5375	 0.00400 
	 908	  61.1356	 0.01170 	 305.6781	 0.00278 	  30.5678	 0.00016 	 908.5000	 0.00064 	 908.5000	 0.00061 	   4.5425	 0.00000 
	 909	  61.2029	 0.01170 	 306.0145	 0.00278 	  30.6015	 0.00016 	 909.5000	 0.00063 	 909.5000	 0.00061 	   4.5475	 0.00800 
	 910	  61.2702	 0.01169 	 306.3510	 0.00278 	  30.6351	 0.00016 	 910.5000	 0.00063 	 910.5000	 0.00060 	   4.5525	 0.00000 
	 911	  61.3375	 0.01169 	 306.6875	 0.00278 	  30.6687	 0.00015 	 911.5000	 0.00063 	 911.5000	 0.00060 	   4.5575	 0.00400 
	 912	  61.4048	 0.01168 	 307.0239	 0.00278 	  30.7024	 0.00015 	 912.5000	 0.00063 	 912.5000	 0.00060 	   4.5625	 0.00400 
	 913	  61.4721	 0.01168 	 307.3604	 0.00278 	  30.7360	 0.00015 	 913.5000	 0.00063 	 913.5000	 0.00060 	   4.5675	 0.00400 
	 914	  61.5394	 0.01168 	 307.6968	 0.00278 	  30.7697	 0.00015 	 914.5000	 0.00062 	 914.5000	 0.00060 	   4.5725	 0.00000 
	 915	  61.6067	 0.01167 	 308.0333	 0.00278 	  30.8033	 0.00015 	 915.5000	 0.00062 	 915.5000	 0.00060 	   4.5775	 0.00000 
	 916	  61.6740	 0.01167 	 308.3698	 0.00278 	  30.8370	 0.00015 	 916.5000	 0.00062 	 916.5000	 0.00060 	   4.5825	 0.00000 
	 917	  61.7412	 0.01166 	 308.7062	 0.00278 	  30.8706	 0.00015 	 917.5000	 0.00062 	 917.5000	 0.00060 	   4.5875	 0.00000 
	 918	  61.8085	 0.01166 	 309.0427	 0.00278 	  30.9043	 0.00015 	 918.5000	 0.00062 	 918.5000	 0.00060 	   4.5925	 0.01200 
	 919	  61.8758	 0.01166 	 309.3792	 0.00278 	  30.9379	 0.00015 	 919.5000	 0.00061 	 919.5000	 0.00060 	   4.5975	 0.00400 
	 920	  61.9431	 0.01165 	 309.7156	 0.00278 	  30.9716	 0.00015 	 920.5000	 0.00061 	 920.5000	 0.00060 	   4.6025	 0.00400 
	 921	  62.0104	 0.01165 	 310.0521	 0.00278 	  31.0052	 0.00015 	 921.5000	 0.00061 	 921.5000	 0.00060 	   4.6075	 0.00000 
	 922	  62.0777	 0.01164 	 310.3886	 0.00278 	  31.0389	 0.00015 	 922.5000	 0.00061 	 922.5000	 0.00060 	   4.6125	 0.00000 
	 923	  62.1450	 0.01164 	 310.7250	 0.00278 	  31.0725	 0.00014 	 923.5000	 0.00060 	 923.5000	 0.00060 	   4.6175	 0.00000 
	 924	  62.2123	 0.01163 	 311.0615	 0.00278 	  31.1061	 0.00014 	 924.5000	 0.00060 	 924.5000	 0.00060 	   4.6225	 0.00800 
	 925	  62.2796	 0.01163 	 311.3980	 0.00278 	  31.1398	 0.00014 	 925.5000	 0.00060 	 925.5000	 0.00060 	   4.6275	 0.00000 
	 926	  62.3469	 0.01163 	 311.7344	 0.00278 	  31.1734	 0.00014 	 926.5000	 0.00060 	 926.5000	 0.00060 	   4.6325	 0.00000 
	 927	  62.4142	 0.01162 	 312.0709	 0.00278 	  31.2071	 0.00014 	 927.5000	 0.00060 	 927.5000	 0.00060 	   4.6375	 0.00400 
	 928	  62.4815	 0.01162 	 312.4073	 0.00277 	  31.2407	 0.00014 	 928.5000	 0.00060 	 928.5000	 0.00060 	   4.6425	 0.00000 
	 929	  62.5488	 0.01161 	 312.7438	 0.00277 	  31.2744	 0.00014 	 929.5000	 0.00059 	 929.5000	 0.00060 	   4.6475	 0.00000 
	 930	  62.6161	 0.01161 	 313.0803	 0.00277 	  31.3080	 0.00014 	 930.5000	 0.00059 	 930.5000	 0.00059 	   4.6525	 0.00800 
	 931	  62.6833	 0.01160 	 313.4167	 0.00277 	  31.3417	 0.00014 	 931.5000	 0.00059 	 931.5000	 0.00059 	   4.6575	 0.00400 
	 932	  62.7506	 0.01160 	 313.7532	 0.00277 	  31.3753	 0.00014 	 932.5000	 0.00059 	 932.5000	 0.00059 	   4.6625	 0.00800 
	 933	  62.8179	 0.01160 	 314.0897	 0.00277 	  31.4090	 0.00014 	 933.5000	 0.00059 	 933.5000	 0.00059 	   4.6675	 0.00000 
	 934	  62.8852	 0.01159 	 314.4261	 0.00277 	  31.4426	 0.00014 	 934.5000	 0.00059 	 934.5000	 0.00059 	   4.6725	 0.00000 
	 935	  62.9525	 0.01159 	 314.7626	 0.00277 	  31.4763	 0.00014 	 935.5000	 0.00059 	 935.5000	 0.00059 	   4.6775	 0.00400 
	 936	  63.0198	 0.01158 	 315.0991	 0.00277 	  31.5099	 0.00014 	 936.5000	 0.00059 	 936.5000	 0.00059 	   4.6825	 0.00000 
	 937	  63.0871	 0.01158 	 315.4355	 0.00277 	  31.5436	 0.00013 	 937.5000	 0.00059 	 937.5000	 0.00059 	   4.6875	 0.00400 
	 938	  63.1544	 0.01158 	 315.7720	 0.00277 	  31.5772	 0.00013 	 938.5000	 0.00059 	 938.5000	 0.00059 	   4.6925	 0.00000 
	 939	  63.2217	 0.01157 	 316.1085	 0.00277 	  31.6108	 0.00013 	 939.5000	 0.00059 	 939.5000	 0.00059 	   4.6975	 0.00000 
	 940	  63.2890	 0.01157 	 316.4449	 0.00277 	  31.6445	 0.00013 	 940.5000	 0.00059 	 940.5000	 0.00058 	   4.7025	 0.00800 
	 941	  63.3563	 0.01156 	 316.7814	 0.00277 	  31.6781	 0.00013 	 941.5000	 0.00059 	 941.5000	 0.00058 	   4.7075	 0.00000 
	 942	  63.4236	 0.01156 	 317.1179	 0.00277 	  31.7118	 0.00013 	 942.5000	 0.00059 	 942.5000	 0.00058 	   4.7125	 0.00000 
	 943	  63.4909	 0.01156 	 317.4543	 0.00277 	  31.7454	 0.00013 	 943.5000	 0.00059 	 943.5000	 0.00058 	   4.7175	 0.00000 
	 944	  63.5582	 0.01155 	 317.7908	 0.00277 	  31.7791	 0.00013 	 944.5000	 0.00059 	 944.5000	 0.00058 	   4.7225	 0.00000 
	 945	  63.6254	 0.01155 	 318.1272	 0.00277 	  31.8127	 0.00013 	 945.5000	 0.00059 	 945.5000	 0.00057 	   4.7275	 0.00800 
	 946	  63.6927	 0.01154 	 318.4637	 0.00277 	  31.8464	 0.00013 	 946.5000	 0.00059 	 946.5000	 0.00057 	   4.7325	 0.00000 
	 947	  63.7600	 0.01154 	 318.8002	 0.00277 	  31.8800	 0.00013 	 947.5000	 0.00059 	 947.5000	 0.00057 	   4.7375	 0.00000 
	 948	  63.8273	 0.01154 	 319.1366	 0.00277 	  31.9137	 0.00013 	 948.5000	 0.00059 	 948.5000	 0.00057 	   4.7425	 0.00000 
	 949	  63.8946	 0.01153 	 319.4731	 0.00277 	  31.9473	 0.00013 	 949.5000	 0.00058 	 949.5000	 0.00056 	   4.7475	 0.00000 
	 950	  63.9619	 0.01153 	 319.8096	 0.00277 	  31.9810	 0.00013 	 950.5000	 0.00058 	 950.5000	 0.00056 	   4.7525	 0.00400 
	 951	  64.0292	 0.01152 	 320.1460	 0.00277 	  32.0146	 0.00013 	 951.5000	 0.00058 	 951.5000	 0.00056 	   4.7575	 0.00000 
	 952	  64.0965	 0.01152 	 320.4825	 0.00277 	  32.0482	 0.00013 	 952.5000	 0.00058 	 952.5000	 0.00055 	   4.7625	 0.00000 
	 953	  64.1638	 0.01152 	 320.8190	 0.00277 	  32.0819	 0.00012 	 953.5000	 0.00058 	 953.5000	 0.00055 	   4.7675	 0.00000 
	 954	  64.2311	 0.01151 	 321.1554	 0.00277 	  32.1155	 0.00012 	 954.5000	 0.00058 	 954.5000	 0.00055 	   4.7725	 0.00000 
	 955	  64.2984	 0.01151 	 321.4919	 0.00277 	  32.1492	 0.00012 	 955.5000	 0.00058 	 955.5000	 0.00054 	   4.7775	 0.00400 
	 956	  64.3657	 0.01151 	 321.8284	 0.00277 	  32.1828	 0.00012 	 956.5000	 0.00057 	 956.5000	 0.00054 	   4.7825	 0.00000 
	 957	  64.4330	 0.01150 	 322.1648	 0.00277 	  32.2165	 0.00012 	 957.5000	 0.00057 	 957.5000	 0.00054 	   4.7875	 0.00400 
	 958	  64.5003	 0.01150 	 322.5013	 0.00277 	  32.2501	 0.00012 	 958.5000	 0.00057 	 958.5000	 0.00053 	   4.7925	 0.00800 
	 959	  64.5675	 0.01149 	 322.8377	 0.00277 	  32.2838	 0.00012 	 959.5000	 0.00057 	 959.5000	 0.00053 	   4.7975	 0.00800 
	 960	  64.6348	 0.01149 	 323.1742	 0.00277 	  32.3174	 0.00012 	 960.5000	 0.00057 	 960.5000	 0.00053 	   4.8025	 0.00400 
	 961	  64.7021	 0.01149 	 323.5107	 0.00277 	  32.3511	 0.00012 	 961.5000	 0.00056 	 961.5000	 0.00052 	   4.8075	 0.00000 
	 962	  64.7694	 0.01148 	 323.8471	 0.00277 	  32.3847	 0.00012 	 962.5000	 0.00056 	 962.5000	 0.00052 	   4.8125	 0.00000 
	 963	  64.8367	 0.01148 	 324.1836	 0.00277 	  32.4184	 0.00012 	 963.5000	 0.00056 	 963.5000	 0.00052 	   4.8175	 0.00000 
	 964	  64.9040	 0.01147 	 324.5201	 0.00277 	  32.4520	 0.00012 	 964.5000	 0.00056 	 964.5000	 0.00051 	   4.8225	 0.00000 
	 965	  64.9713	 0.01147 	 324.8565	 0.00277 	  32.4857	 0.00012 	 965.5000	 0.00056 	 965.5000	 0.00051 	   4.8275	 0.00000 
	 966	  65.0386	 0.01147 	 325.1930	 0.00277 	  32.5193	 0.00012 	 966.5000	 0.00055 	 966.5000	 0.00051 	   4.8325	 0.00000 
	 967	  65.1059	 0.01146 	 325.5295	 0.00277 	  32.5529	 0.00012 	 967.5000	 0.00055 	 967.5000	 0.00051 	   4.8375	 0.00000 
	 968	  65.1732	 0.01146 	 325.8659	 0.00277 	  32.5866	 0.00012 	 968.5000	 0.00055 	 968.5000	 0.00051 	   4.8425	 0.00000 
	 969	  65.2405	 0.01146 	 326.2024	 0.00277 	  32.6202	 0.00012 	 969.5000	 0.00055 	 969.5000	 0.00050 	   4.8475	 0.00400 
	 970	  65.3078	 0.01145 	 326.5389	 0.00277 	  32.6539	 0.00012 	 970.5000	 0.00054 	 970.5000	 0.00050 	   4.8525	 0.00000 
	 971	  65.3751	 0.01145 	 326.8753	 0.00277 	  32.6875	 0.00012 	 971.5000	 0.00054 	 971.5000	 0.00050 	   4.8575	 0.00000 
	 972	  65.4424	 0.01144 	 327.2118	 0.00277 	  32.7212	 0.00011 	 972.5000	 0.00054 	 972.5000	 0.00050 	   4.8625	 0.00000 
	 973	  65.5097	 0.01144 	 327.5483	 0.00277 	  32.7548	 0.00011 	 973.5000	 0.00053 	 973.5000	 0.00050 	   4.8675	 0.00000 
	 974	  65.5769	 0.01144 	 327.8847	 0.00277 	  32.7885	 0.00011 	 974.5000	 0.00053 	 974.5000	 0.00049 	   4.8725	 0.00000 
	 975	  65.6442	 0.01143 	 328.2212	 0.00277 	  32.8221	 0.00011 	 975.5000	 0.00053 	 975.5000	 0.00049 	   4.8775	 0.00000 
	 976	  65.7115	 0.01143 	 328.5576	 0.00277 	  32.8558	 0.00011 	 976.5000	 0.00053 	 976.5000	 0.00049 	   4.8825	 0.00400 
	 977	  65.7788	 0.01143 	 328.8941	 0.00277 	  32.8894	 0.00011 	 977.5000	 0.00052 	 977.5000	 0.00049 	   4.8875	 0.00400 
	 978	  65.8461	 0.01142 	 329.2306	 0.00277 	  32.9231	 0.00011 	 978.5000	 0.00052 	 978.5000	 0.00049 	   4.8925	 0.00000 
	 979	  65.9134	 0.01142 	 329.5670	 0.00277 	  32.9567	 0.00011 	 979.5000	 0.00052 	 979.5000	 0.00049 	   4.8975	 0.00000 
	 980	  65.9807	 0.01141 	 329.9035	 0.00277 	  32.9904	 0.00011 	 980.5000	 0.00052 	 980.5000	 0.00048 	   4.9025	 0.00800 
	 981	  66.0480	 0.01141 	 330.2400	 0.00277 	  33.0240	 0.00011 	 981.5000	 0.00051 	 981.5000	 0.00048 	   4.9075	 0.00400 
	 982	  66.1153	 0.01141 	 330.5764	 0.00277 	  33.0576	 0.00011 	 982.5000	 0.00051 	 982.5000	 0.00048 	   4.9125	 0.00000 
	 983	  66.1826	 0.01140 	 330.9129	 0.00277 	  33.0913	 0.00011 	 983.5000	 0.00051 	 983.5000	 0.00048 	   4.9175	 0.00400 
	 984	  66.2499	 0.01140 	 331.2494	 0.00277 	  33.1249	 0.00011 	 984.5000	 0.00051 	 984.5000	 0.00048 	   4.9225	 0.00000 
	 985	  66.3172	 0.01140 	 331.5858	 0.00277 	  33.1586	 0.00011 	 985.5000	 0.00051 	 985.5000	 0.00048 	   4.9275	 0.00000 
	 986	  66.3845	 0.01139 	 331.9223	 0.00277 	  33.1922	 0.00011 	 986.5000	 0.00051 	 986.5000	 0.00048 	   4.9325	 0.00000 
	 987	  66.4518	 0.01139 	 332.2588	 0.00277 	  33.2259	 0.00011 	 987.5000	 0.00051 	 987.5000	 0.00047 	   4.9375	 0.00400 
	 988	  66.5190	 0.01139 	 332.5952	 0.00277 	  33.2595	 0.00011 	 988.5000	 0.00051 	 988.5000	 0.00047 	   4.9425	 0.00000 
	 989	  66.5863	 0.01138 	 332.9317	 0.00277 	  33.2932	 0.00011 	 989.5000	 0.00050 	 989.5000	 0.00047 	   4.9475	 0.00000 
	 990	  66.6536	 0.01138 	 333.2682	 0.00277 	  33.3268	 0.00011 	 990.5000	 0.00050 	 990.5000	 0.00047 	   4.9525	 0.00400 
	 991	  66.7209	 0.01137 	 333.6046	 0.00277 	  33.3605	 0.00011 	 991.5000	 0.00050 	 991.5000	 0.00047 	   4.9575	 0.00400 
	 992	  66.7882	 0.01137 	 333.9411	 0.00277 	  33.3941	 0.00011 	 992.5000	 0.00050 	 992.5000	 0.00047 	   4.9625	 0.00000 
	 993	  66.8555	 0.01137 	 334.2775	 0.00277 	  33.4278	 0.00011 	 993.5000	 0.00051 	 993.5000	 0.00047 	   4.9675	 0.00000 
	 994	  66.9228	 0.01136 	 334.6140	 0.00277 	  33.4614	 0.00010 	 994.5000	 0.00051 	 994.5000	 0.00047 	   4.9725	 0.00000 
	 995	  66.9901	 0.01136 	 334.9505	 0.00277 	  33.4950	 0.00010 	 995.5000	 0.00051 	 995.5000	 0.00047 	   4.9775	 0.00800 
	 996	  67.0574	 0.01136 	 335.2869	 0.00277 	  33.5287	 0.00010 	 996.5000	 0.00051 	 996.5000	 0.00047 	   4.9825	 0.00000 
	 997	  67.1247	 0.01135 	 335.6234	 0.00277 	  33.5623	 0.00010 	 997.5000	 0.00051 	 997.5000	 0.00047 	   4.9875	 0.00000 
	 998	  67.1920	 0.01135 	 335.9599	 0.00277 	  33.5960	 0.00010 	 998.5000	 0.00051 	 998.5000	 0.00046 	   4.9925	 0.00000 
	 999	  67.2593	 0.01135 	 336.2963	 0.00277 	  33.6296	 0.00010 	 999.5000	 0.00052 	 999.5000	 0.00046 	   4.9975	 0.00400 
 Before			 0.00000		 0.00000		 0.00000		 0.00000		 0.00000		 0.00000
 After			 0.00000		 0.00000		 0.00000		 0.00000		 0.00000		 0.00000


ASCII Curves - Approximate Posterior Densities 
===================================================
q1   curve 
 0.02134  |        *                                                 
          |      *****                                              
          |      *   **                                             
          |     **    **                                            
          |     *      **                                           
          |     *       **                                          
          |     *        **                                         
          |    **         **                                        
          |    *           **                                       
          |    *            **                                      
          |    *             **                                     
          |    *              **                                    
          |    *               **                                   
          |   **                ***                                 
          |   *                   **                                
          |   *                    ***                              
          |   *                      **                             
          |   *                       ***                           
          |   *                         ***                         
          |   *                           ****                      
          |   *                              ***                    
          |   *                                ****                 
          |   *                                   *****             
          |  *                                        ******        
          |  *                                             ******   
          |  *                                                  **  
          |  *                                                      
          |  *                                                      
          |  *                                                      
          |  *                                                      
          |  *                                                      
          |* *                                                      
          |  *                                                      
          |* *                                                      
          |  *                                                      
          |**                                                       
          |**                                                       
          |**                                                       
          |**                                                       
  0.0047  |**                                                         
          -**----------------------------------------------------- 
            0.0336                                            67.2593 

q2   curve 
 0.00411  |  *                                                       
          | ***                                                     
          | * *                                                     
          | * **                                                    
          | *  **                                                   
          | *   *                                                   
          | *   **                                                  
          | *    **                                                 
          | *     **                                                
          | *      **                                               
          | *       ***                                             
          | *         ***                                           
          |*            ******                                      
          |*                 *********                              
          |                          *****************************  
          |*                                                        
          |*                                                        
          |                                                         
          |*                                                        
          |*                                                        
          |                                                         
          |*                                                        
          |                                                         
          |*                                                        
          |                                                         
          |*                                                        
          |                                                         
          |                                                         
          |*                                                        
          |                                                         
          |*                                                        
          |                                                         
          |*                                                        
          |                                                         
          |*                                                        
          |*                                                        
          |                                                         
          |*                                                        
          |*                                                        
  0.0003  |*                                                          
          -*------------------------------------------------------ 
            0.1682                                           336.2963 

qa   curve 
  0.1382  |       *                                                  
          |      ***                                                
          |      * *                                                
          |     ** **                                               
          |     *   *                                               
          |     *   *                                               
          |     *   **                                              
          |     *    *                                              
          |     *    *                                              
          |     *    *                                              
          |    *     **                                             
          |    *      *                                             
          |    *      *                                             
          |    *      *                                             
          |    *      **                                            
          |    *       *                                            
          |    *       *                                            
          |    *       **                                           
          |    *        *                                           
          |   **        *                                           
          |   *         *                                           
          |   *          *                                          
          |   *          *                                          
          |   *          **                                         
          |   *           *                                         
          |   *           *                                         
          |   *           **                                        
          |   *            *                                        
          |   *            **                                       
          |  **             *                                       
          |  *              **                                      
          |  *               *                                      
          |  *                *                                     
          |  *                **                                    
          |  *                 **                                   
          |  *                  **                                  
          |  *                   **                                 
          | **                    **                                
          | *                      ***                              
  0.0001  | *                        *****                            
          -**----------------------------************************* 
            0.0168                                            33.6296 

m1   curve 
0.008852  |*                                                         
          |                                                         
          |*                                                        
          |*                                                        
          |                                                         
          |                                                         
          |                                                         
          |                                                         
          |*                                                        
          |*                                                        
          |                                                         
          |*                                                        
          |                                                         
          |                                                         
          |                                                         
          |                                                         
          |*                                                        
          |                                                         
          |                                                         
          |                                                         
          |                                                         
          |*                                                        
          |                                                         
          |                                                         
          |*                                                        
          |                                                         
          |                                                         
          |*                                                        
          |                                                         
          |                                                         
          |*                                                        
          |                                                         
          |*                                                        
          |*                                                        
          |**                                                       
          |**                                                       
          | ****                                                    
          |  *********                                              
          |      ***************************                        
  0.0005  |                       * ** *   **************             
          ----------------------------------------------********** 
            0.5000                                           999.5000 

m2   curve 
0.007391  |*                                                         
          |                                                         
          |                                                         
          |                                                         
          |                                                         
          |                                                         
          |*                                                        
          |                                                         
          |                                                         
          |                                                         
          |                                                         
          |                                                         
          |                                                         
          |*                                                        
          |                                                         
          |                                                         
          |                                                         
          |                                                         
          |                                                         
          |*                                                        
          |                                                         
          |                                                         
          |                                                         
          |*                                                        
          |                                                         
          |                                                         
          |*                                                        
          |                                                         
          |*                                                        
          |*                                                        
          |                                                         
          |*                                                        
          |*                                                        
          |*                                                        
          | *                                                       
          | *                                                       
          | ** *                                                    
          |  *********************************                      
          |                                  ********               
  0.0005  |                                         *******           
          ------------------------------------------------******** 
            0.5000                                           999.5000 

t    curve 
 0.00734  |     *                                                    
          |     *                                                   
          |     *                                                   
          |    **                                                   
          |    **                                                   
          |    ***                                                  
          |    ***                                                  
          |    ***                                                  
          |    * **                                                 
          |   ** **                                                 
          |  *** **                                                 
          |   **  *                                                 
          |   *   *                                                 
          |  **   **                                                
          |  **   *                                                 
          |  *    **                                                
          |  **    *                                                
          |  **    *                                                
          | **     *                                                
          |***     *                                                
          |***     *                                                
          |**      **                                               
          |**      **                                               
          |**      **                                               
          | *       *                                               
          |         *                                               
          |*        *                                               
          |         **                                              
          |         **                                              
          |          *                                              
          |          *                                              
          |          **                                             
          |          **                                             
          |           *                                             
          |           *                                             
          |           **                                            
          |            *                                            
          |            **                                           
          |            ***                                          
  0.0000  |             *** *                                         
          ---------------***************************************** 
            0.0025                                             4.9975 

Time Elapsed : 62 hours, 49 minutes, 57 seconds 


END OF OUTPUT
