# Supplementary material for: Selection and demographic history shape the molecular evolution of the gamete compatibility protein bindin in Pisaster sea stars
Source: Ecol Evol. 2014 Mar 31;4(9):1567–88. doi: 10.1002/ece3.1042 (PMC4063459; doi:10.1002/ece3.1042)
Supplement: Supplementary file 2 [file ece30004-1567-SD2.zip › ece31042-sup-0004-bam.lhp.out.txt]

IMa - Isolation with Migration [analytic]  -  Jody Hey 2007  -  7/13/2007
P. ochraceus
bam=poc

INPUT AND STARTING INFORMATION 
================================

Command line string :  -i poc.lhp.2.input.txt -o poc.lhp.2.out8 -q1 10 -q2 10 -qA 15 -m1 2000 -m2 2000 -t 6 -u 5 -d 20 -s 345678 -n 100 -k 20 -fg -g1 0.9 -g2 0.8 -b 3000000 -L0.5 -p2345 
Input filename : poc.lhp.2.input.txt 
Output filename: poc.lhp.2.out8 
Random number seed : 345678 
IM Model:
     - Inheritance Scalars are treated as constants, as given in input file
- Run Duration - 
     Burn period, # steps: 3000000 
      Record period, # seconds per interval: 1800 
- Metropolis Coupling -
     Metropolis Coupling implemented using 100 chains 
     Geometric Increment Model   term1: 0.900  term2: 0.800

- Maximum Values for Integrated Parameters -
     Max for q1 : 23.70 
     Max for q2 : 23.70 
     Max for qa : 35.55 
     Max for m1 : 2000.00 
     Max for m2 : 2000.00 
     Max for t  : 6.00 

All tree information used for surface estimation printed to fileGeneration time specified (in years): 5.00


MCMC INFORMATION
===========================

Number of steps in chain following burnin:    6221216 
Number of steps between recording : 10  Number of record steps: 622122 
Number of steps between saving tree information: 20  Number of trees saved per locus: 311061 

Time Elapsed : 112 hours, 17 minutes, 44 seconds 

Highest Sampled Joint P(G) (log) : 196586.335 
Highest Joint P(D|G) (log) :  -3929.737 

Highest P(D|G, Params) (log) for each Locus 
	Locus	P(D|G, Params)
	0	-1132.495
	1	-2779.167

Mean Time of Most Recent Common Ancestor 
	Locus	Mean Time	Variance 
	0	     0.976	     1.210
	1	     2.607	     8.687

Cumulative Update Acceptance Rates 
----------------------------------
Splitting Time Parameter (t):  # Attempts:  1.04e+006  # Updates:  2.78e+005   %:  26.78

Genealogy (G), Branch Topology (B), and Common Ancestor Time (T) Update Rates 
Loc#	Attempts	G Updates	G%	B Updates	B%	T Updates	T%
 0	6.22e+006	1.97e+006	31.68	8.64e+005	13.89	1.90e+005	3.05
 1	6.22e+006	1.42e+006	22.85	6.18e+005	9.93	9.20e+004	1.48

Mutation Model (M) and Update Rates for Mutation Rate (u), Kappa (K)
Loc#  M	u Attempts	u Updates	u%	K%
 0    H	6.22e+005	8.06e+004	12.96	12.96
 1    H	6.22e+005	8.06e+004	12.96	12.96

Autocorrelations and Effective Sample Size Estimates
---------------------------------------
   # Steps Between Values  and Autocorrelation Estmates 
	Steps	 L[P]	 t	 tmrca0	 tmrca1
	1	 0.5359	 0.5495	 0.5594	 0.5764
	10	 0.0862	 0.0660	 0.0812	 0.1020
	50	 0.0773	 0.0210	 0.0345	 0.0419
	100	 0.0501	 0.0191	 0.0119	 0.0224
	500	 0.0257	 0.0082	 0.0024	 0.0115
	1000	 0.0465	 0.0285	-0.0032	 0.0072
	5000	 0.0437	-0.0093	-0.0124	-0.0113
	10000	 0.0453	 0.0060	 0.0045	-0.0077
	50000	 0.0450	 0.0051	 0.0096	 0.0037
	100000	 0.0441	 0.0046	 0.0070	-0.0044
	500000	 0.0512	 0.0025	 0.0056	 0.0011
	1000000	 0.0443	 0.0090	 0.0169	-0.0013
	ESS	233246	1004427	703144	616602

CHAIN SWAPPING BETWEEN SUCCESSIVE CHAINS:  Geometric Increment  term1: 0.9000 term2: 0.8000
-----------------------------------------------------------------------------
Chain   beta   #Swaps  Rate 
   0   1.0000 1183261   0.9993
   1   1.0000 264211   0.9993
   2   1.0000 263396   0.9991
   3   1.0000 263380   0.9987
   4   1.0000 262496   0.9985
   5   1.0000 263683   0.9981
   6   1.0000 262723   0.9978
   7   1.0000 262634   0.9975
   8   1.0000 263378   0.9970
   9   1.0000 262479   0.9967
  10   1.0000 261981   0.9960
  11   1.0000 261925   0.9956
  12   1.0000 262277   0.9951
  13   1.0000 262024   0.9943
  14   1.0000 261943   0.9933
  15   1.0000 262054   0.9923
  16   1.0000 261151   0.9913
  17   1.0000 260469   0.9904
  18   1.0000 261123   0.9893
  19   1.0000 260094   0.9881
  20   1.0000 258778   0.9871
  21   1.0000 259634   0.9858
  22   1.0000 259274   0.9842
  23   1.0000 257880   0.9829
  24   1.0000 259084   0.9817
  25   1.0000 257752   0.9795
  26   1.0000 258155   0.9794
  27   1.0000 257107   0.9777
  28   1.0000 257659   0.9766
  29   1.0000 257018   0.9753
  30   1.0000 256571   0.9739
  31   1.0000 255343   0.9729
  32   0.9999 256284   0.9717
  33   0.9999 254703   0.9707
  34   0.9999 254551   0.9694
  35   0.9999 256280   0.9687
  36   0.9999 255276   0.9682
  37   0.9999 254955   0.9674
  38   0.9999 255000   0.9659
  39   0.9999 254066   0.9658
  40   0.9998 254595   0.9652
  41   0.9998 253510   0.9643
  42   0.9998 253668   0.9639
  43   0.9998 253757   0.9637
  44   0.9997 253297   0.9637
  45   0.9997 254711   0.9635
  46   0.9997 252929   0.9626
  47   0.9996 254108   0.9633
  48   0.9996 255089   0.9632
  49   0.9995 253880   0.9633
  50   0.9994 254755   0.9639
  51   0.9993 253859   0.9641
  52   0.9993 254561   0.9646
  53   0.9992 253814   0.9630
  54   0.9990 253565   0.9640
  55   0.9989 254246   0.9645
  56   0.9988 253374   0.9633
  57   0.9986 253898   0.9634
  58   0.9984 254101   0.9639
  59   0.9982 253720   0.9636
  60   0.9980 253158   0.9625
  61   0.9978 253538   0.9615
  62   0.9975 253252   0.9608
  63   0.9971 253776   0.9602
  64   0.9968 252058   0.9585
  65   0.9963 252112   0.9577
  66   0.9959 251661   0.9555
  67   0.9954 251600   0.9544
  68   0.9948 251158   0.9536
  69   0.9941 249803   0.9513
  70   0.9933 249956   0.9488
  71   0.9925 249524   0.9472
  72   0.9915 249009   0.9443
  73   0.9905 247778   0.9410
  74   0.9893 246579   0.9381
  75   0.9879 245659   0.9344
  76   0.9864 245355   0.9294
  77   0.9847 242590   0.9237
  78   0.9828 241830   0.9169
  79   0.9806 240196   0.9094
  80   0.9782 237961   0.9026
  81   0.9754 235825   0.8952
  82   0.9724 233796   0.8892
  83   0.9689 234445   0.8874
  84   0.9651 233263   0.8849
  85   0.9607 232974   0.8857
  86   0.9558 233918   0.8886
  87   0.9504 235484   0.8933
  88   0.9442 235484   0.8938
  89   0.9373 236307   0.8965
  90   0.9296 235967   0.8950
  91   0.9209 235393   0.8907
  92   0.9111 232343   0.8833
  93   0.9002 229811   0.8736
  94   0.8879 226940   0.8614
  95   0.8741 221859   0.8404
  96   0.8586 209847   0.7979
  97   0.8413 185554   0.7018
  98   0.8218 623443   0.5258
  99   0.8000   na      na


PEAK LOCATIONS AND PROBABILITES
=================================


Marginal Peak Locations and Probabilities
------------------------------------------
 Set    q1          P         q2          P         qa          P         m1          P         m2          P      
   0      1.8205   0.1015      1.4469   0.1126      4.1147   0.1262      0.3837  0.01192      0.0001  0.01337 
   1      1.9103   0.1014      1.6514   0.1193      4.0708   0.1221      0.0383  0.02322      1.4622   0.0138 
 ALL      1.8684   0.1014      1.5676   0.1156      4.0938   0.1241      0.0387  0.01684      0.0217  0.01246 
  95%Lo    0.0654                0.1051                0.0004               <min                 <min              
  95%Hi   >max                 >max                 11.4501                9.2531               14.4449            


MARGINAL DISTRIBUTION VALUES AND HISTOGRAMS - curve height is an estimate of marginal posterior probability
========================================
 Summaries
	Value  	 q1  	 q2  	 qa  	 m1  	 m2  	 t   	 0u 	 1u 	 0_Ka	 1_Ka
	Minbin 	   0.0119	   0.0119	   0.0178	   1.0000	   1.0000	   0.0030	   0.0263	   0.1690	   0.0500	   0.8500
	Maxbin	  23.6905	  23.6905	  35.5358	1999.0000	1999.0000	   5.9970	   5.9156	  38.0189	  99.9500	  99.8500
	HiPt  	   1.8606	   1.5762	   4.1064	   1.0000	   1.0000	   0.0150	   0.6252	   1.5996	   1.8500	   5.5500
	HiSmth	   1.8606	   1.5762	   4.1064	   1.0000	   1.0000	   0.0150	   0.6730	   1.5417	   1.8500	   5.5500
	Mean  	   9.2225	   8.9764	   7.7130	 731.2203	 732.1403	   0.9700	   0.6724	   1.8373	  29.2388	   9.7108
	95Lo  	   0.6992	   0.6281	   0.6222	   1.0000	   3.0000	   0.0030	   0.2270	   0.7244	   1.0500	   2.8500
	95Hi  	  22.8135	  22.7661	  30.9849	1897.0000	1899.0000	   5.2950	   1.3804	   4.4055	  92.7500	  27.5500
	HPD90Lo	  0.2489 	  0.2015 	  0.0178 	  1.0000 	  1.0000 	  0.0030?	  0.0030?	  0.0030?	  0.1500?	  2.0500 
	HPD90Hi	 20.2300 	 20.1115 	 18.4701 	1605.0000 	1619.0000 	  3.6690?	  1.1482?	  2.9376?	 77.1500?	 17.5500 

	Parameter	q1  	L	q2  	L	qa  	L	m1  	L	m2  	L	t   	L	0u 	L	1u 	L	0_Ka	L	1_Ka	L
	HiPt	   1.8606	 0.10140 	   1.5762	 0.11560 	   4.1064	 0.12414 	   1.0000	 0.01322 	   1.0000	 0.01186 	   0.0150	 5.46249 	   0.6252	 0.00177 	   1.5996	 0.00177 	   1.8500	 0.04417 	   5.5500	 0.11305 

	   0	   0.0119	 0.00136 	   0.0119	 0.00101 	   0.0178	 0.02076 	   1.0000	 0.01322 	   1.0000	 0.01186 	 0.003000	 5.20423 	 0.000101	 0.00000 	 0.000101	 0.00000 	   0.0500	 0.00379 	   0.0500	 0.00000 
	   1	   0.0356	 0.00817 	   0.0356	 0.00611 	   0.0533	 0.02352 	   3.0000	 0.00856 	   3.0000	 0.00972 	   0.0090	 5.08502 	 0.000103	 0.00000 	 0.000103	 0.00000 	   0.1500	 0.01181 	   0.1500	 0.00000 
	   2	   0.0593	 0.01395 	   0.0593	 0.00921 	   0.0889	 0.02531 	   5.0000	 0.00631 	   5.0000	 0.00608 	   0.0150	 5.46249 	 0.000105	 0.00000 	 0.000105	 0.00000 	   0.2500	 0.01628 	   0.2500	 0.00000 
	   3	   0.0830	 0.01654 	   0.0830	 0.01390 	   0.1244	 0.02732 	   7.0000	 0.00382 	   7.0000	 0.00409 	   0.0210	 5.38908 	 0.000107	 0.00000 	 0.000107	 0.00000 	   0.3500	 0.02093 	   0.3500	 0.00000 
	   4	   0.1067	 0.01765 	   0.1067	 0.01713 	   0.1600	 0.02983 	   9.0000	 0.00258 	   9.0000	 0.00290 	   0.0270	 5.07376 	 0.000109	 0.00000 	 0.000109	 0.00000 	   0.4500	 0.02490 	   0.4500	 0.00000 
	   5	   0.1304	 0.01892 	   0.1304	 0.01996 	   0.1955	 0.03252 	  11.0000	 0.00192 	  11.0000	 0.00224 	   0.0330	 4.53502 	 0.000111	 0.00000 	 0.000111	 0.00000 	   0.5500	 0.02843 	   0.5500	 0.00000 
	   6	   0.1541	 0.02035 	   0.1541	 0.02281 	   0.2311	 0.03523 	  13.0000	 0.00158 	  13.0000	 0.00193 	   0.0390	 4.08226 	 0.000113	 0.00000 	 0.000113	 0.00000 	   0.6500	 0.03175 	   0.6500	 0.00000 
	   7	   0.1778	 0.02207 	   0.1778	 0.02550 	   0.2667	 0.03784 	  15.0000	 0.00143 	  15.0000	 0.00179 	   0.0450	 3.67318 	 0.000115	 0.00000 	 0.000115	 0.00000 	   0.7500	 0.03221 	   0.7500	 0.00000 
	   8	   0.2015	 0.02405 	   0.2015	 0.02812 	   0.3022	 0.04030 	  17.0000	 0.00138 	  17.0000	 0.00160 	   0.0510	 3.26946 	 0.000117	 0.00000 	 0.000117	 0.00000 	   0.8500	 0.03361 	   0.8500	 0.00002 
	   9	   0.2252	 0.02613 	   0.2252	 0.03074 	   0.3378	 0.04260 	  19.0000	 0.00121 	  19.0000	 0.00150 	   0.0570	 2.91904 	 0.000119	 0.00000 	 0.000119	 0.00000 	   0.9500	 0.03744 	   0.9500	 0.00000 
	  10	   0.2489	 0.02820 	   0.2489	 0.03350 	   0.3733	 0.04478 	  21.0000	 0.00104 	  21.0000	 0.00143 	   0.0630	 2.73392 	 0.000121	 0.00000 	 0.000121	 0.00000 	   1.0500	 0.03687 	   1.0500	 0.00014 
	  11	   0.2726	 0.03023 	   0.2726	 0.03649 	   0.4089	 0.04687 	  23.0000	 0.00092 	  23.0000	 0.00134 	   0.0690	 2.63158 	 0.000124	 0.00000 	 0.000124	 0.00000 	   1.1500	 0.03940 	   1.1500	 0.00026 
	  12	   0.2963	 0.03224 	   0.2963	 0.03961 	   0.4444	 0.04890 	  25.0000	 0.00081 	  25.0000	 0.00128 	   0.0750	 2.50755 	 0.000126	 0.00000 	 0.000126	 0.00000 	   1.2500	 0.03806 	   1.2500	 0.00066 
	  13	   0.3200	 0.03425 	   0.3200	 0.04266 	   0.4800	 0.05086 	  27.0000	 0.00075 	  27.0000	 0.00129 	   0.0810	 2.30180 	 0.000128	 0.00000 	 0.000128	 0.00000 	   1.3500	 0.04184 	   1.3500	 0.00069 
	  14	   0.3437	 0.03631 	   0.3437	 0.04553 	   0.5155	 0.05274 	  29.0000	 0.00073 	  29.0000	 0.00130 	   0.0870	 2.11668 	 0.000131	 0.00000 	 0.000131	 0.00000 	   1.4500	 0.04158 	   1.4500	 0.00132 
	  15	   0.3674	 0.03844 	   0.3674	 0.04817 	   0.5511	 0.05453 	  31.0000	 0.00071 	  31.0000	 0.00123 	   0.0930	 2.01809 	 0.000133	 0.00000 	 0.000133	 0.00000 	   1.5500	 0.04268 	   1.5500	 0.00211 
	  16	   0.3911	 0.04062 	   0.3911	 0.05064 	   0.5866	 0.05619 	  33.0000	 0.00070 	  33.0000	 0.00114 	   0.0990	 1.89888 	 0.000136	 0.00000 	 0.000136	 0.00000 	   1.6500	 0.04030 	   1.6500	 0.00350 
	  17	   0.4148	 0.04281 	   0.4148	 0.05303 	   0.6222	 0.05772 	  35.0000	 0.00070 	  35.0000	 0.00109 	   0.1050	 1.73653 	 0.000138	 0.00000 	 0.000138	 0.00000 	   1.7500	 0.04342 	   1.7500	 0.00389 
	  18	   0.4385	 0.04499 	   0.4385	 0.05543 	   0.6577	 0.05911 	  37.0000	 0.00072 	  37.0000	 0.00107 	   0.1110	 1.60499 	 0.000141	 0.00000 	 0.000141	 0.00000 	   1.8500	 0.04417 	   1.8500	 0.00693 
	  19	   0.4622	 0.04712 	   0.4622	 0.05786 	   0.6933	 0.06037 	  39.0000	 0.00072 	  39.0000	 0.00104 	   0.1170	 1.43568 	 0.000143	 0.00000 	 0.000143	 0.00000 	   1.9500	 0.04176 	   1.9500	 0.00847 
	  20	   0.4859	 0.04919 	   0.4859	 0.06035 	   0.7288	 0.06151 	  41.0000	 0.00072 	  41.0000	 0.00099 	   0.1230	 1.36201 	 0.000146	 0.00000 	 0.000146	 0.00000 	   2.0500	 0.04229 	   2.0500	 0.01067 
	  21	   0.5096	 0.05119 	   0.5096	 0.06289 	   0.7644	 0.06254 	  43.0000	 0.00072 	  43.0000	 0.00095 	   0.1290	 1.31137 	 0.000149	 0.00000 	 0.000149	 0.00000 	   2.1500	 0.04145 	   2.1500	 0.01402 
	  22	   0.5333	 0.05312 	   0.5333	 0.06545 	   0.8000	 0.06347 	  45.0000	 0.00072 	  45.0000	 0.00092 	   0.1350	 1.23368 	 0.000151	 0.00000 	 0.000151	 0.00000 	   2.2500	 0.04195 	   2.2500	 0.01638 
	  23	   0.5570	 0.05499 	   0.5570	 0.06800 	   0.8355	 0.06432 	  47.0000	 0.00072 	  47.0000	 0.00091 	   0.1410	 1.16912 	 0.000154	 0.00000 	 0.000154	 0.00000 	   2.3500	 0.04300 	   2.3500	 0.02029 
	  24	   0.5807	 0.05682 	   0.5807	 0.07050 	   0.8711	 0.06510 	  49.0000	 0.00074 	  49.0000	 0.00091 	   0.1470	 1.10375 	 0.000157	 0.00000 	 0.000157	 0.00000 	   2.4500	 0.04377 	   2.4500	 0.02480 
	  25	   0.6044	 0.05861 	   0.6044	 0.07293 	   0.9066	 0.06582 	  51.0000	 0.00076 	  51.0000	 0.00091 	   0.1530	 1.01534 	 0.000160	 0.00000 	 0.000160	 0.00000 	   2.5500	 0.03893 	   2.5500	 0.02807 
	  26	   0.6281	 0.06038 	   0.6281	 0.07529 	   0.9422	 0.06650 	  53.0000	 0.00077 	  53.0000	 0.00091 	   0.1590	 0.95694 	 0.000163	 0.00000 	 0.000163	 0.00000 	   2.6500	 0.04314 	   2.6500	 0.03232 
	  27	   0.6518	 0.06212 	   0.6518	 0.07755 	   0.9777	 0.06714 	  55.0000	 0.00078 	  55.0000	 0.00090 	   0.1650	 0.83103 	 0.000166	 0.00000 	 0.000166	 0.00000 	   2.7500	 0.03949 	   2.7500	 0.03802 
	  28	   0.6755	 0.06383 	   0.6755	 0.07973 	   1.0133	 0.06775 	  57.0000	 0.00080 	  57.0000	 0.00088 	   0.1710	 0.80906 	 0.000169	 0.00000 	 0.000169	 0.00000 	   2.8500	 0.04100 	   2.8500	 0.04120 
	  29	   0.6992	 0.06550 	   0.6992	 0.08183 	   1.0488	 0.06834 	  59.0000	 0.00080 	  59.0000	 0.00088 	   0.1770	 0.77718 	 0.000172	 0.00000 	 0.000172	 0.00000 	   2.9500	 0.03912 	   2.9500	 0.04536 
	  30	   0.7229	 0.06714 	   0.7229	 0.08384 	   1.0844	 0.06891 	  61.0000	 0.00080 	  61.0000	 0.00089 	   0.1830	 0.71101 	 0.000175	 0.00000 	 0.000175	 0.00000 	   3.0500	 0.03879 	   3.0500	 0.05112 
	  31	   0.7466	 0.06872 	   0.7466	 0.08578 	   1.1199	 0.06947 	  63.0000	 0.00080 	  63.0000	 0.00089 	   0.1890	 0.69440 	 0.000179	 0.00000 	 0.000179	 0.00000 	   3.1500	 0.04171 	   3.1500	 0.05304 
	  32	   0.7703	 0.07025 	   0.7703	 0.08765 	   1.1555	 0.07001 	  65.0000	 0.00081 	  65.0000	 0.00090 	   0.1950	 0.67404 	 0.000182	 0.00000 	 0.000182	 0.00000 	   3.2500	 0.04043 	   3.2500	 0.05971 
	  33	   0.7940	 0.07173 	   0.7940	 0.08945 	   1.1910	 0.07055 	  67.0000	 0.00083 	  67.0000	 0.00091 	   0.2010	 0.63385 	 0.000185	 0.00000 	 0.000185	 0.00000 	   3.3500	 0.03882 	   3.3500	 0.06327 
	  34	   0.8177	 0.07316 	   0.8177	 0.09119 	   1.2266	 0.07109 	  69.0000	 0.00085 	  69.0000	 0.00091 	   0.2070	 0.62206 	 0.000189	 0.00000 	 0.000189	 0.00000 	   3.4500	 0.04099 	   3.4500	 0.06569 
	  35	   0.8414	 0.07454 	   0.8414	 0.09287 	   1.2622	 0.07163 	  71.0000	 0.00086 	  71.0000	 0.00091 	   0.2130	 0.61215 	 0.000192	 0.00000 	 0.000192	 0.00000 	   3.5500	 0.04002 	   3.5500	 0.07175 
	  36	   0.8651	 0.07587 	   0.8651	 0.09449 	   1.2977	 0.07217 	  73.0000	 0.00087 	  73.0000	 0.00090 	   0.2190	 0.58054 	 0.000196	 0.00000 	 0.000196	 0.00000 	   3.6500	 0.03920 	   3.6500	 0.07581 
	  37	   0.8888	 0.07716 	   0.8888	 0.09605 	   1.3333	 0.07272 	  75.0000	 0.00088 	  75.0000	 0.00090 	   0.2250	 0.56313 	 0.000200	 0.00000 	 0.000200	 0.00000 	   3.7500	 0.03943 	   3.7500	 0.07634 
	  38	   0.9125	 0.07841 	   0.9125	 0.09755 	   1.3688	 0.07328 	  77.0000	 0.00088 	  77.0000	 0.00089 	   0.2310	 0.53902 	 0.000203	 0.00000 	 0.000203	 0.00000 	   3.8500	 0.03945 	   3.8500	 0.08637 
	  39	   0.9362	 0.07963 	   0.9362	 0.09899 	   1.4044	 0.07385 	  79.0000	 0.00087 	  79.0000	 0.00088 	   0.2370	 0.54223 	 0.000207	 0.00000 	 0.000207	 0.00000 	   3.9500	 0.03810 	   3.9500	 0.08494 
	  40	   0.9599	 0.08081 	   0.9599	 0.10036 	   1.4399	 0.07444 	  81.0000	 0.00087 	  81.0000	 0.00087 	   0.2430	 0.48865 	 0.000211	 0.00000 	 0.000211	 0.00000 	   4.0500	 0.03962 	   4.0500	 0.09058 
	  41	   0.9836	 0.08195 	   0.9836	 0.10166 	   1.4755	 0.07504 	  83.0000	 0.00086 	  83.0000	 0.00087 	   0.2490	 0.45489 	 0.000215	 0.00000 	 0.000215	 0.00000 	   4.1500	 0.03744 	   4.1500	 0.09284 
	  42	   1.0074	 0.08307 	   1.0074	 0.10290 	   1.5110	 0.07565 	  85.0000	 0.00085 	  85.0000	 0.00087 	   0.2550	 0.46374 	 0.000219	 0.00000 	 0.000219	 0.00000 	   4.2500	 0.03781 	   4.2500	 0.09278 
	  43	   1.0311	 0.08415 	   1.0311	 0.10407 	   1.5466	 0.07629 	  87.0000	 0.00085 	  87.0000	 0.00087 	   0.2610	 0.45945 	 0.000223	 0.00000 	 0.000223	 0.00000 	   4.3500	 0.03675 	   4.3500	 0.09664 
	  44	   1.0548	 0.08520 	   1.0548	 0.10517 	   1.5821	 0.07694 	  89.0000	 0.00085 	  89.0000	 0.00087 	   0.2670	 0.45865 	 0.000227	 0.00000 	 0.000227	 0.00000 	   4.4500	 0.03715 	   4.4500	 0.10054 
	  45	   1.0785	 0.08621 	   1.0785	 0.10620 	   1.6177	 0.07760 	  91.0000	 0.00085 	  91.0000	 0.00086 	   0.2730	 0.47606 	 0.000231	 0.00000 	 0.000231	 0.00000 	   4.5500	 0.03720 	   4.5500	 0.10255 
	  46	   1.1022	 0.08719 	   1.1022	 0.10717 	   1.6532	 0.07829 	  93.0000	 0.00086 	  93.0000	 0.00086 	   0.2790	 0.46025 	 0.000236	 0.00000 	 0.000236	 0.00000 	   4.6500	 0.03623 	   4.6500	 0.10437 
	  47	   1.1259	 0.08814 	   1.1259	 0.10808 	   1.6888	 0.07899 	  95.0000	 0.00087 	  95.0000	 0.00086 	   0.2850	 0.42837 	 0.000240	 0.00000 	 0.000240	 0.00000 	   4.7500	 0.03359 	   4.7500	 0.10590 
	  48	   1.1496	 0.08905 	   1.1496	 0.10892 	   1.7243	 0.07971 	  97.0000	 0.00087 	  97.0000	 0.00085 	   0.2910	 0.43266 	 0.000244	 0.00000 	 0.000244	 0.00000 	   4.8500	 0.03609 	   4.8500	 0.10805 
	  49	   1.1733	 0.08993 	   1.1733	 0.10970 	   1.7599	 0.08045 	  99.0000	 0.00088 	  99.0000	 0.00085 	   0.2970	 0.40212 	 0.000249	 0.00000 	 0.000249	 0.00000 	   4.9500	 0.03596 	   4.9500	 0.10556 
	  50	   1.1970	 0.09077 	   1.1970	 0.11043 	   1.7955	 0.08120 	 101.0000	 0.00087 	 101.0000	 0.00085 	   0.3030	 0.40426 	 0.000254	 0.00000 	 0.000254	 0.00000 	   5.0500	 0.03480 	   5.0500	 0.11065 
	  51	   1.2207	 0.09157 	   1.2207	 0.11110 	   1.8310	 0.08198 	 103.0000	 0.00087 	 103.0000	 0.00086 	   0.3090	 0.41739 	 0.000258	 0.00000 	 0.000258	 0.00000 	   5.1500	 0.03531 	   5.1500	 0.11154 
	  52	   1.2444	 0.09235 	   1.2444	 0.11171 	   1.8666	 0.08277 	 105.0000	 0.00087 	 105.0000	 0.00087 	   0.3150	 0.41016 	 0.000263	 0.00000 	 0.000263	 0.00000 	   5.2500	 0.03494 	   5.2500	 0.10964 
	  53	   1.2681	 0.09308 	   1.2681	 0.11228 	   1.9021	 0.08357 	 107.0000	 0.00087 	 107.0000	 0.00087 	   0.3210	 0.40292 	 0.000268	 0.00000 	 0.000268	 0.00000 	   5.3500	 0.03353 	   5.3500	 0.11096 
	  54	   1.2918	 0.09378 	   1.2918	 0.11280 	   1.9377	 0.08440 	 109.0000	 0.00088 	 109.0000	 0.00087 	   0.3270	 0.43132 	 0.000273	 0.00000 	 0.000273	 0.00000 	   5.4500	 0.03544 	   5.4500	 0.11134 
	  55	   1.3155	 0.09445 	   1.3155	 0.11327 	   1.9732	 0.08524 	 111.0000	 0.00089 	 111.0000	 0.00087 	   0.3330	 0.42489 	 0.000278	 0.00000 	 0.000278	 0.00000 	   5.5500	 0.03212 	   5.5500	 0.11305 
	  56	   1.3392	 0.09508 	   1.3392	 0.11369 	   2.0088	 0.08609 	 113.0000	 0.00089 	 113.0000	 0.00087 	   0.3390	 0.41551 	 0.000283	 0.00000 	 0.000283	 0.00000 	   5.6500	 0.03308 	   5.6500	 0.11088 
	  57	   1.3629	 0.09569 	   1.3629	 0.11407 	   2.0443	 0.08696 	 115.0000	 0.00088 	 115.0000	 0.00087 	   0.3450	 0.41176 	 0.000288	 0.00000 	 0.000288	 0.00000 	   5.7500	 0.03136 	   5.7500	 0.10971 
	  58	   1.3866	 0.09625 	   1.3866	 0.11441 	   2.0799	 0.08785 	 117.0000	 0.00088 	 117.0000	 0.00087 	   0.3510	 0.39221 	 0.000294	 0.00000 	 0.000294	 0.00000 	   5.8500	 0.03187 	   5.8500	 0.11200 
	  59	   1.4103	 0.09679 	   1.4103	 0.11470 	   2.1154	 0.08874 	 119.0000	 0.00087 	 119.0000	 0.00087 	   0.3570	 0.39435 	 0.000299	 0.00000 	 0.000299	 0.00000 	   5.9500	 0.03250 	   5.9500	 0.11147 
	  60	   1.4340	 0.09729 	   1.4340	 0.11495 	   2.1510	 0.08965 	 121.0000	 0.00087 	 121.0000	 0.00087 	   0.3630	 0.37988 	 0.000305	 0.00000 	 0.000305	 0.00000 	   6.0500	 0.03260 	   6.0500	 0.10966 
	  61	   1.4577	 0.09776 	   1.4577	 0.11516 	   2.1865	 0.09057 	 123.0000	 0.00088 	 123.0000	 0.00086 	   0.3690	 0.38444 	 0.000310	 0.00000 	 0.000310	 0.00000 	   6.1500	 0.03109 	   6.1500	 0.11136 
	  62	   1.4814	 0.09820 	   1.4814	 0.11533 	   2.2221	 0.09149 	 125.0000	 0.00088 	 125.0000	 0.00086 	   0.3750	 0.37881 	 0.000316	 0.00000 	 0.000316	 0.00000 	   6.2500	 0.03081 	   6.2500	 0.10668 
	  63	   1.5051	 0.09861 	   1.5051	 0.11546 	   2.2577	 0.09242 	 127.0000	 0.00088 	 127.0000	 0.00086 	   0.3810	 0.40801 	 0.000322	 0.00000 	 0.000322	 0.00000 	   6.3500	 0.03128 	   6.3500	 0.10797 
	  64	   1.5288	 0.09899 	   1.5288	 0.11555 	   2.2932	 0.09336 	 129.0000	 0.00089 	 129.0000	 0.00086 	   0.3870	 0.39140 	 0.000328	 0.00000 	 0.000328	 0.00000 	   6.4500	 0.03049 	   6.4500	 0.10445 
	  65	   1.5525	 0.09934 	   1.5525	 0.11559 	   2.3288	 0.09430 	 131.0000	 0.00089 	 131.0000	 0.00086 	   0.3930	 0.39167 	 0.000334	 0.00000 	 0.000334	 0.00000 	   6.5500	 0.03028 	   6.5500	 0.10715 
	  66	   1.5762	 0.09966 	   1.5762	 0.11560 	   2.3643	 0.09524 	 133.0000	 0.00089 	 133.0000	 0.00086 	   0.3990	 0.39221 	 0.000340	 0.00000 	 0.000340	 0.00000 	   6.6500	 0.03109 	   6.6500	 0.10578 
	  67	   1.5999	 0.09994 	   1.5999	 0.11556 	   2.3999	 0.09619 	 135.0000	 0.00089 	 135.0000	 0.00086 	   0.4050	 0.38095 	 0.000347	 0.00000 	 0.000347	 0.00000 	   6.7500	 0.02961 	   6.7500	 0.10644 
	  68	   1.6236	 0.10020 	   1.6236	 0.11549 	   2.4354	 0.09713 	 137.0000	 0.00088 	 137.0000	 0.00086 	   0.4110	 0.38176 	 0.000353	 0.00000 	 0.000353	 0.00000 	   6.8500	 0.02834 	   6.8500	 0.10570 
	  69	   1.6473	 0.10044 	   1.6473	 0.11538 	   2.4710	 0.09808 	 139.0000	 0.00088 	 139.0000	 0.00086 	   0.4170	 0.37640 	 0.000360	 0.00000 	 0.000360	 0.00000 	   6.9500	 0.02850 	   6.9500	 0.10506 
	  70	   1.6710	 0.10064 	   1.6710	 0.11523 	   2.5065	 0.09902 	 141.0000	 0.00088 	 141.0000	 0.00085 	   0.4230	 0.36595 	 0.000366	 0.00000 	 0.000366	 0.00000 	   7.0500	 0.02871 	   7.0500	 0.10266 
	  71	   1.6947	 0.10082 	   1.6947	 0.11504 	   2.5421	 0.09996 	 143.0000	 0.00087 	 143.0000	 0.00084 	   0.4290	 0.37667 	 0.000373	 0.00000 	 0.000373	 0.00000 	   7.1500	 0.02953 	   7.1500	 0.10088 
	  72	   1.7184	 0.10097 	   1.7184	 0.11482 	   2.5776	 0.10089 	 145.0000	 0.00087 	 145.0000	 0.00084 	   0.4350	 0.37372 	 0.000380	 0.00000 	 0.000380	 0.00000 	   7.2500	 0.02750 	   7.2500	 0.09590 
	  73	   1.7421	 0.10110 	   1.7421	 0.11457 	   2.6132	 0.10181 	 147.0000	 0.00087 	 147.0000	 0.00084 	   0.4410	 0.37774 	 0.000387	 0.00000 	 0.000387	 0.00000 	   7.3500	 0.02837 	   7.3500	 0.09911 
	  74	   1.7658	 0.10121 	   1.7658	 0.11428 	   2.6487	 0.10273 	 149.0000	 0.00086 	 149.0000	 0.00084 	   0.4470	 0.37024 	 0.000394	 0.00000 	 0.000394	 0.00000 	   7.4500	 0.02906 	   7.4500	 0.09656 
	  75	   1.7895	 0.10129 	   1.7895	 0.11396 	   2.6843	 0.10365 	 151.0000	 0.00086 	 151.0000	 0.00084 	   0.4530	 0.40507 	 0.000402	 0.00000 	 0.000402	 0.00000 	   7.5500	 0.02723 	   7.5500	 0.09627 
	  76	   1.8132	 0.10135 	   1.8132	 0.11361 	   2.7198	 0.10455 	 153.0000	 0.00085 	 153.0000	 0.00085 	   0.4590	 0.37506 	 0.000409	 0.00000 	 0.000409	 0.00000 	   7.6500	 0.02837 	   7.6500	 0.09431 
	  77	   1.8369	 0.10138 	   1.8369	 0.11323 	   2.7554	 0.10544 	 155.0000	 0.00085 	 155.0000	 0.00085 	   0.4650	 0.38283 	 0.000417	 0.00000 	 0.000417	 0.00000 	   7.7500	 0.02782 	   7.7500	 0.09003 
	  78	   1.8606	 0.10140 	   1.8606	 0.11282 	   2.7910	 0.10632 	 157.0000	 0.00085 	 157.0000	 0.00084 	   0.4710	 0.41203 	 0.000425	 0.00000 	 0.000425	 0.00000 	   7.8500	 0.02797 	   7.8500	 0.08979 
	  79	   1.8843	 0.10140 	   1.8843	 0.11239 	   2.8265	 0.10719 	 159.0000	 0.00085 	 159.0000	 0.00084 	   0.4770	 0.40212 	 0.000433	 0.00000 	 0.000433	 0.00000 	   7.9500	 0.02623 	   7.9500	 0.09112 
	  80	   1.9080	 0.10137 	   1.9080	 0.11193 	   2.8621	 0.10804 	 161.0000	 0.00085 	 161.0000	 0.00083 	   0.4830	 0.38337 	 0.000441	 0.00000 	 0.000441	 0.00000 	   8.0500	 0.02744 	   8.0500	 0.08514 
	  81	   1.9317	 0.10133 	   1.9317	 0.11145 	   2.8976	 0.10888 	 163.0000	 0.00085 	 163.0000	 0.00083 	   0.4890	 0.40239 	 0.000449	 0.00000 	 0.000449	 0.00000 	   8.1500	 0.02614 	   8.1500	 0.08612 
	  82	   1.9554	 0.10127 	   1.9554	 0.11095 	   2.9332	 0.10971 	 165.0000	 0.00084 	 165.0000	 0.00083 	   0.4950	 0.38203 	 0.000457	 0.00000 	 0.000457	 0.00000 	   8.2500	 0.02697 	   8.2500	 0.08431 
	  83	   1.9791	 0.10120 	   1.9791	 0.11043 	   2.9687	 0.11052 	 167.0000	 0.00083 	 167.0000	 0.00083 	   0.5010	 0.38363 	 0.000466	 0.00000 	 0.000466	 0.00000 	   8.3500	 0.02657 	   8.3500	 0.08460 
	  84	   2.0029	 0.10111 	   2.0029	 0.10989 	   3.0043	 0.11131 	 169.0000	 0.00083 	 169.0000	 0.00083 	   0.5070	 0.40346 	 0.000474	 0.00000 	 0.000474	 0.00000 	   8.4500	 0.02443 	   8.4500	 0.08212 
	  85	   2.0266	 0.10100 	   2.0266	 0.10934 	   3.0398	 0.11208 	 171.0000	 0.00082 	 171.0000	 0.00083 	   0.5130	 0.36086 	 0.000483	 0.00000 	 0.000483	 0.00000 	   8.5500	 0.02646 	   8.5500	 0.08019 
	  86	   2.0503	 0.10088 	   2.0503	 0.10877 	   3.0754	 0.11284 	 173.0000	 0.00081 	 173.0000	 0.00083 	   0.5190	 0.36568 	 0.000492	 0.00000 	 0.000492	 0.00000 	   8.6500	 0.02517 	   8.6500	 0.07918 
	  87	   2.0740	 0.10074 	   2.0740	 0.10819 	   3.1109	 0.11358 	 175.0000	 0.00081 	 175.0000	 0.00083 	   0.5250	 0.36810 	 0.000501	 0.00000 	 0.000501	 0.00000 	   8.7500	 0.02530 	   8.7500	 0.07908 
	  88	   2.0977	 0.10059 	   2.0977	 0.10760 	   3.1465	 0.11429 	 177.0000	 0.00081 	 177.0000	 0.00082 	   0.5310	 0.37613 	 0.000511	 0.00000 	 0.000511	 0.00000 	   8.8500	 0.02525 	   8.8500	 0.07817 
	  89	   2.1214	 0.10042 	   2.1214	 0.10700 	   3.1820	 0.11499 	 179.0000	 0.00082 	 179.0000	 0.00082 	   0.5370	 0.38497 	 0.000520	 0.00000 	 0.000520	 0.00000 	   8.9500	 0.02525 	   8.9500	 0.07405 
	  90	   2.1451	 0.10024 	   2.1451	 0.10639 	   3.2176	 0.11566 	 181.0000	 0.00082 	 181.0000	 0.00082 	   0.5430	 0.36756 	 0.000530	 0.00000 	 0.000530	 0.00000 	   9.0500	 0.02477 	   9.0500	 0.07272 
	  91	   2.1688	 0.10005 	   2.1688	 0.10578 	   3.2532	 0.11632 	 183.0000	 0.00082 	 183.0000	 0.00082 	   0.5490	 0.36595 	 0.000540	 0.00000 	 0.000540	 0.00000 	   9.1500	 0.02562 	   9.1500	 0.07299 
	  92	   2.1925	 0.09985 	   2.1925	 0.10515 	   3.2887	 0.11695 	 185.0000	 0.00081 	 185.0000	 0.00082 	   0.5550	 0.36676 	 0.000550	 0.00000 	 0.000550	 0.00000 	   9.2500	 0.02512 	   9.2500	 0.07089 
	  93	   2.2162	 0.09963 	   2.2162	 0.10453 	   3.3243	 0.11755 	 187.0000	 0.00080 	 187.0000	 0.00082 	   0.5610	 0.33916 	 0.000560	 0.00000 	 0.000560	 0.00000 	   9.3500	 0.02426 	   9.3500	 0.07248 
	  94	   2.2399	 0.09940 	   2.2399	 0.10390 	   3.3598	 0.11813 	 189.0000	 0.00080 	 189.0000	 0.00081 	   0.5670	 0.36086 	 0.000570	 0.00000 	 0.000570	 0.00000 	   9.4500	 0.02414 	   9.4500	 0.06788 
	  95	   2.2636	 0.09916 	   2.2636	 0.10327 	   3.3954	 0.11869 	 191.0000	 0.00079 	 191.0000	 0.00081 	   0.5730	 0.35015 	 0.000581	 0.00000 	 0.000581	 0.00000 	   9.5500	 0.02406 	   9.5500	 0.06952 
	  96	   2.2873	 0.09891 	   2.2873	 0.10263 	   3.4309	 0.11922 	 193.0000	 0.00078 	 193.0000	 0.00081 	   0.5790	 0.34907 	 0.000592	 0.00000 	 0.000592	 0.00000 	   9.6500	 0.02442 	   9.6500	 0.06769 
	  97	   2.3110	 0.09865 	   2.3110	 0.10200 	   3.4665	 0.11973 	 195.0000	 0.00077 	 195.0000	 0.00081 	   0.5850	 0.34827 	 0.000603	 0.00000 	 0.000603	 0.00000 	   9.7500	 0.02377 	   9.7500	 0.06639 
	  98	   2.3347	 0.09838 	   2.3347	 0.10137 	   3.5020	 0.12021 	 197.0000	 0.00077 	 197.0000	 0.00081 	   0.5910	 0.34050 	 0.000614	 0.00000 	 0.000614	 0.00000 	   9.8500	 0.02374 	   9.8500	 0.06531 
	  99	   2.3584	 0.09810 	   2.3584	 0.10074 	   3.5376	 0.12067 	 199.0000	 0.00076 	 199.0000	 0.00081 	   0.5970	 0.32845 	 0.000625	 0.00000 	 0.000625	 0.00000 	   9.9500	 0.02329 	   9.9500	 0.06229 
	 100	   2.3821	 0.09781 	   2.3821	 0.10011 	   3.5731	 0.12109 	 201.0000	 0.00076 	 201.0000	 0.00080 	   0.6030	 0.34104 	 0.000637	 0.00000 	 0.000637	 0.00000 	  10.0500	 0.02347 	  10.0500	 0.05984 
	 101	   2.4058	 0.09751 	   2.4058	 0.09948 	   3.6087	 0.12150 	 203.0000	 0.00076 	 203.0000	 0.00080 	   0.6090	 0.33380 	 0.000649	 0.00000 	 0.000649	 0.00000 	  10.1500	 0.02337 	  10.1500	 0.06045 
	 102	   2.4295	 0.09721 	   2.4295	 0.09886 	   3.6442	 0.12187 	 205.0000	 0.00075 	 205.0000	 0.00080 	   0.6150	 0.33032 	 0.000661	 0.00000 	 0.000661	 0.00000 	  10.2500	 0.02427 	  10.2500	 0.05809 
	 103	   2.4532	 0.09689 	   2.4532	 0.09824 	   3.6798	 0.12221 	 207.0000	 0.00075 	 207.0000	 0.00080 	   0.6210	 0.30326 	 0.000673	 0.00000 	 0.000673	 0.00000 	  10.3500	 0.02382 	  10.3500	 0.05769 
	 104	   2.4769	 0.09657 	   2.4769	 0.09762 	   3.7153	 0.12253 	 209.0000	 0.00075 	 209.0000	 0.00080 	   0.6270	 0.32550 	 0.000685	 0.00000 	 0.000685	 0.00000 	  10.4500	 0.02270 	  10.4500	 0.05692 
	 105	   2.5006	 0.09624 	   2.5006	 0.09701 	   3.7509	 0.12282 	 211.0000	 0.00075 	 211.0000	 0.00079 	   0.6330	 0.31478 	 0.000698	 0.00000 	 0.000698	 0.00000 	  10.5500	 0.02303 	  10.5500	 0.05546 
	 106	   2.5243	 0.09591 	   2.5243	 0.09641 	   3.7865	 0.12308 	 213.0000	 0.00075 	 213.0000	 0.00079 	   0.6390	 0.32041 	 0.000711	 0.00000 	 0.000711	 0.00000 	  10.6500	 0.02268 	  10.6500	 0.05454 
	 107	   2.5480	 0.09556 	   2.5480	 0.09581 	   3.8220	 0.12331 	 215.0000	 0.00075 	 215.0000	 0.00079 	   0.6450	 0.30996 	 0.000724	 0.00000 	 0.000724	 0.00000 	  10.7500	 0.02323 	  10.7500	 0.05378 
	 108	   2.5717	 0.09521 	   2.5717	 0.09521 	   3.8576	 0.12351 	 217.0000	 0.00075 	 217.0000	 0.00078 	   0.6510	 0.29630 	 0.000738	 0.00000 	 0.000738	 0.00000 	  10.8500	 0.02141 	  10.8500	 0.05129 
	 109	   2.5954	 0.09486 	   2.5954	 0.09462 	   3.8931	 0.12369 	 219.0000	 0.00075 	 219.0000	 0.00078 	   0.6570	 0.28853 	 0.000752	 0.00000 	 0.000752	 0.00000 	  10.9500	 0.02189 	  10.9500	 0.04903 
	 110	   2.6191	 0.09450 	   2.6191	 0.09404 	   3.9287	 0.12383 	 221.0000	 0.00075 	 221.0000	 0.00078 	   0.6630	 0.29094 	 0.000766	 0.00000 	 0.000766	 0.00000 	  11.0500	 0.02138 	  11.0500	 0.04978 
	 111	   2.6428	 0.09414 	   2.6428	 0.09346 	   3.9642	 0.12395 	 223.0000	 0.00074 	 223.0000	 0.00077 	   0.6690	 0.30460 	 0.000780	 0.00000 	 0.000780	 0.00000 	  11.1500	 0.02221 	  11.1500	 0.04959 
	 112	   2.6665	 0.09377 	   2.6665	 0.09289 	   3.9998	 0.12404 	 225.0000	 0.00074 	 225.0000	 0.00077 	   0.6750	 0.28772 	 0.000794	 0.00000 	 0.000794	 0.00000 	  11.2500	 0.02307 	  11.2500	 0.04887 
	 113	   2.6902	 0.09339 	   2.6902	 0.09233 	   4.0353	 0.12410 	 227.0000	 0.00073 	 227.0000	 0.00077 	   0.6810	 0.29496 	 0.000809	 0.00000 	 0.000809	 0.00000 	  11.3500	 0.02263 	  11.3500	 0.04883 
	 114	   2.7139	 0.09302 	   2.7139	 0.09177 	   4.0709	 0.12413 	 229.0000	 0.00073 	 229.0000	 0.00077 	   0.6870	 0.26388 	 0.000824	 0.00000 	 0.000824	 0.00000 	  11.4500	 0.02066 	  11.4500	 0.04340 
	 115	   2.7376	 0.09264 	   2.7376	 0.09121 	   4.1064	 0.12414 	 231.0000	 0.00073 	 231.0000	 0.00077 	   0.6930	 0.27487 	 0.000839	 0.00000 	 0.000839	 0.00000 	  11.5500	 0.02204 	  11.5500	 0.04498 
	 116	   2.7613	 0.09226 	   2.7613	 0.09066 	   4.1420	 0.12411 	 233.0000	 0.00072 	 233.0000	 0.00077 	   0.6990	 0.28103 	 0.000855	 0.00000 	 0.000855	 0.00000 	  11.6500	 0.02122 	  11.6500	 0.04578 
	 117	   2.7850	 0.09187 	   2.7850	 0.09012 	   4.1775	 0.12406 	 235.0000	 0.00072 	 235.0000	 0.00077 	   0.7050	 0.28022 	 0.000871	 0.00000 	 0.000871	 0.00000 	  11.7500	 0.02024 	  11.7500	 0.04525 
	 118	   2.8087	 0.09148 	   2.8087	 0.08958 	   4.2131	 0.12398 	 237.0000	 0.00072 	 237.0000	 0.00076 	   0.7110	 0.26602 	 0.000887	 0.00000 	 0.000887	 0.00000 	  11.8500	 0.01985 	  11.8500	 0.04509 
	 119	   2.8324	 0.09109 	   2.8324	 0.08905 	   4.2487	 0.12388 	 239.0000	 0.00072 	 239.0000	 0.00076 	   0.7170	 0.27299 	 0.000904	 0.00000 	 0.000904	 0.00000 	  11.9500	 0.02091 	  11.9500	 0.04017 
	 120	   2.8561	 0.09070 	   2.8561	 0.08852 	   4.2842	 0.12375 	 241.0000	 0.00072 	 241.0000	 0.00075 	   0.7230	 0.27942 	 0.000920	 0.00000 	 0.000920	 0.00000 	  12.0500	 0.01982 	  12.0500	 0.04208 
	 121	   2.8798	 0.09031 	   2.8798	 0.08800 	   4.3198	 0.12359 	 243.0000	 0.00071 	 243.0000	 0.00075 	   0.7290	 0.25906 	 0.000938	 0.00000 	 0.000938	 0.00000 	  12.1500	 0.02032 	  12.1500	 0.04203 
	 122	   2.9035	 0.08991 	   2.9035	 0.08748 	   4.3553	 0.12340 	 245.0000	 0.00071 	 245.0000	 0.00074 	   0.7350	 0.26093 	 0.000955	 0.00000 	 0.000955	 0.00000 	  12.2500	 0.02207 	  12.2500	 0.03945 
	 123	   2.9272	 0.08952 	   2.9272	 0.08697 	   4.3909	 0.12319 	 247.0000	 0.00071 	 247.0000	 0.00074 	   0.7410	 0.24727 	 0.000973	 0.00000 	 0.000973	 0.00000 	  12.3500	 0.02043 	  12.3500	 0.03903 
	 124	   2.9509	 0.08912 	   2.9509	 0.08646 	   4.4264	 0.12296 	 249.0000	 0.00071 	 249.0000	 0.00073 	   0.7470	 0.24486 	 0.000991	 0.00000 	 0.000991	 0.00000 	  12.4500	 0.02040 	  12.4500	 0.03750 
	 125	   2.9746	 0.08872 	   2.9746	 0.08595 	   4.4620	 0.12270 	 251.0000	 0.00071 	 251.0000	 0.00073 	   0.7530	 0.26683 	 0.001009	 0.00000 	 0.001009	 0.00000 	  12.5500	 0.02041 	  12.5500	 0.03641 
	 126	   2.9984	 0.08833 	   2.9984	 0.08546 	   4.4975	 0.12242 	 253.0000	 0.00071 	 253.0000	 0.00072 	   0.7590	 0.25745 	 0.001028	 0.00000 	 0.001028	 0.00000 	  12.6500	 0.02029 	  12.6500	 0.03673 
	 127	   3.0221	 0.08793 	   3.0221	 0.08496 	   4.5331	 0.12211 	 255.0000	 0.00071 	 255.0000	 0.00072 	   0.7650	 0.24111 	 0.001047	 0.00000 	 0.001047	 0.00000 	  12.7500	 0.01955 	  12.7500	 0.03461 
	 128	   3.0458	 0.08753 	   3.0458	 0.08447 	   4.5686	 0.12178 	 257.0000	 0.00071 	 257.0000	 0.00071 	   0.7710	 0.23950 	 0.001067	 0.00000 	 0.001067	 0.00000 	  12.8500	 0.01913 	  12.8500	 0.03474 
	 129	   3.0695	 0.08713 	   3.0695	 0.08398 	   4.6042	 0.12143 	 259.0000	 0.00071 	 259.0000	 0.00071 	   0.7770	 0.23361 	 0.001086	 0.00000 	 0.001086	 0.00000 	  12.9500	 0.01930 	  12.9500	 0.03517 
	 130	   3.0932	 0.08674 	   3.0932	 0.08350 	   4.6397	 0.12105 	 261.0000	 0.00070 	 261.0000	 0.00071 	   0.7830	 0.24031 	 0.001107	 0.00000 	 0.001107	 0.00000 	  13.0500	 0.01958 	  13.0500	 0.03467 
	 131	   3.1169	 0.08634 	   3.1169	 0.08302 	   4.6753	 0.12066 	 263.0000	 0.00070 	 263.0000	 0.00071 	   0.7890	 0.22584 	 0.001127	 0.00000 	 0.001127	 0.00000 	  13.1500	 0.01918 	  13.1500	 0.03368 
	 132	   3.1406	 0.08594 	   3.1406	 0.08254 	   4.7108	 0.12024 	 265.0000	 0.00070 	 265.0000	 0.00071 	   0.7950	 0.21754 	 0.001148	 0.00000 	 0.001148	 0.00000 	  13.2500	 0.02045 	  13.2500	 0.03192 
	 133	   3.1643	 0.08555 	   3.1643	 0.08207 	   4.7464	 0.11980 	 267.0000	 0.00070 	 267.0000	 0.00071 	   0.8010	 0.23950 	 0.001169	 0.00000 	 0.001169	 0.00000 	  13.3500	 0.01958 	  13.3500	 0.03417 
	 134	   3.1880	 0.08515 	   3.1880	 0.08161 	   4.7820	 0.11934 	 269.0000	 0.00070 	 269.0000	 0.00071 	   0.8070	 0.22691 	 0.001191	 0.00000 	 0.001191	 0.00000 	  13.4500	 0.01884 	  13.4500	 0.03117 
	 135	   3.2117	 0.08476 	   3.2117	 0.08114 	   4.8175	 0.11887 	 271.0000	 0.00070 	 271.0000	 0.00070 	   0.8130	 0.22772 	 0.001213	 0.00000 	 0.001213	 0.00000 	  13.5500	 0.01905 	  13.5500	 0.03035 
	 136	   3.2354	 0.08436 	   3.2354	 0.08068 	   4.8531	 0.11837 	 273.0000	 0.00070 	 273.0000	 0.00070 	   0.8190	 0.21298 	 0.001236	 0.00000 	 0.001236	 0.00000 	  13.6500	 0.01913 	  13.6500	 0.02868 
	 137	   3.2591	 0.08397 	   3.2591	 0.08022 	   4.8886	 0.11786 	 275.0000	 0.00070 	 275.0000	 0.00070 	   0.8250	 0.22986 	 0.001259	 0.00000 	 0.001259	 0.00000 	  13.7500	 0.01908 	  13.7500	 0.02964 
	 138	   3.2828	 0.08358 	   3.2828	 0.07977 	   4.9242	 0.11733 	 277.0000	 0.00070 	 277.0000	 0.00069 	   0.8310	 0.21995 	 0.001282	 0.00000 	 0.001282	 0.00000 	  13.8500	 0.01837 	  13.8500	 0.02901 
	 139	   3.3065	 0.08319 	   3.3065	 0.07932 	   4.9597	 0.11678 	 279.0000	 0.00070 	 279.0000	 0.00069 	   0.8370	 0.21218 	 0.001306	 0.00000 	 0.001306	 0.00000 	  13.9500	 0.01847 	  13.9500	 0.02887 
	 140	   3.3302	 0.08280 	   3.3302	 0.07887 	   4.9953	 0.11621 	 281.0000	 0.00070 	 281.0000	 0.00068 	   0.8430	 0.19959 	 0.001330	 0.00000 	 0.001330	 0.00000 	  14.0500	 0.01895 	  14.0500	 0.02784 
	 141	   3.3539	 0.08241 	   3.3539	 0.07843 	   5.0308	 0.11563 	 283.0000	 0.00069 	 283.0000	 0.00067 	   0.8490	 0.19235 	 0.001355	 0.00000 	 0.001355	 0.00000 	  14.1500	 0.01860 	  14.1500	 0.02636 
	 142	   3.3776	 0.08202 	   3.3776	 0.07799 	   5.0664	 0.11503 	 285.0000	 0.00069 	 285.0000	 0.00067 	   0.8550	 0.21459 	 0.001380	 0.00000 	 0.001380	 0.00000 	  14.2500	 0.01905 	  14.2500	 0.02628 
	 143	   3.4013	 0.08164 	   3.4013	 0.07755 	   5.1019	 0.11442 	 287.0000	 0.00068 	 287.0000	 0.00067 	   0.8610	 0.21352 	 0.001406	 0.00000 	 0.001406	 0.00000 	  14.3500	 0.01847 	  14.3500	 0.02672 
	 144	   3.4250	 0.08125 	   3.4250	 0.07712 	   5.1375	 0.11380 	 289.0000	 0.00068 	 289.0000	 0.00066 	   0.8670	 0.20735 	 0.001432	 0.00000 	 0.001432	 0.00000 	  14.4500	 0.01744 	  14.4500	 0.02535 
	 145	   3.4487	 0.08087 	   3.4487	 0.07669 	   5.1730	 0.11316 	 291.0000	 0.00067 	 291.0000	 0.00066 	   0.8730	 0.21164 	 0.001459	 0.00000 	 0.001459	 0.00000 	  14.5500	 0.01773 	  14.5500	 0.02517 
	 146	   3.4724	 0.08049 	   3.4724	 0.07626 	   5.2086	 0.11250 	 293.0000	 0.00067 	 293.0000	 0.00066 	   0.8790	 0.20200 	 0.001486	 0.00000 	 0.001486	 0.00000 	  14.6500	 0.01779 	  14.6500	 0.02495 
	 147	   3.4961	 0.08011 	   3.4961	 0.07584 	   5.2442	 0.11184 	 295.0000	 0.00066 	 295.0000	 0.00066 	   0.8850	 0.19637 	 0.001514	 0.00000 	 0.001514	 0.00000 	  14.7500	 0.01807 	  14.7500	 0.02348 
	 148	   3.5198	 0.07973 	   3.5198	 0.07542 	   5.2797	 0.11116 	 297.0000	 0.00066 	 297.0000	 0.00065 	   0.8910	 0.19825 	 0.001542	 0.00000 	 0.001542	 0.00000 	  14.8500	 0.01831 	  14.8500	 0.02283 
	 149	   3.5435	 0.07935 	   3.5435	 0.07501 	   5.3153	 0.11047 	 299.0000	 0.00065 	 299.0000	 0.00065 	   0.8970	 0.20441 	 0.001570	 0.00000 	 0.001570	 0.00000 	  14.9500	 0.01754 	  14.9500	 0.02291 
	 150	   3.5672	 0.07897 	   3.5672	 0.07459 	   5.3508	 0.10977 	 301.0000	 0.00065 	 301.0000	 0.00065 	   0.9030	 0.19075 	 0.001600	 0.00000 	 0.001600	 0.00000 	  15.0500	 0.01696 	  15.0500	 0.02310 
	 151	   3.5909	 0.07860 	   3.5909	 0.07418 	   5.3864	 0.10905 	 303.0000	 0.00065 	 303.0000	 0.00065 	   0.9090	 0.19450 	 0.001629	 0.00000 	 0.001629	 0.00000 	  15.1500	 0.01667 	  15.1500	 0.02228 
	 152	   3.6146	 0.07822 	   3.6146	 0.07378 	   5.4219	 0.10833 	 305.0000	 0.00064 	 305.0000	 0.00065 	   0.9150	 0.19235 	 0.001660	 0.00000 	 0.001660	 0.00000 	  15.2500	 0.01804 	  15.2500	 0.02131 
	 153	   3.6383	 0.07785 	   3.6383	 0.07337 	   5.4575	 0.10760 	 307.0000	 0.00064 	 307.0000	 0.00064 	   0.9210	 0.16797 	 0.001690	 0.00000 	 0.001690	 0.00000 	  15.3500	 0.01760 	  15.3500	 0.02107 
	 154	   3.6620	 0.07748 	   3.6620	 0.07298 	   5.4930	 0.10686 	 309.0000	 0.00064 	 309.0000	 0.00064 	   0.9270	 0.18432 	 0.001722	 0.00000 	 0.001722	 0.00000 	  15.4500	 0.01685 	  15.4500	 0.02337 
	 155	   3.6857	 0.07711 	   3.6857	 0.07258 	   5.5286	 0.10611 	 311.0000	 0.00064 	 311.0000	 0.00063 	   0.9330	 0.17387 	 0.001754	 0.00000 	 0.001754	 0.00000 	  15.5500	 0.01794 	  15.5500	 0.02056 
	 156	   3.7094	 0.07674 	   3.7094	 0.07219 	   5.5641	 0.10535 	 313.0000	 0.00064 	 313.0000	 0.00063 	   0.9390	 0.17949 	 0.001786	 0.00000 	 0.001786	 0.00000 	  15.6500	 0.01828 	  15.6500	 0.02057 
	 157	   3.7331	 0.07638 	   3.7331	 0.07180 	   5.5997	 0.10458 	 315.0000	 0.00064 	 315.0000	 0.00062 	   0.9450	 0.17146 	 0.001820	 0.00000 	 0.001820	 0.00000 	  15.7500	 0.01583 	  15.7500	 0.02069 
	 158	   3.7568	 0.07601 	   3.7568	 0.07141 	   5.6352	 0.10381 	 317.0000	 0.00064 	 317.0000	 0.00062 	   0.9510	 0.16851 	 0.001854	 0.00000 	 0.001854	 0.00000 	  15.8500	 0.01742 	  15.8500	 0.02016 
	 159	   3.7805	 0.07565 	   3.7805	 0.07103 	   5.6708	 0.10303 	 319.0000	 0.00063 	 319.0000	 0.00061 	   0.9570	 0.17387 	 0.001888	 0.00000 	 0.001888	 0.00000 	  15.9500	 0.01659 	  15.9500	 0.01959 
	 160	   3.8042	 0.07529 	   3.8042	 0.07065 	   5.7063	 0.10224 	 321.0000	 0.00063 	 321.0000	 0.00061 	   0.9630	 0.18056 	 0.001923	 0.00000 	 0.001923	 0.00000 	  16.0500	 0.01633 	  16.0500	 0.01763 
	 161	   3.8279	 0.07493 	   3.8279	 0.07028 	   5.7419	 0.10145 	 323.0000	 0.00063 	 323.0000	 0.00061 	   0.9690	 0.16449 	 0.001959	 0.00000 	 0.001959	 0.00000 	  16.1500	 0.01717 	  16.1500	 0.01767 
	 162	   3.8516	 0.07457 	   3.8516	 0.06990 	   5.7775	 0.10065 	 325.0000	 0.00063 	 325.0000	 0.00060 	   0.9750	 0.16958 	 0.001995	 0.00000 	 0.001995	 0.00000 	  16.2500	 0.01664 	  16.2500	 0.01784 
	 163	   3.8753	 0.07422 	   3.8753	 0.06953 	   5.8130	 0.09985 	 327.0000	 0.00063 	 327.0000	 0.00060 	   0.9810	 0.16074 	 0.002032	 0.00000 	 0.002032	 0.00000 	  16.3500	 0.01578 	  16.3500	 0.01779 
	 164	   3.8990	 0.07386 	   3.8990	 0.06917 	   5.8486	 0.09904 	 329.0000	 0.00063 	 329.0000	 0.00060 	   0.9870	 0.16878 	 0.002070	 0.00000 	 0.002070	 0.00000 	  16.4500	 0.01651 	  16.4500	 0.01765 
	 165	   3.9227	 0.07351 	   3.9227	 0.06881 	   5.8841	 0.09822 	 331.0000	 0.00063 	 331.0000	 0.00060 	   0.9930	 0.15886 	 0.002109	 0.00000 	 0.002109	 0.00000 	  16.5500	 0.01746 	  16.5500	 0.01799 
	 166	   3.9464	 0.07316 	   3.9464	 0.06845 	   5.9197	 0.09741 	 333.0000	 0.00064 	 333.0000	 0.00060 	   0.9990	 0.15672 	 0.002148	 0.00000 	 0.002148	 0.00000 	  16.6500	 0.01654 	  16.6500	 0.01657 
	 167	   3.9701	 0.07281 	   3.9701	 0.06809 	   5.9552	 0.09659 	 335.0000	 0.00064 	 335.0000	 0.00059 	   1.0050	 0.16154 	 0.002188	 0.00000 	 0.002188	 0.00000 	  16.7500	 0.01525 	  16.7500	 0.01662 
	 168	   3.9939	 0.07246 	   3.9939	 0.06774 	   5.9908	 0.09576 	 337.0000	 0.00064 	 337.0000	 0.00059 	   1.0110	 0.15565 	 0.002228	 0.00000 	 0.002228	 0.00000 	  16.8500	 0.01683 	  16.8500	 0.01628 
	 169	   4.0176	 0.07212 	   4.0176	 0.06739 	   6.0263	 0.09494 	 339.0000	 0.00064 	 339.0000	 0.00059 	   1.0170	 0.15351 	 0.002270	 0.00000 	 0.002270	 0.00000 	  16.9500	 0.01588 	  16.9500	 0.01646 
	 170	   4.0413	 0.07177 	   4.0413	 0.06704 	   6.0619	 0.09411 	 341.0000	 0.00063 	 341.0000	 0.00059 	   1.0230	 0.14788 	 0.002312	 0.00000 	 0.002312	 0.00000 	  17.0500	 0.01675 	  17.0500	 0.01532 
	 171	   4.0650	 0.07143 	   4.0650	 0.06670 	   6.0974	 0.09328 	 343.0000	 0.00063 	 343.0000	 0.00059 	   1.0290	 0.15244 	 0.002355	 0.00000 	 0.002355	 0.00000 	  17.1500	 0.01580 	  17.1500	 0.01585 
	 172	   4.0887	 0.07109 	   4.0887	 0.06636 	   6.1330	 0.09244 	 345.0000	 0.00063 	 345.0000	 0.00059 	   1.0350	 0.15511 	 0.002399	 0.00000 	 0.002399	 0.00000 	  17.2500	 0.01681 	  17.2500	 0.01496 
	 173	   4.1124	 0.07075 	   4.1124	 0.06603 	   6.1685	 0.09161 	 347.0000	 0.00063 	 347.0000	 0.00059 	   1.0410	 0.15431 	 0.002443	 0.00000 	 0.002443	 0.00000 	  17.3500	 0.01604 	  17.3500	 0.01485 
	 174	   4.1361	 0.07041 	   4.1361	 0.06569 	   6.2041	 0.09078 	 349.0000	 0.00062 	 349.0000	 0.00059 	   1.0470	 0.15860 	 0.002489	 0.00000 	 0.002489	 0.00000 	  17.4500	 0.01588 	  17.4500	 0.01410 
	 175	   4.1598	 0.07008 	   4.1598	 0.06536 	   6.2397	 0.08994 	 351.0000	 0.00062 	 351.0000	 0.00058 	   1.0530	 0.14949 	 0.002535	 0.00000 	 0.002535	 0.00000 	  17.5500	 0.01511 	  17.5500	 0.01416 
	 176	   4.1835	 0.06975 	   4.1835	 0.06504 	   6.2752	 0.08911 	 353.0000	 0.00062 	 353.0000	 0.00058 	   1.0590	 0.13797 	 0.002582	 0.00000 	 0.002582	 0.00000 	  17.6500	 0.01503 	  17.6500	 0.01427 
	 177	   4.2072	 0.06941 	   4.2072	 0.06471 	   6.3108	 0.08827 	 355.0000	 0.00062 	 355.0000	 0.00058 	   1.0650	 0.14252 	 0.002630	 0.00000 	 0.002630	 0.00000 	  17.7500	 0.01591 	  17.7500	 0.01421 
	 178	   4.2309	 0.06908 	   4.2309	 0.06439 	   6.3463	 0.08743 	 357.0000	 0.00062 	 357.0000	 0.00058 	   1.0710	 0.14226 	 0.002679	 0.00000 	 0.002679	 0.00000 	  17.8500	 0.01524 	  17.8500	 0.01381 
	 179	   4.2546	 0.06876 	   4.2546	 0.06408 	   6.3819	 0.08660 	 359.0000	 0.00062 	 359.0000	 0.00058 	   1.0770	 0.13154 	 0.002729	 0.00000 	 0.002729	 0.00000 	  17.9500	 0.01578 	  17.9500	 0.01373 
	 180	   4.2783	 0.06843 	   4.2783	 0.06376 	   6.4174	 0.08576 	 361.0000	 0.00062 	 361.0000	 0.00057 	   1.0830	 0.13583 	 0.002780	 0.00000 	 0.002780	 0.00000 	  18.0500	 0.01578 	  18.0500	 0.01279 
	 181	   4.3020	 0.06811 	   4.3020	 0.06345 	   6.4530	 0.08493 	 363.0000	 0.00062 	 363.0000	 0.00057 	   1.0890	 0.13449 	 0.002831	 0.00000 	 0.002831	 0.00000 	  18.1500	 0.01603 	  18.1500	 0.01451 
	 182	   4.3257	 0.06778 	   4.3257	 0.06314 	   6.4885	 0.08410 	 365.0000	 0.00061 	 365.0000	 0.00057 	   1.0950	 0.13207 	 0.002884	 0.00000 	 0.002884	 0.00000 	  18.2500	 0.01461 	  18.2500	 0.01143 
	 183	   4.3494	 0.06746 	   4.3494	 0.06284 	   6.5241	 0.08327 	 367.0000	 0.00061 	 367.0000	 0.00057 	   1.1010	 0.14172 	 0.002938	 0.00000 	 0.002938	 0.00000 	  18.3500	 0.01490 	  18.3500	 0.01254 
	 184	   4.3731	 0.06715 	   4.3731	 0.06253 	   6.5596	 0.08244 	 369.0000	 0.00060 	 369.0000	 0.00057 	   1.1070	 0.13261 	 0.002992	 0.00000 	 0.002992	 0.00000 	  18.4500	 0.01418 	  18.4500	 0.01138 
	 185	   4.3968	 0.06683 	   4.3968	 0.06224 	   6.5952	 0.08162 	 371.0000	 0.00060 	 371.0000	 0.00056 	   1.1130	 0.13904 	 0.003048	 0.00000 	 0.003048	 0.00000 	  18.5500	 0.01588 	  18.5500	 0.01162 
	 186	   4.4205	 0.06651 	   4.4205	 0.06194 	   6.6307	 0.08079 	 373.0000	 0.00060 	 373.0000	 0.00056 	   1.1190	 0.12672 	 0.003105	 0.00000 	 0.003105	 0.00000 	  18.6500	 0.01463 	  18.6500	 0.01141 
	 187	   4.4442	 0.06620 	   4.4442	 0.06165 	   6.6663	 0.07997 	 375.0000	 0.00060 	 375.0000	 0.00056 	   1.1250	 0.13743 	 0.003162	 0.00000 	 0.003162	 0.00000 	  18.7500	 0.01567 	  18.7500	 0.01067 
	 188	   4.4679	 0.06589 	   4.4679	 0.06135 	   6.7018	 0.07916 	 377.0000	 0.00060 	 377.0000	 0.00056 	   1.1310	 0.12859 	 0.003221	 0.00000 	 0.003221	 0.00000 	  18.8500	 0.01413 	  18.8500	 0.01125 
	 189	   4.4916	 0.06558 	   4.4916	 0.06107 	   6.7374	 0.07834 	 379.0000	 0.00060 	 379.0000	 0.00056 	   1.1370	 0.12538 	 0.003281	 0.00000 	 0.003281	 0.00000 	  18.9500	 0.01394 	  18.9500	 0.01138 
	 190	   4.5153	 0.06527 	   4.5153	 0.06078 	   6.7730	 0.07753 	 381.0000	 0.00060 	 381.0000	 0.00056 	   1.1430	 0.11761 	 0.003342	 0.00000 	 0.003342	 0.00000 	  19.0500	 0.01508 	  19.0500	 0.01064 
	 191	   4.5390	 0.06497 	   4.5390	 0.06050 	   6.8085	 0.07672 	 383.0000	 0.00060 	 383.0000	 0.00056 	   1.1490	 0.12029 	 0.003404	 0.00000 	 0.003404	 0.00000 	  19.1500	 0.01484 	  19.1500	 0.01099 
	 192	   4.5627	 0.06467 	   4.5627	 0.06022 	   6.8441	 0.07592 	 385.0000	 0.00060 	 385.0000	 0.00056 	   1.1550	 0.12109 	 0.003467	 0.00000 	 0.003467	 0.00000 	  19.2500	 0.01498 	  19.2500	 0.01029 
	 193	   4.5864	 0.06437 	   4.5864	 0.05994 	   6.8796	 0.07512 	 387.0000	 0.00060 	 387.0000	 0.00056 	   1.1610	 0.11948 	 0.003532	 0.00000 	 0.003532	 0.00000 	  19.3500	 0.01397 	  19.3500	 0.01043 
	 194	   4.6101	 0.06407 	   4.6101	 0.05967 	   6.9152	 0.07432 	 389.0000	 0.00060 	 389.0000	 0.00056 	   1.1670	 0.12056 	 0.003597	 0.00000 	 0.003597	 0.00000 	  19.4500	 0.01381 	  19.4500	 0.01085 
	 195	   4.6338	 0.06377 	   4.6338	 0.05940 	   6.9507	 0.07353 	 391.0000	 0.00060 	 391.0000	 0.00056 	   1.1730	 0.12109 	 0.003664	 0.00000 	 0.003664	 0.00000 	  19.5500	 0.01371 	  19.5500	 0.00982 
	 196	   4.6575	 0.06347 	   4.6575	 0.05913 	   6.9863	 0.07274 	 393.0000	 0.00060 	 393.0000	 0.00055 	   1.1790	 0.11091 	 0.003733	 0.00000 	 0.003733	 0.00000 	  19.6500	 0.01296 	  19.6500	 0.01069 
	 197	   4.6812	 0.06318 	   4.6812	 0.05886 	   7.0218	 0.07196 	 395.0000	 0.00060 	 395.0000	 0.00055 	   1.1850	 0.10850 	 0.003802	 0.00000 	 0.003802	 0.00000 	  19.7500	 0.01398 	  19.7500	 0.00992 
	 198	   4.7049	 0.06289 	   4.7049	 0.05860 	   7.0574	 0.07118 	 397.0000	 0.00060 	 397.0000	 0.00055 	   1.1910	 0.11359 	 0.003873	 0.00000 	 0.003873	 0.00000 	  19.8500	 0.01421 	  19.8500	 0.00903 
	 199	   4.7286	 0.06260 	   4.7286	 0.05834 	   7.0929	 0.07041 	 399.0000	 0.00060 	 399.0000	 0.00055 	   1.1970	 0.12457 	 0.003945	 0.00000 	 0.003945	 0.00000 	  19.9500	 0.01488 	  19.9500	 0.00939 
	 200	   4.7523	 0.06231 	   4.7523	 0.05808 	   7.1285	 0.06964 	 401.0000	 0.00060 	 401.0000	 0.00055 	   1.2030	 0.10395 	 0.004018	 0.00000 	 0.004018	 0.00000 	  20.0500	 0.01408 	  20.0500	 0.01001 
	 201	   4.7760	 0.06202 	   4.7760	 0.05782 	   7.1640	 0.06887 	 403.0000	 0.00060 	 403.0000	 0.00055 	   1.2090	 0.11091 	 0.004093	 0.00000 	 0.004093	 0.00000 	  20.1500	 0.01398 	  20.1500	 0.00876 
	 202	   4.7997	 0.06174 	   4.7997	 0.05757 	   7.1996	 0.06812 	 405.0000	 0.00060 	 405.0000	 0.00054 	   1.2150	 0.11922 	 0.004169	 0.00000 	 0.004169	 0.00000 	  20.2500	 0.01371 	  20.2500	 0.00794 
	 203	   4.8234	 0.06146 	   4.8234	 0.05732 	   7.2352	 0.06736 	 407.0000	 0.00060 	 407.0000	 0.00054 	   1.2210	 0.11520 	 0.004246	 0.00000 	 0.004246	 0.00000 	  20.3500	 0.01463 	  20.3500	 0.00897 
	 204	   4.8471	 0.06118 	   4.8471	 0.05707 	   7.2707	 0.06661 	 409.0000	 0.00060 	 409.0000	 0.00054 	   1.2270	 0.11359 	 0.004325	 0.00000 	 0.004325	 0.00000 	  20.4500	 0.01310 	  20.4500	 0.00847 
	 205	   4.8708	 0.06090 	   4.8708	 0.05682 	   7.3063	 0.06587 	 411.0000	 0.00060 	 411.0000	 0.00054 	   1.2330	 0.10528 	 0.004406	 0.00000 	 0.004406	 0.00000 	  20.5500	 0.01394 	  20.5500	 0.00825 
	 206	   4.8945	 0.06062 	   4.8945	 0.05658 	   7.3418	 0.06514 	 413.0000	 0.00060 	 413.0000	 0.00054 	   1.2390	 0.10877 	 0.004487	 0.00000 	 0.004487	 0.00000 	  20.6500	 0.01368 	  20.6500	 0.00850 
	 207	   4.9182	 0.06035 	   4.9182	 0.05633 	   7.3774	 0.06441 	 415.0000	 0.00059 	 415.0000	 0.00054 	   1.2450	 0.11011 	 0.004571	 0.00000 	 0.004571	 0.00000 	  20.7500	 0.01344 	  20.7500	 0.00889 
	 208	   4.9419	 0.06008 	   4.9419	 0.05609 	   7.4129	 0.06368 	 417.0000	 0.00059 	 417.0000	 0.00053 	   1.2510	 0.11680 	 0.004656	 0.00000 	 0.004656	 0.00000 	  20.8500	 0.01456 	  20.8500	 0.00910 
	 209	   4.9656	 0.05981 	   4.9656	 0.05586 	   7.4485	 0.06296 	 419.0000	 0.00059 	 419.0000	 0.00053 	   1.2570	 0.11118 	 0.004742	 0.00000 	 0.004742	 0.00000 	  20.9500	 0.01392 	  20.9500	 0.00762 
	 210	   4.9894	 0.05954 	   4.9894	 0.05562 	   7.4840	 0.06225 	 421.0000	 0.00059 	 421.0000	 0.00053 	   1.2630	 0.11011 	 0.004831	 0.00000 	 0.004831	 0.00000 	  21.0500	 0.01357 	  21.0500	 0.00866 
	 211	   5.0131	 0.05927 	   5.0131	 0.05539 	   7.5196	 0.06154 	 423.0000	 0.00059 	 423.0000	 0.00053 	   1.2690	 0.09993 	 0.004920	 0.00000 	 0.004920	 0.00000 	  21.1500	 0.01411 	  21.1500	 0.00781 
	 212	   5.0368	 0.05901 	   5.0368	 0.05516 	   7.5551	 0.06084 	 425.0000	 0.00059 	 425.0000	 0.00053 	   1.2750	 0.10528 	   0.0050	 0.00000 	   0.0050	 0.00000 	  21.2500	 0.01353 	  21.2500	 0.00841 
	 213	   5.0605	 0.05874 	   5.0605	 0.05493 	   7.5907	 0.06014 	 427.0000	 0.00059 	 427.0000	 0.00053 	   1.2810	 0.10850 	   0.0051	 0.00000 	   0.0051	 0.00000 	  21.3500	 0.01402 	  21.3500	 0.00747 
	 214	   5.0842	 0.05848 	   5.0842	 0.05470 	   7.6262	 0.05946 	 429.0000	 0.00059 	 429.0000	 0.00053 	   1.2870	 0.11386 	   0.0052	 0.00000 	   0.0052	 0.00000 	  21.4500	 0.01281 	  21.4500	 0.00685 
	 215	   5.1079	 0.05822 	   5.1079	 0.05447 	   7.6618	 0.05877 	 431.0000	 0.00059 	 431.0000	 0.00053 	   1.2930	 0.10502 	   0.0053	 0.00000 	   0.0053	 0.00000 	  21.5500	 0.01358 	  21.5500	 0.00794 
	 216	   5.1316	 0.05796 	   5.1316	 0.05425 	   7.6973	 0.05810 	 433.0000	 0.00059 	 433.0000	 0.00053 	   1.2990	 0.10582 	   0.0054	 0.00000 	   0.0054	 0.00000 	  21.6500	 0.01360 	  21.6500	 0.00683 
	 217	   5.1553	 0.05771 	   5.1553	 0.05403 	   7.7329	 0.05743 	 435.0000	 0.00058 	 435.0000	 0.00053 	   1.3050	 0.10689 	   0.0055	 0.00000 	   0.0055	 0.00000 	  21.7500	 0.01397 	  21.7500	 0.00730 
	 218	   5.1790	 0.05745 	   5.1790	 0.05381 	   7.7685	 0.05676 	 437.0000	 0.00058 	 437.0000	 0.00053 	   1.3110	 0.10609 	   0.0056	 0.00000 	   0.0056	 0.00000 	  21.8500	 0.01349 	  21.8500	 0.00688 
	 219	   5.2027	 0.05720 	   5.2027	 0.05359 	   7.8040	 0.05611 	 439.0000	 0.00058 	 439.0000	 0.00053 	   1.3170	 0.10073 	   0.0057	 0.00000 	   0.0057	 0.00000 	  21.9500	 0.01331 	  21.9500	 0.00635 
	 220	   5.2264	 0.05695 	   5.2264	 0.05338 	   7.8396	 0.05546 	 441.0000	 0.00058 	 441.0000	 0.00053 	   1.3230	 0.10475 	   0.0058	 0.00000 	   0.0058	 0.00000 	  22.0500	 0.01194 	  22.0500	 0.00620 
	 221	   5.2501	 0.05670 	   5.2501	 0.05317 	   7.8751	 0.05481 	 443.0000	 0.00058 	 443.0000	 0.00054 	   1.3290	 0.11600 	   0.0059	 0.00000 	   0.0059	 0.00000 	  22.1500	 0.01350 	  22.1500	 0.00670 
	 222	   5.2738	 0.05646 	   5.2738	 0.05296 	   7.9107	 0.05417 	 445.0000	 0.00058 	 445.0000	 0.00054 	   1.3350	 0.09189 	   0.0060	 0.00000 	   0.0060	 0.00000 	  22.2500	 0.01292 	  22.2500	 0.00645 
	 223	   5.2975	 0.05621 	   5.2975	 0.05275 	   7.9462	 0.05354 	 447.0000	 0.00058 	 447.0000	 0.00054 	   1.3410	 0.10127 	   0.0061	 0.00000 	   0.0061	 0.00000 	  22.3500	 0.01305 	  22.3500	 0.00582 
	 224	   5.3212	 0.05597 	   5.3212	 0.05254 	   7.9818	 0.05292 	 449.0000	 0.00058 	 449.0000	 0.00053 	   1.3470	 0.09162 	   0.0063	 0.00000 	   0.0063	 0.00000 	  22.4500	 0.01252 	  22.4500	 0.00661 
	 225	   5.3449	 0.05573 	   5.3449	 0.05233 	   8.0173	 0.05230 	 451.0000	 0.00058 	 451.0000	 0.00053 	   1.3530	 0.09644 	   0.0064	 0.00000 	   0.0064	 0.00000 	  22.5500	 0.01395 	  22.5500	 0.00645 
	 226	   5.3686	 0.05549 	   5.3686	 0.05213 	   8.0529	 0.05169 	 453.0000	 0.00058 	 453.0000	 0.00053 	   1.3590	 0.09618 	   0.0065	 0.00000 	   0.0065	 0.00000 	  22.6500	 0.01199 	  22.6500	 0.00585 
	 227	   5.3923	 0.05525 	   5.3923	 0.05193 	   8.0884	 0.05108 	 455.0000	 0.00058 	 455.0000	 0.00053 	   1.3650	 0.10287 	   0.0066	 0.00000 	   0.0066	 0.00000 	  22.7500	 0.01236 	  22.7500	 0.00583 
	 228	   5.4160	 0.05502 	   5.4160	 0.05173 	   8.1240	 0.05048 	 457.0000	 0.00058 	 457.0000	 0.00053 	   1.3710	 0.10314 	   0.0067	 0.00000 	   0.0067	 0.00000 	  22.8500	 0.01284 	  22.8500	 0.00635 
	 229	   5.4397	 0.05478 	   5.4397	 0.05153 	   8.1595	 0.04989 	 459.0000	 0.00058 	 459.0000	 0.00053 	   1.3770	 0.10207 	   0.0069	 0.00000 	   0.0069	 0.00000 	  22.9500	 0.01368 	  22.9500	 0.00611 
	 230	   5.4634	 0.05455 	   5.4634	 0.05133 	   8.1951	 0.04931 	 461.0000	 0.00058 	 461.0000	 0.00052 	   1.3830	 0.09859 	   0.0070	 0.00000 	   0.0070	 0.00000 	  23.0500	 0.01320 	  23.0500	 0.00580 
	 231	   5.4871	 0.05432 	   5.4871	 0.05113 	   8.2307	 0.04873 	 463.0000	 0.00058 	 463.0000	 0.00052 	   1.3890	 0.08707 	   0.0071	 0.00000 	   0.0071	 0.00000 	  23.1500	 0.01358 	  23.1500	 0.00524 
	 232	   5.5108	 0.05409 	   5.5108	 0.05094 	   8.2662	 0.04816 	 465.0000	 0.00058 	 465.0000	 0.00052 	   1.3950	 0.09403 	   0.0072	 0.00000 	   0.0072	 0.00000 	  23.2500	 0.01254 	  23.2500	 0.00558 
	 233	   5.5345	 0.05387 	   5.5345	 0.05075 	   8.3018	 0.04759 	 467.0000	 0.00058 	 467.0000	 0.00052 	   1.4010	 0.08787 	   0.0074	 0.00000 	   0.0074	 0.00000 	  23.3500	 0.01262 	  23.3500	 0.00577 
	 234	   5.5582	 0.05364 	   5.5582	 0.05056 	   8.3373	 0.04703 	 469.0000	 0.00058 	 469.0000	 0.00052 	   1.4070	 0.09430 	   0.0075	 0.00000 	   0.0075	 0.00000 	  23.4500	 0.01268 	  23.4500	 0.00534 
	 235	   5.5819	 0.05342 	   5.5819	 0.05037 	   8.3729	 0.04648 	 471.0000	 0.00058 	 471.0000	 0.00052 	   1.4130	 0.09082 	   0.0077	 0.00000 	   0.0077	 0.00000 	  23.5500	 0.01106 	  23.5500	 0.00534 
	 236	   5.6056	 0.05320 	   5.6056	 0.05018 	   8.4084	 0.04593 	 473.0000	 0.00058 	 473.0000	 0.00052 	   1.4190	 0.10073 	   0.0078	 0.00000 	   0.0078	 0.00000 	  23.6500	 0.01284 	  23.6500	 0.00508 
	 237	   5.6293	 0.05298 	   5.6293	 0.04999 	   8.4440	 0.04539 	 475.0000	 0.00058 	 475.0000	 0.00052 	   1.4250	 0.08894 	   0.0079	 0.00000 	   0.0079	 0.00000 	  23.7500	 0.01233 	  23.7500	 0.00514 
	 238	   5.6530	 0.05276 	   5.6530	 0.04981 	   8.4795	 0.04485 	 477.0000	 0.00058 	 477.0000	 0.00052 	   1.4310	 0.08251 	   0.0081	 0.00000 	   0.0081	 0.00000 	  23.8500	 0.01275 	  23.8500	 0.00474 
	 239	   5.6767	 0.05254 	   5.6767	 0.04963 	   8.5151	 0.04433 	 479.0000	 0.00058 	 479.0000	 0.00052 	   1.4370	 0.08358 	   0.0082	 0.00000 	   0.0082	 0.00000 	  23.9500	 0.01199 	  23.9500	 0.00538 
	 240	   5.7004	 0.05233 	   5.7004	 0.04944 	   8.5506	 0.04381 	 481.0000	 0.00058 	 481.0000	 0.00052 	   1.4430	 0.08466 	   0.0084	 0.00000 	   0.0084	 0.00000 	  24.0500	 0.01202 	  24.0500	 0.00530 
	 241	   5.7241	 0.05212 	   5.7241	 0.04926 	   8.5862	 0.04329 	 483.0000	 0.00058 	 483.0000	 0.00052 	   1.4490	 0.08519 	   0.0086	 0.00000 	   0.0086	 0.00000 	  24.1500	 0.01141 	  24.1500	 0.00455 
	 242	   5.7478	 0.05190 	   5.7478	 0.04909 	   8.6217	 0.04278 	 485.0000	 0.00057 	 485.0000	 0.00052 	   1.4550	 0.08787 	   0.0087	 0.00000 	   0.0087	 0.00000 	  24.2500	 0.01344 	  24.2500	 0.00514 
	 243	   5.7715	 0.05169 	   5.7715	 0.04891 	   8.6573	 0.04228 	 487.0000	 0.00057 	 487.0000	 0.00052 	   1.4610	 0.09457 	   0.0089	 0.00000 	   0.0089	 0.00000 	  24.3500	 0.01223 	  24.3500	 0.00439 
	 244	   5.7952	 0.05149 	   5.7952	 0.04873 	   8.6928	 0.04178 	 489.0000	 0.00057 	 489.0000	 0.00052 	   1.4670	 0.08600 	   0.0090	 0.00000 	   0.0090	 0.00000 	  24.4500	 0.01238 	  24.4500	 0.00429 
	 245	   5.8189	 0.05128 	   5.8189	 0.04856 	   8.7284	 0.04129 	 491.0000	 0.00057 	 491.0000	 0.00052 	   1.4730	 0.09162 	   0.0092	 0.00000 	   0.0092	 0.00000 	  24.5500	 0.01161 	  24.5500	 0.00460 
	 246	   5.8426	 0.05108 	   5.8426	 0.04839 	   8.7640	 0.04081 	 493.0000	 0.00057 	 493.0000	 0.00051 	   1.4790	 0.08921 	   0.0094	 0.00000 	   0.0094	 0.00000 	  24.6500	 0.01294 	  24.6500	 0.00465 
	 247	   5.8663	 0.05087 	   5.8663	 0.04821 	   8.7995	 0.04033 	 495.0000	 0.00057 	 495.0000	 0.00051 	   1.4850	 0.08814 	   0.0095	 0.00000 	   0.0095	 0.00000 	  24.7500	 0.01151 	  24.7500	 0.00400 
	 248	   5.8900	 0.05067 	   5.8900	 0.04804 	   8.8351	 0.03986 	 497.0000	 0.00057 	 497.0000	 0.00051 	   1.4910	 0.08600 	   0.0097	 0.00000 	   0.0097	 0.00000 	  24.8500	 0.01083 	  24.8500	 0.00411 
	 249	   5.9137	 0.05047 	   5.9137	 0.04787 	   8.8706	 0.03939 	 499.0000	 0.00057 	 499.0000	 0.00051 	   1.4970	 0.08626 	   0.0099	 0.00000 	   0.0099	 0.00000 	  24.9500	 0.01090 	  24.9500	 0.00402 
	 250	   5.9374	 0.05028 	   5.9374	 0.04771 	   8.9062	 0.03893 	 501.0000	 0.00058 	 501.0000	 0.00051 	   1.5030	 0.08091 	   0.0101	 0.00000 	   0.0101	 0.00000 	  25.0500	 0.01186 	  25.0500	 0.00403 
	 251	   5.9611	 0.05008 	   5.9611	 0.04754 	   8.9417	 0.03848 	 503.0000	 0.00058 	 503.0000	 0.00051 	   1.5090	 0.07876 	   0.0103	 0.00000 	   0.0103	 0.00000 	  25.1500	 0.01046 	  25.1500	 0.00344 
	 252	   5.9848	 0.04989 	   5.9848	 0.04738 	   8.9773	 0.03803 	 505.0000	 0.00058 	 505.0000	 0.00051 	   1.5150	 0.08653 	   0.0105	 0.00000 	   0.0105	 0.00000 	  25.2500	 0.01148 	  25.2500	 0.00479 
	 253	   6.0086	 0.04969 	   6.0086	 0.04721 	   9.0128	 0.03759 	 507.0000	 0.00058 	 507.0000	 0.00051 	   1.5210	 0.08278 	   0.0107	 0.00000 	   0.0107	 0.00000 	  25.3500	 0.01135 	  25.3500	 0.00403 
	 254	   6.0323	 0.04950 	   6.0323	 0.04705 	   9.0484	 0.03715 	 509.0000	 0.00058 	 509.0000	 0.00051 	   1.5270	 0.08787 	   0.0109	 0.00000 	   0.0109	 0.00000 	  25.4500	 0.01101 	  25.4500	 0.00418 
	 255	   6.0560	 0.04931 	   6.0560	 0.04689 	   9.0839	 0.03672 	 511.0000	 0.00058 	 511.0000	 0.00051 	   1.5330	 0.08091 	   0.0111	 0.00000 	   0.0111	 0.00000 	  25.5500	 0.01270 	  25.5500	 0.00405 
	 256	   6.0797	 0.04913 	   6.0797	 0.04673 	   9.1195	 0.03629 	 513.0000	 0.00058 	 513.0000	 0.00051 	   1.5390	 0.07796 	   0.0113	 0.00000 	   0.0113	 0.00000 	  25.6500	 0.01144 	  25.6500	 0.00415 
	 257	   6.1034	 0.04894 	   6.1034	 0.04657 	   9.1550	 0.03587 	 515.0000	 0.00058 	 515.0000	 0.00051 	   1.5450	 0.08144 	   0.0115	 0.00000 	   0.0115	 0.00000 	  25.7500	 0.01112 	  25.7500	 0.00381 
	 258	   6.1271	 0.04875 	   6.1271	 0.04641 	   9.1906	 0.03546 	 517.0000	 0.00058 	 517.0000	 0.00051 	   1.5510	 0.07689 	   0.0117	 0.00000 	   0.0117	 0.00000 	  25.8500	 0.01130 	  25.8500	 0.00405 
	 259	   6.1508	 0.04857 	   6.1508	 0.04626 	   9.2261	 0.03505 	 519.0000	 0.00057 	 519.0000	 0.00051 	   1.5570	 0.07394 	   0.0119	 0.00000 	   0.0119	 0.00000 	  25.9500	 0.01288 	  25.9500	 0.00397 
	 260	   6.1745	 0.04839 	   6.1745	 0.04610 	   9.2617	 0.03465 	 521.0000	 0.00057 	 521.0000	 0.00051 	   1.5630	 0.07608 	   0.0121	 0.00000 	   0.0121	 0.00000 	  26.0500	 0.01062 	  26.0500	 0.00354 
	 261	   6.1982	 0.04821 	   6.1982	 0.04595 	   9.2973	 0.03425 	 523.0000	 0.00057 	 523.0000	 0.00051 	   1.5690	 0.08385 	   0.0124	 0.00000 	   0.0124	 0.00000 	  26.1500	 0.01141 	  26.1500	 0.00338 
	 262	   6.2219	 0.04803 	   6.2219	 0.04580 	   9.3328	 0.03385 	 525.0000	 0.00057 	 525.0000	 0.00051 	   1.5750	 0.07983 	   0.0126	 0.00000 	   0.0126	 0.00000 	  26.2500	 0.01193 	  26.2500	 0.00323 
	 263	   6.2456	 0.04786 	   6.2456	 0.04564 	   9.3684	 0.03347 	 527.0000	 0.00057 	 527.0000	 0.00051 	   1.5810	 0.07635 	   0.0128	 0.00000 	   0.0128	 0.00000 	  26.3500	 0.01112 	  26.3500	 0.00333 
	 264	   6.2693	 0.04768 	   6.2693	 0.04549 	   9.4039	 0.03309 	 529.0000	 0.00057 	 529.0000	 0.00051 	   1.5870	 0.06644 	   0.0131	 0.00000 	   0.0131	 0.00000 	  26.4500	 0.01136 	  26.4500	 0.00342 
	 265	   6.2930	 0.04751 	   6.2930	 0.04535 	   9.4395	 0.03271 	 531.0000	 0.00057 	 531.0000	 0.00051 	   1.5930	 0.07823 	   0.0133	 0.00000 	   0.0133	 0.00000 	  26.5500	 0.01206 	  26.5500	 0.00323 
	 266	   6.3167	 0.04734 	   6.3167	 0.04520 	   9.4750	 0.03234 	 533.0000	 0.00057 	 533.0000	 0.00051 	   1.5990	 0.07903 	   0.0136	 0.00000 	   0.0136	 0.00000 	  26.6500	 0.01064 	  26.6500	 0.00294 
	 267	   6.3404	 0.04716 	   6.3404	 0.04505 	   9.5106	 0.03197 	 535.0000	 0.00057 	 535.0000	 0.00051 	   1.6050	 0.07716 	   0.0138	 0.00000 	   0.0138	 0.00000 	  26.7500	 0.01016 	  26.7500	 0.00299 
	 268	   6.3641	 0.04700 	   6.3641	 0.04491 	   9.5461	 0.03161 	 537.0000	 0.00056 	 537.0000	 0.00051 	   1.6110	 0.07528 	   0.0141	 0.00000 	   0.0141	 0.00000 	  26.8500	 0.01083 	  26.8500	 0.00355 
	 269	   6.3878	 0.04683 	   6.3878	 0.04476 	   9.5817	 0.03125 	 539.0000	 0.00056 	 539.0000	 0.00051 	   1.6170	 0.08358 	   0.0143	 0.00000 	   0.0143	 0.00000 	  26.9500	 0.01099 	  26.9500	 0.00268 
	 270	   6.4115	 0.04666 	   6.4115	 0.04462 	   9.6172	 0.03090 	 541.0000	 0.00056 	 541.0000	 0.00050 	   1.6230	 0.06564 	   0.0146	 0.00000 	   0.0146	 0.00000 	  27.0500	 0.01017 	  27.0500	 0.00334 
	 271	   6.4352	 0.04650 	   6.4352	 0.04448 	   9.6528	 0.03055 	 543.0000	 0.00056 	 543.0000	 0.00050 	   1.6290	 0.07126 	   0.0149	 0.00000 	   0.0149	 0.00000 	  27.1500	 0.01120 	  27.1500	 0.00312 
	 272	   6.4589	 0.04634 	   6.4589	 0.04434 	   9.6883	 0.03021 	 545.0000	 0.00056 	 545.0000	 0.00050 	   1.6350	 0.07394 	   0.0151	 0.00000 	   0.0151	 0.00000 	  27.2500	 0.01030 	  27.2500	 0.00275 
	 273	   6.4826	 0.04617 	   6.4826	 0.04420 	   9.7239	 0.02988 	 547.0000	 0.00056 	 547.0000	 0.00050 	   1.6410	 0.07689 	   0.0154	 0.00000 	   0.0154	 0.00000 	  27.3500	 0.01090 	  27.3500	 0.00323 
	 274	   6.5063	 0.04601 	   6.5063	 0.04406 	   9.7595	 0.02954 	 549.0000	 0.00056 	 549.0000	 0.00049 	   1.6470	 0.07823 	   0.0157	 0.00000 	   0.0157	 0.00000 	  27.4500	 0.01066 	  27.4500	 0.00312 
	 275	   6.5300	 0.04586 	   6.5300	 0.04392 	   9.7950	 0.02922 	 551.0000	 0.00056 	 551.0000	 0.00049 	   1.6530	 0.07582 	   0.0160	 0.00000 	   0.0160	 0.00000 	  27.5500	 0.01133 	  27.5500	 0.00280 
	 276	   6.5537	 0.04570 	   6.5537	 0.04378 	   9.8306	 0.02889 	 553.0000	 0.00055 	 553.0000	 0.00049 	   1.6590	 0.07448 	   0.0163	 0.00000 	   0.0163	 0.00000 	  27.6500	 0.01109 	  27.6500	 0.00214 
	 277	   6.5774	 0.04554 	   6.5774	 0.04365 	   9.8661	 0.02857 	 555.0000	 0.00055 	 555.0000	 0.00049 	   1.6650	 0.07689 	   0.0166	 0.00000 	   0.0166	 0.00000 	  27.7500	 0.01074 	  27.7500	 0.00228 
	 278	   6.6011	 0.04539 	   6.6011	 0.04351 	   9.9017	 0.02826 	 557.0000	 0.00055 	 557.0000	 0.00049 	   1.6710	 0.07662 	   0.0169	 0.00000 	   0.0169	 0.00000 	  27.8500	 0.01093 	  27.8500	 0.00291 
	 279	   6.6248	 0.04524 	   6.6248	 0.04338 	   9.9372	 0.02795 	 559.0000	 0.00055 	 559.0000	 0.00049 	   1.6770	 0.07501 	   0.0172	 0.00000 	   0.0172	 0.00000 	  27.9500	 0.01037 	  27.9500	 0.00288 
	 280	   6.6485	 0.04508 	   6.6485	 0.04325 	   9.9728	 0.02764 	 561.0000	 0.00055 	 561.0000	 0.00049 	   1.6830	 0.07314 	   0.0175	 0.00000 	   0.0175	 0.00000 	  28.0500	 0.01040 	  28.0500	 0.00256 
	 281	   6.6722	 0.04493 	   6.6722	 0.04312 	  10.0083	 0.02734 	 563.0000	 0.00055 	 563.0000	 0.00049 	   1.6890	 0.06751 	   0.0179	 0.00000 	   0.0179	 0.00000 	  28.1500	 0.01040 	  28.1500	 0.00244 
	 282	   6.6959	 0.04479 	   6.6959	 0.04299 	  10.0439	 0.02705 	 565.0000	 0.00055 	 565.0000	 0.00049 	   1.6950	 0.08225 	   0.0182	 0.00000 	   0.0182	 0.00000 	  28.2500	 0.01000 	  28.2500	 0.00270 
	 283	   6.7196	 0.04464 	   6.7196	 0.04286 	  10.0794	 0.02676 	 567.0000	 0.00055 	 567.0000	 0.00049 	   1.7010	 0.07367 	   0.0185	 0.00000 	   0.0185	 0.00000 	  28.3500	 0.01125 	  28.3500	 0.00225 
	 284	   6.7433	 0.04449 	   6.7433	 0.04273 	  10.1150	 0.02647 	 569.0000	 0.00055 	 569.0000	 0.00049 	   1.7070	 0.06858 	   0.0189	 0.00000 	   0.0189	 0.00000 	  28.4500	 0.00907 	  28.4500	 0.00317 
	 285	   6.7670	 0.04435 	   6.7670	 0.04260 	  10.1505	 0.02618 	 571.0000	 0.00055 	 571.0000	 0.00049 	   1.7130	 0.07635 	   0.0192	 0.00000 	   0.0192	 0.00000 	  28.5500	 0.01038 	  28.5500	 0.00207 
	 286	   6.7907	 0.04421 	   6.7907	 0.04248 	  10.1861	 0.02590 	 573.0000	 0.00055 	 573.0000	 0.00049 	   1.7190	 0.07394 	   0.0196	 0.00000 	   0.0196	 0.00000 	  28.6500	 0.00911 	  28.6500	 0.00188 
	 287	   6.8144	 0.04406 	   6.8144	 0.04235 	  10.2216	 0.02563 	 575.0000	 0.00055 	 575.0000	 0.00049 	   1.7250	 0.07260 	   0.0200	 0.00000 	   0.0200	 0.00000 	  28.7500	 0.00945 	  28.7500	 0.00203 
	 288	   6.8381	 0.04392 	   6.8381	 0.04223 	  10.2572	 0.02536 	 577.0000	 0.00055 	 577.0000	 0.00049 	   1.7310	 0.06805 	   0.0203	 0.00000 	   0.0203	 0.00000 	  28.8500	 0.00979 	  28.8500	 0.00251 
	 289	   6.8618	 0.04379 	   6.8618	 0.04210 	  10.2928	 0.02509 	 579.0000	 0.00055 	 579.0000	 0.00049 	   1.7370	 0.07233 	   0.0207	 0.00000 	   0.0207	 0.00000 	  28.9500	 0.01021 	  28.9500	 0.00260 
	 290	   6.8855	 0.04365 	   6.8855	 0.04198 	  10.3283	 0.02482 	 581.0000	 0.00055 	 581.0000	 0.00049 	   1.7430	 0.06135 	   0.0211	 0.00000 	   0.0211	 0.00000 	  29.0500	 0.01014 	  29.0500	 0.00211 
	 291	   6.9092	 0.04351 	   6.9092	 0.04186 	  10.3639	 0.02456 	 583.0000	 0.00055 	 583.0000	 0.00049 	   1.7490	 0.06965 	   0.0215	 0.00000 	   0.0215	 0.00000 	  29.1500	 0.01101 	  29.1500	 0.00246 
	 292	   6.9329	 0.04338 	   6.9329	 0.04174 	  10.3994	 0.02431 	 585.0000	 0.00055 	 585.0000	 0.00049 	   1.7550	 0.07207 	   0.0219	 0.00000 	   0.0219	 0.00000 	  29.2500	 0.01034 	  29.2500	 0.00209 
	 293	   6.9566	 0.04324 	   6.9566	 0.04162 	  10.4350	 0.02405 	 587.0000	 0.00055 	 587.0000	 0.00049 	   1.7610	 0.07180 	   0.0223	 0.00000 	   0.0223	 0.00000 	  29.3500	 0.00998 	  29.3500	 0.00264 
	 294	   6.9803	 0.04311 	   6.9803	 0.04151 	  10.4705	 0.02380 	 589.0000	 0.00055 	 589.0000	 0.00049 	   1.7670	 0.07073 	   0.0227	 0.00000 	   0.0227	 0.00000 	  29.4500	 0.00955 	  29.4500	 0.00227 
	 295	   7.0041	 0.04298 	   7.0041	 0.04139 	  10.5061	 0.02356 	 591.0000	 0.00055 	 591.0000	 0.00049 	   1.7730	 0.07582 	   0.0231	 0.00000 	   0.0231	 0.00000 	  29.5500	 0.00918 	  29.5500	 0.00248 
	 296	   7.0278	 0.04285 	   7.0278	 0.04127 	  10.5416	 0.02332 	 593.0000	 0.00055 	 593.0000	 0.00049 	   1.7790	 0.07340 	   0.0236	 0.00000 	   0.0236	 0.00000 	  29.6500	 0.00990 	  29.6500	 0.00246 
	 297	   7.0515	 0.04272 	   7.0515	 0.04116 	  10.5772	 0.02308 	 595.0000	 0.00055 	 595.0000	 0.00049 	   1.7850	 0.06510 	   0.0240	 0.00000 	   0.0240	 0.00000 	  29.7500	 0.01008 	  29.7500	 0.00209 
	 298	   7.0752	 0.04259 	   7.0752	 0.04104 	  10.6127	 0.02284 	 597.0000	 0.00055 	 597.0000	 0.00049 	   1.7910	 0.07099 	   0.0244	 0.00000 	   0.0244	 0.00000 	  29.8500	 0.00953 	  29.8500	 0.00166 
	 299	   7.0989	 0.04247 	   7.0989	 0.04093 	  10.6483	 0.02261 	 599.0000	 0.00055 	 599.0000	 0.00049 	   1.7970	 0.08492 	   0.0249	 0.00000 	   0.0249	 0.00000 	  29.9500	 0.00926 	  29.9500	 0.00222 
	 300	   7.1226	 0.04234 	   7.1226	 0.04082 	  10.6838	 0.02238 	 601.0000	 0.00055 	 601.0000	 0.00049 	   1.8030	 0.06108 	   0.0254	 0.00000 	   0.0254	 0.00000 	  30.0500	 0.00908 	  30.0500	 0.00204 
	 301	   7.1463	 0.04222 	   7.1463	 0.04071 	  10.7194	 0.02216 	 603.0000	 0.00055 	 603.0000	 0.00049 	   1.8090	 0.06403 	   0.0258	 0.00000 	   0.0258	 0.00000 	  30.1500	 0.00905 	  30.1500	 0.00198 
	 302	   7.1700	 0.04210 	   7.1700	 0.04060 	  10.7550	 0.02194 	 605.0000	 0.00055 	 605.0000	 0.00049 	   1.8150	 0.06403 	   0.0263	 0.00000 	   0.0263	 0.00000 	  30.2500	 0.00932 	  30.2500	 0.00182 
	 303	   7.1937	 0.04197 	   7.1937	 0.04049 	  10.7905	 0.02172 	 607.0000	 0.00054 	 607.0000	 0.00049 	   1.8210	 0.07903 	   0.0268	 0.00000 	   0.0268	 0.00000 	  30.3500	 0.00895 	  30.3500	 0.00215 
	 304	   7.2174	 0.04185 	   7.2174	 0.04038 	  10.8261	 0.02150 	 609.0000	 0.00055 	 609.0000	 0.00049 	   1.8270	 0.06269 	   0.0273	 0.00000 	   0.0273	 0.00000 	  30.4500	 0.01003 	  30.4500	 0.00182 
	 305	   7.2411	 0.04174 	   7.2411	 0.04027 	  10.8616	 0.02129 	 611.0000	 0.00055 	 611.0000	 0.00049 	   1.8330	 0.06349 	   0.0278	 0.00000 	   0.0278	 0.00000 	  30.5500	 0.00984 	  30.5500	 0.00204 
	 306	   7.2648	 0.04162 	   7.2648	 0.04016 	  10.8972	 0.02108 	 613.0000	 0.00055 	 613.0000	 0.00049 	   1.8390	 0.07046 	   0.0283	 0.00000 	   0.0283	 0.00000 	  30.6500	 0.00940 	  30.6500	 0.00172 
	 307	   7.2885	 0.04150 	   7.2885	 0.04006 	  10.9327	 0.02088 	 615.0000	 0.00055 	 615.0000	 0.00049 	   1.8450	 0.06537 	   0.0288	 0.00000 	   0.0288	 0.00000 	  30.7500	 0.00987 	  30.7500	 0.00174 
	 308	   7.3122	 0.04138 	   7.3122	 0.03995 	  10.9683	 0.02067 	 617.0000	 0.00055 	 617.0000	 0.00049 	   1.8510	 0.06376 	   0.0294	 0.00000 	   0.0294	 0.00000 	  30.8500	 0.00972 	  30.8500	 0.00190 
	 309	   7.3359	 0.04127 	   7.3359	 0.03985 	  11.0038	 0.02047 	 619.0000	 0.00055 	 619.0000	 0.00049 	   1.8570	 0.06885 	   0.0299	 0.00000 	   0.0299	 0.00000 	  30.9500	 0.00940 	  30.9500	 0.00172 
	 310	   7.3596	 0.04116 	   7.3596	 0.03975 	  11.0394	 0.02028 	 621.0000	 0.00055 	 621.0000	 0.00049 	   1.8630	 0.07046 	   0.0305	 0.00000 	   0.0305	 0.00000 	  31.0500	 0.00947 	  31.0500	 0.00177 
	 311	   7.3833	 0.04104 	   7.3833	 0.03964 	  11.0749	 0.02008 	 623.0000	 0.00055 	 623.0000	 0.00049 	   1.8690	 0.06778 	   0.0310	 0.00000 	   0.0310	 0.00000 	  31.1500	 0.00964 	  31.1500	 0.00158 
	 312	   7.4070	 0.04093 	   7.4070	 0.03954 	  11.1105	 0.01989 	 625.0000	 0.00055 	 625.0000	 0.00049 	   1.8750	 0.06564 	   0.0316	 0.00000 	   0.0316	 0.00000 	  31.2500	 0.00934 	  31.2500	 0.00166 
	 313	   7.4307	 0.04082 	   7.4307	 0.03944 	  11.1460	 0.01970 	 627.0000	 0.00055 	 627.0000	 0.00049 	   1.8810	 0.06831 	   0.0322	 0.00000 	   0.0322	 0.00000 	  31.3500	 0.00923 	  31.3500	 0.00177 
	 314	   7.4544	 0.04071 	   7.4544	 0.03934 	  11.1816	 0.01952 	 629.0000	 0.00055 	 629.0000	 0.00049 	   1.8870	 0.06322 	   0.0328	 0.00000 	   0.0328	 0.00000 	  31.4500	 0.00910 	  31.4500	 0.00193 
	 315	   7.4781	 0.04061 	   7.4781	 0.03925 	  11.2171	 0.01933 	 631.0000	 0.00055 	 631.0000	 0.00049 	   1.8930	 0.06939 	   0.0334	 0.00000 	   0.0334	 0.00000 	  31.5500	 0.00894 	  31.5500	 0.00169 
	 316	   7.5018	 0.04050 	   7.5018	 0.03915 	  11.2527	 0.01915 	 633.0000	 0.00055 	 633.0000	 0.00049 	   1.8990	 0.07287 	   0.0340	 0.00000 	   0.0340	 0.00000 	  31.6500	 0.00976 	  31.6500	 0.00137 
	 317	   7.5255	 0.04039 	   7.5255	 0.03905 	  11.2883	 0.01898 	 635.0000	 0.00055 	 635.0000	 0.00049 	   1.9050	 0.06162 	   0.0347	 0.00000 	   0.0347	 0.00000 	  31.7500	 0.00919 	  31.7500	 0.00151 
	 318	   7.5492	 0.04029 	   7.5492	 0.03895 	  11.3238	 0.01880 	 637.0000	 0.00055 	 637.0000	 0.00049 	   1.9110	 0.06430 	   0.0353	 0.00000 	   0.0353	 0.00000 	  31.8500	 0.00987 	  31.8500	 0.00169 
	 319	   7.5729	 0.04019 	   7.5729	 0.03886 	  11.3594	 0.01863 	 639.0000	 0.00055 	 639.0000	 0.00049 	   1.9170	 0.07019 	   0.0360	 0.00000 	   0.0360	 0.00000 	  31.9500	 0.00948 	  31.9500	 0.00170 
	 320	   7.5966	 0.04008 	   7.5966	 0.03876 	  11.3949	 0.01846 	 641.0000	 0.00055 	 641.0000	 0.00049 	   1.9230	 0.06322 	   0.0366	 0.00000 	   0.0366	 0.00000 	  32.0500	 0.00752 	  32.0500	 0.00145 
	 321	   7.6203	 0.03998 	   7.6203	 0.03867 	  11.4305	 0.01829 	 643.0000	 0.00055 	 643.0000	 0.00049 	   1.9290	 0.05572 	   0.0373	 0.00000 	   0.0373	 0.00000 	  32.1500	 0.01066 	  32.1500	 0.00137 
	 322	   7.6440	 0.03988 	   7.6440	 0.03858 	  11.4660	 0.01813 	 645.0000	 0.00055 	 645.0000	 0.00049 	   1.9350	 0.06028 	   0.0380	 0.00000 	   0.0380	 0.00000 	  32.2500	 0.00886 	  32.2500	 0.00162 
	 323	   7.6677	 0.03978 	   7.6677	 0.03849 	  11.5016	 0.01796 	 647.0000	 0.00055 	 647.0000	 0.00049 	   1.9410	 0.07635 	   0.0387	 0.00000 	   0.0387	 0.00000 	  32.3500	 0.00831 	  32.3500	 0.00185 
	 324	   7.6914	 0.03968 	   7.6914	 0.03839 	  11.5371	 0.01780 	 649.0000	 0.00055 	 649.0000	 0.00049 	   1.9470	 0.06430 	   0.0394	 0.00000 	   0.0394	 0.00000 	  32.4500	 0.00887 	  32.4500	 0.00164 
	 325	   7.7151	 0.03958 	   7.7151	 0.03830 	  11.5727	 0.01765 	 651.0000	 0.00055 	 651.0000	 0.00049 	   1.9530	 0.06081 	   0.0402	 0.00000 	   0.0402	 0.00000 	  32.5500	 0.00948 	  32.5500	 0.00145 
	 326	   7.7388	 0.03949 	   7.7388	 0.03821 	  11.6082	 0.01749 	 653.0000	 0.00056 	 653.0000	 0.00049 	   1.9590	 0.06242 	   0.0409	 0.00000 	   0.0409	 0.00000 	  32.6500	 0.00854 	  32.6500	 0.00159 
	 327	   7.7625	 0.03939 	   7.7625	 0.03813 	  11.6438	 0.01734 	 655.0000	 0.00056 	 655.0000	 0.00049 	   1.9650	 0.05787 	   0.0417	 0.00000 	   0.0417	 0.00000 	  32.7500	 0.00874 	  32.7500	 0.00106 
	 328	   7.7862	 0.03930 	   7.7862	 0.03804 	  11.6793	 0.01719 	 657.0000	 0.00056 	 657.0000	 0.00049 	   1.9710	 0.06215 	   0.0425	 0.00000 	   0.0425	 0.00000 	  32.8500	 0.00903 	  32.8500	 0.00161 
	 329	   7.8099	 0.03920 	   7.8099	 0.03795 	  11.7149	 0.01704 	 659.0000	 0.00056 	 659.0000	 0.00049 	   1.9770	 0.06805 	   0.0433	 0.00000 	   0.0433	 0.00000 	  32.9500	 0.00972 	  32.9500	 0.00132 
	 330	   7.8336	 0.03911 	   7.8336	 0.03786 	  11.7505	 0.01689 	 661.0000	 0.00056 	 661.0000	 0.00049 	   1.9830	 0.06028 	   0.0441	 0.00000 	   0.0441	 0.00000 	  33.0500	 0.00862 	  33.0500	 0.00178 
	 331	   7.8573	 0.03902 	   7.8573	 0.03778 	  11.7860	 0.01674 	 663.0000	 0.00056 	 663.0000	 0.00049 	   1.9890	 0.06296 	   0.0449	 0.00000 	   0.0449	 0.00000 	  33.1500	 0.00741 	  33.1500	 0.00130 
	 332	   7.8810	 0.03893 	   7.8810	 0.03769 	  11.8216	 0.01660 	 665.0000	 0.00056 	 665.0000	 0.00049 	   1.9950	 0.05894 	   0.0457	 0.00000 	   0.0457	 0.00000 	  33.2500	 0.00894 	  33.2500	 0.00121 
	 333	   7.9047	 0.03884 	   7.9047	 0.03761 	  11.8571	 0.01646 	 667.0000	 0.00056 	 667.0000	 0.00049 	   2.0010	 0.06617 	   0.0466	 0.00000 	   0.0466	 0.00000 	  33.3500	 0.00939 	  33.3500	 0.00175 
	 334	   7.9284	 0.03875 	   7.9284	 0.03753 	  11.8927	 0.01632 	 669.0000	 0.00056 	 669.0000	 0.00049 	   2.0070	 0.06831 	   0.0474	 0.00000 	   0.0474	 0.00000 	  33.4500	 0.00805 	  33.4500	 0.00148 
	 335	   7.9521	 0.03866 	   7.9521	 0.03744 	  11.9282	 0.01619 	 671.0000	 0.00056 	 671.0000	 0.00049 	   2.0130	 0.06081 	   0.0483	 0.00000 	   0.0483	 0.00000 	  33.5500	 0.00857 	  33.5500	 0.00127 
	 336	   7.9758	 0.03857 	   7.9758	 0.03736 	  11.9638	 0.01605 	 673.0000	 0.00056 	 673.0000	 0.00049 	   2.0190	 0.06242 	   0.0492	 0.00000 	   0.0492	 0.00000 	  33.6500	 0.00882 	  33.6500	 0.00124 
	 337	   7.9996	 0.03848 	   7.9996	 0.03728 	  11.9993	 0.01592 	 675.0000	 0.00056 	 675.0000	 0.00048 	   2.0250	 0.06322 	   0.0501	 0.00000 	   0.0501	 0.00000 	  33.7500	 0.00799 	  33.7500	 0.00116 
	 338	   8.0233	 0.03840 	   8.0233	 0.03720 	  12.0349	 0.01579 	 677.0000	 0.00056 	 677.0000	 0.00048 	   2.0310	 0.06912 	   0.0511	 0.00000 	   0.0511	 0.00000 	  33.8500	 0.00878 	  33.8500	 0.00132 
	 339	   8.0470	 0.03831 	   8.0470	 0.03712 	  12.0704	 0.01566 	 679.0000	 0.00056 	 679.0000	 0.00048 	   2.0370	 0.06430 	   0.0520	 0.00000 	   0.0520	 0.00000 	  33.9500	 0.00858 	  33.9500	 0.00135 
	 340	   8.0707	 0.03823 	   8.0707	 0.03704 	  12.1060	 0.01553 	 681.0000	 0.00056 	 681.0000	 0.00048 	   2.0430	 0.06430 	   0.0530	 0.00000 	   0.0530	 0.00000 	  34.0500	 0.00882 	  34.0500	 0.00122 
	 341	   8.0944	 0.03814 	   8.0944	 0.03696 	  12.1415	 0.01541 	 683.0000	 0.00055 	 683.0000	 0.00048 	   2.0490	 0.05947 	   0.0540	 0.00000 	   0.0540	 0.00000 	  34.1500	 0.00902 	  34.1500	 0.00154 
	 342	   8.1181	 0.03806 	   8.1181	 0.03688 	  12.1771	 0.01529 	 685.0000	 0.00055 	 685.0000	 0.00048 	   2.0550	 0.05787 	   0.0550	 0.00000 	   0.0550	 0.00000 	  34.2500	 0.00845 	  34.2500	 0.00108 
	 343	   8.1418	 0.03798 	   8.1418	 0.03681 	  12.2126	 0.01517 	 687.0000	 0.00055 	 687.0000	 0.00048 	   2.0610	 0.05974 	   0.0560	 0.00000 	   0.0560	 0.00000 	  34.3500	 0.00849 	  34.3500	 0.00100 
	 344	   8.1655	 0.03790 	   8.1655	 0.03673 	  12.2482	 0.01505 	 689.0000	 0.00055 	 689.0000	 0.00048 	   2.0670	 0.06135 	   0.0570	 0.00000 	   0.0570	 0.00000 	  34.4500	 0.00895 	  34.4500	 0.00130 
	 345	   8.1892	 0.03782 	   8.1892	 0.03666 	  12.2838	 0.01493 	 691.0000	 0.00055 	 691.0000	 0.00048 	   2.0730	 0.05921 	   0.0581	 0.00000 	   0.0581	 0.00000 	  34.5500	 0.00842 	  34.5500	 0.00111 
	 346	   8.2129	 0.03774 	   8.2129	 0.03658 	  12.3193	 0.01481 	 693.0000	 0.00055 	 693.0000	 0.00048 	   2.0790	 0.06188 	   0.0592	 0.00000 	   0.0592	 0.00000 	  34.6500	 0.00918 	  34.6500	 0.00127 
	 347	   8.2366	 0.03766 	   8.2366	 0.03651 	  12.3549	 0.01470 	 695.0000	 0.00055 	 695.0000	 0.00048 	   2.0850	 0.06055 	   0.0603	 0.00000 	   0.0603	 0.00000 	  34.7500	 0.00821 	  34.7500	 0.00113 
	 348	   8.2603	 0.03758 	   8.2603	 0.03643 	  12.3904	 0.01458 	 697.0000	 0.00054 	 697.0000	 0.00048 	   2.0910	 0.06376 	   0.0614	 0.00000 	   0.0614	 0.00000 	  34.8500	 0.00834 	  34.8500	 0.00117 
	 349	   8.2840	 0.03751 	   8.2840	 0.03636 	  12.4260	 0.01447 	 699.0000	 0.00054 	 699.0000	 0.00048 	   2.0970	 0.05840 	   0.0625	 0.00000 	   0.0625	 0.00000 	  34.9500	 0.00797 	  34.9500	 0.00138 
	 350	   8.3077	 0.03743 	   8.3077	 0.03629 	  12.4615	 0.01436 	 701.0000	 0.00054 	 701.0000	 0.00048 	   2.1030	 0.06028 	   0.0637	 0.00000 	   0.0637	 0.00000 	  35.0500	 0.00899 	  35.0500	 0.00106 
	 351	   8.3314	 0.03735 	   8.3314	 0.03622 	  12.4971	 0.01426 	 703.0000	 0.00054 	 703.0000	 0.00048 	   2.1090	 0.05867 	   0.0649	 0.00000 	   0.0649	 0.00000 	  35.1500	 0.00823 	  35.1500	 0.00108 
	 352	   8.3551	 0.03728 	   8.3551	 0.03615 	  12.5326	 0.01415 	 705.0000	 0.00054 	 705.0000	 0.00048 	   2.1150	 0.06135 	   0.0661	 0.00000 	   0.0661	 0.00000 	  35.2500	 0.00828 	  35.2500	 0.00143 
	 353	   8.3788	 0.03720 	   8.3788	 0.03607 	  12.5682	 0.01404 	 707.0000	 0.00054 	 707.0000	 0.00048 	   2.1210	 0.05492 	   0.0673	 0.00000 	   0.0673	 0.00000 	  35.3500	 0.00757 	  35.3500	 0.00095 
	 354	   8.4025	 0.03713 	   8.4025	 0.03601 	  12.6037	 0.01394 	 709.0000	 0.00054 	 709.0000	 0.00048 	   2.1270	 0.06081 	   0.0685	 0.00000 	   0.0685	 0.00000 	  35.4500	 0.00828 	  35.4500	 0.00111 
	 355	   8.4262	 0.03706 	   8.4262	 0.03594 	  12.6393	 0.01384 	 711.0000	 0.00054 	 711.0000	 0.00048 	   2.1330	 0.06162 	   0.0698	 0.00000 	   0.0698	 0.00000 	  35.5500	 0.00886 	  35.5500	 0.00103 
	 356	   8.4499	 0.03699 	   8.4499	 0.03587 	  12.6748	 0.01374 	 713.0000	 0.00054 	 713.0000	 0.00049 	   2.1390	 0.06188 	   0.0711	 0.00000 	   0.0711	 0.00000 	  35.6500	 0.00829 	  35.6500	 0.00108 
	 357	   8.4736	 0.03691 	   8.4736	 0.03580 	  12.7104	 0.01364 	 715.0000	 0.00054 	 715.0000	 0.00049 	   2.1450	 0.05572 	   0.0724	 0.00000 	   0.0724	 0.00000 	  35.7500	 0.00791 	  35.7500	 0.00106 
	 358	   8.4973	 0.03684 	   8.4973	 0.03573 	  12.7460	 0.01354 	 717.0000	 0.00054 	 717.0000	 0.00049 	   2.1510	 0.06430 	   0.0738	 0.00001 	   0.0738	 0.00000 	  35.8500	 0.00871 	  35.8500	 0.00108 
	 359	   8.5210	 0.03677 	   8.5210	 0.03567 	  12.7815	 0.01345 	 719.0000	 0.00054 	 719.0000	 0.00049 	   2.1570	 0.05787 	   0.0752	 0.00000 	   0.0752	 0.00000 	  35.9500	 0.00746 	  35.9500	 0.00125 
	 360	   8.5447	 0.03670 	   8.5447	 0.03560 	  12.8171	 0.01335 	 721.0000	 0.00054 	 721.0000	 0.00049 	   2.1630	 0.06564 	   0.0766	 0.00001 	   0.0766	 0.00000 	  36.0500	 0.00778 	  36.0500	 0.00100 
	 361	   8.5684	 0.03663 	   8.5684	 0.03553 	  12.8526	 0.01326 	 723.0000	 0.00054 	 723.0000	 0.00049 	   2.1690	 0.06081 	   0.0780	 0.00000 	   0.0780	 0.00000 	  36.1500	 0.00842 	  36.1500	 0.00104 
	 362	   8.5921	 0.03657 	   8.5921	 0.03547 	  12.8882	 0.01316 	 725.0000	 0.00054 	 725.0000	 0.00049 	   2.1750	 0.06376 	   0.0794	 0.00001 	   0.0794	 0.00000 	  36.2500	 0.00844 	  36.2500	 0.00132 
	 363	   8.6158	 0.03650 	   8.6158	 0.03541 	  12.9237	 0.01307 	 727.0000	 0.00054 	 727.0000	 0.00049 	   2.1810	 0.06242 	   0.0809	 0.00001 	   0.0809	 0.00000 	  36.3500	 0.00800 	  36.3500	 0.00098 
	 364	   8.6395	 0.03643 	   8.6395	 0.03534 	  12.9593	 0.01298 	 729.0000	 0.00054 	 729.0000	 0.00049 	   2.1870	 0.05492 	   0.0824	 0.00001 	   0.0824	 0.00000 	  36.4500	 0.00807 	  36.4500	 0.00088 
	 365	   8.6632	 0.03637 	   8.6632	 0.03528 	  12.9948	 0.01290 	 731.0000	 0.00054 	 731.0000	 0.00049 	   2.1930	 0.06028 	   0.0839	 0.00001 	   0.0839	 0.00000 	  36.5500	 0.00849 	  36.5500	 0.00114 
	 366	   8.6869	 0.03630 	   8.6869	 0.03522 	  13.0304	 0.01281 	 733.0000	 0.00054 	 733.0000	 0.00049 	   2.1990	 0.05170 	   0.0855	 0.00001 	   0.0855	 0.00000 	  36.6500	 0.00821 	  36.6500	 0.00104 
	 367	   8.7106	 0.03624 	   8.7106	 0.03515 	  13.0659	 0.01272 	 735.0000	 0.00054 	 735.0000	 0.00049 	   2.2050	 0.05519 	   0.0871	 0.00001 	   0.0871	 0.00000 	  36.7500	 0.00855 	  36.7500	 0.00088 
	 368	   8.7343	 0.03617 	   8.7343	 0.03509 	  13.1015	 0.01264 	 737.0000	 0.00054 	 737.0000	 0.00049 	   2.2110	 0.05760 	   0.0887	 0.00001 	   0.0887	 0.00000 	  36.8500	 0.00797 	  36.8500	 0.00098 
	 369	   8.7580	 0.03611 	   8.7580	 0.03503 	  13.1370	 0.01255 	 739.0000	 0.00053 	 739.0000	 0.00049 	   2.2170	 0.05465 	   0.0904	 0.00001 	   0.0904	 0.00000 	  36.9500	 0.00805 	  36.9500	 0.00088 
	 370	   8.7817	 0.03605 	   8.7817	 0.03497 	  13.1726	 0.01247 	 741.0000	 0.00053 	 741.0000	 0.00049 	   2.2230	 0.05412 	   0.0920	 0.00001 	   0.0920	 0.00000 	  37.0500	 0.00744 	  37.0500	 0.00104 
	 371	   8.8054	 0.03598 	   8.8054	 0.03491 	  13.2081	 0.01239 	 743.0000	 0.00053 	 743.0000	 0.00049 	   2.2290	 0.05492 	   0.0938	 0.00001 	   0.0938	 0.00000 	  37.1500	 0.00749 	  37.1500	 0.00084 
	 372	   8.8291	 0.03592 	   8.8291	 0.03485 	  13.2437	 0.01231 	 745.0000	 0.00053 	 745.0000	 0.00048 	   2.2350	 0.06403 	   0.0955	 0.00001 	   0.0955	 0.00000 	  37.2500	 0.00781 	  37.2500	 0.00074 
	 373	   8.8528	 0.03586 	   8.8528	 0.03479 	  13.2793	 0.01223 	 747.0000	 0.00053 	 747.0000	 0.00048 	   2.2410	 0.05787 	   0.0973	 0.00001 	   0.0973	 0.00000 	  37.3500	 0.00802 	  37.3500	 0.00068 
	 374	   8.8765	 0.03580 	   8.8765	 0.03474 	  13.3148	 0.01215 	 749.0000	 0.00053 	 749.0000	 0.00048 	   2.2470	 0.05572 	   0.0991	 0.00001 	   0.0991	 0.00000 	  37.4500	 0.00829 	  37.4500	 0.00079 
	 375	   8.9002	 0.03574 	   8.9002	 0.03468 	  13.3504	 0.01208 	 751.0000	 0.00053 	 751.0000	 0.00048 	   2.2530	 0.05385 	   0.1009	 0.00001 	   0.1009	 0.00000 	  37.5500	 0.00755 	  37.5500	 0.00082 
	 376	   8.9239	 0.03568 	   8.9239	 0.03462 	  13.3859	 0.01200 	 753.0000	 0.00053 	 753.0000	 0.00048 	   2.2590	 0.06055 	   0.1028	 0.00001 	   0.1028	 0.00000 	  37.6500	 0.00768 	  37.6500	 0.00085 
	 377	   8.9476	 0.03562 	   8.9476	 0.03456 	  13.4215	 0.01193 	 755.0000	 0.00053 	 755.0000	 0.00048 	   2.2650	 0.06296 	   0.1047	 0.00001 	   0.1047	 0.00000 	  37.7500	 0.00731 	  37.7500	 0.00066 
	 378	   8.9713	 0.03556 	   8.9713	 0.03451 	  13.4570	 0.01185 	 757.0000	 0.00053 	 757.0000	 0.00048 	   2.2710	 0.06028 	   0.1067	 0.00001 	   0.1067	 0.00000 	  37.8500	 0.00823 	  37.8500	 0.00093 
	 379	   8.9951	 0.03550 	   8.9951	 0.03445 	  13.4926	 0.01178 	 759.0000	 0.00052 	 759.0000	 0.00048 	   2.2770	 0.05947 	   0.1086	 0.00002 	   0.1086	 0.00000 	  37.9500	 0.00804 	  37.9500	 0.00104 
	 380	   9.0188	 0.03545 	   9.0188	 0.03440 	  13.5281	 0.01171 	 761.0000	 0.00052 	 761.0000	 0.00048 	   2.2830	 0.05599 	   0.1107	 0.00001 	   0.1107	 0.00000 	  38.0500	 0.00837 	  38.0500	 0.00090 
	 381	   9.0425	 0.03539 	   9.0425	 0.03434 	  13.5637	 0.01164 	 763.0000	 0.00052 	 763.0000	 0.00048 	   2.2890	 0.05706 	   0.1127	 0.00002 	   0.1127	 0.00000 	  38.1500	 0.00802 	  38.1500	 0.00056 
	 382	   9.0662	 0.03533 	   9.0662	 0.03429 	  13.5992	 0.01157 	 765.0000	 0.00052 	 765.0000	 0.00048 	   2.2950	 0.05572 	   0.1148	 0.00002 	   0.1148	 0.00000 	  38.2500	 0.00776 	  38.2500	 0.00084 
	 383	   9.0899	 0.03528 	   9.0899	 0.03423 	  13.6348	 0.01150 	 767.0000	 0.00052 	 767.0000	 0.00048 	   2.3010	 0.05358 	   0.1169	 0.00002 	   0.1169	 0.00000 	  38.3500	 0.00738 	  38.3500	 0.00082 
	 384	   9.1136	 0.03522 	   9.1136	 0.03418 	  13.6703	 0.01143 	 769.0000	 0.00052 	 769.0000	 0.00048 	   2.3070	 0.06403 	   0.1191	 0.00001 	   0.1191	 0.00000 	  38.4500	 0.00781 	  38.4500	 0.00055 
	 385	   9.1373	 0.03517 	   9.1373	 0.03413 	  13.7059	 0.01136 	 771.0000	 0.00052 	 771.0000	 0.00048 	   2.3130	 0.05679 	   0.1213	 0.00002 	   0.1213	 0.00000 	  38.5500	 0.00826 	  38.5500	 0.00087 
	 386	   9.1610	 0.03511 	   9.1610	 0.03408 	  13.7415	 0.01130 	 773.0000	 0.00052 	 773.0000	 0.00048 	   2.3190	 0.05733 	   0.1236	 0.00002 	   0.1236	 0.00000 	  38.6500	 0.00743 	  38.6500	 0.00104 
	 387	   9.1847	 0.03506 	   9.1847	 0.03402 	  13.7770	 0.01123 	 775.0000	 0.00052 	 775.0000	 0.00048 	   2.3250	 0.06242 	   0.1259	 0.00002 	   0.1259	 0.00000 	  38.7500	 0.00781 	  38.7500	 0.00084 
	 388	   9.2084	 0.03501 	   9.2084	 0.03397 	  13.8126	 0.01117 	 777.0000	 0.00052 	 777.0000	 0.00048 	   2.3310	 0.05572 	   0.1282	 0.00002 	   0.1282	 0.00000 	  38.8500	 0.00741 	  38.8500	 0.00082 
	 389	   9.2321	 0.03495 	   9.2321	 0.03392 	  13.8481	 0.01110 	 779.0000	 0.00051 	 779.0000	 0.00048 	   2.3370	 0.05813 	   0.1306	 0.00003 	   0.1306	 0.00000 	  38.9500	 0.00746 	  38.9500	 0.00068 
	 390	   9.2558	 0.03490 	   9.2558	 0.03387 	  13.8837	 0.01104 	 781.0000	 0.00051 	 781.0000	 0.00048 	   2.3430	 0.06242 	   0.1330	 0.00002 	   0.1330	 0.00000 	  39.0500	 0.00788 	  39.0500	 0.00079 
	 391	   9.2795	 0.03485 	   9.2795	 0.03382 	  13.9192	 0.01098 	 783.0000	 0.00051 	 783.0000	 0.00048 	   2.3490	 0.05304 	   0.1355	 0.00003 	   0.1355	 0.00000 	  39.1500	 0.00759 	  39.1500	 0.00069 
	 392	   9.3032	 0.03480 	   9.3032	 0.03377 	  13.9548	 0.01092 	 785.0000	 0.00051 	 785.0000	 0.00048 	   2.3550	 0.05921 	   0.1380	 0.00003 	   0.1380	 0.00000 	  39.2500	 0.00744 	  39.2500	 0.00072 
	 393	   9.3269	 0.03475 	   9.3269	 0.03372 	  13.9903	 0.01086 	 787.0000	 0.00051 	 787.0000	 0.00048 	   2.3610	 0.06001 	   0.1406	 0.00003 	   0.1406	 0.00000 	  39.3500	 0.00730 	  39.3500	 0.00059 
	 394	   9.3506	 0.03470 	   9.3506	 0.03367 	  14.0259	 0.01080 	 789.0000	 0.00051 	 789.0000	 0.00048 	   2.3670	 0.06135 	   0.1432	 0.00003 	   0.1432	 0.00000 	  39.4500	 0.00789 	  39.4500	 0.00064 
	 395	   9.3743	 0.03465 	   9.3743	 0.03363 	  14.0614	 0.01074 	 791.0000	 0.00051 	 791.0000	 0.00048 	   2.3730	 0.06510 	   0.1459	 0.00004 	   0.1459	 0.00000 	  39.5500	 0.00678 	  39.5500	 0.00082 
	 396	   9.3980	 0.03460 	   9.3980	 0.03358 	  14.0970	 0.01068 	 793.0000	 0.00051 	 793.0000	 0.00048 	   2.3790	 0.05706 	   0.1486	 0.00004 	   0.1486	 0.00000 	  39.6500	 0.00770 	  39.6500	 0.00074 
	 397	   9.4217	 0.03455 	   9.4217	 0.03353 	  14.1325	 0.01063 	 795.0000	 0.00051 	 795.0000	 0.00047 	   2.3850	 0.05760 	   0.1514	 0.00003 	   0.1514	 0.00000 	  39.7500	 0.00781 	  39.7500	 0.00055 
	 398	   9.4454	 0.03450 	   9.4454	 0.03348 	  14.1681	 0.01057 	 797.0000	 0.00051 	 797.0000	 0.00047 	   2.3910	 0.05519 	   0.1542	 0.00004 	   0.1542	 0.00000 	  39.8500	 0.00685 	  39.8500	 0.00045 
	 399	   9.4691	 0.03445 	   9.4691	 0.03344 	  14.2036	 0.01052 	 799.0000	 0.00051 	 799.0000	 0.00047 	   2.3970	 0.05572 	   0.1570	 0.00005 	   0.1570	 0.00000 	  39.9500	 0.00768 	  39.9500	 0.00063 
	 400	   9.4928	 0.03441 	   9.4928	 0.03339 	  14.2392	 0.01046 	 801.0000	 0.00051 	 801.0000	 0.00047 	   2.4030	 0.06081 	   0.1600	 0.00004 	   0.1600	 0.00000 	  40.0500	 0.00807 	  40.0500	 0.00071 
	 401	   9.5165	 0.03436 	   9.5165	 0.03335 	  14.2748	 0.01041 	 803.0000	 0.00051 	 803.0000	 0.00047 	   2.4090	 0.05733 	   0.1629	 0.00005 	   0.1629	 0.00000 	  40.1500	 0.00741 	  40.1500	 0.00077 
	 402	   9.5402	 0.03431 	   9.5402	 0.03330 	  14.3103	 0.01035 	 805.0000	 0.00051 	 805.0000	 0.00047 	   2.4150	 0.06081 	   0.1660	 0.00005 	   0.1660	 0.00000 	  40.2500	 0.00805 	  40.2500	 0.00074 
	 403	   9.5639	 0.03426 	   9.5639	 0.03326 	  14.3459	 0.01030 	 807.0000	 0.00051 	 807.0000	 0.00047 	   2.4210	 0.05894 	   0.1690	 0.00006 	   0.1690	 0.00000 	  40.3500	 0.00728 	  40.3500	 0.00076 
	 404	   9.5876	 0.03422 	   9.5876	 0.03321 	  14.3814	 0.01025 	 809.0000	 0.00050 	 809.0000	 0.00046 	   2.4270	 0.05465 	   0.1722	 0.00006 	   0.1722	 0.00000 	  40.4500	 0.00717 	  40.4500	 0.00042 
	 405	   9.6113	 0.03417 	   9.6113	 0.03317 	  14.4170	 0.01020 	 811.0000	 0.00050 	 811.0000	 0.00046 	   2.4330	 0.06162 	   0.1754	 0.00006 	   0.1754	 0.00000 	  40.5500	 0.00728 	  40.5500	 0.00042 
	 406	   9.6350	 0.03413 	   9.6350	 0.03312 	  14.4525	 0.01015 	 813.0000	 0.00050 	 813.0000	 0.00046 	   2.4390	 0.05465 	   0.1786	 0.00007 	   0.1786	 0.00000 	  40.6500	 0.00759 	  40.6500	 0.00053 
	 407	   9.6587	 0.03408 	   9.6587	 0.03308 	  14.4881	 0.01010 	 815.0000	 0.00050 	 815.0000	 0.00046 	   2.4450	 0.05760 	   0.1820	 0.00007 	   0.1820	 0.00000 	  40.7500	 0.00749 	  40.7500	 0.00055 
	 408	   9.6824	 0.03404 	   9.6824	 0.03304 	  14.5236	 0.01005 	 817.0000	 0.00050 	 817.0000	 0.00046 	   2.4510	 0.06430 	   0.1854	 0.00008 	   0.1854	 0.00000 	  40.8500	 0.00719 	  40.8500	 0.00050 
	 409	   9.7061	 0.03400 	   9.7061	 0.03299 	  14.5592	 0.01000 	 819.0000	 0.00050 	 819.0000	 0.00046 	   2.4570	 0.05572 	   0.1888	 0.00009 	   0.1888	 0.00000 	  40.9500	 0.00735 	  40.9500	 0.00040 
	 410	   9.7298	 0.03395 	   9.7298	 0.03295 	  14.5947	 0.00995 	 821.0000	 0.00050 	 821.0000	 0.00046 	   2.4630	 0.05385 	   0.1923	 0.00009 	   0.1923	 0.00000 	  41.0500	 0.00784 	  41.0500	 0.00068 
	 411	   9.7535	 0.03391 	   9.7535	 0.03291 	  14.6303	 0.00991 	 823.0000	 0.00050 	 823.0000	 0.00046 	   2.4690	 0.05546 	   0.1959	 0.00010 	   0.1959	 0.00000 	  41.1500	 0.00741 	  41.1500	 0.00048 
	 412	   9.7772	 0.03387 	   9.7772	 0.03287 	  14.6658	 0.00986 	 825.0000	 0.00050 	 825.0000	 0.00046 	   2.4750	 0.05465 	   0.1995	 0.00010 	   0.1995	 0.00000 	  41.2500	 0.00751 	  41.2500	 0.00056 
	 413	   9.8009	 0.03382 	   9.8009	 0.03283 	  14.7014	 0.00981 	 827.0000	 0.00050 	 827.0000	 0.00046 	   2.4810	 0.05546 	   0.2032	 0.00011 	   0.2032	 0.00000 	  41.3500	 0.00736 	  41.3500	 0.00055 
	 414	   9.8246	 0.03378 	   9.8246	 0.03279 	  14.7370	 0.00977 	 829.0000	 0.00050 	 829.0000	 0.00046 	   2.4870	 0.05760 	   0.2070	 0.00012 	   0.2070	 0.00000 	  41.4500	 0.00794 	  41.4500	 0.00050 
	 415	   9.8483	 0.03374 	   9.8483	 0.03275 	  14.7725	 0.00972 	 831.0000	 0.00050 	 831.0000	 0.00046 	   2.4930	 0.05733 	   0.2109	 0.00013 	   0.2109	 0.00000 	  41.5500	 0.00707 	  41.5500	 0.00037 
	 416	   9.8720	 0.03370 	   9.8720	 0.03271 	  14.8081	 0.00968 	 833.0000	 0.00049 	 833.0000	 0.00046 	   2.4990	 0.05251 	   0.2148	 0.00014 	   0.2148	 0.00000 	  41.6500	 0.00788 	  41.6500	 0.00032 
	 417	   9.8957	 0.03366 	   9.8957	 0.03267 	  14.8436	 0.00964 	 835.0000	 0.00049 	 835.0000	 0.00046 	   2.5050	 0.04903 	   0.2188	 0.00014 	   0.2188	 0.00000 	  41.7500	 0.00749 	  41.7500	 0.00061 
	 418	   9.9194	 0.03362 	   9.9194	 0.03263 	  14.8792	 0.00959 	 837.0000	 0.00049 	 837.0000	 0.00046 	   2.5110	 0.06081 	   0.2228	 0.00014 	   0.2228	 0.00000 	  41.8500	 0.00707 	  41.8500	 0.00048 
	 419	   9.9431	 0.03358 	   9.9431	 0.03259 	  14.9147	 0.00955 	 839.0000	 0.00049 	 839.0000	 0.00046 	   2.5170	 0.05733 	   0.2270	 0.00016 	   0.2270	 0.00000 	  41.9500	 0.00672 	  41.9500	 0.00059 
	 420	   9.9668	 0.03354 	   9.9668	 0.03255 	  14.9503	 0.00951 	 841.0000	 0.00049 	 841.0000	 0.00046 	   2.5230	 0.05412 	   0.2312	 0.00017 	   0.2312	 0.00000 	  42.0500	 0.00633 	  42.0500	 0.00035 
	 421	   9.9906	 0.03350 	   9.9906	 0.03251 	  14.9858	 0.00947 	 843.0000	 0.00049 	 843.0000	 0.00046 	   2.5290	 0.05653 	   0.2355	 0.00019 	   0.2355	 0.00000 	  42.1500	 0.00719 	  42.1500	 0.00047 
	 422	  10.0143	 0.03346 	  10.0143	 0.03247 	  15.0214	 0.00943 	 845.0000	 0.00049 	 845.0000	 0.00046 	   2.5350	 0.05197 	   0.2399	 0.00019 	   0.2399	 0.00000 	  42.2500	 0.00776 	  42.2500	 0.00061 
	 423	  10.0380	 0.03342 	  10.0380	 0.03244 	  15.0569	 0.00939 	 847.0000	 0.00049 	 847.0000	 0.00045 	   2.5410	 0.05733 	   0.2443	 0.00020 	   0.2443	 0.00000 	  42.3500	 0.00765 	  42.3500	 0.00061 
	 424	  10.0617	 0.03338 	  10.0617	 0.03240 	  15.0925	 0.00935 	 849.0000	 0.00049 	 849.0000	 0.00045 	   2.5470	 0.05947 	   0.2489	 0.00022 	   0.2489	 0.00000 	  42.4500	 0.00686 	  42.4500	 0.00043 
	 425	  10.0854	 0.03334 	  10.0854	 0.03236 	  15.1280	 0.00931 	 851.0000	 0.00049 	 851.0000	 0.00045 	   2.5530	 0.05331 	   0.2535	 0.00023 	   0.2535	 0.00000 	  42.5500	 0.00635 	  42.5500	 0.00037 
	 426	  10.1091	 0.03331 	  10.1091	 0.03232 	  15.1636	 0.00927 	 853.0000	 0.00049 	 853.0000	 0.00045 	   2.5590	 0.05733 	   0.2582	 0.00024 	   0.2582	 0.00000 	  42.6500	 0.00728 	  42.6500	 0.00063 
	 427	  10.1328	 0.03327 	  10.1328	 0.03229 	  15.1991	 0.00923 	 855.0000	 0.00049 	 855.0000	 0.00045 	   2.5650	 0.05626 	   0.2630	 0.00026 	   0.2630	 0.00000 	  42.7500	 0.00770 	  42.7500	 0.00048 
	 428	  10.1565	 0.03323 	  10.1565	 0.03225 	  15.2347	 0.00919 	 857.0000	 0.00049 	 857.0000	 0.00045 	   2.5710	 0.05170 	   0.2679	 0.00026 	   0.2679	 0.00000 	  42.8500	 0.00723 	  42.8500	 0.00058 
	 429	  10.1802	 0.03320 	  10.1802	 0.03222 	  15.2703	 0.00915 	 859.0000	 0.00049 	 859.0000	 0.00045 	   2.5770	 0.05546 	   0.2729	 0.00028 	   0.2729	 0.00000 	  42.9500	 0.00688 	  42.9500	 0.00034 
	 430	  10.2039	 0.03316 	  10.2039	 0.03218 	  15.3058	 0.00912 	 861.0000	 0.00049 	 861.0000	 0.00045 	   2.5830	 0.05867 	   0.2780	 0.00032 	   0.2780	 0.00000 	  43.0500	 0.00670 	  43.0500	 0.00056 
	 431	  10.2276	 0.03312 	  10.2276	 0.03214 	  15.3414	 0.00908 	 863.0000	 0.00049 	 863.0000	 0.00045 	   2.5890	 0.06081 	   0.2831	 0.00032 	   0.2831	 0.00000 	  43.1500	 0.00760 	  43.1500	 0.00061 
	 432	  10.2513	 0.03309 	  10.2513	 0.03211 	  15.3769	 0.00904 	 865.0000	 0.00049 	 865.0000	 0.00045 	   2.5950	 0.05519 	   0.2884	 0.00034 	   0.2884	 0.00000 	  43.2500	 0.00641 	  43.2500	 0.00035 
	 433	  10.2750	 0.03305 	  10.2750	 0.03208 	  15.4125	 0.00901 	 867.0000	 0.00049 	 867.0000	 0.00045 	   2.6010	 0.06001 	   0.2938	 0.00036 	   0.2938	 0.00000 	  43.3500	 0.00709 	  43.3500	 0.00058 
	 434	  10.2987	 0.03302 	  10.2987	 0.03204 	  15.4480	 0.00897 	 869.0000	 0.00049 	 869.0000	 0.00045 	   2.6070	 0.05331 	   0.2992	 0.00038 	   0.2992	 0.00000 	  43.4500	 0.00657 	  43.4500	 0.00042 
	 435	  10.3224	 0.03298 	  10.3224	 0.03201 	  15.4836	 0.00894 	 871.0000	 0.00049 	 871.0000	 0.00045 	   2.6130	 0.04876 	   0.3048	 0.00043 	   0.3048	 0.00000 	  43.5500	 0.00722 	  43.5500	 0.00045 
	 436	  10.3461	 0.03295 	  10.3461	 0.03197 	  15.5191	 0.00890 	 873.0000	 0.00049 	 873.0000	 0.00045 	   2.6190	 0.05117 	   0.3105	 0.00043 	   0.3105	 0.00000 	  43.6500	 0.00690 	  43.6500	 0.00021 
	 437	  10.3698	 0.03291 	  10.3698	 0.03194 	  15.5547	 0.00887 	 875.0000	 0.00048 	 875.0000	 0.00045 	   2.6250	 0.05304 	   0.3162	 0.00046 	   0.3162	 0.00000 	  43.7500	 0.00722 	  43.7500	 0.00031 
	 438	  10.3935	 0.03288 	  10.3935	 0.03191 	  15.5902	 0.00884 	 877.0000	 0.00048 	 877.0000	 0.00045 	   2.6310	 0.04822 	   0.3221	 0.00049 	   0.3221	 0.00000 	  43.8500	 0.00657 	  43.8500	 0.00039 
	 439	  10.4172	 0.03285 	  10.4172	 0.03187 	  15.6258	 0.00880 	 879.0000	 0.00048 	 879.0000	 0.00045 	   2.6370	 0.05438 	   0.3281	 0.00052 	   0.3281	 0.00000 	  43.9500	 0.00686 	  43.9500	 0.00063 
	 440	  10.4409	 0.03281 	  10.4409	 0.03184 	  15.6613	 0.00877 	 881.0000	 0.00048 	 881.0000	 0.00045 	   2.6430	 0.05385 	   0.3342	 0.00052 	   0.3342	 0.00000 	  44.0500	 0.00688 	  44.0500	 0.00043 
	 441	  10.4646	 0.03278 	  10.4646	 0.03181 	  15.6969	 0.00874 	 883.0000	 0.00048 	 883.0000	 0.00045 	   2.6490	 0.05546 	   0.3404	 0.00056 	   0.3404	 0.00000 	  44.1500	 0.00702 	  44.1500	 0.00032 
	 442	  10.4883	 0.03275 	  10.4883	 0.03178 	  15.7325	 0.00871 	 885.0000	 0.00048 	 885.0000	 0.00045 	   2.6550	 0.04715 	   0.3467	 0.00060 	   0.3467	 0.00000 	  44.2500	 0.00674 	  44.2500	 0.00047 
	 443	  10.5120	 0.03271 	  10.5120	 0.03174 	  15.7680	 0.00867 	 887.0000	 0.00048 	 887.0000	 0.00045 	   2.6610	 0.05037 	   0.3532	 0.00063 	   0.3532	 0.00001 	  44.3500	 0.00680 	  44.3500	 0.00034 
	 444	  10.5357	 0.03268 	  10.5357	 0.03171 	  15.8036	 0.00864 	 889.0000	 0.00048 	 889.0000	 0.00045 	   2.6670	 0.05626 	   0.3597	 0.00067 	   0.3597	 0.00000 	  44.4500	 0.00656 	  44.4500	 0.00031 
	 445	  10.5594	 0.03265 	  10.5594	 0.03168 	  15.8391	 0.00861 	 891.0000	 0.00047 	 891.0000	 0.00045 	   2.6730	 0.05840 	   0.3664	 0.00069 	   0.3664	 0.00000 	  44.5500	 0.00707 	  44.5500	 0.00034 
	 446	  10.5831	 0.03262 	  10.5831	 0.03165 	  15.8747	 0.00858 	 893.0000	 0.00047 	 893.0000	 0.00045 	   2.6790	 0.05331 	   0.3733	 0.00074 	   0.3733	 0.00000 	  44.6500	 0.00719 	  44.6500	 0.00045 
	 447	  10.6068	 0.03259 	  10.6068	 0.03162 	  15.9102	 0.00855 	 895.0000	 0.00047 	 895.0000	 0.00045 	   2.6850	 0.05412 	   0.3802	 0.00078 	   0.3802	 0.00000 	  44.7500	 0.00710 	  44.7500	 0.00031 
	 448	  10.6305	 0.03255 	  10.6305	 0.03159 	  15.9458	 0.00852 	 897.0000	 0.00047 	 897.0000	 0.00045 	   2.6910	 0.05679 	   0.3873	 0.00083 	   0.3873	 0.00001 	  44.8500	 0.00690 	  44.8500	 0.00047 
	 449	  10.6542	 0.03252 	  10.6542	 0.03156 	  15.9813	 0.00849 	 899.0000	 0.00047 	 899.0000	 0.00045 	   2.6970	 0.05117 	   0.3945	 0.00085 	   0.3945	 0.00001 	  44.9500	 0.00683 	  44.9500	 0.00027 
	 450	  10.6779	 0.03249 	  10.6779	 0.03153 	  16.0169	 0.00846 	 901.0000	 0.00047 	 901.0000	 0.00045 	   2.7030	 0.04849 	   0.4018	 0.00089 	   0.4018	 0.00001 	  45.0500	 0.00690 	  45.0500	 0.00029 
	 451	  10.7016	 0.03246 	  10.7016	 0.03150 	  16.0524	 0.00844 	 903.0000	 0.00047 	 903.0000	 0.00045 	   2.7090	 0.06162 	   0.4093	 0.00094 	   0.4093	 0.00001 	  45.1500	 0.00612 	  45.1500	 0.00014 
	 452	  10.7253	 0.03243 	  10.7253	 0.03147 	  16.0880	 0.00841 	 905.0000	 0.00047 	 905.0000	 0.00045 	   2.7150	 0.05706 	   0.4169	 0.00097 	   0.4169	 0.00001 	  45.2500	 0.00686 	  45.2500	 0.00029 
	 453	  10.7490	 0.03240 	  10.7490	 0.03144 	  16.1235	 0.00838 	 907.0000	 0.00047 	 907.0000	 0.00045 	   2.7210	 0.05304 	   0.4246	 0.00106 	   0.4246	 0.00001 	  45.3500	 0.00715 	  45.3500	 0.00019 
	 454	  10.7727	 0.03237 	  10.7727	 0.03141 	  16.1591	 0.00835 	 909.0000	 0.00047 	 909.0000	 0.00045 	   2.7270	 0.05546 	   0.4325	 0.00107 	   0.4325	 0.00001 	  45.4500	 0.00656 	  45.4500	 0.00032 
	 455	  10.7964	 0.03234 	  10.7964	 0.03138 	  16.1946	 0.00832 	 911.0000	 0.00047 	 911.0000	 0.00045 	   2.7330	 0.04742 	   0.4406	 0.00111 	   0.4406	 0.00001 	  45.5500	 0.00686 	  45.5500	 0.00024 
	 456	  10.8201	 0.03231 	  10.8201	 0.03135 	  16.2302	 0.00830 	 913.0000	 0.00047 	 913.0000	 0.00045 	   2.7390	 0.04876 	   0.4487	 0.00118 	   0.4487	 0.00001 	  45.6500	 0.00746 	  45.6500	 0.00021 
	 457	  10.8438	 0.03228 	  10.8438	 0.03132 	  16.2658	 0.00827 	 915.0000	 0.00047 	 915.0000	 0.00044 	   2.7450	 0.05331 	   0.4571	 0.00119 	   0.4571	 0.00002 	  45.7500	 0.00616 	  45.7500	 0.00031 
	 458	  10.8675	 0.03226 	  10.8675	 0.03130 	  16.3013	 0.00824 	 917.0000	 0.00047 	 917.0000	 0.00044 	   2.7510	 0.05867 	   0.4656	 0.00123 	   0.4656	 0.00002 	  45.8500	 0.00664 	  45.8500	 0.00024 
	 459	  10.8912	 0.03223 	  10.8912	 0.03127 	  16.3369	 0.00822 	 919.0000	 0.00047 	 919.0000	 0.00044 	   2.7570	 0.04635 	   0.4742	 0.00129 	   0.4742	 0.00002 	  45.9500	 0.00587 	  45.9500	 0.00018 
	 460	  10.9149	 0.03220 	  10.9149	 0.03124 	  16.3724	 0.00819 	 921.0000	 0.00047 	 921.0000	 0.00044 	   2.7630	 0.05572 	   0.4831	 0.00133 	   0.4831	 0.00002 	  46.0500	 0.00585 	  46.0500	 0.00031 
	 461	  10.9386	 0.03217 	  10.9386	 0.03121 	  16.4080	 0.00817 	 923.0000	 0.00047 	 923.0000	 0.00044 	   2.7690	 0.05251 	   0.4920	 0.00134 	   0.4920	 0.00002 	  46.1500	 0.00736 	  46.1500	 0.00040 
	 462	  10.9623	 0.03214 	  10.9623	 0.03119 	  16.4435	 0.00814 	 925.0000	 0.00047 	 925.0000	 0.00044 	   2.7750	 0.04903 	   0.5012	 0.00138 	   0.5012	 0.00003 	  46.2500	 0.00595 	  46.2500	 0.00026 
	 463	  10.9861	 0.03211 	  10.9861	 0.03116 	  16.4791	 0.00812 	 927.0000	 0.00047 	 927.0000	 0.00044 	   2.7810	 0.05331 	   0.5105	 0.00146 	   0.5105	 0.00003 	  46.3500	 0.00641 	  46.3500	 0.00023 
	 464	  11.0098	 0.03209 	  11.0098	 0.03113 	  16.5146	 0.00809 	 929.0000	 0.00047 	 929.0000	 0.00044 	   2.7870	 0.05412 	   0.5200	 0.00150 	   0.5200	 0.00004 	  46.4500	 0.00662 	  46.4500	 0.00019 
	 465	  11.0335	 0.03206 	  11.0335	 0.03111 	  16.5502	 0.00807 	 931.0000	 0.00047 	 931.0000	 0.00044 	   2.7930	 0.05144 	   0.5297	 0.00153 	   0.5297	 0.00004 	  46.5500	 0.00603 	  46.5500	 0.00037 
	 466	  11.0572	 0.03203 	  11.0572	 0.03108 	  16.5857	 0.00804 	 933.0000	 0.00047 	 933.0000	 0.00044 	   2.7990	 0.05358 	   0.5395	 0.00157 	   0.5395	 0.00005 	  46.6500	 0.00625 	  46.6500	 0.00023 
	 467	  11.0809	 0.03201 	  11.0809	 0.03105 	  16.6213	 0.00802 	 935.0000	 0.00047 	 935.0000	 0.00044 	   2.8050	 0.05144 	   0.5495	 0.00165 	   0.5495	 0.00005 	  46.7500	 0.00633 	  46.7500	 0.00032 
	 468	  11.1046	 0.03198 	  11.1046	 0.03103 	  16.6568	 0.00800 	 937.0000	 0.00047 	 937.0000	 0.00044 	   2.8110	 0.05626 	   0.5598	 0.00166 	   0.5598	 0.00006 	  46.8500	 0.00706 	  46.8500	 0.00031 
	 469	  11.1283	 0.03195 	  11.1283	 0.03100 	  16.6924	 0.00797 	 939.0000	 0.00046 	 939.0000	 0.00044 	   2.8170	 0.05653 	   0.5702	 0.00166 	   0.5702	 0.00007 	  46.9500	 0.00635 	  46.9500	 0.00032 
	 470	  11.1520	 0.03193 	  11.1520	 0.03098 	  16.7280	 0.00795 	 941.0000	 0.00046 	 941.0000	 0.00044 	   2.8230	 0.05572 	   0.5808	 0.00165 	   0.5808	 0.00007 	  47.0500	 0.00616 	  47.0500	 0.00016 
	 471	  11.1757	 0.03190 	  11.1757	 0.03095 	  16.7635	 0.00793 	 943.0000	 0.00046 	 943.0000	 0.00044 	   2.8290	 0.04608 	   0.5916	 0.00168 	   0.5916	 0.00008 	  47.1500	 0.00662 	  47.1500	 0.00034 
	 472	  11.1994	 0.03188 	  11.1994	 0.03093 	  16.7991	 0.00791 	 945.0000	 0.00046 	 945.0000	 0.00044 	   2.8350	 0.05385 	   0.6026	 0.00174 	   0.6026	 0.00010 	  47.2500	 0.00686 	  47.2500	 0.00024 
	 473	  11.2231	 0.03185 	  11.2231	 0.03090 	  16.8346	 0.00788 	 947.0000	 0.00046 	 947.0000	 0.00044 	   2.8410	 0.04715 	   0.6138	 0.00174 	   0.6138	 0.00010 	  47.3500	 0.00654 	  47.3500	 0.00021 
	 474	  11.2468	 0.03182 	  11.2468	 0.03088 	  16.8702	 0.00786 	 949.0000	 0.00046 	 949.0000	 0.00044 	   2.8470	 0.04795 	   0.6252	 0.00177 	   0.6252	 0.00011 	  47.4500	 0.00630 	  47.4500	 0.00027 
	 475	  11.2705	 0.03180 	  11.2705	 0.03085 	  16.9057	 0.00784 	 951.0000	 0.00046 	 951.0000	 0.00044 	   2.8530	 0.04742 	   0.6368	 0.00177 	   0.6368	 0.00014 	  47.5500	 0.00664 	  47.5500	 0.00024 
	 476	  11.2942	 0.03177 	  11.2942	 0.03083 	  16.9413	 0.00782 	 953.0000	 0.00045 	 953.0000	 0.00044 	   2.8590	 0.05117 	   0.6486	 0.00174 	   0.6486	 0.00013 	  47.6500	 0.00686 	  47.6500	 0.00024 
	 477	  11.3179	 0.03175 	  11.3179	 0.03080 	  16.9768	 0.00780 	 955.0000	 0.00045 	 955.0000	 0.00044 	   2.8650	 0.04956 	   0.6607	 0.00177 	   0.6607	 0.00015 	  47.7500	 0.00635 	  47.7500	 0.00024 
	 478	  11.3416	 0.03173 	  11.3416	 0.03078 	  17.0124	 0.00778 	 957.0000	 0.00045 	 957.0000	 0.00044 	   2.8710	 0.05438 	   0.6730	 0.00174 	   0.6730	 0.00017 	  47.8500	 0.00645 	  47.8500	 0.00023 
	 479	  11.3653	 0.03170 	  11.3653	 0.03076 	  17.0479	 0.00776 	 959.0000	 0.00045 	 959.0000	 0.00044 	   2.8770	 0.05144 	   0.6855	 0.00173 	   0.6855	 0.00018 	  47.9500	 0.00670 	  47.9500	 0.00029 
	 480	  11.3890	 0.03168 	  11.3890	 0.03073 	  17.0835	 0.00773 	 961.0000	 0.00045 	 961.0000	 0.00044 	   2.8830	 0.04635 	   0.6982	 0.00174 	   0.6982	 0.00021 	  48.0500	 0.00635 	  48.0500	 0.00024 
	 481	  11.4127	 0.03165 	  11.4127	 0.03071 	  17.1190	 0.00771 	 963.0000	 0.00045 	 963.0000	 0.00044 	   2.8890	 0.04715 	   0.7112	 0.00174 	   0.7112	 0.00023 	  48.1500	 0.00694 	  48.1500	 0.00019 
	 482	  11.4364	 0.03163 	  11.4364	 0.03069 	  17.1546	 0.00769 	 965.0000	 0.00045 	 965.0000	 0.00044 	   2.8950	 0.04661 	   0.7244	 0.00172 	   0.7244	 0.00026 	  48.2500	 0.00651 	  48.2500	 0.00011 
	 483	  11.4601	 0.03161 	  11.4601	 0.03066 	  17.1901	 0.00767 	 967.0000	 0.00045 	 967.0000	 0.00044 	   2.9010	 0.05037 	   0.7379	 0.00170 	   0.7379	 0.00028 	  48.3500	 0.00675 	  48.3500	 0.00011 
	 484	  11.4838	 0.03158 	  11.4838	 0.03064 	  17.2257	 0.00765 	 969.0000	 0.00045 	 969.0000	 0.00044 	   2.9070	 0.05117 	   0.7516	 0.00164 	   0.7516	 0.00031 	  48.4500	 0.00598 	  48.4500	 0.00016 
	 485	  11.5075	 0.03156 	  11.5075	 0.03062 	  17.2613	 0.00764 	 971.0000	 0.00045 	 971.0000	 0.00044 	   2.9130	 0.05144 	   0.7656	 0.00164 	   0.7656	 0.00035 	  48.5500	 0.00694 	  48.5500	 0.00016 
	 486	  11.5312	 0.03154 	  11.5312	 0.03059 	  17.2968	 0.00762 	 973.0000	 0.00045 	 973.0000	 0.00044 	   2.9190	 0.05224 	   0.7798	 0.00160 	   0.7798	 0.00038 	  48.6500	 0.00670 	  48.6500	 0.00035 
	 487	  11.5549	 0.03151 	  11.5549	 0.03057 	  17.3324	 0.00760 	 975.0000	 0.00045 	 975.0000	 0.00043 	   2.9250	 0.04795 	   0.7943	 0.00158 	   0.7943	 0.00039 	  48.7500	 0.00592 	  48.7500	 0.00026 
	 488	  11.5786	 0.03149 	  11.5786	 0.03055 	  17.3679	 0.00758 	 977.0000	 0.00045 	 977.0000	 0.00043 	   2.9310	 0.05438 	   0.8091	 0.00149 	   0.8091	 0.00042 	  48.8500	 0.00645 	  48.8500	 0.00023 
	 489	  11.6023	 0.03147 	  11.6023	 0.03053 	  17.4035	 0.00756 	 979.0000	 0.00045 	 979.0000	 0.00043 	   2.9370	 0.04661 	   0.8241	 0.00150 	   0.8241	 0.00047 	  48.9500	 0.00657 	  48.9500	 0.00034 
	 490	  11.6260	 0.03144 	  11.6260	 0.03051 	  17.4390	 0.00754 	 981.0000	 0.00045 	 981.0000	 0.00043 	   2.9430	 0.04420 	   0.8395	 0.00143 	   0.8395	 0.00052 	  49.0500	 0.00701 	  49.0500	 0.00013 
	 491	  11.6497	 0.03142 	  11.6497	 0.03048 	  17.4746	 0.00752 	 983.0000	 0.00045 	 983.0000	 0.00043 	   2.9490	 0.05706 	   0.8551	 0.00140 	   0.8551	 0.00056 	  49.1500	 0.00572 	  49.1500	 0.00031 
	 492	  11.6734	 0.03140 	  11.6734	 0.03046 	  17.5101	 0.00751 	 985.0000	 0.00045 	 985.0000	 0.00043 	   2.9550	 0.04849 	   0.8710	 0.00132 	   0.8710	 0.00061 	  49.2500	 0.00664 	  49.2500	 0.00023 
	 493	  11.6971	 0.03138 	  11.6971	 0.03044 	  17.5457	 0.00749 	 987.0000	 0.00045 	 987.0000	 0.00043 	   2.9610	 0.05572 	   0.8872	 0.00128 	   0.8872	 0.00063 	  49.3500	 0.00649 	  49.3500	 0.00029 
	 494	  11.7208	 0.03136 	  11.7208	 0.03042 	  17.5812	 0.00747 	 989.0000	 0.00045 	 989.0000	 0.00043 	   2.9670	 0.04715 	   0.9036	 0.00124 	   0.9036	 0.00070 	  49.4500	 0.00572 	  49.4500	 0.00021 
	 495	  11.7445	 0.03133 	  11.7445	 0.03040 	  17.6168	 0.00745 	 991.0000	 0.00045 	 991.0000	 0.00043 	   2.9730	 0.05197 	   0.9204	 0.00119 	   0.9204	 0.00075 	  49.5500	 0.00545 	  49.5500	 0.00014 
	 496	  11.7682	 0.03131 	  11.7682	 0.03038 	  17.6523	 0.00744 	 993.0000	 0.00045 	 993.0000	 0.00043 	   2.9790	 0.05117 	   0.9376	 0.00116 	   0.9376	 0.00079 	  49.6500	 0.00622 	  49.6500	 0.00023 
	 497	  11.7919	 0.03129 	  11.7919	 0.03036 	  17.6879	 0.00742 	 995.0000	 0.00045 	 995.0000	 0.00043 	   2.9850	 0.05117 	   0.9550	 0.00112 	   0.9550	 0.00083 	  49.7500	 0.00596 	  49.7500	 0.00026 
	 498	  11.8156	 0.03127 	  11.8156	 0.03034 	  17.7235	 0.00740 	 997.0000	 0.00045 	 997.0000	 0.00043 	   2.9910	 0.05170 	   0.9727	 0.00106 	   0.9727	 0.00090 	  49.8500	 0.00628 	  49.8500	 0.00011 
	 499	  11.8393	 0.03125 	  11.8393	 0.03032 	  17.7590	 0.00738 	 999.0000	 0.00045 	 999.0000	 0.00043 	   2.9970	 0.05251 	   0.9908	 0.00097 	   0.9908	 0.00094 	  49.9500	 0.00648 	  49.9500	 0.00027 
	 500	  11.8630	 0.03123 	  11.8630	 0.03030 	  17.7946	 0.00737 	1001.0000	 0.00044 	1001.0000	 0.00043 	   3.0030	 0.04635 	   1.0093	 0.00094 	   1.0093	 0.00097 	  50.0500	 0.00614 	  50.0500	 0.00026 
	 501	  11.8867	 0.03121 	  11.8867	 0.03028 	  17.8301	 0.00735 	1003.0000	 0.00044 	1003.0000	 0.00043 	   3.0090	 0.04554 	   1.0280	 0.00090 	   1.0280	 0.00106 	  50.1500	 0.00601 	  50.1500	 0.00016 
	 502	  11.9104	 0.03119 	  11.9104	 0.03026 	  17.8657	 0.00734 	1005.0000	 0.00044 	1005.0000	 0.00043 	   3.0150	 0.05304 	   1.0471	 0.00083 	   1.0471	 0.00112 	  50.2500	 0.00630 	  50.2500	 0.00010 
	 503	  11.9341	 0.03117 	  11.9341	 0.03024 	  17.9012	 0.00732 	1007.0000	 0.00044 	1007.0000	 0.00043 	   3.0210	 0.05572 	   1.0666	 0.00079 	   1.0666	 0.00116 	  50.3500	 0.00699 	  50.3500	 0.00016 
	 504	  11.9578	 0.03115 	  11.9578	 0.03022 	  17.9368	 0.00730 	1009.0000	 0.00044 	1009.0000	 0.00043 	   3.0270	 0.04742 	   1.0864	 0.00075 	   1.0864	 0.00119 	  50.4500	 0.00617 	  50.4500	 0.00045 
	 505	  11.9816	 0.03113 	  11.9816	 0.03020 	  17.9723	 0.00729 	1011.0000	 0.00044 	1011.0000	 0.00043 	   3.0330	 0.04661 	   1.1066	 0.00070 	   1.1066	 0.00124 	  50.5500	 0.00638 	  50.5500	 0.00023 
	 506	  12.0053	 0.03111 	  12.0053	 0.03018 	  18.0079	 0.00727 	1013.0000	 0.00044 	1013.0000	 0.00043 	   3.0390	 0.05063 	   1.1272	 0.00063 	   1.1272	 0.00128 	  50.6500	 0.00582 	  50.6500	 0.00021 
	 507	  12.0290	 0.03109 	  12.0290	 0.03016 	  18.0434	 0.00726 	1015.0000	 0.00044 	1015.0000	 0.00043 	   3.0450	 0.05144 	   1.1482	 0.00061 	   1.1482	 0.00132 	  50.7500	 0.00616 	  50.7500	 0.00016 
	 508	  12.0527	 0.03107 	  12.0527	 0.03014 	  18.0790	 0.00724 	1017.0000	 0.00044 	1017.0000	 0.00043 	   3.0510	 0.05170 	   1.1695	 0.00056 	   1.1695	 0.00140 	  50.8500	 0.00564 	  50.8500	 0.00019 
	 509	  12.0764	 0.03105 	  12.0764	 0.03012 	  18.1145	 0.00723 	1019.0000	 0.00044 	1019.0000	 0.00043 	   3.0570	 0.05492 	   1.1912	 0.00052 	   1.1912	 0.00143 	  50.9500	 0.00643 	  50.9500	 0.00018 
	 510	  12.1001	 0.03103 	  12.1001	 0.03010 	  18.1501	 0.00721 	1021.0000	 0.00043 	1021.0000	 0.00043 	   3.0630	 0.05197 	   1.2134	 0.00047 	   1.2134	 0.00150 	  51.0500	 0.00572 	  51.0500	 0.00024 
	 511	  12.1238	 0.03101 	  12.1238	 0.03008 	  18.1856	 0.00720 	1023.0000	 0.00043 	1023.0000	 0.00043 	   3.0690	 0.05010 	   1.2359	 0.00042 	   1.2359	 0.00149 	  51.1500	 0.00614 	  51.1500	 0.00016 
	 512	  12.1475	 0.03099 	  12.1475	 0.03007 	  18.2212	 0.00718 	1025.0000	 0.00043 	1025.0000	 0.00043 	   3.0750	 0.05117 	   1.2589	 0.00039 	   1.2589	 0.00158 	  51.2500	 0.00567 	  51.2500	 0.00019 
	 513	  12.1712	 0.03097 	  12.1712	 0.03005 	  18.2568	 0.00717 	1027.0000	 0.00043 	1027.0000	 0.00043 	   3.0810	 0.04635 	   1.2823	 0.00038 	   1.2823	 0.00160 	  51.3500	 0.00604 	  51.3500	 0.00018 
	 514	  12.1949	 0.03095 	  12.1949	 0.03003 	  18.2923	 0.00715 	1029.0000	 0.00043 	1029.0000	 0.00043 	   3.0870	 0.04983 	   1.3062	 0.00035 	   1.3062	 0.00164 	  51.4500	 0.00656 	  51.4500	 0.00013 
	 515	  12.2186	 0.03093 	  12.2186	 0.03001 	  18.3279	 0.00714 	1031.0000	 0.00043 	1031.0000	 0.00043 	   3.0930	 0.04126 	   1.3305	 0.00031 	   1.3305	 0.00164 	  51.5500	 0.00604 	  51.5500	 0.00018 
	 516	  12.2423	 0.03092 	  12.2423	 0.02999 	  18.3634	 0.00713 	1033.0000	 0.00043 	1033.0000	 0.00043 	   3.0990	 0.05331 	   1.3552	 0.00028 	   1.3552	 0.00170 	  51.6500	 0.00558 	  51.6500	 0.00018 
	 517	  12.2660	 0.03090 	  12.2660	 0.02998 	  18.3990	 0.00711 	1035.0000	 0.00043 	1035.0000	 0.00043 	   3.1050	 0.05331 	   1.3804	 0.00026 	   1.3804	 0.00172 	  51.7500	 0.00604 	  51.7500	 0.00021 
	 518	  12.2897	 0.03088 	  12.2897	 0.02996 	  18.4345	 0.00710 	1037.0000	 0.00043 	1037.0000	 0.00043 	   3.1110	 0.05090 	   1.4060	 0.00023 	   1.4060	 0.00174 	  51.8500	 0.00582 	  51.8500	 0.00023 
	 519	  12.3134	 0.03086 	  12.3134	 0.02994 	  18.4701	 0.00709 	1039.0000	 0.00043 	1039.0000	 0.00043 	   3.1170	 0.04849 	   1.4322	 0.00021 	   1.4322	 0.00174 	  51.9500	 0.00680 	  51.9500	 0.00013 
	 520	  12.3371	 0.03084 	  12.3371	 0.02992 	  18.5056	 0.00707 	1041.0000	 0.00042 	1041.0000	 0.00043 	   3.1230	 0.04608 	   1.4588	 0.00018 	   1.4588	 0.00173 	  52.0500	 0.00632 	  52.0500	 0.00021 
	 521	  12.3608	 0.03082 	  12.3608	 0.02991 	  18.5412	 0.00706 	1043.0000	 0.00042 	1043.0000	 0.00043 	   3.1290	 0.05170 	   1.4859	 0.00017 	   1.4859	 0.00174 	  52.1500	 0.00580 	  52.1500	 0.00021 
	 522	  12.3845	 0.03081 	  12.3845	 0.02989 	  18.5767	 0.00705 	1045.0000	 0.00042 	1045.0000	 0.00043 	   3.1350	 0.04528 	   1.5136	 0.00015 	   1.5136	 0.00177 	  52.2500	 0.00672 	  52.2500	 0.00018 
	 523	  12.4082	 0.03079 	  12.4082	 0.02987 	  18.6123	 0.00703 	1047.0000	 0.00042 	1047.0000	 0.00043 	   3.1410	 0.04688 	   1.5417	 0.00013 	   1.5417	 0.00174 	  52.3500	 0.00595 	  52.3500	 0.00019 
	 524	  12.4319	 0.03077 	  12.4319	 0.02985 	  18.6478	 0.00702 	1049.0000	 0.00042 	1049.0000	 0.00043 	   3.1470	 0.04260 	   1.5704	 0.00014 	   1.5704	 0.00177 	  52.4500	 0.00608 	  52.4500	 0.00013 
	 525	  12.4556	 0.03075 	  12.4556	 0.02984 	  18.6834	 0.00701 	1051.0000	 0.00042 	1051.0000	 0.00043 	   3.1530	 0.04742 	   1.5996	 0.00011 	   1.5996	 0.00177 	  52.5500	 0.00648 	  52.5500	 0.00024 
	 526	  12.4793	 0.03074 	  12.4793	 0.02982 	  18.7190	 0.00699 	1053.0000	 0.00042 	1053.0000	 0.00043 	   3.1590	 0.03885 	   1.6293	 0.00010 	   1.6293	 0.00174 	  52.6500	 0.00550 	  52.6500	 0.00035 
	 527	  12.5030	 0.03072 	  12.5030	 0.02980 	  18.7545	 0.00698 	1055.0000	 0.00042 	1055.0000	 0.00043 	   3.1650	 0.05224 	   1.6596	 0.00010 	   1.6596	 0.00174 	  52.7500	 0.00614 	  52.7500	 0.00016 
	 528	  12.5267	 0.03070 	  12.5267	 0.02979 	  18.7901	 0.00697 	1057.0000	 0.00042 	1057.0000	 0.00043 	   3.1710	 0.05090 	   1.6904	 0.00008 	   1.6904	 0.00168 	  52.8500	 0.00595 	  52.8500	 0.00018 
	 529	  12.5504	 0.03068 	  12.5504	 0.02977 	  18.8256	 0.00696 	1059.0000	 0.00042 	1059.0000	 0.00043 	   3.1770	 0.05197 	   1.7219	 0.00007 	   1.7219	 0.00165 	  52.9500	 0.00622 	  52.9500	 0.00024 
	 530	  12.5741	 0.03067 	  12.5741	 0.02976 	  18.8612	 0.00694 	1061.0000	 0.00042 	1061.0000	 0.00043 	   3.1830	 0.04929 	   1.7539	 0.00007 	   1.7539	 0.00166 	  53.0500	 0.00598 	  53.0500	 0.00019 
	 531	  12.5978	 0.03065 	  12.5978	 0.02974 	  18.8967	 0.00693 	1063.0000	 0.00042 	1063.0000	 0.00043 	   3.1890	 0.05063 	   1.7865	 0.00006 	   1.7865	 0.00166 	  53.1500	 0.00588 	  53.1500	 0.00016 
	 532	  12.6215	 0.03063 	  12.6215	 0.02972 	  18.9323	 0.00692 	1065.0000	 0.00042 	1065.0000	 0.00043 	   3.1950	 0.04420 	   1.8197	 0.00005 	   1.8197	 0.00165 	  53.2500	 0.00564 	  53.2500	 0.00023 
	 533	  12.6452	 0.03062 	  12.6452	 0.02971 	  18.9678	 0.00691 	1067.0000	 0.00042 	1067.0000	 0.00043 	   3.2010	 0.04742 	   1.8535	 0.00005 	   1.8535	 0.00157 	  53.3500	 0.00646 	  53.3500	 0.00016 
	 534	  12.6689	 0.03060 	  12.6689	 0.02969 	  19.0034	 0.00690 	1069.0000	 0.00041 	1069.0000	 0.00043 	   3.2070	 0.04340 	   1.8880	 0.00004 	   1.8880	 0.00153 	  53.4500	 0.00559 	  53.4500	 0.00014 
	 535	  12.6926	 0.03059 	  12.6926	 0.02968 	  19.0389	 0.00689 	1071.0000	 0.00041 	1071.0000	 0.00043 	   3.2130	 0.04447 	   1.9231	 0.00004 	   1.9231	 0.00150 	  53.5500	 0.00598 	  53.5500	 0.00019 
	 536	  12.7163	 0.03057 	  12.7163	 0.02966 	  19.0745	 0.00687 	1073.0000	 0.00041 	1073.0000	 0.00043 	   3.2190	 0.04420 	   1.9588	 0.00003 	   1.9588	 0.00146 	  53.6500	 0.00585 	  53.6500	 0.00011 
	 537	  12.7400	 0.03055 	  12.7400	 0.02964 	  19.1100	 0.00686 	1075.0000	 0.00041 	1075.0000	 0.00042 	   3.2250	 0.04929 	   1.9953	 0.00003 	   1.9953	 0.00138 	  53.7500	 0.00548 	  53.7500	 0.00019 
	 538	  12.7637	 0.03054 	  12.7637	 0.02963 	  19.1456	 0.00685 	1077.0000	 0.00041 	1077.0000	 0.00042 	   3.2310	 0.04956 	   2.0324	 0.00002 	   2.0324	 0.00134 	  53.8500	 0.00580 	  53.8500	 0.00019 
	 539	  12.7874	 0.03052 	  12.7874	 0.02961 	  19.1811	 0.00684 	1079.0000	 0.00041 	1079.0000	 0.00042 	   3.2370	 0.04876 	   2.0701	 0.00002 	   2.0701	 0.00133 	  53.9500	 0.00579 	  53.9500	 0.00023 
	 540	  12.8111	 0.03051 	  12.8111	 0.02960 	  19.2167	 0.00683 	1081.0000	 0.00041 	1081.0000	 0.00042 	   3.2430	 0.04956 	   2.1086	 0.00002 	   2.1086	 0.00129 	  54.0500	 0.00521 	  54.0500	 0.00019 
	 541	  12.8348	 0.03049 	  12.8348	 0.02958 	  19.2523	 0.00682 	1083.0000	 0.00041 	1083.0000	 0.00042 	   3.2490	 0.05331 	   2.1478	 0.00002 	   2.1478	 0.00123 	  54.1500	 0.00608 	  54.1500	 0.00019 
	 542	  12.8585	 0.03047 	  12.8585	 0.02957 	  19.2878	 0.00681 	1085.0000	 0.00041 	1085.0000	 0.00042 	   3.2550	 0.04019 	   2.1878	 0.00002 	   2.1878	 0.00119 	  54.2500	 0.00574 	  54.2500	 0.00019 
	 543	  12.8822	 0.03046 	  12.8822	 0.02955 	  19.3234	 0.00680 	1087.0000	 0.00041 	1087.0000	 0.00042 	   3.2610	 0.04956 	   2.2284	 0.00001 	   2.2284	 0.00118 	  54.3500	 0.00524 	  54.3500	 0.00016 
	 544	  12.9059	 0.03044 	  12.9059	 0.02954 	  19.3589	 0.00679 	1089.0000	 0.00041 	1089.0000	 0.00042 	   3.2670	 0.05010 	   2.2699	 0.00001 	   2.2699	 0.00111 	  54.4500	 0.00648 	  54.4500	 0.00011 
	 545	  12.9296	 0.03043 	  12.9296	 0.02953 	  19.3945	 0.00678 	1091.0000	 0.00041 	1091.0000	 0.00042 	   3.2730	 0.04795 	   2.3121	 0.00001 	   2.3121	 0.00107 	  54.5500	 0.00567 	  54.5500	 0.00013 
	 546	  12.9533	 0.03041 	  12.9533	 0.02951 	  19.4300	 0.00677 	1093.0000	 0.00040 	1093.0000	 0.00042 	   3.2790	 0.04903 	   2.3550	 0.00001 	   2.3550	 0.00106 	  54.6500	 0.00571 	  54.6500	 0.00016 
	 547	  12.9771	 0.03040 	  12.9771	 0.02950 	  19.4656	 0.00675 	1095.0000	 0.00040 	1095.0000	 0.00042 	   3.2850	 0.04903 	   2.3988	 0.00001 	   2.3988	 0.00097 	  54.7500	 0.00534 	  54.7500	 0.00021 
	 548	  13.0008	 0.03038 	  13.0008	 0.02948 	  19.5011	 0.00674 	1097.0000	 0.00040 	1097.0000	 0.00042 	   3.2910	 0.04286 	   2.4434	 0.00001 	   2.4434	 0.00094 	  54.8500	 0.00619 	  54.8500	 0.00027 
	 549	  13.0245	 0.03037 	  13.0245	 0.02947 	  19.5367	 0.00673 	1099.0000	 0.00040 	1099.0000	 0.00041 	   3.2970	 0.05037 	   2.4889	 0.00001 	   2.4889	 0.00089 	  54.9500	 0.00653 	  54.9500	 0.00010 
	 550	  13.0482	 0.03035 	  13.0482	 0.02945 	  19.5722	 0.00672 	1101.0000	 0.00040 	1101.0000	 0.00041 	   3.3030	 0.04179 	   2.5351	 0.00001 	   2.5351	 0.00085 	  55.0500	 0.00661 	  55.0500	 0.00013 
	 551	  13.0719	 0.03034 	  13.0719	 0.02944 	  19.6078	 0.00671 	1103.0000	 0.00040 	1103.0000	 0.00041 	   3.3090	 0.04367 	   2.5823	 0.00001 	   2.5823	 0.00083 	  55.1500	 0.00572 	  55.1500	 0.00016 
	 552	  13.0956	 0.03032 	  13.0956	 0.02943 	  19.6433	 0.00670 	1105.0000	 0.00040 	1105.0000	 0.00041 	   3.3150	 0.05278 	   2.6303	 0.00000 	   2.6303	 0.00078 	  55.2500	 0.00574 	  55.2500	 0.00019 
	 553	  13.1193	 0.03031 	  13.1193	 0.02941 	  19.6789	 0.00669 	1107.0000	 0.00040 	1107.0000	 0.00041 	   3.3210	 0.04608 	   2.6792	 0.00000 	   2.6792	 0.00074 	  55.3500	 0.00485 	  55.3500	 0.00023 
	 554	  13.1430	 0.03029 	  13.1430	 0.02940 	  19.7145	 0.00668 	1109.0000	 0.00040 	1109.0000	 0.00041 	   3.3270	 0.04581 	   2.7290	 0.00000 	   2.7290	 0.00069 	  55.4500	 0.00595 	  55.4500	 0.00013 
	 555	  13.1667	 0.03028 	  13.1667	 0.02938 	  19.7500	 0.00668 	1111.0000	 0.00040 	1111.0000	 0.00041 	   3.3330	 0.04822 	   2.7797	 0.00000 	   2.7797	 0.00067 	  55.5500	 0.00601 	  55.5500	 0.00021 
	 556	  13.1904	 0.03027 	  13.1904	 0.02937 	  19.7856	 0.00667 	1113.0000	 0.00040 	1113.0000	 0.00041 	   3.3390	 0.04903 	   2.8314	 0.00001 	   2.8314	 0.00063 	  55.6500	 0.00550 	  55.6500	 0.00013 
	 557	  13.2141	 0.03025 	  13.2141	 0.02936 	  19.8211	 0.00666 	1115.0000	 0.00040 	1115.0000	 0.00041 	   3.3450	 0.04420 	   2.8840	 0.00000 	   2.8840	 0.00060 	  55.7500	 0.00577 	  55.7500	 0.00010 
	 558	  13.2378	 0.03024 	  13.2378	 0.02934 	  19.8567	 0.00665 	1117.0000	 0.00040 	1117.0000	 0.00041 	   3.3510	 0.04581 	   2.9376	 0.00000 	   2.9376	 0.00056 	  55.8500	 0.00620 	  55.8500	 0.00008 
	 559	  13.2615	 0.03022 	  13.2615	 0.02933 	  19.8922	 0.00664 	1119.0000	 0.00040 	1119.0000	 0.00041 	   3.3570	 0.04313 	   2.9923	 0.00000 	   2.9923	 0.00052 	  55.9500	 0.00608 	  55.9500	 0.00013 
	 560	  13.2852	 0.03021 	  13.2852	 0.02932 	  19.9278	 0.00663 	1121.0000	 0.00040 	1121.0000	 0.00041 	   3.3630	 0.04501 	   3.0479	 0.00000 	   3.0479	 0.00052 	  56.0500	 0.00534 	  56.0500	 0.00014 
	 561	  13.3089	 0.03020 	  13.3089	 0.02930 	  19.9633	 0.00662 	1123.0000	 0.00040 	1123.0000	 0.00041 	   3.3690	 0.04072 	   3.1046	 0.00000 	   3.1046	 0.00049 	  56.1500	 0.00553 	  56.1500	 0.00016 
	 562	  13.3326	 0.03018 	  13.3326	 0.02929 	  19.9989	 0.00661 	1125.0000	 0.00040 	1125.0000	 0.00041 	   3.3750	 0.05117 	   3.1623	 0.00000 	   3.1623	 0.00046 	  56.2500	 0.00551 	  56.2500	 0.00021 
	 563	  13.3563	 0.03017 	  13.3563	 0.02928 	  20.0344	 0.00660 	1127.0000	 0.00040 	1127.0000	 0.00041 	   3.3810	 0.04554 	   3.2211	 0.00000 	   3.2211	 0.00043 	  56.3500	 0.00601 	  56.3500	 0.00014 
	 564	  13.3800	 0.03015 	  13.3800	 0.02927 	  20.0700	 0.00659 	1129.0000	 0.00040 	1129.0000	 0.00041 	   3.3870	 0.04447 	   3.2810	 0.00000 	   3.2810	 0.00043 	  56.4500	 0.00551 	  56.4500	 0.00011 
	 565	  13.4037	 0.03014 	  13.4037	 0.02925 	  20.1055	 0.00658 	1131.0000	 0.00040 	1131.0000	 0.00040 	   3.3930	 0.04260 	   3.3420	 0.00000 	   3.3420	 0.00038 	  56.5500	 0.00543 	  56.5500	 0.00013 
	 566	  13.4274	 0.03013 	  13.4274	 0.02924 	  20.1411	 0.00658 	1133.0000	 0.00040 	1133.0000	 0.00040 	   3.3990	 0.04876 	   3.4041	 0.00000 	   3.4041	 0.00036 	  56.6500	 0.00534 	  56.6500	 0.00011 
	 567	  13.4511	 0.03011 	  13.4511	 0.02923 	  20.1766	 0.00657 	1135.0000	 0.00040 	1135.0000	 0.00040 	   3.4050	 0.04233 	   3.4674	 0.00000 	   3.4674	 0.00034 	  56.7500	 0.00516 	  56.7500	 0.00016 
	 568	  13.4748	 0.03010 	  13.4748	 0.02922 	  20.2122	 0.00656 	1137.0000	 0.00040 	1137.0000	 0.00040 	   3.4110	 0.04688 	   3.5318	 0.00000 	   3.5318	 0.00032 	  56.8500	 0.00511 	  56.8500	 0.00005 
	 569	  13.4985	 0.03009 	  13.4985	 0.02920 	  20.2478	 0.00655 	1139.0000	 0.00040 	1139.0000	 0.00040 	   3.4170	 0.04742 	   3.5975	 0.00000 	   3.5975	 0.00032 	  56.9500	 0.00535 	  56.9500	 0.00010 
	 570	  13.5222	 0.03007 	  13.5222	 0.02919 	  20.2833	 0.00654 	1141.0000	 0.00040 	1141.0000	 0.00040 	   3.4230	 0.05117 	   3.6644	 0.00000 	   3.6644	 0.00028 	  57.0500	 0.00569 	  57.0500	 0.00019 
	 571	  13.5459	 0.03006 	  13.5459	 0.02918 	  20.3189	 0.00653 	1143.0000	 0.00040 	1143.0000	 0.00040 	   3.4290	 0.04286 	   3.7325	 0.00000 	   3.7325	 0.00026 	  57.1500	 0.00628 	  57.1500	 0.00013 
	 572	  13.5696	 0.03005 	  13.5696	 0.02917 	  20.3544	 0.00652 	1145.0000	 0.00040 	1145.0000	 0.00040 	   3.4350	 0.04849 	   3.8019	 0.00000 	   3.8019	 0.00026 	  57.2500	 0.00595 	  57.2500	 0.00027 
	 573	  13.5933	 0.03004 	  13.5933	 0.02915 	  20.3900	 0.00652 	1147.0000	 0.00040 	1147.0000	 0.00040 	   3.4410	 0.04260 	   3.8726	 0.00000 	   3.8726	 0.00024 	  57.3500	 0.00510 	  57.3500	 0.00016 
	 574	  13.6170	 0.03002 	  13.6170	 0.02914 	  20.4255	 0.00651 	1149.0000	 0.00040 	1149.0000	 0.00040 	   3.4470	 0.04769 	   3.9446	 0.00000 	   3.9446	 0.00023 	  57.4500	 0.00532 	  57.4500	 0.00013 
	 575	  13.6407	 0.03001 	  13.6407	 0.02913 	  20.4611	 0.00650 	1151.0000	 0.00040 	1151.0000	 0.00040 	   3.4530	 0.04126 	   4.0179	 0.00000 	   4.0179	 0.00022 	  57.5500	 0.00614 	  57.5500	 0.00011 
	 576	  13.6644	 0.03000 	  13.6644	 0.02912 	  20.4966	 0.00649 	1153.0000	 0.00040 	1153.0000	 0.00040 	   3.4590	 0.04367 	   4.0926	 0.00000 	   4.0926	 0.00020 	  57.6500	 0.00508 	  57.6500	 0.00002 
	 577	  13.6881	 0.02999 	  13.6881	 0.02911 	  20.5322	 0.00648 	1155.0000	 0.00040 	1155.0000	 0.00040 	   3.4650	 0.04394 	   4.1687	 0.00000 	   4.1687	 0.00019 	  57.7500	 0.00513 	  57.7500	 0.00005 
	 578	  13.7118	 0.02997 	  13.7118	 0.02909 	  20.5677	 0.00648 	1157.0000	 0.00040 	1157.0000	 0.00040 	   3.4710	 0.04340 	   4.2462	 0.00000 	   4.2462	 0.00019 	  57.8500	 0.00625 	  57.8500	 0.00014 
	 579	  13.7355	 0.02996 	  13.7355	 0.02908 	  20.6033	 0.00647 	1159.0000	 0.00040 	1159.0000	 0.00039 	   3.4770	 0.04581 	   4.3251	 0.00000 	   4.3251	 0.00017 	  57.9500	 0.00587 	  57.9500	 0.00011 
	 580	  13.7592	 0.02995 	  13.7592	 0.02907 	  20.6388	 0.00646 	1161.0000	 0.00039 	1161.0000	 0.00039 	   3.4830	 0.04447 	   4.4055	 0.00000 	   4.4055	 0.00016 	  58.0500	 0.00547 	  58.0500	 0.00013 
	 581	  13.7829	 0.02994 	  13.7829	 0.02906 	  20.6744	 0.00645 	1163.0000	 0.00039 	1163.0000	 0.00039 	   3.4890	 0.04340 	   4.4875	 0.00000 	   4.4875	 0.00014 	  58.1500	 0.00535 	  58.1500	 0.00005 
	 582	  13.8066	 0.02992 	  13.8066	 0.02905 	  20.7100	 0.00645 	1165.0000	 0.00039 	1165.0000	 0.00039 	   3.4950	 0.04715 	   4.5709	 0.00000 	   4.5709	 0.00014 	  58.2500	 0.00534 	  58.2500	 0.00016 
	 583	  13.8303	 0.02991 	  13.8303	 0.02904 	  20.7455	 0.00644 	1167.0000	 0.00039 	1167.0000	 0.00039 	   3.5010	 0.04447 	   4.6559	 0.00000 	   4.6559	 0.00014 	  58.3500	 0.00551 	  58.3500	 0.00003 
	 584	  13.8540	 0.02990 	  13.8540	 0.02903 	  20.7811	 0.00643 	1169.0000	 0.00039 	1169.0000	 0.00039 	   3.5070	 0.04072 	   4.7424	 0.00000 	   4.7424	 0.00013 	  58.4500	 0.00516 	  58.4500	 0.00010 
	 585	  13.8777	 0.02989 	  13.8777	 0.02901 	  20.8166	 0.00642 	1171.0000	 0.00039 	1171.0000	 0.00039 	   3.5130	 0.04474 	   4.8306	 0.00000 	   4.8306	 0.00012 	  58.5500	 0.00559 	  58.5500	 0.00018 
	 586	  13.9014	 0.02988 	  13.9014	 0.02900 	  20.8522	 0.00642 	1173.0000	 0.00039 	1173.0000	 0.00039 	   3.5190	 0.04581 	   4.9204	 0.00000 	   4.9204	 0.00011 	  58.6500	 0.00579 	  58.6500	 0.00013 
	 587	  13.9251	 0.02986 	  13.9251	 0.02899 	  20.8877	 0.00641 	1175.0000	 0.00039 	1175.0000	 0.00039 	   3.5250	 0.04286 	   5.0119	 0.00000 	   5.0119	 0.00010 	  58.7500	 0.00502 	  58.7500	 0.00008 
	 588	  13.9488	 0.02985 	  13.9488	 0.02898 	  20.9233	 0.00640 	1177.0000	 0.00039 	1177.0000	 0.00039 	   3.5310	 0.04420 	   5.1050	 0.00000 	   5.1050	 0.00010 	  58.8500	 0.00511 	  58.8500	 0.00003 
	 589	  13.9726	 0.02984 	  13.9726	 0.02897 	  20.9588	 0.00639 	1179.0000	 0.00039 	1179.0000	 0.00039 	   3.5370	 0.03402 	   5.2000	 0.00000 	   5.2000	 0.00009 	  58.9500	 0.00490 	  58.9500	 0.00014 
	 590	  13.9963	 0.02983 	  13.9963	 0.02896 	  20.9944	 0.00639 	1181.0000	 0.00039 	1181.0000	 0.00039 	   3.5430	 0.04394 	   5.2966	 0.00000 	   5.2966	 0.00009 	  59.0500	 0.00493 	  59.0500	 0.00008 
	 591	  14.0200	 0.02982 	  14.0200	 0.02895 	  21.0299	 0.00638 	1183.0000	 0.00039 	1183.0000	 0.00039 	   3.5490	 0.04769 	   5.3951	 0.00000 	   5.3951	 0.00008 	  59.1500	 0.00567 	  59.1500	 0.00010 
	 592	  14.0437	 0.02981 	  14.0437	 0.02894 	  21.0655	 0.00637 	1185.0000	 0.00039 	1185.0000	 0.00039 	   3.5550	 0.04581 	   5.4954	 0.00000 	   5.4954	 0.00007 	  59.2500	 0.00534 	  59.2500	 0.00006 
	 593	  14.0674	 0.02979 	  14.0674	 0.02893 	  21.1010	 0.00637 	1187.0000	 0.00038 	1187.0000	 0.00039 	   3.5610	 0.04019 	   5.5976	 0.00000 	   5.5976	 0.00007 	  59.3500	 0.00516 	  59.3500	 0.00013 
	 594	  14.0911	 0.02978 	  14.0911	 0.02892 	  21.1366	 0.00636 	1189.0000	 0.00038 	1189.0000	 0.00039 	   3.5670	 0.04608 	   5.7016	 0.00000 	   5.7016	 0.00006 	  59.4500	 0.00466 	  59.4500	 0.00010 
	 595	  14.1148	 0.02977 	  14.1148	 0.02891 	  21.1721	 0.00635 	1191.0000	 0.00038 	1191.0000	 0.00039 	   3.5730	 0.04394 	   5.8076	 0.00000 	   5.8076	 0.00006 	  59.5500	 0.00569 	  59.5500	 0.00010 
	 596	  14.1385	 0.02976 	  14.1385	 0.02890 	  21.2077	 0.00635 	1193.0000	 0.00038 	1193.0000	 0.00039 	   3.5790	 0.04420 	   5.9156	 0.00000 	   5.9156	 0.00006 	  59.6500	 0.00590 	  59.6500	 0.00000 
	 597	  14.1622	 0.02975 	  14.1622	 0.02889 	  21.2433	 0.00634 	1195.0000	 0.00038 	1195.0000	 0.00039 	   3.5850	 0.04688 	   6.0256	 0.00000 	   6.0256	 0.00005 	  59.7500	 0.00537 	  59.7500	 0.00018 
	 598	  14.1859	 0.02974 	  14.1859	 0.02887 	  21.2788	 0.00633 	1197.0000	 0.00038 	1197.0000	 0.00039 	   3.5910	 0.04286 	   6.1376	 0.00000 	   6.1376	 0.00005 	  59.8500	 0.00548 	  59.8500	 0.00010 
	 599	  14.2096	 0.02973 	  14.2096	 0.02886 	  21.3144	 0.00633 	1199.0000	 0.00038 	1199.0000	 0.00039 	   3.5970	 0.04608 	   6.2517	 0.00000 	   6.2517	 0.00004 	  59.9500	 0.00485 	  59.9500	 0.00016 
	 600	  14.2333	 0.02972 	  14.2333	 0.02885 	  21.3499	 0.00632 	1201.0000	 0.00038 	1201.0000	 0.00039 	   3.6030	 0.03724 	   6.3680	 0.00000 	   6.3680	 0.00005 	  60.0500	 0.00500 	  60.0500	 0.00023 
	 601	  14.2570	 0.02971 	  14.2570	 0.02884 	  21.3855	 0.00631 	1203.0000	 0.00038 	1203.0000	 0.00039 	   3.6090	 0.04554 	   6.4863	 0.00000 	   6.4863	 0.00004 	  60.1500	 0.00571 	  60.1500	 0.00008 
	 602	  14.2807	 0.02970 	  14.2807	 0.02883 	  21.4210	 0.00631 	1205.0000	 0.00038 	1205.0000	 0.00039 	   3.6150	 0.04688 	   6.6069	 0.00000 	   6.6069	 0.00003 	  60.2500	 0.00490 	  60.2500	 0.00013 
	 603	  14.3044	 0.02968 	  14.3044	 0.02882 	  21.4566	 0.00630 	1207.0000	 0.00038 	1207.0000	 0.00039 	   3.6210	 0.04394 	   6.7298	 0.00000 	   6.7298	 0.00004 	  60.3500	 0.00540 	  60.3500	 0.00011 
	 604	  14.3281	 0.02967 	  14.3281	 0.02881 	  21.4921	 0.00629 	1209.0000	 0.00037 	1209.0000	 0.00039 	   3.6270	 0.04715 	   6.8549	 0.00000 	   6.8549	 0.00004 	  60.4500	 0.00585 	  60.4500	 0.00018 
	 605	  14.3518	 0.02966 	  14.3518	 0.02880 	  21.5277	 0.00629 	1211.0000	 0.00037 	1211.0000	 0.00038 	   3.6330	 0.04072 	   6.9823	 0.00000 	   6.9823	 0.00003 	  60.5500	 0.00497 	  60.5500	 0.00002 
	 606	  14.3755	 0.02965 	  14.3755	 0.02879 	  21.5632	 0.00628 	1213.0000	 0.00037 	1213.0000	 0.00038 	   3.6390	 0.04501 	   7.1121	 0.00000 	   7.1121	 0.00003 	  60.6500	 0.00495 	  60.6500	 0.00013 
	 607	  14.3992	 0.02964 	  14.3992	 0.02878 	  21.5988	 0.00628 	1215.0000	 0.00037 	1215.0000	 0.00038 	   3.6450	 0.04340 	   7.2444	 0.00000 	   7.2444	 0.00003 	  60.7500	 0.00500 	  60.7500	 0.00016 
	 608	  14.4229	 0.02963 	  14.4229	 0.02877 	  21.6343	 0.00627 	1217.0000	 0.00037 	1217.0000	 0.00038 	   3.6510	 0.04152 	   7.3790	 0.00000 	   7.3790	 0.00003 	  60.8500	 0.00526 	  60.8500	 0.00011 
	 609	  14.4466	 0.02962 	  14.4466	 0.02876 	  21.6699	 0.00626 	1219.0000	 0.00037 	1219.0000	 0.00038 	   3.6570	 0.04715 	   7.5162	 0.00000 	   7.5162	 0.00002 	  60.9500	 0.00566 	  60.9500	 0.00010 
	 610	  14.4703	 0.02961 	  14.4703	 0.02875 	  21.7055	 0.00626 	1221.0000	 0.00037 	1221.0000	 0.00038 	   3.6630	 0.04822 	   7.6560	 0.00000 	   7.6560	 0.00003 	  61.0500	 0.00497 	  61.0500	 0.00008 
	 611	  14.4940	 0.02960 	  14.4940	 0.02875 	  21.7410	 0.00625 	1223.0000	 0.00037 	1223.0000	 0.00038 	   3.6690	 0.04956 	   7.7983	 0.00000 	   7.7983	 0.00002 	  61.1500	 0.00542 	  61.1500	 0.00005 
	 612	  14.5177	 0.02959 	  14.5177	 0.02874 	  21.7766	 0.00625 	1225.0000	 0.00037 	1225.0000	 0.00038 	   3.6750	 0.04661 	   7.9433	 0.00000 	   7.9433	 0.00002 	  61.2500	 0.00498 	  61.2500	 0.00005 
	 613	  14.5414	 0.02958 	  14.5414	 0.02873 	  21.8121	 0.00624 	1227.0000	 0.00037 	1227.0000	 0.00038 	   3.6810	 0.04367 	   8.0910	 0.00000 	   8.0910	 0.00002 	  61.3500	 0.00553 	  61.3500	 0.00008 
	 614	  14.5651	 0.02957 	  14.5651	 0.02872 	  21.8477	 0.00623 	1229.0000	 0.00037 	1229.0000	 0.00038 	   3.6870	 0.04474 	   8.2414	 0.00000 	   8.2414	 0.00002 	  61.4500	 0.00511 	  61.4500	 0.00003 
	 615	  14.5888	 0.02956 	  14.5888	 0.02871 	  21.8832	 0.00623 	1231.0000	 0.00036 	1231.0000	 0.00038 	   3.6930	 0.04260 	   8.3946	 0.00000 	   8.3946	 0.00001 	  61.5500	 0.00534 	  61.5500	 0.00010 
	 616	  14.6125	 0.02955 	  14.6125	 0.02870 	  21.9188	 0.00622 	1233.0000	 0.00036 	1233.0000	 0.00038 	   3.6990	 0.03965 	   8.5507	 0.00000 	   8.5507	 0.00002 	  61.6500	 0.00526 	  61.6500	 0.00010 
	 617	  14.6362	 0.02954 	  14.6362	 0.02869 	  21.9543	 0.00622 	1235.0000	 0.00036 	1235.0000	 0.00038 	   3.7050	 0.04554 	   8.7096	 0.00000 	   8.7096	 0.00002 	  61.7500	 0.00529 	  61.7500	 0.00005 
	 618	  14.6599	 0.02953 	  14.6599	 0.02868 	  21.9899	 0.00621 	1237.0000	 0.00036 	1237.0000	 0.00038 	   3.7110	 0.04152 	   8.8716	 0.00000 	   8.8716	 0.00002 	  61.8500	 0.00505 	  61.8500	 0.00013 
	 619	  14.6836	 0.02952 	  14.6836	 0.02867 	  22.0254	 0.00621 	1239.0000	 0.00036 	1239.0000	 0.00038 	   3.7170	 0.03777 	   9.0365	 0.00000 	   9.0365	 0.00001 	  61.9500	 0.00479 	  61.9500	 0.00014 
	 620	  14.7073	 0.02951 	  14.7073	 0.02866 	  22.0610	 0.00620 	1241.0000	 0.00036 	1241.0000	 0.00038 	   3.7230	 0.04260 	   9.2045	 0.00000 	   9.2045	 0.00002 	  62.0500	 0.00479 	  62.0500	 0.00006 
	 621	  14.7310	 0.02950 	  14.7310	 0.02865 	  22.0965	 0.00619 	1243.0000	 0.00036 	1243.0000	 0.00038 	   3.7290	 0.04286 	   9.3756	 0.00000 	   9.3756	 0.00001 	  62.1500	 0.00466 	  62.1500	 0.00008 
	 622	  14.7547	 0.02949 	  14.7547	 0.02864 	  22.1321	 0.00619 	1245.0000	 0.00036 	1245.0000	 0.00038 	   3.7350	 0.04233 	   9.5499	 0.00000 	   9.5499	 0.00001 	  62.2500	 0.00543 	  62.2500	 0.00006 
	 623	  14.7784	 0.02948 	  14.7784	 0.02863 	  22.1676	 0.00618 	1247.0000	 0.00036 	1247.0000	 0.00038 	   3.7410	 0.05037 	   9.7275	 0.00000 	   9.7275	 0.00001 	  62.3500	 0.00529 	  62.3500	 0.00014 
	 624	  14.8021	 0.02947 	  14.8021	 0.02863 	  22.2032	 0.00618 	1249.0000	 0.00036 	1249.0000	 0.00038 	   3.7470	 0.04501 	   9.9083	 0.00000 	   9.9083	 0.00001 	  62.4500	 0.00481 	  62.4500	 0.00008 
	 625	  14.8258	 0.02946 	  14.8258	 0.02862 	  22.2388	 0.00617 	1251.0000	 0.00036 	1251.0000	 0.00038 	   3.7530	 0.04286 	  10.0925	 0.00000 	  10.0925	 0.00001 	  62.5500	 0.00529 	  62.5500	 0.00011 
	 626	  14.8495	 0.02945 	  14.8495	 0.02861 	  22.2743	 0.00617 	1253.0000	 0.00036 	1253.0000	 0.00038 	   3.7590	 0.04420 	  10.2802	 0.00000 	  10.2802	 0.00001 	  62.6500	 0.00522 	  62.6500	 0.00014 
	 627	  14.8732	 0.02944 	  14.8732	 0.02860 	  22.3099	 0.00616 	1255.0000	 0.00036 	1255.0000	 0.00038 	   3.7650	 0.04233 	  10.4713	 0.00000 	  10.4713	 0.00001 	  62.7500	 0.00535 	  62.7500	 0.00010 
	 628	  14.8969	 0.02943 	  14.8969	 0.02859 	  22.3454	 0.00616 	1257.0000	 0.00036 	1257.0000	 0.00038 	   3.7710	 0.04501 	  10.6660	 0.00000 	  10.6660	 0.00001 	  62.8500	 0.00556 	  62.8500	 0.00014 
	 629	  14.9206	 0.02942 	  14.9206	 0.02858 	  22.3810	 0.00615 	1259.0000	 0.00036 	1259.0000	 0.00038 	   3.7770	 0.04795 	  10.8643	 0.00000 	  10.8643	 0.00001 	  62.9500	 0.00481 	  62.9500	 0.00000 
	 630	  14.9443	 0.02942 	  14.9443	 0.02857 	  22.4165	 0.00615 	1261.0000	 0.00036 	1261.0000	 0.00038 	   3.7830	 0.03965 	  11.0662	 0.00000 	  11.0662	 0.00001 	  63.0500	 0.00534 	  63.0500	 0.00011 
	 631	  14.9681	 0.02941 	  14.9681	 0.02856 	  22.4521	 0.00614 	1263.0000	 0.00036 	1263.0000	 0.00038 	   3.7890	 0.04474 	  11.2720	 0.00000 	  11.2720	 0.00001 	  63.1500	 0.00534 	  63.1500	 0.00013 
	 632	  14.9918	 0.02940 	  14.9918	 0.02856 	  22.4876	 0.00614 	1265.0000	 0.00036 	1265.0000	 0.00038 	   3.7950	 0.03804 	  11.4815	 0.00000 	  11.4815	 0.00001 	  63.2500	 0.00530 	  63.2500	 0.00003 
	 633	  15.0155	 0.02939 	  15.0155	 0.02855 	  22.5232	 0.00613 	1267.0000	 0.00035 	1267.0000	 0.00038 	   3.8010	 0.05037 	  11.6950	 0.00000 	  11.6950	 0.00001 	  63.3500	 0.00532 	  63.3500	 0.00006 
	 634	  15.0392	 0.02938 	  15.0392	 0.02854 	  22.5587	 0.00613 	1269.0000	 0.00035 	1269.0000	 0.00038 	   3.8070	 0.04528 	  11.9124	 0.00000 	  11.9124	 0.00001 	  63.4500	 0.00522 	  63.4500	 0.00014 
	 635	  15.0629	 0.02937 	  15.0629	 0.02853 	  22.5943	 0.00612 	1271.0000	 0.00035 	1271.0000	 0.00037 	   3.8130	 0.04769 	  12.1339	 0.00000 	  12.1339	 0.00001 	  63.5500	 0.00508 	  63.5500	 0.00006 
	 636	  15.0866	 0.02936 	  15.0866	 0.02852 	  22.6298	 0.00612 	1273.0000	 0.00035 	1273.0000	 0.00037 	   3.8190	 0.04929 	  12.3595	 0.00000 	  12.3595	 0.00001 	  63.6500	 0.00518 	  63.6500	 0.00003 
	 637	  15.1103	 0.02935 	  15.1103	 0.02851 	  22.6654	 0.00611 	1275.0000	 0.00035 	1275.0000	 0.00037 	   3.8250	 0.04528 	  12.5893	 0.00000 	  12.5893	 0.00001 	  63.7500	 0.00537 	  63.7500	 0.00008 
	 638	  15.1340	 0.02934 	  15.1340	 0.02851 	  22.7010	 0.00611 	1277.0000	 0.00035 	1277.0000	 0.00037 	   3.8310	 0.04447 	  12.8233	 0.00000 	  12.8233	 0.00000 	  63.8500	 0.00474 	  63.8500	 0.00008 
	 639	  15.1577	 0.02933 	  15.1577	 0.02850 	  22.7365	 0.00610 	1279.0000	 0.00035 	1279.0000	 0.00037 	   3.8370	 0.04099 	  13.0617	 0.00000 	  13.0617	 0.00001 	  63.9500	 0.00535 	  63.9500	 0.00014 
	 640	  15.1814	 0.02932 	  15.1814	 0.02849 	  22.7721	 0.00610 	1281.0000	 0.00035 	1281.0000	 0.00037 	   3.8430	 0.03858 	  13.3045	 0.00000 	  13.3045	 0.00000 	  64.0500	 0.00461 	  64.0500	 0.00003 
	 641	  15.2051	 0.02932 	  15.2051	 0.02848 	  22.8076	 0.00609 	1283.0000	 0.00035 	1283.0000	 0.00037 	   3.8490	 0.04260 	  13.5519	 0.00000 	  13.5519	 0.00001 	  64.1500	 0.00527 	  64.1500	 0.00010 
	 642	  15.2288	 0.02931 	  15.2288	 0.02847 	  22.8432	 0.00609 	1285.0000	 0.00035 	1285.0000	 0.00037 	   3.8550	 0.04340 	  13.8038	 0.00000 	  13.8038	 0.00000 	  64.2500	 0.00506 	  64.2500	 0.00010 
	 643	  15.2525	 0.02930 	  15.2525	 0.02847 	  22.8787	 0.00608 	1287.0000	 0.00035 	1287.0000	 0.00037 	   3.8610	 0.03885 	  14.0605	 0.00000 	  14.0605	 0.00000 	  64.3500	 0.00481 	  64.3500	 0.00013 
	 644	  15.2762	 0.02929 	  15.2762	 0.02846 	  22.9143	 0.00608 	1289.0000	 0.00035 	1289.0000	 0.00037 	   3.8670	 0.04581 	  14.3219	 0.00000 	  14.3219	 0.00000 	  64.4500	 0.00543 	  64.4500	 0.00016 
	 645	  15.2999	 0.02928 	  15.2999	 0.02845 	  22.9498	 0.00607 	1291.0000	 0.00035 	1291.0000	 0.00037 	   3.8730	 0.04286 	  14.5881	 0.00000 	  14.5881	 0.00000 	  64.5500	 0.00506 	  64.5500	 0.00006 
	 646	  15.3236	 0.02927 	  15.3236	 0.02844 	  22.9854	 0.00607 	1293.0000	 0.00035 	1293.0000	 0.00037 	   3.8790	 0.04340 	  14.8594	 0.00000 	  14.8594	 0.00000 	  64.6500	 0.00485 	  64.6500	 0.00010 
	 647	  15.3473	 0.02926 	  15.3473	 0.02843 	  23.0209	 0.00607 	1295.0000	 0.00035 	1295.0000	 0.00037 	   3.8850	 0.03992 	  15.1356	 0.00000 	  15.1356	 0.00000 	  64.7500	 0.00474 	  64.7500	 0.00005 
	 648	  15.3710	 0.02926 	  15.3710	 0.02843 	  23.0565	 0.00606 	1297.0000	 0.00035 	1297.0000	 0.00037 	   3.8910	 0.04126 	  15.4170	 0.00000 	  15.4170	 0.00000 	  64.8500	 0.00548 	  64.8500	 0.00010 
	 649	  15.3947	 0.02925 	  15.3947	 0.02842 	  23.0920	 0.00606 	1299.0000	 0.00035 	1299.0000	 0.00037 	   3.8970	 0.04126 	  15.7036	 0.00000 	  15.7036	 0.00000 	  64.9500	 0.00495 	  64.9500	 0.00008 
	 650	  15.4184	 0.02924 	  15.4184	 0.02841 	  23.1276	 0.00605 	1301.0000	 0.00035 	1301.0000	 0.00037 	   3.9030	 0.04394 	  15.9956	 0.00000 	  15.9956	 0.00000 	  65.0500	 0.00428 	  65.0500	 0.00002 
	 651	  15.4421	 0.02923 	  15.4421	 0.02840 	  23.1631	 0.00605 	1303.0000	 0.00034 	1303.0000	 0.00037 	   3.9090	 0.04367 	  16.2930	 0.00000 	  16.2930	 0.00000 	  65.1500	 0.00538 	  65.1500	 0.00002 
	 652	  15.4658	 0.02922 	  15.4658	 0.02839 	  23.1987	 0.00604 	1305.0000	 0.00034 	1305.0000	 0.00037 	   3.9150	 0.03992 	  16.5959	 0.00000 	  16.5959	 0.00000 	  65.2500	 0.00535 	  65.2500	 0.00010 
	 653	  15.4895	 0.02921 	  15.4895	 0.02839 	  23.2343	 0.00604 	1307.0000	 0.00034 	1307.0000	 0.00036 	   3.9210	 0.04179 	  16.9044	 0.00000 	  16.9044	 0.00000 	  65.3500	 0.00465 	  65.3500	 0.00008 
	 654	  15.5132	 0.02921 	  15.5132	 0.02838 	  23.2698	 0.00604 	1309.0000	 0.00034 	1309.0000	 0.00036 	   3.9270	 0.04019 	  17.2187	 0.00000 	  17.2187	 0.00000 	  65.4500	 0.00457 	  65.4500	 0.00005 
	 655	  15.5369	 0.02920 	  15.5369	 0.02837 	  23.3054	 0.00603 	1311.0000	 0.00034 	1311.0000	 0.00036 	   3.9330	 0.04742 	  17.5388	 0.00000 	  17.5388	 0.00000 	  65.5500	 0.00474 	  65.5500	 0.00008 
	 656	  15.5606	 0.02919 	  15.5606	 0.02836 	  23.3409	 0.00603 	1313.0000	 0.00034 	1313.0000	 0.00036 	   3.9390	 0.04581 	  17.8649	 0.00000 	  17.8649	 0.00000 	  65.6500	 0.00415 	  65.6500	 0.00008 
	 657	  15.5843	 0.02918 	  15.5843	 0.02836 	  23.3765	 0.00602 	1315.0000	 0.00034 	1315.0000	 0.00036 	   3.9450	 0.04019 	  18.1970	 0.00000 	  18.1970	 0.00000 	  65.7500	 0.00529 	  65.7500	 0.00005 
	 658	  15.6080	 0.02917 	  15.6080	 0.02835 	  23.4120	 0.00602 	1317.0000	 0.00034 	1317.0000	 0.00036 	   3.9510	 0.04233 	  18.5353	 0.00000 	  18.5353	 0.00000 	  65.8500	 0.00476 	  65.8500	 0.00006 
	 659	  15.6317	 0.02917 	  15.6317	 0.02834 	  23.4476	 0.00601 	1319.0000	 0.00034 	1319.0000	 0.00036 	   3.9570	 0.04608 	  18.8799	 0.00000 	  18.8799	 0.00000 	  65.9500	 0.00452 	  65.9500	 0.00016 
	 660	  15.6554	 0.02916 	  15.6554	 0.02834 	  23.4831	 0.00601 	1321.0000	 0.00034 	1321.0000	 0.00036 	   3.9630	 0.04260 	  19.2309	 0.00000 	  19.2309	 0.00000 	  66.0500	 0.00487 	  66.0500	 0.00006 
	 661	  15.6791	 0.02915 	  15.6791	 0.02833 	  23.5187	 0.00601 	1323.0000	 0.00034 	1323.0000	 0.00036 	   3.9690	 0.04554 	  19.5884	 0.00000 	  19.5884	 0.00000 	  66.1500	 0.00482 	  66.1500	 0.00014 
	 662	  15.7028	 0.02914 	  15.7028	 0.02832 	  23.5542	 0.00600 	1325.0000	 0.00034 	1325.0000	 0.00036 	   3.9750	 0.03724 	  19.9526	 0.00000 	  19.9526	 0.00000 	  66.2500	 0.00490 	  66.2500	 0.00010 
	 663	  15.7265	 0.02913 	  15.7265	 0.02831 	  23.5898	 0.00600 	1327.0000	 0.00034 	1327.0000	 0.00036 	   3.9810	 0.03885 	  20.3236	 0.00000 	  20.3236	 0.00000 	  66.3500	 0.00453 	  66.3500	 0.00002 
	 664	  15.7502	 0.02913 	  15.7502	 0.02831 	  23.6253	 0.00599 	1329.0000	 0.00034 	1329.0000	 0.00036 	   3.9870	 0.04420 	  20.7014	 0.00000 	  20.7014	 0.00000 	  66.4500	 0.00444 	  66.4500	 0.00008 
	 665	  15.7739	 0.02912 	  15.7739	 0.02830 	  23.6609	 0.00599 	1331.0000	 0.00034 	1331.0000	 0.00036 	   3.9930	 0.03081 	  21.0863	 0.00000 	  21.0863	 0.00000 	  66.5500	 0.00492 	  66.5500	 0.00003 
	 666	  15.7976	 0.02911 	  15.7976	 0.02829 	  23.6965	 0.00599 	1333.0000	 0.00034 	1333.0000	 0.00036 	   3.9990	 0.03938 	  21.4783	 0.00000 	  21.4783	 0.00000 	  66.6500	 0.00424 	  66.6500	 0.00011 
	 667	  15.8213	 0.02910 	  15.8213	 0.02828 	  23.7320	 0.00598 	1335.0000	 0.00034 	1335.0000	 0.00036 	   4.0050	 0.04206 	  21.8776	 0.00000 	  21.8776	 0.00000 	  66.7500	 0.00453 	  66.7500	 0.00003 
	 668	  15.8450	 0.02910 	  15.8450	 0.02828 	  23.7676	 0.00598 	1337.0000	 0.00034 	1337.0000	 0.00036 	   4.0110	 0.03724 	  22.2844	 0.00000 	  22.2844	 0.00000 	  66.8500	 0.00431 	  66.8500	 0.00005 
	 669	  15.8687	 0.02909 	  15.8687	 0.02827 	  23.8031	 0.00597 	1339.0000	 0.00034 	1339.0000	 0.00036 	   4.0170	 0.04286 	  22.6986	 0.00000 	  22.6986	 0.00000 	  66.9500	 0.00452 	  66.9500	 0.00003 
	 670	  15.8924	 0.02908 	  15.8924	 0.02826 	  23.8387	 0.00597 	1341.0000	 0.00034 	1341.0000	 0.00036 	   4.0230	 0.04233 	  23.1206	 0.00000 	  23.1206	 0.00000 	  67.0500	 0.00535 	  67.0500	 0.00011 
	 671	  15.9161	 0.02907 	  15.9161	 0.02826 	  23.8742	 0.00597 	1343.0000	 0.00034 	1343.0000	 0.00036 	   4.0290	 0.04661 	  23.5505	 0.00000 	  23.5505	 0.00000 	  67.1500	 0.00469 	  67.1500	 0.00003 
	 672	  15.9398	 0.02907 	  15.9398	 0.02825 	  23.9098	 0.00596 	1345.0000	 0.00034 	1345.0000	 0.00036 	   4.0350	 0.03670 	  23.9883	 0.00000 	  23.9883	 0.00000 	  67.2500	 0.00445 	  67.2500	 0.00003 
	 673	  15.9636	 0.02906 	  15.9636	 0.02824 	  23.9453	 0.00596 	1347.0000	 0.00033 	1347.0000	 0.00036 	   4.0410	 0.03617 	  24.4343	 0.00000 	  24.4343	 0.00000 	  67.3500	 0.00495 	  67.3500	 0.00005 
	 674	  15.9873	 0.02905 	  15.9873	 0.02824 	  23.9809	 0.00596 	1349.0000	 0.00033 	1349.0000	 0.00036 	   4.0470	 0.03858 	  24.8886	 0.00000 	  24.8886	 0.00000 	  67.4500	 0.00498 	  67.4500	 0.00011 
	 675	  16.0110	 0.02904 	  16.0110	 0.02823 	  24.0164	 0.00595 	1351.0000	 0.00033 	1351.0000	 0.00036 	   4.0530	 0.04635 	  25.3513	 0.00000 	  25.3513	 0.00000 	  67.5500	 0.00481 	  67.5500	 0.00013 
	 676	  16.0347	 0.02904 	  16.0347	 0.02822 	  24.0520	 0.00595 	1353.0000	 0.00033 	1353.0000	 0.00036 	   4.0590	 0.04179 	  25.8226	 0.00000 	  25.8226	 0.00000 	  67.6500	 0.00476 	  67.6500	 0.00010 
	 677	  16.0584	 0.02903 	  16.0584	 0.02822 	  24.0875	 0.00594 	1355.0000	 0.00033 	1355.0000	 0.00036 	   4.0650	 0.03885 	  26.3027	 0.00000 	  26.3027	 0.00000 	  67.7500	 0.00469 	  67.7500	 0.00005 
	 678	  16.0821	 0.02902 	  16.0821	 0.02821 	  24.1231	 0.00594 	1357.0000	 0.00033 	1357.0000	 0.00036 	   4.0710	 0.04019 	  26.7917	 0.00000 	  26.7917	 0.00000 	  67.8500	 0.00455 	  67.8500	 0.00005 
	 679	  16.1058	 0.02901 	  16.1058	 0.02820 	  24.1586	 0.00594 	1359.0000	 0.00033 	1359.0000	 0.00035 	   4.0770	 0.04286 	  27.2898	 0.00000 	  27.2898	 0.00000 	  67.9500	 0.00466 	  67.9500	 0.00003 
	 680	  16.1295	 0.02901 	  16.1295	 0.02820 	  24.1942	 0.00593 	1361.0000	 0.00033 	1361.0000	 0.00035 	   4.0830	 0.03965 	  27.7971	 0.00000 	  27.7971	 0.00000 	  68.0500	 0.00553 	  68.0500	 0.00006 
	 681	  16.1532	 0.02900 	  16.1532	 0.02819 	  24.2298	 0.00593 	1363.0000	 0.00033 	1363.0000	 0.00035 	   4.0890	 0.04260 	  28.3139	 0.00000 	  28.3139	 0.00000 	  68.1500	 0.00463 	  68.1500	 0.00005 
	 682	  16.1769	 0.02899 	  16.1769	 0.02818 	  24.2653	 0.00593 	1365.0000	 0.00033 	1365.0000	 0.00035 	   4.0950	 0.04126 	  28.8403	 0.00000 	  28.8403	 0.00000 	  68.2500	 0.00473 	  68.2500	 0.00002 
	 683	  16.2006	 0.02899 	  16.2006	 0.02818 	  24.3009	 0.00592 	1367.0000	 0.00033 	1367.0000	 0.00035 	   4.1010	 0.03724 	  29.3765	 0.00000 	  29.3765	 0.00000 	  68.3500	 0.00495 	  68.3500	 0.00005 
	 684	  16.2243	 0.02898 	  16.2243	 0.02817 	  24.3364	 0.00592 	1369.0000	 0.00033 	1369.0000	 0.00035 	   4.1070	 0.03911 	  29.9226	 0.00000 	  29.9226	 0.00000 	  68.4500	 0.00473 	  68.4500	 0.00010 
	 685	  16.2480	 0.02897 	  16.2480	 0.02816 	  24.3720	 0.00592 	1371.0000	 0.00033 	1371.0000	 0.00035 	   4.1130	 0.03911 	  30.4789	 0.00000 	  30.4789	 0.00000 	  68.5500	 0.00428 	  68.5500	 0.00013 
	 686	  16.2717	 0.02896 	  16.2717	 0.02816 	  24.4075	 0.00591 	1373.0000	 0.00033 	1373.0000	 0.00035 	   4.1190	 0.03885 	  31.0456	 0.00000 	  31.0456	 0.00000 	  68.6500	 0.00532 	  68.6500	 0.00011 
	 687	  16.2954	 0.02896 	  16.2954	 0.02815 	  24.4431	 0.00591 	1375.0000	 0.00033 	1375.0000	 0.00035 	   4.1250	 0.04233 	  31.6228	 0.00000 	  31.6228	 0.00000 	  68.7500	 0.00503 	  68.7500	 0.00011 
	 688	  16.3191	 0.02895 	  16.3191	 0.02814 	  24.4786	 0.00591 	1377.0000	 0.00033 	1377.0000	 0.00035 	   4.1310	 0.03885 	  32.2107	 0.00000 	  32.2107	 0.00000 	  68.8500	 0.00469 	  68.8500	 0.00011 
	 689	  16.3428	 0.02894 	  16.3428	 0.02814 	  24.5142	 0.00590 	1379.0000	 0.00033 	1379.0000	 0.00035 	   4.1370	 0.03670 	  32.8095	 0.00000 	  32.8095	 0.00000 	  68.9500	 0.00485 	  68.9500	 0.00008 
	 690	  16.3665	 0.02894 	  16.3665	 0.02813 	  24.5497	 0.00590 	1381.0000	 0.00033 	1381.0000	 0.00035 	   4.1430	 0.04099 	  33.4195	 0.00000 	  33.4195	 0.00000 	  69.0500	 0.00497 	  69.0500	 0.00003 
	 691	  16.3902	 0.02893 	  16.3902	 0.02812 	  24.5853	 0.00590 	1383.0000	 0.00033 	1383.0000	 0.00035 	   4.1490	 0.04313 	  34.0408	 0.00000 	  34.0408	 0.00000 	  69.1500	 0.00458 	  69.1500	 0.00010 
	 692	  16.4139	 0.02892 	  16.4139	 0.02812 	  24.6208	 0.00589 	1385.0000	 0.00033 	1385.0000	 0.00035 	   4.1550	 0.03992 	  34.6737	 0.00000 	  34.6737	 0.00000 	  69.2500	 0.00383 	  69.2500	 0.00006 
	 693	  16.4376	 0.02892 	  16.4376	 0.02811 	  24.6564	 0.00589 	1387.0000	 0.00033 	1387.0000	 0.00035 	   4.1610	 0.03885 	  35.3183	 0.00000 	  35.3183	 0.00000 	  69.3500	 0.00481 	  69.3500	 0.00003 
	 694	  16.4613	 0.02891 	  16.4613	 0.02811 	  24.6920	 0.00589 	1389.0000	 0.00033 	1389.0000	 0.00035 	   4.1670	 0.03831 	  35.9749	 0.00000 	  35.9749	 0.00000 	  69.4500	 0.00476 	  69.4500	 0.00003 
	 695	  16.4850	 0.02890 	  16.4850	 0.02810 	  24.7275	 0.00588 	1391.0000	 0.00032 	1391.0000	 0.00035 	   4.1730	 0.03938 	  36.6438	 0.00000 	  36.6438	 0.00000 	  69.5500	 0.00473 	  69.5500	 0.00005 
	 696	  16.5087	 0.02890 	  16.5087	 0.02809 	  24.7631	 0.00588 	1393.0000	 0.00032 	1393.0000	 0.00034 	   4.1790	 0.04715 	  37.3250	 0.00000 	  37.3250	 0.00000 	  69.6500	 0.00516 	  69.6500	 0.00000 
	 697	  16.5324	 0.02889 	  16.5324	 0.02809 	  24.7986	 0.00588 	1395.0000	 0.00032 	1395.0000	 0.00034 	   4.1850	 0.04099 	  38.0189	 0.00000 	  38.0189	 0.00000 	  69.7500	 0.00447 	  69.7500	 0.00016 
	 698	  16.5561	 0.02888 	  16.5561	 0.02808 	  24.8342	 0.00587 	1397.0000	 0.00032 	1397.0000	 0.00034 	   4.1910	 0.03831 	  38.7258	 0.00000 	  38.7258	 0.00000 	  69.8500	 0.00440 	  69.8500	 0.00005 
	 699	  16.5798	 0.02888 	  16.5798	 0.02808 	  24.8697	 0.00587 	1399.0000	 0.00032 	1399.0000	 0.00034 	   4.1970	 0.04233 	  39.4457	 0.00000 	  39.4457	 0.00000 	  69.9500	 0.00436 	  69.9500	 0.00002 
	 700	  16.6035	 0.02887 	  16.6035	 0.02807 	  24.9053	 0.00587 	1401.0000	 0.00032 	1401.0000	 0.00034 	   4.2030	 0.04045 	  40.1791	 0.00000 	  40.1791	 0.00000 	  70.0500	 0.00482 	  70.0500	 0.00002 
	 701	  16.6272	 0.02886 	  16.6272	 0.02806 	  24.9408	 0.00586 	1403.0000	 0.00032 	1403.0000	 0.00034 	   4.2090	 0.04260 	  40.9261	 0.00000 	  40.9261	 0.00000 	  70.1500	 0.00439 	  70.1500	 0.00010 
	 702	  16.6509	 0.02886 	  16.6509	 0.02806 	  24.9764	 0.00586 	1405.0000	 0.00032 	1405.0000	 0.00034 	   4.2150	 0.04179 	  41.6869	 0.00000 	  41.6869	 0.00000 	  70.2500	 0.00403 	  70.2500	 0.00010 
	 703	  16.6746	 0.02885 	  16.6746	 0.02805 	  25.0119	 0.00586 	1407.0000	 0.00032 	1407.0000	 0.00034 	   4.2210	 0.04126 	  42.4620	 0.00000 	  42.4620	 0.00000 	  70.3500	 0.00407 	  70.3500	 0.00016 
	 704	  16.6983	 0.02884 	  16.6983	 0.02805 	  25.0475	 0.00585 	1409.0000	 0.00032 	1409.0000	 0.00034 	   4.2270	 0.04179 	  43.2514	 0.00000 	  43.2514	 0.00000 	  70.4500	 0.00386 	  70.4500	 0.00005 
	 705	  16.7220	 0.02884 	  16.7220	 0.02804 	  25.0830	 0.00585 	1411.0000	 0.00032 	1411.0000	 0.00034 	   4.2330	 0.04367 	  44.0555	 0.00000 	  44.0555	 0.00000 	  70.5500	 0.00432 	  70.5500	 0.00006 
	 706	  16.7457	 0.02883 	  16.7457	 0.02803 	  25.1186	 0.00585 	1413.0000	 0.00032 	1413.0000	 0.00034 	   4.2390	 0.03885 	  44.8745	 0.00000 	  44.8745	 0.00000 	  70.6500	 0.00420 	  70.6500	 0.00003 
	 707	  16.7694	 0.02883 	  16.7694	 0.02803 	  25.1541	 0.00585 	1415.0000	 0.00032 	1415.0000	 0.00034 	   4.2450	 0.03911 	  45.7088	 0.00000 	  45.7088	 0.00000 	  70.7500	 0.00461 	  70.7500	 0.00005 
	 708	  16.7931	 0.02882 	  16.7931	 0.02802 	  25.1897	 0.00584 	1417.0000	 0.00032 	1417.0000	 0.00034 	   4.2510	 0.03831 	  46.5586	 0.00000 	  46.5586	 0.00000 	  70.8500	 0.00489 	  70.8500	 0.00003 
	 709	  16.8168	 0.02881 	  16.8168	 0.02802 	  25.2253	 0.00584 	1419.0000	 0.00032 	1419.0000	 0.00034 	   4.2570	 0.04635 	  47.4242	 0.00000 	  47.4242	 0.00000 	  70.9500	 0.00455 	  70.9500	 0.00003 
	 710	  16.8405	 0.02881 	  16.8405	 0.02801 	  25.2608	 0.00584 	1421.0000	 0.00032 	1421.0000	 0.00034 	   4.2630	 0.04608 	  48.3059	 0.00000 	  48.3059	 0.00000 	  71.0500	 0.00418 	  71.0500	 0.00005 
	 711	  16.8642	 0.02880 	  16.8642	 0.02800 	  25.2964	 0.00583 	1423.0000	 0.00032 	1423.0000	 0.00034 	   4.2690	 0.03911 	  49.2040	 0.00000 	  49.2040	 0.00000 	  71.1500	 0.00437 	  71.1500	 0.00002 
	 712	  16.8879	 0.02879 	  16.8879	 0.02800 	  25.3319	 0.00583 	1425.0000	 0.00032 	1425.0000	 0.00034 	   4.2750	 0.04769 	  50.1187	 0.00000 	  50.1187	 0.00000 	  71.2500	 0.00455 	  71.2500	 0.00003 
	 713	  16.9116	 0.02879 	  16.9116	 0.02799 	  25.3675	 0.00583 	1427.0000	 0.00032 	1427.0000	 0.00034 	   4.2810	 0.04528 	  51.0505	 0.00000 	  51.0505	 0.00000 	  71.3500	 0.00424 	  71.3500	 0.00006 
	 714	  16.9353	 0.02878 	  16.9353	 0.02799 	  25.4030	 0.00583 	1429.0000	 0.00032 	1429.0000	 0.00034 	   4.2870	 0.03590 	  51.9996	 0.00000 	  51.9996	 0.00000 	  71.4500	 0.00408 	  71.4500	 0.00003 
	 715	  16.9590	 0.02878 	  16.9590	 0.02798 	  25.4386	 0.00582 	1431.0000	 0.00031 	1431.0000	 0.00034 	   4.2930	 0.04099 	  52.9663	 0.00000 	  52.9663	 0.00000 	  71.5500	 0.00413 	  71.5500	 0.00003 
	 716	  16.9828	 0.02877 	  16.9828	 0.02798 	  25.4741	 0.00582 	1433.0000	 0.00031 	1433.0000	 0.00034 	   4.2990	 0.03483 	  53.9511	 0.00000 	  53.9511	 0.00000 	  71.6500	 0.00420 	  71.6500	 0.00005 
	 717	  17.0065	 0.02876 	  17.0065	 0.02797 	  25.5097	 0.00582 	1435.0000	 0.00031 	1435.0000	 0.00034 	   4.3050	 0.03697 	  54.9541	 0.00000 	  54.9541	 0.00000 	  71.7500	 0.00389 	  71.7500	 0.00006 
	 718	  17.0302	 0.02876 	  17.0302	 0.02796 	  25.5452	 0.00581 	1437.0000	 0.00031 	1437.0000	 0.00034 	   4.3110	 0.04447 	  55.9758	 0.00000 	  55.9758	 0.00000 	  71.8500	 0.00469 	  71.8500	 0.00002 
	 719	  17.0539	 0.02875 	  17.0539	 0.02796 	  25.5808	 0.00581 	1439.0000	 0.00031 	1439.0000	 0.00033 	   4.3170	 0.03456 	  57.0164	 0.00000 	  57.0164	 0.00000 	  71.9500	 0.00447 	  71.9500	 0.00003 
	 720	  17.0776	 0.02875 	  17.0776	 0.02795 	  25.6163	 0.00581 	1441.0000	 0.00031 	1441.0000	 0.00033 	   4.3230	 0.04126 	  58.0764	 0.00000 	  58.0764	 0.00000 	  72.0500	 0.00403 	  72.0500	 0.00003 
	 721	  17.1013	 0.02874 	  17.1013	 0.02795 	  25.6519	 0.00581 	1443.0000	 0.00031 	1443.0000	 0.00033 	   4.3290	 0.04072 	  59.1562	 0.00000 	  59.1562	 0.00000 	  72.1500	 0.00384 	  72.1500	 0.00005 
	 722	  17.1250	 0.02873 	  17.1250	 0.02794 	  25.6874	 0.00580 	1445.0000	 0.00031 	1445.0000	 0.00033 	   4.3350	 0.04126 	  60.2560	 0.00000 	  60.2560	 0.00000 	  72.2500	 0.00424 	  72.2500	 0.00003 
	 723	  17.1487	 0.02873 	  17.1487	 0.02794 	  25.7230	 0.00580 	1447.0000	 0.00031 	1447.0000	 0.00033 	   4.3410	 0.03697 	  61.3762	 0.00000 	  61.3762	 0.00000 	  72.3500	 0.00466 	  72.3500	 0.00002 
	 724	  17.1724	 0.02872 	  17.1724	 0.02793 	  25.7586	 0.00580 	1449.0000	 0.00031 	1449.0000	 0.00033 	   4.3470	 0.04367 	  62.5173	 0.00000 	  62.5173	 0.00000 	  72.4500	 0.00437 	  72.4500	 0.00005 
	 725	  17.1961	 0.02872 	  17.1961	 0.02793 	  25.7941	 0.00580 	1451.0000	 0.00031 	1451.0000	 0.00033 	   4.3530	 0.04019 	  63.6796	 0.00000 	  63.6796	 0.00000 	  72.5500	 0.00474 	  72.5500	 0.00003 
	 726	  17.2198	 0.02871 	  17.2198	 0.02792 	  25.8297	 0.00579 	1453.0000	 0.00031 	1453.0000	 0.00033 	   4.3590	 0.04260 	  64.8634	 0.00000 	  64.8634	 0.00000 	  72.6500	 0.00485 	  72.6500	 0.00014 
	 727	  17.2435	 0.02870 	  17.2435	 0.02792 	  25.8652	 0.00579 	1455.0000	 0.00031 	1455.0000	 0.00033 	   4.3650	 0.03858 	  66.0693	 0.00000 	  66.0693	 0.00000 	  72.7500	 0.00452 	  72.7500	 0.00003 
	 728	  17.2672	 0.02870 	  17.2672	 0.02791 	  25.9008	 0.00579 	1457.0000	 0.00031 	1457.0000	 0.00033 	   4.3710	 0.03724 	  67.2977	 0.00000 	  67.2977	 0.00000 	  72.8500	 0.00442 	  72.8500	 0.00003 
	 729	  17.2909	 0.02869 	  17.2909	 0.02790 	  25.9363	 0.00579 	1459.0000	 0.00031 	1459.0000	 0.00033 	   4.3770	 0.04099 	  68.5488	 0.00000 	  68.5488	 0.00000 	  72.9500	 0.00413 	  72.9500	 0.00011 
	 730	  17.3146	 0.02869 	  17.3146	 0.02790 	  25.9719	 0.00578 	1461.0000	 0.00031 	1461.0000	 0.00033 	   4.3830	 0.04099 	  69.8232	 0.00000 	  69.8232	 0.00000 	  73.0500	 0.00391 	  73.0500	 0.00005 
	 731	  17.3383	 0.02868 	  17.3383	 0.02789 	  26.0074	 0.00578 	1463.0000	 0.00031 	1463.0000	 0.00033 	   4.3890	 0.03563 	  71.1214	 0.00000 	  71.1214	 0.00000 	  73.1500	 0.00421 	  73.1500	 0.00003 
	 732	  17.3620	 0.02868 	  17.3620	 0.02789 	  26.0430	 0.00578 	1465.0000	 0.00031 	1465.0000	 0.00033 	   4.3950	 0.04126 	  72.4436	 0.00000 	  72.4436	 0.00000 	  73.2500	 0.00460 	  73.2500	 0.00002 
	 733	  17.3857	 0.02867 	  17.3857	 0.02788 	  26.0785	 0.00577 	1467.0000	 0.00031 	1467.0000	 0.00033 	   4.4010	 0.03965 	  73.7904	 0.00000 	  73.7904	 0.00000 	  73.3500	 0.00383 	  73.3500	 0.00013 
	 734	  17.4094	 0.02866 	  17.4094	 0.02788 	  26.1141	 0.00577 	1469.0000	 0.00031 	1469.0000	 0.00033 	   4.4070	 0.03215 	  75.1623	 0.00000 	  75.1623	 0.00000 	  73.4500	 0.00434 	  73.4500	 0.00011 
	 735	  17.4331	 0.02866 	  17.4331	 0.02787 	  26.1496	 0.00577 	1471.0000	 0.00031 	1471.0000	 0.00033 	   4.4130	 0.03831 	  76.5597	 0.00000 	  76.5597	 0.00000 	  73.5500	 0.00423 	  73.5500	 0.00003 
	 736	  17.4568	 0.02865 	  17.4568	 0.02787 	  26.1852	 0.00577 	1473.0000	 0.00031 	1473.0000	 0.00033 	   4.4190	 0.04340 	  77.9830	 0.00000 	  77.9830	 0.00000 	  73.6500	 0.00429 	  73.6500	 0.00002 
	 737	  17.4805	 0.02865 	  17.4805	 0.02786 	  26.2208	 0.00576 	1475.0000	 0.00031 	1475.0000	 0.00033 	   4.4250	 0.03590 	  79.4328	 0.00000 	  79.4328	 0.00000 	  73.7500	 0.00440 	  73.7500	 0.00003 
	 738	  17.5042	 0.02864 	  17.5042	 0.02786 	  26.2563	 0.00576 	1477.0000	 0.00031 	1477.0000	 0.00033 	   4.4310	 0.03831 	  80.9096	 0.00000 	  80.9096	 0.00000 	  73.8500	 0.00413 	  73.8500	 0.00002 
	 739	  17.5279	 0.02864 	  17.5279	 0.02785 	  26.2919	 0.00576 	1479.0000	 0.00030 	1479.0000	 0.00033 	   4.4370	 0.03751 	  82.4138	 0.00000 	  82.4138	 0.00000 	  73.9500	 0.00461 	  73.9500	 0.00003 
	 740	  17.5516	 0.02863 	  17.5516	 0.02785 	  26.3274	 0.00576 	1481.0000	 0.00030 	1481.0000	 0.00033 	   4.4430	 0.03643 	  83.9460	 0.00000 	  83.9460	 0.00000 	  74.0500	 0.00402 	  74.0500	 0.00005 
	 741	  17.5753	 0.02863 	  17.5753	 0.02784 	  26.3630	 0.00576 	1483.0000	 0.00030 	1483.0000	 0.00033 	   4.4490	 0.03831 	  85.5067	 0.00000 	  85.5067	 0.00000 	  74.1500	 0.00394 	  74.1500	 0.00005 
	 742	  17.5990	 0.02862 	  17.5990	 0.02784 	  26.3985	 0.00575 	1485.0000	 0.00030 	1485.0000	 0.00033 	   4.4550	 0.04019 	  87.0964	 0.00000 	  87.0964	 0.00000 	  74.2500	 0.00471 	  74.2500	 0.00003 
	 743	  17.6227	 0.02861 	  17.6227	 0.02783 	  26.4341	 0.00575 	1487.0000	 0.00030 	1487.0000	 0.00032 	   4.4610	 0.03429 	  88.7156	 0.00000 	  88.7156	 0.00000 	  74.3500	 0.00437 	  74.3500	 0.00003 
	 744	  17.6464	 0.02861 	  17.6464	 0.02783 	  26.4696	 0.00575 	1489.0000	 0.00030 	1489.0000	 0.00032 	   4.4670	 0.04447 	  90.3649	 0.00000 	  90.3649	 0.00000 	  74.4500	 0.00431 	  74.4500	 0.00008 
	 745	  17.6701	 0.02860 	  17.6701	 0.02782 	  26.5052	 0.00575 	1491.0000	 0.00030 	1491.0000	 0.00032 	   4.4730	 0.04474 	  92.0450	 0.00000 	  92.0450	 0.00000 	  74.5500	 0.00461 	  74.5500	 0.00008 
	 746	  17.6938	 0.02860 	  17.6938	 0.02782 	  26.5407	 0.00574 	1493.0000	 0.00030 	1493.0000	 0.00032 	   4.4790	 0.04286 	  93.7562	 0.00000 	  93.7562	 0.00000 	  74.6500	 0.00420 	  74.6500	 0.00010 
	 747	  17.7175	 0.02859 	  17.7175	 0.02781 	  26.5763	 0.00574 	1495.0000	 0.00030 	1495.0000	 0.00032 	   4.4850	 0.04501 	  95.4993	 0.00000 	  95.4993	 0.00000 	  74.7500	 0.00378 	  74.7500	 0.00002 
	 748	  17.7412	 0.02859 	  17.7412	 0.02781 	  26.6118	 0.00574 	1497.0000	 0.00030 	1497.0000	 0.00032 	   4.4910	 0.04179 	  97.2747	 0.00000 	  97.2747	 0.00000 	  74.8500	 0.00428 	  74.8500	 0.00002 
	 749	  17.7649	 0.02858 	  17.7649	 0.02780 	  26.6474	 0.00574 	1499.0000	 0.00030 	1499.0000	 0.00032 	   4.4970	 0.04099 	  99.0832	 0.00000 	  99.0832	 0.00000 	  74.9500	 0.00392 	  74.9500	 0.00010 
	 750	  17.7886	 0.02858 	  17.7886	 0.02780 	  26.6829	 0.00573 	1501.0000	 0.00030 	1501.0000	 0.00032 	   4.5030	 0.04474 	 100.9253	 0.00000 	 100.9253	 0.00000 	  75.0500	 0.00384 	  75.0500	 0.00013 
	 751	  17.8123	 0.02857 	  17.8123	 0.02779 	  26.7185	 0.00573 	1503.0000	 0.00030 	1503.0000	 0.00032 	   4.5090	 0.03831 	 102.8016	 0.00000 	 102.8016	 0.00000 	  75.1500	 0.00420 	  75.1500	 0.00002 
	 752	  17.8360	 0.02857 	  17.8360	 0.02779 	  26.7541	 0.00573 	1505.0000	 0.00030 	1505.0000	 0.00032 	   4.5150	 0.04152 	 104.7129	 0.00000 	 104.7129	 0.00000 	  75.2500	 0.00383 	  75.2500	 0.00010 
	 753	  17.8597	 0.02856 	  17.8597	 0.02778 	  26.7896	 0.00573 	1507.0000	 0.00030 	1507.0000	 0.00032 	   4.5210	 0.04099 	 106.6596	 0.00000 	 106.6596	 0.00000 	  75.3500	 0.00403 	  75.3500	 0.00002 
	 754	  17.8834	 0.02856 	  17.8834	 0.02778 	  26.8252	 0.00573 	1509.0000	 0.00030 	1509.0000	 0.00032 	   4.5270	 0.04233 	 108.6426	 0.00000 	 108.6426	 0.00000 	  75.4500	 0.00413 	  75.4500	 0.00005 
	 755	  17.9071	 0.02855 	  17.9071	 0.02777 	  26.8607	 0.00572 	1511.0000	 0.00030 	1511.0000	 0.00032 	   4.5330	 0.04179 	 110.6624	 0.00000 	 110.6624	 0.00000 	  75.5500	 0.00403 	  75.5500	 0.00005 
	 756	  17.9308	 0.02855 	  17.9308	 0.02777 	  26.8963	 0.00572 	1513.0000	 0.00030 	1513.0000	 0.00032 	   4.5390	 0.03804 	 112.7197	 0.00000 	 112.7197	 0.00000 	  75.6500	 0.00397 	  75.6500	 0.00003 
	 757	  17.9545	 0.02854 	  17.9545	 0.02776 	  26.9318	 0.00572 	1515.0000	 0.00030 	1515.0000	 0.00032 	   4.5450	 0.03670 	 114.8154	 0.00000 	 114.8154	 0.00000 	  75.7500	 0.00442 	  75.7500	 0.00000 
	 758	  17.9783	 0.02854 	  17.9783	 0.02776 	  26.9674	 0.00572 	1517.0000	 0.00030 	1517.0000	 0.00032 	   4.5510	 0.04233 	 116.9499	 0.00000 	 116.9499	 0.00000 	  75.8500	 0.00420 	  75.8500	 0.00000 
	 759	  18.0020	 0.02853 	  18.0020	 0.02775 	  27.0029	 0.00571 	1519.0000	 0.00030 	1519.0000	 0.00032 	   4.5570	 0.04313 	 119.1242	 0.00000 	 119.1242	 0.00000 	  75.9500	 0.00413 	  75.9500	 0.00000 
	 760	  18.0257	 0.02853 	  18.0257	 0.02775 	  27.0385	 0.00571 	1521.0000	 0.00030 	1521.0000	 0.00032 	   4.5630	 0.04045 	 121.3389	 0.00000 	 121.3389	 0.00000 	  76.0500	 0.00466 	  76.0500	 0.00014 
	 761	  18.0494	 0.02852 	  18.0494	 0.02775 	  27.0740	 0.00571 	1523.0000	 0.00030 	1523.0000	 0.00032 	   4.5690	 0.03509 	 123.5947	 0.00000 	 123.5947	 0.00000 	  76.1500	 0.00373 	  76.1500	 0.00010 
	 762	  18.0731	 0.02852 	  18.0731	 0.02774 	  27.1096	 0.00571 	1525.0000	 0.00030 	1525.0000	 0.00032 	   4.5750	 0.03858 	 125.8925	 0.00000 	 125.8925	 0.00000 	  76.2500	 0.00445 	  76.2500	 0.00005 
	 763	  18.0968	 0.02851 	  18.0968	 0.02774 	  27.1451	 0.00571 	1527.0000	 0.00030 	1527.0000	 0.00032 	   4.5810	 0.04099 	 128.2331	 0.00000 	 128.2331	 0.00000 	  76.3500	 0.00423 	  76.3500	 0.00002 
	 764	  18.1205	 0.02851 	  18.1205	 0.02773 	  27.1807	 0.00570 	1529.0000	 0.00030 	1529.0000	 0.00032 	   4.5870	 0.04260 	 130.6171	 0.00000 	 130.6171	 0.00000 	  76.4500	 0.00392 	  76.4500	 0.00000 
	 765	  18.1442	 0.02850 	  18.1442	 0.02773 	  27.2163	 0.00570 	1531.0000	 0.00030 	1531.0000	 0.00032 	   4.5930	 0.04394 	 133.0454	 0.00000 	 133.0454	 0.00000 	  76.5500	 0.00421 	  76.5500	 0.00006 
	 766	  18.1679	 0.02850 	  18.1679	 0.02772 	  27.2518	 0.00570 	1533.0000	 0.00029 	1533.0000	 0.00032 	   4.5990	 0.03751 	 135.5189	 0.00000 	 135.5189	 0.00000 	  76.6500	 0.00355 	  76.6500	 0.00002 
	 767	  18.1916	 0.02849 	  18.1916	 0.02772 	  27.2874	 0.00570 	1535.0000	 0.00029 	1535.0000	 0.00032 	   4.6050	 0.03858 	 138.0384	 0.00000 	 138.0384	 0.00000 	  76.7500	 0.00378 	  76.7500	 0.00006 
	 768	  18.2153	 0.02849 	  18.2153	 0.02771 	  27.3229	 0.00570 	1537.0000	 0.00029 	1537.0000	 0.00032 	   4.6110	 0.04019 	 140.6048	 0.00000 	 140.6048	 0.00000 	  76.8500	 0.00403 	  76.8500	 0.00005 
	 769	  18.2390	 0.02848 	  18.2390	 0.02771 	  27.3585	 0.00569 	1539.0000	 0.00029 	1539.0000	 0.00032 	   4.6170	 0.03563 	 143.2188	 0.00000 	 143.2188	 0.00000 	  76.9500	 0.00395 	  76.9500	 0.00010 
	 770	  18.2627	 0.02848 	  18.2627	 0.02770 	  27.3940	 0.00569 	1541.0000	 0.00029 	1541.0000	 0.00032 	   4.6230	 0.04152 	 145.8814	 0.00000 	 145.8814	 0.00000 	  77.0500	 0.00421 	  77.0500	 0.00003 
	 771	  18.2864	 0.02847 	  18.2864	 0.02770 	  27.4296	 0.00569 	1543.0000	 0.00029 	1543.0000	 0.00032 	   4.6290	 0.03885 	 148.5936	 0.00000 	 148.5936	 0.00000 	  77.1500	 0.00490 	  77.1500	 0.00000 
	 772	  18.3101	 0.02847 	  18.3101	 0.02770 	  27.4651	 0.00569 	1545.0000	 0.00029 	1545.0000	 0.00032 	   4.6350	 0.04126 	 151.3561	 0.00000 	 151.3561	 0.00000 	  77.2500	 0.00391 	  77.2500	 0.00006 
	 773	  18.3338	 0.02846 	  18.3338	 0.02769 	  27.5007	 0.00569 	1547.0000	 0.00029 	1547.0000	 0.00031 	   4.6410	 0.03831 	 154.1700	 0.00000 	 154.1700	 0.00000 	  77.3500	 0.00366 	  77.3500	 0.00002 
	 774	  18.3575	 0.02846 	  18.3575	 0.02769 	  27.5362	 0.00568 	1549.0000	 0.00029 	1549.0000	 0.00031 	   4.6470	 0.04795 	 157.0363	 0.00000 	 157.0363	 0.00000 	  77.4500	 0.00418 	  77.4500	 0.00002 
	 775	  18.3812	 0.02845 	  18.3812	 0.02768 	  27.5718	 0.00568 	1551.0000	 0.00029 	1551.0000	 0.00031 	   4.6530	 0.03697 	 159.9558	 0.00000 	 159.9558	 0.00000 	  77.5500	 0.00410 	  77.5500	 0.00005 
	 776	  18.4049	 0.02845 	  18.4049	 0.02768 	  27.6073	 0.00568 	1553.0000	 0.00029 	1553.0000	 0.00031 	   4.6590	 0.03938 	 162.9296	 0.00000 	 162.9296	 0.00000 	  77.6500	 0.00428 	  77.6500	 0.00000 
	 777	  18.4286	 0.02844 	  18.4286	 0.02767 	  27.6429	 0.00568 	1555.0000	 0.00029 	1555.0000	 0.00031 	   4.6650	 0.03804 	 165.9587	 0.00000 	 165.9587	 0.00000 	  77.7500	 0.00387 	  77.7500	 0.00014 
	 778	  18.4523	 0.02844 	  18.4523	 0.02767 	  27.6784	 0.00568 	1557.0000	 0.00029 	1557.0000	 0.00031 	   4.6710	 0.04554 	 169.0441	 0.00000 	 169.0441	 0.00000 	  77.8500	 0.00394 	  77.8500	 0.00000 
	 779	  18.4760	 0.02843 	  18.4760	 0.02766 	  27.7140	 0.00567 	1559.0000	 0.00029 	1559.0000	 0.00031 	   4.6770	 0.03885 	 172.1869	 0.00000 	 172.1869	 0.00000 	  77.9500	 0.00474 	  77.9500	 0.00008 
	 780	  18.4997	 0.02843 	  18.4997	 0.02766 	  27.7496	 0.00567 	1561.0000	 0.00029 	1561.0000	 0.00031 	   4.6830	 0.03858 	 175.3881	 0.00000 	 175.3881	 0.00000 	  78.0500	 0.00358 	  78.0500	 0.00016 
	 781	  18.5234	 0.02842 	  18.5234	 0.02766 	  27.7851	 0.00567 	1563.0000	 0.00029 	1563.0000	 0.00031 	   4.6890	 0.04233 	 178.6488	 0.00000 	 178.6488	 0.00000 	  78.1500	 0.00378 	  78.1500	 0.00008 
	 782	  18.5471	 0.02842 	  18.5471	 0.02765 	  27.8207	 0.00567 	1565.0000	 0.00029 	1565.0000	 0.00031 	   4.6950	 0.03161 	 181.9701	 0.00000 	 181.9701	 0.00000 	  78.2500	 0.00389 	  78.2500	 0.00005 
	 783	  18.5708	 0.02842 	  18.5708	 0.02765 	  27.8562	 0.00567 	1567.0000	 0.00029 	1567.0000	 0.00031 	   4.7010	 0.04099 	 185.3532	 0.00000 	 185.3532	 0.00000 	  78.3500	 0.00416 	  78.3500	 0.00005 
	 784	  18.5945	 0.02841 	  18.5945	 0.02764 	  27.8918	 0.00566 	1569.0000	 0.00029 	1569.0000	 0.00031 	   4.7070	 0.04206 	 188.7991	 0.00000 	 188.7991	 0.00000 	  78.4500	 0.00368 	  78.4500	 0.00010 
	 785	  18.6182	 0.02841 	  18.6182	 0.02764 	  27.9273	 0.00566 	1571.0000	 0.00029 	1571.0000	 0.00031 	   4.7130	 0.03643 	 192.3092	 0.00000 	 192.3092	 0.00000 	  78.5500	 0.00387 	  78.5500	 0.00002 
	 786	  18.6419	 0.02840 	  18.6419	 0.02763 	  27.9629	 0.00566 	1573.0000	 0.00029 	1573.0000	 0.00030 	   4.7190	 0.03804 	 195.8845	 0.00000 	 195.8845	 0.00000 	  78.6500	 0.00394 	  78.6500	 0.00008 
	 787	  18.6656	 0.02840 	  18.6656	 0.02763 	  27.9984	 0.00566 	1575.0000	 0.00029 	1575.0000	 0.00030 	   4.7250	 0.03536 	 199.5262	 0.00000 	 199.5262	 0.00000 	  78.7500	 0.00452 	  78.7500	 0.00005 
	 788	  18.6893	 0.02839 	  18.6893	 0.02763 	  28.0340	 0.00566 	1577.0000	 0.00029 	1577.0000	 0.00030 	   4.7310	 0.04126 	 203.2357	 0.00000 	 203.2357	 0.00000 	  78.8500	 0.00357 	  78.8500	 0.00006 
	 789	  18.7130	 0.02839 	  18.7130	 0.02762 	  28.0695	 0.00566 	1579.0000	 0.00029 	1579.0000	 0.00030 	   4.7370	 0.03027 	 207.0141	 0.00000 	 207.0141	 0.00000 	  78.9500	 0.00468 	  78.9500	 0.00005 
	 790	  18.7367	 0.02838 	  18.7367	 0.02762 	  28.1051	 0.00565 	1581.0000	 0.00029 	1581.0000	 0.00030 	   4.7430	 0.04447 	 210.8628	 0.00000 	 210.8628	 0.00000 	  79.0500	 0.00420 	  79.0500	 0.00003 
	 791	  18.7604	 0.02838 	  18.7604	 0.02761 	  28.1406	 0.00565 	1583.0000	 0.00029 	1583.0000	 0.00030 	   4.7490	 0.04019 	 214.7830	 0.00000 	 214.7830	 0.00000 	  79.1500	 0.00392 	  79.1500	 0.00002 
	 792	  18.7841	 0.02837 	  18.7841	 0.02761 	  28.1762	 0.00565 	1585.0000	 0.00029 	1585.0000	 0.00030 	   4.7550	 0.03697 	 218.7762	 0.00000 	 218.7762	 0.00000 	  79.2500	 0.00384 	  79.2500	 0.00006 
	 793	  18.8078	 0.02837 	  18.8078	 0.02761 	  28.2118	 0.00565 	1587.0000	 0.00029 	1587.0000	 0.00030 	   4.7610	 0.03831 	 222.8435	 0.00000 	 222.8435	 0.00000 	  79.3500	 0.00424 	  79.3500	 0.00011 
	 794	  18.8315	 0.02837 	  18.8315	 0.02760 	  28.2473	 0.00565 	1589.0000	 0.00029 	1589.0000	 0.00030 	   4.7670	 0.03617 	 226.9865	 0.00000 	 226.9865	 0.00000 	  79.4500	 0.00395 	  79.4500	 0.00003 
	 795	  18.8552	 0.02836 	  18.8552	 0.02760 	  28.2829	 0.00564 	1591.0000	 0.00029 	1591.0000	 0.00030 	   4.7730	 0.04045 	 231.2065	 0.00000 	 231.2065	 0.00000 	  79.5500	 0.00431 	  79.5500	 0.00008 
	 796	  18.8789	 0.02836 	  18.8789	 0.02759 	  28.3184	 0.00564 	1593.0000	 0.00029 	1593.0000	 0.00030 	   4.7790	 0.03483 	 235.5049	 0.00000 	 235.5049	 0.00000 	  79.6500	 0.00399 	  79.6500	 0.00005 
	 797	  18.9026	 0.02835 	  18.9026	 0.02759 	  28.3540	 0.00564 	1595.0000	 0.00029 	1595.0000	 0.00030 	   4.7850	 0.03563 	 239.8833	 0.00000 	 239.8833	 0.00000 	  79.7500	 0.00365 	  79.7500	 0.00008 
	 798	  18.9263	 0.02835 	  18.9263	 0.02758 	  28.3895	 0.00564 	1597.0000	 0.00029 	1597.0000	 0.00030 	   4.7910	 0.03509 	 244.3431	 0.00000 	 244.3431	 0.00000 	  79.8500	 0.00411 	  79.8500	 0.00006 
	 799	  18.9500	 0.02834 	  18.9500	 0.02758 	  28.4251	 0.00564 	1599.0000	 0.00028 	1599.0000	 0.00030 	   4.7970	 0.04019 	 248.8857	 0.00000 	 248.8857	 0.00000 	  79.9500	 0.00395 	  79.9500	 0.00002 
	 800	  18.9738	 0.02834 	  18.9738	 0.02758 	  28.4606	 0.00564 	1601.0000	 0.00028 	1601.0000	 0.00030 	   4.8030	 0.03938 	 253.5129	 0.00000 	 253.5129	 0.00000 	  80.0500	 0.00407 	  80.0500	 0.00008 
	 801	  18.9975	 0.02834 	  18.9975	 0.02757 	  28.4962	 0.00563 	1603.0000	 0.00028 	1603.0000	 0.00030 	   4.8090	 0.04045 	 258.2260	 0.00000 	 258.2260	 0.00000 	  80.1500	 0.00439 	  80.1500	 0.00000 
	 802	  19.0212	 0.02833 	  19.0212	 0.02757 	  28.5317	 0.00563 	1605.0000	 0.00028 	1605.0000	 0.00030 	   4.8150	 0.03777 	 263.0268	 0.00000 	 263.0268	 0.00000 	  80.2500	 0.00410 	  80.2500	 0.00010 
	 803	  19.0449	 0.02833 	  19.0449	 0.02756 	  28.5673	 0.00563 	1607.0000	 0.00028 	1607.0000	 0.00030 	   4.8210	 0.03376 	 267.9168	 0.00000 	 267.9168	 0.00000 	  80.3500	 0.00447 	  80.3500	 0.00003 
	 804	  19.0686	 0.02832 	  19.0686	 0.02756 	  28.6028	 0.00563 	1609.0000	 0.00028 	1609.0000	 0.00030 	   4.8270	 0.04179 	 272.8978	 0.00000 	 272.8978	 0.00000 	  80.4500	 0.00397 	  80.4500	 0.00006 
	 805	  19.0923	 0.02832 	  19.0923	 0.02756 	  28.6384	 0.00563 	1611.0000	 0.00028 	1611.0000	 0.00030 	   4.8330	 0.04072 	 277.9713	 0.00000 	 277.9713	 0.00000 	  80.5500	 0.00408 	  80.5500	 0.00006 
	 806	  19.1160	 0.02831 	  19.1160	 0.02755 	  28.6739	 0.00563 	1613.0000	 0.00028 	1613.0000	 0.00030 	   4.8390	 0.03911 	 283.1392	 0.00000 	 283.1392	 0.00000 	  80.6500	 0.00387 	  80.6500	 0.00005 
	 807	  19.1397	 0.02831 	  19.1397	 0.02755 	  28.7095	 0.00562 	1615.0000	 0.00028 	1615.0000	 0.00030 	   4.8450	 0.02867 	 288.4032	 0.00000 	 288.4032	 0.00000 	  80.7500	 0.00391 	  80.7500	 0.00000 
	 808	  19.1634	 0.02831 	  19.1634	 0.02755 	  28.7451	 0.00562 	1617.0000	 0.00028 	1617.0000	 0.00030 	   4.8510	 0.03563 	 293.7650	 0.00000 	 293.7650	 0.00000 	  80.8500	 0.00420 	  80.8500	 0.00002 
	 809	  19.1871	 0.02830 	  19.1871	 0.02754 	  28.7806	 0.00562 	1619.0000	 0.00028 	1619.0000	 0.00029 	   4.8570	 0.03831 	 299.2265	 0.00000 	 299.2265	 0.00000 	  80.9500	 0.00407 	  80.9500	 0.00000 
	 810	  19.2108	 0.02830 	  19.2108	 0.02754 	  28.8162	 0.00562 	1621.0000	 0.00028 	1621.0000	 0.00029 	   4.8630	 0.04019 	 304.7895	 0.00000 	 304.7895	 0.00000 	  81.0500	 0.00444 	  81.0500	 0.00003 
	 811	  19.2345	 0.02829 	  19.2345	 0.02753 	  28.8517	 0.00562 	1623.0000	 0.00028 	1623.0000	 0.00029 	   4.8690	 0.03724 	 310.4560	 0.00000 	 310.4560	 0.00000 	  81.1500	 0.00354 	  81.1500	 0.00002 
	 812	  19.2582	 0.02829 	  19.2582	 0.02753 	  28.8873	 0.00562 	1625.0000	 0.00028 	1625.0000	 0.00029 	   4.8750	 0.04233 	 316.2278	 0.00000 	 316.2278	 0.00000 	  81.2500	 0.00391 	  81.2500	 0.00003 
	 813	  19.2819	 0.02829 	  19.2819	 0.02753 	  28.9228	 0.00561 	1627.0000	 0.00028 	1627.0000	 0.00029 	   4.8810	 0.03938 	 322.1069	 0.00000 	 322.1069	 0.00000 	  81.3500	 0.00411 	  81.3500	 0.00008 
	 814	  19.3056	 0.02828 	  19.3056	 0.02752 	  28.9584	 0.00561 	1629.0000	 0.00028 	1629.0000	 0.00029 	   4.8870	 0.03938 	 328.0953	 0.00000 	 328.0953	 0.00000 	  81.4500	 0.00423 	  81.4500	 0.00003 
	 815	  19.3293	 0.02828 	  19.3293	 0.02752 	  28.9939	 0.00561 	1631.0000	 0.00028 	1631.0000	 0.00029 	   4.8930	 0.03590 	 334.1950	 0.00000 	 334.1950	 0.00000 	  81.5500	 0.00413 	  81.5500	 0.00008 
	 816	  19.3530	 0.02827 	  19.3530	 0.02751 	  29.0295	 0.00561 	1633.0000	 0.00028 	1633.0000	 0.00029 	   4.8990	 0.03697 	 340.4082	 0.00000 	 340.4082	 0.00000 	  81.6500	 0.00347 	  81.6500	 0.00003 
	 817	  19.3767	 0.02827 	  19.3767	 0.02751 	  29.0650	 0.00561 	1635.0000	 0.00028 	1635.0000	 0.00029 	   4.9050	 0.03643 	 346.7369	 0.00000 	 346.7369	 0.00000 	  81.7500	 0.00440 	  81.7500	 0.00002 
	 818	  19.4004	 0.02827 	  19.4004	 0.02751 	  29.1006	 0.00561 	1637.0000	 0.00028 	1637.0000	 0.00029 	   4.9110	 0.03643 	 353.1832	 0.00000 	 353.1832	 0.00000 	  81.8500	 0.00378 	  81.8500	 0.00011 
	 819	  19.4241	 0.02826 	  19.4241	 0.02750 	  29.1361	 0.00560 	1639.0000	 0.00028 	1639.0000	 0.00029 	   4.9170	 0.03617 	 359.7493	 0.00000 	 359.7493	 0.00000 	  81.9500	 0.00413 	  81.9500	 0.00005 
	 820	  19.4478	 0.02826 	  19.4478	 0.02750 	  29.1717	 0.00560 	1641.0000	 0.00028 	1641.0000	 0.00029 	   4.9230	 0.03563 	 366.4376	 0.00000 	 366.4376	 0.00000 	  82.0500	 0.00347 	  82.0500	 0.00006 
	 821	  19.4715	 0.02825 	  19.4715	 0.02750 	  29.2073	 0.00560 	1643.0000	 0.00028 	1643.0000	 0.00029 	   4.9290	 0.03643 	 373.2502	 0.00000 	 373.2502	 0.00000 	  82.1500	 0.00362 	  82.1500	 0.00005 
	 822	  19.4952	 0.02825 	  19.4952	 0.02749 	  29.2428	 0.00560 	1645.0000	 0.00028 	1645.0000	 0.00029 	   4.9350	 0.03697 	 380.1894	 0.00000 	 380.1894	 0.00000 	  82.2500	 0.00381 	  82.2500	 0.00000 
	 823	  19.5189	 0.02825 	  19.5189	 0.02749 	  29.2784	 0.00560 	1647.0000	 0.00028 	1647.0000	 0.00029 	   4.9410	 0.03804 	 387.2576	 0.00000 	 387.2576	 0.00000 	  82.3500	 0.00436 	  82.3500	 0.00002 
	 824	  19.5426	 0.02824 	  19.5426	 0.02748 	  29.3139	 0.00560 	1649.0000	 0.00028 	1649.0000	 0.00029 	   4.9470	 0.03456 	 394.4573	 0.00000 	 394.4573	 0.00000 	  82.4500	 0.00373 	  82.4500	 0.00005 
	 825	  19.5663	 0.02824 	  19.5663	 0.02748 	  29.3495	 0.00560 	1651.0000	 0.00028 	1651.0000	 0.00029 	   4.9530	 0.04072 	 401.7908	 0.00000 	 401.7908	 0.00000 	  82.5500	 0.00411 	  82.5500	 0.00010 
	 826	  19.5900	 0.02823 	  19.5900	 0.02748 	  29.3850	 0.00559 	1653.0000	 0.00027 	1653.0000	 0.00029 	   4.9590	 0.03456 	 409.2607	 0.00000 	 409.2607	 0.00000 	  82.6500	 0.00402 	  82.6500	 0.00000 
	 827	  19.6137	 0.02823 	  19.6137	 0.02747 	  29.4206	 0.00559 	1655.0000	 0.00027 	1655.0000	 0.00029 	   4.9650	 0.03911 	 416.8694	 0.00000 	 416.8694	 0.00000 	  82.7500	 0.00392 	  82.7500	 0.00003 
	 828	  19.6374	 0.02823 	  19.6374	 0.02747 	  29.4561	 0.00559 	1657.0000	 0.00027 	1657.0000	 0.00029 	   4.9710	 0.03938 	 424.6196	 0.00000 	 424.6196	 0.00000 	  82.8500	 0.00397 	  82.8500	 0.00002 
	 829	  19.6611	 0.02822 	  19.6611	 0.02747 	  29.4917	 0.00559 	1659.0000	 0.00027 	1659.0000	 0.00029 	   4.9770	 0.03483 	 432.5138	 0.00000 	 432.5138	 0.00000 	  82.9500	 0.00334 	  82.9500	 0.00002 
	 830	  19.6848	 0.02822 	  19.6848	 0.02746 	  29.5272	 0.00559 	1661.0000	 0.00027 	1661.0000	 0.00029 	   4.9830	 0.03456 	 440.5549	 0.00000 	 440.5549	 0.00000 	  83.0500	 0.00386 	  83.0500	 0.00003 
	 831	  19.7085	 0.02821 	  19.7085	 0.02746 	  29.5628	 0.00559 	1663.0000	 0.00027 	1663.0000	 0.00029 	   4.9890	 0.03777 	 448.7454	 0.00000 	 448.7454	 0.00000 	  83.1500	 0.00429 	  83.1500	 0.00002 
	 832	  19.7322	 0.02821 	  19.7322	 0.02746 	  29.5983	 0.00559 	1665.0000	 0.00027 	1665.0000	 0.00029 	   4.9950	 0.03885 	 457.0882	 0.00000 	 457.0882	 0.00000 	  83.2500	 0.00391 	  83.2500	 0.00010 
	 833	  19.7559	 0.02821 	  19.7559	 0.02745 	  29.6339	 0.00558 	1667.0000	 0.00027 	1667.0000	 0.00029 	   5.0010	 0.04045 	 465.5861	 0.00000 	 465.5861	 0.00000 	  83.3500	 0.00394 	  83.3500	 0.00008 
	 834	  19.7796	 0.02820 	  19.7796	 0.02745 	  29.6694	 0.00558 	1669.0000	 0.00027 	1669.0000	 0.00029 	   5.0070	 0.03777 	 474.2420	 0.00000 	 474.2420	 0.00000 	  83.4500	 0.00426 	  83.4500	 0.00005 
	 835	  19.8033	 0.02820 	  19.8033	 0.02744 	  29.7050	 0.00558 	1671.0000	 0.00027 	1671.0000	 0.00029 	   5.0130	 0.04019 	 483.0588	 0.00000 	 483.0588	 0.00000 	  83.5500	 0.00463 	  83.5500	 0.00002 
	 836	  19.8270	 0.02820 	  19.8270	 0.02744 	  29.7406	 0.00558 	1673.0000	 0.00027 	1673.0000	 0.00028 	   5.0190	 0.03188 	 492.0395	 0.00000 	 492.0395	 0.00000 	  83.6500	 0.00381 	  83.6500	 0.00003 
	 837	  19.8507	 0.02819 	  19.8507	 0.02744 	  29.7761	 0.00558 	1675.0000	 0.00027 	1675.0000	 0.00028 	   5.0250	 0.03777 	 501.1872	 0.00000 	 501.1872	 0.00000 	  83.7500	 0.00403 	  83.7500	 0.00003 
	 838	  19.8744	 0.02819 	  19.8744	 0.02743 	  29.8117	 0.00558 	1677.0000	 0.00027 	1677.0000	 0.00028 	   5.0310	 0.03777 	 510.5050	 0.00000 	 510.5050	 0.00000 	  83.8500	 0.00402 	  83.8500	 0.00008 
	 839	  19.8981	 0.02818 	  19.8981	 0.02743 	  29.8472	 0.00558 	1679.0000	 0.00027 	1679.0000	 0.00028 	   5.0370	 0.03858 	 519.9960	 0.00000 	 519.9960	 0.00000 	  83.9500	 0.00395 	  83.9500	 0.00005 
	 840	  19.9218	 0.02818 	  19.9218	 0.02743 	  29.8828	 0.00557 	1681.0000	 0.00027 	1681.0000	 0.00028 	   5.0430	 0.03911 	 529.6634	 0.00000 	 529.6634	 0.00000 	  84.0500	 0.00452 	  84.0500	 0.00003 
	 841	  19.9455	 0.02818 	  19.9455	 0.02742 	  29.9183	 0.00557 	1683.0000	 0.00027 	1683.0000	 0.00028 	   5.0490	 0.03483 	 539.5106	 0.00000 	 539.5106	 0.00000 	  84.1500	 0.00434 	  84.1500	 0.00002 
	 842	  19.9693	 0.02817 	  19.9693	 0.02742 	  29.9539	 0.00557 	1685.0000	 0.00027 	1685.0000	 0.00028 	   5.0550	 0.03777 	 549.5409	 0.00000 	 549.5409	 0.00000 	  84.2500	 0.00415 	  84.2500	 0.00000 
	 843	  19.9930	 0.02817 	  19.9930	 0.02742 	  29.9894	 0.00557 	1687.0000	 0.00027 	1687.0000	 0.00028 	   5.0610	 0.03188 	 559.7576	 0.00000 	 559.7576	 0.00000 	  84.3500	 0.00373 	  84.3500	 0.00003 
	 844	  20.0167	 0.02817 	  20.0167	 0.02741 	  30.0250	 0.00557 	1689.0000	 0.00027 	1689.0000	 0.00028 	   5.0670	 0.03804 	 570.1643	 0.00000 	 570.1643	 0.00000 	  84.4500	 0.00386 	  84.4500	 0.00002 
	 845	  20.0404	 0.02816 	  20.0404	 0.02741 	  30.0605	 0.00557 	1691.0000	 0.00027 	1691.0000	 0.00028 	   5.0730	 0.03804 	 580.7644	 0.00000 	 580.7644	 0.00000 	  84.5500	 0.00418 	  84.5500	 0.00008 
	 846	  20.0641	 0.02816 	  20.0641	 0.02741 	  30.0961	 0.00557 	1693.0000	 0.00027 	1693.0000	 0.00028 	   5.0790	 0.03429 	 591.5616	 0.00000 	 591.5616	 0.00000 	  84.6500	 0.00432 	  84.6500	 0.00003 
	 847	  20.0878	 0.02815 	  20.0878	 0.02740 	  30.1316	 0.00556 	1695.0000	 0.00027 	1695.0000	 0.00028 	   5.0850	 0.03670 	 602.5596	 0.00000 	 602.5596	 0.00000 	  84.7500	 0.00418 	  84.7500	 0.00003 
	 848	  20.1115	 0.02815 	  20.1115	 0.02740 	  30.1672	 0.00556 	1697.0000	 0.00027 	1697.0000	 0.00028 	   5.0910	 0.03349 	 613.7620	 0.00000 	 613.7620	 0.00000 	  84.8500	 0.00375 	  84.8500	 0.00002 
	 849	  20.1352	 0.02815 	  20.1352	 0.02740 	  30.2028	 0.00556 	1699.0000	 0.00027 	1699.0000	 0.00028 	   5.0970	 0.03911 	 625.1727	 0.00000 	 625.1727	 0.00000 	  84.9500	 0.00394 	  84.9500	 0.00002 
	 850	  20.1589	 0.02814 	  20.1589	 0.02739 	  30.2383	 0.00556 	1701.0000	 0.00027 	1701.0000	 0.00028 	   5.1030	 0.03536 	 636.7955	 0.00000 	 636.7955	 0.00000 	  85.0500	 0.00402 	  85.0500	 0.00005 
	 851	  20.1826	 0.02814 	  20.1826	 0.02739 	  30.2739	 0.00556 	1703.0000	 0.00027 	1703.0000	 0.00028 	   5.1090	 0.04072 	 648.6344	 0.00000 	 648.6344	 0.00000 	  85.1500	 0.00420 	  85.1500	 0.00002 
	 852	  20.2063	 0.02814 	  20.2063	 0.02739 	  30.3094	 0.00556 	1705.0000	 0.00027 	1705.0000	 0.00028 	   5.1150	 0.03509 	 660.6934	 0.00000 	 660.6934	 0.00000 	  85.2500	 0.00389 	  85.2500	 0.00003 
	 853	  20.2300	 0.02813 	  20.2300	 0.02738 	  30.3450	 0.00556 	1707.0000	 0.00027 	1707.0000	 0.00028 	   5.1210	 0.04019 	 672.9767	 0.00000 	 672.9767	 0.00000 	  85.3500	 0.00381 	  85.3500	 0.00000 
	 854	  20.2537	 0.02813 	  20.2537	 0.02738 	  30.3805	 0.00556 	1709.0000	 0.00027 	1709.0000	 0.00028 	   5.1270	 0.03831 	 685.4882	 0.00000 	 685.4882	 0.00000 	  85.4500	 0.00431 	  85.4500	 0.00003 
	 855	  20.2774	 0.02813 	  20.2774	 0.02738 	  30.4161	 0.00555 	1711.0000	 0.00027 	1711.0000	 0.00028 	   5.1330	 0.04313 	 698.2324	 0.00000 	 698.2324	 0.00000 	  85.5500	 0.00432 	  85.5500	 0.00010 
	 856	  20.3011	 0.02812 	  20.3011	 0.02737 	  30.4516	 0.00555 	1713.0000	 0.00027 	1713.0000	 0.00028 	   5.1390	 0.03643 	 711.2135	 0.00000 	 711.2135	 0.00000 	  85.6500	 0.00355 	  85.6500	 0.00000 
	 857	  20.3248	 0.02812 	  20.3248	 0.02737 	  30.4872	 0.00555 	1715.0000	 0.00027 	1715.0000	 0.00028 	   5.1450	 0.03509 	 724.4360	 0.00000 	 724.4360	 0.00000 	  85.7500	 0.00416 	  85.7500	 0.00008 
	 858	  20.3485	 0.02812 	  20.3485	 0.02737 	  30.5227	 0.00555 	1717.0000	 0.00027 	1717.0000	 0.00028 	   5.1510	 0.03751 	 737.9042	 0.00000 	 737.9042	 0.00000 	  85.8500	 0.00397 	  85.8500	 0.00003 
	 859	  20.3722	 0.02811 	  20.3722	 0.02736 	  30.5583	 0.00555 	1719.0000	 0.00027 	1719.0000	 0.00028 	   5.1570	 0.03724 	 751.6229	 0.00000 	 751.6229	 0.00000 	  85.9500	 0.00378 	  85.9500	 0.00002 
	 860	  20.3959	 0.02811 	  20.3959	 0.02736 	  30.5938	 0.00555 	1721.0000	 0.00027 	1721.0000	 0.00028 	   5.1630	 0.04206 	 765.5966	 0.00000 	 765.5966	 0.00000 	  86.0500	 0.00434 	  86.0500	 0.00002 
	 861	  20.4196	 0.02811 	  20.4196	 0.02736 	  30.6294	 0.00555 	1723.0000	 0.00027 	1723.0000	 0.00028 	   5.1690	 0.03617 	 779.8301	 0.00000 	 779.8301	 0.00000 	  86.1500	 0.00416 	  86.1500	 0.00003 
	 862	  20.4433	 0.02810 	  20.4433	 0.02735 	  30.6649	 0.00555 	1725.0000	 0.00027 	1725.0000	 0.00028 	   5.1750	 0.03429 	 794.3282	 0.00000 	 794.3282	 0.00000 	  86.2500	 0.00400 	  86.2500	 0.00003 
	 863	  20.4670	 0.02810 	  20.4670	 0.02735 	  30.7005	 0.00554 	1727.0000	 0.00027 	1727.0000	 0.00028 	   5.1810	 0.03563 	 809.0959	 0.00000 	 809.0959	 0.00000 	  86.3500	 0.00355 	  86.3500	 0.00010 
	 864	  20.4907	 0.02810 	  20.4907	 0.02735 	  30.7361	 0.00554 	1729.0000	 0.00027 	1729.0000	 0.00028 	   5.1870	 0.03885 	 824.1381	 0.00000 	 824.1381	 0.00000 	  86.4500	 0.00407 	  86.4500	 0.00011 
	 865	  20.5144	 0.02809 	  20.5144	 0.02734 	  30.7716	 0.00554 	1731.0000	 0.00027 	1731.0000	 0.00028 	   5.1930	 0.03268 	 839.4600	 0.00000 	 839.4600	 0.00000 	  86.5500	 0.00391 	  86.5500	 0.00000 
	 866	  20.5381	 0.02809 	  20.5381	 0.02734 	  30.8072	 0.00554 	1733.0000	 0.00027 	1733.0000	 0.00028 	   5.1990	 0.03751 	 855.0667	 0.00000 	 855.0667	 0.00000 	  86.6500	 0.00336 	  86.6500	 0.00006 
	 867	  20.5618	 0.02808 	  20.5618	 0.02734 	  30.8427	 0.00554 	1735.0000	 0.00027 	1735.0000	 0.00028 	   5.2050	 0.04152 	 870.9636	 0.00000 	 870.9636	 0.00000 	  86.7500	 0.00339 	  86.7500	 0.00002 
	 868	  20.5855	 0.02808 	  20.5855	 0.02733 	  30.8783	 0.00554 	1737.0000	 0.00027 	1737.0000	 0.00028 	   5.2110	 0.03215 	 887.1560	 0.00000 	 887.1560	 0.00000 	  86.8500	 0.00415 	  86.8500	 0.00002 
	 869	  20.6092	 0.02808 	  20.6092	 0.02733 	  30.9138	 0.00554 	1739.0000	 0.00027 	1739.0000	 0.00028 	   5.2170	 0.04099 	 903.6495	 0.00000 	 903.6495	 0.00000 	  86.9500	 0.00437 	  86.9500	 0.00002 
	 870	  20.6329	 0.02807 	  20.6329	 0.02733 	  30.9494	 0.00554 	1741.0000	 0.00027 	1741.0000	 0.00028 	   5.2230	 0.03992 	 920.4496	 0.00000 	 920.4496	 0.00000 	  87.0500	 0.00383 	  87.0500	 0.00002 
	 871	  20.6566	 0.02807 	  20.6566	 0.02732 	  30.9849	 0.00553 	1743.0000	 0.00027 	1743.0000	 0.00028 	   5.2290	 0.02947 	 937.5620	 0.00000 	 937.5620	 0.00000 	  87.1500	 0.00378 	  87.1500	 0.00006 
	 872	  20.6803	 0.02807 	  20.6803	 0.02732 	  31.0205	 0.00553 	1745.0000	 0.00027 	1745.0000	 0.00028 	   5.2350	 0.03670 	 954.9926	 0.00000 	 954.9926	 0.00000 	  87.2500	 0.00370 	  87.2500	 0.00003 
	 873	  20.7040	 0.02806 	  20.7040	 0.02732 	  31.0560	 0.00553 	1747.0000	 0.00027 	1747.0000	 0.00028 	   5.2410	 0.03804 	 972.7472	 0.00000 	 972.7472	 0.00000 	  87.3500	 0.00371 	  87.3500	 0.00000 
	 874	  20.7277	 0.02806 	  20.7277	 0.02731 	  31.0916	 0.00553 	1749.0000	 0.00027 	1749.0000	 0.00027 	   5.2470	 0.04179 	 990.8319	 0.00000 	 990.8319	 0.00000 	  87.4500	 0.00379 	  87.4500	 0.00003 
	 875	  20.7514	 0.02806 	  20.7514	 0.02731 	  31.1271	 0.00553 	1751.0000	 0.00027 	1751.0000	 0.00027 	   5.2530	 0.03938 	1009.2529	 0.00000 	1009.2529	 0.00000 	  87.5500	 0.00381 	  87.5500	 0.00003 
	 876	  20.7751	 0.02806 	  20.7751	 0.02731 	  31.1627	 0.00553 	1753.0000	 0.00027 	1753.0000	 0.00027 	   5.2590	 0.03590 	1028.0163	 0.00000 	1028.0163	 0.00000 	  87.6500	 0.00373 	  87.6500	 0.00000 
	 877	  20.7988	 0.02805 	  20.7988	 0.02730 	  31.1983	 0.00553 	1755.0000	 0.00027 	1755.0000	 0.00027 	   5.2650	 0.04179 	1047.1285	 0.00000 	1047.1285	 0.00000 	  87.7500	 0.00426 	  87.7500	 0.00005 
	 878	  20.8225	 0.02805 	  20.8225	 0.02730 	  31.2338	 0.00553 	1757.0000	 0.00027 	1757.0000	 0.00027 	   5.2710	 0.03643 	1066.5961	 0.00000 	1066.5961	 0.00000 	  87.8500	 0.00297 	  87.8500	 0.00005 
	 879	  20.8462	 0.02805 	  20.8462	 0.02730 	  31.2694	 0.00553 	1759.0000	 0.00027 	1759.0000	 0.00027 	   5.2770	 0.04045 	1086.4256	 0.00000 	1086.4256	 0.00000 	  87.9500	 0.00352 	  87.9500	 0.00000 
	 880	  20.8699	 0.02804 	  20.8699	 0.02730 	  31.3049	 0.00552 	1761.0000	 0.00027 	1761.0000	 0.00027 	   5.2830	 0.03643 	1106.6238	 0.00000 	1106.6238	 0.00000 	  88.0500	 0.00444 	  88.0500	 0.00008 
	 881	  20.8936	 0.02804 	  20.8936	 0.02729 	  31.3405	 0.00552 	1763.0000	 0.00026 	1763.0000	 0.00027 	   5.2890	 0.03349 	1127.1975	 0.00000 	1127.1975	 0.00000 	  88.1500	 0.00370 	  88.1500	 0.00005 
	 882	  20.9173	 0.02804 	  20.9173	 0.02729 	  31.3760	 0.00552 	1765.0000	 0.00026 	1765.0000	 0.00027 	   5.2950	 0.04126 	1148.1536	 0.00000 	1148.1536	 0.00000 	  88.2500	 0.00326 	  88.2500	 0.00002 
	 883	  20.9410	 0.02803 	  20.9410	 0.02729 	  31.4116	 0.00552 	1767.0000	 0.00026 	1767.0000	 0.00027 	   5.3010	 0.03617 	1169.4994	 0.00000 	1169.4994	 0.00000 	  88.3500	 0.00336 	  88.3500	 0.00005 
	 884	  20.9648	 0.02803 	  20.9648	 0.02728 	  31.4471	 0.00552 	1769.0000	 0.00026 	1769.0000	 0.00027 	   5.3070	 0.03590 	1191.2420	 0.00000 	1191.2420	 0.00000 	  88.4500	 0.00336 	  88.4500	 0.00008 
	 885	  20.9885	 0.02803 	  20.9885	 0.02728 	  31.4827	 0.00552 	1771.0000	 0.00026 	1771.0000	 0.00027 	   5.3130	 0.03938 	1213.3889	 0.00000 	1213.3889	 0.00000 	  88.5500	 0.00395 	  88.5500	 0.00005 
	 886	  21.0122	 0.02802 	  21.0122	 0.02728 	  31.5182	 0.00552 	1773.0000	 0.00026 	1773.0000	 0.00027 	   5.3190	 0.03402 	1235.9474	 0.00000 	1235.9474	 0.00000 	  88.6500	 0.00346 	  88.6500	 0.00000 
	 887	  21.0359	 0.02802 	  21.0359	 0.02727 	  31.5538	 0.00552 	1775.0000	 0.00026 	1775.0000	 0.00027 	   5.3250	 0.03885 	1258.9254	 0.00000 	1258.9254	 0.00000 	  88.7500	 0.00391 	  88.7500	 0.00000 
	 888	  21.0596	 0.02802 	  21.0596	 0.02727 	  31.5893	 0.00551 	1777.0000	 0.00026 	1777.0000	 0.00027 	   5.3310	 0.03697 	1282.3306	 0.00000 	1282.3306	 0.00000 	  88.8500	 0.00362 	  88.8500	 0.00000 
	 889	  21.0833	 0.02801 	  21.0833	 0.02727 	  31.6249	 0.00551 	1779.0000	 0.00026 	1779.0000	 0.00027 	   5.3370	 0.03670 	1306.1709	 0.00000 	1306.1709	 0.00000 	  88.9500	 0.00394 	  88.9500	 0.00003 
	 890	  21.1070	 0.02801 	  21.1070	 0.02726 	  31.6604	 0.00551 	1781.0000	 0.00026 	1781.0000	 0.00027 	   5.3430	 0.03751 	1330.4544	 0.00000 	1330.4544	 0.00000 	  89.0500	 0.00411 	  89.0500	 0.00003 
	 891	  21.1307	 0.02801 	  21.1307	 0.02726 	  31.6960	 0.00551 	1783.0000	 0.00026 	1783.0000	 0.00027 	   5.3490	 0.03911 	1355.1894	 0.00000 	1355.1894	 0.00000 	  89.1500	 0.00352 	  89.1500	 0.00002 
	 892	  21.1544	 0.02800 	  21.1544	 0.02726 	  31.7316	 0.00551 	1785.0000	 0.00026 	1785.0000	 0.00027 	   5.3550	 0.02974 	1380.3843	 0.00000 	1380.3843	 0.00000 	  89.2500	 0.00381 	  89.2500	 0.00003 
	 893	  21.1781	 0.02800 	  21.1781	 0.02726 	  31.7671	 0.00551 	1787.0000	 0.00026 	1787.0000	 0.00027 	   5.3610	 0.03268 	1406.0475	 0.00000 	1406.0475	 0.00000 	  89.3500	 0.00370 	  89.3500	 0.00002 
	 894	  21.2018	 0.02800 	  21.2018	 0.02725 	  31.8027	 0.00551 	1789.0000	 0.00026 	1789.0000	 0.00027 	   5.3670	 0.03215 	1432.1879	 0.00000 	1432.1879	 0.00000 	  89.4500	 0.00375 	  89.4500	 0.00005 
	 895	  21.2255	 0.02799 	  21.2255	 0.02725 	  31.8382	 0.00551 	1791.0000	 0.00026 	1791.0000	 0.00027 	   5.3730	 0.03402 	1458.8143	 0.00000 	1458.8143	 0.00000 	  89.5500	 0.00445 	  89.5500	 0.00000 
	 896	  21.2492	 0.02799 	  21.2492	 0.02725 	  31.8738	 0.00551 	1793.0000	 0.00026 	1793.0000	 0.00027 	   5.3790	 0.03509 	1485.9356	 0.00000 	1485.9356	 0.00000 	  89.6500	 0.00347 	  89.6500	 0.00003 
	 897	  21.2729	 0.02799 	  21.2729	 0.02724 	  31.9093	 0.00551 	1795.0000	 0.00026 	1795.0000	 0.00027 	   5.3850	 0.03536 	1513.5612	 0.00000 	1513.5612	 0.00000 	  89.7500	 0.00334 	  89.7500	 0.00006 
	 898	  21.2966	 0.02799 	  21.2966	 0.02724 	  31.9449	 0.00550 	1797.0000	 0.00026 	1797.0000	 0.00027 	   5.3910	 0.03831 	1541.7005	 0.00000 	1541.7005	 0.00000 	  89.8500	 0.00313 	  89.8500	 0.00002 
	 899	  21.3203	 0.02798 	  21.3203	 0.02724 	  31.9804	 0.00550 	1799.0000	 0.00026 	1799.0000	 0.00027 	   5.3970	 0.03349 	1570.3628	 0.00000 	1570.3628	 0.00000 	  89.9500	 0.00363 	  89.9500	 0.00002 
	 900	  21.3440	 0.02798 	  21.3440	 0.02724 	  32.0160	 0.00550 	1801.0000	 0.00026 	1801.0000	 0.00027 	   5.4030	 0.03858 	1599.5580	 0.00000 	1599.5580	 0.00000 	  90.0500	 0.00376 	  90.0500	 0.00002 
	 901	  21.3677	 0.02798 	  21.3677	 0.02723 	  32.0515	 0.00550 	1803.0000	 0.00026 	1803.0000	 0.00027 	   5.4090	 0.03831 	1629.2960	 0.00000 	1629.2960	 0.00000 	  90.1500	 0.00400 	  90.1500	 0.00006 
	 902	  21.3914	 0.02797 	  21.3914	 0.02723 	  32.0871	 0.00550 	1805.0000	 0.00026 	1805.0000	 0.00027 	   5.4150	 0.03670 	1659.5869	 0.00000 	1659.5869	 0.00000 	  90.2500	 0.00429 	  90.2500	 0.00002 
	 903	  21.4151	 0.02797 	  21.4151	 0.02723 	  32.1226	 0.00550 	1807.0000	 0.00026 	1807.0000	 0.00027 	   5.4210	 0.03215 	1690.4409	 0.00000 	1690.4409	 0.00000 	  90.3500	 0.00354 	  90.3500	 0.00000 
	 904	  21.4388	 0.02797 	  21.4388	 0.02722 	  32.1582	 0.00550 	1809.0000	 0.00026 	1809.0000	 0.00027 	   5.4270	 0.03724 	1721.8686	 0.00000 	1721.8686	 0.00000 	  90.4500	 0.00323 	  90.4500	 0.00002 
	 905	  21.4625	 0.02796 	  21.4625	 0.02722 	  32.1938	 0.00550 	1811.0000	 0.00026 	1811.0000	 0.00027 	   5.4330	 0.03322 	1753.8805	 0.00000 	1753.8805	 0.00000 	  90.5500	 0.00347 	  90.5500	 0.00008 
	 906	  21.4862	 0.02796 	  21.4862	 0.02722 	  32.2293	 0.00550 	1813.0000	 0.00026 	1813.0000	 0.00027 	   5.4390	 0.03777 	1786.4876	 0.00000 	1786.4876	 0.00000 	  90.6500	 0.00421 	  90.6500	 0.00002 
	 907	  21.5099	 0.02796 	  21.5099	 0.02722 	  32.2649	 0.00549 	1815.0000	 0.00026 	1815.0000	 0.00027 	   5.4450	 0.03563 	1819.7009	 0.00000 	1819.7009	 0.00000 	  90.7500	 0.00410 	  90.7500	 0.00002 
	 908	  21.5336	 0.02796 	  21.5336	 0.02721 	  32.3004	 0.00549 	1817.0000	 0.00026 	1817.0000	 0.00027 	   5.4510	 0.03349 	1853.5316	 0.00000 	1853.5316	 0.00000 	  90.8500	 0.00399 	  90.8500	 0.00000 
	 909	  21.5573	 0.02795 	  21.5573	 0.02721 	  32.3360	 0.00549 	1819.0000	 0.00026 	1819.0000	 0.00027 	   5.4570	 0.03215 	1887.9913	 0.00000 	1887.9913	 0.00000 	  90.9500	 0.00338 	  90.9500	 0.00003 
	 910	  21.5810	 0.02795 	  21.5810	 0.02721 	  32.3715	 0.00549 	1821.0000	 0.00026 	1821.0000	 0.00027 	   5.4630	 0.03617 	1923.0917	 0.00000 	1923.0917	 0.00000 	  91.0500	 0.00378 	  91.0500	 0.00006 
	 911	  21.6047	 0.02795 	  21.6047	 0.02720 	  32.4071	 0.00549 	1823.0000	 0.00026 	1823.0000	 0.00027 	   5.4690	 0.03831 	1958.8447	 0.00000 	1958.8447	 0.00000 	  91.1500	 0.00320 	  91.1500	 0.00008 
	 912	  21.6284	 0.02794 	  21.6284	 0.02720 	  32.4426	 0.00549 	1825.0000	 0.00026 	1825.0000	 0.00027 	   5.4750	 0.03242 	1995.2623	 0.00000 	1995.2623	 0.00000 	  91.2500	 0.00336 	  91.2500	 0.00010 
	 913	  21.6521	 0.02794 	  21.6521	 0.02720 	  32.4782	 0.00549 	1827.0000	 0.00026 	1827.0000	 0.00027 	   5.4810	 0.03911 	2032.3570	 0.00000 	2032.3570	 0.00000 	  91.3500	 0.00366 	  91.3500	 0.00003 
	 914	  21.6758	 0.02794 	  21.6758	 0.02720 	  32.5137	 0.00549 	1829.0000	 0.00026 	1829.0000	 0.00027 	   5.4870	 0.03804 	2070.1413	 0.00000 	2070.1413	 0.00000 	  91.4500	 0.00363 	  91.4500	 0.00006 
	 915	  21.6995	 0.02794 	  21.6995	 0.02719 	  32.5493	 0.00549 	1831.0000	 0.00026 	1831.0000	 0.00027 	   5.4930	 0.03509 	2108.6281	 0.00000 	2108.6281	 0.00000 	  91.5500	 0.00362 	  91.5500	 0.00006 
	 916	  21.7232	 0.02793 	  21.7232	 0.02719 	  32.5848	 0.00549 	1833.0000	 0.00026 	1833.0000	 0.00027 	   5.4990	 0.03509 	2147.8305	 0.00000 	2147.8305	 0.00000 	  91.6500	 0.00355 	  91.6500	 0.00000 
	 917	  21.7469	 0.02793 	  21.7469	 0.02719 	  32.6204	 0.00548 	1835.0000	 0.00026 	1835.0000	 0.00027 	   5.5050	 0.03402 	2187.7616	 0.00000 	2187.7616	 0.00000 	  91.7500	 0.00400 	  91.7500	 0.00005 
	 918	  21.7706	 0.02793 	  21.7706	 0.02718 	  32.6559	 0.00548 	1837.0000	 0.00026 	1837.0000	 0.00027 	   5.5110	 0.03027 	2228.4351	 0.00000 	2228.4351	 0.00000 	  91.8500	 0.00375 	  91.8500	 0.00000 
	 919	  21.7943	 0.02792 	  21.7943	 0.02718 	  32.6915	 0.00548 	1839.0000	 0.00026 	1839.0000	 0.00027 	   5.5170	 0.03509 	2269.8649	 0.00000 	2269.8649	 0.00000 	  91.9500	 0.00394 	  91.9500	 0.00000 
	 920	  21.8180	 0.02792 	  21.8180	 0.02718 	  32.7271	 0.00548 	1841.0000	 0.00026 	1841.0000	 0.00027 	   5.5230	 0.03938 	2312.0648	 0.00000 	2312.0648	 0.00000 	  92.0500	 0.00394 	  92.0500	 0.00005 
	 921	  21.8417	 0.02792 	  21.8417	 0.02718 	  32.7626	 0.00548 	1843.0000	 0.00025 	1843.0000	 0.00027 	   5.5290	 0.03295 	2355.0493	 0.00000 	2355.0493	 0.00000 	  92.1500	 0.00386 	  92.1500	 0.00003 
	 922	  21.8654	 0.02792 	  21.8654	 0.02717 	  32.7982	 0.00548 	1845.0000	 0.00025 	1845.0000	 0.00026 	   5.5350	 0.03376 	2398.8329	 0.00000 	2398.8329	 0.00000 	  92.2500	 0.00341 	  92.2500	 0.00003 
	 923	  21.8891	 0.02791 	  21.8891	 0.02717 	  32.8337	 0.00548 	1847.0000	 0.00025 	1847.0000	 0.00026 	   5.5410	 0.03509 	2443.4306	 0.00000 	2443.4306	 0.00000 	  92.3500	 0.00365 	  92.3500	 0.00003 
	 924	  21.9128	 0.02791 	  21.9128	 0.02717 	  32.8693	 0.00548 	1849.0000	 0.00025 	1849.0000	 0.00026 	   5.5470	 0.03724 	2488.8573	 0.00000 	2488.8573	 0.00000 	  92.4500	 0.00373 	  92.4500	 0.00002 
	 925	  21.9365	 0.02791 	  21.9365	 0.02717 	  32.9048	 0.00548 	1851.0000	 0.00025 	1851.0000	 0.00026 	   5.5530	 0.03536 	2535.1286	 0.00000 	2535.1286	 0.00000 	  92.5500	 0.00392 	  92.5500	 0.00003 
	 926	  21.9603	 0.02790 	  21.9603	 0.02716 	  32.9404	 0.00548 	1853.0000	 0.00025 	1853.0000	 0.00026 	   5.5590	 0.03509 	2582.2602	 0.00000 	2582.2602	 0.00000 	  92.6500	 0.00347 	  92.6500	 0.00002 
	 927	  21.9840	 0.02790 	  21.9840	 0.02716 	  32.9759	 0.00548 	1855.0000	 0.00025 	1855.0000	 0.00026 	   5.5650	 0.03697 	2630.2680	 0.00000 	2630.2680	 0.00000 	  92.7500	 0.00339 	  92.7500	 0.00005 
	 928	  22.0077	 0.02790 	  22.0077	 0.02716 	  33.0115	 0.00547 	1857.0000	 0.00025 	1857.0000	 0.00026 	   5.5710	 0.03804 	2679.1683	 0.00000 	2679.1683	 0.00000 	  92.8500	 0.00355 	  92.8500	 0.00000 
	 929	  22.0314	 0.02790 	  22.0314	 0.02715 	  33.0470	 0.00547 	1859.0000	 0.00025 	1859.0000	 0.00026 	   5.5770	 0.03831 	2728.9778	 0.00000 	2728.9778	 0.00000 	  92.9500	 0.00318 	  92.9500	 0.00000 
	 930	  22.0551	 0.02789 	  22.0551	 0.02715 	  33.0826	 0.00547 	1861.0000	 0.00025 	1861.0000	 0.00026 	   5.5830	 0.03429 	2779.7133	 0.00000 	2779.7133	 0.00000 	  93.0500	 0.00354 	  93.0500	 0.00005 
	 931	  22.0788	 0.02789 	  22.0788	 0.02715 	  33.1181	 0.00547 	1863.0000	 0.00025 	1863.0000	 0.00026 	   5.5890	 0.03563 	2831.3920	 0.00000 	2831.3920	 0.00000 	  93.1500	 0.00403 	  93.1500	 0.00005 
	 932	  22.1025	 0.02789 	  22.1025	 0.02715 	  33.1537	 0.00547 	1865.0000	 0.00025 	1865.0000	 0.00026 	   5.5950	 0.03536 	2884.0315	 0.00000 	2884.0315	 0.00000 	  93.2500	 0.00411 	  93.2500	 0.00003 
	 933	  22.1262	 0.02788 	  22.1262	 0.02714 	  33.1893	 0.00547 	1867.0000	 0.00025 	1867.0000	 0.00026 	   5.6010	 0.03697 	2937.6497	 0.00000 	2937.6497	 0.00000 	  93.3500	 0.00350 	  93.3500	 0.00000 
	 934	  22.1499	 0.02788 	  22.1499	 0.02714 	  33.2248	 0.00547 	1869.0000	 0.00025 	1869.0000	 0.00026 	   5.6070	 0.03483 	2992.2646	 0.00000 	2992.2646	 0.00000 	  93.4500	 0.00347 	  93.4500	 0.00003 
	 935	  22.1736	 0.02788 	  22.1736	 0.02714 	  33.2604	 0.00547 	1871.0000	 0.00025 	1871.0000	 0.00026 	   5.6130	 0.03697 	3047.8950	 0.00000 	3047.8950	 0.00000 	  93.5500	 0.00334 	  93.5500	 0.00002 
	 936	  22.1973	 0.02788 	  22.1973	 0.02714 	  33.2959	 0.00547 	1873.0000	 0.00025 	1873.0000	 0.00026 	   5.6190	 0.03295 	3104.5596	 0.00000 	3104.5596	 0.00000 	  93.6500	 0.00339 	  93.6500	 0.00002 
	 937	  22.2210	 0.02787 	  22.2210	 0.02713 	  33.3315	 0.00547 	1875.0000	 0.00025 	1875.0000	 0.00026 	   5.6250	 0.03509 	3162.2777	 0.00000 	3162.2777	 0.00000 	  93.7500	 0.00301 	  93.7500	 0.00002 
	 938	  22.2447	 0.02787 	  22.2447	 0.02713 	  33.3670	 0.00547 	1877.0000	 0.00025 	1877.0000	 0.00026 	   5.6310	 0.03643 	3221.0688	 0.00000 	3221.0688	 0.00000 	  93.8500	 0.00352 	  93.8500	 0.00005 
	 939	  22.2684	 0.02787 	  22.2684	 0.02713 	  33.4026	 0.00546 	1879.0000	 0.00025 	1879.0000	 0.00026 	   5.6370	 0.03563 	3280.9529	 0.00000 	3280.9529	 0.00000 	  93.9500	 0.00334 	  93.9500	 0.00002 
	 940	  22.2921	 0.02787 	  22.2921	 0.02713 	  33.4381	 0.00546 	1881.0000	 0.00025 	1881.0000	 0.00026 	   5.6430	 0.03295 	3341.9504	 0.00000 	3341.9504	 0.00000 	  94.0500	 0.00315 	  94.0500	 0.00003 
	 941	  22.3158	 0.02786 	  22.3158	 0.02712 	  33.4737	 0.00546 	1883.0000	 0.00025 	1883.0000	 0.00026 	   5.6490	 0.04260 	3404.0819	 0.00000 	3404.0819	 0.00000 	  94.1500	 0.00373 	  94.1500	 0.00000 
	 942	  22.3395	 0.02786 	  22.3395	 0.02712 	  33.5092	 0.00546 	1885.0000	 0.00025 	1885.0000	 0.00026 	   5.6550	 0.03509 	3467.3685	 0.00000 	3467.3685	 0.00000 	  94.2500	 0.00378 	  94.2500	 0.00000 
	 943	  22.3632	 0.02786 	  22.3632	 0.02712 	  33.5448	 0.00546 	1887.0000	 0.00025 	1887.0000	 0.00026 	   5.6610	 0.03376 	3531.8317	 0.00000 	3531.8317	 0.00000 	  94.3500	 0.00383 	  94.3500	 0.00002 
	 944	  22.3869	 0.02786 	  22.3869	 0.02711 	  33.5803	 0.00546 	1889.0000	 0.00025 	1889.0000	 0.00026 	   5.6670	 0.03590 	3597.4934	 0.00000 	3597.4934	 0.00000 	  94.4500	 0.00365 	  94.4500	 0.00002 
	 945	  22.4106	 0.02785 	  22.4106	 0.02711 	  33.6159	 0.00546 	1891.0000	 0.00025 	1891.0000	 0.00026 	   5.6730	 0.03536 	3664.3757	 0.00000 	3664.3757	 0.00000 	  94.5500	 0.00330 	  94.5500	 0.00005 
	 946	  22.4343	 0.02785 	  22.4343	 0.02711 	  33.6514	 0.00546 	1893.0000	 0.00025 	1893.0000	 0.00026 	   5.6790	 0.03563 	3732.5016	 0.00000 	3732.5016	 0.00000 	  94.6500	 0.00334 	  94.6500	 0.00000 
	 947	  22.4580	 0.02785 	  22.4580	 0.02711 	  33.6870	 0.00546 	1895.0000	 0.00025 	1895.0000	 0.00026 	   5.6850	 0.03376 	3801.8940	 0.00000 	3801.8940	 0.00000 	  94.7500	 0.00321 	  94.7500	 0.00003 
	 948	  22.4817	 0.02784 	  22.4817	 0.02710 	  33.7226	 0.00546 	1897.0000	 0.00025 	1897.0000	 0.00026 	   5.6910	 0.03697 	3872.5764	 0.00000 	3872.5764	 0.00000 	  94.8500	 0.00378 	  94.8500	 0.00003 
	 949	  22.5054	 0.02784 	  22.5054	 0.02710 	  33.7581	 0.00546 	1899.0000	 0.00025 	1899.0000	 0.00026 	   5.6970	 0.03483 	3944.5730	 0.00000 	3944.5730	 0.00000 	  94.9500	 0.00363 	  94.9500	 0.00005 
	 950	  22.5291	 0.02784 	  22.5291	 0.02710 	  33.7937	 0.00546 	1901.0000	 0.00025 	1901.0000	 0.00026 	   5.7030	 0.02947 	4017.9081	 0.00000 	4017.9081	 0.00000 	  95.0500	 0.00323 	  95.0500	 0.00000 
	 951	  22.5528	 0.02784 	  22.5528	 0.02710 	  33.8292	 0.00545 	1903.0000	 0.00025 	1903.0000	 0.00026 	   5.7090	 0.03670 	4092.6066	 0.00000 	4092.6066	 0.00000 	  95.1500	 0.00379 	  95.1500	 0.00003 
	 952	  22.5765	 0.02783 	  22.5765	 0.02709 	  33.8648	 0.00545 	1905.0000	 0.00025 	1905.0000	 0.00026 	   5.7150	 0.04313 	4168.6938	 0.00000 	4168.6938	 0.00000 	  95.2500	 0.00376 	  95.2500	 0.00002 
	 953	  22.6002	 0.02783 	  22.6002	 0.02709 	  33.9003	 0.00545 	1907.0000	 0.00025 	1907.0000	 0.00026 	   5.7210	 0.03402 	4246.1956	 0.00000 	4246.1956	 0.00000 	  95.3500	 0.00336 	  95.3500	 0.00000 
	 954	  22.6239	 0.02783 	  22.6239	 0.02709 	  33.9359	 0.00545 	1909.0000	 0.00025 	1909.0000	 0.00026 	   5.7270	 0.03831 	4325.1383	 0.00000 	4325.1383	 0.00000 	  95.4500	 0.00360 	  95.4500	 0.00008 
	 955	  22.6476	 0.02783 	  22.6476	 0.02709 	  33.9714	 0.00545 	1911.0000	 0.00025 	1911.0000	 0.00025 	   5.7330	 0.03295 	4405.5486	 0.00000 	4405.5486	 0.00000 	  95.5500	 0.00325 	  95.5500	 0.00000 
	 956	  22.6713	 0.02782 	  22.6713	 0.02708 	  34.0070	 0.00545 	1913.0000	 0.00025 	1913.0000	 0.00025 	   5.7390	 0.03054 	4487.4539	 0.00000 	4487.4539	 0.00000 	  95.6500	 0.00347 	  95.6500	 0.00002 
	 957	  22.6950	 0.02782 	  22.6950	 0.02708 	  34.0425	 0.00545 	1915.0000	 0.00025 	1915.0000	 0.00025 	   5.7450	 0.03617 	4570.8819	 0.00000 	4570.8819	 0.00000 	  95.7500	 0.00342 	  95.7500	 0.00005 
	 958	  22.7187	 0.02782 	  22.7187	 0.02708 	  34.0781	 0.00545 	1917.0000	 0.00025 	1917.0000	 0.00025 	   5.7510	 0.03670 	4655.8609	 0.00000 	4655.8609	 0.00000 	  95.8500	 0.00370 	  95.8500	 0.00000 
	 959	  22.7424	 0.02782 	  22.7424	 0.02708 	  34.1136	 0.00545 	1919.0000	 0.00025 	1919.0000	 0.00025 	   5.7570	 0.03563 	4742.4199	 0.00000 	4742.4199	 0.00000 	  95.9500	 0.00350 	  95.9500	 0.00003 
	 960	  22.7661	 0.02781 	  22.7661	 0.02707 	  34.1492	 0.00545 	1921.0000	 0.00025 	1921.0000	 0.00025 	   5.7630	 0.03509 	4830.5880	 0.00000 	4830.5880	 0.00000 	  96.0500	 0.00362 	  96.0500	 0.00002 
	 961	  22.7898	 0.02781 	  22.7898	 0.02707 	  34.1848	 0.00545 	1923.0000	 0.00025 	1923.0000	 0.00025 	   5.7690	 0.03322 	4920.3954	 0.00000 	4920.3954	 0.00000 	  96.1500	 0.00318 	  96.1500	 0.00006 
	 962	  22.8135	 0.02781 	  22.8135	 0.02707 	  34.2203	 0.00545 	1925.0000	 0.00025 	1925.0000	 0.00025 	   5.7750	 0.03242 	5011.8723	 0.00000 	5011.8723	 0.00000 	  96.2500	 0.00333 	  96.2500	 0.00003 
	 963	  22.8372	 0.02781 	  22.8372	 0.02707 	  34.2559	 0.00544 	1927.0000	 0.00025 	1927.0000	 0.00025 	   5.7810	 0.03751 	5105.0500	 0.00000 	5105.0500	 0.00000 	  96.3500	 0.00362 	  96.3500	 0.00002 
	 964	  22.8609	 0.02780 	  22.8609	 0.02706 	  34.2914	 0.00544 	1929.0000	 0.00025 	1929.0000	 0.00025 	   5.7870	 0.03402 	5199.9600	 0.00000 	5199.9600	 0.00000 	  96.4500	 0.00342 	  96.4500	 0.00003 
	 965	  22.8846	 0.02780 	  22.8846	 0.02706 	  34.3270	 0.00544 	1931.0000	 0.00025 	1931.0000	 0.00025 	   5.7930	 0.03429 	5296.6344	 0.00000 	5296.6344	 0.00000 	  96.5500	 0.00357 	  96.5500	 0.00000 
	 966	  22.9083	 0.02780 	  22.9083	 0.02706 	  34.3625	 0.00544 	1933.0000	 0.00025 	1933.0000	 0.00025 	   5.7990	 0.03349 	5395.1062	 0.00000 	5395.1062	 0.00000 	  96.6500	 0.00346 	  96.6500	 0.00003 
	 967	  22.9320	 0.02780 	  22.9320	 0.02706 	  34.3981	 0.00544 	1935.0000	 0.00024 	1935.0000	 0.00025 	   5.8050	 0.03027 	5495.4087	 0.00000 	5495.4087	 0.00000 	  96.7500	 0.00376 	  96.7500	 0.00000 
	 968	  22.9558	 0.02779 	  22.9558	 0.02706 	  34.4336	 0.00544 	1937.0000	 0.00024 	1937.0000	 0.00025 	   5.8110	 0.03161 	5597.5760	 0.00000 	5597.5760	 0.00000 	  96.8500	 0.00363 	  96.8500	 0.00000 
	 969	  22.9795	 0.02779 	  22.9795	 0.02705 	  34.4692	 0.00544 	1939.0000	 0.00024 	1939.0000	 0.00025 	   5.8170	 0.03751 	5701.6427	 0.00000 	5701.6427	 0.00000 	  96.9500	 0.00373 	  96.9500	 0.00002 
	 970	  23.0032	 0.02779 	  23.0032	 0.02705 	  34.5047	 0.00544 	1941.0000	 0.00024 	1941.0000	 0.00025 	   5.8230	 0.03536 	5807.6442	 0.00000 	5807.6442	 0.00000 	  97.0500	 0.00352 	  97.0500	 0.00000 
	 971	  23.0269	 0.02779 	  23.0269	 0.02705 	  34.5403	 0.00544 	1943.0000	 0.00024 	1943.0000	 0.00025 	   5.8290	 0.03429 	5915.6163	 0.00000 	5915.6163	 0.00000 	  97.1500	 0.00323 	  97.1500	 0.00003 
	 972	  23.0506	 0.02778 	  23.0506	 0.02705 	  34.5758	 0.00544 	1945.0000	 0.00024 	1945.0000	 0.00025 	   5.8350	 0.03590 	6025.5959	 0.00000 	6025.5959	 0.00000 	  97.2500	 0.00328 	  97.2500	 0.00000 
	 973	  23.0743	 0.02778 	  23.0743	 0.02704 	  34.6114	 0.00544 	1947.0000	 0.00024 	1947.0000	 0.00025 	   5.8410	 0.03188 	6137.6201	 0.00000 	6137.6201	 0.00000 	  97.3500	 0.00383 	  97.3500	 0.00000 
	 974	  23.0980	 0.02778 	  23.0980	 0.02704 	  34.6469	 0.00544 	1949.0000	 0.00024 	1949.0000	 0.00025 	   5.8470	 0.03751 	6251.7269	 0.00000 	6251.7269	 0.00000 	  97.4500	 0.00375 	  97.4500	 0.00000 
	 975	  23.1217	 0.02778 	  23.1217	 0.02704 	  34.6825	 0.00544 	1951.0000	 0.00024 	1951.0000	 0.00025 	   5.8530	 0.03456 	6367.9552	 0.00000 	6367.9552	 0.00000 	  97.5500	 0.00395 	  97.5500	 0.00000 
	 976	  23.1454	 0.02777 	  23.1454	 0.02704 	  34.7181	 0.00543 	1953.0000	 0.00024 	1953.0000	 0.00025 	   5.8590	 0.02893 	6486.3443	 0.00000 	6486.3443	 0.00000 	  97.6500	 0.00283 	  97.6500	 0.00000 
	 977	  23.1691	 0.02777 	  23.1691	 0.02703 	  34.7536	 0.00543 	1955.0000	 0.00024 	1955.0000	 0.00025 	   5.8650	 0.03429 	6606.9345	 0.00000 	6606.9345	 0.00000 	  97.7500	 0.00350 	  97.7500	 0.00000 
	 978	  23.1928	 0.02777 	  23.1928	 0.02703 	  34.7892	 0.00543 	1957.0000	 0.00024 	1957.0000	 0.00025 	   5.8710	 0.02947 	6729.7666	 0.00000 	6729.7666	 0.00000 	  97.8500	 0.00391 	  97.8500	 0.00003 
	 979	  23.2165	 0.02777 	  23.2165	 0.02703 	  34.8247	 0.00543 	1959.0000	 0.00024 	1959.0000	 0.00025 	   5.8770	 0.03965 	6854.8823	 0.00000 	6854.8823	 0.00000 	  97.9500	 0.00338 	  97.9500	 0.00000 
	 980	  23.2402	 0.02776 	  23.2402	 0.02703 	  34.8603	 0.00543 	1961.0000	 0.00024 	1961.0000	 0.00025 	   5.8830	 0.03429 	6982.3240	 0.00000 	6982.3240	 0.00000 	  98.0500	 0.00330 	  98.0500	 0.00000 
	 981	  23.2639	 0.02776 	  23.2639	 0.02702 	  34.8958	 0.00543 	1963.0000	 0.00024 	1963.0000	 0.00025 	   5.8890	 0.03509 	7112.1351	 0.00000 	7112.1351	 0.00000 	  98.1500	 0.00296 	  98.1500	 0.00000 
	 982	  23.2876	 0.02776 	  23.2876	 0.02702 	  34.9314	 0.00543 	1965.0000	 0.00024 	1965.0000	 0.00025 	   5.8950	 0.03724 	7244.3596	 0.00000 	7244.3596	 0.00000 	  98.2500	 0.00379 	  98.2500	 0.00000 
	 983	  23.3113	 0.02776 	  23.3113	 0.02702 	  34.9669	 0.00543 	1967.0000	 0.00024 	1967.0000	 0.00025 	   5.9010	 0.03456 	7379.0423	 0.00000 	7379.0423	 0.00000 	  98.3500	 0.00365 	  98.3500	 0.00006 
	 984	  23.3350	 0.02776 	  23.3350	 0.02702 	  35.0025	 0.00543 	1969.0000	 0.00024 	1969.0000	 0.00025 	   5.9070	 0.03376 	7516.2289	 0.00000 	7516.2289	 0.00000 	  98.4500	 0.00365 	  98.4500	 0.00000 
	 985	  23.3587	 0.02775 	  23.3587	 0.02702 	  35.0380	 0.00543 	1971.0000	 0.00024 	1971.0000	 0.00025 	   5.9130	 0.03376 	7655.9661	 0.00000 	7655.9661	 0.00000 	  98.5500	 0.00323 	  98.5500	 0.00002 
	 986	  23.3824	 0.02775 	  23.3824	 0.02701 	  35.0736	 0.00543 	1973.0000	 0.00024 	1973.0000	 0.00025 	   5.9190	 0.03724 	7798.3011	 0.00000 	7798.3011	 0.00000 	  98.6500	 0.00293 	  98.6500	 0.00000 
	 987	  23.4061	 0.02775 	  23.4061	 0.02701 	  35.1091	 0.00543 	1975.0000	 0.00024 	1975.0000	 0.00025 	   5.9250	 0.03161 	7943.2823	 0.00000 	7943.2823	 0.00000 	  98.7500	 0.00339 	  98.7500	 0.00003 
	 988	  23.4298	 0.02775 	  23.4298	 0.02701 	  35.1447	 0.00543 	1977.0000	 0.00024 	1977.0000	 0.00025 	   5.9310	 0.03724 	8090.9590	 0.00000 	8090.9590	 0.00000 	  98.8500	 0.00334 	  98.8500	 0.00000 
	 989	  23.4535	 0.02774 	  23.4535	 0.02701 	  35.1803	 0.00542 	1979.0000	 0.00024 	1979.0000	 0.00025 	   5.9370	 0.03617 	8241.3812	 0.00000 	8241.3812	 0.00000 	  98.9500	 0.00325 	  98.9500	 0.00005 
	 990	  23.4772	 0.02774 	  23.4772	 0.02700 	  35.2158	 0.00542 	1981.0000	 0.00024 	1981.0000	 0.00025 	   5.9430	 0.03456 	8394.5999	 0.00000 	8394.5999	 0.00000 	  99.0500	 0.00278 	  99.0500	 0.00000 
	 991	  23.5009	 0.02774 	  23.5009	 0.02700 	  35.2514	 0.00542 	1983.0000	 0.00024 	1983.0000	 0.00025 	   5.9490	 0.04045 	8550.6671	 0.00000 	8550.6671	 0.00000 	  99.1500	 0.00338 	  99.1500	 0.00000 
	 992	  23.5246	 0.02774 	  23.5246	 0.02700 	  35.2869	 0.00542 	1985.0000	 0.00024 	1985.0000	 0.00024 	   5.9550	 0.03027 	8709.6359	 0.00000 	8709.6359	 0.00000 	  99.2500	 0.00350 	  99.2500	 0.00000 
	 993	  23.5483	 0.02773 	  23.5483	 0.02700 	  35.3225	 0.00542 	1987.0000	 0.00024 	1987.0000	 0.00024 	   5.9610	 0.03617 	8871.5601	 0.00000 	8871.5601	 0.00000 	  99.3500	 0.00331 	  99.3500	 0.00002 
	 994	  23.5720	 0.02773 	  23.5720	 0.02699 	  35.3580	 0.00542 	1989.0000	 0.00024 	1989.0000	 0.00024 	   5.9670	 0.03563 	9036.4947	 0.00000 	9036.4947	 0.00000 	  99.4500	 0.00302 	  99.4500	 0.00002 
	 995	  23.5957	 0.02773 	  23.5957	 0.02699 	  35.3936	 0.00542 	1991.0000	 0.00024 	1991.0000	 0.00024 	   5.9730	 0.03509 	9204.4957	 0.00000 	9204.4957	 0.00000 	  99.5500	 0.00333 	  99.5500	 0.00000 
	 996	  23.6194	 0.02773 	  23.6194	 0.02699 	  35.4291	 0.00542 	1993.0000	 0.00024 	1993.0000	 0.00024 	   5.9790	 0.03215 	9375.6201	 0.00000 	9375.6201	 0.00000 	  99.6500	 0.00347 	  99.6500	 0.00006 
	 997	  23.6431	 0.02773 	  23.6431	 0.02699 	  35.4647	 0.00542 	1995.0000	 0.00024 	1995.0000	 0.00024 	   5.9850	 0.03858 	9549.9259	 0.00000 	9549.9259	 0.00000 	  99.7500	 0.00355 	  99.7500	 0.00000 
	 998	  23.6668	 0.02772 	  23.6668	 0.02699 	  35.5002	 0.00542 	1997.0000	 0.00024 	1997.0000	 0.00024 	   5.9910	 0.03804 	9727.4722	 0.00000 	9727.4722	 0.00000 	  99.8500	 0.00283 	  99.8500	 0.00008 
	 999	  23.6905	 0.02772 	  23.6905	 0.02698 	  35.5358	 0.00542 	1999.0000	 0.00024 	1999.0000	 0.00024 	   5.9970	 0.03643 	9908.3194	 0.00000 	9908.3194	 0.00000 	  99.9500	 0.00294 	  99.9500	 0.00000 
 Before			 0.00000		 0.00000		 0.00000		 0.00000		 0.00000		 0.00000		 0.00000		 0.00000		 0.00000		 0.00000
 After			 0.00000		 0.00000		 0.00000		 0.00000		 0.00000		 0.00000		 0.00000		 0.00000		 0.00000		 0.00000
	Generation time in years specified at runtime: 5.000000 
	Geometric mean of mutation rates per year (based on rates specified in input file): 2.812000e-006
	Geometric mean of ML estimates of relevant mutation rate scalars: 6.729767e-001


MARGINAL DISTRIBUTION VALUES IN DEMOGRAPHIC UNITS
	Calculations use mutation rates (in years) and generation time (in years) input at runtime
	  - note, curve height has not been adjusted with the scale change. Integration does not equal 1 
	Parameter	Meaning	Units 
	q1	Pop1 Ne	Individuals 
	q2	Pop2 Ne	Individuals 
	qa	Ancest.Pop Ne	Individuals 
	t	Years Div.	Years
	m1	Pop1 Migr.	Average # of migrations per 1000 generations per gene copy
	m2	Pop1 Migr.	Average # of migrations per 1000 generations per gene copy
========================================
 Summaries
	Value  	 q1  	 q2  	 qa  	 m1  	 m2  	 t   
	Minbin 	 141.8132	 141.8132	 212.7198	   0.0209	   0.0209	 717.9694
	Maxbin	283484.5323	283484.5323	425226.7984	  41.7636	  41.7636	1435220.8420
	HiPt  	22264.6681	18861.1520	49138.2643	   0.0209	   0.0209	3589.8470
	HiSmth	22264.6681	18861.1520	49138.2643	   0.0209	   0.0209	3589.8470
	Mean  	110358.3984	107413.5385	92295.1510	  15.2768	  15.2961	232141.5670
	95Lo  	8366.9772	7516.0982	7445.1916	   0.0209	   0.0627	 717.9694
	95Hi  	272990.3575	272423.1048	370770.5401	  39.6326	  39.6744	1267216.0011
	HPD90Lo	2978.0766 	2410.8239 	212.7198 	  0.0209 	  0.0209 	717.9694?
	HPD90Hi	242075.0858 	240656.9541 	221015.8297 	 33.5321 	 33.8246 	878076.5832?

	Parameter	q1  	L	q2  	L	qa  	L	m1  	L	m2  	L	t   	L
	HiPt	22264.6681	 0.10140 	18861.1520	 0.11560 	49138.2643	 0.12414 	   0.0209	 0.01322 	   0.0209	 0.01186 	3589.8470	 5.46249 

	   0	 141.8132	 0.00136 	 141.8132	 0.00101 	 212.7198	 0.02076 	   0.0209	 0.01322 	   0.0209	 0.01186 	 717.9694	 5.20423 
	   1	 425.4395	 0.00817 	 425.4395	 0.00611 	 638.1593	 0.02352 	   0.0627	 0.00856 	   0.0627	 0.00972 	2153.9082	 5.08502 
	   2	 709.0659	 0.01395 	 709.0659	 0.00921 	1063.5988	 0.02531 	   0.1045	 0.00631 	   0.1045	 0.00608 	3589.8470	 5.46249 
	   3	 992.6922	 0.01654 	 992.6922	 0.01390 	1489.0383	 0.02732 	   0.1462	 0.00382 	   0.1462	 0.00409 	5025.7858	 5.38908 
	   4	1276.3186	 0.01765 	1276.3186	 0.01713 	1914.4778	 0.02983 	   0.1880	 0.00258 	   0.1880	 0.00290 	6461.7247	 5.07376 
	   5	1559.9449	 0.01892 	1559.9449	 0.01996 	2339.9173	 0.03252 	   0.2298	 0.00192 	   0.2298	 0.00224 	7897.6635	 4.53502 
	   6	1843.5712	 0.02035 	1843.5712	 0.02281 	2765.3569	 0.03523 	   0.2716	 0.00158 	   0.2716	 0.00193 	9333.6023	 4.08226 
	   7	2127.1976	 0.02207 	2127.1976	 0.02550 	3190.7964	 0.03784 	   0.3134	 0.00143 	   0.3134	 0.00179 	10769.5411	 3.67318 
	   8	2410.8239	 0.02405 	2410.8239	 0.02812 	3616.2359	 0.04030 	   0.3552	 0.00138 	   0.3552	 0.00160 	12205.4799	 3.26946 
	   9	2694.4503	 0.02613 	2694.4503	 0.03074 	4041.6754	 0.04260 	   0.3970	 0.00121 	   0.3970	 0.00150 	13641.4187	 2.91904 
	  10	2978.0766	 0.02820 	2978.0766	 0.03350 	4467.1149	 0.04478 	   0.4387	 0.00104 	   0.4387	 0.00143 	15077.3575	 2.73392 
	  11	3261.7030	 0.03023 	3261.7030	 0.03649 	4892.5545	 0.04687 	   0.4805	 0.00092 	   0.4805	 0.00134 	16513.2963	 2.63158 
	  12	3545.3293	 0.03224 	3545.3293	 0.03961 	5317.9940	 0.04890 	   0.5223	 0.00081 	   0.5223	 0.00128 	17949.2351	 2.50755 
	  13	3828.9557	 0.03425 	3828.9557	 0.04266 	5743.4335	 0.05086 	   0.5641	 0.00075 	   0.5641	 0.00129 	19385.1740	 2.30180 
	  14	4112.5820	 0.03631 	4112.5820	 0.04553 	6168.8730	 0.05274 	   0.6059	 0.00073 	   0.6059	 0.00130 	20821.1128	 2.11668 
	  15	4396.2084	 0.03844 	4396.2084	 0.04817 	6594.3125	 0.05453 	   0.6477	 0.00071 	   0.6477	 0.00123 	22257.0516	 2.01809 
	  16	4679.8347	 0.04062 	4679.8347	 0.05064 	7019.7520	 0.05619 	   0.6894	 0.00070 	   0.6894	 0.00114 	23692.9904	 1.89888 
	  17	4963.4610	 0.04281 	4963.4610	 0.05303 	7445.1916	 0.05772 	   0.7312	 0.00070 	   0.7312	 0.00109 	25128.9292	 1.73653 
	  18	5247.0874	 0.04499 	5247.0874	 0.05543 	7870.6311	 0.05911 	   0.7730	 0.00072 	   0.7730	 0.00107 	26564.8680	 1.60499 
	  19	5530.7137	 0.04712 	5530.7137	 0.05786 	8296.0706	 0.06037 	   0.8148	 0.00072 	   0.8148	 0.00104 	28000.8068	 1.43568 
	  20	5814.3401	 0.04919 	5814.3401	 0.06035 	8721.5101	 0.06151 	   0.8566	 0.00072 	   0.8566	 0.00099 	29436.7456	 1.36201 
	  21	6097.9664	 0.05119 	6097.9664	 0.06289 	9146.9496	 0.06254 	   0.8984	 0.00072 	   0.8984	 0.00095 	30872.6844	 1.31137 
	  22	6381.5928	 0.05312 	6381.5928	 0.06545 	9572.3892	 0.06347 	   0.9402	 0.00072 	   0.9402	 0.00092 	32308.6233	 1.23368 
	  23	6665.2191	 0.05499 	6665.2191	 0.06800 	9997.8287	 0.06432 	   0.9819	 0.00072 	   0.9819	 0.00091 	33744.5621	 1.16912 
	  24	6948.8455	 0.05682 	6948.8455	 0.07050 	10423.2682	 0.06510 	   1.0237	 0.00074 	   1.0237	 0.00091 	35180.5009	 1.10375 
	  25	7232.4718	 0.05861 	7232.4718	 0.07293 	10848.7077	 0.06582 	   1.0655	 0.00076 	   1.0655	 0.00091 	36616.4397	 1.01534 
	  26	7516.0982	 0.06038 	7516.0982	 0.07529 	11274.1472	 0.06650 	   1.1073	 0.00077 	   1.1073	 0.00091 	38052.3785	 0.95694 
	  27	7799.7245	 0.06212 	7799.7245	 0.07755 	11699.5867	 0.06714 	   1.1491	 0.00078 	   1.1491	 0.00090 	39488.3173	 0.83103 
	  28	8083.3508	 0.06383 	8083.3508	 0.07973 	12125.0263	 0.06775 	   1.1909	 0.00080 	   1.1909	 0.00088 	40924.2561	 0.80906 
	  29	8366.9772	 0.06550 	8366.9772	 0.08183 	12550.4658	 0.06834 	   1.2326	 0.00080 	   1.2326	 0.00088 	42360.1949	 0.77718 
	  30	8650.6035	 0.06714 	8650.6035	 0.08384 	12975.9053	 0.06891 	   1.2744	 0.00080 	   1.2744	 0.00089 	43796.1337	 0.71101 
	  31	8934.2299	 0.06872 	8934.2299	 0.08578 	13401.3448	 0.06947 	   1.3162	 0.00080 	   1.3162	 0.00089 	45232.0726	 0.69440 
	  32	9217.8562	 0.07025 	9217.8562	 0.08765 	13826.7843	 0.07001 	   1.3580	 0.00081 	   1.3580	 0.00090 	46668.0114	 0.67404 
	  33	9501.4826	 0.07173 	9501.4826	 0.08945 	14252.2239	 0.07055 	   1.3998	 0.00083 	   1.3998	 0.00091 	48103.9502	 0.63385 
	  34	9785.1089	 0.07316 	9785.1089	 0.09119 	14677.6634	 0.07109 	   1.4416	 0.00085 	   1.4416	 0.00091 	49539.8890	 0.62206 
	  35	10068.7353	 0.07454 	10068.7353	 0.09287 	15103.1029	 0.07163 	   1.4834	 0.00086 	   1.4834	 0.00091 	50975.8278	 0.61215 
	  36	10352.3616	 0.07587 	10352.3616	 0.09449 	15528.5424	 0.07217 	   1.5251	 0.00087 	   1.5251	 0.00090 	52411.7666	 0.58054 
	  37	10635.9880	 0.07716 	10635.9880	 0.09605 	15953.9819	 0.07272 	   1.5669	 0.00088 	   1.5669	 0.00090 	53847.7054	 0.56313 
	  38	10919.6143	 0.07841 	10919.6143	 0.09755 	16379.4214	 0.07328 	   1.6087	 0.00088 	   1.6087	 0.00089 	55283.6442	 0.53902 
	  39	11203.2406	 0.07963 	11203.2406	 0.09899 	16804.8610	 0.07385 	   1.6505	 0.00087 	   1.6505	 0.00088 	56719.5831	 0.54223 
	  40	11486.8670	 0.08081 	11486.8670	 0.10036 	17230.3005	 0.07444 	   1.6923	 0.00087 	   1.6923	 0.00087 	58155.5219	 0.48865 
	  41	11770.4933	 0.08195 	11770.4933	 0.10166 	17655.7400	 0.07504 	   1.7341	 0.00086 	   1.7341	 0.00087 	59591.4607	 0.45489 
	  42	12054.1197	 0.08307 	12054.1197	 0.10290 	18081.1795	 0.07565 	   1.7758	 0.00085 	   1.7758	 0.00087 	61027.3995	 0.46374 
	  43	12337.7460	 0.08415 	12337.7460	 0.10407 	18506.6190	 0.07629 	   1.8176	 0.00085 	   1.8176	 0.00087 	62463.3383	 0.45945 
	  44	12621.3724	 0.08520 	12621.3724	 0.10517 	18932.0586	 0.07694 	   1.8594	 0.00085 	   1.8594	 0.00087 	63899.2771	 0.45865 
	  45	12904.9987	 0.08621 	12904.9987	 0.10620 	19357.4981	 0.07760 	   1.9012	 0.00085 	   1.9012	 0.00086 	65335.2159	 0.47606 
	  46	13188.6251	 0.08719 	13188.6251	 0.10717 	19782.9376	 0.07829 	   1.9430	 0.00086 	   1.9430	 0.00086 	66771.1547	 0.46025 
	  47	13472.2514	 0.08814 	13472.2514	 0.10808 	20208.3771	 0.07899 	   1.9848	 0.00087 	   1.9848	 0.00086 	68207.0935	 0.42837 
	  48	13755.8778	 0.08905 	13755.8778	 0.10892 	20633.8166	 0.07971 	   2.0265	 0.00087 	   2.0265	 0.00085 	69643.0324	 0.43266 
	  49	14039.5041	 0.08993 	14039.5041	 0.10970 	21059.2561	 0.08045 	   2.0683	 0.00088 	   2.0683	 0.00085 	71078.9712	 0.40212 
	  50	14323.1304	 0.09077 	14323.1304	 0.11043 	21484.6957	 0.08120 	   2.1101	 0.00087 	   2.1101	 0.00085 	72514.9100	 0.40426 
	  51	14606.7568	 0.09157 	14606.7568	 0.11110 	21910.1352	 0.08198 	   2.1519	 0.00087 	   2.1519	 0.00086 	73950.8488	 0.41739 
	  52	14890.3831	 0.09235 	14890.3831	 0.11171 	22335.5747	 0.08277 	   2.1937	 0.00087 	   2.1937	 0.00087 	75386.7876	 0.41016 
	  53	15174.0095	 0.09308 	15174.0095	 0.11228 	22761.0142	 0.08357 	   2.2355	 0.00087 	   2.2355	 0.00087 	76822.7264	 0.40292 
	  54	15457.6358	 0.09378 	15457.6358	 0.11280 	23186.4537	 0.08440 	   2.2773	 0.00088 	   2.2773	 0.00087 	78258.6652	 0.43132 
	  55	15741.2622	 0.09445 	15741.2622	 0.11327 	23611.8933	 0.08524 	   2.3190	 0.00089 	   2.3190	 0.00087 	79694.6040	 0.42489 
	  56	16024.8885	 0.09508 	16024.8885	 0.11369 	24037.3328	 0.08609 	   2.3608	 0.00089 	   2.3608	 0.00087 	81130.5428	 0.41551 
	  57	16308.5149	 0.09569 	16308.5149	 0.11407 	24462.7723	 0.08696 	   2.4026	 0.00088 	   2.4026	 0.00087 	82566.4817	 0.41176 
	  58	16592.1412	 0.09625 	16592.1412	 0.11441 	24888.2118	 0.08785 	   2.4444	 0.00088 	   2.4444	 0.00087 	84002.4205	 0.39221 
	  59	16875.7676	 0.09679 	16875.7676	 0.11470 	25313.6513	 0.08874 	   2.4862	 0.00087 	   2.4862	 0.00087 	85438.3593	 0.39435 
	  60	17159.3939	 0.09729 	17159.3939	 0.11495 	25739.0908	 0.08965 	   2.5280	 0.00087 	   2.5280	 0.00087 	86874.2981	 0.37988 
	  61	17443.0202	 0.09776 	17443.0202	 0.11516 	26164.5304	 0.09057 	   2.5697	 0.00088 	   2.5697	 0.00086 	88310.2369	 0.38444 
	  62	17726.6466	 0.09820 	17726.6466	 0.11533 	26589.9699	 0.09149 	   2.6115	 0.00088 	   2.6115	 0.00086 	89746.1757	 0.37881 
	  63	18010.2729	 0.09861 	18010.2729	 0.11546 	27015.4094	 0.09242 	   2.6533	 0.00088 	   2.6533	 0.00086 	91182.1145	 0.40801 
	  64	18293.8993	 0.09899 	18293.8993	 0.11555 	27440.8489	 0.09336 	   2.6951	 0.00089 	   2.6951	 0.00086 	92618.0533	 0.39140 
	  65	18577.5256	 0.09934 	18577.5256	 0.11559 	27866.2884	 0.09430 	   2.7369	 0.00089 	   2.7369	 0.00086 	94053.9921	 0.39167 
	  66	18861.1520	 0.09966 	18861.1520	 0.11560 	28291.7280	 0.09524 	   2.7787	 0.00089 	   2.7787	 0.00086 	95489.9310	 0.39221 
	  67	19144.7783	 0.09994 	19144.7783	 0.11556 	28717.1675	 0.09619 	   2.8205	 0.00089 	   2.8205	 0.00086 	96925.8698	 0.38095 
	  68	19428.4047	 0.10020 	19428.4047	 0.11549 	29142.6070	 0.09713 	   2.8622	 0.00088 	   2.8622	 0.00086 	98361.8086	 0.38176 
	  69	19712.0310	 0.10044 	19712.0310	 0.11538 	29568.0465	 0.09808 	   2.9040	 0.00088 	   2.9040	 0.00086 	99797.7474	 0.37640 
	  70	19995.6574	 0.10064 	19995.6574	 0.11523 	29993.4860	 0.09902 	   2.9458	 0.00088 	   2.9458	 0.00085 	101233.6862	 0.36595 
	  71	20279.2837	 0.10082 	20279.2837	 0.11504 	30418.9255	 0.09996 	   2.9876	 0.00087 	   2.9876	 0.00084 	102669.6250	 0.37667 
	  72	20562.9100	 0.10097 	20562.9100	 0.11482 	30844.3651	 0.10089 	   3.0294	 0.00087 	   3.0294	 0.00084 	104105.5638	 0.37372 
	  73	20846.5364	 0.10110 	20846.5364	 0.11457 	31269.8046	 0.10181 	   3.0712	 0.00087 	   3.0712	 0.00084 	105541.5026	 0.37774 
	  74	21130.1627	 0.10121 	21130.1627	 0.11428 	31695.2441	 0.10273 	   3.1129	 0.00086 	   3.1129	 0.00084 	106977.4415	 0.37024 
	  75	21413.7891	 0.10129 	21413.7891	 0.11396 	32120.6836	 0.10365 	   3.1547	 0.00086 	   3.1547	 0.00084 	108413.3803	 0.40507 
	  76	21697.4154	 0.10135 	21697.4154	 0.11361 	32546.1231	 0.10455 	   3.1965	 0.00085 	   3.1965	 0.00085 	109849.3191	 0.37506 
	  77	21981.0418	 0.10138 	21981.0418	 0.11323 	32971.5627	 0.10544 	   3.2383	 0.00085 	   3.2383	 0.00085 	111285.2579	 0.38283 
	  78	22264.6681	 0.10140 	22264.6681	 0.11282 	33397.0022	 0.10632 	   3.2801	 0.00085 	   3.2801	 0.00084 	112721.1967	 0.41203 
	  79	22548.2945	 0.10140 	22548.2945	 0.11239 	33822.4417	 0.10719 	   3.3219	 0.00085 	   3.3219	 0.00084 	114157.1355	 0.40212 
	  80	22831.9208	 0.10137 	22831.9208	 0.11193 	34247.8812	 0.10804 	   3.3637	 0.00085 	   3.3637	 0.00083 	115593.0743	 0.38337 
	  81	23115.5472	 0.10133 	23115.5472	 0.11145 	34673.3207	 0.10888 	   3.4054	 0.00085 	   3.4054	 0.00083 	117029.0131	 0.40239 
	  82	23399.1735	 0.10127 	23399.1735	 0.11095 	35098.7602	 0.10971 	   3.4472	 0.00084 	   3.4472	 0.00083 	118464.9519	 0.38203 
	  83	23682.7998	 0.10120 	23682.7998	 0.11043 	35524.1998	 0.11052 	   3.4890	 0.00083 	   3.4890	 0.00083 	119900.8908	 0.38363 
	  84	23966.4262	 0.10111 	23966.4262	 0.10989 	35949.6393	 0.11131 	   3.5308	 0.00083 	   3.5308	 0.00083 	121336.8296	 0.40346 
	  85	24250.0525	 0.10100 	24250.0525	 0.10934 	36375.0788	 0.11208 	   3.5726	 0.00082 	   3.5726	 0.00083 	122772.7684	 0.36086 
	  86	24533.6789	 0.10088 	24533.6789	 0.10877 	36800.5183	 0.11284 	   3.6144	 0.00081 	   3.6144	 0.00083 	124208.7072	 0.36568 
	  87	24817.3052	 0.10074 	24817.3052	 0.10819 	37225.9578	 0.11358 	   3.6561	 0.00081 	   3.6561	 0.00083 	125644.6460	 0.36810 
	  88	25100.9316	 0.10059 	25100.9316	 0.10760 	37651.3974	 0.11429 	   3.6979	 0.00081 	   3.6979	 0.00082 	127080.5848	 0.37613 
	  89	25384.5579	 0.10042 	25384.5579	 0.10700 	38076.8369	 0.11499 	   3.7397	 0.00082 	   3.7397	 0.00082 	128516.5236	 0.38497 
	  90	25668.1843	 0.10024 	25668.1843	 0.10639 	38502.2764	 0.11566 	   3.7815	 0.00082 	   3.7815	 0.00082 	129952.4624	 0.36756 
	  91	25951.8106	 0.10005 	25951.8106	 0.10578 	38927.7159	 0.11632 	   3.8233	 0.00082 	   3.8233	 0.00082 	131388.4012	 0.36595 
	  92	26235.4370	 0.09985 	26235.4370	 0.10515 	39353.1554	 0.11695 	   3.8651	 0.00081 	   3.8651	 0.00082 	132824.3401	 0.36676 
	  93	26519.0633	 0.09963 	26519.0633	 0.10453 	39778.5949	 0.11755 	   3.9069	 0.00080 	   3.9069	 0.00082 	134260.2789	 0.33916 
	  94	26802.6896	 0.09940 	26802.6896	 0.10390 	40204.0345	 0.11813 	   3.9486	 0.00080 	   3.9486	 0.00081 	135696.2177	 0.36086 
	  95	27086.3160	 0.09916 	27086.3160	 0.10327 	40629.4740	 0.11869 	   3.9904	 0.00079 	   3.9904	 0.00081 	137132.1565	 0.35015 
	  96	27369.9423	 0.09891 	27369.9423	 0.10263 	41054.9135	 0.11922 	   4.0322	 0.00078 	   4.0322	 0.00081 	138568.0953	 0.34907 
	  97	27653.5687	 0.09865 	27653.5687	 0.10200 	41480.3530	 0.11973 	   4.0740	 0.00077 	   4.0740	 0.00081 	140004.0341	 0.34827 
	  98	27937.1950	 0.09838 	27937.1950	 0.10137 	41905.7925	 0.12021 	   4.1158	 0.00077 	   4.1158	 0.00081 	141439.9729	 0.34050 
	  99	28220.8214	 0.09810 	28220.8214	 0.10074 	42331.2321	 0.12067 	   4.1576	 0.00076 	   4.1576	 0.00081 	142875.9117	 0.32845 
	 100	28504.4477	 0.09781 	28504.4477	 0.10011 	42756.6716	 0.12109 	   4.1993	 0.00076 	   4.1993	 0.00080 	144311.8505	 0.34104 
	 101	28788.0741	 0.09751 	28788.0741	 0.09948 	43182.1111	 0.12150 	   4.2411	 0.00076 	   4.2411	 0.00080 	145747.7894	 0.33380 
	 102	29071.7004	 0.09721 	29071.7004	 0.09886 	43607.5506	 0.12187 	   4.2829	 0.00075 	   4.2829	 0.00080 	147183.7282	 0.33032 
	 103	29355.3268	 0.09689 	29355.3268	 0.09824 	44032.9901	 0.12221 	   4.3247	 0.00075 	   4.3247	 0.00080 	148619.6670	 0.30326 
	 104	29638.9531	 0.09657 	29638.9531	 0.09762 	44458.4296	 0.12253 	   4.3665	 0.00075 	   4.3665	 0.00080 	150055.6058	 0.32550 
	 105	29922.5794	 0.09624 	29922.5794	 0.09701 	44883.8692	 0.12282 	   4.4083	 0.00075 	   4.4083	 0.00079 	151491.5446	 0.31478 
	 106	30206.2058	 0.09591 	30206.2058	 0.09641 	45309.3087	 0.12308 	   4.4501	 0.00075 	   4.4501	 0.00079 	152927.4834	 0.32041 
	 107	30489.8321	 0.09556 	30489.8321	 0.09581 	45734.7482	 0.12331 	   4.4918	 0.00075 	   4.4918	 0.00079 	154363.4222	 0.30996 
	 108	30773.4585	 0.09521 	30773.4585	 0.09521 	46160.1877	 0.12351 	   4.5336	 0.00075 	   4.5336	 0.00078 	155799.3610	 0.29630 
	 109	31057.0848	 0.09486 	31057.0848	 0.09462 	46585.6272	 0.12369 	   4.5754	 0.00075 	   4.5754	 0.00078 	157235.2999	 0.28853 
	 110	31340.7112	 0.09450 	31340.7112	 0.09404 	47011.0668	 0.12383 	   4.6172	 0.00075 	   4.6172	 0.00078 	158671.2387	 0.29094 
	 111	31624.3375	 0.09414 	31624.3375	 0.09346 	47436.5063	 0.12395 	   4.6590	 0.00074 	   4.6590	 0.00077 	160107.1775	 0.30460 
	 112	31907.9639	 0.09377 	31907.9639	 0.09289 	47861.9458	 0.12404 	   4.7008	 0.00074 	   4.7008	 0.00077 	161543.1163	 0.28772 
	 113	32191.5902	 0.09339 	32191.5902	 0.09233 	48287.3853	 0.12410 	   4.7425	 0.00073 	   4.7425	 0.00077 	162979.0551	 0.29496 
	 114	32475.2166	 0.09302 	32475.2166	 0.09177 	48712.8248	 0.12413 	   4.7843	 0.00073 	   4.7843	 0.00077 	164414.9939	 0.26388 
	 115	32758.8429	 0.09264 	32758.8429	 0.09121 	49138.2643	 0.12414 	   4.8261	 0.00073 	   4.8261	 0.00077 	165850.9327	 0.27487 
	 116	33042.4692	 0.09226 	33042.4692	 0.09066 	49563.7039	 0.12411 	   4.8679	 0.00072 	   4.8679	 0.00077 	167286.8715	 0.28103 
	 117	33326.0956	 0.09187 	33326.0956	 0.09012 	49989.1434	 0.12406 	   4.9097	 0.00072 	   4.9097	 0.00077 	168722.8103	 0.28022 
	 118	33609.7219	 0.09148 	33609.7219	 0.08958 	50414.5829	 0.12398 	   4.9515	 0.00072 	   4.9515	 0.00076 	170158.7492	 0.26602 
	 119	33893.3483	 0.09109 	33893.3483	 0.08905 	50840.0224	 0.12388 	   4.9932	 0.00072 	   4.9932	 0.00076 	171594.6880	 0.27299 
	 120	34176.9746	 0.09070 	34176.9746	 0.08852 	51265.4619	 0.12375 	   5.0350	 0.00072 	   5.0350	 0.00075 	173030.6268	 0.27942 
	 121	34460.6010	 0.09031 	34460.6010	 0.08800 	51690.9015	 0.12359 	   5.0768	 0.00071 	   5.0768	 0.00075 	174466.5656	 0.25906 
	 122	34744.2273	 0.08991 	34744.2273	 0.08748 	52116.3410	 0.12340 	   5.1186	 0.00071 	   5.1186	 0.00074 	175902.5044	 0.26093 
	 123	35027.8537	 0.08952 	35027.8537	 0.08697 	52541.7805	 0.12319 	   5.1604	 0.00071 	   5.1604	 0.00074 	177338.4432	 0.24727 
	 124	35311.4800	 0.08912 	35311.4800	 0.08646 	52967.2200	 0.12296 	   5.2022	 0.00071 	   5.2022	 0.00073 	178774.3820	 0.24486 
	 125	35595.1064	 0.08872 	35595.1064	 0.08595 	53392.6595	 0.12270 	   5.2440	 0.00071 	   5.2440	 0.00073 	180210.3208	 0.26683 
	 126	35878.7327	 0.08833 	35878.7327	 0.08546 	53818.0990	 0.12242 	   5.2857	 0.00071 	   5.2857	 0.00072 	181646.2596	 0.25745 
	 127	36162.3590	 0.08793 	36162.3590	 0.08496 	54243.5386	 0.12211 	   5.3275	 0.00071 	   5.3275	 0.00072 	183082.1985	 0.24111 
	 128	36445.9854	 0.08753 	36445.9854	 0.08447 	54668.9781	 0.12178 	   5.3693	 0.00071 	   5.3693	 0.00071 	184518.1373	 0.23950 
	 129	36729.6117	 0.08713 	36729.6117	 0.08398 	55094.4176	 0.12143 	   5.4111	 0.00071 	   5.4111	 0.00071 	185954.0761	 0.23361 
	 130	37013.2381	 0.08674 	37013.2381	 0.08350 	55519.8571	 0.12105 	   5.4529	 0.00070 	   5.4529	 0.00071 	187390.0149	 0.24031 
	 131	37296.8644	 0.08634 	37296.8644	 0.08302 	55945.2966	 0.12066 	   5.4947	 0.00070 	   5.4947	 0.00071 	188825.9537	 0.22584 
	 132	37580.4908	 0.08594 	37580.4908	 0.08254 	56370.7362	 0.12024 	   5.5364	 0.00070 	   5.5364	 0.00071 	190261.8925	 0.21754 
	 133	37864.1171	 0.08555 	37864.1171	 0.08207 	56796.1757	 0.11980 	   5.5782	 0.00070 	   5.5782	 0.00071 	191697.8313	 0.23950 
	 134	38147.7435	 0.08515 	38147.7435	 0.08161 	57221.6152	 0.11934 	   5.6200	 0.00070 	   5.6200	 0.00071 	193133.7701	 0.22691 
	 135	38431.3698	 0.08476 	38431.3698	 0.08114 	57647.0547	 0.11887 	   5.6618	 0.00070 	   5.6618	 0.00070 	194569.7089	 0.22772 
	 136	38714.9962	 0.08436 	38714.9962	 0.08068 	58072.4942	 0.11837 	   5.7036	 0.00070 	   5.7036	 0.00070 	196005.6478	 0.21298 
	 137	38998.6225	 0.08397 	38998.6225	 0.08022 	58497.9337	 0.11786 	   5.7454	 0.00070 	   5.7454	 0.00070 	197441.5866	 0.22986 
	 138	39282.2488	 0.08358 	39282.2488	 0.07977 	58923.3733	 0.11733 	   5.7872	 0.00070 	   5.7872	 0.00069 	198877.5254	 0.21995 
	 139	39565.8752	 0.08319 	39565.8752	 0.07932 	59348.8128	 0.11678 	   5.8289	 0.00070 	   5.8289	 0.00069 	200313.4642	 0.21218 
	 140	39849.5015	 0.08280 	39849.5015	 0.07887 	59774.2523	 0.11621 	   5.8707	 0.00070 	   5.8707	 0.00068 	201749.4030	 0.19959 
	 141	40133.1279	 0.08241 	40133.1279	 0.07843 	60199.6918	 0.11563 	   5.9125	 0.00069 	   5.9125	 0.00067 	203185.3418	 0.19235 
	 142	40416.7542	 0.08202 	40416.7542	 0.07799 	60625.1313	 0.11503 	   5.9543	 0.00069 	   5.9543	 0.00067 	204621.2806	 0.21459 
	 143	40700.3806	 0.08164 	40700.3806	 0.07755 	61050.5709	 0.11442 	   5.9961	 0.00068 	   5.9961	 0.00067 	206057.2194	 0.21352 
	 144	40984.0069	 0.08125 	40984.0069	 0.07712 	61476.0104	 0.11380 	   6.0379	 0.00068 	   6.0379	 0.00066 	207493.1582	 0.20735 
	 145	41267.6333	 0.08087 	41267.6333	 0.07669 	61901.4499	 0.11316 	   6.0796	 0.00067 	   6.0796	 0.00066 	208929.0971	 0.21164 
	 146	41551.2596	 0.08049 	41551.2596	 0.07626 	62326.8894	 0.11250 	   6.1214	 0.00067 	   6.1214	 0.00066 	210365.0359	 0.20200 
	 147	41834.8860	 0.08011 	41834.8860	 0.07584 	62752.3289	 0.11184 	   6.1632	 0.00066 	   6.1632	 0.00066 	211800.9747	 0.19637 
	 148	42118.5123	 0.07973 	42118.5123	 0.07542 	63177.7684	 0.11116 	   6.2050	 0.00066 	   6.2050	 0.00065 	213236.9135	 0.19825 
	 149	42402.1386	 0.07935 	42402.1386	 0.07501 	63603.2080	 0.11047 	   6.2468	 0.00065 	   6.2468	 0.00065 	214672.8523	 0.20441 
	 150	42685.7650	 0.07897 	42685.7650	 0.07459 	64028.6475	 0.10977 	   6.2886	 0.00065 	   6.2886	 0.00065 	216108.7911	 0.19075 
	 151	42969.3913	 0.07860 	42969.3913	 0.07418 	64454.0870	 0.10905 	   6.3304	 0.00065 	   6.3304	 0.00065 	217544.7299	 0.19450 
	 152	43253.0177	 0.07822 	43253.0177	 0.07378 	64879.5265	 0.10833 	   6.3721	 0.00064 	   6.3721	 0.00065 	218980.6687	 0.19235 
	 153	43536.6440	 0.07785 	43536.6440	 0.07337 	65304.9660	 0.10760 	   6.4139	 0.00064 	   6.4139	 0.00064 	220416.6076	 0.16797 
	 154	43820.2704	 0.07748 	43820.2704	 0.07298 	65730.4056	 0.10686 	   6.4557	 0.00064 	   6.4557	 0.00064 	221852.5464	 0.18432 
	 155	44103.8967	 0.07711 	44103.8967	 0.07258 	66155.8451	 0.10611 	   6.4975	 0.00064 	   6.4975	 0.00063 	223288.4852	 0.17387 
	 156	44387.5231	 0.07674 	44387.5231	 0.07219 	66581.2846	 0.10535 	   6.5393	 0.00064 	   6.5393	 0.00063 	224724.4240	 0.17949 
	 157	44671.1494	 0.07638 	44671.1494	 0.07180 	67006.7241	 0.10458 	   6.5811	 0.00064 	   6.5811	 0.00062 	226160.3628	 0.17146 
	 158	44954.7758	 0.07601 	44954.7758	 0.07141 	67432.1636	 0.10381 	   6.6228	 0.00064 	   6.6228	 0.00062 	227596.3016	 0.16851 
	 159	45238.4021	 0.07565 	45238.4021	 0.07103 	67857.6031	 0.10303 	   6.6646	 0.00063 	   6.6646	 0.00061 	229032.2404	 0.17387 
	 160	45522.0284	 0.07529 	45522.0284	 0.07065 	68283.0427	 0.10224 	   6.7064	 0.00063 	   6.7064	 0.00061 	230468.1792	 0.18056 
	 161	45805.6548	 0.07493 	45805.6548	 0.07028 	68708.4822	 0.10145 	   6.7482	 0.00063 	   6.7482	 0.00061 	231904.1180	 0.16449 
	 162	46089.2811	 0.07457 	46089.2811	 0.06990 	69133.9217	 0.10065 	   6.7900	 0.00063 	   6.7900	 0.00060 	233340.0569	 0.16958 
	 163	46372.9075	 0.07422 	46372.9075	 0.06953 	69559.3612	 0.09985 	   6.8318	 0.00063 	   6.8318	 0.00060 	234775.9957	 0.16074 
	 164	46656.5338	 0.07386 	46656.5338	 0.06917 	69984.8007	 0.09904 	   6.8736	 0.00063 	   6.8736	 0.00060 	236211.9345	 0.16878 
	 165	46940.1602	 0.07351 	46940.1602	 0.06881 	70410.2403	 0.09822 	   6.9153	 0.00063 	   6.9153	 0.00060 	237647.8733	 0.15886 
	 166	47223.7865	 0.07316 	47223.7865	 0.06845 	70835.6798	 0.09741 	   6.9571	 0.00064 	   6.9571	 0.00060 	239083.8121	 0.15672 
	 167	47507.4129	 0.07281 	47507.4129	 0.06809 	71261.1193	 0.09659 	   6.9989	 0.00064 	   6.9989	 0.00059 	240519.7509	 0.16154 
	 168	47791.0392	 0.07246 	47791.0392	 0.06774 	71686.5588	 0.09576 	   7.0407	 0.00064 	   7.0407	 0.00059 	241955.6897	 0.15565 
	 169	48074.6655	 0.07212 	48074.6655	 0.06739 	72111.9983	 0.09494 	   7.0825	 0.00064 	   7.0825	 0.00059 	243391.6285	 0.15351 
	 170	48358.2919	 0.07177 	48358.2919	 0.06704 	72537.4378	 0.09411 	   7.1243	 0.00063 	   7.1243	 0.00059 	244827.5673	 0.14788 
	 171	48641.9182	 0.07143 	48641.9182	 0.06670 	72962.8774	 0.09328 	   7.1660	 0.00063 	   7.1660	 0.00059 	246263.5062	 0.15244 
	 172	48925.5446	 0.07109 	48925.5446	 0.06636 	73388.3169	 0.09244 	   7.2078	 0.00063 	   7.2078	 0.00059 	247699.4450	 0.15511 
	 173	49209.1709	 0.07075 	49209.1709	 0.06603 	73813.7564	 0.09161 	   7.2496	 0.00063 	   7.2496	 0.00059 	249135.3838	 0.15431 
	 174	49492.7973	 0.07041 	49492.7973	 0.06569 	74239.1959	 0.09078 	   7.2914	 0.00062 	   7.2914	 0.00059 	250571.3226	 0.15860 
	 175	49776.4236	 0.07008 	49776.4236	 0.06536 	74664.6354	 0.08994 	   7.3332	 0.00062 	   7.3332	 0.00058 	252007.2614	 0.14949 
	 176	50060.0500	 0.06975 	50060.0500	 0.06504 	75090.0750	 0.08911 	   7.3750	 0.00062 	   7.3750	 0.00058 	253443.2002	 0.13797 
	 177	50343.6763	 0.06941 	50343.6763	 0.06471 	75515.5145	 0.08827 	   7.4168	 0.00062 	   7.4168	 0.00058 	254879.1390	 0.14252 
	 178	50627.3027	 0.06908 	50627.3027	 0.06439 	75940.9540	 0.08743 	   7.4585	 0.00062 	   7.4585	 0.00058 	256315.0778	 0.14226 
	 179	50910.9290	 0.06876 	50910.9290	 0.06408 	76366.3935	 0.08660 	   7.5003	 0.00062 	   7.5003	 0.00058 	257751.0166	 0.13154 
	 180	51194.5553	 0.06843 	51194.5553	 0.06376 	76791.8330	 0.08576 	   7.5421	 0.00062 	   7.5421	 0.00057 	259186.9555	 0.13583 
	 181	51478.1817	 0.06811 	51478.1817	 0.06345 	77217.2725	 0.08493 	   7.5839	 0.00062 	   7.5839	 0.00057 	260622.8943	 0.13449 
	 182	51761.8080	 0.06778 	51761.8080	 0.06314 	77642.7121	 0.08410 	   7.6257	 0.00061 	   7.6257	 0.00057 	262058.8331	 0.13207 
	 183	52045.4344	 0.06746 	52045.4344	 0.06284 	78068.1516	 0.08327 	   7.6675	 0.00061 	   7.6675	 0.00057 	263494.7719	 0.14172 
	 184	52329.0607	 0.06715 	52329.0607	 0.06253 	78493.5911	 0.08244 	   7.7092	 0.00060 	   7.7092	 0.00057 	264930.7107	 0.13261 
	 185	52612.6871	 0.06683 	52612.6871	 0.06224 	78919.0306	 0.08162 	   7.7510	 0.00060 	   7.7510	 0.00056 	266366.6495	 0.13904 
	 186	52896.3134	 0.06651 	52896.3134	 0.06194 	79344.4701	 0.08079 	   7.7928	 0.00060 	   7.7928	 0.00056 	267802.5883	 0.12672 
	 187	53179.9398	 0.06620 	53179.9398	 0.06165 	79769.9097	 0.07997 	   7.8346	 0.00060 	   7.8346	 0.00056 	269238.5271	 0.13743 
	 188	53463.5661	 0.06589 	53463.5661	 0.06135 	80195.3492	 0.07916 	   7.8764	 0.00060 	   7.8764	 0.00056 	270674.4660	 0.12859 
	 189	53747.1925	 0.06558 	53747.1925	 0.06107 	80620.7887	 0.07834 	   7.9182	 0.00060 	   7.9182	 0.00056 	272110.4048	 0.12538 
	 190	54030.8188	 0.06527 	54030.8188	 0.06078 	81046.2282	 0.07753 	   7.9599	 0.00060 	   7.9599	 0.00056 	273546.3436	 0.11761 
	 191	54314.4451	 0.06497 	54314.4451	 0.06050 	81471.6677	 0.07672 	   8.0017	 0.00060 	   8.0017	 0.00056 	274982.2824	 0.12029 
	 192	54598.0715	 0.06467 	54598.0715	 0.06022 	81897.1072	 0.07592 	   8.0435	 0.00060 	   8.0435	 0.00056 	276418.2212	 0.12109 
	 193	54881.6978	 0.06437 	54881.6978	 0.05994 	82322.5468	 0.07512 	   8.0853	 0.00060 	   8.0853	 0.00056 	277854.1600	 0.11948 
	 194	55165.3242	 0.06407 	55165.3242	 0.05967 	82747.9863	 0.07432 	   8.1271	 0.00060 	   8.1271	 0.00056 	279290.0988	 0.12056 
	 195	55448.9505	 0.06377 	55448.9505	 0.05940 	83173.4258	 0.07353 	   8.1689	 0.00060 	   8.1689	 0.00056 	280726.0376	 0.12109 
	 196	55732.5769	 0.06347 	55732.5769	 0.05913 	83598.8653	 0.07274 	   8.2107	 0.00060 	   8.2107	 0.00055 	282161.9764	 0.11091 
	 197	56016.2032	 0.06318 	56016.2032	 0.05886 	84024.3048	 0.07196 	   8.2524	 0.00060 	   8.2524	 0.00055 	283597.9153	 0.10850 
	 198	56299.8296	 0.06289 	56299.8296	 0.05860 	84449.7444	 0.07118 	   8.2942	 0.00060 	   8.2942	 0.00055 	285033.8541	 0.11359 
	 199	56583.4559	 0.06260 	56583.4559	 0.05834 	84875.1839	 0.07041 	   8.3360	 0.00060 	   8.3360	 0.00055 	286469.7929	 0.12457 
	 200	56867.0823	 0.06231 	56867.0823	 0.05808 	85300.6234	 0.06964 	   8.3778	 0.00060 	   8.3778	 0.00055 	287905.7317	 0.10395 
	 201	57150.7086	 0.06202 	57150.7086	 0.05782 	85726.0629	 0.06887 	   8.4196	 0.00060 	   8.4196	 0.00055 	289341.6705	 0.11091 
	 202	57434.3349	 0.06174 	57434.3349	 0.05757 	86151.5024	 0.06812 	   8.4614	 0.00060 	   8.4614	 0.00054 	290777.6093	 0.11922 
	 203	57717.9613	 0.06146 	57717.9613	 0.05732 	86576.9419	 0.06736 	   8.5031	 0.00060 	   8.5031	 0.00054 	292213.5481	 0.11520 
	 204	58001.5876	 0.06118 	58001.5876	 0.05707 	87002.3815	 0.06661 	   8.5449	 0.00060 	   8.5449	 0.00054 	293649.4869	 0.11359 
	 205	58285.2140	 0.06090 	58285.2140	 0.05682 	87427.8210	 0.06587 	   8.5867	 0.00060 	   8.5867	 0.00054 	295085.4257	 0.10528 
	 206	58568.8403	 0.06062 	58568.8403	 0.05658 	87853.2605	 0.06514 	   8.6285	 0.00060 	   8.6285	 0.00054 	296521.3646	 0.10877 
	 207	58852.4667	 0.06035 	58852.4667	 0.05633 	88278.7000	 0.06441 	   8.6703	 0.00059 	   8.6703	 0.00054 	297957.3034	 0.11011 
	 208	59136.0930	 0.06008 	59136.0930	 0.05609 	88704.1395	 0.06368 	   8.7121	 0.00059 	   8.7121	 0.00053 	299393.2422	 0.11680 
	 209	59419.7194	 0.05981 	59419.7194	 0.05586 	89129.5791	 0.06296 	   8.7539	 0.00059 	   8.7539	 0.00053 	300829.1810	 0.11118 
	 210	59703.3457	 0.05954 	59703.3457	 0.05562 	89555.0186	 0.06225 	   8.7956	 0.00059 	   8.7956	 0.00053 	302265.1198	 0.11011 
	 211	59986.9721	 0.05927 	59986.9721	 0.05539 	89980.4581	 0.06154 	   8.8374	 0.00059 	   8.8374	 0.00053 	303701.0586	 0.09993 
	 212	60270.5984	 0.05901 	60270.5984	 0.05516 	90405.8976	 0.06084 	   8.8792	 0.00059 	   8.8792	 0.00053 	305136.9974	 0.10528 
	 213	60554.2247	 0.05874 	60554.2247	 0.05493 	90831.3371	 0.06014 	   8.9210	 0.00059 	   8.9210	 0.00053 	306572.9362	 0.10850 
	 214	60837.8511	 0.05848 	60837.8511	 0.05470 	91256.7766	 0.05946 	   8.9628	 0.00059 	   8.9628	 0.00053 	308008.8750	 0.11386 
	 215	61121.4774	 0.05822 	61121.4774	 0.05447 	91682.2162	 0.05877 	   9.0046	 0.00059 	   9.0046	 0.00053 	309444.8139	 0.10502 
	 216	61405.1038	 0.05796 	61405.1038	 0.05425 	92107.6557	 0.05810 	   9.0463	 0.00059 	   9.0463	 0.00053 	310880.7527	 0.10582 
	 217	61688.7301	 0.05771 	61688.7301	 0.05403 	92533.0952	 0.05743 	   9.0881	 0.00058 	   9.0881	 0.00053 	312316.6915	 0.10689 
	 218	61972.3565	 0.05745 	61972.3565	 0.05381 	92958.5347	 0.05676 	   9.1299	 0.00058 	   9.1299	 0.00053 	313752.6303	 0.10609 
	 219	62255.9828	 0.05720 	62255.9828	 0.05359 	93383.9742	 0.05611 	   9.1717	 0.00058 	   9.1717	 0.00053 	315188.5691	 0.10073 
	 220	62539.6092	 0.05695 	62539.6092	 0.05338 	93809.4137	 0.05546 	   9.2135	 0.00058 	   9.2135	 0.00053 	316624.5079	 0.10475 
	 221	62823.2355	 0.05670 	62823.2355	 0.05317 	94234.8533	 0.05481 	   9.2553	 0.00058 	   9.2553	 0.00054 	318060.4467	 0.11600 
	 222	63106.8619	 0.05646 	63106.8619	 0.05296 	94660.2928	 0.05417 	   9.2971	 0.00058 	   9.2971	 0.00054 	319496.3855	 0.09189 
	 223	63390.4882	 0.05621 	63390.4882	 0.05275 	95085.7323	 0.05354 	   9.3388	 0.00058 	   9.3388	 0.00054 	320932.3244	 0.10127 
	 224	63674.1145	 0.05597 	63674.1145	 0.05254 	95511.1718	 0.05292 	   9.3806	 0.00058 	   9.3806	 0.00053 	322368.2632	 0.09162 
	 225	63957.7409	 0.05573 	63957.7409	 0.05233 	95936.6113	 0.05230 	   9.4224	 0.00058 	   9.4224	 0.00053 	323804.2020	 0.09644 
	 226	64241.3672	 0.05549 	64241.3672	 0.05213 	96362.0509	 0.05169 	   9.4642	 0.00058 	   9.4642	 0.00053 	325240.1408	 0.09618 
	 227	64524.9936	 0.05525 	64524.9936	 0.05193 	96787.4904	 0.05108 	   9.5060	 0.00058 	   9.5060	 0.00053 	326676.0796	 0.10287 
	 228	64808.6199	 0.05502 	64808.6199	 0.05173 	97212.9299	 0.05048 	   9.5478	 0.00058 	   9.5478	 0.00053 	328112.0184	 0.10314 
	 229	65092.2463	 0.05478 	65092.2463	 0.05153 	97638.3694	 0.04989 	   9.5895	 0.00058 	   9.5895	 0.00053 	329547.9572	 0.10207 
	 230	65375.8726	 0.05455 	65375.8726	 0.05133 	98063.8089	 0.04931 	   9.6313	 0.00058 	   9.6313	 0.00052 	330983.8960	 0.09859 
	 231	65659.4990	 0.05432 	65659.4990	 0.05113 	98489.2484	 0.04873 	   9.6731	 0.00058 	   9.6731	 0.00052 	332419.8348	 0.08707 
	 232	65943.1253	 0.05409 	65943.1253	 0.05094 	98914.6880	 0.04816 	   9.7149	 0.00058 	   9.7149	 0.00052 	333855.7737	 0.09403 
	 233	66226.7517	 0.05387 	66226.7517	 0.05075 	99340.1275	 0.04759 	   9.7567	 0.00058 	   9.7567	 0.00052 	335291.7125	 0.08787 
	 234	66510.3780	 0.05364 	66510.3780	 0.05056 	99765.5670	 0.04703 	   9.7985	 0.00058 	   9.7985	 0.00052 	336727.6513	 0.09430 
	 235	66794.0043	 0.05342 	66794.0043	 0.05037 	100191.0065	 0.04648 	   9.8403	 0.00058 	   9.8403	 0.00052 	338163.5901	 0.09082 
	 236	67077.6307	 0.05320 	67077.6307	 0.05018 	100616.4460	 0.04593 	   9.8820	 0.00058 	   9.8820	 0.00052 	339599.5289	 0.10073 
	 237	67361.2570	 0.05298 	67361.2570	 0.04999 	101041.8856	 0.04539 	   9.9238	 0.00058 	   9.9238	 0.00052 	341035.4677	 0.08894 
	 238	67644.8834	 0.05276 	67644.8834	 0.04981 	101467.3251	 0.04485 	   9.9656	 0.00058 	   9.9656	 0.00052 	342471.4065	 0.08251 
	 239	67928.5097	 0.05254 	67928.5097	 0.04963 	101892.7646	 0.04433 	  10.0074	 0.00058 	  10.0074	 0.00052 	343907.3453	 0.08358 
	 240	68212.1361	 0.05233 	68212.1361	 0.04944 	102318.2041	 0.04381 	  10.0492	 0.00058 	  10.0492	 0.00052 	345343.2841	 0.08466 
	 241	68495.7624	 0.05212 	68495.7624	 0.04926 	102743.6436	 0.04329 	  10.0910	 0.00058 	  10.0910	 0.00052 	346779.2230	 0.08519 
	 242	68779.3888	 0.05190 	68779.3888	 0.04909 	103169.0831	 0.04278 	  10.1327	 0.00057 	  10.1327	 0.00052 	348215.1618	 0.08787 
	 243	69063.0151	 0.05169 	69063.0151	 0.04891 	103594.5227	 0.04228 	  10.1745	 0.00057 	  10.1745	 0.00052 	349651.1006	 0.09457 
	 244	69346.6415	 0.05149 	69346.6415	 0.04873 	104019.9622	 0.04178 	  10.2163	 0.00057 	  10.2163	 0.00052 	351087.0394	 0.08600 
	 245	69630.2678	 0.05128 	69630.2678	 0.04856 	104445.4017	 0.04129 	  10.2581	 0.00057 	  10.2581	 0.00052 	352522.9782	 0.09162 
	 246	69913.8941	 0.05108 	69913.8941	 0.04839 	104870.8412	 0.04081 	  10.2999	 0.00057 	  10.2999	 0.00051 	353958.9170	 0.08921 
	 247	70197.5205	 0.05087 	70197.5205	 0.04821 	105296.2807	 0.04033 	  10.3417	 0.00057 	  10.3417	 0.00051 	355394.8558	 0.08814 
	 248	70481.1468	 0.05067 	70481.1468	 0.04804 	105721.7203	 0.03986 	  10.3835	 0.00057 	  10.3835	 0.00051 	356830.7946	 0.08600 
	 249	70764.7732	 0.05047 	70764.7732	 0.04787 	106147.1598	 0.03939 	  10.4252	 0.00057 	  10.4252	 0.00051 	358266.7334	 0.08626 
	 250	71048.3995	 0.05028 	71048.3995	 0.04771 	106572.5993	 0.03893 	  10.4670	 0.00058 	  10.4670	 0.00051 	359702.6723	 0.08091 
	 251	71332.0259	 0.05008 	71332.0259	 0.04754 	106998.0388	 0.03848 	  10.5088	 0.00058 	  10.5088	 0.00051 	361138.6111	 0.07876 
	 252	71615.6522	 0.04989 	71615.6522	 0.04738 	107423.4783	 0.03803 	  10.5506	 0.00058 	  10.5506	 0.00051 	362574.5499	 0.08653 
	 253	71899.2786	 0.04969 	71899.2786	 0.04721 	107848.9178	 0.03759 	  10.5924	 0.00058 	  10.5924	 0.00051 	364010.4887	 0.08278 
	 254	72182.9049	 0.04950 	72182.9049	 0.04705 	108274.3574	 0.03715 	  10.6342	 0.00058 	  10.6342	 0.00051 	365446.4275	 0.08787 
	 255	72466.5313	 0.04931 	72466.5313	 0.04689 	108699.7969	 0.03672 	  10.6759	 0.00058 	  10.6759	 0.00051 	366882.3663	 0.08091 
	 256	72750.1576	 0.04913 	72750.1576	 0.04673 	109125.2364	 0.03629 	  10.7177	 0.00058 	  10.7177	 0.00051 	368318.3051	 0.07796 
	 257	73033.7839	 0.04894 	73033.7839	 0.04657 	109550.6759	 0.03587 	  10.7595	 0.00058 	  10.7595	 0.00051 	369754.2439	 0.08144 
	 258	73317.4103	 0.04875 	73317.4103	 0.04641 	109976.1154	 0.03546 	  10.8013	 0.00058 	  10.8013	 0.00051 	371190.1828	 0.07689 
	 259	73601.0366	 0.04857 	73601.0366	 0.04626 	110401.5550	 0.03505 	  10.8431	 0.00057 	  10.8431	 0.00051 	372626.1216	 0.07394 
	 260	73884.6630	 0.04839 	73884.6630	 0.04610 	110826.9945	 0.03465 	  10.8849	 0.00057 	  10.8849	 0.00051 	374062.0604	 0.07608 
	 261	74168.2893	 0.04821 	74168.2893	 0.04595 	111252.4340	 0.03425 	  10.9266	 0.00057 	  10.9266	 0.00051 	375497.9992	 0.08385 
	 262	74451.9157	 0.04803 	74451.9157	 0.04580 	111677.8735	 0.03385 	  10.9684	 0.00057 	  10.9684	 0.00051 	376933.9380	 0.07983 
	 263	74735.5420	 0.04786 	74735.5420	 0.04564 	112103.3130	 0.03347 	  11.0102	 0.00057 	  11.0102	 0.00051 	378369.8768	 0.07635 
	 264	75019.1684	 0.04768 	75019.1684	 0.04549 	112528.7525	 0.03309 	  11.0520	 0.00057 	  11.0520	 0.00051 	379805.8156	 0.06644 
	 265	75302.7947	 0.04751 	75302.7947	 0.04535 	112954.1921	 0.03271 	  11.0938	 0.00057 	  11.0938	 0.00051 	381241.7544	 0.07823 
	 266	75586.4211	 0.04734 	75586.4211	 0.04520 	113379.6316	 0.03234 	  11.1356	 0.00057 	  11.1356	 0.00051 	382677.6932	 0.07903 
	 267	75870.0474	 0.04716 	75870.0474	 0.04505 	113805.0711	 0.03197 	  11.1774	 0.00057 	  11.1774	 0.00051 	384113.6321	 0.07716 
	 268	76153.6737	 0.04700 	76153.6737	 0.04491 	114230.5106	 0.03161 	  11.2191	 0.00056 	  11.2191	 0.00051 	385549.5709	 0.07528 
	 269	76437.3001	 0.04683 	76437.3001	 0.04476 	114655.9501	 0.03125 	  11.2609	 0.00056 	  11.2609	 0.00051 	386985.5097	 0.08358 
	 270	76720.9264	 0.04666 	76720.9264	 0.04462 	115081.3897	 0.03090 	  11.3027	 0.00056 	  11.3027	 0.00050 	388421.4485	 0.06564 
	 271	77004.5528	 0.04650 	77004.5528	 0.04448 	115506.8292	 0.03055 	  11.3445	 0.00056 	  11.3445	 0.00050 	389857.3873	 0.07126 
	 272	77288.1791	 0.04634 	77288.1791	 0.04434 	115932.2687	 0.03021 	  11.3863	 0.00056 	  11.3863	 0.00050 	391293.3261	 0.07394 
	 273	77571.8055	 0.04617 	77571.8055	 0.04420 	116357.7082	 0.02988 	  11.4281	 0.00056 	  11.4281	 0.00050 	392729.2649	 0.07689 
	 274	77855.4318	 0.04601 	77855.4318	 0.04406 	116783.1477	 0.02954 	  11.4698	 0.00056 	  11.4698	 0.00049 	394165.2037	 0.07823 
	 275	78139.0582	 0.04586 	78139.0582	 0.04392 	117208.5872	 0.02922 	  11.5116	 0.00056 	  11.5116	 0.00049 	395601.1425	 0.07582 
	 276	78422.6845	 0.04570 	78422.6845	 0.04378 	117634.0268	 0.02889 	  11.5534	 0.00055 	  11.5534	 0.00049 	397037.0814	 0.07448 
	 277	78706.3109	 0.04554 	78706.3109	 0.04365 	118059.4663	 0.02857 	  11.5952	 0.00055 	  11.5952	 0.00049 	398473.0202	 0.07689 
	 278	78989.9372	 0.04539 	78989.9372	 0.04351 	118484.9058	 0.02826 	  11.6370	 0.00055 	  11.6370	 0.00049 	399908.9590	 0.07662 
	 279	79273.5635	 0.04524 	79273.5635	 0.04338 	118910.3453	 0.02795 	  11.6788	 0.00055 	  11.6788	 0.00049 	401344.8978	 0.07501 
	 280	79557.1899	 0.04508 	79557.1899	 0.04325 	119335.7848	 0.02764 	  11.7206	 0.00055 	  11.7206	 0.00049 	402780.8366	 0.07314 
	 281	79840.8162	 0.04493 	79840.8162	 0.04312 	119761.2244	 0.02734 	  11.7623	 0.00055 	  11.7623	 0.00049 	404216.7754	 0.06751 
	 282	80124.4426	 0.04479 	80124.4426	 0.04299 	120186.6639	 0.02705 	  11.8041	 0.00055 	  11.8041	 0.00049 	405652.7142	 0.08225 
	 283	80408.0689	 0.04464 	80408.0689	 0.04286 	120612.1034	 0.02676 	  11.8459	 0.00055 	  11.8459	 0.00049 	407088.6530	 0.07367 
	 284	80691.6953	 0.04449 	80691.6953	 0.04273 	121037.5429	 0.02647 	  11.8877	 0.00055 	  11.8877	 0.00049 	408524.5918	 0.06858 
	 285	80975.3216	 0.04435 	80975.3216	 0.04260 	121462.9824	 0.02618 	  11.9295	 0.00055 	  11.9295	 0.00049 	409960.5307	 0.07635 
	 286	81258.9480	 0.04421 	81258.9480	 0.04248 	121888.4219	 0.02590 	  11.9713	 0.00055 	  11.9713	 0.00049 	411396.4695	 0.07394 
	 287	81542.5743	 0.04406 	81542.5743	 0.04235 	122313.8615	 0.02563 	  12.0130	 0.00055 	  12.0130	 0.00049 	412832.4083	 0.07260 
	 288	81826.2007	 0.04392 	81826.2007	 0.04223 	122739.3010	 0.02536 	  12.0548	 0.00055 	  12.0548	 0.00049 	414268.3471	 0.06805 
	 289	82109.8270	 0.04379 	82109.8270	 0.04210 	123164.7405	 0.02509 	  12.0966	 0.00055 	  12.0966	 0.00049 	415704.2859	 0.07233 
	 290	82393.4533	 0.04365 	82393.4533	 0.04198 	123590.1800	 0.02482 	  12.1384	 0.00055 	  12.1384	 0.00049 	417140.2247	 0.06135 
	 291	82677.0797	 0.04351 	82677.0797	 0.04186 	124015.6195	 0.02456 	  12.1802	 0.00055 	  12.1802	 0.00049 	418576.1635	 0.06965 
	 292	82960.7060	 0.04338 	82960.7060	 0.04174 	124441.0591	 0.02431 	  12.2220	 0.00055 	  12.2220	 0.00049 	420012.1023	 0.07207 
	 293	83244.3324	 0.04324 	83244.3324	 0.04162 	124866.4986	 0.02405 	  12.2638	 0.00055 	  12.2638	 0.00049 	421448.0412	 0.07180 
	 294	83527.9587	 0.04311 	83527.9587	 0.04151 	125291.9381	 0.02380 	  12.3055	 0.00055 	  12.3055	 0.00049 	422883.9800	 0.07073 
	 295	83811.5851	 0.04298 	83811.5851	 0.04139 	125717.3776	 0.02356 	  12.3473	 0.00055 	  12.3473	 0.00049 	424319.9188	 0.07582 
	 296	84095.2114	 0.04285 	84095.2114	 0.04127 	126142.8171	 0.02332 	  12.3891	 0.00055 	  12.3891	 0.00049 	425755.8576	 0.07340 
	 297	84378.8378	 0.04272 	84378.8378	 0.04116 	126568.2566	 0.02308 	  12.4309	 0.00055 	  12.4309	 0.00049 	427191.7964	 0.06510 
	 298	84662.4641	 0.04259 	84662.4641	 0.04104 	126993.6962	 0.02284 	  12.4727	 0.00055 	  12.4727	 0.00049 	428627.7352	 0.07099 
	 299	84946.0905	 0.04247 	84946.0905	 0.04093 	127419.1357	 0.02261 	  12.5145	 0.00055 	  12.5145	 0.00049 	430063.6740	 0.08492 
	 300	85229.7168	 0.04234 	85229.7168	 0.04082 	127844.5752	 0.02238 	  12.5562	 0.00055 	  12.5562	 0.00049 	431499.6128	 0.06108 
	 301	85513.3431	 0.04222 	85513.3431	 0.04071 	128270.0147	 0.02216 	  12.5980	 0.00055 	  12.5980	 0.00049 	432935.5516	 0.06403 
	 302	85796.9695	 0.04210 	85796.9695	 0.04060 	128695.4542	 0.02194 	  12.6398	 0.00055 	  12.6398	 0.00049 	434371.4905	 0.06403 
	 303	86080.5958	 0.04197 	86080.5958	 0.04049 	129120.8938	 0.02172 	  12.6816	 0.00054 	  12.6816	 0.00049 	435807.4293	 0.07903 
	 304	86364.2222	 0.04185 	86364.2222	 0.04038 	129546.3333	 0.02150 	  12.7234	 0.00055 	  12.7234	 0.00049 	437243.3681	 0.06269 
	 305	86647.8485	 0.04174 	86647.8485	 0.04027 	129971.7728	 0.02129 	  12.7652	 0.00055 	  12.7652	 0.00049 	438679.3069	 0.06349 
	 306	86931.4749	 0.04162 	86931.4749	 0.04016 	130397.2123	 0.02108 	  12.8070	 0.00055 	  12.8070	 0.00049 	440115.2457	 0.07046 
	 307	87215.1012	 0.04150 	87215.1012	 0.04006 	130822.6518	 0.02088 	  12.8487	 0.00055 	  12.8487	 0.00049 	441551.1845	 0.06537 
	 308	87498.7276	 0.04138 	87498.7276	 0.03995 	131248.0913	 0.02067 	  12.8905	 0.00055 	  12.8905	 0.00049 	442987.1233	 0.06376 
	 309	87782.3539	 0.04127 	87782.3539	 0.03985 	131673.5309	 0.02047 	  12.9323	 0.00055 	  12.9323	 0.00049 	444423.0621	 0.06885 
	 310	88065.9803	 0.04116 	88065.9803	 0.03975 	132098.9704	 0.02028 	  12.9741	 0.00055 	  12.9741	 0.00049 	445859.0009	 0.07046 
	 311	88349.6066	 0.04104 	88349.6066	 0.03964 	132524.4099	 0.02008 	  13.0159	 0.00055 	  13.0159	 0.00049 	447294.9398	 0.06778 
	 312	88633.2329	 0.04093 	88633.2329	 0.03954 	132949.8494	 0.01989 	  13.0577	 0.00055 	  13.0577	 0.00049 	448730.8786	 0.06564 
	 313	88916.8593	 0.04082 	88916.8593	 0.03944 	133375.2889	 0.01970 	  13.0994	 0.00055 	  13.0994	 0.00049 	450166.8174	 0.06831 
	 314	89200.4856	 0.04071 	89200.4856	 0.03934 	133800.7285	 0.01952 	  13.1412	 0.00055 	  13.1412	 0.00049 	451602.7562	 0.06322 
	 315	89484.1120	 0.04061 	89484.1120	 0.03925 	134226.1680	 0.01933 	  13.1830	 0.00055 	  13.1830	 0.00049 	453038.6950	 0.06939 
	 316	89767.7383	 0.04050 	89767.7383	 0.03915 	134651.6075	 0.01915 	  13.2248	 0.00055 	  13.2248	 0.00049 	454474.6338	 0.07287 
	 317	90051.3647	 0.04039 	90051.3647	 0.03905 	135077.0470	 0.01898 	  13.2666	 0.00055 	  13.2666	 0.00049 	455910.5726	 0.06162 
	 318	90334.9910	 0.04029 	90334.9910	 0.03895 	135502.4865	 0.01880 	  13.3084	 0.00055 	  13.3084	 0.00049 	457346.5114	 0.06430 
	 319	90618.6174	 0.04019 	90618.6174	 0.03886 	135927.9260	 0.01863 	  13.3502	 0.00055 	  13.3502	 0.00049 	458782.4502	 0.07019 
	 320	90902.2437	 0.04008 	90902.2437	 0.03876 	136353.3656	 0.01846 	  13.3919	 0.00055 	  13.3919	 0.00049 	460218.3891	 0.06322 
	 321	91185.8701	 0.03998 	91185.8701	 0.03867 	136778.8051	 0.01829 	  13.4337	 0.00055 	  13.4337	 0.00049 	461654.3279	 0.05572 
	 322	91469.4964	 0.03988 	91469.4964	 0.03858 	137204.2446	 0.01813 	  13.4755	 0.00055 	  13.4755	 0.00049 	463090.2667	 0.06028 
	 323	91753.1227	 0.03978 	91753.1227	 0.03849 	137629.6841	 0.01796 	  13.5173	 0.00055 	  13.5173	 0.00049 	464526.2055	 0.07635 
	 324	92036.7491	 0.03968 	92036.7491	 0.03839 	138055.1236	 0.01780 	  13.5591	 0.00055 	  13.5591	 0.00049 	465962.1443	 0.06430 
	 325	92320.3754	 0.03958 	92320.3754	 0.03830 	138480.5632	 0.01765 	  13.6009	 0.00055 	  13.6009	 0.00049 	467398.0831	 0.06081 
	 326	92604.0018	 0.03949 	92604.0018	 0.03821 	138906.0027	 0.01749 	  13.6426	 0.00056 	  13.6426	 0.00049 	468834.0219	 0.06242 
	 327	92887.6281	 0.03939 	92887.6281	 0.03813 	139331.4422	 0.01734 	  13.6844	 0.00056 	  13.6844	 0.00049 	470269.9607	 0.05787 
	 328	93171.2545	 0.03930 	93171.2545	 0.03804 	139756.8817	 0.01719 	  13.7262	 0.00056 	  13.7262	 0.00049 	471705.8996	 0.06215 
	 329	93454.8808	 0.03920 	93454.8808	 0.03795 	140182.3212	 0.01704 	  13.7680	 0.00056 	  13.7680	 0.00049 	473141.8384	 0.06805 
	 330	93738.5072	 0.03911 	93738.5072	 0.03786 	140607.7607	 0.01689 	  13.8098	 0.00056 	  13.8098	 0.00049 	474577.7772	 0.06028 
	 331	94022.1335	 0.03902 	94022.1335	 0.03778 	141033.2003	 0.01674 	  13.8516	 0.00056 	  13.8516	 0.00049 	476013.7160	 0.06296 
	 332	94305.7599	 0.03893 	94305.7599	 0.03769 	141458.6398	 0.01660 	  13.8933	 0.00056 	  13.8933	 0.00049 	477449.6548	 0.05894 
	 333	94589.3862	 0.03884 	94589.3862	 0.03761 	141884.0793	 0.01646 	  13.9351	 0.00056 	  13.9351	 0.00049 	478885.5936	 0.06617 
	 334	94873.0125	 0.03875 	94873.0125	 0.03753 	142309.5188	 0.01632 	  13.9769	 0.00056 	  13.9769	 0.00049 	480321.5324	 0.06831 
	 335	95156.6389	 0.03866 	95156.6389	 0.03744 	142734.9583	 0.01619 	  14.0187	 0.00056 	  14.0187	 0.00049 	481757.4712	 0.06081 
	 336	95440.2652	 0.03857 	95440.2652	 0.03736 	143160.3979	 0.01605 	  14.0605	 0.00056 	  14.0605	 0.00049 	483193.4100	 0.06242 
	 337	95723.8916	 0.03848 	95723.8916	 0.03728 	143585.8374	 0.01592 	  14.1023	 0.00056 	  14.1023	 0.00048 	484629.3489	 0.06322 
	 338	96007.5179	 0.03840 	96007.5179	 0.03720 	144011.2769	 0.01579 	  14.1441	 0.00056 	  14.1441	 0.00048 	486065.2877	 0.06912 
	 339	96291.1443	 0.03831 	96291.1443	 0.03712 	144436.7164	 0.01566 	  14.1858	 0.00056 	  14.1858	 0.00048 	487501.2265	 0.06430 
	 340	96574.7706	 0.03823 	96574.7706	 0.03704 	144862.1559	 0.01553 	  14.2276	 0.00056 	  14.2276	 0.00048 	488937.1653	 0.06430 
	 341	96858.3970	 0.03814 	96858.3970	 0.03696 	145287.5954	 0.01541 	  14.2694	 0.00055 	  14.2694	 0.00048 	490373.1041	 0.05947 
	 342	97142.0233	 0.03806 	97142.0233	 0.03688 	145713.0350	 0.01529 	  14.3112	 0.00055 	  14.3112	 0.00048 	491809.0429	 0.05787 
	 343	97425.6497	 0.03798 	97425.6497	 0.03681 	146138.4745	 0.01517 	  14.3530	 0.00055 	  14.3530	 0.00048 	493244.9817	 0.05974 
	 344	97709.2760	 0.03790 	97709.2760	 0.03673 	146563.9140	 0.01505 	  14.3948	 0.00055 	  14.3948	 0.00048 	494680.9205	 0.06135 
	 345	97992.9023	 0.03782 	97992.9023	 0.03666 	146989.3535	 0.01493 	  14.4365	 0.00055 	  14.4365	 0.00048 	496116.8593	 0.05921 
	 346	98276.5287	 0.03774 	98276.5287	 0.03658 	147414.7930	 0.01481 	  14.4783	 0.00055 	  14.4783	 0.00048 	497552.7982	 0.06188 
	 347	98560.1550	 0.03766 	98560.1550	 0.03651 	147840.2326	 0.01470 	  14.5201	 0.00055 	  14.5201	 0.00048 	498988.7370	 0.06055 
	 348	98843.7814	 0.03758 	98843.7814	 0.03643 	148265.6721	 0.01458 	  14.5619	 0.00054 	  14.5619	 0.00048 	500424.6758	 0.06376 
	 349	99127.4077	 0.03751 	99127.4077	 0.03636 	148691.1116	 0.01447 	  14.6037	 0.00054 	  14.6037	 0.00048 	501860.6146	 0.05840 
	 350	99411.0341	 0.03743 	99411.0341	 0.03629 	149116.5511	 0.01436 	  14.6455	 0.00054 	  14.6455	 0.00048 	503296.5534	 0.06028 
	 351	99694.6604	 0.03735 	99694.6604	 0.03622 	149541.9906	 0.01426 	  14.6873	 0.00054 	  14.6873	 0.00048 	504732.4922	 0.05867 
	 352	99978.2868	 0.03728 	99978.2868	 0.03615 	149967.4301	 0.01415 	  14.7290	 0.00054 	  14.7290	 0.00048 	506168.4310	 0.06135 
	 353	100261.9131	 0.03720 	100261.9131	 0.03607 	150392.8697	 0.01404 	  14.7708	 0.00054 	  14.7708	 0.00048 	507604.3698	 0.05492 
	 354	100545.5395	 0.03713 	100545.5395	 0.03601 	150818.3092	 0.01394 	  14.8126	 0.00054 	  14.8126	 0.00048 	509040.3086	 0.06081 
	 355	100829.1658	 0.03706 	100829.1658	 0.03594 	151243.7487	 0.01384 	  14.8544	 0.00054 	  14.8544	 0.00048 	510476.2475	 0.06162 
	 356	101112.7921	 0.03699 	101112.7921	 0.03587 	151669.1882	 0.01374 	  14.8962	 0.00054 	  14.8962	 0.00049 	511912.1863	 0.06188 
	 357	101396.4185	 0.03691 	101396.4185	 0.03580 	152094.6277	 0.01364 	  14.9380	 0.00054 	  14.9380	 0.00049 	513348.1251	 0.05572 
	 358	101680.0448	 0.03684 	101680.0448	 0.03573 	152520.0673	 0.01354 	  14.9797	 0.00054 	  14.9797	 0.00049 	514784.0639	 0.06430 
	 359	101963.6712	 0.03677 	101963.6712	 0.03567 	152945.5068	 0.01345 	  15.0215	 0.00054 	  15.0215	 0.00049 	516220.0027	 0.05787 
	 360	102247.2975	 0.03670 	102247.2975	 0.03560 	153370.9463	 0.01335 	  15.0633	 0.00054 	  15.0633	 0.00049 	517655.9415	 0.06564 
	 361	102530.9239	 0.03663 	102530.9239	 0.03553 	153796.3858	 0.01326 	  15.1051	 0.00054 	  15.1051	 0.00049 	519091.8803	 0.06081 
	 362	102814.5502	 0.03657 	102814.5502	 0.03547 	154221.8253	 0.01316 	  15.1469	 0.00054 	  15.1469	 0.00049 	520527.8191	 0.06376 
	 363	103098.1766	 0.03650 	103098.1766	 0.03541 	154647.2648	 0.01307 	  15.1887	 0.00054 	  15.1887	 0.00049 	521963.7580	 0.06242 
	 364	103381.8029	 0.03643 	103381.8029	 0.03534 	155072.7044	 0.01298 	  15.2305	 0.00054 	  15.2305	 0.00049 	523399.6968	 0.05492 
	 365	103665.4293	 0.03637 	103665.4293	 0.03528 	155498.1439	 0.01290 	  15.2722	 0.00054 	  15.2722	 0.00049 	524835.6356	 0.06028 
	 366	103949.0556	 0.03630 	103949.0556	 0.03522 	155923.5834	 0.01281 	  15.3140	 0.00054 	  15.3140	 0.00049 	526271.5744	 0.05170 
	 367	104232.6819	 0.03624 	104232.6819	 0.03515 	156349.0229	 0.01272 	  15.3558	 0.00054 	  15.3558	 0.00049 	527707.5132	 0.05519 
	 368	104516.3083	 0.03617 	104516.3083	 0.03509 	156774.4624	 0.01264 	  15.3976	 0.00054 	  15.3976	 0.00049 	529143.4520	 0.05760 
	 369	104799.9346	 0.03611 	104799.9346	 0.03503 	157199.9020	 0.01255 	  15.4394	 0.00053 	  15.4394	 0.00049 	530579.3908	 0.05465 
	 370	105083.5610	 0.03605 	105083.5610	 0.03497 	157625.3415	 0.01247 	  15.4812	 0.00053 	  15.4812	 0.00049 	532015.3296	 0.05412 
	 371	105367.1873	 0.03598 	105367.1873	 0.03491 	158050.7810	 0.01239 	  15.5229	 0.00053 	  15.5229	 0.00049 	533451.2684	 0.05492 
	 372	105650.8137	 0.03592 	105650.8137	 0.03485 	158476.2205	 0.01231 	  15.5647	 0.00053 	  15.5647	 0.00048 	534887.2073	 0.06403 
	 373	105934.4400	 0.03586 	105934.4400	 0.03479 	158901.6600	 0.01223 	  15.6065	 0.00053 	  15.6065	 0.00048 	536323.1461	 0.05787 
	 374	106218.0664	 0.03580 	106218.0664	 0.03474 	159327.0995	 0.01215 	  15.6483	 0.00053 	  15.6483	 0.00048 	537759.0849	 0.05572 
	 375	106501.6927	 0.03574 	106501.6927	 0.03468 	159752.5391	 0.01208 	  15.6901	 0.00053 	  15.6901	 0.00048 	539195.0237	 0.05385 
	 376	106785.3191	 0.03568 	106785.3191	 0.03462 	160177.9786	 0.01200 	  15.7319	 0.00053 	  15.7319	 0.00048 	540630.9625	 0.06055 
	 377	107068.9454	 0.03562 	107068.9454	 0.03456 	160603.4181	 0.01193 	  15.7737	 0.00053 	  15.7737	 0.00048 	542066.9013	 0.06296 
	 378	107352.5717	 0.03556 	107352.5717	 0.03451 	161028.8576	 0.01185 	  15.8154	 0.00053 	  15.8154	 0.00048 	543502.8401	 0.06028 
	 379	107636.1981	 0.03550 	107636.1981	 0.03445 	161454.2971	 0.01178 	  15.8572	 0.00052 	  15.8572	 0.00048 	544938.7789	 0.05947 
	 380	107919.8244	 0.03545 	107919.8244	 0.03440 	161879.7367	 0.01171 	  15.8990	 0.00052 	  15.8990	 0.00048 	546374.7177	 0.05599 
	 381	108203.4508	 0.03539 	108203.4508	 0.03434 	162305.1762	 0.01164 	  15.9408	 0.00052 	  15.9408	 0.00048 	547810.6566	 0.05706 
	 382	108487.0771	 0.03533 	108487.0771	 0.03429 	162730.6157	 0.01157 	  15.9826	 0.00052 	  15.9826	 0.00048 	549246.5954	 0.05572 
	 383	108770.7035	 0.03528 	108770.7035	 0.03423 	163156.0552	 0.01150 	  16.0244	 0.00052 	  16.0244	 0.00048 	550682.5342	 0.05358 
	 384	109054.3298	 0.03522 	109054.3298	 0.03418 	163581.4947	 0.01143 	  16.0661	 0.00052 	  16.0661	 0.00048 	552118.4730	 0.06403 
	 385	109337.9562	 0.03517 	109337.9562	 0.03413 	164006.9342	 0.01136 	  16.1079	 0.00052 	  16.1079	 0.00048 	553554.4118	 0.05679 
	 386	109621.5825	 0.03511 	109621.5825	 0.03408 	164432.3738	 0.01130 	  16.1497	 0.00052 	  16.1497	 0.00048 	554990.3506	 0.05733 
	 387	109905.2089	 0.03506 	109905.2089	 0.03402 	164857.8133	 0.01123 	  16.1915	 0.00052 	  16.1915	 0.00048 	556426.2894	 0.06242 
	 388	110188.8352	 0.03501 	110188.8352	 0.03397 	165283.2528	 0.01117 	  16.2333	 0.00052 	  16.2333	 0.00048 	557862.2282	 0.05572 
	 389	110472.4615	 0.03495 	110472.4615	 0.03392 	165708.6923	 0.01110 	  16.2751	 0.00051 	  16.2751	 0.00048 	559298.1670	 0.05813 
	 390	110756.0879	 0.03490 	110756.0879	 0.03387 	166134.1318	 0.01104 	  16.3169	 0.00051 	  16.3169	 0.00048 	560734.1059	 0.06242 
	 391	111039.7142	 0.03485 	111039.7142	 0.03382 	166559.5714	 0.01098 	  16.3586	 0.00051 	  16.3586	 0.00048 	562170.0447	 0.05304 
	 392	111323.3406	 0.03480 	111323.3406	 0.03377 	166985.0109	 0.01092 	  16.4004	 0.00051 	  16.4004	 0.00048 	563605.9835	 0.05921 
	 393	111606.9669	 0.03475 	111606.9669	 0.03372 	167410.4504	 0.01086 	  16.4422	 0.00051 	  16.4422	 0.00048 	565041.9223	 0.06001 
	 394	111890.5933	 0.03470 	111890.5933	 0.03367 	167835.8899	 0.01080 	  16.4840	 0.00051 	  16.4840	 0.00048 	566477.8611	 0.06135 
	 395	112174.2196	 0.03465 	112174.2196	 0.03363 	168261.3294	 0.01074 	  16.5258	 0.00051 	  16.5258	 0.00048 	567913.7999	 0.06510 
	 396	112457.8460	 0.03460 	112457.8460	 0.03358 	168686.7689	 0.01068 	  16.5676	 0.00051 	  16.5676	 0.00048 	569349.7387	 0.05706 
	 397	112741.4723	 0.03455 	112741.4723	 0.03353 	169112.2085	 0.01063 	  16.6093	 0.00051 	  16.6093	 0.00047 	570785.6775	 0.05760 
	 398	113025.0987	 0.03450 	113025.0987	 0.03348 	169537.6480	 0.01057 	  16.6511	 0.00051 	  16.6511	 0.00047 	572221.6163	 0.05519 
	 399	113308.7250	 0.03445 	113308.7250	 0.03344 	169963.0875	 0.01052 	  16.6929	 0.00051 	  16.6929	 0.00047 	573657.5552	 0.05572 
	 400	113592.3513	 0.03441 	113592.3513	 0.03339 	170388.5270	 0.01046 	  16.7347	 0.00051 	  16.7347	 0.00047 	575093.4940	 0.06081 
	 401	113875.9777	 0.03436 	113875.9777	 0.03335 	170813.9665	 0.01041 	  16.7765	 0.00051 	  16.7765	 0.00047 	576529.4328	 0.05733 
	 402	114159.6040	 0.03431 	114159.6040	 0.03330 	171239.4061	 0.01035 	  16.8183	 0.00051 	  16.8183	 0.00047 	577965.3716	 0.06081 
	 403	114443.2304	 0.03426 	114443.2304	 0.03326 	171664.8456	 0.01030 	  16.8600	 0.00051 	  16.8600	 0.00047 	579401.3104	 0.05894 
	 404	114726.8567	 0.03422 	114726.8567	 0.03321 	172090.2851	 0.01025 	  16.9018	 0.00050 	  16.9018	 0.00046 	580837.2492	 0.05465 
	 405	115010.4831	 0.03417 	115010.4831	 0.03317 	172515.7246	 0.01020 	  16.9436	 0.00050 	  16.9436	 0.00046 	582273.1880	 0.06162 
	 406	115294.1094	 0.03413 	115294.1094	 0.03312 	172941.1641	 0.01015 	  16.9854	 0.00050 	  16.9854	 0.00046 	583709.1268	 0.05465 
	 407	115577.7358	 0.03408 	115577.7358	 0.03308 	173366.6036	 0.01010 	  17.0272	 0.00050 	  17.0272	 0.00046 	585145.0657	 0.05760 
	 408	115861.3621	 0.03404 	115861.3621	 0.03304 	173792.0432	 0.01005 	  17.0690	 0.00050 	  17.0690	 0.00046 	586581.0045	 0.06430 
	 409	116144.9885	 0.03400 	116144.9885	 0.03299 	174217.4827	 0.01000 	  17.1108	 0.00050 	  17.1108	 0.00046 	588016.9433	 0.05572 
	 410	116428.6148	 0.03395 	116428.6148	 0.03295 	174642.9222	 0.00995 	  17.1525	 0.00050 	  17.1525	 0.00046 	589452.8821	 0.05385 
	 411	116712.2411	 0.03391 	116712.2411	 0.03291 	175068.3617	 0.00991 	  17.1943	 0.00050 	  17.1943	 0.00046 	590888.8209	 0.05546 
	 412	116995.8675	 0.03387 	116995.8675	 0.03287 	175493.8012	 0.00986 	  17.2361	 0.00050 	  17.2361	 0.00046 	592324.7597	 0.05465 
	 413	117279.4938	 0.03382 	117279.4938	 0.03283 	175919.2408	 0.00981 	  17.2779	 0.00050 	  17.2779	 0.00046 	593760.6985	 0.05546 
	 414	117563.1202	 0.03378 	117563.1202	 0.03279 	176344.6803	 0.00977 	  17.3197	 0.00050 	  17.3197	 0.00046 	595196.6373	 0.05760 
	 415	117846.7465	 0.03374 	117846.7465	 0.03275 	176770.1198	 0.00972 	  17.3615	 0.00050 	  17.3615	 0.00046 	596632.5761	 0.05733 
	 416	118130.3729	 0.03370 	118130.3729	 0.03271 	177195.5593	 0.00968 	  17.4032	 0.00049 	  17.4032	 0.00046 	598068.5150	 0.05251 
	 417	118413.9992	 0.03366 	118413.9992	 0.03267 	177620.9988	 0.00964 	  17.4450	 0.00049 	  17.4450	 0.00046 	599504.4538	 0.04903 
	 418	118697.6256	 0.03362 	118697.6256	 0.03263 	178046.4383	 0.00959 	  17.4868	 0.00049 	  17.4868	 0.00046 	600940.3926	 0.06081 
	 419	118981.2519	 0.03358 	118981.2519	 0.03259 	178471.8779	 0.00955 	  17.5286	 0.00049 	  17.5286	 0.00046 	602376.3314	 0.05733 
	 420	119264.8783	 0.03354 	119264.8783	 0.03255 	178897.3174	 0.00951 	  17.5704	 0.00049 	  17.5704	 0.00046 	603812.2702	 0.05412 
	 421	119548.5046	 0.03350 	119548.5046	 0.03251 	179322.7569	 0.00947 	  17.6122	 0.00049 	  17.6122	 0.00046 	605248.2090	 0.05653 
	 422	119832.1309	 0.03346 	119832.1309	 0.03247 	179748.1964	 0.00943 	  17.6540	 0.00049 	  17.6540	 0.00046 	606684.1478	 0.05197 
	 423	120115.7573	 0.03342 	120115.7573	 0.03244 	180173.6359	 0.00939 	  17.6957	 0.00049 	  17.6957	 0.00045 	608120.0866	 0.05733 
	 424	120399.3836	 0.03338 	120399.3836	 0.03240 	180599.0754	 0.00935 	  17.7375	 0.00049 	  17.7375	 0.00045 	609556.0254	 0.05947 
	 425	120683.0100	 0.03334 	120683.0100	 0.03236 	181024.5150	 0.00931 	  17.7793	 0.00049 	  17.7793	 0.00045 	610991.9643	 0.05331 
	 426	120966.6363	 0.03331 	120966.6363	 0.03232 	181449.9545	 0.00927 	  17.8211	 0.00049 	  17.8211	 0.00045 	612427.9031	 0.05733 
	 427	121250.2627	 0.03327 	121250.2627	 0.03229 	181875.3940	 0.00923 	  17.8629	 0.00049 	  17.8629	 0.00045 	613863.8419	 0.05626 
	 428	121533.8890	 0.03323 	121533.8890	 0.03225 	182300.8335	 0.00919 	  17.9047	 0.00049 	  17.9047	 0.00045 	615299.7807	 0.05170 
	 429	121817.5154	 0.03320 	121817.5154	 0.03222 	182726.2730	 0.00915 	  17.9464	 0.00049 	  17.9464	 0.00045 	616735.7195	 0.05546 
	 430	122101.1417	 0.03316 	122101.1417	 0.03218 	183151.7126	 0.00912 	  17.9882	 0.00049 	  17.9882	 0.00045 	618171.6583	 0.05867 
	 431	122384.7681	 0.03312 	122384.7681	 0.03214 	183577.1521	 0.00908 	  18.0300	 0.00049 	  18.0300	 0.00045 	619607.5971	 0.06081 
	 432	122668.3944	 0.03309 	122668.3944	 0.03211 	184002.5916	 0.00904 	  18.0718	 0.00049 	  18.0718	 0.00045 	621043.5359	 0.05519 
	 433	122952.0207	 0.03305 	122952.0207	 0.03208 	184428.0311	 0.00901 	  18.1136	 0.00049 	  18.1136	 0.00045 	622479.4747	 0.06001 
	 434	123235.6471	 0.03302 	123235.6471	 0.03204 	184853.4706	 0.00897 	  18.1554	 0.00049 	  18.1554	 0.00045 	623915.4136	 0.05331 
	 435	123519.2734	 0.03298 	123519.2734	 0.03201 	185278.9101	 0.00894 	  18.1972	 0.00049 	  18.1972	 0.00045 	625351.3524	 0.04876 
	 436	123802.8998	 0.03295 	123802.8998	 0.03197 	185704.3497	 0.00890 	  18.2389	 0.00049 	  18.2389	 0.00045 	626787.2912	 0.05117 
	 437	124086.5261	 0.03291 	124086.5261	 0.03194 	186129.7892	 0.00887 	  18.2807	 0.00048 	  18.2807	 0.00045 	628223.2300	 0.05304 
	 438	124370.1525	 0.03288 	124370.1525	 0.03191 	186555.2287	 0.00884 	  18.3225	 0.00048 	  18.3225	 0.00045 	629659.1688	 0.04822 
	 439	124653.7788	 0.03285 	124653.7788	 0.03187 	186980.6682	 0.00880 	  18.3643	 0.00048 	  18.3643	 0.00045 	631095.1076	 0.05438 
	 440	124937.4052	 0.03281 	124937.4052	 0.03184 	187406.1077	 0.00877 	  18.4061	 0.00048 	  18.4061	 0.00045 	632531.0464	 0.05385 
	 441	125221.0315	 0.03278 	125221.0315	 0.03181 	187831.5473	 0.00874 	  18.4479	 0.00048 	  18.4479	 0.00045 	633966.9852	 0.05546 
	 442	125504.6579	 0.03275 	125504.6579	 0.03178 	188256.9868	 0.00871 	  18.4896	 0.00048 	  18.4896	 0.00045 	635402.9241	 0.04715 
	 443	125788.2842	 0.03271 	125788.2842	 0.03174 	188682.4263	 0.00867 	  18.5314	 0.00048 	  18.5314	 0.00045 	636838.8629	 0.05037 
	 444	126071.9105	 0.03268 	126071.9105	 0.03171 	189107.8658	 0.00864 	  18.5732	 0.00048 	  18.5732	 0.00045 	638274.8017	 0.05626 
	 445	126355.5369	 0.03265 	126355.5369	 0.03168 	189533.3053	 0.00861 	  18.6150	 0.00047 	  18.6150	 0.00045 	639710.7405	 0.05840 
	 446	126639.1632	 0.03262 	126639.1632	 0.03165 	189958.7448	 0.00858 	  18.6568	 0.00047 	  18.6568	 0.00045 	641146.6793	 0.05331 
	 447	126922.7896	 0.03259 	126922.7896	 0.03162 	190384.1844	 0.00855 	  18.6986	 0.00047 	  18.6986	 0.00045 	642582.6181	 0.05412 
	 448	127206.4159	 0.03255 	127206.4159	 0.03159 	190809.6239	 0.00852 	  18.7404	 0.00047 	  18.7404	 0.00045 	644018.5569	 0.05679 
	 449	127490.0423	 0.03252 	127490.0423	 0.03156 	191235.0634	 0.00849 	  18.7821	 0.00047 	  18.7821	 0.00045 	645454.4957	 0.05117 
	 450	127773.6686	 0.03249 	127773.6686	 0.03153 	191660.5029	 0.00846 	  18.8239	 0.00047 	  18.8239	 0.00045 	646890.4345	 0.04849 
	 451	128057.2950	 0.03246 	128057.2950	 0.03150 	192085.9424	 0.00844 	  18.8657	 0.00047 	  18.8657	 0.00045 	648326.3734	 0.06162 
	 452	128340.9213	 0.03243 	128340.9213	 0.03147 	192511.3820	 0.00841 	  18.9075	 0.00047 	  18.9075	 0.00045 	649762.3122	 0.05706 
	 453	128624.5477	 0.03240 	128624.5477	 0.03144 	192936.8215	 0.00838 	  18.9493	 0.00047 	  18.9493	 0.00045 	651198.2510	 0.05304 
	 454	128908.1740	 0.03237 	128908.1740	 0.03141 	193362.2610	 0.00835 	  18.9911	 0.00047 	  18.9911	 0.00045 	652634.1898	 0.05546 
	 455	129191.8003	 0.03234 	129191.8003	 0.03138 	193787.7005	 0.00832 	  19.0328	 0.00047 	  19.0328	 0.00045 	654070.1286	 0.04742 
	 456	129475.4267	 0.03231 	129475.4267	 0.03135 	194213.1400	 0.00830 	  19.0746	 0.00047 	  19.0746	 0.00045 	655506.0674	 0.04876 
	 457	129759.0530	 0.03228 	129759.0530	 0.03132 	194638.5795	 0.00827 	  19.1164	 0.00047 	  19.1164	 0.00044 	656942.0062	 0.05331 
	 458	130042.6794	 0.03226 	130042.6794	 0.03130 	195064.0191	 0.00824 	  19.1582	 0.00047 	  19.1582	 0.00044 	658377.9450	 0.05867 
	 459	130326.3057	 0.03223 	130326.3057	 0.03127 	195489.4586	 0.00822 	  19.2000	 0.00047 	  19.2000	 0.00044 	659813.8838	 0.04635 
	 460	130609.9321	 0.03220 	130609.9321	 0.03124 	195914.8981	 0.00819 	  19.2418	 0.00047 	  19.2418	 0.00044 	661249.8227	 0.05572 
	 461	130893.5584	 0.03217 	130893.5584	 0.03121 	196340.3376	 0.00817 	  19.2836	 0.00047 	  19.2836	 0.00044 	662685.7615	 0.05251 
	 462	131177.1848	 0.03214 	131177.1848	 0.03119 	196765.7771	 0.00814 	  19.3253	 0.00047 	  19.3253	 0.00044 	664121.7003	 0.04903 
	 463	131460.8111	 0.03211 	131460.8111	 0.03116 	197191.2167	 0.00812 	  19.3671	 0.00047 	  19.3671	 0.00044 	665557.6391	 0.05331 
	 464	131744.4375	 0.03209 	131744.4375	 0.03113 	197616.6562	 0.00809 	  19.4089	 0.00047 	  19.4089	 0.00044 	666993.5779	 0.05412 
	 465	132028.0638	 0.03206 	132028.0638	 0.03111 	198042.0957	 0.00807 	  19.4507	 0.00047 	  19.4507	 0.00044 	668429.5167	 0.05144 
	 466	132311.6901	 0.03203 	132311.6901	 0.03108 	198467.5352	 0.00804 	  19.4925	 0.00047 	  19.4925	 0.00044 	669865.4555	 0.05358 
	 467	132595.3165	 0.03201 	132595.3165	 0.03105 	198892.9747	 0.00802 	  19.5343	 0.00047 	  19.5343	 0.00044 	671301.3943	 0.05144 
	 468	132878.9428	 0.03198 	132878.9428	 0.03103 	199318.4142	 0.00800 	  19.5760	 0.00047 	  19.5760	 0.00044 	672737.3331	 0.05626 
	 469	133162.5692	 0.03195 	133162.5692	 0.03100 	199743.8538	 0.00797 	  19.6178	 0.00046 	  19.6178	 0.00044 	674173.2720	 0.05653 
	 470	133446.1955	 0.03193 	133446.1955	 0.03098 	200169.2933	 0.00795 	  19.6596	 0.00046 	  19.6596	 0.00044 	675609.2108	 0.05572 
	 471	133729.8219	 0.03190 	133729.8219	 0.03095 	200594.7328	 0.00793 	  19.7014	 0.00046 	  19.7014	 0.00044 	677045.1496	 0.04608 
	 472	134013.4482	 0.03188 	134013.4482	 0.03093 	201020.1723	 0.00791 	  19.7432	 0.00046 	  19.7432	 0.00044 	678481.0884	 0.05385 
	 473	134297.0746	 0.03185 	134297.0746	 0.03090 	201445.6118	 0.00788 	  19.7850	 0.00046 	  19.7850	 0.00044 	679917.0272	 0.04715 
	 474	134580.7009	 0.03182 	134580.7009	 0.03088 	201871.0514	 0.00786 	  19.8268	 0.00046 	  19.8268	 0.00044 	681352.9660	 0.04795 
	 475	134864.3273	 0.03180 	134864.3273	 0.03085 	202296.4909	 0.00784 	  19.8685	 0.00046 	  19.8685	 0.00044 	682788.9048	 0.04742 
	 476	135147.9536	 0.03177 	135147.9536	 0.03083 	202721.9304	 0.00782 	  19.9103	 0.00045 	  19.9103	 0.00044 	684224.8436	 0.05117 
	 477	135431.5799	 0.03175 	135431.5799	 0.03080 	203147.3699	 0.00780 	  19.9521	 0.00045 	  19.9521	 0.00044 	685660.7825	 0.04956 
	 478	135715.2063	 0.03173 	135715.2063	 0.03078 	203572.8094	 0.00778 	  19.9939	 0.00045 	  19.9939	 0.00044 	687096.7213	 0.05438 
	 479	135998.8326	 0.03170 	135998.8326	 0.03076 	203998.2489	 0.00776 	  20.0357	 0.00045 	  20.0357	 0.00044 	688532.6601	 0.05144 
	 480	136282.4590	 0.03168 	136282.4590	 0.03073 	204423.6885	 0.00773 	  20.0775	 0.00045 	  20.0775	 0.00044 	689968.5989	 0.04635 
	 481	136566.0853	 0.03165 	136566.0853	 0.03071 	204849.1280	 0.00771 	  20.1192	 0.00045 	  20.1192	 0.00044 	691404.5377	 0.04715 
	 482	136849.7117	 0.03163 	136849.7117	 0.03069 	205274.5675	 0.00769 	  20.1610	 0.00045 	  20.1610	 0.00044 	692840.4765	 0.04661 
	 483	137133.3380	 0.03161 	137133.3380	 0.03066 	205700.0070	 0.00767 	  20.2028	 0.00045 	  20.2028	 0.00044 	694276.4153	 0.05037 
	 484	137416.9644	 0.03158 	137416.9644	 0.03064 	206125.4465	 0.00765 	  20.2446	 0.00045 	  20.2446	 0.00044 	695712.3541	 0.05117 
	 485	137700.5907	 0.03156 	137700.5907	 0.03062 	206550.8861	 0.00764 	  20.2864	 0.00045 	  20.2864	 0.00044 	697148.2929	 0.05144 
	 486	137984.2170	 0.03154 	137984.2170	 0.03059 	206976.3256	 0.00762 	  20.3282	 0.00045 	  20.3282	 0.00044 	698584.2318	 0.05224 
	 487	138267.8434	 0.03151 	138267.8434	 0.03057 	207401.7651	 0.00760 	  20.3699	 0.00045 	  20.3699	 0.00043 	700020.1706	 0.04795 
	 488	138551.4697	 0.03149 	138551.4697	 0.03055 	207827.2046	 0.00758 	  20.4117	 0.00045 	  20.4117	 0.00043 	701456.1094	 0.05438 
	 489	138835.0961	 0.03147 	138835.0961	 0.03053 	208252.6441	 0.00756 	  20.4535	 0.00045 	  20.4535	 0.00043 	702892.0482	 0.04661 
	 490	139118.7224	 0.03144 	139118.7224	 0.03051 	208678.0836	 0.00754 	  20.4953	 0.00045 	  20.4953	 0.00043 	704327.9870	 0.04420 
	 491	139402.3488	 0.03142 	139402.3488	 0.03048 	209103.5232	 0.00752 	  20.5371	 0.00045 	  20.5371	 0.00043 	705763.9258	 0.05706 
	 492	139685.9751	 0.03140 	139685.9751	 0.03046 	209528.9627	 0.00751 	  20.5789	 0.00045 	  20.5789	 0.00043 	707199.8646	 0.04849 
	 493	139969.6015	 0.03138 	139969.6015	 0.03044 	209954.4022	 0.00749 	  20.6207	 0.00045 	  20.6207	 0.00043 	708635.8034	 0.05572 
	 494	140253.2278	 0.03136 	140253.2278	 0.03042 	210379.8417	 0.00747 	  20.6624	 0.00045 	  20.6624	 0.00043 	710071.7422	 0.04715 
	 495	140536.8542	 0.03133 	140536.8542	 0.03040 	210805.2812	 0.00745 	  20.7042	 0.00045 	  20.7042	 0.00043 	711507.6811	 0.05197 
	 496	140820.4805	 0.03131 	140820.4805	 0.03038 	211230.7208	 0.00744 	  20.7460	 0.00045 	  20.7460	 0.00043 	712943.6199	 0.05117 
	 497	141104.1068	 0.03129 	141104.1068	 0.03036 	211656.1603	 0.00742 	  20.7878	 0.00045 	  20.7878	 0.00043 	714379.5587	 0.05117 
	 498	141387.7332	 0.03127 	141387.7332	 0.03034 	212081.5998	 0.00740 	  20.8296	 0.00045 	  20.8296	 0.00043 	715815.4975	 0.05170 
	 499	141671.3595	 0.03125 	141671.3595	 0.03032 	212507.0393	 0.00738 	  20.8714	 0.00045 	  20.8714	 0.00043 	717251.4363	 0.05251 
	 500	141954.9859	 0.03123 	141954.9859	 0.03030 	212932.4788	 0.00737 	  20.9131	 0.00044 	  20.9131	 0.00043 	718687.3751	 0.04635 
	 501	142238.6122	 0.03121 	142238.6122	 0.03028 	213357.9183	 0.00735 	  20.9549	 0.00044 	  20.9549	 0.00043 	720123.3139	 0.04554 
	 502	142522.2386	 0.03119 	142522.2386	 0.03026 	213783.3579	 0.00734 	  20.9967	 0.00044 	  20.9967	 0.00043 	721559.2527	 0.05304 
	 503	142805.8649	 0.03117 	142805.8649	 0.03024 	214208.7974	 0.00732 	  21.0385	 0.00044 	  21.0385	 0.00043 	722995.1915	 0.05572 
	 504	143089.4913	 0.03115 	143089.4913	 0.03022 	214634.2369	 0.00730 	  21.0803	 0.00044 	  21.0803	 0.00043 	724431.1304	 0.04742 
	 505	143373.1176	 0.03113 	143373.1176	 0.03020 	215059.6764	 0.00729 	  21.1221	 0.00044 	  21.1221	 0.00043 	725867.0692	 0.04661 
	 506	143656.7440	 0.03111 	143656.7440	 0.03018 	215485.1159	 0.00727 	  21.1639	 0.00044 	  21.1639	 0.00043 	727303.0080	 0.05063 
	 507	143940.3703	 0.03109 	143940.3703	 0.03016 	215910.5555	 0.00726 	  21.2056	 0.00044 	  21.2056	 0.00043 	728738.9468	 0.05144 
	 508	144223.9966	 0.03107 	144223.9966	 0.03014 	216335.9950	 0.00724 	  21.2474	 0.00044 	  21.2474	 0.00043 	730174.8856	 0.05170 
	 509	144507.6230	 0.03105 	144507.6230	 0.03012 	216761.4345	 0.00723 	  21.2892	 0.00044 	  21.2892	 0.00043 	731610.8244	 0.05492 
	 510	144791.2493	 0.03103 	144791.2493	 0.03010 	217186.8740	 0.00721 	  21.3310	 0.00043 	  21.3310	 0.00043 	733046.7632	 0.05197 
	 511	145074.8757	 0.03101 	145074.8757	 0.03008 	217612.3135	 0.00720 	  21.3728	 0.00043 	  21.3728	 0.00043 	734482.7020	 0.05010 
	 512	145358.5020	 0.03099 	145358.5020	 0.03007 	218037.7530	 0.00718 	  21.4146	 0.00043 	  21.4146	 0.00043 	735918.6409	 0.05117 
	 513	145642.1284	 0.03097 	145642.1284	 0.03005 	218463.1926	 0.00717 	  21.4563	 0.00043 	  21.4563	 0.00043 	737354.5797	 0.04635 
	 514	145925.7547	 0.03095 	145925.7547	 0.03003 	218888.6321	 0.00715 	  21.4981	 0.00043 	  21.4981	 0.00043 	738790.5185	 0.04983 
	 515	146209.3811	 0.03093 	146209.3811	 0.03001 	219314.0716	 0.00714 	  21.5399	 0.00043 	  21.5399	 0.00043 	740226.4573	 0.04126 
	 516	146493.0074	 0.03092 	146493.0074	 0.02999 	219739.5111	 0.00713 	  21.5817	 0.00043 	  21.5817	 0.00043 	741662.3961	 0.05331 
	 517	146776.6338	 0.03090 	146776.6338	 0.02998 	220164.9506	 0.00711 	  21.6235	 0.00043 	  21.6235	 0.00043 	743098.3349	 0.05331 
	 518	147060.2601	 0.03088 	147060.2601	 0.02996 	220590.3902	 0.00710 	  21.6653	 0.00043 	  21.6653	 0.00043 	744534.2737	 0.05090 
	 519	147343.8864	 0.03086 	147343.8864	 0.02994 	221015.8297	 0.00709 	  21.7071	 0.00043 	  21.7071	 0.00043 	745970.2125	 0.04849 
	 520	147627.5128	 0.03084 	147627.5128	 0.02992 	221441.2692	 0.00707 	  21.7488	 0.00042 	  21.7488	 0.00043 	747406.1513	 0.04608 
	 521	147911.1391	 0.03082 	147911.1391	 0.02991 	221866.7087	 0.00706 	  21.7906	 0.00042 	  21.7906	 0.00043 	748842.0902	 0.05170 
	 522	148194.7655	 0.03081 	148194.7655	 0.02989 	222292.1482	 0.00705 	  21.8324	 0.00042 	  21.8324	 0.00043 	750278.0290	 0.04528 
	 523	148478.3918	 0.03079 	148478.3918	 0.02987 	222717.5877	 0.00703 	  21.8742	 0.00042 	  21.8742	 0.00043 	751713.9678	 0.04688 
	 524	148762.0182	 0.03077 	148762.0182	 0.02985 	223143.0273	 0.00702 	  21.9160	 0.00042 	  21.9160	 0.00043 	753149.9066	 0.04260 
	 525	149045.6445	 0.03075 	149045.6445	 0.02984 	223568.4668	 0.00701 	  21.9578	 0.00042 	  21.9578	 0.00043 	754585.8454	 0.04742 
	 526	149329.2709	 0.03074 	149329.2709	 0.02982 	223993.9063	 0.00699 	  21.9995	 0.00042 	  21.9995	 0.00043 	756021.7842	 0.03885 
	 527	149612.8972	 0.03072 	149612.8972	 0.02980 	224419.3458	 0.00698 	  22.0413	 0.00042 	  22.0413	 0.00043 	757457.7230	 0.05224 
	 528	149896.5236	 0.03070 	149896.5236	 0.02979 	224844.7853	 0.00697 	  22.0831	 0.00042 	  22.0831	 0.00043 	758893.6618	 0.05090 
	 529	150180.1499	 0.03068 	150180.1499	 0.02977 	225270.2249	 0.00696 	  22.1249	 0.00042 	  22.1249	 0.00043 	760329.6006	 0.05197 
	 530	150463.7762	 0.03067 	150463.7762	 0.02976 	225695.6644	 0.00694 	  22.1667	 0.00042 	  22.1667	 0.00043 	761765.5395	 0.04929 
	 531	150747.4026	 0.03065 	150747.4026	 0.02974 	226121.1039	 0.00693 	  22.2085	 0.00042 	  22.2085	 0.00043 	763201.4783	 0.05063 
	 532	151031.0289	 0.03063 	151031.0289	 0.02972 	226546.5434	 0.00692 	  22.2503	 0.00042 	  22.2503	 0.00043 	764637.4171	 0.04420 
	 533	151314.6553	 0.03062 	151314.6553	 0.02971 	226971.9829	 0.00691 	  22.2920	 0.00042 	  22.2920	 0.00043 	766073.3559	 0.04742 
	 534	151598.2816	 0.03060 	151598.2816	 0.02969 	227397.4224	 0.00690 	  22.3338	 0.00041 	  22.3338	 0.00043 	767509.2947	 0.04340 
	 535	151881.9080	 0.03059 	151881.9080	 0.02968 	227822.8620	 0.00689 	  22.3756	 0.00041 	  22.3756	 0.00043 	768945.2335	 0.04447 
	 536	152165.5343	 0.03057 	152165.5343	 0.02966 	228248.3015	 0.00687 	  22.4174	 0.00041 	  22.4174	 0.00043 	770381.1723	 0.04420 
	 537	152449.1607	 0.03055 	152449.1607	 0.02964 	228673.7410	 0.00686 	  22.4592	 0.00041 	  22.4592	 0.00042 	771817.1111	 0.04929 
	 538	152732.7870	 0.03054 	152732.7870	 0.02963 	229099.1805	 0.00685 	  22.5010	 0.00041 	  22.5010	 0.00042 	773253.0499	 0.04956 
	 539	153016.4134	 0.03052 	153016.4134	 0.02961 	229524.6200	 0.00684 	  22.5427	 0.00041 	  22.5427	 0.00042 	774688.9888	 0.04876 
	 540	153300.0397	 0.03051 	153300.0397	 0.02960 	229950.0596	 0.00683 	  22.5845	 0.00041 	  22.5845	 0.00042 	776124.9276	 0.04956 
	 541	153583.6660	 0.03049 	153583.6660	 0.02958 	230375.4991	 0.00682 	  22.6263	 0.00041 	  22.6263	 0.00042 	777560.8664	 0.05331 
	 542	153867.2924	 0.03047 	153867.2924	 0.02957 	230800.9386	 0.00681 	  22.6681	 0.00041 	  22.6681	 0.00042 	778996.8052	 0.04019 
	 543	154150.9187	 0.03046 	154150.9187	 0.02955 	231226.3781	 0.00680 	  22.7099	 0.00041 	  22.7099	 0.00042 	780432.7440	 0.04956 
	 544	154434.5451	 0.03044 	154434.5451	 0.02954 	231651.8176	 0.00679 	  22.7517	 0.00041 	  22.7517	 0.00042 	781868.6828	 0.05010 
	 545	154718.1714	 0.03043 	154718.1714	 0.02953 	232077.2571	 0.00678 	  22.7935	 0.00041 	  22.7935	 0.00042 	783304.6216	 0.04795 
	 546	155001.7978	 0.03041 	155001.7978	 0.02951 	232502.6967	 0.00677 	  22.8352	 0.00040 	  22.8352	 0.00042 	784740.5604	 0.04903 
	 547	155285.4241	 0.03040 	155285.4241	 0.02950 	232928.1362	 0.00675 	  22.8770	 0.00040 	  22.8770	 0.00042 	786176.4993	 0.04903 
	 548	155569.0505	 0.03038 	155569.0505	 0.02948 	233353.5757	 0.00674 	  22.9188	 0.00040 	  22.9188	 0.00042 	787612.4381	 0.04286 
	 549	155852.6768	 0.03037 	155852.6768	 0.02947 	233779.0152	 0.00673 	  22.9606	 0.00040 	  22.9606	 0.00041 	789048.3769	 0.05037 
	 550	156136.3032	 0.03035 	156136.3032	 0.02945 	234204.4547	 0.00672 	  23.0024	 0.00040 	  23.0024	 0.00041 	790484.3157	 0.04179 
	 551	156419.9295	 0.03034 	156419.9295	 0.02944 	234629.8943	 0.00671 	  23.0442	 0.00040 	  23.0442	 0.00041 	791920.2545	 0.04367 
	 552	156703.5558	 0.03032 	156703.5558	 0.02943 	235055.3338	 0.00670 	  23.0859	 0.00040 	  23.0859	 0.00041 	793356.1933	 0.05278 
	 553	156987.1822	 0.03031 	156987.1822	 0.02941 	235480.7733	 0.00669 	  23.1277	 0.00040 	  23.1277	 0.00041 	794792.1321	 0.04608 
	 554	157270.8085	 0.03029 	157270.8085	 0.02940 	235906.2128	 0.00668 	  23.1695	 0.00040 	  23.1695	 0.00041 	796228.0709	 0.04581 
	 555	157554.4349	 0.03028 	157554.4349	 0.02938 	236331.6523	 0.00668 	  23.2113	 0.00040 	  23.2113	 0.00041 	797664.0097	 0.04822 
	 556	157838.0612	 0.03027 	157838.0612	 0.02937 	236757.0918	 0.00667 	  23.2531	 0.00040 	  23.2531	 0.00041 	799099.9486	 0.04903 
	 557	158121.6876	 0.03025 	158121.6876	 0.02936 	237182.5314	 0.00666 	  23.2949	 0.00040 	  23.2949	 0.00041 	800535.8874	 0.04420 
	 558	158405.3139	 0.03024 	158405.3139	 0.02934 	237607.9709	 0.00665 	  23.3366	 0.00040 	  23.3366	 0.00041 	801971.8262	 0.04581 
	 559	158688.9403	 0.03022 	158688.9403	 0.02933 	238033.4104	 0.00664 	  23.3784	 0.00040 	  23.3784	 0.00041 	803407.7650	 0.04313 
	 560	158972.5666	 0.03021 	158972.5666	 0.02932 	238458.8499	 0.00663 	  23.4202	 0.00040 	  23.4202	 0.00041 	804843.7038	 0.04501 
	 561	159256.1930	 0.03020 	159256.1930	 0.02930 	238884.2894	 0.00662 	  23.4620	 0.00040 	  23.4620	 0.00041 	806279.6426	 0.04072 
	 562	159539.8193	 0.03018 	159539.8193	 0.02929 	239309.7290	 0.00661 	  23.5038	 0.00040 	  23.5038	 0.00041 	807715.5814	 0.05117 
	 563	159823.4456	 0.03017 	159823.4456	 0.02928 	239735.1685	 0.00660 	  23.5456	 0.00040 	  23.5456	 0.00041 	809151.5202	 0.04554 
	 564	160107.0720	 0.03015 	160107.0720	 0.02927 	240160.6080	 0.00659 	  23.5874	 0.00040 	  23.5874	 0.00041 	810587.4590	 0.04447 
	 565	160390.6983	 0.03014 	160390.6983	 0.02925 	240586.0475	 0.00658 	  23.6291	 0.00040 	  23.6291	 0.00040 	812023.3979	 0.04260 
	 566	160674.3247	 0.03013 	160674.3247	 0.02924 	241011.4870	 0.00658 	  23.6709	 0.00040 	  23.6709	 0.00040 	813459.3367	 0.04876 
	 567	160957.9510	 0.03011 	160957.9510	 0.02923 	241436.9265	 0.00657 	  23.7127	 0.00040 	  23.7127	 0.00040 	814895.2755	 0.04233 
	 568	161241.5774	 0.03010 	161241.5774	 0.02922 	241862.3661	 0.00656 	  23.7545	 0.00040 	  23.7545	 0.00040 	816331.2143	 0.04688 
	 569	161525.2037	 0.03009 	161525.2037	 0.02920 	242287.8056	 0.00655 	  23.7963	 0.00040 	  23.7963	 0.00040 	817767.1531	 0.04742 
	 570	161808.8301	 0.03007 	161808.8301	 0.02919 	242713.2451	 0.00654 	  23.8381	 0.00040 	  23.8381	 0.00040 	819203.0919	 0.05117 
	 571	162092.4564	 0.03006 	162092.4564	 0.02918 	243138.6846	 0.00653 	  23.8798	 0.00040 	  23.8798	 0.00040 	820639.0307	 0.04286 
	 572	162376.0828	 0.03005 	162376.0828	 0.02917 	243564.1241	 0.00652 	  23.9216	 0.00040 	  23.9216	 0.00040 	822074.9695	 0.04849 
	 573	162659.7091	 0.03004 	162659.7091	 0.02915 	243989.5637	 0.00652 	  23.9634	 0.00040 	  23.9634	 0.00040 	823510.9083	 0.04260 
	 574	162943.3354	 0.03002 	162943.3354	 0.02914 	244415.0032	 0.00651 	  24.0052	 0.00040 	  24.0052	 0.00040 	824946.8472	 0.04769 
	 575	163226.9618	 0.03001 	163226.9618	 0.02913 	244840.4427	 0.00650 	  24.0470	 0.00040 	  24.0470	 0.00040 	826382.7860	 0.04126 
	 576	163510.5881	 0.03000 	163510.5881	 0.02912 	245265.8822	 0.00649 	  24.0888	 0.00040 	  24.0888	 0.00040 	827818.7248	 0.04367 
	 577	163794.2145	 0.02999 	163794.2145	 0.02911 	245691.3217	 0.00648 	  24.1306	 0.00040 	  24.1306	 0.00040 	829254.6636	 0.04394 
	 578	164077.8408	 0.02997 	164077.8408	 0.02909 	246116.7612	 0.00648 	  24.1723	 0.00040 	  24.1723	 0.00040 	830690.6024	 0.04340 
	 579	164361.4672	 0.02996 	164361.4672	 0.02908 	246542.2008	 0.00647 	  24.2141	 0.00040 	  24.2141	 0.00039 	832126.5412	 0.04581 
	 580	164645.0935	 0.02995 	164645.0935	 0.02907 	246967.6403	 0.00646 	  24.2559	 0.00039 	  24.2559	 0.00039 	833562.4800	 0.04447 
	 581	164928.7199	 0.02994 	164928.7199	 0.02906 	247393.0798	 0.00645 	  24.2977	 0.00039 	  24.2977	 0.00039 	834998.4188	 0.04340 
	 582	165212.3462	 0.02992 	165212.3462	 0.02905 	247818.5193	 0.00645 	  24.3395	 0.00039 	  24.3395	 0.00039 	836434.3577	 0.04715 
	 583	165495.9726	 0.02991 	165495.9726	 0.02904 	248243.9588	 0.00644 	  24.3813	 0.00039 	  24.3813	 0.00039 	837870.2965	 0.04447 
	 584	165779.5989	 0.02990 	165779.5989	 0.02903 	248669.3984	 0.00643 	  24.4230	 0.00039 	  24.4230	 0.00039 	839306.2353	 0.04072 
	 585	166063.2252	 0.02989 	166063.2252	 0.02901 	249094.8379	 0.00642 	  24.4648	 0.00039 	  24.4648	 0.00039 	840742.1741	 0.04474 
	 586	166346.8516	 0.02988 	166346.8516	 0.02900 	249520.2774	 0.00642 	  24.5066	 0.00039 	  24.5066	 0.00039 	842178.1129	 0.04581 
	 587	166630.4779	 0.02986 	166630.4779	 0.02899 	249945.7169	 0.00641 	  24.5484	 0.00039 	  24.5484	 0.00039 	843614.0517	 0.04286 
	 588	166914.1043	 0.02985 	166914.1043	 0.02898 	250371.1564	 0.00640 	  24.5902	 0.00039 	  24.5902	 0.00039 	845049.9905	 0.04420 
	 589	167197.7306	 0.02984 	167197.7306	 0.02897 	250796.5959	 0.00639 	  24.6320	 0.00039 	  24.6320	 0.00039 	846485.9293	 0.03402 
	 590	167481.3570	 0.02983 	167481.3570	 0.02896 	251222.0355	 0.00639 	  24.6738	 0.00039 	  24.6738	 0.00039 	847921.8681	 0.04394 
	 591	167764.9833	 0.02982 	167764.9833	 0.02895 	251647.4750	 0.00638 	  24.7155	 0.00039 	  24.7155	 0.00039 	849357.8070	 0.04769 
	 592	168048.6097	 0.02981 	168048.6097	 0.02894 	252072.9145	 0.00637 	  24.7573	 0.00039 	  24.7573	 0.00039 	850793.7458	 0.04581 
	 593	168332.2360	 0.02979 	168332.2360	 0.02893 	252498.3540	 0.00637 	  24.7991	 0.00038 	  24.7991	 0.00039 	852229.6846	 0.04019 
	 594	168615.8624	 0.02978 	168615.8624	 0.02892 	252923.7935	 0.00636 	  24.8409	 0.00038 	  24.8409	 0.00039 	853665.6234	 0.04608 
	 595	168899.4887	 0.02977 	168899.4887	 0.02891 	253349.2331	 0.00635 	  24.8827	 0.00038 	  24.8827	 0.00039 	855101.5622	 0.04394 
	 596	169183.1150	 0.02976 	169183.1150	 0.02890 	253774.6726	 0.00635 	  24.9245	 0.00038 	  24.9245	 0.00039 	856537.5010	 0.04420 
	 597	169466.7414	 0.02975 	169466.7414	 0.02889 	254200.1121	 0.00634 	  24.9662	 0.00038 	  24.9662	 0.00039 	857973.4398	 0.04688 
	 598	169750.3677	 0.02974 	169750.3677	 0.02887 	254625.5516	 0.00633 	  25.0080	 0.00038 	  25.0080	 0.00039 	859409.3786	 0.04286 
	 599	170033.9941	 0.02973 	170033.9941	 0.02886 	255050.9911	 0.00633 	  25.0498	 0.00038 	  25.0498	 0.00039 	860845.3174	 0.04608 
	 600	170317.6204	 0.02972 	170317.6204	 0.02885 	255476.4306	 0.00632 	  25.0916	 0.00038 	  25.0916	 0.00039 	862281.2563	 0.03724 
	 601	170601.2468	 0.02971 	170601.2468	 0.02884 	255901.8702	 0.00631 	  25.1334	 0.00038 	  25.1334	 0.00039 	863717.1951	 0.04554 
	 602	170884.8731	 0.02970 	170884.8731	 0.02883 	256327.3097	 0.00631 	  25.1752	 0.00038 	  25.1752	 0.00039 	865153.1339	 0.04688 
	 603	171168.4995	 0.02968 	171168.4995	 0.02882 	256752.7492	 0.00630 	  25.2170	 0.00038 	  25.2170	 0.00039 	866589.0727	 0.04394 
	 604	171452.1258	 0.02967 	171452.1258	 0.02881 	257178.1887	 0.00629 	  25.2587	 0.00037 	  25.2587	 0.00039 	868025.0115	 0.04715 
	 605	171735.7522	 0.02966 	171735.7522	 0.02880 	257603.6282	 0.00629 	  25.3005	 0.00037 	  25.3005	 0.00038 	869460.9503	 0.04072 
	 606	172019.3785	 0.02965 	172019.3785	 0.02879 	258029.0678	 0.00628 	  25.3423	 0.00037 	  25.3423	 0.00038 	870896.8891	 0.04501 
	 607	172303.0048	 0.02964 	172303.0048	 0.02878 	258454.5073	 0.00628 	  25.3841	 0.00037 	  25.3841	 0.00038 	872332.8279	 0.04340 
	 608	172586.6312	 0.02963 	172586.6312	 0.02877 	258879.9468	 0.00627 	  25.4259	 0.00037 	  25.4259	 0.00038 	873768.7667	 0.04152 
	 609	172870.2575	 0.02962 	172870.2575	 0.02876 	259305.3863	 0.00626 	  25.4677	 0.00037 	  25.4677	 0.00038 	875204.7056	 0.04715 
	 610	173153.8839	 0.02961 	173153.8839	 0.02875 	259730.8258	 0.00626 	  25.5094	 0.00037 	  25.5094	 0.00038 	876640.6444	 0.04822 
	 611	173437.5102	 0.02960 	173437.5102	 0.02875 	260156.2653	 0.00625 	  25.5512	 0.00037 	  25.5512	 0.00038 	878076.5832	 0.04956 
	 612	173721.1366	 0.02959 	173721.1366	 0.02874 	260581.7049	 0.00625 	  25.5930	 0.00037 	  25.5930	 0.00038 	879512.5220	 0.04661 
	 613	174004.7629	 0.02958 	174004.7629	 0.02873 	261007.1444	 0.00624 	  25.6348	 0.00037 	  25.6348	 0.00038 	880948.4608	 0.04367 
	 614	174288.3893	 0.02957 	174288.3893	 0.02872 	261432.5839	 0.00623 	  25.6766	 0.00037 	  25.6766	 0.00038 	882384.3996	 0.04474 
	 615	174572.0156	 0.02956 	174572.0156	 0.02871 	261858.0234	 0.00623 	  25.7184	 0.00036 	  25.7184	 0.00038 	883820.3384	 0.04260 
	 616	174855.6420	 0.02955 	174855.6420	 0.02870 	262283.4629	 0.00622 	  25.7602	 0.00036 	  25.7602	 0.00038 	885256.2772	 0.03965 
	 617	175139.2683	 0.02954 	175139.2683	 0.02869 	262708.9025	 0.00622 	  25.8019	 0.00036 	  25.8019	 0.00038 	886692.2161	 0.04554 
	 618	175422.8946	 0.02953 	175422.8946	 0.02868 	263134.3420	 0.00621 	  25.8437	 0.00036 	  25.8437	 0.00038 	888128.1549	 0.04152 
	 619	175706.5210	 0.02952 	175706.5210	 0.02867 	263559.7815	 0.00621 	  25.8855	 0.00036 	  25.8855	 0.00038 	889564.0937	 0.03777 
	 620	175990.1473	 0.02951 	175990.1473	 0.02866 	263985.2210	 0.00620 	  25.9273	 0.00036 	  25.9273	 0.00038 	891000.0325	 0.04260 
	 621	176273.7737	 0.02950 	176273.7737	 0.02865 	264410.6605	 0.00619 	  25.9691	 0.00036 	  25.9691	 0.00038 	892435.9713	 0.04286 
	 622	176557.4000	 0.02949 	176557.4000	 0.02864 	264836.1000	 0.00619 	  26.0109	 0.00036 	  26.0109	 0.00038 	893871.9101	 0.04233 
	 623	176841.0264	 0.02948 	176841.0264	 0.02863 	265261.5396	 0.00618 	  26.0526	 0.00036 	  26.0526	 0.00038 	895307.8489	 0.05037 
	 624	177124.6527	 0.02947 	177124.6527	 0.02863 	265686.9791	 0.00618 	  26.0944	 0.00036 	  26.0944	 0.00038 	896743.7877	 0.04501 
	 625	177408.2791	 0.02946 	177408.2791	 0.02862 	266112.4186	 0.00617 	  26.1362	 0.00036 	  26.1362	 0.00038 	898179.7265	 0.04286 
	 626	177691.9054	 0.02945 	177691.9054	 0.02861 	266537.8581	 0.00617 	  26.1780	 0.00036 	  26.1780	 0.00038 	899615.6654	 0.04420 
	 627	177975.5318	 0.02944 	177975.5318	 0.02860 	266963.2976	 0.00616 	  26.2198	 0.00036 	  26.2198	 0.00038 	901051.6042	 0.04233 
	 628	178259.1581	 0.02943 	178259.1581	 0.02859 	267388.7372	 0.00616 	  26.2616	 0.00036 	  26.2616	 0.00038 	902487.5430	 0.04501 
	 629	178542.7844	 0.02942 	178542.7844	 0.02858 	267814.1767	 0.00615 	  26.3033	 0.00036 	  26.3033	 0.00038 	903923.4818	 0.04795 
	 630	178826.4108	 0.02942 	178826.4108	 0.02857 	268239.6162	 0.00615 	  26.3451	 0.00036 	  26.3451	 0.00038 	905359.4206	 0.03965 
	 631	179110.0371	 0.02941 	179110.0371	 0.02856 	268665.0557	 0.00614 	  26.3869	 0.00036 	  26.3869	 0.00038 	906795.3594	 0.04474 
	 632	179393.6635	 0.02940 	179393.6635	 0.02856 	269090.4952	 0.00614 	  26.4287	 0.00036 	  26.4287	 0.00038 	908231.2982	 0.03804 
	 633	179677.2898	 0.02939 	179677.2898	 0.02855 	269515.9347	 0.00613 	  26.4705	 0.00035 	  26.4705	 0.00038 	909667.2370	 0.05037 
	 634	179960.9162	 0.02938 	179960.9162	 0.02854 	269941.3743	 0.00613 	  26.5123	 0.00035 	  26.5123	 0.00038 	911103.1758	 0.04528 
	 635	180244.5425	 0.02937 	180244.5425	 0.02853 	270366.8138	 0.00612 	  26.5541	 0.00035 	  26.5541	 0.00037 	912539.1147	 0.04769 
	 636	180528.1689	 0.02936 	180528.1689	 0.02852 	270792.2533	 0.00612 	  26.5958	 0.00035 	  26.5958	 0.00037 	913975.0535	 0.04929 
	 637	180811.7952	 0.02935 	180811.7952	 0.02851 	271217.6928	 0.00611 	  26.6376	 0.00035 	  26.6376	 0.00037 	915410.9923	 0.04528 
	 638	181095.4216	 0.02934 	181095.4216	 0.02851 	271643.1323	 0.00611 	  26.6794	 0.00035 	  26.6794	 0.00037 	916846.9311	 0.04447 
	 639	181379.0479	 0.02933 	181379.0479	 0.02850 	272068.5718	 0.00610 	  26.7212	 0.00035 	  26.7212	 0.00037 	918282.8699	 0.04099 
	 640	181662.6742	 0.02932 	181662.6742	 0.02849 	272494.0114	 0.00610 	  26.7630	 0.00035 	  26.7630	 0.00037 	919718.8087	 0.03858 
	 641	181946.3006	 0.02932 	181946.3006	 0.02848 	272919.4509	 0.00609 	  26.8048	 0.00035 	  26.8048	 0.00037 	921154.7475	 0.04260 
	 642	182229.9269	 0.02931 	182229.9269	 0.02847 	273344.8904	 0.00609 	  26.8465	 0.00035 	  26.8465	 0.00037 	922590.6863	 0.04340 
	 643	182513.5533	 0.02930 	182513.5533	 0.02847 	273770.3299	 0.00608 	  26.8883	 0.00035 	  26.8883	 0.00037 	924026.6251	 0.03885 
	 644	182797.1796	 0.02929 	182797.1796	 0.02846 	274195.7694	 0.00608 	  26.9301	 0.00035 	  26.9301	 0.00037 	925462.5640	 0.04581 
	 645	183080.8060	 0.02928 	183080.8060	 0.02845 	274621.2090	 0.00607 	  26.9719	 0.00035 	  26.9719	 0.00037 	926898.5028	 0.04286 
	 646	183364.4323	 0.02927 	183364.4323	 0.02844 	275046.6485	 0.00607 	  27.0137	 0.00035 	  27.0137	 0.00037 	928334.4416	 0.04340 
	 647	183648.0587	 0.02926 	183648.0587	 0.02843 	275472.0880	 0.00607 	  27.0555	 0.00035 	  27.0555	 0.00037 	929770.3804	 0.03992 
	 648	183931.6850	 0.02926 	183931.6850	 0.02843 	275897.5275	 0.00606 	  27.0973	 0.00035 	  27.0973	 0.00037 	931206.3192	 0.04126 
	 649	184215.3114	 0.02925 	184215.3114	 0.02842 	276322.9670	 0.00606 	  27.1390	 0.00035 	  27.1390	 0.00037 	932642.2580	 0.04126 
	 650	184498.9377	 0.02924 	184498.9377	 0.02841 	276748.4065	 0.00605 	  27.1808	 0.00035 	  27.1808	 0.00037 	934078.1968	 0.04394 
	 651	184782.5640	 0.02923 	184782.5640	 0.02840 	277173.8461	 0.00605 	  27.2226	 0.00034 	  27.2226	 0.00037 	935514.1356	 0.04367 
	 652	185066.1904	 0.02922 	185066.1904	 0.02839 	277599.2856	 0.00604 	  27.2644	 0.00034 	  27.2644	 0.00037 	936950.0744	 0.03992 
	 653	185349.8167	 0.02921 	185349.8167	 0.02839 	278024.7251	 0.00604 	  27.3062	 0.00034 	  27.3062	 0.00036 	938386.0133	 0.04179 
	 654	185633.4431	 0.02921 	185633.4431	 0.02838 	278450.1646	 0.00604 	  27.3480	 0.00034 	  27.3480	 0.00036 	939821.9521	 0.04019 
	 655	185917.0694	 0.02920 	185917.0694	 0.02837 	278875.6041	 0.00603 	  27.3897	 0.00034 	  27.3897	 0.00036 	941257.8909	 0.04742 
	 656	186200.6958	 0.02919 	186200.6958	 0.02836 	279301.0437	 0.00603 	  27.4315	 0.00034 	  27.4315	 0.00036 	942693.8297	 0.04581 
	 657	186484.3221	 0.02918 	186484.3221	 0.02836 	279726.4832	 0.00602 	  27.4733	 0.00034 	  27.4733	 0.00036 	944129.7685	 0.04019 
	 658	186767.9485	 0.02917 	186767.9485	 0.02835 	280151.9227	 0.00602 	  27.5151	 0.00034 	  27.5151	 0.00036 	945565.7073	 0.04233 
	 659	187051.5748	 0.02917 	187051.5748	 0.02834 	280577.3622	 0.00601 	  27.5569	 0.00034 	  27.5569	 0.00036 	947001.6461	 0.04608 
	 660	187335.2012	 0.02916 	187335.2012	 0.02834 	281002.8017	 0.00601 	  27.5987	 0.00034 	  27.5987	 0.00036 	948437.5849	 0.04260 
	 661	187618.8275	 0.02915 	187618.8275	 0.02833 	281428.2412	 0.00601 	  27.6405	 0.00034 	  27.6405	 0.00036 	949873.5238	 0.04554 
	 662	187902.4538	 0.02914 	187902.4538	 0.02832 	281853.6808	 0.00600 	  27.6822	 0.00034 	  27.6822	 0.00036 	951309.4626	 0.03724 
	 663	188186.0802	 0.02913 	188186.0802	 0.02831 	282279.1203	 0.00600 	  27.7240	 0.00034 	  27.7240	 0.00036 	952745.4014	 0.03885 
	 664	188469.7065	 0.02913 	188469.7065	 0.02831 	282704.5598	 0.00599 	  27.7658	 0.00034 	  27.7658	 0.00036 	954181.3402	 0.04420 
	 665	188753.3329	 0.02912 	188753.3329	 0.02830 	283129.9993	 0.00599 	  27.8076	 0.00034 	  27.8076	 0.00036 	955617.2790	 0.03081 
	 666	189036.9592	 0.02911 	189036.9592	 0.02829 	283555.4388	 0.00599 	  27.8494	 0.00034 	  27.8494	 0.00036 	957053.2178	 0.03938 
	 667	189320.5856	 0.02910 	189320.5856	 0.02828 	283980.8784	 0.00598 	  27.8912	 0.00034 	  27.8912	 0.00036 	958489.1566	 0.04206 
	 668	189604.2119	 0.02910 	189604.2119	 0.02828 	284406.3179	 0.00598 	  27.9329	 0.00034 	  27.9329	 0.00036 	959925.0954	 0.03724 
	 669	189887.8383	 0.02909 	189887.8383	 0.02827 	284831.7574	 0.00597 	  27.9747	 0.00034 	  27.9747	 0.00036 	961361.0342	 0.04286 
	 670	190171.4646	 0.02908 	190171.4646	 0.02826 	285257.1969	 0.00597 	  28.0165	 0.00034 	  28.0165	 0.00036 	962796.9731	 0.04233 
	 671	190455.0910	 0.02907 	190455.0910	 0.02826 	285682.6364	 0.00597 	  28.0583	 0.00034 	  28.0583	 0.00036 	964232.9119	 0.04661 
	 672	190738.7173	 0.02907 	190738.7173	 0.02825 	286108.0759	 0.00596 	  28.1001	 0.00034 	  28.1001	 0.00036 	965668.8507	 0.03670 
	 673	191022.3436	 0.02906 	191022.3436	 0.02824 	286533.5155	 0.00596 	  28.1419	 0.00033 	  28.1419	 0.00036 	967104.7895	 0.03617 
	 674	191305.9700	 0.02905 	191305.9700	 0.02824 	286958.9550	 0.00596 	  28.1837	 0.00033 	  28.1837	 0.00036 	968540.7283	 0.03858 
	 675	191589.5963	 0.02904 	191589.5963	 0.02823 	287384.3945	 0.00595 	  28.2254	 0.00033 	  28.2254	 0.00036 	969976.6671	 0.04635 
	 676	191873.2227	 0.02904 	191873.2227	 0.02822 	287809.8340	 0.00595 	  28.2672	 0.00033 	  28.2672	 0.00036 	971412.6059	 0.04179 
	 677	192156.8490	 0.02903 	192156.8490	 0.02822 	288235.2735	 0.00594 	  28.3090	 0.00033 	  28.3090	 0.00036 	972848.5447	 0.03885 
	 678	192440.4754	 0.02902 	192440.4754	 0.02821 	288660.7131	 0.00594 	  28.3508	 0.00033 	  28.3508	 0.00036 	974284.4835	 0.04019 
	 679	192724.1017	 0.02901 	192724.1017	 0.02820 	289086.1526	 0.00594 	  28.3926	 0.00033 	  28.3926	 0.00035 	975720.4224	 0.04286 
	 680	193007.7281	 0.02901 	193007.7281	 0.02820 	289511.5921	 0.00593 	  28.4344	 0.00033 	  28.4344	 0.00035 	977156.3612	 0.03965 
	 681	193291.3544	 0.02900 	193291.3544	 0.02819 	289937.0316	 0.00593 	  28.4761	 0.00033 	  28.4761	 0.00035 	978592.3000	 0.04260 
	 682	193574.9808	 0.02899 	193574.9808	 0.02818 	290362.4711	 0.00593 	  28.5179	 0.00033 	  28.5179	 0.00035 	980028.2388	 0.04126 
	 683	193858.6071	 0.02899 	193858.6071	 0.02818 	290787.9106	 0.00592 	  28.5597	 0.00033 	  28.5597	 0.00035 	981464.1776	 0.03724 
	 684	194142.2334	 0.02898 	194142.2334	 0.02817 	291213.3502	 0.00592 	  28.6015	 0.00033 	  28.6015	 0.00035 	982900.1164	 0.03911 
	 685	194425.8598	 0.02897 	194425.8598	 0.02816 	291638.7897	 0.00592 	  28.6433	 0.00033 	  28.6433	 0.00035 	984336.0552	 0.03911 
	 686	194709.4861	 0.02896 	194709.4861	 0.02816 	292064.2292	 0.00591 	  28.6851	 0.00033 	  28.6851	 0.00035 	985771.9940	 0.03885 
	 687	194993.1125	 0.02896 	194993.1125	 0.02815 	292489.6687	 0.00591 	  28.7269	 0.00033 	  28.7269	 0.00035 	987207.9328	 0.04233 
	 688	195276.7388	 0.02895 	195276.7388	 0.02814 	292915.1082	 0.00591 	  28.7686	 0.00033 	  28.7686	 0.00035 	988643.8717	 0.03885 
	 689	195560.3652	 0.02894 	195560.3652	 0.02814 	293340.5478	 0.00590 	  28.8104	 0.00033 	  28.8104	 0.00035 	990079.8105	 0.03670 
	 690	195843.9915	 0.02894 	195843.9915	 0.02813 	293765.9873	 0.00590 	  28.8522	 0.00033 	  28.8522	 0.00035 	991515.7493	 0.04099 
	 691	196127.6179	 0.02893 	196127.6179	 0.02812 	294191.4268	 0.00590 	  28.8940	 0.00033 	  28.8940	 0.00035 	992951.6881	 0.04313 
	 692	196411.2442	 0.02892 	196411.2442	 0.02812 	294616.8663	 0.00589 	  28.9358	 0.00033 	  28.9358	 0.00035 	994387.6269	 0.03992 
	 693	196694.8706	 0.02892 	196694.8706	 0.02811 	295042.3058	 0.00589 	  28.9776	 0.00033 	  28.9776	 0.00035 	995823.5657	 0.03885 
	 694	196978.4969	 0.02891 	196978.4969	 0.02811 	295467.7453	 0.00589 	  29.0193	 0.00033 	  29.0193	 0.00035 	997259.5045	 0.03831 
	 695	197262.1232	 0.02890 	197262.1232	 0.02810 	295893.1849	 0.00588 	  29.0611	 0.00032 	  29.0611	 0.00035 	998695.4433	 0.03938 
	 696	197545.7496	 0.02890 	197545.7496	 0.02809 	296318.6244	 0.00588 	  29.1029	 0.00032 	  29.1029	 0.00034 	1000131.3822	 0.04715 
	 697	197829.3759	 0.02889 	197829.3759	 0.02809 	296744.0639	 0.00588 	  29.1447	 0.00032 	  29.1447	 0.00034 	1001567.3210	 0.04099 
	 698	198113.0023	 0.02888 	198113.0023	 0.02808 	297169.5034	 0.00587 	  29.1865	 0.00032 	  29.1865	 0.00034 	1003003.2598	 0.03831 
	 699	198396.6286	 0.02888 	198396.6286	 0.02808 	297594.9429	 0.00587 	  29.2283	 0.00032 	  29.2283	 0.00034 	1004439.1986	 0.04233 
	 700	198680.2550	 0.02887 	198680.2550	 0.02807 	298020.3825	 0.00587 	  29.2700	 0.00032 	  29.2700	 0.00034 	1005875.1374	 0.04045 
	 701	198963.8813	 0.02886 	198963.8813	 0.02806 	298445.8220	 0.00586 	  29.3118	 0.00032 	  29.3118	 0.00034 	1007311.0762	 0.04260 
	 702	199247.5077	 0.02886 	199247.5077	 0.02806 	298871.2615	 0.00586 	  29.3536	 0.00032 	  29.3536	 0.00034 	1008747.0150	 0.04179 
	 703	199531.1340	 0.02885 	199531.1340	 0.02805 	299296.7010	 0.00586 	  29.3954	 0.00032 	  29.3954	 0.00034 	1010182.9538	 0.04126 
	 704	199814.7604	 0.02884 	199814.7604	 0.02805 	299722.1405	 0.00585 	  29.4372	 0.00032 	  29.4372	 0.00034 	1011618.8926	 0.04179 
	 705	200098.3867	 0.02884 	200098.3867	 0.02804 	300147.5800	 0.00585 	  29.4790	 0.00032 	  29.4790	 0.00034 	1013054.8315	 0.04367 
	 706	200382.0130	 0.02883 	200382.0130	 0.02803 	300573.0196	 0.00585 	  29.5208	 0.00032 	  29.5208	 0.00034 	1014490.7703	 0.03885 
	 707	200665.6394	 0.02883 	200665.6394	 0.02803 	300998.4591	 0.00585 	  29.5625	 0.00032 	  29.5625	 0.00034 	1015926.7091	 0.03911 
	 708	200949.2657	 0.02882 	200949.2657	 0.02802 	301423.8986	 0.00584 	  29.6043	 0.00032 	  29.6043	 0.00034 	1017362.6479	 0.03831 
	 709	201232.8921	 0.02881 	201232.8921	 0.02802 	301849.3381	 0.00584 	  29.6461	 0.00032 	  29.6461	 0.00034 	1018798.5867	 0.04635 
	 710	201516.5184	 0.02881 	201516.5184	 0.02801 	302274.7776	 0.00584 	  29.6879	 0.00032 	  29.6879	 0.00034 	1020234.5255	 0.04608 
	 711	201800.1448	 0.02880 	201800.1448	 0.02800 	302700.2172	 0.00583 	  29.7297	 0.00032 	  29.7297	 0.00034 	1021670.4643	 0.03911 
	 712	202083.7711	 0.02879 	202083.7711	 0.02800 	303125.6567	 0.00583 	  29.7715	 0.00032 	  29.7715	 0.00034 	1023106.4031	 0.04769 
	 713	202367.3975	 0.02879 	202367.3975	 0.02799 	303551.0962	 0.00583 	  29.8132	 0.00032 	  29.8132	 0.00034 	1024542.3419	 0.04528 
	 714	202651.0238	 0.02878 	202651.0238	 0.02799 	303976.5357	 0.00583 	  29.8550	 0.00032 	  29.8550	 0.00034 	1025978.2808	 0.03590 
	 715	202934.6502	 0.02878 	202934.6502	 0.02798 	304401.9752	 0.00582 	  29.8968	 0.00031 	  29.8968	 0.00034 	1027414.2196	 0.04099 
	 716	203218.2765	 0.02877 	203218.2765	 0.02798 	304827.4147	 0.00582 	  29.9386	 0.00031 	  29.9386	 0.00034 	1028850.1584	 0.03483 
	 717	203501.9028	 0.02876 	203501.9028	 0.02797 	305252.8543	 0.00582 	  29.9804	 0.00031 	  29.9804	 0.00034 	1030286.0972	 0.03697 
	 718	203785.5292	 0.02876 	203785.5292	 0.02796 	305678.2938	 0.00581 	  30.0222	 0.00031 	  30.0222	 0.00034 	1031722.0360	 0.04447 
	 719	204069.1555	 0.02875 	204069.1555	 0.02796 	306103.7333	 0.00581 	  30.0640	 0.00031 	  30.0640	 0.00033 	1033157.9748	 0.03456 
	 720	204352.7819	 0.02875 	204352.7819	 0.02795 	306529.1728	 0.00581 	  30.1057	 0.00031 	  30.1057	 0.00033 	1034593.9136	 0.04126 
	 721	204636.4082	 0.02874 	204636.4082	 0.02795 	306954.6123	 0.00581 	  30.1475	 0.00031 	  30.1475	 0.00033 	1036029.8524	 0.04072 
	 722	204920.0346	 0.02873 	204920.0346	 0.02794 	307380.0519	 0.00580 	  30.1893	 0.00031 	  30.1893	 0.00033 	1037465.7912	 0.04126 
	 723	205203.6609	 0.02873 	205203.6609	 0.02794 	307805.4914	 0.00580 	  30.2311	 0.00031 	  30.2311	 0.00033 	1038901.7301	 0.03697 
	 724	205487.2873	 0.02872 	205487.2873	 0.02793 	308230.9309	 0.00580 	  30.2729	 0.00031 	  30.2729	 0.00033 	1040337.6689	 0.04367 
	 725	205770.9136	 0.02872 	205770.9136	 0.02793 	308656.3704	 0.00580 	  30.3147	 0.00031 	  30.3147	 0.00033 	1041773.6077	 0.04019 
	 726	206054.5400	 0.02871 	206054.5400	 0.02792 	309081.8099	 0.00579 	  30.3564	 0.00031 	  30.3564	 0.00033 	1043209.5465	 0.04260 
	 727	206338.1663	 0.02870 	206338.1663	 0.02792 	309507.2494	 0.00579 	  30.3982	 0.00031 	  30.3982	 0.00033 	1044645.4853	 0.03858 
	 728	206621.7926	 0.02870 	206621.7926	 0.02791 	309932.6890	 0.00579 	  30.4400	 0.00031 	  30.4400	 0.00033 	1046081.4241	 0.03724 
	 729	206905.4190	 0.02869 	206905.4190	 0.02790 	310358.1285	 0.00579 	  30.4818	 0.00031 	  30.4818	 0.00033 	1047517.3629	 0.04099 
	 730	207189.0453	 0.02869 	207189.0453	 0.02790 	310783.5680	 0.00578 	  30.5236	 0.00031 	  30.5236	 0.00033 	1048953.3017	 0.04099 
	 731	207472.6717	 0.02868 	207472.6717	 0.02789 	311209.0075	 0.00578 	  30.5654	 0.00031 	  30.5654	 0.00033 	1050389.2406	 0.03563 
	 732	207756.2980	 0.02868 	207756.2980	 0.02789 	311634.4470	 0.00578 	  30.6072	 0.00031 	  30.6072	 0.00033 	1051825.1794	 0.04126 
	 733	208039.9244	 0.02867 	208039.9244	 0.02788 	312059.8866	 0.00577 	  30.6489	 0.00031 	  30.6489	 0.00033 	1053261.1182	 0.03965 
	 734	208323.5507	 0.02866 	208323.5507	 0.02788 	312485.3261	 0.00577 	  30.6907	 0.00031 	  30.6907	 0.00033 	1054697.0570	 0.03215 
	 735	208607.1771	 0.02866 	208607.1771	 0.02787 	312910.7656	 0.00577 	  30.7325	 0.00031 	  30.7325	 0.00033 	1056132.9958	 0.03831 
	 736	208890.8034	 0.02865 	208890.8034	 0.02787 	313336.2051	 0.00577 	  30.7743	 0.00031 	  30.7743	 0.00033 	1057568.9346	 0.04340 
	 737	209174.4298	 0.02865 	209174.4298	 0.02786 	313761.6446	 0.00576 	  30.8161	 0.00031 	  30.8161	 0.00033 	1059004.8734	 0.03590 
	 738	209458.0561	 0.02864 	209458.0561	 0.02786 	314187.0841	 0.00576 	  30.8579	 0.00031 	  30.8579	 0.00033 	1060440.8122	 0.03831 
	 739	209741.6824	 0.02864 	209741.6824	 0.02785 	314612.5237	 0.00576 	  30.8996	 0.00030 	  30.8996	 0.00033 	1061876.7510	 0.03751 
	 740	210025.3088	 0.02863 	210025.3088	 0.02785 	315037.9632	 0.00576 	  30.9414	 0.00030 	  30.9414	 0.00033 	1063312.6899	 0.03643 
	 741	210308.9351	 0.02863 	210308.9351	 0.02784 	315463.4027	 0.00576 	  30.9832	 0.00030 	  30.9832	 0.00033 	1064748.6287	 0.03831 
	 742	210592.5615	 0.02862 	210592.5615	 0.02784 	315888.8422	 0.00575 	  31.0250	 0.00030 	  31.0250	 0.00033 	1066184.5675	 0.04019 
	 743	210876.1878	 0.02861 	210876.1878	 0.02783 	316314.2817	 0.00575 	  31.0668	 0.00030 	  31.0668	 0.00032 	1067620.5063	 0.03429 
	 744	211159.8142	 0.02861 	211159.8142	 0.02783 	316739.7213	 0.00575 	  31.1086	 0.00030 	  31.1086	 0.00032 	1069056.4451	 0.04447 
	 745	211443.4405	 0.02860 	211443.4405	 0.02782 	317165.1608	 0.00575 	  31.1504	 0.00030 	  31.1504	 0.00032 	1070492.3839	 0.04474 
	 746	211727.0669	 0.02860 	211727.0669	 0.02782 	317590.6003	 0.00574 	  31.1921	 0.00030 	  31.1921	 0.00032 	1071928.3227	 0.04286 
	 747	212010.6932	 0.02859 	212010.6932	 0.02781 	318016.0398	 0.00574 	  31.2339	 0.00030 	  31.2339	 0.00032 	1073364.2615	 0.04501 
	 748	212294.3196	 0.02859 	212294.3196	 0.02781 	318441.4793	 0.00574 	  31.2757	 0.00030 	  31.2757	 0.00032 	1074800.2003	 0.04179 
	 749	212577.9459	 0.02858 	212577.9459	 0.02780 	318866.9188	 0.00574 	  31.3175	 0.00030 	  31.3175	 0.00032 	1076236.1392	 0.04099 
	 750	212861.5722	 0.02858 	212861.5722	 0.02780 	319292.3584	 0.00573 	  31.3593	 0.00030 	  31.3593	 0.00032 	1077672.0780	 0.04474 
	 751	213145.1986	 0.02857 	213145.1986	 0.02779 	319717.7979	 0.00573 	  31.4011	 0.00030 	  31.4011	 0.00032 	1079108.0168	 0.03831 
	 752	213428.8249	 0.02857 	213428.8249	 0.02779 	320143.2374	 0.00573 	  31.4428	 0.00030 	  31.4428	 0.00032 	1080543.9556	 0.04152 
	 753	213712.4513	 0.02856 	213712.4513	 0.02778 	320568.6769	 0.00573 	  31.4846	 0.00030 	  31.4846	 0.00032 	1081979.8944	 0.04099 
	 754	213996.0776	 0.02856 	213996.0776	 0.02778 	320994.1164	 0.00573 	  31.5264	 0.00030 	  31.5264	 0.00032 	1083415.8332	 0.04233 
	 755	214279.7040	 0.02855 	214279.7040	 0.02777 	321419.5560	 0.00572 	  31.5682	 0.00030 	  31.5682	 0.00032 	1084851.7720	 0.04179 
	 756	214563.3303	 0.02855 	214563.3303	 0.02777 	321844.9955	 0.00572 	  31.6100	 0.00030 	  31.6100	 0.00032 	1086287.7108	 0.03804 
	 757	214846.9567	 0.02854 	214846.9567	 0.02776 	322270.4350	 0.00572 	  31.6518	 0.00030 	  31.6518	 0.00032 	1087723.6496	 0.03670 
	 758	215130.5830	 0.02854 	215130.5830	 0.02776 	322695.8745	 0.00572 	  31.6936	 0.00030 	  31.6936	 0.00032 	1089159.5885	 0.04233 
	 759	215414.2094	 0.02853 	215414.2094	 0.02775 	323121.3140	 0.00571 	  31.7353	 0.00030 	  31.7353	 0.00032 	1090595.5273	 0.04313 
	 760	215697.8357	 0.02853 	215697.8357	 0.02775 	323546.7535	 0.00571 	  31.7771	 0.00030 	  31.7771	 0.00032 	1092031.4661	 0.04045 
	 761	215981.4620	 0.02852 	215981.4620	 0.02775 	323972.1931	 0.00571 	  31.8189	 0.00030 	  31.8189	 0.00032 	1093467.4049	 0.03509 
	 762	216265.0884	 0.02852 	216265.0884	 0.02774 	324397.6326	 0.00571 	  31.8607	 0.00030 	  31.8607	 0.00032 	1094903.3437	 0.03858 
	 763	216548.7147	 0.02851 	216548.7147	 0.02774 	324823.0721	 0.00571 	  31.9025	 0.00030 	  31.9025	 0.00032 	1096339.2825	 0.04099 
	 764	216832.3411	 0.02851 	216832.3411	 0.02773 	325248.5116	 0.00570 	  31.9443	 0.00030 	  31.9443	 0.00032 	1097775.2213	 0.04260 
	 765	217115.9674	 0.02850 	217115.9674	 0.02773 	325673.9511	 0.00570 	  31.9860	 0.00030 	  31.9860	 0.00032 	1099211.1601	 0.04394 
	 766	217399.5938	 0.02850 	217399.5938	 0.02772 	326099.3907	 0.00570 	  32.0278	 0.00029 	  32.0278	 0.00032 	1100647.0990	 0.03751 
	 767	217683.2201	 0.02849 	217683.2201	 0.02772 	326524.8302	 0.00570 	  32.0696	 0.00029 	  32.0696	 0.00032 	1102083.0378	 0.03858 
	 768	217966.8465	 0.02849 	217966.8465	 0.02771 	326950.2697	 0.00570 	  32.1114	 0.00029 	  32.1114	 0.00032 	1103518.9766	 0.04019 
	 769	218250.4728	 0.02848 	218250.4728	 0.02771 	327375.7092	 0.00569 	  32.1532	 0.00029 	  32.1532	 0.00032 	1104954.9154	 0.03563 
	 770	218534.0992	 0.02848 	218534.0992	 0.02770 	327801.1487	 0.00569 	  32.1950	 0.00029 	  32.1950	 0.00032 	1106390.8542	 0.04152 
	 771	218817.7255	 0.02847 	218817.7255	 0.02770 	328226.5882	 0.00569 	  32.2367	 0.00029 	  32.2367	 0.00032 	1107826.7930	 0.03885 
	 772	219101.3518	 0.02847 	219101.3518	 0.02770 	328652.0278	 0.00569 	  32.2785	 0.00029 	  32.2785	 0.00032 	1109262.7318	 0.04126 
	 773	219384.9782	 0.02846 	219384.9782	 0.02769 	329077.4673	 0.00569 	  32.3203	 0.00029 	  32.3203	 0.00031 	1110698.6706	 0.03831 
	 774	219668.6045	 0.02846 	219668.6045	 0.02769 	329502.9068	 0.00568 	  32.3621	 0.00029 	  32.3621	 0.00031 	1112134.6094	 0.04795 
	 775	219952.2309	 0.02845 	219952.2309	 0.02768 	329928.3463	 0.00568 	  32.4039	 0.00029 	  32.4039	 0.00031 	1113570.5483	 0.03697 
	 776	220235.8572	 0.02845 	220235.8572	 0.02768 	330353.7858	 0.00568 	  32.4457	 0.00029 	  32.4457	 0.00031 	1115006.4871	 0.03938 
	 777	220519.4836	 0.02844 	220519.4836	 0.02767 	330779.2254	 0.00568 	  32.4875	 0.00029 	  32.4875	 0.00031 	1116442.4259	 0.03804 
	 778	220803.1099	 0.02844 	220803.1099	 0.02767 	331204.6649	 0.00568 	  32.5292	 0.00029 	  32.5292	 0.00031 	1117878.3647	 0.04554 
	 779	221086.7363	 0.02843 	221086.7363	 0.02766 	331630.1044	 0.00567 	  32.5710	 0.00029 	  32.5710	 0.00031 	1119314.3035	 0.03885 
	 780	221370.3626	 0.02843 	221370.3626	 0.02766 	332055.5439	 0.00567 	  32.6128	 0.00029 	  32.6128	 0.00031 	1120750.2423	 0.03858 
	 781	221653.9890	 0.02842 	221653.9890	 0.02766 	332480.9834	 0.00567 	  32.6546	 0.00029 	  32.6546	 0.00031 	1122186.1811	 0.04233 
	 782	221937.6153	 0.02842 	221937.6153	 0.02765 	332906.4229	 0.00567 	  32.6964	 0.00029 	  32.6964	 0.00031 	1123622.1199	 0.03161 
	 783	222221.2416	 0.02842 	222221.2416	 0.02765 	333331.8625	 0.00567 	  32.7382	 0.00029 	  32.7382	 0.00031 	1125058.0587	 0.04099 
	 784	222504.8680	 0.02841 	222504.8680	 0.02764 	333757.3020	 0.00566 	  32.7799	 0.00029 	  32.7799	 0.00031 	1126493.9976	 0.04206 
	 785	222788.4943	 0.02841 	222788.4943	 0.02764 	334182.7415	 0.00566 	  32.8217	 0.00029 	  32.8217	 0.00031 	1127929.9364	 0.03643 
	 786	223072.1207	 0.02840 	223072.1207	 0.02763 	334608.1810	 0.00566 	  32.8635	 0.00029 	  32.8635	 0.00030 	1129365.8752	 0.03804 
	 787	223355.7470	 0.02840 	223355.7470	 0.02763 	335033.6205	 0.00566 	  32.9053	 0.00029 	  32.9053	 0.00030 	1130801.8140	 0.03536 
	 788	223639.3734	 0.02839 	223639.3734	 0.02763 	335459.0601	 0.00566 	  32.9471	 0.00029 	  32.9471	 0.00030 	1132237.7528	 0.04126 
	 789	223922.9997	 0.02839 	223922.9997	 0.02762 	335884.4996	 0.00566 	  32.9889	 0.00029 	  32.9889	 0.00030 	1133673.6916	 0.03027 
	 790	224206.6261	 0.02838 	224206.6261	 0.02762 	336309.9391	 0.00565 	  33.0307	 0.00029 	  33.0307	 0.00030 	1135109.6304	 0.04447 
	 791	224490.2524	 0.02838 	224490.2524	 0.02761 	336735.3786	 0.00565 	  33.0724	 0.00029 	  33.0724	 0.00030 	1136545.5692	 0.04019 
	 792	224773.8788	 0.02837 	224773.8788	 0.02761 	337160.8181	 0.00565 	  33.1142	 0.00029 	  33.1142	 0.00030 	1137981.5080	 0.03697 
	 793	225057.5051	 0.02837 	225057.5051	 0.02761 	337586.2576	 0.00565 	  33.1560	 0.00029 	  33.1560	 0.00030 	1139417.4469	 0.03831 
	 794	225341.1314	 0.02837 	225341.1314	 0.02760 	338011.6972	 0.00565 	  33.1978	 0.00029 	  33.1978	 0.00030 	1140853.3857	 0.03617 
	 795	225624.7578	 0.02836 	225624.7578	 0.02760 	338437.1367	 0.00564 	  33.2396	 0.00029 	  33.2396	 0.00030 	1142289.3245	 0.04045 
	 796	225908.3841	 0.02836 	225908.3841	 0.02759 	338862.5762	 0.00564 	  33.2814	 0.00029 	  33.2814	 0.00030 	1143725.2633	 0.03483 
	 797	226192.0105	 0.02835 	226192.0105	 0.02759 	339288.0157	 0.00564 	  33.3231	 0.00029 	  33.3231	 0.00030 	1145161.2021	 0.03563 
	 798	226475.6368	 0.02835 	226475.6368	 0.02758 	339713.4552	 0.00564 	  33.3649	 0.00029 	  33.3649	 0.00030 	1146597.1409	 0.03509 
	 799	226759.2632	 0.02834 	226759.2632	 0.02758 	340138.8948	 0.00564 	  33.4067	 0.00028 	  33.4067	 0.00030 	1148033.0797	 0.04019 
	 800	227042.8895	 0.02834 	227042.8895	 0.02758 	340564.3343	 0.00564 	  33.4485	 0.00028 	  33.4485	 0.00030 	1149469.0185	 0.03938 
	 801	227326.5159	 0.02834 	227326.5159	 0.02757 	340989.7738	 0.00563 	  33.4903	 0.00028 	  33.4903	 0.00030 	1150904.9574	 0.04045 
	 802	227610.1422	 0.02833 	227610.1422	 0.02757 	341415.2133	 0.00563 	  33.5321	 0.00028 	  33.5321	 0.00030 	1152340.8962	 0.03777 
	 803	227893.7685	 0.02833 	227893.7685	 0.02756 	341840.6528	 0.00563 	  33.5739	 0.00028 	  33.5739	 0.00030 	1153776.8350	 0.03376 
	 804	228177.3949	 0.02832 	228177.3949	 0.02756 	342266.0923	 0.00563 	  33.6156	 0.00028 	  33.6156	 0.00030 	1155212.7738	 0.04179 
	 805	228461.0212	 0.02832 	228461.0212	 0.02756 	342691.5319	 0.00563 	  33.6574	 0.00028 	  33.6574	 0.00030 	1156648.7126	 0.04072 
	 806	228744.6476	 0.02831 	228744.6476	 0.02755 	343116.9714	 0.00563 	  33.6992	 0.00028 	  33.6992	 0.00030 	1158084.6514	 0.03911 
	 807	229028.2739	 0.02831 	229028.2739	 0.02755 	343542.4109	 0.00562 	  33.7410	 0.00028 	  33.7410	 0.00030 	1159520.5902	 0.02867 
	 808	229311.9003	 0.02831 	229311.9003	 0.02755 	343967.8504	 0.00562 	  33.7828	 0.00028 	  33.7828	 0.00030 	1160956.5290	 0.03563 
	 809	229595.5266	 0.02830 	229595.5266	 0.02754 	344393.2899	 0.00562 	  33.8246	 0.00028 	  33.8246	 0.00029 	1162392.4678	 0.03831 
	 810	229879.1530	 0.02830 	229879.1530	 0.02754 	344818.7295	 0.00562 	  33.8663	 0.00028 	  33.8663	 0.00029 	1163828.4067	 0.04019 
	 811	230162.7793	 0.02829 	230162.7793	 0.02753 	345244.1690	 0.00562 	  33.9081	 0.00028 	  33.9081	 0.00029 	1165264.3455	 0.03724 
	 812	230446.4057	 0.02829 	230446.4057	 0.02753 	345669.6085	 0.00562 	  33.9499	 0.00028 	  33.9499	 0.00029 	1166700.2843	 0.04233 
	 813	230730.0320	 0.02829 	230730.0320	 0.02753 	346095.0480	 0.00561 	  33.9917	 0.00028 	  33.9917	 0.00029 	1168136.2231	 0.03938 
	 814	231013.6583	 0.02828 	231013.6583	 0.02752 	346520.4875	 0.00561 	  34.0335	 0.00028 	  34.0335	 0.00029 	1169572.1619	 0.03938 
	 815	231297.2847	 0.02828 	231297.2847	 0.02752 	346945.9270	 0.00561 	  34.0753	 0.00028 	  34.0753	 0.00029 	1171008.1007	 0.03590 
	 816	231580.9110	 0.02827 	231580.9110	 0.02751 	347371.3666	 0.00561 	  34.1171	 0.00028 	  34.1171	 0.00029 	1172444.0395	 0.03697 
	 817	231864.5374	 0.02827 	231864.5374	 0.02751 	347796.8061	 0.00561 	  34.1588	 0.00028 	  34.1588	 0.00029 	1173879.9783	 0.03643 
	 818	232148.1637	 0.02827 	232148.1637	 0.02751 	348222.2456	 0.00561 	  34.2006	 0.00028 	  34.2006	 0.00029 	1175315.9171	 0.03643 
	 819	232431.7901	 0.02826 	232431.7901	 0.02750 	348647.6851	 0.00560 	  34.2424	 0.00028 	  34.2424	 0.00029 	1176751.8560	 0.03617 
	 820	232715.4164	 0.02826 	232715.4164	 0.02750 	349073.1246	 0.00560 	  34.2842	 0.00028 	  34.2842	 0.00029 	1178187.7948	 0.03563 
	 821	232999.0428	 0.02825 	232999.0428	 0.02750 	349498.5642	 0.00560 	  34.3260	 0.00028 	  34.3260	 0.00029 	1179623.7336	 0.03643 
	 822	233282.6691	 0.02825 	233282.6691	 0.02749 	349924.0037	 0.00560 	  34.3678	 0.00028 	  34.3678	 0.00029 	1181059.6724	 0.03697 
	 823	233566.2955	 0.02825 	233566.2955	 0.02749 	350349.4432	 0.00560 	  34.4095	 0.00028 	  34.4095	 0.00029 	1182495.6112	 0.03804 
	 824	233849.9218	 0.02824 	233849.9218	 0.02748 	350774.8827	 0.00560 	  34.4513	 0.00028 	  34.4513	 0.00029 	1183931.5500	 0.03456 
	 825	234133.5481	 0.02824 	234133.5481	 0.02748 	351200.3222	 0.00560 	  34.4931	 0.00028 	  34.4931	 0.00029 	1185367.4888	 0.04072 
	 826	234417.1745	 0.02823 	234417.1745	 0.02748 	351625.7617	 0.00559 	  34.5349	 0.00027 	  34.5349	 0.00029 	1186803.4276	 0.03456 
	 827	234700.8008	 0.02823 	234700.8008	 0.02747 	352051.2013	 0.00559 	  34.5767	 0.00027 	  34.5767	 0.00029 	1188239.3664	 0.03911 
	 828	234984.4272	 0.02823 	234984.4272	 0.02747 	352476.6408	 0.00559 	  34.6185	 0.00027 	  34.6185	 0.00029 	1189675.3053	 0.03938 
	 829	235268.0535	 0.02822 	235268.0535	 0.02747 	352902.0803	 0.00559 	  34.6603	 0.00027 	  34.6603	 0.00029 	1191111.2441	 0.03483 
	 830	235551.6799	 0.02822 	235551.6799	 0.02746 	353327.5198	 0.00559 	  34.7020	 0.00027 	  34.7020	 0.00029 	1192547.1829	 0.03456 
	 831	235835.3062	 0.02821 	235835.3062	 0.02746 	353752.9593	 0.00559 	  34.7438	 0.00027 	  34.7438	 0.00029 	1193983.1217	 0.03777 
	 832	236118.9326	 0.02821 	236118.9326	 0.02746 	354178.3989	 0.00559 	  34.7856	 0.00027 	  34.7856	 0.00029 	1195419.0605	 0.03885 
	 833	236402.5589	 0.02821 	236402.5589	 0.02745 	354603.8384	 0.00558 	  34.8274	 0.00027 	  34.8274	 0.00029 	1196854.9993	 0.04045 
	 834	236686.1853	 0.02820 	236686.1853	 0.02745 	355029.2779	 0.00558 	  34.8692	 0.00027 	  34.8692	 0.00029 	1198290.9381	 0.03777 
	 835	236969.8116	 0.02820 	236969.8116	 0.02744 	355454.7174	 0.00558 	  34.9110	 0.00027 	  34.9110	 0.00029 	1199726.8769	 0.04019 
	 836	237253.4379	 0.02820 	237253.4379	 0.02744 	355880.1569	 0.00558 	  34.9527	 0.00027 	  34.9527	 0.00028 	1201162.8158	 0.03188 
	 837	237537.0643	 0.02819 	237537.0643	 0.02744 	356305.5964	 0.00558 	  34.9945	 0.00027 	  34.9945	 0.00028 	1202598.7546	 0.03777 
	 838	237820.6906	 0.02819 	237820.6906	 0.02743 	356731.0360	 0.00558 	  35.0363	 0.00027 	  35.0363	 0.00028 	1204034.6934	 0.03777 
	 839	238104.3170	 0.02818 	238104.3170	 0.02743 	357156.4755	 0.00558 	  35.0781	 0.00027 	  35.0781	 0.00028 	1205470.6322	 0.03858 
	 840	238387.9433	 0.02818 	238387.9433	 0.02743 	357581.9150	 0.00557 	  35.1199	 0.00027 	  35.1199	 0.00028 	1206906.5710	 0.03911 
	 841	238671.5697	 0.02818 	238671.5697	 0.02742 	358007.3545	 0.00557 	  35.1617	 0.00027 	  35.1617	 0.00028 	1208342.5098	 0.03483 
	 842	238955.1960	 0.02817 	238955.1960	 0.02742 	358432.7940	 0.00557 	  35.2034	 0.00027 	  35.2034	 0.00028 	1209778.4486	 0.03777 
	 843	239238.8224	 0.02817 	239238.8224	 0.02742 	358858.2336	 0.00557 	  35.2452	 0.00027 	  35.2452	 0.00028 	1211214.3874	 0.03188 
	 844	239522.4487	 0.02817 	239522.4487	 0.02741 	359283.6731	 0.00557 	  35.2870	 0.00027 	  35.2870	 0.00028 	1212650.3262	 0.03804 
	 845	239806.0751	 0.02816 	239806.0751	 0.02741 	359709.1126	 0.00557 	  35.3288	 0.00027 	  35.3288	 0.00028 	1214086.2651	 0.03804 
	 846	240089.7014	 0.02816 	240089.7014	 0.02741 	360134.5521	 0.00557 	  35.3706	 0.00027 	  35.3706	 0.00028 	1215522.2039	 0.03429 
	 847	240373.3277	 0.02815 	240373.3277	 0.02740 	360559.9916	 0.00556 	  35.4124	 0.00027 	  35.4124	 0.00028 	1216958.1427	 0.03670 
	 848	240656.9541	 0.02815 	240656.9541	 0.02740 	360985.4311	 0.00556 	  35.4542	 0.00027 	  35.4542	 0.00028 	1218394.0815	 0.03349 
	 849	240940.5804	 0.02815 	240940.5804	 0.02740 	361410.8707	 0.00556 	  35.4959	 0.00027 	  35.4959	 0.00028 	1219830.0203	 0.03911 
	 850	241224.2068	 0.02814 	241224.2068	 0.02739 	361836.3102	 0.00556 	  35.5377	 0.00027 	  35.5377	 0.00028 	1221265.9591	 0.03536 
	 851	241507.8331	 0.02814 	241507.8331	 0.02739 	362261.7497	 0.00556 	  35.5795	 0.00027 	  35.5795	 0.00028 	1222701.8979	 0.04072 
	 852	241791.4595	 0.02814 	241791.4595	 0.02739 	362687.1892	 0.00556 	  35.6213	 0.00027 	  35.6213	 0.00028 	1224137.8367	 0.03509 
	 853	242075.0858	 0.02813 	242075.0858	 0.02738 	363112.6287	 0.00556 	  35.6631	 0.00027 	  35.6631	 0.00028 	1225573.7755	 0.04019 
	 854	242358.7122	 0.02813 	242358.7122	 0.02738 	363538.0682	 0.00556 	  35.7049	 0.00027 	  35.7049	 0.00028 	1227009.7144	 0.03831 
	 855	242642.3385	 0.02813 	242642.3385	 0.02738 	363963.5078	 0.00555 	  35.7466	 0.00027 	  35.7466	 0.00028 	1228445.6532	 0.04313 
	 856	242925.9649	 0.02812 	242925.9649	 0.02737 	364388.9473	 0.00555 	  35.7884	 0.00027 	  35.7884	 0.00028 	1229881.5920	 0.03643 
	 857	243209.5912	 0.02812 	243209.5912	 0.02737 	364814.3868	 0.00555 	  35.8302	 0.00027 	  35.8302	 0.00028 	1231317.5308	 0.03509 
	 858	243493.2175	 0.02812 	243493.2175	 0.02737 	365239.8263	 0.00555 	  35.8720	 0.00027 	  35.8720	 0.00028 	1232753.4696	 0.03751 
	 859	243776.8439	 0.02811 	243776.8439	 0.02736 	365665.2658	 0.00555 	  35.9138	 0.00027 	  35.9138	 0.00028 	1234189.4084	 0.03724 
	 860	244060.4702	 0.02811 	244060.4702	 0.02736 	366090.7054	 0.00555 	  35.9556	 0.00027 	  35.9556	 0.00028 	1235625.3472	 0.04206 
	 861	244344.0966	 0.02811 	244344.0966	 0.02736 	366516.1449	 0.00555 	  35.9974	 0.00027 	  35.9974	 0.00028 	1237061.2860	 0.03617 
	 862	244627.7229	 0.02810 	244627.7229	 0.02735 	366941.5844	 0.00555 	  36.0391	 0.00027 	  36.0391	 0.00028 	1238497.2248	 0.03429 
	 863	244911.3493	 0.02810 	244911.3493	 0.02735 	367367.0239	 0.00554 	  36.0809	 0.00027 	  36.0809	 0.00028 	1239933.1637	 0.03563 
	 864	245194.9756	 0.02810 	245194.9756	 0.02735 	367792.4634	 0.00554 	  36.1227	 0.00027 	  36.1227	 0.00028 	1241369.1025	 0.03885 
	 865	245478.6020	 0.02809 	245478.6020	 0.02734 	368217.9029	 0.00554 	  36.1645	 0.00027 	  36.1645	 0.00028 	1242805.0413	 0.03268 
	 866	245762.2283	 0.02809 	245762.2283	 0.02734 	368643.3425	 0.00554 	  36.2063	 0.00027 	  36.2063	 0.00028 	1244240.9801	 0.03751 
	 867	246045.8547	 0.02808 	246045.8547	 0.02734 	369068.7820	 0.00554 	  36.2481	 0.00027 	  36.2481	 0.00028 	1245676.9189	 0.04152 
	 868	246329.4810	 0.02808 	246329.4810	 0.02733 	369494.2215	 0.00554 	  36.2898	 0.00027 	  36.2898	 0.00028 	1247112.8577	 0.03215 
	 869	246613.1073	 0.02808 	246613.1073	 0.02733 	369919.6610	 0.00554 	  36.3316	 0.00027 	  36.3316	 0.00028 	1248548.7965	 0.04099 
	 870	246896.7337	 0.02807 	246896.7337	 0.02733 	370345.1005	 0.00554 	  36.3734	 0.00027 	  36.3734	 0.00028 	1249984.7353	 0.03992 
	 871	247180.3600	 0.02807 	247180.3600	 0.02732 	370770.5401	 0.00553 	  36.4152	 0.00027 	  36.4152	 0.00028 	1251420.6742	 0.02947 
	 872	247463.9864	 0.02807 	247463.9864	 0.02732 	371195.9796	 0.00553 	  36.4570	 0.00027 	  36.4570	 0.00028 	1252856.6130	 0.03670 
	 873	247747.6127	 0.02806 	247747.6127	 0.02732 	371621.4191	 0.00553 	  36.4988	 0.00027 	  36.4988	 0.00028 	1254292.5518	 0.03804 
	 874	248031.2391	 0.02806 	248031.2391	 0.02731 	372046.8586	 0.00553 	  36.5406	 0.00027 	  36.5406	 0.00027 	1255728.4906	 0.04179 
	 875	248314.8654	 0.02806 	248314.8654	 0.02731 	372472.2981	 0.00553 	  36.5823	 0.00027 	  36.5823	 0.00027 	1257164.4294	 0.03938 
	 876	248598.4918	 0.02806 	248598.4918	 0.02731 	372897.7376	 0.00553 	  36.6241	 0.00027 	  36.6241	 0.00027 	1258600.3682	 0.03590 
	 877	248882.1181	 0.02805 	248882.1181	 0.02730 	373323.1772	 0.00553 	  36.6659	 0.00027 	  36.6659	 0.00027 	1260036.3070	 0.04179 
	 878	249165.7445	 0.02805 	249165.7445	 0.02730 	373748.6167	 0.00553 	  36.7077	 0.00027 	  36.7077	 0.00027 	1261472.2458	 0.03643 
	 879	249449.3708	 0.02805 	249449.3708	 0.02730 	374174.0562	 0.00553 	  36.7495	 0.00027 	  36.7495	 0.00027 	1262908.1846	 0.04045 
	 880	249732.9971	 0.02804 	249732.9971	 0.02730 	374599.4957	 0.00552 	  36.7913	 0.00027 	  36.7913	 0.00027 	1264344.1235	 0.03643 
	 881	250016.6235	 0.02804 	250016.6235	 0.02729 	375024.9352	 0.00552 	  36.8330	 0.00026 	  36.8330	 0.00027 	1265780.0623	 0.03349 
	 882	250300.2498	 0.02804 	250300.2498	 0.02729 	375450.3748	 0.00552 	  36.8748	 0.00026 	  36.8748	 0.00027 	1267216.0011	 0.04126 
	 883	250583.8762	 0.02803 	250583.8762	 0.02729 	375875.8143	 0.00552 	  36.9166	 0.00026 	  36.9166	 0.00027 	1268651.9399	 0.03617 
	 884	250867.5025	 0.02803 	250867.5025	 0.02728 	376301.2538	 0.00552 	  36.9584	 0.00026 	  36.9584	 0.00027 	1270087.8787	 0.03590 
	 885	251151.1289	 0.02803 	251151.1289	 0.02728 	376726.6933	 0.00552 	  37.0002	 0.00026 	  37.0002	 0.00027 	1271523.8175	 0.03938 
	 886	251434.7552	 0.02802 	251434.7552	 0.02728 	377152.1328	 0.00552 	  37.0420	 0.00026 	  37.0420	 0.00027 	1272959.7563	 0.03402 
	 887	251718.3816	 0.02802 	251718.3816	 0.02727 	377577.5723	 0.00552 	  37.0838	 0.00026 	  37.0838	 0.00027 	1274395.6951	 0.03885 
	 888	252002.0079	 0.02802 	252002.0079	 0.02727 	378003.0119	 0.00551 	  37.1255	 0.00026 	  37.1255	 0.00027 	1275831.6339	 0.03697 
	 889	252285.6343	 0.02801 	252285.6343	 0.02727 	378428.4514	 0.00551 	  37.1673	 0.00026 	  37.1673	 0.00027 	1277267.5728	 0.03670 
	 890	252569.2606	 0.02801 	252569.2606	 0.02726 	378853.8909	 0.00551 	  37.2091	 0.00026 	  37.2091	 0.00027 	1278703.5116	 0.03751 
	 891	252852.8869	 0.02801 	252852.8869	 0.02726 	379279.3304	 0.00551 	  37.2509	 0.00026 	  37.2509	 0.00027 	1280139.4504	 0.03911 
	 892	253136.5133	 0.02800 	253136.5133	 0.02726 	379704.7699	 0.00551 	  37.2927	 0.00026 	  37.2927	 0.00027 	1281575.3892	 0.02974 
	 893	253420.1396	 0.02800 	253420.1396	 0.02726 	380130.2095	 0.00551 	  37.3345	 0.00026 	  37.3345	 0.00027 	1283011.3280	 0.03268 
	 894	253703.7660	 0.02800 	253703.7660	 0.02725 	380555.6490	 0.00551 	  37.3762	 0.00026 	  37.3762	 0.00027 	1284447.2668	 0.03215 
	 895	253987.3923	 0.02799 	253987.3923	 0.02725 	380981.0885	 0.00551 	  37.4180	 0.00026 	  37.4180	 0.00027 	1285883.2056	 0.03402 
	 896	254271.0187	 0.02799 	254271.0187	 0.02725 	381406.5280	 0.00551 	  37.4598	 0.00026 	  37.4598	 0.00027 	1287319.1444	 0.03509 
	 897	254554.6450	 0.02799 	254554.6450	 0.02724 	381831.9675	 0.00551 	  37.5016	 0.00026 	  37.5016	 0.00027 	1288755.0832	 0.03536 
	 898	254838.2714	 0.02799 	254838.2714	 0.02724 	382257.4070	 0.00550 	  37.5434	 0.00026 	  37.5434	 0.00027 	1290191.0221	 0.03831 
	 899	255121.8977	 0.02798 	255121.8977	 0.02724 	382682.8466	 0.00550 	  37.5852	 0.00026 	  37.5852	 0.00027 	1291626.9609	 0.03349 
	 900	255405.5241	 0.02798 	255405.5241	 0.02724 	383108.2861	 0.00550 	  37.6270	 0.00026 	  37.6270	 0.00027 	1293062.8997	 0.03858 
	 901	255689.1504	 0.02798 	255689.1504	 0.02723 	383533.7256	 0.00550 	  37.6687	 0.00026 	  37.6687	 0.00027 	1294498.8385	 0.03831 
	 902	255972.7767	 0.02797 	255972.7767	 0.02723 	383959.1651	 0.00550 	  37.7105	 0.00026 	  37.7105	 0.00027 	1295934.7773	 0.03670 
	 903	256256.4031	 0.02797 	256256.4031	 0.02723 	384384.6046	 0.00550 	  37.7523	 0.00026 	  37.7523	 0.00027 	1297370.7161	 0.03215 
	 904	256540.0294	 0.02797 	256540.0294	 0.02722 	384810.0442	 0.00550 	  37.7941	 0.00026 	  37.7941	 0.00027 	1298806.6549	 0.03724 
	 905	256823.6558	 0.02796 	256823.6558	 0.02722 	385235.4837	 0.00550 	  37.8359	 0.00026 	  37.8359	 0.00027 	1300242.5937	 0.03322 
	 906	257107.2821	 0.02796 	257107.2821	 0.02722 	385660.9232	 0.00550 	  37.8777	 0.00026 	  37.8777	 0.00027 	1301678.5325	 0.03777 
	 907	257390.9085	 0.02796 	257390.9085	 0.02722 	386086.3627	 0.00549 	  37.9194	 0.00026 	  37.9194	 0.00027 	1303114.4714	 0.03563 
	 908	257674.5348	 0.02796 	257674.5348	 0.02721 	386511.8022	 0.00549 	  37.9612	 0.00026 	  37.9612	 0.00027 	1304550.4102	 0.03349 
	 909	257958.1612	 0.02795 	257958.1612	 0.02721 	386937.2417	 0.00549 	  38.0030	 0.00026 	  38.0030	 0.00027 	1305986.3490	 0.03215 
	 910	258241.7875	 0.02795 	258241.7875	 0.02721 	387362.6813	 0.00549 	  38.0448	 0.00026 	  38.0448	 0.00027 	1307422.2878	 0.03617 
	 911	258525.4139	 0.02795 	258525.4139	 0.02720 	387788.1208	 0.00549 	  38.0866	 0.00026 	  38.0866	 0.00027 	1308858.2266	 0.03831 
	 912	258809.0402	 0.02794 	258809.0402	 0.02720 	388213.5603	 0.00549 	  38.1284	 0.00026 	  38.1284	 0.00027 	1310294.1654	 0.03242 
	 913	259092.6665	 0.02794 	259092.6665	 0.02720 	388638.9998	 0.00549 	  38.1702	 0.00026 	  38.1702	 0.00027 	1311730.1042	 0.03911 
	 914	259376.2929	 0.02794 	259376.2929	 0.02720 	389064.4393	 0.00549 	  38.2119	 0.00026 	  38.2119	 0.00027 	1313166.0430	 0.03804 
	 915	259659.9192	 0.02794 	259659.9192	 0.02719 	389489.8789	 0.00549 	  38.2537	 0.00026 	  38.2537	 0.00027 	1314601.9819	 0.03509 
	 916	259943.5456	 0.02793 	259943.5456	 0.02719 	389915.3184	 0.00549 	  38.2955	 0.00026 	  38.2955	 0.00027 	1316037.9207	 0.03509 
	 917	260227.1719	 0.02793 	260227.1719	 0.02719 	390340.7579	 0.00548 	  38.3373	 0.00026 	  38.3373	 0.00027 	1317473.8595	 0.03402 
	 918	260510.7983	 0.02793 	260510.7983	 0.02718 	390766.1974	 0.00548 	  38.3791	 0.00026 	  38.3791	 0.00027 	1318909.7983	 0.03027 
	 919	260794.4246	 0.02792 	260794.4246	 0.02718 	391191.6369	 0.00548 	  38.4209	 0.00026 	  38.4209	 0.00027 	1320345.7371	 0.03509 
	 920	261078.0510	 0.02792 	261078.0510	 0.02718 	391617.0764	 0.00548 	  38.4626	 0.00026 	  38.4626	 0.00027 	1321781.6759	 0.03938 
	 921	261361.6773	 0.02792 	261361.6773	 0.02718 	392042.5160	 0.00548 	  38.5044	 0.00025 	  38.5044	 0.00027 	1323217.6147	 0.03295 
	 922	261645.3037	 0.02792 	261645.3037	 0.02717 	392467.9555	 0.00548 	  38.5462	 0.00025 	  38.5462	 0.00026 	1324653.5535	 0.03376 
	 923	261928.9300	 0.02791 	261928.9300	 0.02717 	392893.3950	 0.00548 	  38.5880	 0.00025 	  38.5880	 0.00026 	1326089.4923	 0.03509 
	 924	262212.5563	 0.02791 	262212.5563	 0.02717 	393318.8345	 0.00548 	  38.6298	 0.00025 	  38.6298	 0.00026 	1327525.4312	 0.03724 
	 925	262496.1827	 0.02791 	262496.1827	 0.02717 	393744.2740	 0.00548 	  38.6716	 0.00025 	  38.6716	 0.00026 	1328961.3700	 0.03536 
	 926	262779.8090	 0.02790 	262779.8090	 0.02716 	394169.7136	 0.00548 	  38.7133	 0.00025 	  38.7133	 0.00026 	1330397.3088	 0.03509 
	 927	263063.4354	 0.02790 	263063.4354	 0.02716 	394595.1531	 0.00548 	  38.7551	 0.00025 	  38.7551	 0.00026 	1331833.2476	 0.03697 
	 928	263347.0617	 0.02790 	263347.0617	 0.02716 	395020.5926	 0.00547 	  38.7969	 0.00025 	  38.7969	 0.00026 	1333269.1864	 0.03804 
	 929	263630.6881	 0.02790 	263630.6881	 0.02715 	395446.0321	 0.00547 	  38.8387	 0.00025 	  38.8387	 0.00026 	1334705.1252	 0.03831 
	 930	263914.3144	 0.02789 	263914.3144	 0.02715 	395871.4716	 0.00547 	  38.8805	 0.00025 	  38.8805	 0.00026 	1336141.0640	 0.03429 
	 931	264197.9408	 0.02789 	264197.9408	 0.02715 	396296.9111	 0.00547 	  38.9223	 0.00025 	  38.9223	 0.00026 	1337577.0028	 0.03563 
	 932	264481.5671	 0.02789 	264481.5671	 0.02715 	396722.3507	 0.00547 	  38.9641	 0.00025 	  38.9641	 0.00026 	1339012.9416	 0.03536 
	 933	264765.1935	 0.02788 	264765.1935	 0.02714 	397147.7902	 0.00547 	  39.0058	 0.00025 	  39.0058	 0.00026 	1340448.8805	 0.03697 
	 934	265048.8198	 0.02788 	265048.8198	 0.02714 	397573.2297	 0.00547 	  39.0476	 0.00025 	  39.0476	 0.00026 	1341884.8193	 0.03483 
	 935	265332.4461	 0.02788 	265332.4461	 0.02714 	397998.6692	 0.00547 	  39.0894	 0.00025 	  39.0894	 0.00026 	1343320.7581	 0.03697 
	 936	265616.0725	 0.02788 	265616.0725	 0.02714 	398424.1087	 0.00547 	  39.1312	 0.00025 	  39.1312	 0.00026 	1344756.6969	 0.03295 
	 937	265899.6988	 0.02787 	265899.6988	 0.02713 	398849.5483	 0.00547 	  39.1730	 0.00025 	  39.1730	 0.00026 	1346192.6357	 0.03509 
	 938	266183.3252	 0.02787 	266183.3252	 0.02713 	399274.9878	 0.00547 	  39.2148	 0.00025 	  39.2148	 0.00026 	1347628.5745	 0.03643 
	 939	266466.9515	 0.02787 	266466.9515	 0.02713 	399700.4273	 0.00546 	  39.2565	 0.00025 	  39.2565	 0.00026 	1349064.5133	 0.03563 
	 940	266750.5779	 0.02787 	266750.5779	 0.02713 	400125.8668	 0.00546 	  39.2983	 0.00025 	  39.2983	 0.00026 	1350500.4521	 0.03295 
	 941	267034.2042	 0.02786 	267034.2042	 0.02712 	400551.3063	 0.00546 	  39.3401	 0.00025 	  39.3401	 0.00026 	1351936.3909	 0.04260 
	 942	267317.8306	 0.02786 	267317.8306	 0.02712 	400976.7458	 0.00546 	  39.3819	 0.00025 	  39.3819	 0.00026 	1353372.3298	 0.03509 
	 943	267601.4569	 0.02786 	267601.4569	 0.02712 	401402.1854	 0.00546 	  39.4237	 0.00025 	  39.4237	 0.00026 	1354808.2686	 0.03376 
	 944	267885.0833	 0.02786 	267885.0833	 0.02711 	401827.6249	 0.00546 	  39.4655	 0.00025 	  39.4655	 0.00026 	1356244.2074	 0.03590 
	 945	268168.7096	 0.02785 	268168.7096	 0.02711 	402253.0644	 0.00546 	  39.5073	 0.00025 	  39.5073	 0.00026 	1357680.1462	 0.03536 
	 946	268452.3359	 0.02785 	268452.3359	 0.02711 	402678.5039	 0.00546 	  39.5490	 0.00025 	  39.5490	 0.00026 	1359116.0850	 0.03563 
	 947	268735.9623	 0.02785 	268735.9623	 0.02711 	403103.9434	 0.00546 	  39.5908	 0.00025 	  39.5908	 0.00026 	1360552.0238	 0.03376 
	 948	269019.5886	 0.02784 	269019.5886	 0.02710 	403529.3830	 0.00546 	  39.6326	 0.00025 	  39.6326	 0.00026 	1361987.9626	 0.03697 
	 949	269303.2150	 0.02784 	269303.2150	 0.02710 	403954.8225	 0.00546 	  39.6744	 0.00025 	  39.6744	 0.00026 	1363423.9014	 0.03483 
	 950	269586.8413	 0.02784 	269586.8413	 0.02710 	404380.2620	 0.00546 	  39.7162	 0.00025 	  39.7162	 0.00026 	1364859.8403	 0.02947 
	 951	269870.4677	 0.02784 	269870.4677	 0.02710 	404805.7015	 0.00545 	  39.7580	 0.00025 	  39.7580	 0.00026 	1366295.7791	 0.03670 
	 952	270154.0940	 0.02783 	270154.0940	 0.02709 	405231.1410	 0.00545 	  39.7997	 0.00025 	  39.7997	 0.00026 	1367731.7179	 0.04313 
	 953	270437.7204	 0.02783 	270437.7204	 0.02709 	405656.5805	 0.00545 	  39.8415	 0.00025 	  39.8415	 0.00026 	1369167.6567	 0.03402 
	 954	270721.3467	 0.02783 	270721.3467	 0.02709 	406082.0201	 0.00545 	  39.8833	 0.00025 	  39.8833	 0.00026 	1370603.5955	 0.03831 
	 955	271004.9731	 0.02783 	271004.9731	 0.02709 	406507.4596	 0.00545 	  39.9251	 0.00025 	  39.9251	 0.00025 	1372039.5343	 0.03295 
	 956	271288.5994	 0.02782 	271288.5994	 0.02708 	406932.8991	 0.00545 	  39.9669	 0.00025 	  39.9669	 0.00025 	1373475.4731	 0.03054 
	 957	271572.2257	 0.02782 	271572.2257	 0.02708 	407358.3386	 0.00545 	  40.0087	 0.00025 	  40.0087	 0.00025 	1374911.4119	 0.03617 
	 958	271855.8521	 0.02782 	271855.8521	 0.02708 	407783.7781	 0.00545 	  40.0505	 0.00025 	  40.0505	 0.00025 	1376347.3507	 0.03670 
	 959	272139.4784	 0.02782 	272139.4784	 0.02708 	408209.2177	 0.00545 	  40.0922	 0.00025 	  40.0922	 0.00025 	1377783.2896	 0.03563 
	 960	272423.1048	 0.02781 	272423.1048	 0.02707 	408634.6572	 0.00545 	  40.1340	 0.00025 	  40.1340	 0.00025 	1379219.2284	 0.03509 
	 961	272706.7311	 0.02781 	272706.7311	 0.02707 	409060.0967	 0.00545 	  40.1758	 0.00025 	  40.1758	 0.00025 	1380655.1672	 0.03322 
	 962	272990.3575	 0.02781 	272990.3575	 0.02707 	409485.5362	 0.00545 	  40.2176	 0.00025 	  40.2176	 0.00025 	1382091.1060	 0.03242 
	 963	273273.9838	 0.02781 	273273.9838	 0.02707 	409910.9757	 0.00544 	  40.2594	 0.00025 	  40.2594	 0.00025 	1383527.0448	 0.03751 
	 964	273557.6102	 0.02780 	273557.6102	 0.02706 	410336.4152	 0.00544 	  40.3012	 0.00025 	  40.3012	 0.00025 	1384962.9836	 0.03402 
	 965	273841.2365	 0.02780 	273841.2365	 0.02706 	410761.8548	 0.00544 	  40.3429	 0.00025 	  40.3429	 0.00025 	1386398.9224	 0.03429 
	 966	274124.8629	 0.02780 	274124.8629	 0.02706 	411187.2943	 0.00544 	  40.3847	 0.00025 	  40.3847	 0.00025 	1387834.8612	 0.03349 
	 967	274408.4892	 0.02780 	274408.4892	 0.02706 	411612.7338	 0.00544 	  40.4265	 0.00024 	  40.4265	 0.00025 	1389270.8000	 0.03027 
	 968	274692.1155	 0.02779 	274692.1155	 0.02706 	412038.1733	 0.00544 	  40.4683	 0.00024 	  40.4683	 0.00025 	1390706.7389	 0.03161 
	 969	274975.7419	 0.02779 	274975.7419	 0.02705 	412463.6128	 0.00544 	  40.5101	 0.00024 	  40.5101	 0.00025 	1392142.6777	 0.03751 
	 970	275259.3682	 0.02779 	275259.3682	 0.02705 	412889.0524	 0.00544 	  40.5519	 0.00024 	  40.5519	 0.00025 	1393578.6165	 0.03536 
	 971	275542.9946	 0.02779 	275542.9946	 0.02705 	413314.4919	 0.00544 	  40.5937	 0.00024 	  40.5937	 0.00025 	1395014.5553	 0.03429 
	 972	275826.6209	 0.02778 	275826.6209	 0.02705 	413739.9314	 0.00544 	  40.6354	 0.00024 	  40.6354	 0.00025 	1396450.4941	 0.03590 
	 973	276110.2473	 0.02778 	276110.2473	 0.02704 	414165.3709	 0.00544 	  40.6772	 0.00024 	  40.6772	 0.00025 	1397886.4329	 0.03188 
	 974	276393.8736	 0.02778 	276393.8736	 0.02704 	414590.8104	 0.00544 	  40.7190	 0.00024 	  40.7190	 0.00025 	1399322.3717	 0.03751 
	 975	276677.5000	 0.02778 	276677.5000	 0.02704 	415016.2499	 0.00544 	  40.7608	 0.00024 	  40.7608	 0.00025 	1400758.3105	 0.03456 
	 976	276961.1263	 0.02777 	276961.1263	 0.02704 	415441.6895	 0.00543 	  40.8026	 0.00024 	  40.8026	 0.00025 	1402194.2493	 0.02893 
	 977	277244.7527	 0.02777 	277244.7527	 0.02703 	415867.1290	 0.00543 	  40.8444	 0.00024 	  40.8444	 0.00025 	1403630.1882	 0.03429 
	 978	277528.3790	 0.02777 	277528.3790	 0.02703 	416292.5685	 0.00543 	  40.8861	 0.00024 	  40.8861	 0.00025 	1405066.1270	 0.02947 
	 979	277812.0053	 0.02777 	277812.0053	 0.02703 	416718.0080	 0.00543 	  40.9279	 0.00024 	  40.9279	 0.00025 	1406502.0658	 0.03965 
	 980	278095.6317	 0.02776 	278095.6317	 0.02703 	417143.4475	 0.00543 	  40.9697	 0.00024 	  40.9697	 0.00025 	1407938.0046	 0.03429 
	 981	278379.2580	 0.02776 	278379.2580	 0.02702 	417568.8871	 0.00543 	  41.0115	 0.00024 	  41.0115	 0.00025 	1409373.9434	 0.03509 
	 982	278662.8844	 0.02776 	278662.8844	 0.02702 	417994.3266	 0.00543 	  41.0533	 0.00024 	  41.0533	 0.00025 	1410809.8822	 0.03724 
	 983	278946.5107	 0.02776 	278946.5107	 0.02702 	418419.7661	 0.00543 	  41.0951	 0.00024 	  41.0951	 0.00025 	1412245.8210	 0.03456 
	 984	279230.1371	 0.02776 	279230.1371	 0.02702 	418845.2056	 0.00543 	  41.1369	 0.00024 	  41.1369	 0.00025 	1413681.7598	 0.03376 
	 985	279513.7634	 0.02775 	279513.7634	 0.02702 	419270.6451	 0.00543 	  41.1786	 0.00024 	  41.1786	 0.00025 	1415117.6987	 0.03376 
	 986	279797.3898	 0.02775 	279797.3898	 0.02701 	419696.0846	 0.00543 	  41.2204	 0.00024 	  41.2204	 0.00025 	1416553.6375	 0.03724 
	 987	280081.0161	 0.02775 	280081.0161	 0.02701 	420121.5242	 0.00543 	  41.2622	 0.00024 	  41.2622	 0.00025 	1417989.5763	 0.03161 
	 988	280364.6425	 0.02775 	280364.6425	 0.02701 	420546.9637	 0.00543 	  41.3040	 0.00024 	  41.3040	 0.00025 	1419425.5151	 0.03724 
	 989	280648.2688	 0.02774 	280648.2688	 0.02701 	420972.4032	 0.00542 	  41.3458	 0.00024 	  41.3458	 0.00025 	1420861.4539	 0.03617 
	 990	280931.8951	 0.02774 	280931.8951	 0.02700 	421397.8427	 0.00542 	  41.3876	 0.00024 	  41.3876	 0.00025 	1422297.3927	 0.03456 
	 991	281215.5215	 0.02774 	281215.5215	 0.02700 	421823.2822	 0.00542 	  41.4293	 0.00024 	  41.4293	 0.00025 	1423733.3315	 0.04045 
	 992	281499.1478	 0.02774 	281499.1478	 0.02700 	422248.7218	 0.00542 	  41.4711	 0.00024 	  41.4711	 0.00024 	1425169.2703	 0.03027 
	 993	281782.7742	 0.02773 	281782.7742	 0.02700 	422674.1613	 0.00542 	  41.5129	 0.00024 	  41.5129	 0.00024 	1426605.2091	 0.03617 
	 994	282066.4005	 0.02773 	282066.4005	 0.02699 	423099.6008	 0.00542 	  41.5547	 0.00024 	  41.5547	 0.00024 	1428041.1480	 0.03563 
	 995	282350.0269	 0.02773 	282350.0269	 0.02699 	423525.0403	 0.00542 	  41.5965	 0.00024 	  41.5965	 0.00024 	1429477.0868	 0.03509 
	 996	282633.6532	 0.02773 	282633.6532	 0.02699 	423950.4798	 0.00542 	  41.6383	 0.00024 	  41.6383	 0.00024 	1430913.0256	 0.03215 
	 997	282917.2796	 0.02773 	282917.2796	 0.02699 	424375.9193	 0.00542 	  41.6800	 0.00024 	  41.6800	 0.00024 	1432348.9644	 0.03858 
	 998	283200.9059	 0.02772 	283200.9059	 0.02699 	424801.3589	 0.00542 	  41.7218	 0.00024 	  41.7218	 0.00024 	1433784.9032	 0.03804 
	 999	283484.5323	 0.02772 	283484.5323	 0.02698 	425226.7984	 0.00542 	  41.7636	 0.00024 	  41.7636	 0.00024 	1435220.8420	 0.03643 
 Before			 0.00000		 0.00000		 0.00000		 0.00000		 0.00000		 0.00000
 After			 0.00000		 0.00000		 0.00000		 0.00000		 0.00000		 0.00000


ASCII Curves - Approximate Posterior Densities 
===================================================
q1   curve 
  0.1014  |    *                                                     
          |   ***                                                   
          |   * *                                                   
          |  ** *                                                   
          |  *   *                                                  
          |  *   *                                                  
          |  *   **                                                 
          |  *    *                                                 
          |  *    *                                                 
          |  *    **                                                
          |  *     *                                                
          | *      *                                                
          | *      **                                               
          | *       *                                               
          | *       **                                              
          | *        *                                              
          | *        *                                              
          | *         *                                             
          | *         *                                             
          | *          *                                            
          | *          **                                           
          | *           *                                           
          | *           **                                          
          |*             **                                         
          |*              **                                        
          |*               **                                       
          |*                ***                                     
          |*                  ****                                  
          |*                     *****                              
          |*                         ************                   
          |*                                    *****************   
          |*                                                        
          |*                                                        
          |*                                                        
          |*                                                        
          |*                                                        
          |                                                         
          |                                                         
          |*                                                        
  0.0014  |                                                           
          -*------------------------------------------------------ 
            0.0119                                            23.6905 

q2   curve 
  0.1156  |   *                                                      
          |  ***                                                    
          |  * *                                                    
          |  * *                                                    
          |  * **                                                   
          |  *  *                                                   
          |  *  *                                                   
          |  *  *                                                   
          | *   **                                                  
          | *    *                                                  
          | *    *                                                  
          | *    *                                                  
          | *    **                                                 
          | *     *                                                 
          | *     *                                                 
          | *     **                                                
          | *      *                                                
          | *      **                                               
          | *       *                                               
          | *       **                                              
          | *        *                                              
          | *        **                                             
          |*          **                                            
          |*           *                                            
          |*           **                                           
          |*            **                                          
          |*             ***                                        
          |*               **                                       
          |*                ***                                     
          |*                  ****                                  
          |*                     *******                            
          |*                            *************************   
          |*                                                        
          |*                                                        
          |*                                                        
          |*                                                        
          |*                                                        
          |                                                         
          |*                                                        
  0.0010  |*                                                          
          -*------------------------------------------------------ 
            0.0119                                            23.6905 

qa   curve 
  0.1241  |      *                                                   
          |     **                                                  
          |     * *                                                 
          |    ** *                                                 
          |    *  *                                                 
          |    *  **                                                
          |    *   *                                                
          |    *   *                                                
          |   *    *                                                
          |   *    *                                                
          |   *    **                                               
          |   *     *                                               
          |   *     *                                               
          |   *     *                                               
          |  *      *                                               
          |  *      **                                              
          |  *       *                                              
          |  *       *                                              
          | **       *                                              
          | *        *                                              
          | *        **                                             
          | *         *                                             
          |**         *                                             
          |*          *                                             
          |*          **                                            
          |*           *                                            
          |*           *                                            
          |*           *                                            
          |*           **                                           
          |*            *                                           
          |*            *                                           
          |*            **                                          
          |*             *                                          
          |*             **                                         
          |*              *                                         
          |*               *                                        
          |                **                                       
          |                 **                                      
          |                  ***                                    
  0.0054  |                    *****                                  
          -------------------------******************************* 
            0.0178                                            35.5358 

m1   curve 
 0.01322  |*                                                         
          |                                                         
          |                                                         
          |                                                         
          |                                                         
          |                                                         
          |                                                         
          |                                                         
          |                                                         
          |                                                         
          |                                                         
          |                                                         
          |                                                         
          |                                                         
          |                                                         
          |*                                                        
          |                                                         
          |                                                         
          |                                                         
          |                                                         
          |                                                         
          |                                                         
          |*                                                        
          |                                                         
          |                                                         
          |                                                         
          |                                                         
          |                                                         
          |                                                         
          |*                                                        
          |                                                         
          |                                                         
          |                                                         
          |*                                                        
          |                                                         
          |*                                                        
          |*                                                        
          |*                                                        
          |*  *                                                     
  0.0002  |***************  *                                         
          ---------------***************************************** 
            1.0000                                           1999.0000 

m2   curve 
 0.01186  |*                                                         
          |                                                         
          |                                                         
          |                                                         
          |                                                         
          |                                                         
          |                                                         
          |                                                         
          |*                                                        
          |                                                         
          |                                                         
          |                                                         
          |                                                         
          |                                                         
          |                                                         
          |                                                         
          |                                                         
          |                                                         
          |                                                         
          |                                                         
          |*                                                        
          |                                                         
          |                                                         
          |                                                         
          |                                                         
          |                                                         
          |                                                         
          |*                                                        
          |                                                         
          |                                                         
          |                                                         
          |*                                                        
          |                                                         
          |                                                         
          |*                                                        
          |*                                                        
          |*                                                        
          |*                                                        
          |*****                                                    
  0.0002  |    *********                                              
          ------------******************************************** 
            1.0000                                           1999.0000 

t    curve 
 0.03277  |*                                                         
          |*                                                        
          |*                                                        
          |*                                                        
          |                                                         
          |                                                         
          |                                                         
          |*                                                        
          |                                                         
          |                                                         
          |                                                         
          |*                                                        
          |                                                         
          |                                                         
          |*                                                        
          |                                                         
          |                                                         
          |*                                                        
          |                                                         
          |*                                                        
          |                                                         
          |*                                                        
          |*                                                        
          |                                                         
          |*                                                        
          |*                                                        
          |*                                                        
          |*                                                        
          |*                                                        
          |*                                                        
          | *                                                       
          | *                                                       
          | *                                                       
          | *                                                       
          | *                                                       
          | *                                                       
          | *                                                       
          |  *                                                      
          |  *****                                                  
  0.0002  |     ****                                                  
          ---------*********************************************** 
            0.0030                                             5.9970 

0u  curve 
 0.01774  |                         *                                
          |                         *                               
          |                         **                              
          |                         **                              
          |                          *                              
          |                         **                              
          |                         *                               
          |                         **                              
          |                         **                              
          |                        * *                              
          |                        *                                
          |                        * *                              
          |                          *                              
          |                        * *                              
          |                        * *                              
          |                        * *                              
          |                        *                                
          |                        * *                              
          |                                                         
          |                        * **                             
          |                        *  *                             
          |                        *                                
          |                        *  *                             
          |                        *  *                             
          |                        *  *                             
          |                        *  *                             
          |                       *   *                             
          |                       *   *                             
          |                       *   *                             
          |                       *   *                             
          |                       *   *                             
          |                       *   *                             
          |                       *   *                             
          |                       *   *                             
          |                       *   *                             
          |                      **   *                             
          |                      *     *                            
          |                      *     *                            
          |                      *     *                            
  0.0000  |                     **     *                              
          -**********************------*************************** 
            0.0001           Log Scale                       9908.3194 

1u  curve 
 0.01774  |                            *                             
          |                           **                            
          |                           **                            
          |                           **                            
          |                           *                             
          |                           **                            
          |                            *                            
          |                           **                            
          |                           **                            
          |                           * *                           
          |                             *                           
          |                           * *                           
          |                           *                             
          |                           * *                           
          |                           * *                           
          |                           * *                           
          |                             *                           
          |                           * *                           
          |                                                         
          |                          ** *                           
          |                          *  *                           
          |                             *                           
          |                          *  *                           
          |                          *  *                           
          |                          *  *                           
          |                          *  **                          
          |                          *   *                          
          |                          *   *                          
          |                          *   *                          
          |                          *   *                          
          |                          *   *                          
          |                          *   *                          
          |                          *   *                          
          |                          *   *                          
          |                          *   *                          
          |                         **   **                         
          |                         *     *                         
          |                         *     *                         
          |                         *     *                         
  0.0000  |                         *     **                          
          -**************************------*********************** 
            0.0001           Log Scale                       9908.3194 

0_Ka curve 
0.004417  |*                                                         
          |**                                                       
          |**                                                       
          |**                                                       
          |**                                                       
          |***                                                      
          |***                                                      
          |* *                                                      
          |* *                                                      
          |  *                                                      
          |  *                                                      
          |* **                                                     
          |* **                                                     
          |*  *                                                     
          |   *                                                     
          |   **                                                    
          |*  **                                                    
          |   **                                                    
          |    *                                                    
          |*   *                                                    
          |    **                                                   
          |     **                                                  
          |     **                                                  
          |*    ***                                                 
          |      **                                                 
          |      **                                                 
          |       **                                                
          |*       **                                               
          |        ***                                              
          |         ***                                             
          |          ****                                           
          |          ****                                           
          |*          *****                                         
          |             *****                                       
          |               ****                                      
          |                ******                                   
          |                 * *********                             
          |                     ************                        
          |                        * ************** *               
  0.0003  |                                ******************* *      
          -*---------------------------------------*************** 
            0.0500                                            99.9500 

1_Ka curve 
  0.0113  |  *                                                       
          |  **                                                     
          |  **                                                     
          |  **                                                     
          |  **                                                     
          |  **                                                     
          |  * *                                                    
          |   **                                                    
          |  * *                                                    
          |    *                                                    
          |  * *                                                    
          |    *                                                    
          |    *                                                    
          |  * *                                                    
          | *  *                                                    
          | *  **                                                   
          |     *                                                   
          | *   *                                                   
          | *   *                                                   
          | *   *                                                   
          |     *                                                   
          |     *                                                   
          | *   *                                                   
          |     **                                                  
          | *    *                                                  
          |      *                                                  
          | *    *                                                  
          | *    *                                                  
          |      **                                                 
          | *     *                                                 
          |       *                                                 
          | *     *                                                 
          | *     **                                                
          | *      *                                                
          |        *                                                
          | *      **                                               
          | *       **                                              
          | *        **                                             
          |**        ***                                            
  0.0000  |*           ****                                           
          -*-------------***************************************** 
            0.0500                                            99.9500 


ASCII Plots of Parameter Trends 
===================================================
Log[P(G)+P(D|G)] trend 
1.303e+005|*                                                                                        
          |                                                                                         
          |                                                                                         
          |                                                                                         
          |                                                                                         
          |                                                                                         
          |                                 *                                                       
          |                                                                                         
          |  *                *       *                           *                                 
          |                                      *             *                                    
          |                      *                            *   *                 *               
          |                 *                     *                             *                   
          |     *                            * *        *   *                                       
          |            *                                        *      * *               *          
          |           *                         * *                     *    *                      
          |*                  *     **                *                            *   *  **        
          |                                   *     * *                       *  *          *       
          |  *                  **    **                                         *   *        *     
          |*                        *                *        *         *             *             
          |      *  * *                         *           *        *                              
          |**   *      **  *    *      *  * **                                 *           *  *     
          |                 *        *      ** *                            *    *          *   *   
          |       *          * *                     *          *  *                            *   
          |     *     **    * *   *                *    ** * *        **  *        *           *    
          |  *         ***       *      *  *  *** *  **    *       **                   **       *  
          | * **   * *  *          ***         *   ****              *  *       *   *               
          |   **** ***    *** *   **   ** *   *    *    *   **** **  * ******* *     *  **   *    * 
-3925.7826| * *   ***  *** *****  ** *  *** *      * * ****   * *     **  **   ** *  * *     * * ** 
          --**-********-***************************-*-**-*****-*****************-****************** 

t    trend 
   5.989  |                                                                        *                
          |     *                             *  *      *                 * *  * *          *       
          |                               *         *                               * *             
          |        *              *                    *                                            
          |     *                     *                    *   *  *      *    *    *                
          |          *                         *   *                                                
          |                     *               *                       *           *               
          |                       *              *     *                                   *        
          |                              *                                                *         
          |               *                *              *        *                     *          
          |                                       *             *                                   
          |                             *                                                        *  
          |                     *  *  *           *                                                 
          |    *               *                           *           *                  *         
          |                                                                  *                      
          |     *                                        *       *            *      *   *          
          |                              *                         * **                             
          |                             *        *                     * *                          
          |           * **             *                                 *                          
          |               *                             *      *                 *               ** 
          | *                    *       * *               *                                        
          |             *     *                                   * *         *    *   *            
          |                     *  *  *     *         * **    * *        *                          
          |      *     *         *        *       *          **  *   * *    **   *  *  *      *     
          |           * **     * *  **  * * *   *     *       *      *  *     *  ** * *     *       
          |*      *      *    *        *     *  *         * * * **       * * * * *   *    *   *     
          |* *  **    ***   **  **  * *     * **  * *       *  *  *        *   **     * *     **  * 
  0.0006  |*  *        * **** *   * * * *   * *  *****        * ** ** *         ** ******* **** **  
          -**************************************************************-*******-***************** 

0u  trend - log scale 
   2.867  |                                                                          *              
          |                                                                                         
          |                                                                                         
          |                        *  *       *                                                     
          |   *                         *                    *     *    *  *                 *      
          |              *      *       *                   *                        *    **        
          |  *    **       *   *   *    *         *    *        *                      ***  *       
          |**  *   ** *       **     *   * *       *   *        *** **  * ***      *  * **        * 
          |  *******       *****  **   * * * **  ****   * ****** *   * *  ** *   *   **     *       
          |**   **  **    * *** **** **  ******* *** ***** * *** *   *    ** * ****  * ****  ** * * 
          |  * ***** ***   **   ** *******  ***** ****  ***   ***    ** **    * * ****   * * * * ** 
          | * **  * *   ** *** *  * *****      *    *** *** **   ****  **    *   **** **  ***  **   
          |**** *   **** ***  **    *  *  **   ** * *  **  *  ***** **  * ** **  * *   **  ******   
          | *  *     **** *  *  ** **     *   * **  * *    **      ** *  ** ** ****    **  * *** *  
          |*     *      * *    *         *  * *   *        *    * *    *** ** ***      *  * *     * 
          |* *        *       *      **  *                 *      *    *          *       *      *  
          |             **            *    *     * *     **    *   *  *       *    **            *  
          |       * *                  *   *           *      *  *  * *               *             
          |                                         *              *                          *     
          |           *                     *   *                        *          *               
          |                                      *                       *            *             
          |                                                                                         
          |                                                                                         
          |     *                                                                                   
          |     *                                              *                                    
          |                                                                                         
          |                                                                                         
  0.0421  |                                                                                         
          ---------------*------------------------------------------------------------------------- 

1u  trend - log scale 
   23.77  |              *                                                                          
          |                                                                                         
          |                                                                                         
          |                                                                                         
          |                                                                                         
          |     *                                              *                                    
          |     *                                                                                   
          |                                                                                         
          |                                                                                         
          |                                      *                       *            *             
          |           *                     *   *                        *          *               
          |                                         *              *                          *     
          |       * *                  *   *           *      *  *  * *               *             
          |             **            *    *     * *     **    *   *  *       *    **            *  
          |* *        *       *      **  *                 *      *    *          *       *      *  
          |*     *      * *    *         *  * *   *        *    * *    *** ** ***      *  * *     * 
          | *  *     **** *  *  ** **     *   * **  * *    **      ** *  ** ** ****    **  * *** *  
          |**** *   **** ***  **    *  *  **   ** * *  **  *  ***** **  * ** **  * *   **  ******   
          | * **  * *   ** *** *  * *****      *    *** *** **   ****  **    *   **** **  ***  **   
          |  * ***** ***   **   ** *******  ***** ****  ***   ***    ** **    * * ****   * * * * ** 
          |**   **  **    * *** **** **  ******* *** ***** * *** *   *    ** * ****  * ****  ** * * 
          |  *******       *****  **   * * * **  ****   * ****** *   * *  ** *   *   **     *       
          |**  *   ** *       **     *   * *       *   *        *** **  * ***      *  * **        * 
          |  *    **       *   *   *    *         *    *        *                      ***  *       
          |              *      *       *                   *                        *    **        
          |   *                         *                    *     *    *  *                 *      
          |                        *  *       *                                                     
  0.3487  |                                                                                         
          ---------------------------------------------------------------------------*------------- 

0_Ka trend 
   99.53  |                                                                        *                
          |                                                 * *  *    **    *                       
          |        *         *                                         *                 *          
          |               *                 *  *                       *                            
          |  *       *           *                  *         *          *        *    *            
          | *    *       * *                    *                    *           *  *               
          |         *                     *  *    *  *              *   *                       *   
          |                      *   *          *                               *              *    
          |         * *            **    *      *                     *      *                  *   
          |   *  *       *                                             *       * *               *  
          |         *                  **                      *   * *   *      *    *              
          |    *           *  *      * *                  *                                         
          |  *       *                *              *       *  **         *      *  *              
          |                 *                     *          *                            *         
          |                          *         *              *  *                                  
          |            *      * *           **      *  *   * *         **                     * **  
          |        *  *     *   *            *         *      *         *  *   *    *            ** 
          |*  *         *   *  ** *         *      *     *  *                   * *   *     *       
          |*    *                  *                **   *      *          *                 ***  * 
          |  *  *         **         * *               **      *         ** *   *      **  * *  *   
          |   **   *   *                              *         *         *      *     *            
          |      *         *            **      *  *   *         *  ***   ***       *   *    *      
          | **  *   *         **           *  *  *            *               *  * *        *    ** 
          | * *    * *     * *      **     *****       ***     **  **  *           *            **  
          |    *      *   *         * * ****     *   **  **  *    *       *           * * *** **    
          |*   *  ** ******  *   * *    **          * *** * * * **          **   * * * * * *  **    
          |  * ***     ***  * *  **   * * ** *** *    *     *  *   ***  ***  **** * *   *** *       
  0.2380  |**     * *   * *  * * *** **    ** ** ****   ****      ***       **** ***** ** *****   * 
          -**--*-***-**-**-**-***-*-*--*-**-*-*-*-****--*-****-*-**---*-**-*-**-----********--***-* 

1_Ka trend 
   64.02  |                                                                                         
          |                                                *                            *           
          |                                                                                         
          |                                                   *                                     
          |                                                                                         
          |  *                                                                                      
          |                                                                                         
          |                                                                                         
          |                                                                                         
          |                                                     *                                *  
          |                                                                                    *    
          |                                    *                                                    
          |   *                                                   *                                 
          |                                                                                         
          |                                                                                *        
          |                              *                  *                                       
          |  *             *                      *                                                 
          |  *                    *                 *         *          *                          
          |              *                    *            *              *          *              
          |                               * *            *                               *       *  
          |               * * * *          *               *                          *    *     *  
          |*             *** *  *       *   *    * **   *   * **               *  *   *             
          |**  *      *                 *    ***   * *  *                               * *     * * 
          |    *          * *  *** *   *     * *        **    *     ** ** * * **    ** *   ** * *   
          |   ****   ** *  * **     * ** ***    *** * ** *  *  *        *   *** **  **    * **** ** 
          |***  * *** ***** * *  *** *** * ** *****    * **    * ** **** * * ********   *  * ***    
          | * ** ************ ** ********** *** ** * **** **   ** *********  *  ** ***** *   *** ** 
  1.7974  |* ** * ***** ** *******  ***********   **** * * *********************  *** ************* 
          -----**-**-*-----*--**-**---*-----*-----*----**-*--*--*****------**--*-*--*--*-----**-*-- 

Migration Distributions 
	-	Locus_0 	-	-	-	-	-	-	-	Locus_1 	-	-	-	-	-	-
	pt	m1#	p	m1time	p	m2#	p	m2time	p	m1#	p	m1time	p	m2#	p	m2time	p
	   0	   0	 0.00753	   0.0030	 0.06971	   0	 0.00648	   0.0030	 0.07088	   0	 0.00277	   0.0030	 0.06555	   0	 0.00241	   0.0030	 0.06582
	   1	   1	 0.00685	   0.0090	 0.07040	   1	 0.00594	   0.0090	 0.07015	   1	 0.00242	   0.0090	 0.06790	   1	 0.00217	   0.0090	 0.06757
	   2	   2	 0.00629	   0.0150	 0.06231	   2	 0.00558	   0.0150	 0.06225	   2	 0.00236	   0.0150	 0.05982	   2	 0.00190	   0.0150	 0.05972
	   3	   3	 0.00595	   0.0210	 0.05065	   3	 0.00558	   0.0210	 0.05053	   3	 0.00217	   0.0210	 0.04831	   3	 0.00197	   0.0210	 0.04816
	   4	   4	 0.00565	   0.0270	 0.04163	   4	 0.00569	   0.0270	 0.04208	   4	 0.00206	   0.0270	 0.03854	   4	 0.00197	   0.0270	 0.03874
	   5	   5	 0.00523	   0.0330	 0.03806	   5	 0.00547	   0.0330	 0.03822	   5	 0.00217	   0.0330	 0.03466	   5	 0.00205	   0.0330	 0.03496
	   6	   6	 0.00505	   0.0390	 0.03233	   6	 0.00554	   0.0390	 0.03259	   6	 0.00221	   0.0390	 0.02986	   6	 0.00203	   0.0390	 0.03014
	   7	   7	 0.00991	   0.0450	 0.02925	   7	 0.01141	   0.0450	 0.02917	   7	 0.00223	   0.0450	 0.02582	   7	 0.00201	   0.0450	 0.02621
	   8	   8	 0.00941	   0.0510	 0.02534	   8	 0.01064	   0.0510	 0.02522	   8	 0.00204	   0.0510	 0.02277	   8	 0.00181	   0.0510	 0.02305
	   9	   9	 0.00895	   0.0570	 0.02195	   9	 0.00996	   0.0570	 0.02190	   9	 0.00214	   0.0570	 0.01941	   9	 0.00194	   0.0570	 0.01980
	  10	  10	 0.00874	   0.0630	 0.02001	  10	 0.00955	   0.0630	 0.01952	  10	 0.00195	   0.0630	 0.01709	  10	 0.00195	   0.0630	 0.01710
	  11	  11	 0.00876	   0.0690	 0.01756	  11	 0.00871	   0.0690	 0.01726	  11	 0.00229	   0.0690	 0.01558	  11	 0.00182	   0.0690	 0.01548
	  12	  12	 0.00854	   0.0750	 0.01571	  12	 0.00833	   0.0750	 0.01530	  12	 0.00221	   0.0750	 0.01288	  12	 0.00188	   0.0750	 0.01285
	  13	  13	 0.00810	   0.0810	 0.01461	  13	 0.00768	   0.0810	 0.01445	  13	 0.00225	   0.0810	 0.01139	  13	 0.00188	   0.0810	 0.01142
	  14	  14	 0.00796	   0.0870	 0.01376	  14	 0.00759	   0.0870	 0.01367	  14	 0.00347	   0.0870	 0.01051	  14	 0.00360	   0.0870	 0.01042
	  15	  15	 0.00753	   0.0930	 0.01296	  15	 0.00713	   0.0930	 0.01300	  15	 0.00339	   0.0930	 0.00996	  15	 0.00342	   0.0930	 0.00980
	  16	  16	 0.00715	   0.0990	 0.01245	  16	 0.00679	   0.0990	 0.01231	  16	 0.00323	   0.0990	 0.00920	  16	 0.00342	   0.0990	 0.00920
	  17	  17	 0.00702	   0.1050	 0.01211	  17	 0.00661	   0.1050	 0.01206	  17	 0.00331	   0.1050	 0.00833	  17	 0.00343	   0.1050	 0.00839
	  18	  18	 0.00647	   0.1110	 0.01186	  18	 0.00656	   0.1110	 0.01194	  18	 0.00327	   0.1110	 0.00788	  18	 0.00320	   0.1110	 0.00790
	  19	  19	 0.00634	   0.1170	 0.01193	  19	 0.00653	   0.1170	 0.01181	  19	 0.00343	   0.1170	 0.00763	  19	 0.00332	   0.1170	 0.00772
	  20	  20	 0.00592	   0.1230	 0.01192	  20	 0.00604	   0.1230	 0.01170	  20	 0.00319	   0.1230	 0.00768	  20	 0.00340	   0.1230	 0.00769
	  21	  21	 0.00567	   0.1290	 0.01170	  21	 0.00605	   0.1290	 0.01165	  21	 0.00330	   0.1290	 0.00731	  21	 0.00345	   0.1290	 0.00727
[truncated: 135,162 more chars]
