# Supplementary material for: Selection and demographic history shape the molecular evolution of the gamete compatibility protein bindin in Pisaster sea stars
Source: Ecol Evol. 2014 Mar 31;4(9):1567–88. doi: 10.1002/ece3.1042 (PMC4063459; doi:10.1002/ece3.1042)
Supplement: Supplementary file 2 [file ece30004-1567-SD2.zip › ece31042-sup-0005-bam.lhp.outL.txt]

IMa LOAD TREES MODE 
IMa - Isolation with Migration [analytic] Output  -  IMa source code copyright Jody Hey, Rasmus Nielsen  2007-2008  -  code date: December 17, 2009 
P. ochraceus
bam=poc

INPUT AND STARTING INFORMATION 
================================

Command line string :  -i poc.lhp.2.input.txt -o poc.lhp.2.out8L -q1 10 -q2 10 -qA 15 -m1 2000 -m2 2000 -t 6 -u 5 -d 20 -s 345678 -n 100 -k 20 -fg -g1 0.9 -g2 0.8 -b 3000000 -L50000 -p45 -c012 -r poc.lhp.2.out8 
Input filename : poc.lhp.2.input.txt 
Output filename: poc.lhp.2.out8L 
Random number seed : 345678 
IM Model:
     - Inheritance Scalars are treated as constants, as given in input file
- Run Duration - 
- Metropolis Coupling -
     None 

- Maximum Values for Integrated Parameters -
     Max for q1 : 23.70 
     Max for q2 : 23.70 
     Max for qa : 35.55 
     Max for m1 : 2000.00 
     Max for m2 : 2000.00 
     Max for t  : 6.00 

All tree information used for surface estimation printed to fileGeneration time specified (in years): 5.00
Base filename for loading files with sampled genealogies: poc.lhp.2.out8*.ti
Files loaded with sampled genealogies:
   poc.lhp.2.out8.ti

HEADER INFORMATION FROM FIRST TREE FILE
========================================

-------------------------------------------

Header for tree file:  poc.lhp.2.out8.ti

-------------------------------------------

IMa - Isolation with Migration [analytic]  -  Jody Hey 2007  -  7/13/2007


INPUT AND STARTING INFORMATION 
================================

Command line string :  -i poc.lhp.2.input.txt -o poc.lhp.2.out8 -q1 10 -q2 10 -qA 15 -m1 2000 -m2 2000 -t 6 -u 5 -d 20 -s 345678 -n 100 -k 20 -fg -g1 0.9 -g2 0.8 -b 3000000 -L0.5 -p2345 
Input filename : poc.lhp.2.input.txt 
Output filename: poc.lhp.2.out8 
Random number seed : 345678 
IM Model:
     - Inheritance Scalars are treated as constants, as given in input file
- Run Duration - 
     Burn period, # steps: 3000000 
      Record period, # seconds per interval: 1800 
- Metropolis Coupling -
     Metropolis Coupling implemented using 100 chains 
     Geometric Increment Model   term1: 0.900  term2: 0.800

- Maximum Values for Integrated Parameters -
     Max for q1 : 23.70 
     Max for q2 : 23.70 
     Max for qa : 35.55 
     Max for m1 : 2000.00 
     Max for m2 : 2000.00 
     Max for t  : 6.00 

All tree information used for surface estimation printed to fileGeneration time specified (in years): 5.00

-------------------------------------------

End of deader for tree file:  poc.lhp.2.out8.ti

-------------------------------------------


==============================================
END OF HEADER INFORMATION FROM FIRST TREE FILE

   # of files: 1    total number of loaded genealogies: 50000 out of a total of: 311060 


MCMC INFORMATION
===========================


PEAK LOCATIONS AND PROBABILITES
=================================


Marginal Peak Locations and Probabilities
------------------------------------------
 Set    q1          P         q2          P         qa          P         m1          P         m2          P      
   0      1.9075  0.09993      1.4738   0.1128      4.1007   0.1277      0.0001  0.01273      1.6554  0.01087 
   1      1.8742  0.09985      1.6547   0.1185      4.0460   0.1214      0.0245  0.02228      1.9051  0.01532 
 ALL      1.8899  0.09989      1.6007   0.1154      4.0780   0.1245      0.0001  0.01721      1.6858  0.01307 
  95%Lo    0.0483                0.1143                0.0007               <min                 <min              
  95%Hi   >max                 >max                 11.4136                9.4185               12.9519            


Multidimensional Peak Location and Posterior Probability
--------------------------------------------------------
 Set   t       log(P)      q1         q2         qa         m1         m2      
   0     1.1146 -13.7254    23.3635     3.3569   0.000392   210.8330     8.8256 
   1     1.4784 -12.4166    23.3896     2.2657   0.000573   129.6596     0.3242 
 ALL     1.4783 -13.1108    23.6180     2.2757   0.000586   130.0931     0.3343 


Nested Models Peak Location and Posterior Probability
------------------------------------------------------
Model      t          log(P)      q1          q2          qa          m1          m2         df       2LLR
 ABCDD    1.1009    -15.7202    3.7478      2.3898      0.1742    177.4731  [ 177.4731]    1        5.2190 
 ABCD0    3.4487    -14.7302    0.0199      3.6880    0.000100   1999.7080  [   0.0001]    1*       3.2389 
 ABC0D    1.5720    -15.9148    6.3202     23.6998      0.2749  [   0.0001]   152.4158     1*       5.6080 
 ABC00    0.0001    -28.7334   23.5760     23.6991      4.5483  [   0.0001] [   0.0001]    2*      31.2452 
 AACDE    0.9832    -14.3353    1.5415  [   1.5415]     0.0066    782.6133    504.0243     1        2.4491 
 AAADE    0.9913    -16.3619    2.2997  [   2.2997] [   2.2997]    10.8601     28.5941     2        6.5022 
 AACDD    0.7078    -17.1375    1.1427  [   1.1427]     1.5480     42.0206  [  42.0206]    2        8.0535 
 AAC00    0.0001    -28.7333   23.7008  [  23.7008]     4.5489  [   0.0001] [   0.0001]    3*      31.2452 
 AAADD    0.7078    -17.3223    1.1871  [   1.1871] [   1.1871]    42.0530  [  42.0530]    3        8.4231 
 AAA00    0.0001    -28.7462    4.5484  [   4.5484] [   4.5484] [   0.0001] [   0.0001]    4*      31.2709 
 ABADE    3.4487    -14.7319    0.0194      3.7211  [   0.0194]  2000.0000    0.000204     1        3.2422 
 ABADD    1.0827    -16.2664    1.1095      8.3387  [   1.1095]    12.8897  [  12.8897]    2        6.3114 
 ABA00    0.0001    -28.7398    4.5505     23.7024  [   4.5505] [   0.0001] [   0.0001]    3*      31.2580 
 ABBDE    1.0439    -15.6769   22.5966      0.2449  [   0.2449]    83.1870    209.1515     1        5.1323 
 ABBDD    0.7078    -16.4222    0.9186      1.3916  [   1.3916]    42.0158  [  42.0158]    2        6.6229 
 ABB00    0.0001    -28.7398   23.7002      4.5506  [   4.5506] [   0.0001] [   0.0001]    3*      31.2580 
  * test distribution of 2LLR is a mixture 


MARGINAL DISTRIBUTION VALUES AND HISTOGRAMS - curve height is an estimate of marginal posterior probability
========================================
 Summaries
	Value  	 q1  	 q2  	 qa  	 m1  	 m2  	 t   
	Minbin 	   0.0119	   0.0119	   0.0178	   1.0000	   1.0000	   0.0030
	Maxbin	  23.6905	  23.6905	  35.5358	1999.0000	1999.0000	   5.9970
	HiPt  	   1.8843	   1.5999	   4.0709	   1.0000	   1.0000	   0.0210
	HiSmth	   1.8843	   1.5999	   4.0709	   1.0000	   1.0000	   0.0030
	Mean  	   9.2228	   8.9734	   7.7048	 731.9993	 733.8433	   0.9695
	95Lo  	   0.6755	   0.6281	   0.6222	   1.0000	   3.0000	   0.0030
	95Hi  	  22.8135	  22.7661	  30.9849	1901.0000	1899.0000	   5.2890
	HPD90Lo	  0.2726 	  0.2015 	  0.0178 	  1.0000 	  1.0000 	  0.0030?
	HPD90Hi	 20.2537 	 20.0878 	 18.5056 	1611.0000 	1617.0000 	  5.9970?

	Parameter	q1  	L	q2  	L	qa  	L	m1  	L	m2  	L	t   	L
	HiPt	   1.8843	 0.09989 	   1.5999	 0.11543 	   4.0709	 0.12454 	   1.0000	 0.01287 	   1.0000	 0.01157 	   0.0210	 5.45667 

	   0	   0.0119	 0.00031 	   0.0119	 0.00120 	   0.0178	 0.01936 	   1.0000	 0.01287 	   1.0000	 0.01157 	 0.003000	 5.31667 
	   1	   0.0356	 0.00930 	   0.0356	 0.00236 	   0.0533	 0.02307 	   3.0000	 0.00837 	   3.0000	 0.00981 	   0.0090	 4.86667 
	   2	   0.0593	 0.01713 	   0.0593	 0.00652 	   0.0889	 0.02451 	   5.0000	 0.00611 	   5.0000	 0.00620 	   0.0150	 5.45000 
	   3	   0.0830	 0.01790 	   0.0830	 0.01058 	   0.1244	 0.02577 	   7.0000	 0.00374 	   7.0000	 0.00391 	   0.0210	 5.45667 
	   4	   0.1067	 0.01753 	   0.1067	 0.01543 	   0.1600	 0.02780 	   9.0000	 0.00275 	   9.0000	 0.00277 	   0.0270	 5.11333 
	   5	   0.1304	 0.01771 	   0.1304	 0.01956 	   0.1955	 0.03039 	  11.0000	 0.00191 	  11.0000	 0.00215 	   0.0330	 4.52667 
	   6	   0.1541	 0.01877 	   0.1541	 0.02239 	   0.2311	 0.03339 	  13.0000	 0.00157 	  13.0000	 0.00191 	   0.0390	 4.10000 
	   7	   0.1778	 0.02023 	   0.1778	 0.02504 	   0.2667	 0.03641 	  15.0000	 0.00151 	  15.0000	 0.00168 	   0.0450	 3.51000 
	   8	   0.2015	 0.02191 	   0.2015	 0.02800 	   0.3022	 0.03917 	  17.0000	 0.00146 	  17.0000	 0.00159 	   0.0510	 3.22000 
	   9	   0.2252	 0.02400 	   0.2252	 0.03103 	   0.3378	 0.04166 	  19.0000	 0.00125 	  19.0000	 0.00153 	   0.0570	 2.91667 
	  10	   0.2489	 0.02666 	   0.2489	 0.03409 	   0.3733	 0.04397 	  21.0000	 0.00111 	  21.0000	 0.00147 	   0.0630	 2.82000 
	  11	   0.2726	 0.02971 	   0.2726	 0.03720 	   0.4089	 0.04623 	  23.0000	 0.00090 	  23.0000	 0.00137 	   0.0690	 2.67333 
	  12	   0.2963	 0.03276 	   0.2963	 0.04019 	   0.4444	 0.04847 	  25.0000	 0.00076 	  25.0000	 0.00129 	   0.0750	 2.50667 
	  13	   0.3200	 0.03557 	   0.3200	 0.04295 	   0.4800	 0.05070 	  27.0000	 0.00069 	  27.0000	 0.00130 	   0.0810	 2.19000 
	  14	   0.3437	 0.03814 	   0.3437	 0.04544 	   0.5155	 0.05285 	  29.0000	 0.00073 	  29.0000	 0.00130 	   0.0870	 2.08000 
	  15	   0.3674	 0.04053 	   0.3674	 0.04772 	   0.5511	 0.05485 	  31.0000	 0.00071 	  31.0000	 0.00124 	   0.0930	 2.05333 
	  16	   0.3911	 0.04283 	   0.3911	 0.04989 	   0.5866	 0.05665 	  33.0000	 0.00065 	  33.0000	 0.00119 	   0.0990	 1.81667 
	  17	   0.4148	 0.04505 	   0.4148	 0.05202 	   0.6222	 0.05822 	  35.0000	 0.00066 	  35.0000	 0.00114 	   0.1050	 1.77000 
	  18	   0.4385	 0.04719 	   0.4385	 0.05417 	   0.6577	 0.05960 	  37.0000	 0.00071 	  37.0000	 0.00111 	   0.1110	 1.61000 
	  19	   0.4622	 0.04922 	   0.4622	 0.05639 	   0.6933	 0.06079 	  39.0000	 0.00070 	  39.0000	 0.00109 	   0.1170	 1.44333 
	  20	   0.4859	 0.05112 	   0.4859	 0.05872 	   0.7288	 0.06186 	  41.0000	 0.00068 	  41.0000	 0.00105 	   0.1230	 1.36000 
	  21	   0.5096	 0.05290 	   0.5096	 0.06117 	   0.7644	 0.06283 	  43.0000	 0.00068 	  43.0000	 0.00096 	   0.1290	 1.28000 
	  22	   0.5333	 0.05461 	   0.5333	 0.06372 	   0.8000	 0.06372 	  45.0000	 0.00068 	  45.0000	 0.00088 	   0.1350	 1.26000 
	  23	   0.5570	 0.05628 	   0.5570	 0.06635 	   0.8355	 0.06455 	  47.0000	 0.00071 	  47.0000	 0.00083 	   0.1410	 1.21667 
	  24	   0.5807	 0.05795 	   0.5807	 0.06900 	   0.8711	 0.06532 	  49.0000	 0.00073 	  49.0000	 0.00085 	   0.1470	 1.11667 
	  25	   0.6044	 0.05964 	   0.6044	 0.07163 	   0.9066	 0.06604 	  51.0000	 0.00075 	  51.0000	 0.00088 	   0.1530	 1.01000 
	  26	   0.6281	 0.06135 	   0.6281	 0.07420 	   0.9422	 0.06671 	  53.0000	 0.00078 	  53.0000	 0.00090 	   0.1590	 0.84667 
	  27	   0.6518	 0.06307 	   0.6518	 0.07669 	   0.9777	 0.06733 	  55.0000	 0.00080 	  55.0000	 0.00089 	   0.1650	 0.85000 
	  28	   0.6755	 0.06478 	   0.6755	 0.07909 	   1.0133	 0.06792 	  57.0000	 0.00081 	  57.0000	 0.00087 	   0.1710	 0.78000 
	  29	   0.6992	 0.06646 	   0.6992	 0.08140 	   1.0488	 0.06848 	  59.0000	 0.00079 	  59.0000	 0.00086 	   0.1770	 0.79000 
	  30	   0.7229	 0.06809 	   0.7229	 0.08361 	   1.0844	 0.06903 	  61.0000	 0.00077 	  61.0000	 0.00088 	   0.1830	 0.70000 
	  31	   0.7466	 0.06969 	   0.7466	 0.08573 	   1.1199	 0.06957 	  63.0000	 0.00079 	  63.0000	 0.00089 	   0.1890	 0.77667 
	  32	   0.7703	 0.07123 	   0.7703	 0.08776 	   1.1555	 0.07011 	  65.0000	 0.00081 	  65.0000	 0.00091 	   0.1950	 0.78333 
	  33	   0.7940	 0.07273 	   0.7940	 0.08970 	   1.1910	 0.07066 	  67.0000	 0.00083 	  67.0000	 0.00092 	   0.2010	 0.63000 
	  34	   0.8177	 0.07418 	   0.8177	 0.09156 	   1.2266	 0.07123 	  69.0000	 0.00085 	  69.0000	 0.00093 	   0.2070	 0.61333 
	  35	   0.8414	 0.07559 	   0.8414	 0.09332 	   1.2622	 0.07181 	  71.0000	 0.00085 	  71.0000	 0.00092 	   0.2130	 0.71000 
	  36	   0.8651	 0.07697 	   0.8651	 0.09501 	   1.2977	 0.07241 	  73.0000	 0.00085 	  73.0000	 0.00091 	   0.2190	 0.56333 
	  37	   0.8888	 0.07830 	   0.8888	 0.09660 	   1.3333	 0.07302 	  75.0000	 0.00085 	  75.0000	 0.00090 	   0.2250	 0.55667 
	  38	   0.9125	 0.07958 	   0.9125	 0.09811 	   1.3688	 0.07366 	  77.0000	 0.00085 	  77.0000	 0.00089 	   0.2310	 0.52000 
	  39	   0.9362	 0.08081 	   0.9362	 0.09954 	   1.4044	 0.07432 	  79.0000	 0.00086 	  79.0000	 0.00089 	   0.2370	 0.52667 
	  40	   0.9599	 0.08198 	   0.9599	 0.10089 	   1.4399	 0.07499 	  81.0000	 0.00086 	  81.0000	 0.00089 	   0.2430	 0.55333 
	  41	   0.9836	 0.08309 	   0.9836	 0.10216 	   1.4755	 0.07568 	  83.0000	 0.00084 	  83.0000	 0.00088 	   0.2490	 0.44000 
	  42	   1.0074	 0.08415 	   1.0074	 0.10335 	   1.5110	 0.07639 	  85.0000	 0.00082 	  85.0000	 0.00087 	   0.2550	 0.47000 
	  43	   1.0311	 0.08514 	   1.0311	 0.10446 	   1.5466	 0.07712 	  87.0000	 0.00080 	  87.0000	 0.00086 	   0.2610	 0.48000 
	  44	   1.0548	 0.08607 	   1.0548	 0.10550 	   1.5821	 0.07786 	  89.0000	 0.00080 	  89.0000	 0.00086 	   0.2670	 0.48000 
	  45	   1.0785	 0.08694 	   1.0785	 0.10647 	   1.6177	 0.07862 	  91.0000	 0.00082 	  91.0000	 0.00086 	   0.2730	 0.50333 
	  46	   1.1022	 0.08775 	   1.1022	 0.10738 	   1.6532	 0.07938 	  93.0000	 0.00086 	  93.0000	 0.00087 	   0.2790	 0.46333 
	  47	   1.1259	 0.08852 	   1.1259	 0.10821 	   1.6888	 0.08016 	  95.0000	 0.00089 	  95.0000	 0.00087 	   0.2850	 0.42000 
	  48	   1.1496	 0.08924 	   1.1496	 0.10899 	   1.7243	 0.08095 	  97.0000	 0.00090 	  97.0000	 0.00085 	   0.2910	 0.45667 
	  49	   1.1733	 0.08992 	   1.1733	 0.10970 	   1.7599	 0.08175 	  99.0000	 0.00089 	  99.0000	 0.00083 	   0.2970	 0.46333 
	  50	   1.1970	 0.09057 	   1.1970	 0.11036 	   1.7955	 0.08255 	 101.0000	 0.00088 	 101.0000	 0.00083 	   0.3030	 0.38667 
	  51	   1.2207	 0.09118 	   1.2207	 0.11097 	   1.8310	 0.08336 	 103.0000	 0.00087 	 103.0000	 0.00084 	   0.3090	 0.46667 
	  52	   1.2444	 0.09177 	   1.2444	 0.11152 	   1.8666	 0.08418 	 105.0000	 0.00087 	 105.0000	 0.00086 	   0.3150	 0.42333 
	  53	   1.2681	 0.09234 	   1.2681	 0.11204 	   1.9021	 0.08500 	 107.0000	 0.00088 	 107.0000	 0.00088 	   0.3210	 0.38333 
	  54	   1.2918	 0.09289 	   1.2918	 0.11251 	   1.9377	 0.08583 	 109.0000	 0.00090 	 109.0000	 0.00089 	   0.3270	 0.46333 
	  55	   1.3155	 0.09342 	   1.3155	 0.11294 	   1.9732	 0.08666 	 111.0000	 0.00092 	 111.0000	 0.00089 	   0.3330	 0.46667 
	  56	   1.3392	 0.09394 	   1.3392	 0.11333 	   2.0088	 0.08750 	 113.0000	 0.00092 	 113.0000	 0.00089 	   0.3390	 0.39333 
	  57	   1.3629	 0.09444 	   1.3629	 0.11369 	   2.0443	 0.08834 	 115.0000	 0.00092 	 115.0000	 0.00088 	   0.3450	 0.39000 
	  58	   1.3866	 0.09493 	   1.3866	 0.11401 	   2.0799	 0.08918 	 117.0000	 0.00091 	 117.0000	 0.00088 	   0.3510	 0.44000 
	  59	   1.4103	 0.09540 	   1.4103	 0.11430 	   2.1154	 0.09002 	 119.0000	 0.00090 	 119.0000	 0.00088 	   0.3570	 0.49000 
	  60	   1.4340	 0.09586 	   1.4340	 0.11456 	   2.1510	 0.09087 	 121.0000	 0.00090 	 121.0000	 0.00087 	   0.3630	 0.35333 
	  61	   1.4577	 0.09629 	   1.4577	 0.11479 	   2.1865	 0.09173 	 123.0000	 0.00093 	 123.0000	 0.00087 	   0.3690	 0.40667 
	  62	   1.4814	 0.09671 	   1.4814	 0.11498 	   2.2221	 0.09258 	 125.0000	 0.00095 	 125.0000	 0.00087 	   0.3750	 0.45333 
	  63	   1.5051	 0.09710 	   1.5051	 0.11514 	   2.2577	 0.09344 	 127.0000	 0.00097 	 127.0000	 0.00087 	   0.3810	 0.41333 
	  64	   1.5288	 0.09747 	   1.5288	 0.11526 	   2.2932	 0.09430 	 129.0000	 0.00096 	 129.0000	 0.00086 	   0.3870	 0.42000 
	  65	   1.5525	 0.09781 	   1.5525	 0.11535 	   2.3288	 0.09516 	 131.0000	 0.00094 	 131.0000	 0.00086 	   0.3930	 0.46000 
	  66	   1.5762	 0.09812 	   1.5762	 0.11541 	   2.3643	 0.09603 	 133.0000	 0.00092 	 133.0000	 0.00086 	   0.3990	 0.38000 
	  67	   1.5999	 0.09841 	   1.5999	 0.11543 	   2.3999	 0.09690 	 135.0000	 0.00091 	 135.0000	 0.00087 	   0.4050	 0.41667 
	  68	   1.6236	 0.09867 	   1.6236	 0.11541 	   2.4354	 0.09778 	 137.0000	 0.00090 	 137.0000	 0.00088 	   0.4110	 0.43000 
	  69	   1.6473	 0.09890 	   1.6473	 0.11536 	   2.4710	 0.09866 	 139.0000	 0.00090 	 139.0000	 0.00087 	   0.4170	 0.34667 
	  70	   1.6710	 0.09911 	   1.6710	 0.11527 	   2.5065	 0.09954 	 141.0000	 0.00090 	 141.0000	 0.00086 	   0.4230	 0.37000 
	  71	   1.6947	 0.09928 	   1.6947	 0.11514 	   2.5421	 0.10042 	 143.0000	 0.00091 	 143.0000	 0.00084 	   0.4290	 0.30333 
	  72	   1.7184	 0.09943 	   1.7184	 0.11497 	   2.5776	 0.10131 	 145.0000	 0.00092 	 145.0000	 0.00083 	   0.4350	 0.35667 
	  73	   1.7421	 0.09956 	   1.7421	 0.11477 	   2.6132	 0.10219 	 147.0000	 0.00091 	 147.0000	 0.00081 	   0.4410	 0.36000 
	  74	   1.7658	 0.09966 	   1.7658	 0.11454 	   2.6487	 0.10308 	 149.0000	 0.00089 	 149.0000	 0.00080 	   0.4470	 0.33333 
	  75	   1.7895	 0.09975 	   1.7895	 0.11427 	   2.6843	 0.10396 	 151.0000	 0.00087 	 151.0000	 0.00080 	   0.4530	 0.44000 
	  76	   1.8132	 0.09981 	   1.8132	 0.11396 	   2.7198	 0.10485 	 153.0000	 0.00086 	 153.0000	 0.00079 	   0.4590	 0.36333 
	  77	   1.8369	 0.09985 	   1.8369	 0.11363 	   2.7554	 0.10572 	 155.0000	 0.00085 	 155.0000	 0.00078 	   0.4650	 0.40000 
	  78	   1.8606	 0.09988 	   1.8606	 0.11326 	   2.7910	 0.10660 	 157.0000	 0.00083 	 157.0000	 0.00077 	   0.4710	 0.39000 
	  79	   1.8843	 0.09989 	   1.8843	 0.11286 	   2.8265	 0.10746 	 159.0000	 0.00082 	 159.0000	 0.00078 	   0.4770	 0.41000 
	  80	   1.9080	 0.09989 	   1.9080	 0.11244 	   2.8621	 0.10832 	 161.0000	 0.00081 	 161.0000	 0.00078 	   0.4830	 0.36333 
	  81	   1.9317	 0.09987 	   1.9317	 0.11199 	   2.8976	 0.10917 	 163.0000	 0.00080 	 163.0000	 0.00079 	   0.4890	 0.35667 
	  82	   1.9554	 0.09984 	   1.9554	 0.11151 	   2.9332	 0.11001 	 165.0000	 0.00079 	 165.0000	 0.00080 	   0.4950	 0.31333 
	  83	   1.9791	 0.09980 	   1.9791	 0.11101 	   2.9687	 0.11083 	 167.0000	 0.00079 	 167.0000	 0.00081 	   0.5010	 0.35000 
	  84	   2.0029	 0.09975 	   2.0029	 0.11049 	   3.0043	 0.11164 	 169.0000	 0.00079 	 169.0000	 0.00082 	   0.5070	 0.40000 
	  85	   2.0266	 0.09968 	   2.0266	 0.10995 	   3.0398	 0.11244 	 171.0000	 0.00080 	 171.0000	 0.00083 	   0.5130	 0.30333 
	  86	   2.0503	 0.09961 	   2.0503	 0.10939 	   3.0754	 0.11322 	 173.0000	 0.00081 	 173.0000	 0.00084 	   0.5190	 0.36333 
	  87	   2.0740	 0.09953 	   2.0740	 0.10881 	   3.1109	 0.11397 	 175.0000	 0.00083 	 175.0000	 0.00084 	   0.5250	 0.34333 
	  88	   2.0977	 0.09944 	   2.0977	 0.10822 	   3.1465	 0.11471 	 177.0000	 0.00084 	 177.0000	 0.00084 	   0.5310	 0.39667 
	  89	   2.1214	 0.09933 	   2.1214	 0.10762 	   3.1820	 0.11543 	 179.0000	 0.00084 	 179.0000	 0.00082 	   0.5370	 0.35667 
	  90	   2.1451	 0.09922 	   2.1451	 0.10700 	   3.2176	 0.11612 	 181.0000	 0.00084 	 181.0000	 0.00081 	   0.5430	 0.39333 
	  91	   2.1688	 0.09910 	   2.1688	 0.10638 	   3.2532	 0.11680 	 183.0000	 0.00083 	 183.0000	 0.00079 	   0.5490	 0.39333 
	  92	   2.1925	 0.09897 	   2.1925	 0.10575 	   3.2887	 0.11744 	 185.0000	 0.00082 	 185.0000	 0.00078 	   0.5550	 0.38000 
	  93	   2.2162	 0.09882 	   2.2162	 0.10511 	   3.3243	 0.11806 	 187.0000	 0.00080 	 187.0000	 0.00077 	   0.5610	 0.27333 
	  94	   2.2399	 0.09867 	   2.2399	 0.10446 	   3.3598	 0.11866 	 189.0000	 0.00079 	 189.0000	 0.00077 	   0.5670	 0.38000 
	  95	   2.2636	 0.09850 	   2.2636	 0.10381 	   3.3954	 0.11923 	 191.0000	 0.00077 	 191.0000	 0.00077 	   0.5730	 0.37000 
	  96	   2.2873	 0.09833 	   2.2873	 0.10316 	   3.4309	 0.11977 	 193.0000	 0.00076 	 193.0000	 0.00078 	   0.5790	 0.36000 
	  97	   2.3110	 0.09814 	   2.3110	 0.10250 	   3.4665	 0.12028 	 195.0000	 0.00075 	 195.0000	 0.00078 	   0.5850	 0.30333 
	  98	   2.3347	 0.09794 	   2.3347	 0.10184 	   3.5020	 0.12076 	 197.0000	 0.00075 	 197.0000	 0.00078 	   0.5910	 0.34667 
	  99	   2.3584	 0.09774 	   2.3584	 0.10118 	   3.5376	 0.12122 	 199.0000	 0.00075 	 199.0000	 0.00079 	   0.5970	 0.38333 
	 100	   2.3821	 0.09752 	   2.3821	 0.10053 	   3.5731	 0.12165 	 201.0000	 0.00075 	 201.0000	 0.00080 	   0.6030	 0.32333 
	 101	   2.4058	 0.09728 	   2.4058	 0.09987 	   3.6087	 0.12204 	 203.0000	 0.00075 	 203.0000	 0.00080 	   0.6090	 0.29333 
	 102	   2.4295	 0.09704 	   2.4295	 0.09922 	   3.6442	 0.12241 	 205.0000	 0.00075 	 205.0000	 0.00080 	   0.6150	 0.29667 
	 103	   2.4532	 0.09679 	   2.4532	 0.09857 	   3.6798	 0.12275 	 207.0000	 0.00075 	 207.0000	 0.00079 	   0.6210	 0.24667 
	 104	   2.4769	 0.09653 	   2.4769	 0.09792 	   3.7153	 0.12306 	 209.0000	 0.00074 	 209.0000	 0.00079 	   0.6270	 0.31667 
	 105	   2.5006	 0.09625 	   2.5006	 0.09728 	   3.7509	 0.12334 	 211.0000	 0.00074 	 211.0000	 0.00079 	   0.6330	 0.36000 
	 106	   2.5243	 0.09597 	   2.5243	 0.09664 	   3.7865	 0.12358 	 213.0000	 0.00073 	 213.0000	 0.00078 	   0.6390	 0.31667 
	 107	   2.5480	 0.09568 	   2.5480	 0.09601 	   3.8220	 0.12380 	 215.0000	 0.00073 	 215.0000	 0.00078 	   0.6450	 0.32000 
	 108	   2.5717	 0.09538 	   2.5717	 0.09538 	   3.8576	 0.12400 	 217.0000	 0.00072 	 217.0000	 0.00077 	   0.6510	 0.33667 
	 109	   2.5954	 0.09506 	   2.5954	 0.09476 	   3.8931	 0.12416 	 219.0000	 0.00072 	 219.0000	 0.00078 	   0.6570	 0.35000 
	 110	   2.6191	 0.09475 	   2.6191	 0.09415 	   3.9287	 0.12429 	 221.0000	 0.00072 	 221.0000	 0.00078 	   0.6630	 0.30333 
	 111	   2.6428	 0.09442 	   2.6428	 0.09354 	   3.9642	 0.12439 	 223.0000	 0.00072 	 223.0000	 0.00079 	   0.6690	 0.29000 
	 112	   2.6665	 0.09408 	   2.6665	 0.09294 	   3.9998	 0.12447 	 225.0000	 0.00072 	 225.0000	 0.00079 	   0.6750	 0.27000 
	 113	   2.6902	 0.09374 	   2.6902	 0.09234 	   4.0353	 0.12452 	 227.0000	 0.00072 	 227.0000	 0.00080 	   0.6810	 0.31000 
	 114	   2.7139	 0.09339 	   2.7139	 0.09175 	   4.0709	 0.12454 	 229.0000	 0.00072 	 229.0000	 0.00080 	   0.6870	 0.23667 
	 115	   2.7376	 0.09304 	   2.7376	 0.09117 	   4.1064	 0.12453 	 231.0000	 0.00072 	 231.0000	 0.00080 	   0.6930	 0.24000 
	 116	   2.7613	 0.09268 	   2.7613	 0.09060 	   4.1420	 0.12449 	 233.0000	 0.00072 	 233.0000	 0.00079 	   0.6990	 0.27000 
	 117	   2.7850	 0.09231 	   2.7850	 0.09003 	   4.1775	 0.12443 	 235.0000	 0.00071 	 235.0000	 0.00079 	   0.7050	 0.26667 
	 118	   2.8087	 0.09194 	   2.8087	 0.08947 	   4.2131	 0.12434 	 237.0000	 0.00071 	 237.0000	 0.00078 	   0.7110	 0.30000 
	 119	   2.8324	 0.09157 	   2.8324	 0.08892 	   4.2487	 0.12423 	 239.0000	 0.00071 	 239.0000	 0.00077 	   0.7170	 0.29667 
	 120	   2.8561	 0.09119 	   2.8561	 0.08838 	   4.2842	 0.12408 	 241.0000	 0.00070 	 241.0000	 0.00075 	   0.7230	 0.26333 
	 121	   2.8798	 0.09081 	   2.8798	 0.08784 	   4.3198	 0.12392 	 243.0000	 0.00070 	 243.0000	 0.00074 	   0.7290	 0.26000 
	 122	   2.9035	 0.09043 	   2.9035	 0.08730 	   4.3553	 0.12372 	 245.0000	 0.00069 	 245.0000	 0.00073 	   0.7350	 0.20333 
	 123	   2.9272	 0.09004 	   2.9272	 0.08678 	   4.3909	 0.12351 	 247.0000	 0.00068 	 247.0000	 0.00072 	   0.7410	 0.22333 
	 124	   2.9509	 0.08966 	   2.9509	 0.08626 	   4.4264	 0.12326 	 249.0000	 0.00068 	 249.0000	 0.00070 	   0.7470	 0.22667 
	 125	   2.9746	 0.08927 	   2.9746	 0.08575 	   4.4620	 0.12300 	 251.0000	 0.00068 	 251.0000	 0.00070 	   0.7530	 0.28667 
	 126	   2.9984	 0.08887 	   2.9984	 0.08524 	   4.4975	 0.12271 	 253.0000	 0.00068 	 253.0000	 0.00069 	   0.7590	 0.21667 
	 127	   3.0221	 0.08848 	   3.0221	 0.08474 	   4.5331	 0.12239 	 255.0000	 0.00069 	 255.0000	 0.00069 	   0.7650	 0.21667 
	 128	   3.0458	 0.08809 	   3.0458	 0.08425 	   4.5686	 0.12206 	 257.0000	 0.00070 	 257.0000	 0.00069 	   0.7710	 0.21000 
	 129	   3.0695	 0.08769 	   3.0695	 0.08376 	   4.6042	 0.12170 	 259.0000	 0.00070 	 259.0000	 0.00069 	   0.7770	 0.24333 
	 130	   3.0932	 0.08730 	   3.0932	 0.08328 	   4.6397	 0.12132 	 261.0000	 0.00071 	 261.0000	 0.00069 	   0.7830	 0.28667 
	 131	   3.1169	 0.08691 	   3.1169	 0.08280 	   4.6753	 0.12092 	 263.0000	 0.00071 	 263.0000	 0.00068 	   0.7890	 0.22333 
	 132	   3.1406	 0.08651 	   3.1406	 0.08233 	   4.7108	 0.12049 	 265.0000	 0.00071 	 265.0000	 0.00068 	   0.7950	 0.19000 
	 133	   3.1643	 0.08612 	   3.1643	 0.08186 	   4.7464	 0.12005 	 267.0000	 0.00071 	 267.0000	 0.00067 	   0.8010	 0.21000 
	 134	   3.1880	 0.08572 	   3.1880	 0.08140 	   4.7820	 0.11959 	 269.0000	 0.00071 	 269.0000	 0.00067 	   0.8070	 0.24667 
	 135	   3.2117	 0.08533 	   3.2117	 0.08094 	   4.8175	 0.11910 	 271.0000	 0.00070 	 271.0000	 0.00067 	   0.8130	 0.23333 
	 136	   3.2354	 0.08494 	   3.2354	 0.08048 	   4.8531	 0.11860 	 273.0000	 0.00069 	 273.0000	 0.00067 	   0.8190	 0.24000 
	 137	   3.2591	 0.08455 	   3.2591	 0.08003 	   4.8886	 0.11808 	 275.0000	 0.00069 	 275.0000	 0.00067 	   0.8250	 0.24000 
	 138	   3.2828	 0.08416 	   3.2828	 0.07959 	   4.9242	 0.11754 	 277.0000	 0.00068 	 277.0000	 0.00068 	   0.8310	 0.22667 
	 139	   3.3065	 0.08377 	   3.3065	 0.07915 	   4.9597	 0.11698 	 279.0000	 0.00068 	 279.0000	 0.00068 	   0.8370	 0.23333 
	 140	   3.3302	 0.08338 	   3.3302	 0.07871 	   4.9953	 0.11641 	 281.0000	 0.00068 	 281.0000	 0.00069 	   0.8430	 0.17333 
	 141	   3.3539	 0.08299 	   3.3539	 0.07828 	   5.0308	 0.11582 	 283.0000	 0.00068 	 283.0000	 0.00069 	   0.8490	 0.19667 
	 142	   3.3776	 0.08260 	   3.3776	 0.07785 	   5.0664	 0.11521 	 285.0000	 0.00069 	 285.0000	 0.00069 	   0.8550	 0.22333 
	 143	   3.4013	 0.08221 	   3.4013	 0.07742 	   5.1019	 0.11459 	 287.0000	 0.00068 	 287.0000	 0.00069 	   0.8610	 0.23333 
	 144	   3.4250	 0.08183 	   3.4250	 0.07700 	   5.1375	 0.11396 	 289.0000	 0.00068 	 289.0000	 0.00069 	   0.8670	 0.19000 
	 145	   3.4487	 0.08144 	   3.4487	 0.07658 	   5.1730	 0.11331 	 291.0000	 0.00067 	 291.0000	 0.00069 	   0.8730	 0.20333 
	 146	   3.4724	 0.08106 	   3.4724	 0.07617 	   5.2086	 0.11264 	 293.0000	 0.00067 	 293.0000	 0.00068 	   0.8790	 0.20333 
	 147	   3.4961	 0.08068 	   3.4961	 0.07576 	   5.2442	 0.11196 	 295.0000	 0.00066 	 295.0000	 0.00068 	   0.8850	 0.16333 
	 148	   3.5198	 0.08030 	   3.5198	 0.07535 	   5.2797	 0.11127 	 297.0000	 0.00065 	 297.0000	 0.00067 	   0.8910	 0.19000 
	 149	   3.5435	 0.07992 	   3.5435	 0.07494 	   5.3153	 0.11057 	 299.0000	 0.00064 	 299.0000	 0.00066 	   0.8970	 0.17667 
	 150	   3.5672	 0.07954 	   3.5672	 0.07454 	   5.3508	 0.10986 	 301.0000	 0.00063 	 301.0000	 0.00065 	   0.9030	 0.22000 
	 151	   3.5909	 0.07916 	   3.5909	 0.07414 	   5.3864	 0.10913 	 303.0000	 0.00063 	 303.0000	 0.00065 	   0.9090	 0.20333 
	 152	   3.6146	 0.07879 	   3.6146	 0.07374 	   5.4219	 0.10839 	 305.0000	 0.00063 	 305.0000	 0.00064 	   0.9150	 0.15667 
	 153	   3.6383	 0.07841 	   3.6383	 0.07335 	   5.4575	 0.10765 	 307.0000	 0.00064 	 307.0000	 0.00064 	   0.9210	 0.17667 
	 154	   3.6620	 0.07804 	   3.6620	 0.07296 	   5.4930	 0.10689 	 309.0000	 0.00064 	 309.0000	 0.00063 	   0.9270	 0.17333 
	 155	   3.6857	 0.07766 	   3.6857	 0.07257 	   5.5286	 0.10613 	 311.0000	 0.00064 	 311.0000	 0.00063 	   0.9330	 0.16667 
	 156	   3.7094	 0.07729 	   3.7094	 0.07219 	   5.5641	 0.10535 	 313.0000	 0.00064 	 313.0000	 0.00062 	   0.9390	 0.14333 
	 157	   3.7331	 0.07692 	   3.7331	 0.07180 	   5.5997	 0.10457 	 315.0000	 0.00064 	 315.0000	 0.00061 	   0.9450	 0.17333 
	 158	   3.7568	 0.07655 	   3.7568	 0.07142 	   5.6352	 0.10378 	 317.0000	 0.00064 	 317.0000	 0.00061 	   0.9510	 0.16667 
	 159	   3.7805	 0.07618 	   3.7805	 0.07105 	   5.6708	 0.10299 	 319.0000	 0.00063 	 319.0000	 0.00060 	   0.9570	 0.15333 
	 160	   3.8042	 0.07581 	   3.8042	 0.07068 	   5.7063	 0.10219 	 321.0000	 0.00063 	 321.0000	 0.00060 	   0.9630	 0.15333 
	 161	   3.8279	 0.07544 	   3.8279	 0.07030 	   5.7419	 0.10138 	 323.0000	 0.00062 	 323.0000	 0.00059 	   0.9690	 0.16667 
	 162	   3.8516	 0.07508 	   3.8516	 0.06994 	   5.7775	 0.10056 	 325.0000	 0.00062 	 325.0000	 0.00059 	   0.9750	 0.16000 
	 163	   3.8753	 0.07471 	   3.8753	 0.06957 	   5.8130	 0.09974 	 327.0000	 0.00062 	 327.0000	 0.00059 	   0.9810	 0.12333 
	 164	   3.8990	 0.07435 	   3.8990	 0.06921 	   5.8486	 0.09892 	 329.0000	 0.00062 	 329.0000	 0.00058 	   0.9870	 0.17667 
	 165	   3.9227	 0.07399 	   3.9227	 0.06885 	   5.8841	 0.09809 	 331.0000	 0.00062 	 331.0000	 0.00058 	   0.9930	 0.14000 
	 166	   3.9464	 0.07362 	   3.9464	 0.06850 	   5.9197	 0.09726 	 333.0000	 0.00062 	 333.0000	 0.00058 	   0.9990	 0.16667 
	 167	   3.9701	 0.07326 	   3.9701	 0.06814 	   5.9552	 0.09642 	 335.0000	 0.00063 	 335.0000	 0.00058 	   1.0050	 0.18333 
	 168	   3.9939	 0.07291 	   3.9939	 0.06779 	   5.9908	 0.09558 	 337.0000	 0.00063 	 337.0000	 0.00058 	   1.0110	 0.14333 
	 169	   4.0176	 0.07255 	   4.0176	 0.06745 	   6.0263	 0.09474 	 339.0000	 0.00063 	 339.0000	 0.00057 	   1.0170	 0.13667 
	 170	   4.0413	 0.07219 	   4.0413	 0.06710 	   6.0619	 0.09390 	 341.0000	 0.00063 	 341.0000	 0.00057 	   1.0230	 0.18000 
	 171	   4.0650	 0.07184 	   4.0650	 0.06676 	   6.0974	 0.09305 	 343.0000	 0.00063 	 343.0000	 0.00057 	   1.0290	 0.16000 
	 172	   4.0887	 0.07148 	   4.0887	 0.06642 	   6.1330	 0.09221 	 345.0000	 0.00063 	 345.0000	 0.00057 	   1.0350	 0.13667 
	 173	   4.1124	 0.07113 	   4.1124	 0.06609 	   6.1685	 0.09136 	 347.0000	 0.00063 	 347.0000	 0.00058 	   1.0410	 0.16000 
	 174	   4.1361	 0.07078 	   4.1361	 0.06576 	   6.2041	 0.09051 	 349.0000	 0.00063 	 349.0000	 0.00058 	   1.0470	 0.20000 
	 175	   4.1598	 0.07043 	   4.1598	 0.06543 	   6.2397	 0.08966 	 351.0000	 0.00063 	 351.0000	 0.00058 	   1.0530	 0.15000 
	 176	   4.1835	 0.07008 	   4.1835	 0.06510 	   6.2752	 0.08881 	 353.0000	 0.00063 	 353.0000	 0.00058 	   1.0590	 0.12333 
	 177	   4.2072	 0.06974 	   4.2072	 0.06478 	   6.3108	 0.08797 	 355.0000	 0.00063 	 355.0000	 0.00058 	   1.0650	 0.12000 
	 178	   4.2309	 0.06939 	   4.2309	 0.06446 	   6.3463	 0.08712 	 357.0000	 0.00063 	 357.0000	 0.00058 	   1.0710	 0.13667 
	 179	   4.2546	 0.06905 	   4.2546	 0.06414 	   6.3819	 0.08627 	 359.0000	 0.00063 	 359.0000	 0.00058 	   1.0770	 0.13000 
	 180	   4.2783	 0.06871 	   4.2783	 0.06383 	   6.4174	 0.08543 	 361.0000	 0.00063 	 361.0000	 0.00058 	   1.0830	 0.15333 
	 181	   4.3020	 0.06837 	   4.3020	 0.06352 	   6.4530	 0.08458 	 363.0000	 0.00063 	 363.0000	 0.00058 	   1.0890	 0.14000 
	 182	   4.3257	 0.06803 	   4.3257	 0.06321 	   6.4885	 0.08374 	 365.0000	 0.00062 	 365.0000	 0.00057 	   1.0950	 0.12000 
	 183	   4.3494	 0.06769 	   4.3494	 0.06291 	   6.5241	 0.08290 	 367.0000	 0.00062 	 367.0000	 0.00057 	   1.1010	 0.17667 
	 184	   4.3731	 0.06736 	   4.3731	 0.06261 	   6.5596	 0.08206 	 369.0000	 0.00061 	 369.0000	 0.00057 	   1.1070	 0.15000 
	 185	   4.3968	 0.06703 	   4.3968	 0.06231 	   6.5952	 0.08123 	 371.0000	 0.00061 	 371.0000	 0.00056 	   1.1130	 0.15000 
	 186	   4.4205	 0.06670 	   4.4205	 0.06201 	   6.6307	 0.08040 	 373.0000	 0.00060 	 373.0000	 0.00056 	   1.1190	 0.13333 
	 187	   4.4442	 0.06637 	   4.4442	 0.06172 	   6.6663	 0.07957 	 375.0000	 0.00060 	 375.0000	 0.00056 	   1.1250	 0.17000 
	 188	   4.4679	 0.06604 	   4.4679	 0.06143 	   6.7018	 0.07874 	 377.0000	 0.00060 	 377.0000	 0.00056 	   1.1310	 0.14000 
	 189	   4.4916	 0.06572 	   4.4916	 0.06114 	   6.7374	 0.07792 	 379.0000	 0.00060 	 379.0000	 0.00056 	   1.1370	 0.10333 
	 190	   4.5153	 0.06539 	   4.5153	 0.06086 	   6.7730	 0.07710 	 381.0000	 0.00060 	 381.0000	 0.00056 	   1.1430	 0.12333 
	 191	   4.5390	 0.06507 	   4.5390	 0.06058 	   6.8085	 0.07629 	 383.0000	 0.00060 	 383.0000	 0.00056 	   1.1490	 0.09000 
	 192	   4.5627	 0.06476 	   4.5627	 0.06030 	   6.8441	 0.07548 	 385.0000	 0.00060 	 385.0000	 0.00056 	   1.1550	 0.13667 
	 193	   4.5864	 0.06444 	   4.5864	 0.06002 	   6.8796	 0.07467 	 387.0000	 0.00060 	 387.0000	 0.00056 	   1.1610	 0.13000 
	 194	   4.6101	 0.06413 	   4.6101	 0.05975 	   6.9152	 0.07387 	 389.0000	 0.00060 	 389.0000	 0.00056 	   1.1670	 0.14000 
	 195	   4.6338	 0.06381 	   4.6338	 0.05948 	   6.9507	 0.07308 	 391.0000	 0.00060 	 391.0000	 0.00056 	   1.1730	 0.13667 
	 196	   4.6575	 0.06351 	   4.6575	 0.05921 	   6.9863	 0.07228 	 393.0000	 0.00060 	 393.0000	 0.00055 	   1.1790	 0.08667 
	 197	   4.6812	 0.06320 	   4.6812	 0.05895 	   7.0218	 0.07150 	 395.0000	 0.00060 	 395.0000	 0.00055 	   1.1850	 0.11333 
	 198	   4.7049	 0.06289 	   4.7049	 0.05869 	   7.0574	 0.07072 	 397.0000	 0.00060 	 397.0000	 0.00055 	   1.1910	 0.10333 
	 199	   4.7286	 0.06259 	   4.7286	 0.05843 	   7.0929	 0.06994 	 399.0000	 0.00060 	 399.0000	 0.00055 	   1.1970	 0.11667 
	 200	   4.7523	 0.06229 	   4.7523	 0.05817 	   7.1285	 0.06917 	 401.0000	 0.00060 	 401.0000	 0.00055 	   1.2030	 0.10667 
	 201	   4.7760	 0.06199 	   4.7760	 0.05792 	   7.1640	 0.06840 	 403.0000	 0.00060 	 403.0000	 0.00055 	   1.2090	 0.15333 
	 202	   4.7997	 0.06170 	   4.7997	 0.05767 	   7.1996	 0.06764 	 405.0000	 0.00061 	 405.0000	 0.00055 	   1.2150	 0.10667 
	 203	   4.8234	 0.06140 	   4.8234	 0.05742 	   7.2352	 0.06689 	 407.0000	 0.00061 	 407.0000	 0.00055 	   1.2210	 0.12000 
	 204	   4.8471	 0.06111 	   4.8471	 0.05717 	   7.2707	 0.06614 	 409.0000	 0.00061 	 409.0000	 0.00055 	   1.2270	 0.12333 
	 205	   4.8708	 0.06083 	   4.8708	 0.05693 	   7.3063	 0.06540 	 411.0000	 0.00061 	 411.0000	 0.00055 	   1.2330	 0.11000 
	 206	   4.8945	 0.06054 	   4.8945	 0.05669 	   7.3418	 0.06466 	 413.0000	 0.00061 	 413.0000	 0.00055 	   1.2390	 0.10333 
	 207	   4.9182	 0.06026 	   4.9182	 0.05645 	   7.3774	 0.06393 	 415.0000	 0.00061 	 415.0000	 0.00055 	   1.2450	 0.12667 
	 208	   4.9419	 0.05997 	   4.9419	 0.05621 	   7.4129	 0.06321 	 417.0000	 0.00061 	 417.0000	 0.00054 	   1.2510	 0.09000 
	 209	   4.9656	 0.05970 	   4.9656	 0.05598 	   7.4485	 0.06249 	 419.0000	 0.00061 	 419.0000	 0.00054 	   1.2570	 0.12000 
	 210	   4.9894	 0.05942 	   4.9894	 0.05575 	   7.4840	 0.06178 	 421.0000	 0.00061 	 421.0000	 0.00054 	   1.2630	 0.11000 
	 211	   5.0131	 0.05914 	   5.0131	 0.05552 	   7.5196	 0.06107 	 423.0000	 0.00061 	 423.0000	 0.00053 	   1.2690	 0.08667 
	 212	   5.0368	 0.05887 	   5.0368	 0.05529 	   7.5551	 0.06037 	 425.0000	 0.00061 	 425.0000	 0.00053 	   1.2750	 0.10333 
	 213	   5.0605	 0.05860 	   5.0605	 0.05507 	   7.5907	 0.05968 	 427.0000	 0.00062 	 427.0000	 0.00053 	   1.2810	 0.11667 
	 214	   5.0842	 0.05834 	   5.0842	 0.05484 	   7.6262	 0.05900 	 429.0000	 0.00062 	 429.0000	 0.00053 	   1.2870	 0.09667 
	 215	   5.1079	 0.05807 	   5.1079	 0.05462 	   7.6618	 0.05832 	 431.0000	 0.00062 	 431.0000	 0.00053 	   1.2930	 0.10000 
	 216	   5.1316	 0.05781 	   5.1316	 0.05440 	   7.6973	 0.05764 	 433.0000	 0.00062 	 433.0000	 0.00053 	   1.2990	 0.14333 
	 217	   5.1553	 0.05755 	   5.1553	 0.05419 	   7.7329	 0.05698 	 435.0000	 0.00062 	 435.0000	 0.00054 	   1.3050	 0.08667 
	 218	   5.1790	 0.05729 	   5.1790	 0.05397 	   7.7685	 0.05632 	 437.0000	 0.00063 	 437.0000	 0.00054 	   1.3110	 0.09667 
	 219	   5.2027	 0.05704 	   5.2027	 0.05376 	   7.8040	 0.05566 	 439.0000	 0.00063 	 439.0000	 0.00054 	   1.3170	 0.10333 
	 220	   5.2264	 0.05678 	   5.2264	 0.05355 	   7.8396	 0.05502 	 441.0000	 0.00063 	 441.0000	 0.00054 	   1.3230	 0.12333 
	 221	   5.2501	 0.05653 	   5.2501	 0.05334 	   7.8751	 0.05438 	 443.0000	 0.00063 	 443.0000	 0.00054 	   1.3290	 0.09000 
	 222	   5.2738	 0.05628 	   5.2738	 0.05313 	   7.9107	 0.05374 	 445.0000	 0.00062 	 445.0000	 0.00054 	   1.3350	 0.09000 
	 223	   5.2975	 0.05604 	   5.2975	 0.05293 	   7.9462	 0.05312 	 447.0000	 0.00062 	 447.0000	 0.00053 	   1.3410	 0.11333 
	 224	   5.3212	 0.05579 	   5.3212	 0.05272 	   7.9818	 0.05249 	 449.0000	 0.00062 	 449.0000	 0.00053 	   1.3470	 0.10667 
	 225	   5.3449	 0.05555 	   5.3449	 0.05252 	   8.0173	 0.05188 	 451.0000	 0.00062 	 451.0000	 0.00052 	   1.3530	 0.08333 
	 226	   5.3686	 0.05531 	   5.3686	 0.05232 	   8.0529	 0.05127 	 453.0000	 0.00062 	 453.0000	 0.00052 	   1.3590	 0.11000 
	 227	   5.3923	 0.05507 	   5.3923	 0.05212 	   8.0884	 0.05067 	 455.0000	 0.00061 	 455.0000	 0.00052 	   1.3650	 0.09667 
	 228	   5.4160	 0.05484 	   5.4160	 0.05192 	   8.1240	 0.05008 	 457.0000	 0.00061 	 457.0000	 0.00052 	   1.3710	 0.07667 
	 229	   5.4397	 0.05460 	   5.4397	 0.05173 	   8.1595	 0.04949 	 459.0000	 0.00060 	 459.0000	 0.00052 	   1.3770	 0.08333 
	 230	   5.4634	 0.05437 	   5.4634	 0.05154 	   8.1951	 0.04891 	 461.0000	 0.00059 	 461.0000	 0.00052 	   1.3830	 0.08333 
	 231	   5.4871	 0.05414 	   5.4871	 0.05134 	   8.2307	 0.04834 	 463.0000	 0.00059 	 463.0000	 0.00052 	   1.3890	 0.09333 
	 232	   5.5108	 0.05392 	   5.5108	 0.05115 	   8.2662	 0.04777 	 465.0000	 0.00059 	 465.0000	 0.00052 	   1.3950	 0.08333 
	 233	   5.5345	 0.05369 	   5.5345	 0.05097 	   8.3018	 0.04721 	 467.0000	 0.00059 	 467.0000	 0.00052 	   1.4010	 0.10667 
	 234	   5.5582	 0.05347 	   5.5582	 0.05078 	   8.3373	 0.04665 	 469.0000	 0.00058 	 469.0000	 0.00052 	   1.4070	 0.09333 
	 235	   5.5819	 0.05325 	   5.5819	 0.05059 	   8.3729	 0.04610 	 471.0000	 0.00058 	 471.0000	 0.00051 	   1.4130	 0.11000 
	 236	   5.6056	 0.05303 	   5.6056	 0.05041 	   8.4084	 0.04556 	 473.0000	 0.00059 	 473.0000	 0.00051 	   1.4190	 0.09333 
	 237	   5.6293	 0.05281 	   5.6293	 0.05023 	   8.4440	 0.04503 	 475.0000	 0.00059 	 475.0000	 0.00051 	   1.4250	 0.11667 
	 238	   5.6530	 0.05260 	   5.6530	 0.05004 	   8.4795	 0.04450 	 477.0000	 0.00059 	 477.0000	 0.00051 	   1.4310	 0.06333 
	 239	   5.6767	 0.05238 	   5.6767	 0.04986 	   8.5151	 0.04398 	 479.0000	 0.00059 	 479.0000	 0.00050 	   1.4370	 0.07667 
	 240	   5.7004	 0.05217 	   5.7004	 0.04969 	   8.5506	 0.04346 	 481.0000	 0.00059 	 481.0000	 0.00050 	   1.4430	 0.06667 
	 241	   5.7241	 0.05196 	   5.7241	 0.04951 	   8.5862	 0.04295 	 483.0000	 0.00059 	 483.0000	 0.00050 	   1.4490	 0.06667 
	 242	   5.7478	 0.05175 	   5.7478	 0.04933 	   8.6217	 0.04244 	 485.0000	 0.00059 	 485.0000	 0.00050 	   1.4550	 0.12667 
	 243	   5.7715	 0.05155 	   5.7715	 0.04916 	   8.6573	 0.04195 	 487.0000	 0.00059 	 487.0000	 0.00050 	   1.4610	 0.08000 
	 244	   5.7952	 0.05134 	   5.7952	 0.04898 	   8.6928	 0.04145 	 489.0000	 0.00060 	 489.0000	 0.00050 	   1.4670	 0.10667 
	 245	   5.8189	 0.05114 	   5.8189	 0.04881 	   8.7284	 0.04097 	 491.0000	 0.00060 	 491.0000	 0.00051 	   1.4730	 0.06667 
	 246	   5.8426	 0.05094 	   5.8426	 0.04864 	   8.7640	 0.04049 	 493.0000	 0.00060 	 493.0000	 0.00051 	   1.4790	 0.09333 
	 247	   5.8663	 0.05074 	   5.8663	 0.04847 	   8.7995	 0.04002 	 495.0000	 0.00060 	 495.0000	 0.00051 	   1.4850	 0.10333 
	 248	   5.8900	 0.05054 	   5.8900	 0.04831 	   8.8351	 0.03955 	 497.0000	 0.00061 	 497.0000	 0.00051 	   1.4910	 0.07000 
	 249	   5.9137	 0.05035 	   5.9137	 0.04814 	   8.8706	 0.03909 	 499.0000	 0.00061 	 499.0000	 0.00052 	   1.4970	 0.10333 
	 250	   5.9374	 0.05016 	   5.9374	 0.04797 	   8.9062	 0.03863 	 501.0000	 0.00061 	 501.0000	 0.00052 	   1.5030	 0.09667 
	 251	   5.9611	 0.04996 	   5.9611	 0.04781 	   8.9417	 0.03818 	 503.0000	 0.00061 	 503.0000	 0.00052 	   1.5090	 0.06000 
	 252	   5.9848	 0.04977 	   5.9848	 0.04764 	   8.9773	 0.03774 	 505.0000	 0.00062 	 505.0000	 0.00052 	   1.5150	 0.09667 
	 253	   6.0086	 0.04958 	   6.0086	 0.04748 	   9.0128	 0.03730 	 507.0000	 0.00062 	 507.0000	 0.00052 	   1.5210	 0.09000 
	 254	   6.0323	 0.04940 	   6.0323	 0.04732 	   9.0484	 0.03687 	 509.0000	 0.00061 	 509.0000	 0.00052 	   1.5270	 0.10000 
	 255	   6.0560	 0.04921 	   6.0560	 0.04716 	   9.0839	 0.03644 	 511.0000	 0.00061 	 511.0000	 0.00052 	   1.5330	 0.09667 
	 256	   6.0797	 0.04903 	   6.0797	 0.04700 	   9.1195	 0.03602 	 513.0000	 0.00060 	 513.0000	 0.00052 	   1.5390	 0.09667 
	 257	   6.1034	 0.04884 	   6.1034	 0.04685 	   9.1550	 0.03560 	 515.0000	 0.00060 	 515.0000	 0.00052 	   1.5450	 0.08000 
	 258	   6.1271	 0.04866 	   6.1271	 0.04669 	   9.1906	 0.03519 	 517.0000	 0.00059 	 517.0000	 0.00052 	   1.5510	 0.06333 
	 259	   6.1508	 0.04848 	   6.1508	 0.04654 	   9.2261	 0.03479 	 519.0000	 0.00059 	 519.0000	 0.00052 	   1.5570	 0.06000 
	 260	   6.1745	 0.04831 	   6.1745	 0.04638 	   9.2617	 0.03439 	 521.0000	 0.00058 	 521.0000	 0.00051 	   1.5630	 0.04333 
	 261	   6.1982	 0.04813 	   6.1982	 0.04623 	   9.2973	 0.03399 	 523.0000	 0.00058 	 523.0000	 0.00051 	   1.5690	 0.06333 
	 262	   6.2219	 0.04796 	   6.2219	 0.04608 	   9.3328	 0.03361 	 525.0000	 0.00057 	 525.0000	 0.00051 	   1.5750	 0.05333 
	 263	   6.2456	 0.04778 	   6.2456	 0.04593 	   9.3684	 0.03322 	 527.0000	 0.00057 	 527.0000	 0.00050 	   1.5810	 0.06333 
	 264	   6.2693	 0.04761 	   6.2693	 0.04578 	   9.4039	 0.03284 	 529.0000	 0.00057 	 529.0000	 0.00050 	   1.5870	 0.09000 
	 265	   6.2930	 0.04744 	   6.2930	 0.04563 	   9.4395	 0.03247 	 531.0000	 0.00057 	 531.0000	 0.00050 	   1.5930	 0.09333 
	 266	   6.3167	 0.04727 	   6.3167	 0.04548 	   9.4750	 0.03210 	 533.0000	 0.00057 	 533.0000	 0.00050 	   1.5990	 0.11000 
	 267	   6.3404	 0.04710 	   6.3404	 0.04533 	   9.5106	 0.03174 	 535.0000	 0.00057 	 535.0000	 0.00050 	   1.6050	 0.06333 
	 268	   6.3641	 0.04694 	   6.3641	 0.04519 	   9.5461	 0.03138 	 537.0000	 0.00057 	 537.0000	 0.00049 	   1.6110	 0.06333 
	 269	   6.3878	 0.04677 	   6.3878	 0.04504 	   9.5817	 0.03103 	 539.0000	 0.00057 	 539.0000	 0.00049 	   1.6170	 0.09333 
	 270	   6.4115	 0.04661 	   6.4115	 0.04490 	   9.6172	 0.03068 	 541.0000	 0.00057 	 541.0000	 0.00049 	   1.6230	 0.06333 
	 271	   6.4352	 0.04645 	   6.4352	 0.04476 	   9.6528	 0.03034 	 543.0000	 0.00057 	 543.0000	 0.00048 	   1.6290	 0.08333 
	 272	   6.4589	 0.04629 	   6.4589	 0.04462 	   9.6883	 0.03000 	 545.0000	 0.00057 	 545.0000	 0.00048 	   1.6350	 0.05333 
	 273	   6.4826	 0.04613 	   6.4826	 0.04448 	   9.7239	 0.02966 	 547.0000	 0.00057 	 547.0000	 0.00048 	   1.6410	 0.06000 
	 274	   6.5063	 0.04597 	   6.5063	 0.04434 	   9.7595	 0.02933 	 549.0000	 0.00056 	 549.0000	 0.00047 	   1.6470	 0.09333 
	 275	   6.5300	 0.04581 	   6.5300	 0.04420 	   9.7950	 0.02901 	 551.0000	 0.00056 	 551.0000	 0.00047 	   1.6530	 0.10000 
	 276	   6.5537	 0.04566 	   6.5537	 0.04406 	   9.8306	 0.02869 	 553.0000	 0.00056 	 553.0000	 0.00047 	   1.6590	 0.09333 
	 277	   6.5774	 0.04550 	   6.5774	 0.04392 	   9.8661	 0.02837 	 555.0000	 0.00056 	 555.0000	 0.00047 	   1.6650	 0.06000 
	 278	   6.6011	 0.04535 	   6.6011	 0.04379 	   9.9017	 0.02806 	 557.0000	 0.00055 	 557.0000	 0.00047 	   1.6710	 0.09333 
	 279	   6.6248	 0.04520 	   6.6248	 0.04365 	   9.9372	 0.02775 	 559.0000	 0.00055 	 559.0000	 0.00048 	   1.6770	 0.07333 
	 280	   6.6485	 0.04505 	   6.6485	 0.04352 	   9.9728	 0.02745 	 561.0000	 0.00055 	 561.0000	 0.00048 	   1.6830	 0.05667 
	 281	   6.6722	 0.04490 	   6.6722	 0.04339 	  10.0083	 0.02715 	 563.0000	 0.00055 	 563.0000	 0.00048 	   1.6890	 0.06667 
	 282	   6.6959	 0.04475 	   6.6959	 0.04326 	  10.0439	 0.02686 	 565.0000	 0.00055 	 565.0000	 0.00049 	   1.6950	 0.09667 
	 283	   6.7196	 0.04461 	   6.7196	 0.04313 	  10.0794	 0.02657 	 567.0000	 0.00055 	 567.0000	 0.00049 	   1.7010	 0.07000 
	 284	   6.7433	 0.04446 	   6.7433	 0.04300 	  10.1150	 0.02628 	 569.0000	 0.00055 	 569.0000	 0.00049 	   1.7070	 0.06667 
	 285	   6.7670	 0.04432 	   6.7670	 0.04287 	  10.1505	 0.02600 	 571.0000	 0.00055 	 571.0000	 0.00050 	   1.7130	 0.06667 
	 286	   6.7907	 0.04417 	   6.7907	 0.04274 	  10.1861	 0.02573 	 573.0000	 0.00056 	 573.0000	 0.00050 	   1.7190	 0.09000 
	 287	   6.8144	 0.04403 	   6.8144	 0.04261 	  10.2216	 0.02545 	 575.0000	 0.00056 	 575.0000	 0.00050 	   1.7250	 0.06333 
	 288	   6.8381	 0.04389 	   6.8381	 0.04249 	  10.2572	 0.02518 	 577.0000	 0.00056 	 577.0000	 0.00050 	   1.7310	 0.06333 
	 289	   6.8618	 0.04375 	   6.8618	 0.04236 	  10.2928	 0.02492 	 579.0000	 0.00056 	 579.0000	 0.00050 	   1.7370	 0.08000 
	 290	   6.8855	 0.04362 	   6.8855	 0.04224 	  10.3283	 0.02465 	 581.0000	 0.00056 	 581.0000	 0.00050 	   1.7430	 0.06000 
	 291	   6.9092	 0.04348 	   6.9092	 0.04212 	  10.3639	 0.02440 	 583.0000	 0.00056 	 583.0000	 0.00049 	   1.7490	 0.07667 
	 292	   6.9329	 0.04335 	   6.9329	 0.04200 	  10.3994	 0.02414 	 585.0000	 0.00055 	 585.0000	 0.00049 	   1.7550	 0.09667 
	 293	   6.9566	 0.04321 	   6.9566	 0.04187 	  10.4350	 0.02389 	 587.0000	 0.00055 	 587.0000	 0.00049 	   1.7610	 0.06333 
	 294	   6.9803	 0.04308 	   6.9803	 0.04175 	  10.4705	 0.02364 	 589.0000	 0.00054 	 589.0000	 0.00048 	   1.7670	 0.08333 
	 295	   7.0041	 0.04295 	   7.0041	 0.04164 	  10.5061	 0.02340 	 591.0000	 0.00054 	 591.0000	 0.00048 	   1.7730	 0.07667 
	 296	   7.0278	 0.04282 	   7.0278	 0.04152 	  10.5416	 0.02316 	 593.0000	 0.00054 	 593.0000	 0.00048 	   1.7790	 0.05000 
	 297	   7.0515	 0.04269 	   7.0515	 0.04140 	  10.5772	 0.02292 	 595.0000	 0.00054 	 595.0000	 0.00048 	   1.7850	 0.06333 
	 298	   7.0752	 0.04256 	   7.0752	 0.04128 	  10.6127	 0.02269 	 597.0000	 0.00053 	 597.0000	 0.00048 	   1.7910	 0.09667 
	 299	   7.0989	 0.04243 	   7.0989	 0.04117 	  10.6483	 0.02246 	 599.0000	 0.00053 	 599.0000	 0.00048 	   1.7970	 0.10000 
	 300	   7.1226	 0.04231 	   7.1226	 0.04105 	  10.6838	 0.02224 	 601.0000	 0.00053 	 601.0000	 0.00047 	   1.8030	 0.07667 
	 301	   7.1463	 0.04218 	   7.1463	 0.04094 	  10.7194	 0.02201 	 603.0000	 0.00054 	 603.0000	 0.00047 	   1.8090	 0.10000 
	 302	   7.1700	 0.04206 	   7.1700	 0.04083 	  10.7550	 0.02179 	 605.0000	 0.00054 	 605.0000	 0.00047 	   1.8150	 0.05667 
	 303	   7.1937	 0.04194 	   7.1937	 0.04072 	  10.7905	 0.02158 	 607.0000	 0.00054 	 607.0000	 0.00047 	   1.8210	 0.09000 
	 304	   7.2174	 0.04182 	   7.2174	 0.04060 	  10.8261	 0.02136 	 609.0000	 0.00054 	 609.0000	 0.00047 	   1.8270	 0.07000 
	 305	   7.2411	 0.04170 	   7.2411	 0.04049 	  10.8616	 0.02115 	 611.0000	 0.00054 	 611.0000	 0.00047 	   1.8330	 0.04000 
	 306	   7.2648	 0.04158 	   7.2648	 0.04039 	  10.8972	 0.02095 	 613.0000	 0.00054 	 613.0000	 0.00048 	   1.8390	 0.06333 
	 307	   7.2885	 0.04146 	   7.2885	 0.04028 	  10.9327	 0.02074 	 615.0000	 0.00054 	 615.0000	 0.00048 	   1.8450	 0.04000 
	 308	   7.3122	 0.04134 	   7.3122	 0.04017 	  10.9683	 0.02054 	 617.0000	 0.00054 	 617.0000	 0.00048 	   1.8510	 0.05333 
	 309	   7.3359	 0.04123 	   7.3359	 0.04006 	  11.0038	 0.02034 	 619.0000	 0.00054 	 619.0000	 0.00048 	   1.8570	 0.05333 
	 310	   7.3596	 0.04111 	   7.3596	 0.03996 	  11.0394	 0.02015 	 621.0000	 0.00054 	 621.0000	 0.00048 	   1.8630	 0.09333 
	 311	   7.3833	 0.04100 	   7.3833	 0.03985 	  11.0749	 0.01995 	 623.0000	 0.00054 	 623.0000	 0.00049 	   1.8690	 0.05333 
	 312	   7.4070	 0.04089 	   7.4070	 0.03975 	  11.1105	 0.01976 	 625.0000	 0.00054 	 625.0000	 0.00049 	   1.8750	 0.06333 
	 313	   7.4307	 0.04078 	   7.4307	 0.03965 	  11.1460	 0.01958 	 627.0000	 0.00054 	 627.0000	 0.00049 	   1.8810	 0.09000 
	 314	   7.4544	 0.04067 	   7.4544	 0.03954 	  11.1816	 0.01939 	 629.0000	 0.00054 	 629.0000	 0.00050 	   1.8870	 0.05000 
	 315	   7.4781	 0.04056 	   7.4781	 0.03944 	  11.2171	 0.01921 	 631.0000	 0.00054 	 631.0000	 0.00050 	   1.8930	 0.10333 
	 316	   7.5018	 0.04045 	   7.5018	 0.03934 	  11.2527	 0.01903 	 633.0000	 0.00054 	 633.0000	 0.00050 	   1.8990	 0.09000 
	 317	   7.5255	 0.04034 	   7.5255	 0.03924 	  11.2883	 0.01886 	 635.0000	 0.00054 	 635.0000	 0.00050 	   1.9050	 0.04000 
	 318	   7.5492	 0.04024 	   7.5492	 0.03914 	  11.3238	 0.01868 	 637.0000	 0.00054 	 637.0000	 0.00050 	   1.9110	 0.04667 
	 319	   7.5729	 0.04013 	   7.5729	 0.03905 	  11.3594	 0.01851 	 639.0000	 0.00054 	 639.0000	 0.00051 	   1.9170	 0.06000 
	 320	   7.5966	 0.04003 	   7.5966	 0.03895 	  11.3949	 0.01834 	 641.0000	 0.00054 	 641.0000	 0.00051 	   1.9230	 0.05667 
	 321	   7.6203	 0.03993 	   7.6203	 0.03885 	  11.4305	 0.01818 	 643.0000	 0.00055 	 643.0000	 0.00051 	   1.9290	 0.02667 
	 322	   7.6440	 0.03982 	   7.6440	 0.03876 	  11.4660	 0.01802 	 645.0000	 0.00055 	 645.0000	 0.00050 	   1.9350	 0.06333 
	 323	   7.6677	 0.03972 	   7.6677	 0.03866 	  11.5016	 0.01785 	 647.0000	 0.00055 	 647.0000	 0.00050 	   1.9410	 0.06667 
	 324	   7.6914	 0.03962 	   7.6914	 0.03857 	  11.5371	 0.01770 	 649.0000	 0.00055 	 649.0000	 0.00050 	   1.9470	 0.05333 
	 325	   7.7151	 0.03952 	   7.7151	 0.03847 	  11.5727	 0.01754 	 651.0000	 0.00055 	 651.0000	 0.00050 	   1.9530	 0.06667 
	 326	   7.7388	 0.03943 	   7.7388	 0.03838 	  11.6082	 0.01738 	 653.0000	 0.00056 	 653.0000	 0.00050 	   1.9590	 0.05000 
	 327	   7.7625	 0.03933 	   7.7625	 0.03829 	  11.6438	 0.01723 	 655.0000	 0.00056 	 655.0000	 0.00050 	   1.9650	 0.04000 
	 328	   7.7862	 0.03923 	   7.7862	 0.03820 	  11.6793	 0.01708 	 657.0000	 0.00056 	 657.0000	 0.00050 	   1.9710	 0.07333 
	 329	   7.8099	 0.03914 	   7.8099	 0.03811 	  11.7149	 0.01694 	 659.0000	 0.00057 	 659.0000	 0.00049 	   1.9770	 0.06333 
	 330	   7.8336	 0.03904 	   7.8336	 0.03802 	  11.7505	 0.01679 	 661.0000	 0.00057 	 661.0000	 0.00049 	   1.9830	 0.07667 
	 331	   7.8573	 0.03895 	   7.8573	 0.03793 	  11.7860	 0.01665 	 663.0000	 0.00057 	 663.0000	 0.00049 	   1.9890	 0.10000 
	 332	   7.8810	 0.03886 	   7.8810	 0.03785 	  11.8216	 0.01651 	 665.0000	 0.00057 	 665.0000	 0.00049 	   1.9950	 0.07000 
	 333	   7.9047	 0.03877 	   7.9047	 0.03776 	  11.8571	 0.01637 	 667.0000	 0.00057 	 667.0000	 0.00049 	   2.0010	 0.05000 
	 334	   7.9284	 0.03868 	   7.9284	 0.03767 	  11.8927	 0.01623 	 669.0000	 0.00057 	 669.0000	 0.00049 	   2.0070	 0.08000 
	 335	   7.9521	 0.03859 	   7.9521	 0.03759 	  11.9282	 0.01609 	 671.0000	 0.00057 	 671.0000	 0.00049 	   2.0130	 0.05667 
	 336	   7.9758	 0.03850 	   7.9758	 0.03750 	  11.9638	 0.01596 	 673.0000	 0.00057 	 673.0000	 0.00049 	   2.0190	 0.08667 
	 337	   7.9996	 0.03841 	   7.9996	 0.03742 	  11.9993	 0.01583 	 675.0000	 0.00056 	 675.0000	 0.00049 	   2.0250	 0.05667 
	 338	   8.0233	 0.03832 	   8.0233	 0.03734 	  12.0349	 0.01570 	 677.0000	 0.00056 	 677.0000	 0.00049 	   2.0310	 0.07667 
	 339	   8.0470	 0.03824 	   8.0470	 0.03725 	  12.0704	 0.01557 	 679.0000	 0.00056 	 679.0000	 0.00049 	   2.0370	 0.07333 
	 340	   8.0707	 0.03815 	   8.0707	 0.03717 	  12.1060	 0.01545 	 681.0000	 0.00056 	 681.0000	 0.00049 	   2.0430	 0.06000 
	 341	   8.0944	 0.03807 	   8.0944	 0.03709 	  12.1415	 0.01532 	 683.0000	 0.00056 	 683.0000	 0.00049 	   2.0490	 0.06000 
	 342	   8.1181	 0.03798 	   8.1181	 0.03701 	  12.1771	 0.01520 	 685.0000	 0.00056 	 685.0000	 0.00049 	   2.0550	 0.03333 
	 343	   8.1418	 0.03790 	   8.1418	 0.03693 	  12.2126	 0.01508 	 687.0000	 0.00055 	 687.0000	 0.00049 	   2.0610	 0.07667 
	 344	   8.1655	 0.03782 	   8.1655	 0.03685 	  12.2482	 0.01496 	 689.0000	 0.00055 	 689.0000	 0.00049 	   2.0670	 0.07333 
	 345	   8.1892	 0.03774 	   8.1892	 0.03678 	  12.2838	 0.01485 	 691.0000	 0.00055 	 691.0000	 0.00049 	   2.0730	 0.05333 
	 346	   8.2129	 0.03766 	   8.2129	 0.03670 	  12.3193	 0.01473 	 693.0000	 0.00055 	 693.0000	 0.00049 	   2.0790	 0.06667 
	 347	   8.2366	 0.03758 	   8.2366	 0.03662 	  12.3549	 0.01462 	 695.0000	 0.00055 	 695.0000	 0.00049 	   2.0850	 0.06000 
	 348	   8.2603	 0.03750 	   8.2603	 0.03655 	  12.3904	 0.01451 	 697.0000	 0.00055 	 697.0000	 0.00049 	   2.0910	 0.06000 
	 349	   8.2840	 0.03742 	   8.2840	 0.03647 	  12.4260	 0.01440 	 699.0000	 0.00055 	 699.0000	 0.00049 	   2.0970	 0.09667 
	 350	   8.3077	 0.03735 	   8.3077	 0.03640 	  12.4615	 0.01429 	 701.0000	 0.00055 	 701.0000	 0.00049 	   2.1030	 0.07333 
	 351	   8.3314	 0.03727 	   8.3314	 0.03632 	  12.4971	 0.01418 	 703.0000	 0.00055 	 703.0000	 0.00049 	   2.1090	 0.05333 
	 352	   8.3551	 0.03719 	   8.3551	 0.03625 	  12.5326	 0.01408 	 705.0000	 0.00055 	 705.0000	 0.00049 	   2.1150	 0.06333 
	 353	   8.3788	 0.03712 	   8.3788	 0.03618 	  12.5682	 0.01397 	 707.0000	 0.00055 	 707.0000	 0.00049 	   2.1210	 0.05333 
	 354	   8.4025	 0.03704 	   8.4025	 0.03611 	  12.6037	 0.01387 	 709.0000	 0.00055 	 709.0000	 0.00050 	   2.1270	 0.06000 
	 355	   8.4262	 0.03697 	   8.4262	 0.03604 	  12.6393	 0.01377 	 711.0000	 0.00055 	 711.0000	 0.00050 	   2.1330	 0.06000 
	 356	   8.4499	 0.03690 	   8.4499	 0.03597 	  12.6748	 0.01367 	 713.0000	 0.00055 	 713.0000	 0.00050 	   2.1390	 0.05333 
	 357	   8.4736	 0.03683 	   8.4736	 0.03590 	  12.7104	 0.01357 	 715.0000	 0.00055 	 715.0000	 0.00050 	   2.1450	 0.04333 
	 358	   8.4973	 0.03676 	   8.4973	 0.03583 	  12.7460	 0.01347 	 717.0000	 0.00055 	 717.0000	 0.00050 	   2.1510	 0.06667 
	 359	   8.5210	 0.03669 	   8.5210	 0.03576 	  12.7815	 0.01338 	 719.0000	 0.00055 	 719.0000	 0.00051 	   2.1570	 0.03333 
	 360	   8.5447	 0.03662 	   8.5447	 0.03569 	  12.8171	 0.01328 	 721.0000	 0.00055 	 721.0000	 0.00051 	   2.1630	 0.07333 
	 361	   8.5684	 0.03655 	   8.5684	 0.03562 	  12.8526	 0.01319 	 723.0000	 0.00055 	 723.0000	 0.00051 	   2.1690	 0.08667 
	 362	   8.5921	 0.03648 	   8.5921	 0.03556 	  12.8882	 0.01310 	 725.0000	 0.00055 	 725.0000	 0.00051 	   2.1750	 0.09000 
	 363	   8.6158	 0.03641 	   8.6158	 0.03549 	  12.9237	 0.01301 	 727.0000	 0.00055 	 727.0000	 0.00051 	   2.1810	 0.04000 
	 364	   8.6395	 0.03634 	   8.6395	 0.03542 	  12.9593	 0.01292 	 729.0000	 0.00055 	 729.0000	 0.00051 	   2.1870	 0.04000 
	 365	   8.6632	 0.03628 	   8.6632	 0.03536 	  12.9948	 0.01283 	 731.0000	 0.00055 	 731.0000	 0.00051 	   2.1930	 0.05000 
	 366	   8.6869	 0.03621 	   8.6869	 0.03530 	  13.0304	 0.01275 	 733.0000	 0.00055 	 733.0000	 0.00051 	   2.1990	 0.05667 
	 367	   8.7106	 0.03615 	   8.7106	 0.03523 	  13.0659	 0.01266 	 735.0000	 0.00055 	 735.0000	 0.00051 	   2.2050	 0.05667 
	 368	   8.7343	 0.03608 	   8.7343	 0.03517 	  13.1015	 0.01258 	 737.0000	 0.00054 	 737.0000	 0.00051 	   2.2110	 0.07000 
	 369	   8.7580	 0.03602 	   8.7580	 0.03511 	  13.1370	 0.01249 	 739.0000	 0.00054 	 739.0000	 0.00050 	   2.2170	 0.04000 
	 370	   8.7817	 0.03596 	   8.7817	 0.03504 	  13.1726	 0.01241 	 741.0000	 0.00054 	 741.0000	 0.00050 	   2.2230	 0.03333 
	 371	   8.8054	 0.03589 	   8.8054	 0.03498 	  13.2081	 0.01233 	 743.0000	 0.00054 	 743.0000	 0.00050 	   2.2290	 0.03667 
	 372	   8.8291	 0.03583 	   8.8291	 0.03492 	  13.2437	 0.01225 	 745.0000	 0.00053 	 745.0000	 0.00050 	   2.2350	 0.09667 
	 373	   8.8528	 0.03577 	   8.8528	 0.03486 	  13.2793	 0.01217 	 747.0000	 0.00053 	 747.0000	 0.00049 	   2.2410	 0.05333 
	 374	   8.8765	 0.03571 	   8.8765	 0.03480 	  13.3148	 0.01210 	 749.0000	 0.00053 	 749.0000	 0.00049 	   2.2470	 0.06333 
	 375	   8.9002	 0.03565 	   8.9002	 0.03474 	  13.3504	 0.01202 	 751.0000	 0.00053 	 751.0000	 0.00049 	   2.2530	 0.05333 
	 376	   8.9239	 0.03559 	   8.9239	 0.03469 	  13.3859	 0.01195 	 753.0000	 0.00053 	 753.0000	 0.00049 	   2.2590	 0.07667 
	 377	   8.9476	 0.03553 	   8.9476	 0.03463 	  13.4215	 0.01187 	 755.0000	 0.00052 	 755.0000	 0.00049 	   2.2650	 0.03667 
	 378	   8.9713	 0.03548 	   8.9713	 0.03457 	  13.4570	 0.01180 	 757.0000	 0.00052 	 757.0000	 0.00049 	   2.2710	 0.06333 
	 379	   8.9951	 0.03542 	   8.9951	 0.03451 	  13.4926	 0.01173 	 759.0000	 0.00052 	 759.0000	 0.00049 	   2.2770	 0.04333 
	 380	   9.0188	 0.03536 	   9.0188	 0.03446 	  13.5281	 0.01166 	 761.0000	 0.00052 	 761.0000	 0.00049 	   2.2830	 0.04333 
	 381	   9.0425	 0.03530 	   9.0425	 0.03440 	  13.5637	 0.01159 	 763.0000	 0.00053 	 763.0000	 0.00049 	   2.2890	 0.05000 
	 382	   9.0662	 0.03525 	   9.0662	 0.03434 	  13.5992	 0.01152 	 765.0000	 0.00053 	 765.0000	 0.00049 	   2.2950	 0.03333 
	 383	   9.0899	 0.03519 	   9.0899	 0.03429 	  13.6348	 0.01145 	 767.0000	 0.00053 	 767.0000	 0.00049 	   2.3010	 0.04333 
	 384	   9.1136	 0.03514 	   9.1136	 0.03424 	  13.6703	 0.01138 	 769.0000	 0.00053 	 769.0000	 0.00049 	   2.3070	 0.05667 
	 385	   9.1373	 0.03508 	   9.1373	 0.03418 	  13.7059	 0.01132 	 771.0000	 0.00053 	 771.0000	 0.00048 	   2.3130	 0.06667 
	 386	   9.1610	 0.03503 	   9.1610	 0.03413 	  13.7415	 0.01125 	 773.0000	 0.00053 	 773.0000	 0.00048 	   2.3190	 0.04333 
	 387	   9.1847	 0.03498 	   9.1847	 0.03408 	  13.7770	 0.01119 	 775.0000	 0.00053 	 775.0000	 0.00048 	   2.3250	 0.05667 
	 388	   9.2084	 0.03493 	   9.2084	 0.03402 	  13.8126	 0.01112 	 777.0000	 0.00053 	 777.0000	 0.00049 	   2.3310	 0.03667 
	 389	   9.2321	 0.03487 	   9.2321	 0.03397 	  13.8481	 0.01106 	 779.0000	 0.00053 	 779.0000	 0.00049 	   2.3370	 0.06333 
	 390	   9.2558	 0.03482 	   9.2558	 0.03392 	  13.8837	 0.01100 	 781.0000	 0.00053 	 781.0000	 0.00049 	   2.3430	 0.05000 
	 391	   9.2795	 0.03477 	   9.2795	 0.03387 	  13.9192	 0.01094 	 783.0000	 0.00052 	 783.0000	 0.00049 	   2.3490	 0.04333 
	 392	   9.3032	 0.03472 	   9.3032	 0.03382 	  13.9548	 0.01088 	 785.0000	 0.00052 	 785.0000	 0.00049 	   2.3550	 0.05667 
	 393	   9.3269	 0.03467 	   9.3269	 0.03377 	  13.9903	 0.01082 	 787.0000	 0.00052 	 787.0000	 0.00049 	   2.3610	 0.04000 
	 394	   9.3506	 0.03462 	   9.3506	 0.03372 	  14.0259	 0.01076 	 789.0000	 0.00052 	 789.0000	 0.00049 	   2.3670	 0.05333 
	 395	   9.3743	 0.03457 	   9.3743	 0.03367 	  14.0614	 0.01070 	 791.0000	 0.00052 	 791.0000	 0.00049 	   2.3730	 0.06000 
	 396	   9.3980	 0.03452 	   9.3980	 0.03362 	  14.0970	 0.01064 	 793.0000	 0.00052 	 793.0000	 0.00048 	   2.3790	 0.03667 
	 397	   9.4217	 0.03447 	   9.4217	 0.03357 	  14.1325	 0.01059 	 795.0000	 0.00052 	 795.0000	 0.00048 	   2.3850	 0.07667 
	 398	   9.4454	 0.03443 	   9.4454	 0.03352 	  14.1681	 0.01053 	 797.0000	 0.00051 	 797.0000	 0.00048 	   2.3910	 0.08333 
	 399	   9.4691	 0.03438 	   9.4691	 0.03348 	  14.2036	 0.01048 	 799.0000	 0.00051 	 799.0000	 0.00048 	   2.3970	 0.05000 
	 400	   9.4928	 0.03433 	   9.4928	 0.03343 	  14.2392	 0.01042 	 801.0000	 0.00051 	 801.0000	 0.00048 	   2.4030	 0.09000 
	 401	   9.5165	 0.03429 	   9.5165	 0.03338 	  14.2748	 0.01037 	 803.0000	 0.00051 	 803.0000	 0.00047 	   2.4090	 0.09000 
	 402	   9.5402	 0.03424 	   9.5402	 0.03334 	  14.3103	 0.01032 	 805.0000	 0.00051 	 805.0000	 0.00047 	   2.4150	 0.04333 
	 403	   9.5639	 0.03419 	   9.5639	 0.03329 	  14.3459	 0.01026 	 807.0000	 0.00051 	 807.0000	 0.00047 	   2.4210	 0.06667 
	 404	   9.5876	 0.03415 	   9.5876	 0.03325 	  14.3814	 0.01021 	 809.0000	 0.00051 	 809.0000	 0.00046 	   2.4270	 0.05000 
	 405	   9.6113	 0.03410 	   9.6113	 0.03320 	  14.4170	 0.01016 	 811.0000	 0.00051 	 811.0000	 0.00046 	   2.4330	 0.08333 
	 406	   9.6350	 0.03406 	   9.6350	 0.03316 	  14.4525	 0.01011 	 813.0000	 0.00051 	 813.0000	 0.00046 	   2.4390	 0.05000 
	 407	   9.6587	 0.03402 	   9.6587	 0.03311 	  14.4881	 0.01006 	 815.0000	 0.00051 	 815.0000	 0.00045 	   2.4450	 0.05000 
	 408	   9.6824	 0.03397 	   9.6824	 0.03307 	  14.5236	 0.01001 	 817.0000	 0.00051 	 817.0000	 0.00045 	   2.4510	 0.08667 
	 409	   9.7061	 0.03393 	   9.7061	 0.03302 	  14.5592	 0.00997 	 819.0000	 0.00051 	 819.0000	 0.00045 	   2.4570	 0.06000 
	 410	   9.7298	 0.03389 	   9.7298	 0.03298 	  14.5947	 0.00992 	 821.0000	 0.00050 	 821.0000	 0.00045 	   2.4630	 0.04333 
	 411	   9.7535	 0.03385 	   9.7535	 0.03294 	  14.6303	 0.00987 	 823.0000	 0.00050 	 823.0000	 0.00045 	   2.4690	 0.05000 
	 412	   9.7772	 0.03380 	   9.7772	 0.03290 	  14.6658	 0.00983 	 825.0000	 0.00050 	 825.0000	 0.00045 	   2.4750	 0.06667 
	 413	   9.8009	 0.03376 	   9.8009	 0.03285 	  14.7014	 0.00978 	 827.0000	 0.00050 	 827.0000	 0.00044 	   2.4810	 0.04333 
	 414	   9.8246	 0.03372 	   9.8246	 0.03281 	  14.7370	 0.00973 	 829.0000	 0.00050 	 829.0000	 0.00044 	   2.4870	 0.05333 
	 415	   9.8483	 0.03368 	   9.8483	 0.03277 	  14.7725	 0.00969 	 831.0000	 0.00050 	 831.0000	 0.00044 	   2.4930	 0.05333 
	 416	   9.8720	 0.03364 	   9.8720	 0.03273 	  14.8081	 0.00965 	 833.0000	 0.00050 	 833.0000	 0.00044 	   2.4990	 0.05000 
	 417	   9.8957	 0.03360 	   9.8957	 0.03269 	  14.8436	 0.00960 	 835.0000	 0.00050 	 835.0000	 0.00044 	   2.5050	 0.05333 
	 418	   9.9194	 0.03356 	   9.9194	 0.03265 	  14.8792	 0.00956 	 837.0000	 0.00050 	 837.0000	 0.00044 	   2.5110	 0.04667 
	 419	   9.9431	 0.03352 	   9.9431	 0.03261 	  14.9147	 0.00952 	 839.0000	 0.00049 	 839.0000	 0.00044 	   2.5170	 0.08000 
	 420	   9.9668	 0.03348 	   9.9668	 0.03257 	  14.9503	 0.00948 	 841.0000	 0.00049 	 841.0000	 0.00044 	   2.5230	 0.06000 
	 421	   9.9906	 0.03344 	   9.9906	 0.03253 	  14.9858	 0.00944 	 843.0000	 0.00049 	 843.0000	 0.00044 	   2.5290	 0.06333 
	 422	  10.0143	 0.03341 	  10.0143	 0.03249 	  15.0214	 0.00939 	 845.0000	 0.00049 	 845.0000	 0.00044 	   2.5350	 0.05000 
	 423	  10.0380	 0.03337 	  10.0380	 0.03245 	  15.0569	 0.00935 	 847.0000	 0.00049 	 847.0000	 0.00044 	   2.5410	 0.06667 
	 424	  10.0617	 0.03333 	  10.0617	 0.03242 	  15.0925	 0.00931 	 849.0000	 0.00049 	 849.0000	 0.00044 	   2.5470	 0.04667 
	 425	  10.0854	 0.03329 	  10.0854	 0.03238 	  15.1280	 0.00928 	 851.0000	 0.00048 	 851.0000	 0.00044 	   2.5530	 0.06000 
	 426	  10.1091	 0.03326 	  10.1091	 0.03234 	  15.1636	 0.00924 	 853.0000	 0.00048 	 853.0000	 0.00044 	   2.5590	 0.05333 
	 427	  10.1328	 0.03322 	  10.1328	 0.03230 	  15.1991	 0.00920 	 855.0000	 0.00048 	 855.0000	 0.00044 	   2.5650	 0.04333 
	 428	  10.1565	 0.03318 	  10.1565	 0.03227 	  15.2347	 0.00916 	 857.0000	 0.00048 	 857.0000	 0.00044 	   2.5710	 0.03667 
	 429	  10.1802	 0.03315 	  10.1802	 0.03223 	  15.2703	 0.00912 	 859.0000	 0.00048 	 859.0000	 0.00044 	   2.5770	 0.07667 
	 430	  10.2039	 0.03311 	  10.2039	 0.03219 	  15.3058	 0.00909 	 861.0000	 0.00048 	 861.0000	 0.00044 	   2.5830	 0.05333 
	 431	  10.2276	 0.03308 	  10.2276	 0.03216 	  15.3414	 0.00905 	 863.0000	 0.00047 	 863.0000	 0.00044 	   2.5890	 0.07000 
	 432	  10.2513	 0.03304 	  10.2513	 0.03212 	  15.3769	 0.00902 	 865.0000	 0.00047 	 865.0000	 0.00044 	   2.5950	 0.07333 
	 433	  10.2750	 0.03301 	  10.2750	 0.03209 	  15.4125	 0.00898 	 867.0000	 0.00047 	 867.0000	 0.00044 	   2.6010	 0.05000 
	 434	  10.2987	 0.03297 	  10.2987	 0.03205 	  15.4480	 0.00895 	 869.0000	 0.00047 	 869.0000	 0.00044 	   2.6070	 0.05333 
	 435	  10.3224	 0.03294 	  10.3224	 0.03202 	  15.4836	 0.00891 	 871.0000	 0.00047 	 871.0000	 0.00044 	   2.6130	 0.04667 
	 436	  10.3461	 0.03291 	  10.3461	 0.03198 	  15.5191	 0.00888 	 873.0000	 0.00047 	 873.0000	 0.00044 	   2.6190	 0.04667 
	 437	  10.3698	 0.03287 	  10.3698	 0.03195 	  15.5547	 0.00884 	 875.0000	 0.00047 	 875.0000	 0.00044 	   2.6250	 0.05333 
	 438	  10.3935	 0.03284 	  10.3935	 0.03192 	  15.5902	 0.00881 	 877.0000	 0.00047 	 877.0000	 0.00044 	   2.6310	 0.05333 
	 439	  10.4172	 0.03281 	  10.4172	 0.03188 	  15.6258	 0.00878 	 879.0000	 0.00047 	 879.0000	 0.00044 	   2.6370	 0.05667 
	 440	  10.4409	 0.03277 	  10.4409	 0.03185 	  15.6613	 0.00874 	 881.0000	 0.00047 	 881.0000	 0.00043 	   2.6430	 0.02667 
	 441	  10.4646	 0.03274 	  10.4646	 0.03182 	  15.6969	 0.00871 	 883.0000	 0.00047 	 883.0000	 0.00043 	   2.6490	 0.08000 
	 442	  10.4883	 0.03271 	  10.4883	 0.03178 	  15.7325	 0.00868 	 885.0000	 0.00047 	 885.0000	 0.00043 	   2.6550	 0.06000 
	 443	  10.5120	 0.03268 	  10.5120	 0.03175 	  15.7680	 0.00865 	 887.0000	 0.00047 	 887.0000	 0.00043 	   2.6610	 0.06000 
	 444	  10.5357	 0.03265 	  10.5357	 0.03172 	  15.8036	 0.00862 	 889.0000	 0.00047 	 889.0000	 0.00043 	   2.6670	 0.05333 
	 445	  10.5594	 0.03261 	  10.5594	 0.03169 	  15.8391	 0.00859 	 891.0000	 0.00047 	 891.0000	 0.00042 	   2.6730	 0.03667 
	 446	  10.5831	 0.03258 	  10.5831	 0.03165 	  15.8747	 0.00856 	 893.0000	 0.00047 	 893.0000	 0.00042 	   2.6790	 0.07000 
	 447	  10.6068	 0.03255 	  10.6068	 0.03162 	  15.9102	 0.00853 	 895.0000	 0.00047 	 895.0000	 0.00042 	   2.6850	 0.04333 
	 448	  10.6305	 0.03252 	  10.6305	 0.03159 	  15.9458	 0.00850 	 897.0000	 0.00047 	 897.0000	 0.00042 	   2.6910	 0.05667 
	 449	  10.6542	 0.03249 	  10.6542	 0.03156 	  15.9813	 0.00847 	 899.0000	 0.00047 	 899.0000	 0.00042 	   2.6970	 0.07000 
	 450	  10.6779	 0.03246 	  10.6779	 0.03153 	  16.0169	 0.00844 	 901.0000	 0.00047 	 901.0000	 0.00043 	   2.7030	 0.02667 
	 451	  10.7016	 0.03243 	  10.7016	 0.03150 	  16.0524	 0.00841 	 903.0000	 0.00047 	 903.0000	 0.00043 	   2.7090	 0.06000 
	 452	  10.7253	 0.03240 	  10.7253	 0.03147 	  16.0880	 0.00838 	 905.0000	 0.00047 	 905.0000	 0.00043 	   2.7150	 0.05667 
	 453	  10.7490	 0.03237 	  10.7490	 0.03144 	  16.1235	 0.00836 	 907.0000	 0.00047 	 907.0000	 0.00043 	   2.7210	 0.04000 
	 454	  10.7727	 0.03234 	  10.7727	 0.03141 	  16.1591	 0.00833 	 909.0000	 0.00047 	 909.0000	 0.00043 	   2.7270	 0.08333 
	 455	  10.7964	 0.03232 	  10.7964	 0.03138 	  16.1946	 0.00830 	 911.0000	 0.00046 	 911.0000	 0.00044 	   2.7330	 0.03000 
	 456	  10.8201	 0.03229 	  10.8201	 0.03135 	  16.2302	 0.00828 	 913.0000	 0.00046 	 913.0000	 0.00044 	   2.7390	 0.04667 
	 457	  10.8438	 0.03226 	  10.8438	 0.03132 	  16.2658	 0.00825 	 915.0000	 0.00046 	 915.0000	 0.00044 	   2.7450	 0.07667 
	 458	  10.8675	 0.03223 	  10.8675	 0.03129 	  16.3013	 0.00822 	 917.0000	 0.00046 	 917.0000	 0.00044 	   2.7510	 0.09333 
	 459	  10.8912	 0.03220 	  10.8912	 0.03127 	  16.3369	 0.00820 	 919.0000	 0.00046 	 919.0000	 0.00044 	   2.7570	 0.03333 
	 460	  10.9149	 0.03217 	  10.9149	 0.03124 	  16.3724	 0.00817 	 921.0000	 0.00046 	 921.0000	 0.00045 	   2.7630	 0.08333 
	 461	  10.9386	 0.03215 	  10.9386	 0.03121 	  16.4080	 0.00815 	 923.0000	 0.00046 	 923.0000	 0.00045 	   2.7690	 0.04000 
	 462	  10.9623	 0.03212 	  10.9623	 0.03118 	  16.4435	 0.00812 	 925.0000	 0.00046 	 925.0000	 0.00045 	   2.7750	 0.04667 
	 463	  10.9861	 0.03209 	  10.9861	 0.03115 	  16.4791	 0.00810 	 927.0000	 0.00047 	 927.0000	 0.00045 	   2.7810	 0.07667 
	 464	  11.0098	 0.03207 	  11.0098	 0.03113 	  16.5146	 0.00807 	 929.0000	 0.00047 	 929.0000	 0.00045 	   2.7870	 0.04667 
	 465	  11.0335	 0.03204 	  11.0335	 0.03110 	  16.5502	 0.00805 	 931.0000	 0.00047 	 931.0000	 0.00046 	   2.7930	 0.05667 
	 466	  11.0572	 0.03201 	  11.0572	 0.03107 	  16.5857	 0.00802 	 933.0000	 0.00047 	 933.0000	 0.00046 	   2.7990	 0.03667 
	 467	  11.0809	 0.03199 	  11.0809	 0.03105 	  16.6213	 0.00800 	 935.0000	 0.00047 	 935.0000	 0.00046 	   2.8050	 0.04667 
	 468	  11.1046	 0.03196 	  11.1046	 0.03102 	  16.6568	 0.00798 	 937.0000	 0.00047 	 937.0000	 0.00046 	   2.8110	 0.05000 
	 469	  11.1283	 0.03194 	  11.1283	 0.03099 	  16.6924	 0.00795 	 939.0000	 0.00047 	 939.0000	 0.00046 	   2.8170	 0.07667 
	 470	  11.1520	 0.03191 	  11.1520	 0.03097 	  16.7280	 0.00793 	 941.0000	 0.00047 	 941.0000	 0.00046 	   2.8230	 0.04667 
	 471	  11.1757	 0.03188 	  11.1757	 0.03094 	  16.7635	 0.00791 	 943.0000	 0.00046 	 943.0000	 0.00046 	   2.8290	 0.03000 
	 472	  11.1994	 0.03186 	  11.1994	 0.03092 	  16.7991	 0.00789 	 945.0000	 0.00046 	 945.0000	 0.00046 	   2.8350	 0.06333 
	 473	  11.2231	 0.03183 	  11.2231	 0.03089 	  16.8346	 0.00787 	 947.0000	 0.00046 	 947.0000	 0.00046 	   2.8410	 0.04000 
	 474	  11.2468	 0.03181 	  11.2468	 0.03086 	  16.8702	 0.00784 	 949.0000	 0.00046 	 949.0000	 0.00046 	   2.8470	 0.05000 
	 475	  11.2705	 0.03179 	  11.2705	 0.03084 	  16.9057	 0.00782 	 951.0000	 0.00046 	 951.0000	 0.00046 	   2.8530	 0.03333 
	 476	  11.2942	 0.03176 	  11.2942	 0.03081 	  16.9413	 0.00780 	 953.0000	 0.00046 	 953.0000	 0.00046 	   2.8590	 0.06333 
	 477	  11.3179	 0.03174 	  11.3179	 0.03079 	  16.9768	 0.00778 	 955.0000	 0.00046 	 955.0000	 0.00046 	   2.8650	 0.06333 
	 478	  11.3416	 0.03171 	  11.3416	 0.03077 	  17.0124	 0.00776 	 957.0000	 0.00046 	 957.0000	 0.00046 	   2.8710	 0.06000 
	 479	  11.3653	 0.03169 	  11.3653	 0.03074 	  17.0479	 0.00774 	 959.0000	 0.00045 	 959.0000	 0.00046 	   2.8770	 0.06000 
	 480	  11.3890	 0.03166 	  11.3890	 0.03072 	  17.0835	 0.00772 	 961.0000	 0.00045 	 961.0000	 0.00046 	   2.8830	 0.06000 
	 481	  11.4127	 0.03164 	  11.4127	 0.03069 	  17.1190	 0.00770 	 963.0000	 0.00045 	 963.0000	 0.00046 	   2.8890	 0.05667 
	 482	  11.4364	 0.03162 	  11.4364	 0.03067 	  17.1546	 0.00768 	 965.0000	 0.00045 	 965.0000	 0.00045 	   2.8950	 0.04667 
	 483	  11.4601	 0.03159 	  11.4601	 0.03065 	  17.1901	 0.00766 	 967.0000	 0.00045 	 967.0000	 0.00045 	   2.9010	 0.04333 
	 484	  11.4838	 0.03157 	  11.4838	 0.03062 	  17.2257	 0.00764 	 969.0000	 0.00045 	 969.0000	 0.00045 	   2.9070	 0.04333 
	 485	  11.5075	 0.03155 	  11.5075	 0.03060 	  17.2613	 0.00762 	 971.0000	 0.00044 	 971.0000	 0.00045 	   2.9130	 0.04667 
	 486	  11.5312	 0.03153 	  11.5312	 0.03058 	  17.2968	 0.00760 	 973.0000	 0.00044 	 973.0000	 0.00045 	   2.9190	 0.03000 
	 487	  11.5549	 0.03150 	  11.5549	 0.03055 	  17.3324	 0.00758 	 975.0000	 0.00044 	 975.0000	 0.00045 	   2.9250	 0.02667 
	 488	  11.5786	 0.03148 	  11.5786	 0.03053 	  17.3679	 0.00756 	 977.0000	 0.00044 	 977.0000	 0.00045 	   2.9310	 0.04333 
	 489	  11.6023	 0.03146 	  11.6023	 0.03051 	  17.4035	 0.00754 	 979.0000	 0.00044 	 979.0000	 0.00045 	   2.9370	 0.04333 
	 490	  11.6260	 0.03144 	  11.6260	 0.03049 	  17.4390	 0.00753 	 981.0000	 0.00044 	 981.0000	 0.00045 	   2.9430	 0.05000 
	 491	  11.6497	 0.03142 	  11.6497	 0.03046 	  17.4746	 0.00751 	 983.0000	 0.00044 	 983.0000	 0.00045 	   2.9490	 0.05333 
	 492	  11.6734	 0.03139 	  11.6734	 0.03044 	  17.5101	 0.00749 	 985.0000	 0.00044 	 985.0000	 0.00045 	   2.9550	 0.04000 
	 493	  11.6971	 0.03137 	  11.6971	 0.03042 	  17.5457	 0.00747 	 987.0000	 0.00044 	 987.0000	 0.00045 	   2.9610	 0.06333 
	 494	  11.7208	 0.03135 	  11.7208	 0.03040 	  17.5812	 0.00746 	 989.0000	 0.00044 	 989.0000	 0.00045 	   2.9670	 0.03667 
	 495	  11.7445	 0.03133 	  11.7445	 0.03038 	  17.6168	 0.00744 	 991.0000	 0.00044 	 991.0000	 0.00045 	   2.9730	 0.05000 
	 496	  11.7682	 0.03131 	  11.7682	 0.03036 	  17.6523	 0.00742 	 993.0000	 0.00045 	 993.0000	 0.00045 	   2.9790	 0.05000 
	 497	  11.7919	 0.03129 	  11.7919	 0.03033 	  17.6879	 0.00740 	 995.0000	 0.00045 	 995.0000	 0.00045 	   2.9850	 0.05000 
	 498	  11.8156	 0.03127 	  11.8156	 0.03031 	  17.7235	 0.00739 	 997.0000	 0.00045 	 997.0000	 0.00045 	   2.9910	 0.06000 
	 499	  11.8393	 0.03125 	  11.8393	 0.03029 	  17.7590	 0.00737 	 999.0000	 0.00045 	 999.0000	 0.00044 	   2.9970	 0.03667 
	 500	  11.8630	 0.03123 	  11.8630	 0.03027 	  17.7946	 0.00735 	1001.0000	 0.00045 	1001.0000	 0.00044 	   3.0030	 0.05333 
	 501	  11.8867	 0.03120 	  11.8867	 0.03025 	  17.8301	 0.00734 	1003.0000	 0.00045 	1003.0000	 0.00044 	   3.0090	 0.03667 
	 502	  11.9104	 0.03118 	  11.9104	 0.03023 	  17.8657	 0.00732 	1005.0000	 0.00045 	1005.0000	 0.00044 	   3.0150	 0.06000 
	 503	  11.9341	 0.03116 	  11.9341	 0.03021 	  17.9012	 0.00731 	1007.0000	 0.00045 	1007.0000	 0.00044 	   3.0210	 0.06667 
	 504	  11.9578	 0.03114 	  11.9578	 0.03019 	  17.9368	 0.00729 	1009.0000	 0.00045 	1009.0000	 0.00044 	   3.0270	 0.03333 
	 505	  11.9816	 0.03112 	  11.9816	 0.03017 	  17.9723	 0.00728 	1011.0000	 0.00044 	1011.0000	 0.00044 	   3.0330	 0.03000 
	 506	  12.0053	 0.03110 	  12.0053	 0.03015 	  18.0079	 0.00726 	1013.0000	 0.00044 	1013.0000	 0.00044 	   3.0390	 0.04667 
	 507	  12.0290	 0.03109 	  12.0290	 0.03013 	  18.0434	 0.00724 	1015.0000	 0.00044 	1015.0000	 0.00044 	   3.0450	 0.06667 
	 508	  12.0527	 0.03107 	  12.0527	 0.03011 	  18.0790	 0.00723 	1017.0000	 0.00044 	1017.0000	 0.00044 	   3.0510	 0.08333 
	 509	  12.0764	 0.03105 	  12.0764	 0.03009 	  18.1145	 0.00722 	1019.0000	 0.00044 	1019.0000	 0.00044 	   3.0570	 0.03000 
	 510	  12.1001	 0.03103 	  12.1001	 0.03007 	  18.1501	 0.00720 	1021.0000	 0.00044 	1021.0000	 0.00043 	   3.0630	 0.04333 
	 511	  12.1238	 0.03101 	  12.1238	 0.03005 	  18.1856	 0.00719 	1023.0000	 0.00044 	1023.0000	 0.00043 	   3.0690	 0.04333 
	 512	  12.1475	 0.03099 	  12.1475	 0.03003 	  18.2212	 0.00717 	1025.0000	 0.00043 	1025.0000	 0.00043 	   3.0750	 0.05333 
	 513	  12.1712	 0.03097 	  12.1712	 0.03002 	  18.2568	 0.00716 	1027.0000	 0.00043 	1027.0000	 0.00043 	   3.0810	 0.04333 
	 514	  12.1949	 0.03095 	  12.1949	 0.03000 	  18.2923	 0.00714 	1029.0000	 0.00043 	1029.0000	 0.00043 	   3.0870	 0.04333 
	 515	  12.2186	 0.03093 	  12.2186	 0.02998 	  18.3279	 0.00713 	1031.0000	 0.00043 	1031.0000	 0.00043 	   3.0930	 0.05333 
	 516	  12.2423	 0.03092 	  12.2423	 0.02996 	  18.3634	 0.00711 	1033.0000	 0.00042 	1033.0000	 0.00043 	   3.0990	 0.05000 
	 517	  12.2660	 0.03090 	  12.2660	 0.02994 	  18.3990	 0.00710 	1035.0000	 0.00042 	1035.0000	 0.00043 	   3.1050	 0.05000 
	 518	  12.2897	 0.03088 	  12.2897	 0.02992 	  18.4345	 0.00709 	1037.0000	 0.00042 	1037.0000	 0.00043 	   3.1110	 0.06000 
	 519	  12.3134	 0.03086 	  12.3134	 0.02991 	  18.4701	 0.00707 	1039.0000	 0.00042 	1039.0000	 0.00043 	   3.1170	 0.05000 
	 520	  12.3371	 0.03084 	  12.3371	 0.02989 	  18.5056	 0.00706 	1041.0000	 0.00041 	1041.0000	 0.00043 	   3.1230	 0.04000 
	 521	  12.3608	 0.03083 	  12.3608	 0.02987 	  18.5412	 0.00705 	1043.0000	 0.00041 	1043.0000	 0.00043 	   3.1290	 0.06000 
	 522	  12.3845	 0.03081 	  12.3845	 0.02985 	  18.5767	 0.00703 	1045.0000	 0.00041 	1045.0000	 0.00043 	   3.1350	 0.04667 
	 523	  12.4082	 0.03079 	  12.4082	 0.02983 	  18.6123	 0.00702 	1047.0000	 0.00041 	1047.0000	 0.00043 	   3.1410	 0.04333 
	 524	  12.4319	 0.03077 	  12.4319	 0.02982 	  18.6478	 0.00701 	1049.0000	 0.00041 	1049.0000	 0.00043 	   3.1470	 0.05000 
	 525	  12.4556	 0.03076 	  12.4556	 0.02980 	  18.6834	 0.00700 	1051.0000	 0.00041 	1051.0000	 0.00043 	   3.1530	 0.05333 
	 526	  12.4793	 0.03074 	  12.4793	 0.02978 	  18.7190	 0.00698 	1053.0000	 0.00041 	1053.0000	 0.00043 	   3.1590	 0.04000 
	 527	  12.5030	 0.03072 	  12.5030	 0.02977 	  18.7545	 0.00697 	1055.0000	 0.00041 	1055.0000	 0.00043 	   3.1650	 0.05667 
	 528	  12.5267	 0.03070 	  12.5267	 0.02975 	  18.7901	 0.00696 	1057.0000	 0.00041 	1057.0000	 0.00043 	   3.1710	 0.08667 
	 529	  12.5504	 0.03069 	  12.5504	 0.02973 	  18.8256	 0.00695 	1059.0000	 0.00041 	1059.0000	 0.00043 	   3.1770	 0.04667 
	 530	  12.5741	 0.03067 	  12.5741	 0.02972 	  18.8612	 0.00693 	1061.0000	 0.00041 	1061.0000	 0.00043 	   3.1830	 0.05000 
	 531	  12.5978	 0.03065 	  12.5978	 0.02970 	  18.8967	 0.00692 	1063.0000	 0.00041 	1063.0000	 0.00043 	   3.1890	 0.04000 
	 532	  12.6215	 0.03064 	  12.6215	 0.02968 	  18.9323	 0.00691 	1065.0000	 0.00041 	1065.0000	 0.00043 	   3.1950	 0.05667 
	 533	  12.6452	 0.03062 	  12.6452	 0.02967 	  18.9678	 0.00690 	1067.0000	 0.00041 	1067.0000	 0.00043 	   3.2010	 0.05000 
	 534	  12.6689	 0.03060 	  12.6689	 0.02965 	  19.0034	 0.00689 	1069.0000	 0.00040 	1069.0000	 0.00043 	   3.2070	 0.05000 
	 535	  12.6926	 0.03059 	  12.6926	 0.02963 	  19.0389	 0.00688 	1071.0000	 0.00040 	1071.0000	 0.00043 	   3.2130	 0.06000 
	 536	  12.7163	 0.03057 	  12.7163	 0.02962 	  19.0745	 0.00686 	1073.0000	 0.00040 	1073.0000	 0.00043 	   3.2190	 0.04000 
	 537	  12.7400	 0.03056 	  12.7400	 0.02960 	  19.1100	 0.00685 	1075.0000	 0.00040 	1075.0000	 0.00043 	   3.2250	 0.04667 
	 538	  12.7637	 0.03054 	  12.7637	 0.02959 	  19.1456	 0.00684 	1077.0000	 0.00040 	1077.0000	 0.00043 	   3.2310	 0.02667 
	 539	  12.7874	 0.03052 	  12.7874	 0.02957 	  19.1811	 0.00683 	1079.0000	 0.00040 	1079.0000	 0.00043 	   3.2370	 0.04000 
	 540	  12.8111	 0.03051 	  12.8111	 0.02956 	  19.2167	 0.00682 	1081.0000	 0.00040 	1081.0000	 0.00043 	   3.2430	 0.05333 
	 541	  12.8348	 0.03049 	  12.8348	 0.02954 	  19.2523	 0.00681 	1083.0000	 0.00040 	1083.0000	 0.00043 	   3.2490	 0.05667 
	 542	  12.8585	 0.03048 	  12.8585	 0.02953 	  19.2878	 0.00680 	1085.0000	 0.00040 	1085.0000	 0.00043 	   3.2550	 0.05333 
	 543	  12.8822	 0.03046 	  12.8822	 0.02951 	  19.3234	 0.00679 	1087.0000	 0.00040 	1087.0000	 0.00043 	   3.2610	 0.05000 
	 544	  12.9059	 0.03045 	  12.9059	 0.02949 	  19.3589	 0.00678 	1089.0000	 0.00040 	1089.0000	 0.00043 	   3.2670	 0.05667 
	 545	  12.9296	 0.03043 	  12.9296	 0.02948 	  19.3945	 0.00677 	1091.0000	 0.00040 	1091.0000	 0.00043 	   3.2730	 0.05000 
	 546	  12.9533	 0.03042 	  12.9533	 0.02947 	  19.4300	 0.00676 	1093.0000	 0.00040 	1093.0000	 0.00043 	   3.2790	 0.04000 
	 547	  12.9771	 0.03040 	  12.9771	 0.02945 	  19.4656	 0.00675 	1095.0000	 0.00040 	1095.0000	 0.00042 	   3.2850	 0.05333 
	 548	  13.0008	 0.03039 	  13.0008	 0.02944 	  19.5011	 0.00674 	1097.0000	 0.00040 	1097.0000	 0.00042 	   3.2910	 0.05000 
	 549	  13.0245	 0.03037 	  13.0245	 0.02942 	  19.5367	 0.00673 	1099.0000	 0.00039 	1099.0000	 0.00042 	   3.2970	 0.04000 
	 550	  13.0482	 0.03036 	  13.0482	 0.02941 	  19.5722	 0.00672 	1101.0000	 0.00039 	1101.0000	 0.00042 	   3.3030	 0.03333 
	 551	  13.0719	 0.03034 	  13.0719	 0.02939 	  19.6078	 0.00671 	1103.0000	 0.00039 	1103.0000	 0.00042 	   3.3090	 0.04000 
	 552	  13.0956	 0.03033 	  13.0956	 0.02938 	  19.6433	 0.00670 	1105.0000	 0.00039 	1105.0000	 0.00042 	   3.3150	 0.03333 
	 553	  13.1193	 0.03031 	  13.1193	 0.02936 	  19.6789	 0.00669 	1107.0000	 0.00039 	1107.0000	 0.00042 	   3.3210	 0.05333 
	 554	  13.1430	 0.03030 	  13.1430	 0.02935 	  19.7145	 0.00668 	1109.0000	 0.00039 	1109.0000	 0.00042 	   3.3270	 0.06000 
	 555	  13.1667	 0.03028 	  13.1667	 0.02934 	  19.7500	 0.00667 	1111.0000	 0.00039 	1111.0000	 0.00042 	   3.3330	 0.07333 
	 556	  13.1904	 0.03027 	  13.1904	 0.02932 	  19.7856	 0.00666 	1113.0000	 0.00039 	1113.0000	 0.00042 	   3.3390	 0.06000 
	 557	  13.2141	 0.03026 	  13.2141	 0.02931 	  19.8211	 0.00665 	1115.0000	 0.00039 	1115.0000	 0.00042 	   3.3450	 0.04333 
	 558	  13.2378	 0.03024 	  13.2378	 0.02929 	  19.8567	 0.00664 	1117.0000	 0.00039 	1117.0000	 0.00042 	   3.3510	 0.05667 
	 559	  13.2615	 0.03023 	  13.2615	 0.02928 	  19.8922	 0.00663 	1119.0000	 0.00039 	1119.0000	 0.00041 	   3.3570	 0.07000 
	 560	  13.2852	 0.03021 	  13.2852	 0.02927 	  19.9278	 0.00662 	1121.0000	 0.00039 	1121.0000	 0.00041 	   3.3630	 0.05000 
	 561	  13.3089	 0.03020 	  13.3089	 0.02925 	  19.9633	 0.00661 	1123.0000	 0.00039 	1123.0000	 0.00041 	   3.3690	 0.02000 
	 562	  13.3326	 0.03019 	  13.3326	 0.02924 	  19.9989	 0.00660 	1125.0000	 0.00039 	1125.0000	 0.00041 	   3.3750	 0.05667 
	 563	  13.3563	 0.03017 	  13.3563	 0.02923 	  20.0344	 0.00660 	1127.0000	 0.00039 	1127.0000	 0.00041 	   3.3810	 0.05333 
	 564	  13.3800	 0.03016 	  13.3800	 0.02921 	  20.0700	 0.00659 	1129.0000	 0.00039 	1129.0000	 0.00041 	   3.3870	 0.05667 
	 565	  13.4037	 0.03014 	  13.4037	 0.02920 	  20.1055	 0.00658 	1131.0000	 0.00039 	1131.0000	 0.00040 	   3.3930	 0.03667 
	 566	  13.4274	 0.03013 	  13.4274	 0.02919 	  20.1411	 0.00657 	1133.0000	 0.00039 	1133.0000	 0.00040 	   3.3990	 0.03333 
	 567	  13.4511	 0.03012 	  13.4511	 0.02918 	  20.1766	 0.00656 	1135.0000	 0.00039 	1135.0000	 0.00040 	   3.4050	 0.05333 
	 568	  13.4748	 0.03010 	  13.4748	 0.02916 	  20.2122	 0.00655 	1137.0000	 0.00039 	1137.0000	 0.00040 	   3.4110	 0.04333 
	 569	  13.4985	 0.03009 	  13.4985	 0.02915 	  20.2478	 0.00654 	1139.0000	 0.00039 	1139.0000	 0.00040 	   3.4170	 0.05000 
	 570	  13.5222	 0.03008 	  13.5222	 0.02914 	  20.2833	 0.00654 	1141.0000	 0.00039 	1141.0000	 0.00039 	   3.4230	 0.06000 
	 571	  13.5459	 0.03007 	  13.5459	 0.02913 	  20.3189	 0.00653 	1143.0000	 0.00039 	1143.0000	 0.00039 	   3.4290	 0.03000 
	 572	  13.5696	 0.03005 	  13.5696	 0.02911 	  20.3544	 0.00652 	1145.0000	 0.00039 	1145.0000	 0.00039 	   3.4350	 0.04667 
	 573	  13.5933	 0.03004 	  13.5933	 0.02910 	  20.3900	 0.00651 	1147.0000	 0.00039 	1147.0000	 0.00039 	   3.4410	 0.02000 
	 574	  13.6170	 0.03003 	  13.6170	 0.02909 	  20.4255	 0.00650 	1149.0000	 0.00039 	1149.0000	 0.00039 	   3.4470	 0.04000 
	 575	  13.6407	 0.03001 	  13.6407	 0.02908 	  20.4611	 0.00650 	1151.0000	 0.00039 	1151.0000	 0.00039 	   3.4530	 0.04333 
	 576	  13.6644	 0.03000 	  13.6644	 0.02906 	  20.4966	 0.00649 	1153.0000	 0.00039 	1153.0000	 0.00039 	   3.4590	 0.04000 
	 577	  13.6881	 0.02999 	  13.6881	 0.02905 	  20.5322	 0.00648 	1155.0000	 0.00039 	1155.0000	 0.00039 	   3.4650	 0.04333 
	 578	  13.7118	 0.02998 	  13.7118	 0.02904 	  20.5677	 0.00647 	1157.0000	 0.00039 	1157.0000	 0.00039 	   3.4710	 0.02667 
	 579	  13.7355	 0.02996 	  13.7355	 0.02903 	  20.6033	 0.00646 	1159.0000	 0.00039 	1159.0000	 0.00039 	   3.4770	 0.04667 
	 580	  13.7592	 0.02995 	  13.7592	 0.02902 	  20.6388	 0.00646 	1161.0000	 0.00039 	1161.0000	 0.00039 	   3.4830	 0.04000 
	 581	  13.7829	 0.02994 	  13.7829	 0.02900 	  20.6744	 0.00645 	1163.0000	 0.00039 	1163.0000	 0.00039 	   3.4890	 0.03667 
	 582	  13.8066	 0.02993 	  13.8066	 0.02899 	  20.7100	 0.00644 	1165.0000	 0.00039 	1165.0000	 0.00039 	   3.4950	 0.06333 
	 583	  13.8303	 0.02992 	  13.8303	 0.02898 	  20.7455	 0.00643 	1167.0000	 0.00039 	1167.0000	 0.00039 	   3.5010	 0.04000 
	 584	  13.8540	 0.02990 	  13.8540	 0.02897 	  20.7811	 0.00643 	1169.0000	 0.00039 	1169.0000	 0.00039 	   3.5070	 0.05000 
	 585	  13.8777	 0.02989 	  13.8777	 0.02896 	  20.8166	 0.00642 	1171.0000	 0.00039 	1171.0000	 0.00039 	   3.5130	 0.03000 
	 586	  13.9014	 0.02988 	  13.9014	 0.02895 	  20.8522	 0.00641 	1173.0000	 0.00039 	1173.0000	 0.00039 	   3.5190	 0.04667 
	 587	  13.9251	 0.02987 	  13.9251	 0.02894 	  20.8877	 0.00640 	1175.0000	 0.00039 	1175.0000	 0.00039 	   3.5250	 0.04333 
	 588	  13.9488	 0.02986 	  13.9488	 0.02892 	  20.9233	 0.00640 	1177.0000	 0.00038 	1177.0000	 0.00039 	   3.5310	 0.03667 
	 589	  13.9726	 0.02984 	  13.9726	 0.02891 	  20.9588	 0.00639 	1179.0000	 0.00038 	1179.0000	 0.00039 	   3.5370	 0.03333 
	 590	  13.9963	 0.02983 	  13.9963	 0.02890 	  20.9944	 0.00638 	1181.0000	 0.00038 	1181.0000	 0.00039 	   3.5430	 0.03667 
	 591	  14.0200	 0.02982 	  14.0200	 0.02889 	  21.0299	 0.00638 	1183.0000	 0.00038 	1183.0000	 0.00039 	   3.5490	 0.03333 
	 592	  14.0437	 0.02981 	  14.0437	 0.02888 	  21.0655	 0.00637 	1185.0000	 0.00038 	1185.0000	 0.00039 	   3.5550	 0.05333 
	 593	  14.0674	 0.02980 	  14.0674	 0.02887 	  21.1010	 0.00636 	1187.0000	 0.00038 	1187.0000	 0.00039 	   3.5610	 0.04000 
	 594	  14.0911	 0.02979 	  14.0911	 0.02886 	  21.1366	 0.00636 	1189.0000	 0.00038 	1189.0000	 0.00039 	   3.5670	 0.03333 
	 595	  14.1148	 0.02978 	  14.1148	 0.02885 	  21.1721	 0.00635 	1191.0000	 0.00038 	1191.0000	 0.00039 	   3.5730	 0.03333 
	 596	  14.1385	 0.02976 	  14.1385	 0.02884 	  21.2077	 0.00634 	1193.0000	 0.00038 	1193.0000	 0.00039 	   3.5790	 0.06333 
	 597	  14.1622	 0.02975 	  14.1622	 0.02883 	  21.2433	 0.00634 	1195.0000	 0.00037 	1195.0000	 0.00039 	   3.5850	 0.07000 
	 598	  14.1859	 0.02974 	  14.1859	 0.02882 	  21.2788	 0.00633 	1197.0000	 0.00037 	1197.0000	 0.00039 	   3.5910	 0.03667 
	 599	  14.2096	 0.02973 	  14.2096	 0.02881 	  21.3144	 0.00632 	1199.0000	 0.00037 	1199.0000	 0.00039 	   3.5970	 0.05000 
	 600	  14.2333	 0.02972 	  14.2333	 0.02879 	  21.3499	 0.00632 	1201.0000	 0.00037 	1201.0000	 0.00039 	   3.6030	 0.04667 
	 601	  14.2570	 0.02971 	  14.2570	 0.02878 	  21.3855	 0.00631 	1203.0000	 0.00037 	1203.0000	 0.00039 	   3.6090	 0.03333 
	 602	  14.2807	 0.02970 	  14.2807	 0.02877 	  21.4210	 0.00630 	1205.0000	 0.00037 	1205.0000	 0.00039 	   3.6150	 0.04333 
	 603	  14.3044	 0.02969 	  14.3044	 0.02876 	  21.4566	 0.00630 	1207.0000	 0.00037 	1207.0000	 0.00039 	   3.6210	 0.03667 
	 604	  14.3281	 0.02968 	  14.3281	 0.02875 	  21.4921	 0.00629 	1209.0000	 0.00037 	1209.0000	 0.00038 	   3.6270	 0.04000 
	 605	  14.3518	 0.02967 	  14.3518	 0.02874 	  21.5277	 0.00629 	1211.0000	 0.00037 	1211.0000	 0.00038 	   3.6330	 0.03667 
	 606	  14.3755	 0.02966 	  14.3755	 0.02873 	  21.5632	 0.00628 	1213.0000	 0.00037 	1213.0000	 0.00038 	   3.6390	 0.05000 
	 607	  14.3992	 0.02964 	  14.3992	 0.02872 	  21.5988	 0.00627 	1215.0000	 0.00037 	1215.0000	 0.00038 	   3.6450	 0.04333 
	 608	  14.4229	 0.02963 	  14.4229	 0.02871 	  21.6343	 0.00627 	1217.0000	 0.00037 	1217.0000	 0.00038 	   3.6510	 0.05000 
	 609	  14.4466	 0.02962 	  14.4466	 0.02870 	  21.6699	 0.00626 	1219.0000	 0.00037 	1219.0000	 0.00038 	   3.6570	 0.04667 
	 610	  14.4703	 0.02961 	  14.4703	 0.02869 	  21.7055	 0.00626 	1221.0000	 0.00037 	1221.0000	 0.00038 	   3.6630	 0.04667 
	 611	  14.4940	 0.02960 	  14.4940	 0.02868 	  21.7410	 0.00625 	1223.0000	 0.00037 	1223.0000	 0.00038 	   3.6690	 0.03667 
	 612	  14.5177	 0.02959 	  14.5177	 0.02868 	  21.7766	 0.00624 	1225.0000	 0.00037 	1225.0000	 0.00038 	   3.6750	 0.03667 
	 613	  14.5414	 0.02958 	  14.5414	 0.02867 	  21.8121	 0.00624 	1227.0000	 0.00036 	1227.0000	 0.00038 	   3.6810	 0.04000 
	 614	  14.5651	 0.02957 	  14.5651	 0.02866 	  21.8477	 0.00623 	1229.0000	 0.00036 	1229.0000	 0.00038 	   3.6870	 0.03333 
	 615	  14.5888	 0.02956 	  14.5888	 0.02865 	  21.8832	 0.00623 	1231.0000	 0.00036 	1231.0000	 0.00038 	   3.6930	 0.07333 
	 616	  14.6125	 0.02955 	  14.6125	 0.02864 	  21.9188	 0.00622 	1233.0000	 0.00036 	1233.0000	 0.00038 	   3.6990	 0.03667 
	 617	  14.6362	 0.02954 	  14.6362	 0.02863 	  21.9543	 0.00622 	1235.0000	 0.00036 	1235.0000	 0.00038 	   3.7050	 0.04667 
	 618	  14.6599	 0.02953 	  14.6599	 0.02862 	  21.9899	 0.00621 	1237.0000	 0.00036 	1237.0000	 0.00038 	   3.7110	 0.06667 
	 619	  14.6836	 0.02952 	  14.6836	 0.02861 	  22.0254	 0.00620 	1239.0000	 0.00036 	1239.0000	 0.00038 	   3.7170	 0.04667 
	 620	  14.7073	 0.02951 	  14.7073	 0.02860 	  22.0610	 0.00620 	1241.0000	 0.00036 	1241.0000	 0.00038 	   3.7230	 0.04333 
	 621	  14.7310	 0.02950 	  14.7310	 0.02859 	  22.0965	 0.00619 	1243.0000	 0.00036 	1243.0000	 0.00038 	   3.7290	 0.02000 
	 622	  14.7547	 0.02949 	  14.7547	 0.02858 	  22.1321	 0.00619 	1245.0000	 0.00036 	1245.0000	 0.00038 	   3.7350	 0.03667 
	 623	  14.7784	 0.02948 	  14.7784	 0.02857 	  22.1676	 0.00618 	1247.0000	 0.00036 	1247.0000	 0.00038 	   3.7410	 0.05333 
	 624	  14.8021	 0.02947 	  14.8021	 0.02856 	  22.2032	 0.00618 	1249.0000	 0.00036 	1249.0000	 0.00038 	   3.7470	 0.03000 
	 625	  14.8258	 0.02946 	  14.8258	 0.02855 	  22.2388	 0.00617 	1251.0000	 0.00036 	1251.0000	 0.00038 	   3.7530	 0.04667 
	 626	  14.8495	 0.02946 	  14.8495	 0.02855 	  22.2743	 0.00617 	1253.0000	 0.00036 	1253.0000	 0.00038 	   3.7590	 0.04000 
	 627	  14.8732	 0.02945 	  14.8732	 0.02854 	  22.3099	 0.00616 	1255.0000	 0.00036 	1255.0000	 0.00038 	   3.7650	 0.05000 
	 628	  14.8969	 0.02944 	  14.8969	 0.02853 	  22.3454	 0.00616 	1257.0000	 0.00036 	1257.0000	 0.00038 	   3.7710	 0.04000 
	 629	  14.9206	 0.02943 	  14.9206	 0.02852 	  22.3810	 0.00615 	1259.0000	 0.00036 	1259.0000	 0.00037 	   3.7770	 0.04667 
	 630	  14.9443	 0.02942 	  14.9443	 0.02851 	  22.4165	 0.00615 	1261.0000	 0.00036 	1261.0000	 0.00037 	   3.7830	 0.03667 
	 631	  14.9681	 0.02941 	  14.9681	 0.02850 	  22.4521	 0.00614 	1263.0000	 0.00036 	1263.0000	 0.00037 	   3.7890	 0.04000 
	 632	  14.9918	 0.02940 	  14.9918	 0.02849 	  22.4876	 0.00614 	1265.0000	 0.00036 	1265.0000	 0.00037 	   3.7950	 0.03667 
	 633	  15.0155	 0.02939 	  15.0155	 0.02849 	  22.5232	 0.00613 	1267.0000	 0.00036 	1267.0000	 0.00037 	   3.8010	 0.05333 
	 634	  15.0392	 0.02938 	  15.0392	 0.02848 	  22.5587	 0.00613 	1269.0000	 0.00036 	1269.0000	 0.00037 	   3.8070	 0.05333 
	 635	  15.0629	 0.02937 	  15.0629	 0.02847 	  22.5943	 0.00612 	1271.0000	 0.00036 	1271.0000	 0.00037 	   3.8130	 0.05000 
	 636	  15.0866	 0.02936 	  15.0866	 0.02846 	  22.6298	 0.00612 	1273.0000	 0.00035 	1273.0000	 0.00037 	   3.8190	 0.06000 
	 637	  15.1103	 0.02935 	  15.1103	 0.02845 	  22.6654	 0.00611 	1275.0000	 0.00035 	1275.0000	 0.00037 	   3.8250	 0.04333 
	 638	  15.1340	 0.02935 	  15.1340	 0.02844 	  22.7010	 0.00611 	1277.0000	 0.00035 	1277.0000	 0.00037 	   3.8310	 0.03000 
	 639	  15.1577	 0.02934 	  15.1577	 0.02843 	  22.7365	 0.00610 	1279.0000	 0.00035 	1279.0000	 0.00037 	   3.8370	 0.05667 
	 640	  15.1814	 0.02933 	  15.1814	 0.02843 	  22.7721	 0.00610 	1281.0000	 0.00035 	1281.0000	 0.00037 	   3.8430	 0.02333 
	 641	  15.2051	 0.02932 	  15.2051	 0.02842 	  22.8076	 0.00609 	1283.0000	 0.00035 	1283.0000	 0.00037 	   3.8490	 0.04000 
	 642	  15.2288	 0.02931 	  15.2288	 0.02841 	  22.8432	 0.00609 	1285.0000	 0.00035 	1285.0000	 0.00037 	   3.8550	 0.04000 
	 643	  15.2525	 0.02930 	  15.2525	 0.02840 	  22.8787	 0.00608 	1287.0000	 0.00035 	1287.0000	 0.00037 	   3.8610	 0.03000 
	 644	  15.2762	 0.02929 	  15.2762	 0.02839 	  22.9143	 0.00608 	1289.0000	 0.00035 	1289.0000	 0.00037 	   3.8670	 0.03667 
	 645	  15.2999	 0.02928 	  15.2999	 0.02839 	  22.9498	 0.00608 	1291.0000	 0.00035 	1291.0000	 0.00037 	   3.8730	 0.06000 
	 646	  15.3236	 0.02928 	  15.3236	 0.02838 	  22.9854	 0.00607 	1293.0000	 0.00035 	1293.0000	 0.00037 	   3.8790	 0.05000 
	 647	  15.3473	 0.02927 	  15.3473	 0.02837 	  23.0209	 0.00607 	1295.0000	 0.00035 	1295.0000	 0.00037 	   3.8850	 0.04667 
	 648	  15.3710	 0.02926 	  15.3710	 0.02836 	  23.0565	 0.00606 	1297.0000	 0.00035 	1297.0000	 0.00037 	   3.8910	 0.03000 
	 649	  15.3947	 0.02925 	  15.3947	 0.02835 	  23.0920	 0.00606 	1299.0000	 0.00035 	1299.0000	 0.00037 	   3.8970	 0.03333 
	 650	  15.4184	 0.02924 	  15.4184	 0.02835 	  23.1276	 0.00605 	1301.0000	 0.00034 	1301.0000	 0.00037 	   3.9030	 0.05000 
	 651	  15.4421	 0.02923 	  15.4421	 0.02834 	  23.1631	 0.00605 	1303.0000	 0.00034 	1303.0000	 0.00037 	   3.9090	 0.03333 
	 652	  15.4658	 0.02923 	  15.4658	 0.02833 	  23.1987	 0.00604 	1305.0000	 0.00034 	1305.0000	 0.00037 	   3.9150	 0.05667 
	 653	  15.4895	 0.02922 	  15.4895	 0.02832 	  23.2343	 0.00604 	1307.0000	 0.00034 	1307.0000	 0.00037 	   3.9210	 0.06000 
	 654	  15.5132	 0.02921 	  15.5132	 0.02832 	  23.2698	 0.00604 	1309.0000	 0.00034 	1309.0000	 0.00037 	   3.9270	 0.04000 
	 655	  15.5369	 0.02920 	  15.5369	 0.02831 	  23.3054	 0.00603 	1311.0000	 0.00034 	1311.0000	 0.00037 	   3.9330	 0.05667 
	 656	  15.5606	 0.02919 	  15.5606	 0.02830 	  23.3409	 0.00603 	1313.0000	 0.00034 	1313.0000	 0.00037 	   3.9390	 0.06000 
	 657	  15.5843	 0.02918 	  15.5843	 0.02829 	  23.3765	 0.00602 	1315.0000	 0.00034 	1315.0000	 0.00037 	   3.9450	 0.02667 
	 658	  15.6080	 0.02918 	  15.6080	 0.02829 	  23.4120	 0.00602 	1317.0000	 0.00034 	1317.0000	 0.00037 	   3.9510	 0.03333 
	 659	  15.6317	 0.02917 	  15.6317	 0.02828 	  23.4476	 0.00602 	1319.0000	 0.00034 	1319.0000	 0.00037 	   3.9570	 0.03667 
	 660	  15.6554	 0.02916 	  15.6554	 0.02827 	  23.4831	 0.00601 	1321.0000	 0.00034 	1321.0000	 0.00037 	   3.9630	 0.06333 
	 661	  15.6791	 0.02915 	  15.6791	 0.02826 	  23.5187	 0.00601 	1323.0000	 0.00034 	1323.0000	 0.00037 	   3.9690	 0.03000 
	 662	  15.7028	 0.02914 	  15.7028	 0.02826 	  23.5542	 0.00600 	1325.0000	 0.00034 	1325.0000	 0.00037 	   3.9750	 0.03000 
	 663	  15.7265	 0.02914 	  15.7265	 0.02825 	  23.5898	 0.00600 	1327.0000	 0.00034 	1327.0000	 0.00037 	   3.9810	 0.02667 
	 664	  15.7502	 0.02913 	  15.7502	 0.02824 	  23.6253	 0.00600 	1329.0000	 0.00034 	1329.0000	 0.00037 	   3.9870	 0.03333 
	 665	  15.7739	 0.02912 	  15.7739	 0.02824 	  23.6609	 0.00599 	1331.0000	 0.00034 	1331.0000	 0.00036 	   3.9930	 0.02000 
	 666	  15.7976	 0.02911 	  15.7976	 0.02823 	  23.6965	 0.00599 	1333.0000	 0.00034 	1333.0000	 0.00036 	   3.9990	 0.04000 
	 667	  15.8213	 0.02911 	  15.8213	 0.02822 	  23.7320	 0.00598 	1335.0000	 0.00034 	1335.0000	 0.00036 	   4.0050	 0.06333 
	 668	  15.8450	 0.02910 	  15.8450	 0.02821 	  23.7676	 0.00598 	1337.0000	 0.00034 	1337.0000	 0.00036 	   4.0110	 0.03000 
	 669	  15.8687	 0.02909 	  15.8687	 0.02821 	  23.8031	 0.00598 	1339.0000	 0.00034 	1339.0000	 0.00036 	   4.0170	 0.03333 
	 670	  15.8924	 0.02908 	  15.8924	 0.02820 	  23.8387	 0.00597 	1341.0000	 0.00034 	1341.0000	 0.00036 	   4.0230	 0.05333 
	 671	  15.9161	 0.02908 	  15.9161	 0.02819 	  23.8742	 0.00597 	1343.0000	 0.00033 	1343.0000	 0.00036 	   4.0290	 0.04000 
	 672	  15.9398	 0.02907 	  15.9398	 0.02819 	  23.9098	 0.00597 	1345.0000	 0.00033 	1345.0000	 0.00036 	   4.0350	 0.03667 
	 673	  15.9636	 0.02906 	  15.9636	 0.02818 	  23.9453	 0.00596 	1347.0000	 0.00033 	1347.0000	 0.00036 	   4.0410	 0.03333 
	 674	  15.9873	 0.02905 	  15.9873	 0.02817 	  23.9809	 0.00596 	1349.0000	 0.00033 	1349.0000	 0.00036 	   4.0470	 0.04667 
	 675	  16.0110	 0.02905 	  16.0110	 0.02817 	  24.0164	 0.00595 	1351.0000	 0.00033 	1351.0000	 0.00036 	   4.0530	 0.04333 
	 676	  16.0347	 0.02904 	  16.0347	 0.02816 	  24.0520	 0.00595 	1353.0000	 0.00033 	1353.0000	 0.00036 	   4.0590	 0.03667 
	 677	  16.0584	 0.02903 	  16.0584	 0.02815 	  24.0875	 0.00595 	1355.0000	 0.00033 	1355.0000	 0.00036 	   4.0650	 0.04667 
	 678	  16.0821	 0.02902 	  16.0821	 0.02815 	  24.1231	 0.00594 	1357.0000	 0.00033 	1357.0000	 0.00036 	   4.0710	 0.05667 
	 679	  16.1058	 0.02902 	  16.1058	 0.02814 	  24.1586	 0.00594 	1359.0000	 0.00033 	1359.0000	 0.00036 	   4.0770	 0.05333 
	 680	  16.1295	 0.02901 	  16.1295	 0.02813 	  24.1942	 0.00594 	1361.0000	 0.00033 	1361.0000	 0.00036 	   4.0830	 0.03000 
	 681	  16.1532	 0.02900 	  16.1532	 0.02813 	  24.2298	 0.00593 	1363.0000	 0.00033 	1363.0000	 0.00036 	   4.0890	 0.03667 
	 682	  16.1769	 0.02900 	  16.1769	 0.02812 	  24.2653	 0.00593 	1365.0000	 0.00033 	1365.0000	 0.00036 	   4.0950	 0.05333 
	 683	  16.2006	 0.02899 	  16.2006	 0.02811 	  24.3009	 0.00593 	1367.0000	 0.00033 	1367.0000	 0.00036 	   4.1010	 0.05000 
	 684	  16.2243	 0.02898 	  16.2243	 0.02811 	  24.3364	 0.00592 	1369.0000	 0.00032 	1369.0000	 0.00036 	   4.1070	 0.06333 
	 685	  16.2480	 0.02897 	  16.2480	 0.02810 	  24.3720	 0.00592 	1371.0000	 0.00032 	1371.0000	 0.00036 	   4.1130	 0.05000 
	 686	  16.2717	 0.02897 	  16.2717	 0.02809 	  24.4075	 0.00592 	1373.0000	 0.00032 	1373.0000	 0.00036 	   4.1190	 0.03333 
	 687	  16.2954	 0.02896 	  16.2954	 0.02809 	  24.4431	 0.00591 	1375.0000	 0.00032 	1375.0000	 0.00036 	   4.1250	 0.03333 
	 688	  16.3191	 0.02895 	  16.3191	 0.02808 	  24.4786	 0.00591 	1377.0000	 0.00032 	1377.0000	 0.00036 	   4.1310	 0.03333 
	 689	  16.3428	 0.02895 	  16.3428	 0.02808 	  24.5142	 0.00591 	1379.0000	 0.00032 	1379.0000	 0.00035 	   4.1370	 0.03000 
	 690	  16.3665	 0.02894 	  16.3665	 0.02807 	  24.5497	 0.00590 	1381.0000	 0.00032 	1381.0000	 0.00035 	   4.1430	 0.02333 
	 691	  16.3902	 0.02893 	  16.3902	 0.02806 	  24.5853	 0.00590 	1383.0000	 0.00032 	1383.0000	 0.00035 	   4.1490	 0.05000 
	 692	  16.4139	 0.02893 	  16.4139	 0.02806 	  24.6208	 0.00590 	1385.0000	 0.00032 	1385.0000	 0.00035 	   4.1550	 0.03000 
	 693	  16.4376	 0.02892 	  16.4376	 0.02805 	  24.6564	 0.00589 	1387.0000	 0.00032 	1387.0000	 0.00035 	   4.1610	 0.03667 
	 694	  16.4613	 0.02891 	  16.4613	 0.02804 	  24.6920	 0.00589 	1389.0000	 0.00032 	1389.0000	 0.00035 	   4.1670	 0.04333 
	 695	  16.4850	 0.02891 	  16.4850	 0.02804 	  24.7275	 0.00589 	1391.0000	 0.00032 	1391.0000	 0.00035 	   4.1730	 0.04000 
	 696	  16.5087	 0.02890 	  16.5087	 0.02803 	  24.7631	 0.00588 	1393.0000	 0.00032 	1393.0000	 0.00035 	   4.1790	 0.05667 
	 697	  16.5324	 0.02889 	  16.5324	 0.02803 	  24.7986	 0.00588 	1395.0000	 0.00032 	1395.0000	 0.00035 	   4.1850	 0.04000 
	 698	  16.5561	 0.02889 	  16.5561	 0.02802 	  24.8342	 0.00588 	1397.0000	 0.00032 	1397.0000	 0.00035 	   4.1910	 0.04000 
	 699	  16.5798	 0.02888 	  16.5798	 0.02801 	  24.8697	 0.00587 	1399.0000	 0.00032 	1399.0000	 0.00035 	   4.1970	 0.05000 
	 700	  16.6035	 0.02887 	  16.6035	 0.02801 	  24.9053	 0.00587 	1401.0000	 0.00032 	1401.0000	 0.00035 	   4.2030	 0.03000 
	 701	  16.6272	 0.02887 	  16.6272	 0.02800 	  24.9408	 0.00587 	1403.0000	 0.00032 	1403.0000	 0.00034 	   4.2090	 0.05000 
	 702	  16.6509	 0.02886 	  16.6509	 0.02800 	  24.9764	 0.00587 	1405.0000	 0.00032 	1405.0000	 0.00034 	   4.2150	 0.04333 
	 703	  16.6746	 0.02885 	  16.6746	 0.02799 	  25.0119	 0.00586 	1407.0000	 0.00032 	1407.0000	 0.00034 	   4.2210	 0.02000 
	 704	  16.6983	 0.02885 	  16.6983	 0.02798 	  25.0475	 0.00586 	1409.0000	 0.00032 	1409.0000	 0.00034 	   4.2270	 0.03000 
	 705	  16.7220	 0.02884 	  16.7220	 0.02798 	  25.0830	 0.00586 	1411.0000	 0.00032 	1411.0000	 0.00034 	   4.2330	 0.03667 
	 706	  16.7457	 0.02884 	  16.7457	 0.02797 	  25.1186	 0.00585 	1413.0000	 0.00032 	1413.0000	 0.00034 	   4.2390	 0.04667 
	 707	  16.7694	 0.02883 	  16.7694	 0.02797 	  25.1541	 0.00585 	1415.0000	 0.00032 	1415.0000	 0.00034 	   4.2450	 0.03667 
	 708	  16.7931	 0.02882 	  16.7931	 0.02796 	  25.1897	 0.00585 	1417.0000	 0.00032 	1417.0000	 0.00034 	   4.2510	 0.04333 
	 709	  16.8168	 0.02882 	  16.8168	 0.02796 	  25.2253	 0.00584 	1419.0000	 0.00032 	1419.0000	 0.00034 	   4.2570	 0.03333 
	 710	  16.8405	 0.02881 	  16.8405	 0.02795 	  25.2608	 0.00584 	1421.0000	 0.00032 	1421.0000	 0.00034 	   4.2630	 0.05333 
	 711	  16.8642	 0.02880 	  16.8642	 0.02794 	  25.2964	 0.00584 	1423.0000	 0.00032 	1423.0000	 0.00034 	   4.2690	 0.02667 
	 712	  16.8879	 0.02880 	  16.8879	 0.02794 	  25.3319	 0.00584 	1425.0000	 0.00032 	1425.0000	 0.00034 	   4.2750	 0.04000 
	 713	  16.9116	 0.02879 	  16.9116	 0.02793 	  25.3675	 0.00583 	1427.0000	 0.00032 	1427.0000	 0.00034 	   4.2810	 0.04000 
	 714	  16.9353	 0.02879 	  16.9353	 0.02793 	  25.4030	 0.00583 	1429.0000	 0.00031 	1429.0000	 0.00034 	   4.2870	 0.03667 
	 715	  16.9590	 0.02878 	  16.9590	 0.02792 	  25.4386	 0.00583 	1431.0000	 0.00031 	1431.0000	 0.00034 	   4.2930	 0.03667 
	 716	  16.9828	 0.02877 	  16.9828	 0.02792 	  25.4741	 0.00583 	1433.0000	 0.00031 	1433.0000	 0.00034 	   4.2990	 0.03667 
	 717	  17.0065	 0.02877 	  17.0065	 0.02791 	  25.5097	 0.00582 	1435.0000	 0.00031 	1435.0000	 0.00034 	   4.3050	 0.05667 
	 718	  17.0302	 0.02876 	  17.0302	 0.02790 	  25.5452	 0.00582 	1437.0000	 0.00031 	1437.0000	 0.00034 	   4.3110	 0.02333 
	 719	  17.0539	 0.02876 	  17.0539	 0.02790 	  25.5808	 0.00582 	1439.0000	 0.00031 	1439.0000	 0.00034 	   4.3170	 0.03333 
	 720	  17.0776	 0.02875 	  17.0776	 0.02789 	  25.6163	 0.00581 	1441.0000	 0.00031 	1441.0000	 0.00034 	   4.3230	 0.05333 
	 721	  17.1013	 0.02874 	  17.1013	 0.02789 	  25.6519	 0.00581 	1443.0000	 0.00031 	1443.0000	 0.00034 	   4.3290	 0.04667 
	 722	  17.1250	 0.02874 	  17.1250	 0.02788 	  25.6874	 0.00581 	1445.0000	 0.00031 	1445.0000	 0.00034 	   4.3350	 0.05667 
	 723	  17.1487	 0.02873 	  17.1487	 0.02788 	  25.7230	 0.00581 	1447.0000	 0.00031 	1447.0000	 0.00034 	   4.3410	 0.03333 
	 724	  17.1724	 0.02873 	  17.1724	 0.02787 	  25.7586	 0.00580 	1449.0000	 0.00031 	1449.0000	 0.00034 	   4.3470	 0.04000 
	 725	  17.1961	 0.02872 	  17.1961	 0.02787 	  25.7941	 0.00580 	1451.0000	 0.00030 	1451.0000	 0.00034 	   4.3530	 0.04333 
	 726	  17.2198	 0.02871 	  17.2198	 0.02786 	  25.8297	 0.00580 	1453.0000	 0.00030 	1453.0000	 0.00034 	   4.3590	 0.04000 
	 727	  17.2435	 0.02871 	  17.2435	 0.02786 	  25.8652	 0.00580 	1455.0000	 0.00030 	1455.0000	 0.00034 	   4.3650	 0.03667 
	 728	  17.2672	 0.02870 	  17.2672	 0.02785 	  25.9008	 0.00579 	1457.0000	 0.00030 	1457.0000	 0.00034 	   4.3710	 0.03000 
	 729	  17.2909	 0.02870 	  17.2909	 0.02785 	  25.9363	 0.00579 	1459.0000	 0.00030 	1459.0000	 0.00034 	   4.3770	 0.01667 
	 730	  17.3146	 0.02869 	  17.3146	 0.02784 	  25.9719	 0.00579 	1461.0000	 0.00030 	1461.0000	 0.00034 	   4.3830	 0.02333 
	 731	  17.3383	 0.02869 	  17.3383	 0.02784 	  26.0074	 0.00579 	1463.0000	 0.00030 	1463.0000	 0.00034 	   4.3890	 0.03667 
	 732	  17.3620	 0.02868 	  17.3620	 0.02783 	  26.0430	 0.00578 	1465.0000	 0.00030 	1465.0000	 0.00034 	   4.3950	 0.07000 
	 733	  17.3857	 0.02868 	  17.3857	 0.02783 	  26.0785	 0.00578 	1467.0000	 0.00030 	1467.0000	 0.00033 	   4.4010	 0.03667 
	 734	  17.4094	 0.02867 	  17.4094	 0.02782 	  26.1141	 0.00578 	1469.0000	 0.00030 	1469.0000	 0.00033 	   4.4070	 0.03000 
	 735	  17.4331	 0.02866 	  17.4331	 0.02782 	  26.1496	 0.00578 	1471.0000	 0.00030 	1471.0000	 0.00033 	   4.4130	 0.04000 
	 736	  17.4568	 0.02866 	  17.4568	 0.02781 	  26.1852	 0.00577 	1473.0000	 0.00030 	1473.0000	 0.00033 	   4.4190	 0.03667 
	 737	  17.4805	 0.02865 	  17.4805	 0.02781 	  26.2208	 0.00577 	1475.0000	 0.00030 	1475.0000	 0.00033 	   4.4250	 0.04333 
	 738	  17.5042	 0.02865 	  17.5042	 0.02780 	  26.2563	 0.00577 	1477.0000	 0.00030 	1477.0000	 0.00033 	   4.4310	 0.02000 
	 739	  17.5279	 0.02864 	  17.5279	 0.02780 	  26.2919	 0.00577 	1479.0000	 0.00030 	1479.0000	 0.00033 	   4.4370	 0.02000 
	 740	  17.5516	 0.02864 	  17.5516	 0.02779 	  26.3274	 0.00576 	1481.0000	 0.00030 	1481.0000	 0.00033 	   4.4430	 0.05667 
	 741	  17.5753	 0.02863 	  17.5753	 0.02779 	  26.3630	 0.00576 	1483.0000	 0.00030 	1483.0000	 0.00033 	   4.4490	 0.03667 
	 742	  17.5990	 0.02863 	  17.5990	 0.02778 	  26.3985	 0.00576 	1485.0000	 0.00030 	1485.0000	 0.00032 	   4.4550	 0.05000 
	 743	  17.6227	 0.02862 	  17.6227	 0.02778 	  26.4341	 0.00576 	1487.0000	 0.00030 	1487.0000	 0.00032 	   4.4610	 0.05000 
	 744	  17.6464	 0.02862 	  17.6464	 0.02777 	  26.4696	 0.00575 	1489.0000	 0.00030 	1489.0000	 0.00032 	   4.4670	 0.03333 
	 745	  17.6701	 0.02861 	  17.6701	 0.02777 	  26.5052	 0.00575 	1491.0000	 0.00030 	1491.0000	 0.00032 	   4.4730	 0.04333 
	 746	  17.6938	 0.02860 	  17.6938	 0.02776 	  26.5407	 0.00575 	1493.0000	 0.00030 	1493.0000	 0.00032 	   4.4790	 0.01667 
	 747	  17.7175	 0.02860 	  17.7175	 0.02776 	  26.5763	 0.00575 	1495.0000	 0.00030 	1495.0000	 0.00032 	   4.4850	 0.06667 
	 748	  17.7412	 0.02859 	  17.7412	 0.02775 	  26.6118	 0.00575 	1497.0000	 0.00030 	1497.0000	 0.00032 	   4.4910	 0.02667 
	 749	  17.7649	 0.02859 	  17.7649	 0.02775 	  26.6474	 0.00574 	1499.0000	 0.00030 	1499.0000	 0.00032 	   4.4970	 0.02000 
	 750	  17.7886	 0.02858 	  17.7886	 0.02774 	  26.6829	 0.00574 	1501.0000	 0.00030 	1501.0000	 0.00032 	   4.5030	 0.06000 
	 751	  17.8123	 0.02858 	  17.8123	 0.02774 	  26.7185	 0.00574 	1503.0000	 0.00030 	1503.0000	 0.00032 	   4.5090	 0.03333 
	 752	  17.8360	 0.02857 	  17.8360	 0.02773 	  26.7541	 0.00574 	1505.0000	 0.00030 	1505.0000	 0.00032 	   4.5150	 0.05000 
	 753	  17.8597	 0.02857 	  17.8597	 0.02773 	  26.7896	 0.00573 	1507.0000	 0.00030 	1507.0000	 0.00032 	   4.5210	 0.04667 
	 754	  17.8834	 0.02856 	  17.8834	 0.02772 	  26.8252	 0.00573 	1509.0000	 0.00030 	1509.0000	 0.00032 	   4.5270	 0.05667 
	 755	  17.9071	 0.02856 	  17.9071	 0.02772 	  26.8607	 0.00573 	1511.0000	 0.00030 	1511.0000	 0.00032 	   4.5330	 0.02667 
	 756	  17.9308	 0.02855 	  17.9308	 0.02771 	  26.8963	 0.00573 	1513.0000	 0.00030 	1513.0000	 0.00032 	   4.5390	 0.03333 
	 757	  17.9545	 0.02855 	  17.9545	 0.02771 	  26.9318	 0.00573 	1515.0000	 0.00030 	1515.0000	 0.00032 	   4.5450	 0.03667 
	 758	  17.9783	 0.02854 	  17.9783	 0.02770 	  26.9674	 0.00572 	1517.0000	 0.00030 	1517.0000	 0.00032 	   4.5510	 0.02667 
	 759	  18.0020	 0.02854 	  18.0020	 0.02770 	  27.0029	 0.00572 	1519.0000	 0.00030 	1519.0000	 0.00032 	   4.5570	 0.04333 
	 760	  18.0257	 0.02853 	  18.0257	 0.02770 	  27.0385	 0.00572 	1521.0000	 0.00030 	1521.0000	 0.00032 	   4.5630	 0.02667 
	 761	  18.0494	 0.02853 	  18.0494	 0.02769 	  27.0740	 0.00572 	1523.0000	 0.00029 	1523.0000	 0.00032 	   4.5690	 0.03000 
	 762	  18.0731	 0.02852 	  18.0731	 0.02769 	  27.1096	 0.00572 	1525.0000	 0.00029 	1525.0000	 0.00032 	   4.5750	 0.03333 
	 763	  18.0968	 0.02852 	  18.0968	 0.02768 	  27.1451	 0.00571 	1527.0000	 0.00029 	1527.0000	 0.00032 	   4.5810	 0.04000 
	 764	  18.1205	 0.02851 	  18.1205	 0.02768 	  27.1807	 0.00571 	1529.0000	 0.00029 	1529.0000	 0.00032 	   4.5870	 0.04667 
	 765	  18.1442	 0.02851 	  18.1442	 0.02767 	  27.2163	 0.00571 	1531.0000	 0.00029 	1531.0000	 0.00032 	   4.5930	 0.04000 
	 766	  18.1679	 0.02850 	  18.1679	 0.02767 	  27.2518	 0.00571 	1533.0000	 0.00029 	1533.0000	 0.00032 	   4.5990	 0.03333 
	 767	  18.1916	 0.02850 	  18.1916	 0.02766 	  27.2874	 0.00571 	1535.0000	 0.00029 	1535.0000	 0.00032 	   4.6050	 0.02667 
	 768	  18.2153	 0.02849 	  18.2153	 0.02766 	  27.3229	 0.00570 	1537.0000	 0.00029 	1537.0000	 0.00032 	   4.6110	 0.04667 
	 769	  18.2390	 0.02849 	  18.2390	 0.02766 	  27.3585	 0.00570 	1539.0000	 0.00029 	1539.0000	 0.00032 	   4.6170	 0.03333 
	 770	  18.2627	 0.02848 	  18.2627	 0.02765 	  27.3940	 0.00570 	1541.0000	 0.00029 	1541.0000	 0.00032 	   4.6230	 0.03667 
	 771	  18.2864	 0.02848 	  18.2864	 0.02765 	  27.4296	 0.00570 	1543.0000	 0.00029 	1543.0000	 0.00032 	   4.6290	 0.03000 
	 772	  18.3101	 0.02848 	  18.3101	 0.02764 	  27.4651	 0.00570 	1545.0000	 0.00029 	1545.0000	 0.00032 	   4.6350	 0.03333 
	 773	  18.3338	 0.02847 	  18.3338	 0.02764 	  27.5007	 0.00569 	1547.0000	 0.00029 	1547.0000	 0.00032 	   4.6410	 0.03667 
	 774	  18.3575	 0.02847 	  18.3575	 0.02763 	  27.5362	 0.00569 	1549.0000	 0.00029 	1549.0000	 0.00032 	   4.6470	 0.03333 
	 775	  18.3812	 0.02846 	  18.3812	 0.02763 	  27.5718	 0.00569 	1551.0000	 0.00029 	1551.0000	 0.00032 	   4.6530	 0.02667 
	 776	  18.4049	 0.02846 	  18.4049	 0.02763 	  27.6073	 0.00569 	1553.0000	 0.00029 	1553.0000	 0.00032 	   4.6590	 0.01667 
	 777	  18.4286	 0.02845 	  18.4286	 0.02762 	  27.6429	 0.00569 	1555.0000	 0.00029 	1555.0000	 0.00032 	   4.6650	 0.03667 
	 778	  18.4523	 0.02845 	  18.4523	 0.02762 	  27.6784	 0.00568 	1557.0000	 0.00029 	1557.0000	 0.00032 	   4.6710	 0.03333 
	 779	  18.4760	 0.02844 	  18.4760	 0.02761 	  27.7140	 0.00568 	1559.0000	 0.00029 	1559.0000	 0.00032 	   4.6770	 0.05333 
	 780	  18.4997	 0.02844 	  18.4997	 0.02761 	  27.7496	 0.00568 	1561.0000	 0.00029 	1561.0000	 0.00032 	   4.6830	 0.02667 
	 781	  18.5234	 0.02843 	  18.5234	 0.02760 	  27.7851	 0.00568 	1563.0000	 0.00029 	1563.0000	 0.00032 	   4.6890	 0.03333 
	 782	  18.5471	 0.02843 	  18.5471	 0.02760 	  27.8207	 0.00568 	1565.0000	 0.00029 	1565.0000	 0.00032 	   4.6950	 0.01667 
	 783	  18.5708	 0.02842 	  18.5708	 0.02760 	  27.8562	 0.00567 	1567.0000	 0.00029 	1567.0000	 0.00032 	   4.7010	 0.05333 
	 784	  18.5945	 0.02842 	  18.5945	 0.02759 	  27.8918	 0.00567 	1569.0000	 0.00029 	1569.0000	 0.00031 	   4.7070	 0.05000 
	 785	  18.6182	 0.02842 	  18.6182	 0.02759 	  27.9273	 0.00567 	1571.0000	 0.00029 	1571.0000	 0.00031 	   4.7130	 0.05667 
	 786	  18.6419	 0.02841 	  18.6419	 0.02758 	  27.9629	 0.00567 	1573.0000	 0.00029 	1573.0000	 0.00031 	   4.7190	 0.04333 
	 787	  18.6656	 0.02841 	  18.6656	 0.02758 	  27.9984	 0.00567 	1575.0000	 0.00029 	1575.0000	 0.00031 	   4.7250	 0.03667 
	 788	  18.6893	 0.02840 	  18.6893	 0.02758 	  28.0340	 0.00567 	1577.0000	 0.00029 	1577.0000	 0.00031 	   4.7310	 0.03667 
	 789	  18.7130	 0.02840 	  18.7130	 0.02757 	  28.0695	 0.00566 	1579.0000	 0.00029 	1579.0000	 0.00031 	   4.7370	 0.05333 
	 790	  18.7367	 0.02839 	  18.7367	 0.02757 	  28.1051	 0.00566 	1581.0000	 0.00029 	1581.0000	 0.00031 	   4.7430	 0.04333 
	 791	  18.7604	 0.02839 	  18.7604	 0.02756 	  28.1406	 0.00566 	1583.0000	 0.00029 	1583.0000	 0.00031 	   4.7490	 0.04000 
	 792	  18.7841	 0.02839 	  18.7841	 0.02756 	  28.1762	 0.00566 	1585.0000	 0.00028 	1585.0000	 0.00031 	   4.7550	 0.03000 
	 793	  18.8078	 0.02838 	  18.8078	 0.02756 	  28.2118	 0.00566 	1587.0000	 0.00028 	1587.0000	 0.00031 	   4.7610	 0.03000 
	 794	  18.8315	 0.02838 	  18.8315	 0.02755 	  28.2473	 0.00566 	1589.0000	 0.00028 	1589.0000	 0.00031 	   4.7670	 0.04000 
	 795	  18.8552	 0.02837 	  18.8552	 0.02755 	  28.2829	 0.00565 	1591.0000	 0.00028 	1591.0000	 0.00031 	   4.7730	 0.04667 
	 796	  18.8789	 0.02837 	  18.8789	 0.02754 	  28.3184	 0.00565 	1593.0000	 0.00028 	1593.0000	 0.00031 	   4.7790	 0.03000 
	 797	  18.9026	 0.02836 	  18.9026	 0.02754 	  28.3540	 0.00565 	1595.0000	 0.00028 	1595.0000	 0.00031 	   4.7850	 0.04667 
	 798	  18.9263	 0.02836 	  18.9263	 0.02754 	  28.3895	 0.00565 	1597.0000	 0.00028 	1597.0000	 0.00031 	   4.7910	 0.03000 
	 799	  18.9500	 0.02836 	  18.9500	 0.02753 	  28.4251	 0.00565 	1599.0000	 0.00028 	1599.0000	 0.00031 	   4.7970	 0.04667 
	 800	  18.9738	 0.02835 	  18.9738	 0.02753 	  28.4606	 0.00564 	1601.0000	 0.00028 	1601.0000	 0.00031 	   4.8030	 0.04333 
	 801	  18.9975	 0.02835 	  18.9975	 0.02752 	  28.4962	 0.00564 	1603.0000	 0.00028 	1603.0000	 0.00031 	   4.8090	 0.04333 
	 802	  19.0212	 0.02834 	  19.0212	 0.02752 	  28.5317	 0.00564 	1605.0000	 0.00028 	1605.0000	 0.00031 	   4.8150	 0.04000 
	 803	  19.0449	 0.02834 	  19.0449	 0.02752 	  28.5673	 0.00564 	1607.0000	 0.00028 	1607.0000	 0.00030 	   4.8210	 0.02333 
	 804	  19.0686	 0.02833 	  19.0686	 0.02751 	  28.6028	 0.00564 	1609.0000	 0.00028 	1609.0000	 0.00030 	   4.8270	 0.04333 
	 805	  19.0923	 0.02833 	  19.0923	 0.02751 	  28.6384	 0.00564 	1611.0000	 0.00028 	1611.0000	 0.00030 	   4.8330	 0.05333 
	 806	  19.1160	 0.02833 	  19.1160	 0.02750 	  28.6739	 0.00564 	1613.0000	 0.00028 	1613.0000	 0.00030 	   4.8390	 0.04667 
	 807	  19.1397	 0.02832 	  19.1397	 0.02750 	  28.7095	 0.00563 	1615.0000	 0.00028 	1615.0000	 0.00030 	   4.8450	 0.01000 
	 808	  19.1634	 0.02832 	  19.1634	 0.02750 	  28.7451	 0.00563 	1617.0000	 0.00028 	1617.0000	 0.00030 	   4.8510	 0.04000 
	 809	  19.1871	 0.02831 	  19.1871	 0.02749 	  28.7806	 0.00563 	1619.0000	 0.00028 	1619.0000	 0.00030 	   4.8570	 0.04000 
	 810	  19.2108	 0.02831 	  19.2108	 0.02749 	  28.8162	 0.00563 	1621.0000	 0.00028 	1621.0000	 0.00030 	   4.8630	 0.02667 
	 811	  19.2345	 0.02831 	  19.2345	 0.02749 	  28.8517	 0.00563 	1623.0000	 0.00028 	1623.0000	 0.00030 	   4.8690	 0.04667 
	 812	  19.2582	 0.02830 	  19.2582	 0.02748 	  28.8873	 0.00563 	1625.0000	 0.00028 	1625.0000	 0.00030 	   4.8750	 0.04667 
	 813	  19.2819	 0.02830 	  19.2819	 0.02748 	  28.9228	 0.00562 	1627.0000	 0.00028 	1627.0000	 0.00030 	   4.8810	 0.03667 
	 814	  19.3056	 0.02829 	  19.3056	 0.02747 	  28.9584	 0.00562 	1629.0000	 0.00028 	1629.0000	 0.00030 	   4.8870	 0.04333 
	 815	  19.3293	 0.02829 	  19.3293	 0.02747 	  28.9939	 0.00562 	1631.0000	 0.00028 	1631.0000	 0.00030 	   4.8930	 0.06333 
	 816	  19.3530	 0.02829 	  19.3530	 0.02747 	  29.0295	 0.00562 	1633.0000	 0.00028 	1633.0000	 0.00030 	   4.8990	 0.03000 
	 817	  19.3767	 0.02828 	  19.3767	 0.02746 	  29.0650	 0.00562 	1635.0000	 0.00028 	1635.0000	 0.00030 	   4.9050	 0.04000 
	 818	  19.4004	 0.02828 	  19.4004	 0.02746 	  29.1006	 0.00562 	1637.0000	 0.00028 	1637.0000	 0.00030 	   4.9110	 0.02667 
	 819	  19.4241	 0.02827 	  19.4241	 0.02746 	  29.1361	 0.00561 	1639.0000	 0.00028 	1639.0000	 0.00030 	   4.9170	 0.03667 
	 820	  19.4478	 0.02827 	  19.4478	 0.02745 	  29.1717	 0.00561 	1641.0000	 0.00028 	1641.0000	 0.00030 	   4.9230	 0.04333 
	 821	  19.4715	 0.02827 	  19.4715	 0.02745 	  29.2073	 0.00561 	1643.0000	 0.00028 	1643.0000	 0.00030 	   4.9290	 0.05000 
	 822	  19.4952	 0.02826 	  19.4952	 0.02745 	  29.2428	 0.00561 	1645.0000	 0.00028 	1645.0000	 0.00030 	   4.9350	 0.04667 
	 823	  19.5189	 0.02826 	  19.5189	 0.02744 	  29.2784	 0.00561 	1647.0000	 0.00028 	1647.0000	 0.00030 	   4.9410	 0.04667 
	 824	  19.5426	 0.02825 	  19.5426	 0.02744 	  29.3139	 0.00561 	1649.0000	 0.00028 	1649.0000	 0.00030 	   4.9470	 0.02000 
	 825	  19.5663	 0.02825 	  19.5663	 0.02744 	  29.3495	 0.00561 	1651.0000	 0.00028 	1651.0000	 0.00030 	   4.9530	 0.05000 
	 826	  19.5900	 0.02825 	  19.5900	 0.02743 	  29.3850	 0.00560 	1653.0000	 0.00028 	1653.0000	 0.00029 	   4.9590	 0.03333 
	 827	  19.6137	 0.02824 	  19.6137	 0.02743 	  29.4206	 0.00560 	1655.0000	 0.00028 	1655.0000	 0.00029 	   4.9650	 0.02667 
	 828	  19.6374	 0.02824 	  19.6374	 0.02742 	  29.4561	 0.00560 	1657.0000	 0.00028 	1657.0000	 0.00029 	   4.9710	 0.04333 
	 829	  19.6611	 0.02824 	  19.6611	 0.02742 	  29.4917	 0.00560 	1659.0000	 0.00028 	1659.0000	 0.00029 	   4.9770	 0.05000 
	 830	  19.6848	 0.02823 	  19.6848	 0.02742 	  29.5272	 0.00560 	1661.0000	 0.00028 	1661.0000	 0.00029 	   4.9830	 0.03333 
	 831	  19.7085	 0.02823 	  19.7085	 0.02741 	  29.5628	 0.00560 	1663.0000	 0.00028 	1663.0000	 0.00029 	   4.9890	 0.05667 
	 832	  19.7322	 0.02822 	  19.7322	 0.02741 	  29.5983	 0.00560 	1665.0000	 0.00028 	1665.0000	 0.00029 	   4.9950	 0.05667 
	 833	  19.7559	 0.02822 	  19.7559	 0.02741 	  29.6339	 0.00559 	1667.0000	 0.00028 	1667.0000	 0.00029 	   5.0010	 0.02333 
	 834	  19.7796	 0.02822 	  19.7796	 0.02740 	  29.6694	 0.00559 	1669.0000	 0.00028 	1669.0000	 0.00029 	   5.0070	 0.03000 
	 835	  19.8033	 0.02821 	  19.8033	 0.02740 	  29.7050	 0.00559 	1671.0000	 0.00028 	1671.0000	 0.00029 	   5.0130	 0.03667 
	 836	  19.8270	 0.02821 	  19.8270	 0.02740 	  29.7406	 0.00559 	1673.0000	 0.00028 	1673.0000	 0.00029 	   5.0190	 0.04333 
	 837	  19.8507	 0.02821 	  19.8507	 0.02739 	  29.7761	 0.00559 	1675.0000	 0.00028 	1675.0000	 0.00029 	   5.0250	 0.04000 
	 838	  19.8744	 0.02820 	  19.8744	 0.02739 	  29.8117	 0.00559 	1677.0000	 0.00028 	1677.0000	 0.00029 	   5.0310	 0.03667 
	 839	  19.8981	 0.02820 	  19.8981	 0.02739 	  29.8472	 0.00559 	1679.0000	 0.00028 	1679.0000	 0.00029 	   5.0370	 0.05000 
	 840	  19.9218	 0.02820 	  19.9218	 0.02738 	  29.8828	 0.00558 	1681.0000	 0.00028 	1681.0000	 0.00029 	   5.0430	 0.04667 
	 841	  19.9455	 0.02819 	  19.9455	 0.02738 	  29.9183	 0.00558 	1683.0000	 0.00028 	1683.0000	 0.00029 	   5.0490	 0.04000 
	 842	  19.9693	 0.02819 	  19.9693	 0.02738 	  29.9539	 0.00558 	1685.0000	 0.00028 	1685.0000	 0.00029 	   5.0550	 0.05667 
	 843	  19.9930	 0.02818 	  19.9930	 0.02737 	  29.9894	 0.00558 	1687.0000	 0.00028 	1687.0000	 0.00029 	   5.0610	 0.03000 
	 844	  20.0167	 0.02818 	  20.0167	 0.02737 	  30.0250	 0.00558 	1689.0000	 0.00027 	1689.0000	 0.00029 	   5.0670	 0.03667 
	 845	  20.0404	 0.02818 	  20.0404	 0.02737 	  30.0605	 0.00558 	1691.0000	 0.00027 	1691.0000	 0.00028 	   5.0730	 0.03667 
	 846	  20.0641	 0.02817 	  20.0641	 0.02736 	  30.0961	 0.00558 	1693.0000	 0.00027 	1693.0000	 0.00028 	   5.0790	 0.02000 
	 847	  20.0878	 0.02817 	  20.0878	 0.02736 	  30.1316	 0.00558 	1695.0000	 0.00027 	1695.0000	 0.00028 	   5.0850	 0.02000 
	 848	  20.1115	 0.02817 	  20.1115	 0.02736 	  30.1672	 0.00557 	1697.0000	 0.00027 	1697.0000	 0.00028 	   5.0910	 0.03667 
	 849	  20.1352	 0.02816 	  20.1352	 0.02735 	  30.2028	 0.00557 	1699.0000	 0.00027 	1699.0000	 0.00028 	   5.0970	 0.04333 
	 850	  20.1589	 0.02816 	  20.1589	 0.02735 	  30.2383	 0.00557 	1701.0000	 0.00027 	1701.0000	 0.00028 	   5.1030	 0.02333 
	 851	  20.1826	 0.02816 	  20.1826	 0.02735 	  30.2739	 0.00557 	1703.0000	 0.00027 	1703.0000	 0.00028 	   5.1090	 0.04333 
	 852	  20.2063	 0.02815 	  20.2063	 0.02734 	  30.3094	 0.00557 	1705.0000	 0.00027 	1705.0000	 0.00028 	   5.1150	 0.02667 
	 853	  20.2300	 0.02815 	  20.2300	 0.02734 	  30.3450	 0.00557 	1707.0000	 0.00027 	1707.0000	 0.00028 	   5.1210	 0.04000 
	 854	  20.2537	 0.02815 	  20.2537	 0.02734 	  30.3805	 0.00557 	1709.0000	 0.00027 	1709.0000	 0.00028 	   5.1270	 0.03000 
	 855	  20.2774	 0.02814 	  20.2774	 0.02733 	  30.4161	 0.00557 	1711.0000	 0.00027 	1711.0000	 0.00028 	   5.1330	 0.03333 
	 856	  20.3011	 0.02814 	  20.3011	 0.02733 	  30.4516	 0.00556 	1713.0000	 0.00027 	1713.0000	 0.00028 	   5.1390	 0.04333 
	 857	  20.3248	 0.02814 	  20.3248	 0.02733 	  30.4872	 0.00556 	1715.0000	 0.00027 	1715.0000	 0.00028 	   5.1450	 0.05333 
	 858	  20.3485	 0.02813 	  20.3485	 0.02733 	  30.5227	 0.00556 	1717.0000	 0.00027 	1717.0000	 0.00028 	   5.1510	 0.03333 
	 859	  20.3722	 0.02813 	  20.3722	 0.02732 	  30.5583	 0.00556 	1719.0000	 0.00027 	1719.0000	 0.00028 	   5.1570	 0.05000 
	 860	  20.3959	 0.02813 	  20.3959	 0.02732 	  30.5938	 0.00556 	1721.0000	 0.00027 	1721.0000	 0.00028 	   5.1630	 0.04667 
	 861	  20.4196	 0.02812 	  20.4196	 0.02732 	  30.6294	 0.00556 	1723.0000	 0.00027 	1723.0000	 0.00028 	   5.1690	 0.04667 
	 862	  20.4433	 0.02812 	  20.4433	 0.02731 	  30.6649	 0.00556 	1725.0000	 0.00027 	1725.0000	 0.00028 	   5.1750	 0.03333 
	 863	  20.4670	 0.02812 	  20.4670	 0.02731 	  30.7005	 0.00556 	1727.0000	 0.00027 	1727.0000	 0.00028 	   5.1810	 0.04333 
	 864	  20.4907	 0.02811 	  20.4907	 0.02731 	  30.7361	 0.00555 	1729.0000	 0.00027 	1729.0000	 0.00028 	   5.1870	 0.04333 
	 865	  20.5144	 0.02811 	  20.5144	 0.02730 	  30.7716	 0.00555 	1731.0000	 0.00027 	1731.0000	 0.00028 	   5.1930	 0.02667 
	 866	  20.5381	 0.02811 	  20.5381	 0.02730 	  30.8072	 0.00555 	1733.0000	 0.00027 	1733.0000	 0.00028 	   5.1990	 0.04667 
	 867	  20.5618	 0.02810 	  20.5618	 0.02730 	  30.8427	 0.00555 	1735.0000	 0.00027 	1735.0000	 0.00028 	   5.2050	 0.04333 
	 868	  20.5855	 0.02810 	  20.5855	 0.02729 	  30.8783	 0.00555 	1737.0000	 0.00027 	1737.0000	 0.00028 	   5.2110	 0.02333 
	 869	  20.6092	 0.02810 	  20.6092	 0.02729 	  30.9138	 0.00555 	1739.0000	 0.00026 	1739.0000	 0.00028 	   5.2170	 0.05000 
	 870	  20.6329	 0.02809 	  20.6329	 0.02729 	  30.9494	 0.00555 	1741.0000	 0.00026 	1741.0000	 0.00028 	   5.2230	 0.04000 
	 871	  20.6566	 0.02809 	  20.6566	 0.02729 	  30.9849	 0.00555 	1743.0000	 0.00026 	1743.0000	 0.00028 	   5.2290	 0.04000 
	 872	  20.6803	 0.02809 	  20.6803	 0.02728 	  31.0205	 0.00554 	1745.0000	 0.00026 	1745.0000	 0.00028 	   5.2350	 0.03333 
	 873	  20.7040	 0.02808 	  20.7040	 0.02728 	  31.0560	 0.00554 	1747.0000	 0.00026 	1747.0000	 0.00028 	   5.2410	 0.04333 
	 874	  20.7277	 0.02808 	  20.7277	 0.02728 	  31.0916	 0.00554 	1749.0000	 0.00026 	1749.0000	 0.00028 	   5.2470	 0.04333 
	 875	  20.7514	 0.02808 	  20.7514	 0.02727 	  31.1271	 0.00554 	1751.0000	 0.00026 	1751.0000	 0.00028 	   5.2530	 0.02667 
	 876	  20.7751	 0.02807 	  20.7751	 0.02727 	  31.1627	 0.00554 	1753.0000	 0.00026 	1753.0000	 0.00028 	   5.2590	 0.03000 
	 877	  20.7988	 0.02807 	  20.7988	 0.02727 	  31.1983	 0.00554 	1755.0000	 0.00026 	1755.0000	 0.00028 	   5.2650	 0.04000 
	 878	  20.8225	 0.02807 	  20.8225	 0.02726 	  31.2338	 0.00554 	1757.0000	 0.00026 	1757.0000	 0.00027 	   5.2710	 0.03000 
	 879	  20.8462	 0.02806 	  20.8462	 0.02726 	  31.2694	 0.00554 	1759.0000	 0.00026 	1759.0000	 0.00027 	   5.2770	 0.05333 
	 880	  20.8699	 0.02806 	  20.8699	 0.02726 	  31.3049	 0.00554 	1761.0000	 0.00026 	1761.0000	 0.00027 	   5.2830	 0.05000 
	 881	  20.8936	 0.02806 	  20.8936	 0.02726 	  31.3405	 0.00553 	1763.0000	 0.00026 	1763.0000	 0.00027 	   5.2890	 0.03333 
	 882	  20.9173	 0.02805 	  20.9173	 0.02725 	  31.3760	 0.00553 	1765.0000	 0.00026 	1765.0000	 0.00027 	   5.2950	 0.03667 
	 883	  20.9410	 0.02805 	  20.9410	 0.02725 	  31.4116	 0.00553 	1767.0000	 0.00026 	1767.0000	 0.00027 	   5.3010	 0.04333 
	 884	  20.9648	 0.02805 	  20.9648	 0.02725 	  31.4471	 0.00553 	1769.0000	 0.00026 	1769.0000	 0.00027 	   5.3070	 0.04333 
	 885	  20.9885	 0.02805 	  20.9885	 0.02724 	  31.4827	 0.00553 	1771.0000	 0.00026 	1771.0000	 0.00027 	   5.3130	 0.03333 
	 886	  21.0122	 0.02804 	  21.0122	 0.02724 	  31.5182	 0.00553 	1773.0000	 0.00026 	1773.0000	 0.00027 	   5.3190	 0.03000 
	 887	  21.0359	 0.02804 	  21.0359	 0.02724 	  31.5538	 0.00553 	1775.0000	 0.00026 	1775.0000	 0.00027 	   5.3250	 0.02333 
	 888	  21.0596	 0.02804 	  21.0596	 0.02724 	  31.5893	 0.00553 	1777.0000	 0.00026 	1777.0000	 0.00027 	   5.3310	 0.03667 
	 889	  21.0833	 0.02803 	  21.0833	 0.02723 	  31.6249	 0.00553 	1779.0000	 0.00026 	1779.0000	 0.00027 	   5.3370	 0.04000 
	 890	  21.1070	 0.02803 	  21.1070	 0.02723 	  31.6604	 0.00552 	1781.0000	 0.00026 	1781.0000	 0.00027 	   5.3430	 0.02667 
	 891	  21.1307	 0.02803 	  21.1307	 0.02723 	  31.6960	 0.00552 	1783.0000	 0.00026 	1783.0000	 0.00026 	   5.3490	 0.02333 
	 892	  21.1544	 0.02802 	  21.1544	 0.02722 	  31.7316	 0.00552 	1785.0000	 0.00026 	1785.0000	 0.00026 	   5.3550	 0.01667 
	 893	  21.1781	 0.02802 	  21.1781	 0.02722 	  31.7671	 0.00552 	1787.0000	 0.00026 	1787.0000	 0.00026 	   5.3610	 0.03333 
	 894	  21.2018	 0.02802 	  21.2018	 0.02722 	  31.8027	 0.00552 	1789.0000	 0.00026 	1789.0000	 0.00026 	   5.3670	 0.03667 
	 895	  21.2255	 0.02802 	  21.2255	 0.02722 	  31.8382	 0.00552 	1791.0000	 0.00026 	1791.0000	 0.00026 	   5.3730	 0.05000 
	 896	  21.2492	 0.02801 	  21.2492	 0.02721 	  31.8738	 0.00552 	1793.0000	 0.00026 	1793.0000	 0.00026 	   5.3790	 0.03667 
	 897	  21.2729	 0.02801 	  21.2729	 0.02721 	  31.9093	 0.00552 	1795.0000	 0.00026 	1795.0000	 0.00026 	   5.3850	 0.04333 
	 898	  21.2966	 0.02801 	  21.2966	 0.02721 	  31.9449	 0.00552 	1797.0000	 0.00026 	1797.0000	 0.00026 	   5.3910	 0.03667 
	 899	  21.3203	 0.02800 	  21.3203	 0.02720 	  31.9804	 0.00552 	1799.0000	 0.00026 	1799.0000	 0.00026 	   5.3970	 0.03000 
	 900	  21.3440	 0.02800 	  21.3440	 0.02720 	  32.0160	 0.00551 	1801.0000	 0.00026 	1801.0000	 0.00026 	   5.4030	 0.03333 
	 901	  21.3677	 0.02800 	  21.3677	 0.02720 	  32.0515	 0.00551 	1803.0000	 0.00026 	1803.0000	 0.00026 	   5.4090	 0.02667 
	 902	  21.3914	 0.02799 	  21.3914	 0.02720 	  32.0871	 0.00551 	1805.0000	 0.00026 	1805.0000	 0.00026 	   5.4150	 0.01667 
	 903	  21.4151	 0.02799 	  21.4151	 0.02719 	  32.1226	 0.00551 	1807.0000	 0.00026 	1807.0000	 0.00026 	   5.4210	 0.02333 
	 904	  21.4388	 0.02799 	  21.4388	 0.02719 	  32.1582	 0.00551 	1809.0000	 0.00026 	1809.0000	 0.00026 	   5.4270	 0.04667 
	 905	  21.4625	 0.02799 	  21.4625	 0.02719 	  32.1938	 0.00551 	1811.0000	 0.00026 	1811.0000	 0.00026 	   5.4330	 0.03333 
	 906	  21.4862	 0.02798 	  21.4862	 0.02719 	  32.2293	 0.00551 	1813.0000	 0.00026 	1813.0000	 0.00026 	   5.4390	 0.03667 
	 907	  21.5099	 0.02798 	  21.5099	 0.02718 	  32.2649	 0.00551 	1815.0000	 0.00026 	1815.0000	 0.00026 	   5.4450	 0.03667 
	 908	  21.5336	 0.02798 	  21.5336	 0.02718 	  32.3004	 0.00551 	1817.0000	 0.00026 	1817.0000	 0.00026 	   5.4510	 0.02000 
	 909	  21.5573	 0.02797 	  21.5573	 0.02718 	  32.3360	 0.00551 	1819.0000	 0.00026 	1819.0000	 0.00026 	   5.4570	 0.03333 
	 910	  21.5810	 0.02797 	  21.5810	 0.02718 	  32.3715	 0.00550 	1821.0000	 0.00026 	1821.0000	 0.00026 	   5.4630	 0.03333 
	 911	  21.6047	 0.02797 	  21.6047	 0.02717 	  32.4071	 0.00550 	1823.0000	 0.00026 	1823.0000	 0.00026 	   5.4690	 0.06000 
	 912	  21.6284	 0.02797 	  21.6284	 0.02717 	  32.4426	 0.00550 	1825.0000	 0.00026 	1825.0000	 0.00026 	   5.4750	 0.04667 
	 913	  21.6521	 0.02796 	  21.6521	 0.02717 	  32.4782	 0.00550 	1827.0000	 0.00026 	1827.0000	 0.00026 	   5.4810	 0.03667 
	 914	  21.6758	 0.02796 	  21.6758	 0.02716 	  32.5137	 0.00550 	1829.0000	 0.00026 	1829.0000	 0.00026 	   5.4870	 0.02667 
	 915	  21.6995	 0.02796 	  21.6995	 0.02716 	  32.5493	 0.00550 	1831.0000	 0.00026 	1831.0000	 0.00026 	   5.4930	 0.02333 
	 916	  21.7232	 0.02796 	  21.7232	 0.02716 	  32.5848	 0.00550 	1833.0000	 0.00026 	1833.0000	 0.00026 	   5.4990	 0.05667 
	 917	  21.7469	 0.02795 	  21.7469	 0.02716 	  32.6204	 0.00550 	1835.0000	 0.00026 	1835.0000	 0.00026 	   5.5050	 0.02333 
	 918	  21.7706	 0.02795 	  21.7706	 0.02715 	  32.6559	 0.00550 	1837.0000	 0.00026 	1837.0000	 0.00026 	   5.5110	 0.02333 
	 919	  21.7943	 0.02795 	  21.7943	 0.02715 	  32.6915	 0.00550 	1839.0000	 0.00026 	1839.0000	 0.00026 	   5.5170	 0.02333 
	 920	  21.8180	 0.02794 	  21.8180	 0.02715 	  32.7271	 0.00549 	1841.0000	 0.00026 	1841.0000	 0.00026 	   5.5230	 0.04000 
	 921	  21.8417	 0.02794 	  21.8417	 0.02715 	  32.7626	 0.00549 	1843.0000	 0.00026 	1843.0000	 0.00026 	   5.5290	 0.04667 
	 922	  21.8654	 0.02794 	  21.8654	 0.02714 	  32.7982	 0.00549 	1845.0000	 0.00026 	1845.0000	 0.00026 	   5.5350	 0.05000 
	 923	  21.8891	 0.02794 	  21.8891	 0.02714 	  32.8337	 0.00549 	1847.0000	 0.00026 	1847.0000	 0.00026 	   5.5410	 0.02667 
	 924	  21.9128	 0.02793 	  21.9128	 0.02714 	  32.8693	 0.00549 	1849.0000	 0.00026 	1849.0000	 0.00026 	   5.5470	 0.03667 
	 925	  21.9365	 0.02793 	  21.9365	 0.02714 	  32.9048	 0.00549 	1851.0000	 0.00026 	1851.0000	 0.00026 	   5.5530	 0.06333 
	 926	  21.9603	 0.02793 	  21.9603	 0.02713 	  32.9404	 0.00549 	1853.0000	 0.00026 	1853.0000	 0.00026 	   5.5590	 0.02000 
	 927	  21.9840	 0.02793 	  21.9840	 0.02713 	  32.9759	 0.00549 	1855.0000	 0.00026 	1855.0000	 0.00026 	   5.5650	 0.02333 
	 928	  22.0077	 0.02792 	  22.0077	 0.02713 	  33.0115	 0.00549 	1857.0000	 0.00026 	1857.0000	 0.00026 	   5.5710	 0.06000 
	 929	  22.0314	 0.02792 	  22.0314	 0.02713 	  33.0470	 0.00549 	1859.0000	 0.00026 	1859.0000	 0.00026 	   5.5770	 0.04333 
	 930	  22.0551	 0.02792 	  22.0551	 0.02712 	  33.0826	 0.00549 	1861.0000	 0.00026 	1861.0000	 0.00026 	   5.5830	 0.02667 
	 931	  22.0788	 0.02791 	  22.0788	 0.02712 	  33.1181	 0.00548 	1863.0000	 0.00026 	1863.0000	 0.00026 	   5.5890	 0.03667 
	 932	  22.1025	 0.02791 	  22.1025	 0.02712 	  33.1537	 0.00548 	1865.0000	 0.00026 	1865.0000	 0.00026 	   5.5950	 0.05333 
	 933	  22.1262	 0.02791 	  22.1262	 0.02712 	  33.1893	 0.00548 	1867.0000	 0.00026 	1867.0000	 0.00026 	   5.6010	 0.06000 
	 934	  22.1499	 0.02791 	  22.1499	 0.02711 	  33.2248	 0.00548 	1869.0000	 0.00026 	1869.0000	 0.00026 	   5.6070	 0.04667 
	 935	  22.1736	 0.02790 	  22.1736	 0.02711 	  33.2604	 0.00548 	1871.0000	 0.00026 	1871.0000	 0.00026 	   5.6130	 0.02667 
	 936	  22.1973	 0.02790 	  22.1973	 0.02711 	  33.2959	 0.00548 	1873.0000	 0.00026 	1873.0000	 0.00026 	   5.6190	 0.05000 
	 937	  22.2210	 0.02790 	  22.2210	 0.02711 	  33.3315	 0.00548 	1875.0000	 0.00026 	1875.0000	 0.00026 	   5.6250	 0.03000 
	 938	  22.2447	 0.02790 	  22.2447	 0.02710 	  33.3670	 0.00548 	1877.0000	 0.00026 	1877.0000	 0.00026 	   5.6310	 0.02667 
	 939	  22.2684	 0.02789 	  22.2684	 0.02710 	  33.4026	 0.00548 	1879.0000	 0.00026 	1879.0000	 0.00026 	   5.6370	 0.03667 
	 940	  22.2921	 0.02789 	  22.2921	 0.02710 	  33.4381	 0.00548 	1881.0000	 0.00026 	1881.0000	 0.00026 	   5.6430	 0.03667 
	 941	  22.3158	 0.02789 	  22.3158	 0.02710 	  33.4737	 0.00548 	1883.0000	 0.00026 	1883.0000	 0.00025 	   5.6490	 0.03333 
	 942	  22.3395	 0.02789 	  22.3395	 0.02709 	  33.5092	 0.00548 	1885.0000	 0.00026 	1885.0000	 0.00025 	   5.6550	 0.04000 
	 943	  22.3632	 0.02788 	  22.3632	 0.02709 	  33.5448	 0.00547 	1887.0000	 0.00026 	1887.0000	 0.00025 	   5.6610	 0.03000 
	 944	  22.3869	 0.02788 	  22.3869	 0.02709 	  33.5803	 0.00547 	1889.0000	 0.00026 	1889.0000	 0.00025 	   5.6670	 0.04333 
	 945	  22.4106	 0.02788 	  22.4106	 0.02709 	  33.6159	 0.00547 	1891.0000	 0.00026 	1891.0000	 0.00025 	   5.6730	 0.03000 
	 946	  22.4343	 0.02788 	  22.4343	 0.02708 	  33.6514	 0.00547 	1893.0000	 0.00026 	1893.0000	 0.00025 	   5.6790	 0.04333 
	 947	  22.4580	 0.02787 	  22.4580	 0.02708 	  33.6870	 0.00547 	1895.0000	 0.00026 	1895.0000	 0.00025 	   5.6850	 0.03000 
	 948	  22.4817	 0.02787 	  22.4817	 0.02708 	  33.7226	 0.00547 	1897.0000	 0.00026 	1897.0000	 0.00025 	   5.6910	 0.04000 
	 949	  22.5054	 0.02787 	  22.5054	 0.02708 	  33.7581	 0.00547 	1899.0000	 0.00026 	1899.0000	 0.00025 	   5.6970	 0.05000 
	 950	  22.5291	 0.02787 	  22.5291	 0.02708 	  33.7937	 0.00547 	1901.0000	 0.00026 	1901.0000	 0.00025 	   5.7030	 0.03333 
	 951	  22.5528	 0.02786 	  22.5528	 0.02707 	  33.8292	 0.00547 	1903.0000	 0.00026 	1903.0000	 0.00025 	   5.7090	 0.05667 
	 952	  22.5765	 0.02786 	  22.5765	 0.02707 	  33.8648	 0.00547 	1905.0000	 0.00026 	1905.0000	 0.00025 	   5.7150	 0.03333 
	 953	  22.6002	 0.02786 	  22.6002	 0.02707 	  33.9003	 0.00547 	1907.0000	 0.00026 	1907.0000	 0.00025 	   5.7210	 0.03000 
	 954	  22.6239	 0.02786 	  22.6239	 0.02707 	  33.9359	 0.00547 	1909.0000	 0.00026 	1909.0000	 0.00025 	   5.7270	 0.03333 
	 955	  22.6476	 0.02785 	  22.6476	 0.02706 	  33.9714	 0.00546 	1911.0000	 0.00026 	1911.0000	 0.00025 	   5.7330	 0.02000 
	 956	  22.6713	 0.02785 	  22.6713	 0.02706 	  34.0070	 0.00546 	1913.0000	 0.00026 	1913.0000	 0.00025 	   5.7390	 0.03667 
	 957	  22.6950	 0.02785 	  22.6950	 0.02706 	  34.0425	 0.00546 	1915.0000	 0.00026 	1915.0000	 0.00025 	   5.7450	 0.01667 
	 958	  22.7187	 0.02785 	  22.7187	 0.02706 	  34.0781	 0.00546 	1917.0000	 0.00026 	1917.0000	 0.00025 	   5.7510	 0.04333 
	 959	  22.7424	 0.02784 	  22.7424	 0.02705 	  34.1136	 0.00546 	1919.0000	 0.00026 	1919.0000	 0.00025 	   5.7570	 0.04000 
	 960	  22.7661	 0.02784 	  22.7661	 0.02705 	  34.1492	 0.00546 	1921.0000	 0.00026 	1921.0000	 0.00025 	   5.7630	 0.04333 
	 961	  22.7898	 0.02784 	  22.7898	 0.02705 	  34.1848	 0.00546 	1923.0000	 0.00026 	1923.0000	 0.00025 	   5.7690	 0.02333 
	 962	  22.8135	 0.02784 	  22.8135	 0.02705 	  34.2203	 0.00546 	1925.0000	 0.00026 	1925.0000	 0.00025 	   5.7750	 0.03333 
	 963	  22.8372	 0.02784 	  22.8372	 0.02705 	  34.2559	 0.00546 	1927.0000	 0.00025 	1927.0000	 0.00025 	   5.7810	 0.04000 
	 964	  22.8609	 0.02783 	  22.8609	 0.02704 	  34.2914	 0.00546 	1929.0000	 0.00025 	1929.0000	 0.00025 	   5.7870	 0.02333 
	 965	  22.8846	 0.02783 	  22.8846	 0.02704 	  34.3270	 0.00546 	1931.0000	 0.00025 	1931.0000	 0.00025 	   5.7930	 0.03667 
	 966	  22.9083	 0.02783 	  22.9083	 0.02704 	  34.3625	 0.00546 	1933.0000	 0.00025 	1933.0000	 0.00025 	   5.7990	 0.03000 
	 967	  22.9320	 0.02783 	  22.9320	 0.02704 	  34.3981	 0.00545 	1935.0000	 0.00025 	1935.0000	 0.00025 	   5.8050	 0.03000 
	 968	  22.9558	 0.02782 	  22.9558	 0.02703 	  34.4336	 0.00545 	1937.0000	 0.00025 	1937.0000	 0.00024 	   5.8110	 0.02667 
	 969	  22.9795	 0.02782 	  22.9795	 0.02703 	  34.4692	 0.00545 	1939.0000	 0.00025 	1939.0000	 0.00024 	   5.8170	 0.04667 
	 970	  23.0032	 0.02782 	  23.0032	 0.02703 	  34.5047	 0.00545 	1941.0000	 0.00025 	1941.0000	 0.00024 	   5.8230	 0.03000 
	 971	  23.0269	 0.02782 	  23.0269	 0.02703 	  34.5403	 0.00545 	1943.0000	 0.00025 	1943.0000	 0.00024 	   5.8290	 0.03333 
	 972	  23.0506	 0.02781 	  23.0506	 0.02703 	  34.5758	 0.00545 	1945.0000	 0.00025 	1945.0000	 0.00024 	   5.8350	 0.03333 
	 973	  23.0743	 0.02781 	  23.0743	 0.02702 	  34.6114	 0.00545 	1947.0000	 0.00025 	1947.0000	 0.00024 	   5.8410	 0.04000 
	 974	  23.0980	 0.02781 	  23.0980	 0.02702 	  34.6469	 0.00545 	1949.0000	 0.00025 	1949.0000	 0.00024 	   5.8470	 0.04667 
	 975	  23.1217	 0.02781 	  23.1217	 0.02702 	  34.6825	 0.00545 	1951.0000	 0.00025 	1951.0000	 0.00024 	   5.8530	 0.02333 
	 976	  23.1454	 0.02780 	  23.1454	 0.02702 	  34.7181	 0.00545 	1953.0000	 0.00025 	1953.0000	 0.00024 	   5.8590	 0.02667 
	 977	  23.1691	 0.02780 	  23.1691	 0.02701 	  34.7536	 0.00545 	1955.0000	 0.00025 	1955.0000	 0.00024 	   5.8650	 0.02667 
	 978	  23.1928	 0.02780 	  23.1928	 0.02701 	  34.7892	 0.00545 	1957.0000	 0.00025 	1957.0000	 0.00024 	   5.8710	 0.04000 
	 979	  23.2165	 0.02780 	  23.2165	 0.02701 	  34.8247	 0.00545 	1959.0000	 0.00025 	1959.0000	 0.00024 	   5.8770	 0.03000 
	 980	  23.2402	 0.02780 	  23.2402	 0.02701 	  34.8603	 0.00544 	1961.0000	 0.00025 	1961.0000	 0.00024 	   5.8830	 0.03667 
	 981	  23.2639	 0.02779 	  23.2639	 0.02701 	  34.8958	 0.00544 	1963.0000	 0.00025 	1963.0000	 0.00024 	   5.8890	 0.03667 
	 982	  23.2876	 0.02779 	  23.2876	 0.02700 	  34.9314	 0.00544 	1965.0000	 0.00025 	1965.0000	 0.00024 	   5.8950	 0.03667 
	 983	  23.3113	 0.02779 	  23.3113	 0.02700 	  34.9669	 0.00544 	1967.0000	 0.00025 	1967.0000	 0.00024 	   5.9010	 0.02667 
	 984	  23.3350	 0.02779 	  23.3350	 0.02700 	  35.0025	 0.00544 	1969.0000	 0.00025 	1969.0000	 0.00024 	   5.9070	 0.03333 
	 985	  23.3587	 0.02778 	  23.3587	 0.02700 	  35.0380	 0.00544 	1971.0000	 0.00025 	1971.0000	 0.00024 	   5.9130	 0.02333 
	 986	  23.3824	 0.02778 	  23.3824	 0.02700 	  35.0736	 0.00544 	1973.0000	 0.00025 	1973.0000	 0.00024 	   5.9190	 0.02667 
	 987	  23.4061	 0.02778 	  23.4061	 0.02699 	  35.1091	 0.00544 	1975.0000	 0.00024 	1975.0000	 0.00024 	   5.9250	 0.03000 
	 988	  23.4298	 0.02778 	  23.4298	 0.02699 	  35.1447	 0.00544 	1977.0000	 0.00024 	1977.0000	 0.00024 	   5.9310	 0.03333 
	 989	  23.4535	 0.02778 	  23.4535	 0.02699 	  35.1803	 0.00544 	1979.0000	 0.00024 	1979.0000	 0.00024 	   5.9370	 0.05000 
	 990	  23.4772	 0.02777 	  23.4772	 0.02699 	  35.2158	 0.00544 	1981.0000	 0.00024 	1981.0000	 0.00024 	   5.9430	 0.04000 
	 991	  23.5009	 0.02777 	  23.5009	 0.02699 	  35.2514	 0.00544 	1983.0000	 0.00024 	1983.0000	 0.00024 	   5.9490	 0.03000 
	 992	  23.5246	 0.02777 	  23.5246	 0.02698 	  35.2869	 0.00544 	1985.0000	 0.00024 	1985.0000	 0.00024 	   5.9550	 0.03333 
	 993	  23.5483	 0.02777 	  23.5483	 0.02698 	  35.3225	 0.00544 	1987.0000	 0.00024 	1987.0000	 0.00024 	   5.9610	 0.04333 
	 994	  23.5720	 0.02776 	  23.5720	 0.02698 	  35.3580	 0.00543 	1989.0000	 0.00024 	1989.0000	 0.00024 	   5.9670	 0.02667 
	 995	  23.5957	 0.02776 	  23.5957	 0.02698 	  35.3936	 0.00543 	1991.0000	 0.00024 	1991.0000	 0.00024 	   5.9730	 0.02667 
	 996	  23.6194	 0.02776 	  23.6194	 0.02697 	  35.4291	 0.00543 	1993.0000	 0.00024 	1993.0000	 0.00024 	   5.9790	 0.03667 
	 997	  23.6431	 0.02776 	  23.6431	 0.02697 	  35.4647	 0.00543 	1995.0000	 0.00024 	1995.0000	 0.00024 	   5.9850	 0.02667 
	 998	  23.6668	 0.02776 	  23.6668	 0.02697 	  35.5002	 0.00543 	1997.0000	 0.00024 	1997.0000	 0.00024 	   5.9910	 0.04333 
	 999	  23.6905	 0.02775 	  23.6905	 0.02697 	  35.5358	 0.00543 	1999.0000	 0.00024 	1999.0000	 0.00024 	   5.9970	 0.04667 
 Before			 0.00000		 0.00000		 0.00000		 0.00000		 0.00000		 0.00000
 After			 0.00000		 0.00000		 0.00000		 0.00000		 0.00000		 0.00000


ASCII Curves - Approximate Posterior Densities 
===================================================
q1   curve 
 0.09989  |    *                                                     
          |   ***                                                   
          |   * *                                                   
          |  ** **                                                  
          |  *   *                                                  
          |  *   *                                                  
          |  *    *                                                 
          |  *    *                                                 
          |  *    **                                                
          |  *     *                                                
          | *      *                                                
          | *      **                                               
          | *       *                                               
          | *       *                                               
          | *       **                                              
          | *        *                                              
          | *        **                                             
          | *         *                                             
          | *         **                                            
          | *          *                                            
          | *          **                                           
          | *           **                                          
          |*             **                                         
          |*              **                                        
          |*               **                                       
          |*                **                                      
          |*                 ***                                    
          |*                   ****                                 
          |                        *******                          
          |*                             *************************  
          |*                                                        
          |*                                                        
          |*                                                        
          |*                                                        
          |*                                                        
          |                                                         
          |                                                         
          |*                                                        
          |                                                         
  0.0003  |                                                           
          -*------------------------------------------------------ 
            0.0119                                            23.6905 

q2   curve 
  0.1154  |   *                                                      
          |  ***                                                    
          |  * *                                                    
          |  * *                                                    
          |  * **                                                   
          |  *  *                                                   
          |  *  *                                                   
          |  *  *                                                   
          | *   **                                                  
          | *    *                                                  
          | *    *                                                  
          | *    *                                                  
          | *    **                                                 
          | *     *                                                 
          | *     *                                                 
          | *      *                                                
          | *      *                                                
          | *      **                                               
          | *       *                                               
          | *       **                                              
          | *        *                                              
          | *        **                                             
          |*          **                                            
          |*           *                                            
          |*           **                                           
          |*            **                                          
          |*             ***                                        
          |*               **                                       
          |*                ***                                     
          |*                  ****                                  
          |*                     *******                            
          |*                           ***************************  
          |*                                                        
          |*                                                        
          |*                                                        
          |                                                         
          |*                                                        
          |*                                                        
          |                                                         
  0.0012  |*                                                          
          -*------------------------------------------------------ 
            0.0119                                            23.6905 

qa   curve 
  0.1245  |      *                                                   
          |     **                                                  
          |     * *                                                 
          |    ** *                                                 
          |    *  *                                                 
          |    *  **                                                
          |    *   *                                                
          |    *   *                                                
          |   *    *                                                
          |   *    *                                                
          |   *    **                                               
          |   *     *                                               
          |   *     *                                               
          |  **     *                                               
          |  *      *                                               
          |  *      **                                              
          |  *       *                                              
          |  *       *                                              
          | **       *                                              
          | *        *                                              
          | *        **                                             
          | *         *                                             
          |**         *                                             
          |*          *                                             
          |*          **                                            
          |*           *                                            
          |*           *                                            
          |*           *                                            
          |*           **                                           
          |*            *                                           
          |*            *                                           
          |*            **                                          
          |*             *                                          
          |*             **                                         
          |*              *                                         
          |*              **                                        
          |*               **                                       
          |                 **                                      
          |                  ***                                    
  0.0054  |                    *****                                  
          -------------------------******************************* 
            0.0178                                            35.5358 

m1   curve 
 0.01287  |*                                                         
          |                                                         
          |                                                         
          |                                                         
          |                                                         
          |                                                         
          |                                                         
          |                                                         
          |                                                         
          |                                                         
          |                                                         
          |                                                         
          |                                                         
          |                                                         
          |                                                         
          |*                                                        
          |                                                         
          |                                                         
          |                                                         
          |                                                         
          |                                                         
          |                                                         
          |*                                                        
          |                                                         
          |                                                         
          |                                                         
          |                                                         
          |                                                         
          |                                                         
          |*                                                        
          |                                                         
          |                                                         
          |                                                         
          |*                                                        
          |                                                         
          |*                                                        
          |*                                                        
          |*                                                        
          |* ***                                                    
  0.0002  |*** ***********  **                                        
          ---------------***************************************** 
            1.0000                                           1999.0000 

m2   curve 
 0.01157  |*                                                         
          |                                                         
          |                                                         
          |                                                         
          |                                                         
          |                                                         
          |                                                         
          |*                                                        
          |                                                         
          |                                                         
          |                                                         
          |                                                         
          |                                                         
          |                                                         
          |                                                         
          |                                                         
          |                                                         
          |                                                         
          |                                                         
          |*                                                        
          |                                                         
          |                                                         
          |                                                         
          |                                                         
          |                                                         
          |                                                         
          |                                                         
          |                                                         
          |*                                                        
          |                                                         
          |                                                         
          |                                                         
          |*                                                        
          |                                                         
          |*                                                        
          |*                                                        
          |*                                                        
          |**                                                       
          | ****                                                    
  0.0002  |    *********                                              
          -------------******************************************* 
            1.0000                                           1999.0000 

t    curve 
 0.03274  |*                                                         
          |*                                                        
          |*                                                        
          |*                                                        
          |                                                         
          |*                                                        
          |                                                         
          |*                                                        
          |                                                         
          |                                                         
          |*                                                        
          |                                                         
          |                                                         
          |                                                         
          |                                                         
          |*                                                        
          |                                                         
          |*                                                        
          |                                                         
          |*                                                        
          |*                                                        
          |*                                                        
          |*                                                        
          |                                                         
          |*                                                        
          |*                                                        
          |                                                         
          |*                                                        
          |*                                                        
          |*                                                        
          | *                                                       
          | *                                                       
          | *                                                       
          | *                                                       
          | *                                                       
          | *                                                       
          | **                                                      
          |  ***                                                    
          |  ******                                                 
  0.0001  |     ******                                                
          ---------*********************************************** 
            0.0030                                             5.9970 

Time Elapsed : 61 hours, 51 minutes, 14 seconds 


END OF OUTPUT
