# Supplementary material for: Selection and demographic history shape the molecular evolution of the gamete compatibility protein bindin in Pisaster sea stars
Source: Ecol Evol. 2014 Mar 31;4(9):1567–88. doi: 10.1002/ece3.1042 (PMC4063459; doi:10.1002/ece3.1042)
Supplement: Supplementary file 2 [file ece30004-1567-SD2.zip › ece31042-sup-0006-bam.pm.out.txt]

IMa - Isolation with Migration [analytic]  -  Jody Hey 2007  -  7/13/2007
P. brevispinus
bam=pb

INPUT AND STARTING INFORMATION 
================================

Command line string :  -i pb.pm.2.input.txt -o pb.pm.2.out4 -q1 20 -q2 20 -qA 10 -m1 1000 -m2 1000 -t 5 -u 5 -d 20 -n 100 -k 20 -s 987654321 -fg -g1 0.9 -g2 0.8 -b 3000000 -L0.5 -p2345 
Input filename : pb.pm.2.input.txt 
Output filename: pb.pm.2.out4 
Random number seed : 987654321 
IM Model:
     - Inheritance Scalars are treated as constants, as given in input file
- Run Duration - 
     Burn period, # steps: 3000000 
      Record period, # seconds per interval: 1800 
- Metropolis Coupling -
     Metropolis Coupling implemented using 100 chains 
     Geometric Increment Model   term1: 0.900  term2: 0.800

- Maximum Values for Integrated Parameters -
     Max for q1 : 63.84 
     Max for q2 : 63.84 
     Max for qa : 31.92 
     Max for m1 : 1000.00 
     Max for m2 : 1000.00 
     Max for t  : 5.00 

All tree information used for surface estimation printed to fileGeneration time specified (in years): 5.00


MCMC INFORMATION
===========================

Number of steps in chain following burnin:    5366362 
Number of steps between recording : 10  Number of record steps: 536637 
Number of steps between saving tree information: 20  Number of trees saved per locus: 268319 

Time Elapsed : 116 hours, 5 minutes, 28 seconds 

Highest Sampled Joint P(G) (log) : 177194.195 
Highest Joint P(D|G) (log) :  -3654.720 

Highest P(D|G, Params) (log) for each Locus 
	Locus	P(D|G, Params)
	0	-1210.811
	1	-2426.749

Mean Time of Most Recent Common Ancestor 
	Locus	Mean Time	Variance 
	0	     2.082	     4.879
	1	     5.126	    29.730

Cumulative Update Acceptance Rates 
----------------------------------
Splitting Time Parameter (t):  # Attempts:  8.94e+005  # Updates:  3.12e+005   %:  34.89

Genealogy (G), Branch Topology (B), and Common Ancestor Time (T) Update Rates 
Loc#	Attempts	G Updates	G%	B Updates	B%	T Updates	T%
 0	5.37e+006	1.49e+006	27.82	6.42e+005	11.96	1.85e+005	3.45
 1	5.37e+006	1.51e+006	28.23	7.10e+005	13.23	1.06e+005	1.98

Mutation Model (M) and Update Rates for Mutation Rate (u), Kappa (K)
Loc#  M	u Attempts	u Updates	u%	K%
 0    H	5.37e+005	4.18e+004	7.78	7.78
 1    H	5.37e+005	4.18e+004	7.78	7.78

Autocorrelations and Effective Sample Size Estimates
---------------------------------------
   # Steps Between Values  and Autocorrelation Estmates 
	Steps	 L[P]	 t	 tmrca0	 tmrca1
	1	 0.5678	 0.5641	 0.5489	 0.5512
	10	 0.0809	 0.0724	 0.0677	 0.0906
	50	 0.0298	 0.0169	 0.0295	 0.0478
	100	 0.0403	 0.0249	-0.0046	 0.0222
	500	 0.0112	 0.0052	 0.0297	-0.0023
	1000	 0.0561	 0.0100	 0.0124	-0.0121
	5000	 0.0235	 0.0208	 0.0172	-0.0037
	10000	 0.0051	 0.0206	-0.0048	-0.0079
	50000	 0.0048	 0.0200	-0.0080	-0.0011
	100000	 0.0057	 0.0225	-0.0067	-0.0058
	500000	 0.0048	 0.0240	-0.0027	-0.0049
	1000000	 0.0008	 0.0032	-0.0062	-0.0110
	ESS	830404	869391	903688	569011

CHAIN SWAPPING BETWEEN SUCCESSIVE CHAINS:  Geometric Increment  term1: 0.9000 term2: 0.8000
-----------------------------------------------------------------------------
Chain   beta   #Swaps  Rate 
   0   1.0000 1075750   0.9993
   1   1.0000 239147   0.9993
   2   1.0000 238836   0.9992
   3   1.0000 238665   0.9990
   4   1.0000 238985   0.9987
   5   1.0000 239194   0.9985
   6   1.0000 238641   0.9982
   7   1.0000 238426   0.9978
   8   1.0000 239603   0.9976
   9   1.0000 238264   0.9970
  10   1.0000 237728   0.9964
  11   1.0000 237934   0.9959
  12   1.0000 237029   0.9956
  13   1.0000 237825   0.9946
  14   1.0000 238618   0.9941
  15   1.0000 237712   0.9934
  16   1.0000 236817   0.9926
  17   1.0000 236484   0.9915
  18   1.0000 237336   0.9904
  19   1.0000 235487   0.9893
  20   1.0000 236426   0.9885
  21   1.0000 235823   0.9867
  22   1.0000 235501   0.9851
  23   1.0000 235924   0.9839
  24   1.0000 234353   0.9824
  25   1.0000 234889   0.9819
  26   1.0000 233534   0.9803
  27   1.0000 233800   0.9789
  28   1.0000 233228   0.9773
  29   1.0000 233256   0.9759
  30   1.0000 232809   0.9748
  31   1.0000 232345   0.9738
  32   0.9999 233099   0.9729
  33   0.9999 232138   0.9714
  34   0.9999 231817   0.9699
  35   0.9999 230757   0.9694
  36   0.9999 230829   0.9679
  37   0.9999 231496   0.9673
  38   0.9999 231212   0.9665
  39   0.9999 230833   0.9652
  40   0.9998 230117   0.9641
  41   0.9998 230365   0.9629
  42   0.9998 230012   0.9619
  43   0.9998 228925   0.9608
  44   0.9997 228719   0.9598
  45   0.9997 229434   0.9584
  46   0.9997 228982   0.9570
  47   0.9996 228333   0.9553
  48   0.9996 227398   0.9556
  49   0.9995 228119   0.9552
  50   0.9994 227943   0.9553
  51   0.9993 228753   0.9553
  52   0.9993 228311   0.9556
  53   0.9992 228471   0.9554
  54   0.9990 229639   0.9563
  55   0.9989 228596   0.9566
  56   0.9988 228112   0.9569
  57   0.9986 227886   0.9567
  58   0.9984 229298   0.9575
  59   0.9982 228946   0.9573
  60   0.9980 228812   0.9569
  61   0.9978 228904   0.9560
  62   0.9975 228452   0.9557
  63   0.9971 228743   0.9563
  64   0.9968 228077   0.9547
  65   0.9963 227352   0.9540
  66   0.9959 227058   0.9519
  67   0.9954 227600   0.9517
  68   0.9948 227048   0.9498
  69   0.9941 227417   0.9483
  70   0.9933 226207   0.9467
  71   0.9925 225207   0.9433
  72   0.9915 225007   0.9408
  73   0.9905 224664   0.9378
  74   0.9893 223107   0.9350
  75   0.9879 222576   0.9298
  76   0.9864 221290   0.9273
  77   0.9847 220788   0.9227
  78   0.9828 219719   0.9189
  79   0.9806 218723   0.9130
  80   0.9782 217049   0.9098
  81   0.9754 216456   0.9056
  82   0.9724 215982   0.9049
  83   0.9689 215097   0.9026
  84   0.9651 215979   0.9034
  85   0.9607 216384   0.9047
  86   0.9558 217089   0.9058
  87   0.9504 217264   0.9063
  88   0.9442 216871   0.9051
  89   0.9373 215919   0.9027
  90   0.9296 214646   0.8975
  91   0.9209 212157   0.8896
  92   0.9111 209237   0.8748
  93   0.9002 205872   0.8585
  94   0.8879 199354   0.8326
  95   0.8741 188283   0.7876
  96   0.8586 173810   0.7257
  97   0.8413 156036   0.6521
  98   0.8218 636025   0.5909
  99   0.8000   na      na


PEAK LOCATIONS AND PROBABILITES
=================================


Marginal Peak Locations and Probabilities
------------------------------------------
 Set    q1          P         q2          P         qa          P         m1          P         m2          P      
   0      8.4445  0.02244      6.4285  0.02198      6.9705   0.1282      0.8092  0.01238      0.0102  0.01276 
   1      5.5704  0.02161      7.2444  0.02336      6.7438   0.1284      0.0001  0.01065      0.8911  0.01352 
 ALL      8.0978  0.02195      6.9348  0.02264      6.8610   0.1282      0.0177  0.01079      0.0143  0.01196 
  95%Lo    0.4607                0.5400                2.4812               <min                 <min              
  95%Hi   >max                 >max                 14.5153               14.7184                7.9720            


MARGINAL DISTRIBUTION VALUES AND HISTOGRAMS - curve height is an estimate of marginal posterior probability
========================================
 Summaries
	Value  	 q1  	 q2  	 qa  	 m1  	 m2  	 t   	 0u 	 1u 	 0_Ka	 1_Ka
	Minbin 	   0.0319	   0.0319	   0.0160	   0.5000	   0.5000	   0.0025	   0.3945	   0.1459	   0.9500	   0.1500
	Maxbin	  63.8067	  63.8067	  31.9034	 999.5000	 999.5000	   4.9975	   6.8549	   2.5351	  99.9500	  13.3500
	HiPt  	   8.0756	   6.9265	   6.8467	   0.5000	   0.5000	   0.0825	   1.4060	   0.7112	   9.7500	   1.2500
	HiSmth	   8.0756	   6.9265	   6.8467	   0.5000	   0.5000	   0.0725	   1.4588	   0.7112	   9.7500	   1.3500
	Mean  	  29.8034	  30.1187	   8.2722	 390.2095	 420.5200	   0.3822	   1.5169	   0.7021	  29.1265	   1.7458
	95Lo  	   2.6493	   2.8408	   2.9206	   3.5000	   4.5000	   0.0075	   0.9036	   0.4093	   4.5500	   0.6500
	95Hi  	  61.9554	  62.0192	  16.8374	 949.5000	 957.5000	   2.4625	   2.4434	   1.1066	  86.9500	   3.9500
	HPD90Lo	  1.9471 	  2.2024 	  2.8249 	  0.5000 	  0.5000 	  0.0025 	  0.0625?	  0.4742?	  2.4500?	  0.5500 
	HPD90Hi	 57.2952 	 57.6144 	 13.4221 	813.5000 	839.5000 	  0.7625 	  2.1878?	  1.4588?	 68.4500?	  3.0500 

	Parameter	q1  	L	q2  	L	qa  	L	m1  	L	m2  	L	t   	L	0u 	L	1u 	L	0_Ka	L	1_Ka	L
	HiPt	   8.0756	 0.02195 	   6.9265	 0.02264 	   6.8467	 0.12817 	   0.5000	 0.00937 	   0.5000	 0.01064 	   0.0825	 2.97631 	   1.4060	 0.00299 	   0.7112	 0.00299 	   9.7500	 0.03470 	   1.2500	 0.62200 

	   0	   0.0319	 0.00037 	   0.0319	 0.00019 	   0.0160	 0.00104 	   0.5000	 0.00937 	   0.5000	 0.01064 	 0.002500	 2.52834 	 0.000101	 0.00000 	 0.000101	 0.00000 	   0.0500	 0.00000 	   0.0500	 0.00000 
	   1	   0.0958	 0.00104 	   0.0958	 0.00075 	   0.0479	 0.00142 	   1.5000	 0.00635 	   1.5000	 0.00775 	   0.0075	 2.48026 	 0.000103	 0.00000 	 0.000103	 0.00000 	   0.1500	 0.00000 	   0.1500	 0.00011 
	   2	   0.1596	 0.00136 	   0.1596	 0.00122 	   0.0798	 0.00145 	   2.5000	 0.00552 	   2.5000	 0.00371 	   0.0125	 2.48958 	 0.000105	 0.00000 	 0.000105	 0.00000 	   0.2500	 0.00000 	   0.2500	 0.00203 
	   3	   0.2234	 0.00189 	   0.2234	 0.00170 	   0.1117	 0.00143 	   3.5000	 0.00583 	   3.5000	 0.00264 	   0.0175	 2.49517 	 0.000107	 0.00000 	 0.000107	 0.00000 	   0.3500	 0.00000 	   0.3500	 0.01470 
	   4	   0.2873	 0.00222 	   0.2873	 0.00197 	   0.1436	 0.00142 	   4.5000	 0.00541 	   4.5000	 0.00244 	   0.0225	 2.54064 	 0.000109	 0.00000 	 0.000109	 0.00000 	   0.4500	 0.00000 	   0.4500	 0.05123 
	   5	   0.3511	 0.00252 	   0.3511	 0.00225 	   0.1756	 0.00142 	   5.5000	 0.00460 	   5.5000	 0.00213 	   0.0275	 2.68636 	 0.000111	 0.00000 	 0.000111	 0.00000 	   0.5500	 0.00000 	   0.5500	 0.11591 
	   6	   0.4150	 0.00290 	   0.4150	 0.00259 	   0.2075	 0.00143 	   6.5000	 0.00385 	   6.5000	 0.00197 	   0.0325	 2.86041 	 0.000113	 0.00000 	 0.000113	 0.00000 	   0.6500	 0.00000 	   0.6500	 0.20684 
	   7	   0.4788	 0.00335 	   0.4788	 0.00297 	   0.2394	 0.00145 	   7.5000	 0.00328 	   7.5000	 0.00183 	   0.0375	 2.89432 	 0.000115	 0.00000 	 0.000115	 0.00000 	   0.7500	 0.00000 	   0.7500	 0.31438 
	   8	   0.5426	 0.00378 	   0.5426	 0.00333 	   0.2713	 0.00148 	   8.5000	 0.00279 	   8.5000	 0.00166 	   0.0425	 2.84997 	 0.000117	 0.00000 	 0.000117	 0.00000 	   0.8500	 0.00000 	   0.8500	 0.41579 
	   9	   0.6065	 0.00416 	   0.6065	 0.00367 	   0.3032	 0.00151 	   9.5000	 0.00243 	   9.5000	 0.00154 	   0.0475	 2.90103 	 0.000119	 0.00000 	 0.000119	 0.00000 	   0.9500	 0.00006 	   0.9500	 0.50358 
	  10	   0.6703	 0.00452 	   0.6703	 0.00400 	   0.3352	 0.00155 	  10.5000	 0.00223 	  10.5000	 0.00148 	   0.0525	 2.84214 	 0.000121	 0.00000 	 0.000121	 0.00000 	   1.0500	 0.00006 	   1.0500	 0.56686 
	  11	   0.7341	 0.00490 	   0.7341	 0.00432 	   0.3671	 0.00158 	  11.5000	 0.00205 	  11.5000	 0.00145 	   0.0575	 2.87271 	 0.000124	 0.00000 	 0.000124	 0.00000 	   1.1500	 0.00009 	   1.1500	 0.60622 
	  12	   0.7980	 0.00534 	   0.7980	 0.00464 	   0.3990	 0.00162 	  12.5000	 0.00186 	  12.5000	 0.00145 	   0.0625	 2.93308 	 0.000126	 0.00000 	 0.000126	 0.00000 	   1.2500	 0.00022 	   1.2500	 0.62200 
	  13	   0.8618	 0.00584 	   0.8618	 0.00495 	   0.4309	 0.00166 	  13.5000	 0.00174 	  13.5000	 0.00145 	   0.0675	 2.93196 	 0.000128	 0.00000 	 0.000128	 0.00000 	   1.3500	 0.00035 	   1.3500	 0.61923 
	  14	   0.9257	 0.00639 	   0.9257	 0.00527 	   0.4628	 0.00170 	  14.5000	 0.00161 	  14.5000	 0.00145 	   0.0725	 2.97072 	 0.000131	 0.00000 	 0.000131	 0.00000 	   1.4500	 0.00058 	   1.4500	 0.58649 
	  15	   0.9895	 0.00696 	   0.9895	 0.00560 	   0.4947	 0.00175 	  15.5000	 0.00151 	  15.5000	 0.00146 	   0.0775	 2.96774 	 0.000133	 0.00000 	 0.000133	 0.00000 	   1.5500	 0.00048 	   1.5500	 0.55932 
	  16	   1.0533	 0.00753 	   1.0533	 0.00594 	   0.5267	 0.00179 	  16.5000	 0.00146 	  16.5000	 0.00143 	   0.0825	 2.97631 	 0.000136	 0.00000 	 0.000136	 0.00000 	   1.6500	 0.00095 	   1.6500	 0.52822 
	  17	   1.1172	 0.00808 	   1.1172	 0.00630 	   0.5586	 0.00184 	  17.5000	 0.00143 	  17.5000	 0.00141 	   0.0875	 2.84103 	 0.000138	 0.00000 	 0.000138	 0.00000 	   1.7500	 0.00104 	   1.7500	 0.50328 
	  18	   1.1810	 0.00861 	   1.1810	 0.00668 	   0.5905	 0.00190 	  18.5000	 0.00141 	  18.5000	 0.00142 	   0.0925	 2.80189 	 0.000141	 0.00000 	 0.000141	 0.00000 	   1.8500	 0.00153 	   1.8500	 0.44188 
	  19	   1.2449	 0.00912 	   1.2449	 0.00708 	   0.6224	 0.00195 	  19.5000	 0.00140 	  19.5000	 0.00146 	   0.0975	 2.74934 	 0.000143	 0.00000 	 0.000143	 0.00000 	   1.9500	 0.00190 	   1.9500	 0.39787 
	  20	   1.3087	 0.00961 	   1.3087	 0.00750 	   0.6543	 0.00201 	  20.5000	 0.00140 	  20.5000	 0.00146 	   0.1025	 2.67033 	 0.000146	 0.00000 	 0.000146	 0.00000 	   2.0500	 0.00205 	   2.0500	 0.35132 
	  21	   1.3725	 0.01009 	   1.3725	 0.00794 	   0.6863	 0.00208 	  21.5000	 0.00138 	  21.5000	 0.00145 	   0.1075	 2.62710 	 0.000149	 0.00000 	 0.000149	 0.00000 	   2.1500	 0.00227 	   2.1500	 0.31614 
	  22	   1.4364	 0.01057 	   1.4364	 0.00839 	   0.7182	 0.00214 	  22.5000	 0.00136 	  22.5000	 0.00144 	   0.1125	 2.64164 	 0.000151	 0.00000 	 0.000151	 0.00000 	   2.2500	 0.00321 	   2.2500	 0.27732 
	  23	   1.5002	 0.01103 	   1.5002	 0.00885 	   0.7501	 0.00221 	  23.5000	 0.00136 	  23.5000	 0.00143 	   0.1175	 2.58685 	 0.000154	 0.00000 	 0.000154	 0.00000 	   2.3500	 0.00319 	   2.3500	 0.24424 
	  24	   1.5640	 0.01149 	   1.5640	 0.00933 	   0.7820	 0.00228 	  24.5000	 0.00136 	  24.5000	 0.00143 	   0.1225	 2.57604 	 0.000157	 0.00000 	 0.000157	 0.00000 	   2.4500	 0.00388 	   2.4500	 0.21853 
	  25	   1.6279	 0.01193 	   1.6279	 0.00982 	   0.8139	 0.00235 	  25.5000	 0.00136 	  25.5000	 0.00144 	   0.1275	 2.52536 	 0.000160	 0.00000 	 0.000160	 0.00000 	   2.5500	 0.00429 	   2.5500	 0.18890 
	  26	   1.6917	 0.01235 	   1.6917	 0.01032 	   0.8459	 0.00243 	  26.5000	 0.00137 	  26.5000	 0.00145 	   0.1325	 2.52275 	 0.000163	 0.00000 	 0.000163	 0.00000 	   2.6500	 0.00531 	   2.6500	 0.16915 
	  27	   1.7556	 0.01275 	   1.7556	 0.01082 	   0.8778	 0.00251 	  27.5000	 0.00138 	  27.5000	 0.00146 	   0.1375	 2.45715 	 0.000166	 0.00000 	 0.000166	 0.00000 	   2.7500	 0.00559 	   2.7500	 0.14501 
	  28	   1.8194	 0.01314 	   1.8194	 0.01133 	   0.9097	 0.00258 	  28.5000	 0.00139 	  28.5000	 0.00147 	   0.1425	 2.34647 	 0.000169	 0.00000 	 0.000169	 0.00000 	   2.8500	 0.00611 	   2.8500	 0.12636 
	  29	   1.8832	 0.01351 	   1.8832	 0.01183 	   0.9416	 0.00266 	  29.5000	 0.00139 	  29.5000	 0.00150 	   0.1475	 2.32075 	 0.000172	 0.00000 	 0.000172	 0.00000 	   2.9500	 0.00682 	   2.9500	 0.11065 
	  30	   1.9471	 0.01387 	   1.9471	 0.01232 	   0.9735	 0.00274 	  30.5000	 0.00138 	  30.5000	 0.00151 	   0.1525	 2.23615 	 0.000175	 0.00000 	 0.000175	 0.00000 	   3.0500	 0.00844 	   3.0500	 0.09863 
	  31	   2.0109	 0.01420 	   2.0109	 0.01281 	   1.0055	 0.00282 	  31.5000	 0.00136 	  31.5000	 0.00151 	   0.1575	 2.17465 	 0.000179	 0.00000 	 0.000179	 0.00000 	   3.1500	 0.00885 	   3.1500	 0.08641 
	  32	   2.0748	 0.01453 	   2.0748	 0.01328 	   1.0374	 0.00291 	  32.5000	 0.00135 	  32.5000	 0.00151 	   0.1625	 2.09863 	 0.000182	 0.00000 	 0.000182	 0.00000 	   3.2500	 0.00874 	   3.2500	 0.07635 
	  33	   2.1386	 0.01483 	   2.1386	 0.01373 	   1.0693	 0.00299 	  33.5000	 0.00135 	  33.5000	 0.00151 	   0.1675	 2.02707 	 0.000185	 0.00000 	 0.000185	 0.00000 	   3.3500	 0.00924 	   3.3500	 0.06420 
	  34	   2.2024	 0.01513 	   2.2024	 0.01417 	   1.1012	 0.00309 	  34.5000	 0.00134 	  34.5000	 0.00152 	   0.1725	 2.00843 	 0.000189	 0.00000 	 0.000189	 0.00000 	   3.4500	 0.01096 	   3.4500	 0.05760 
	  35	   2.2663	 0.01541 	   2.2663	 0.01459 	   1.1331	 0.00318 	  35.5000	 0.00133 	  35.5000	 0.00153 	   0.1775	 1.99837 	 0.000192	 0.00000 	 0.000192	 0.00000 	   3.5500	 0.01094 	   3.5500	 0.04700 
	  36	   2.3301	 0.01568 	   2.3301	 0.01499 	   1.1651	 0.00328 	  36.5000	 0.00132 	  36.5000	 0.00153 	   0.1825	 1.94992 	 0.000196	 0.00000 	 0.000196	 0.00000 	   3.6500	 0.01241 	   3.6500	 0.04262 
	  37	   2.3939	 0.01594 	   2.3939	 0.01537 	   1.1970	 0.00339 	  37.5000	 0.00134 	  37.5000	 0.00153 	   0.1875	 1.83103 	 0.000200	 0.00000 	 0.000200	 0.00000 	   3.7500	 0.01331 	   3.7500	 0.03654 
	  38	   2.4578	 0.01620 	   2.4578	 0.01573 	   1.2289	 0.00350 	  38.5000	 0.00136 	  38.5000	 0.00152 	   0.1925	 1.82022 	 0.000203	 0.00000 	 0.000203	 0.00000 	   3.8500	 0.01276 	   3.8500	 0.03276 
	  39	   2.5216	 0.01644 	   2.5216	 0.01607 	   1.2608	 0.00362 	  39.5000	 0.00139 	  39.5000	 0.00151 	   0.1975	 1.79190 	 0.000207	 0.00000 	 0.000207	 0.00000 	   3.9500	 0.01340 	   3.9500	 0.03050 
	  40	   2.5855	 0.01668 	   2.5855	 0.01640 	   1.2927	 0.00374 	  40.5000	 0.00141 	  40.5000	 0.00150 	   0.2025	 1.71885 	 0.000211	 0.00000 	 0.000211	 0.00000 	   4.0500	 0.01543 	   4.0500	 0.02452 
	  41	   2.6493	 0.01692 	   2.6493	 0.01671 	   1.3247	 0.00388 	  41.5000	 0.00142 	  41.5000	 0.00149 	   0.2075	 1.67264 	 0.000215	 0.00000 	 0.000215	 0.00000 	   4.1500	 0.01573 	   4.1500	 0.02149 
	  42	   2.7131	 0.01715 	   2.7131	 0.01700 	   1.3566	 0.00402 	  42.5000	 0.00143 	  42.5000	 0.00148 	   0.2125	 1.67748 	 0.000219	 0.00000 	 0.000219	 0.00000 	   4.2500	 0.01599 	   4.2500	 0.01972 
	  43	   2.7770	 0.01738 	   2.7770	 0.01728 	   1.3885	 0.00417 	  43.5000	 0.00143 	  43.5000	 0.00148 	   0.2175	 1.66817 	 0.000223	 0.00000 	 0.000223	 0.00000 	   4.3500	 0.01796 	   4.3500	 0.01731 
	  44	   2.8408	 0.01760 	   2.8408	 0.01755 	   1.4204	 0.00433 	  44.5000	 0.00142 	  44.5000	 0.00148 	   0.2225	 1.58729 	 0.000227	 0.00000 	 0.000227	 0.00000 	   4.4500	 0.01765 	   4.4500	 0.01601 
	  45	   2.9047	 0.01782 	   2.9047	 0.01780 	   1.4523	 0.00450 	  45.5000	 0.00142 	  45.5000	 0.00147 	   0.2275	 1.53325 	 0.000231	 0.00000 	 0.000231	 0.00000 	   4.5500	 0.01724 	   4.5500	 0.01232 
	  46	   2.9685	 0.01803 	   2.9685	 0.01803 	   1.4842	 0.00468 	  46.5000	 0.00141 	  46.5000	 0.00148 	   0.2325	 1.49524 	 0.000236	 0.00000 	 0.000236	 0.00000 	   4.6500	 0.01843 	   4.6500	 0.01183 
	  47	   3.0323	 0.01824 	   3.0323	 0.01826 	   1.5162	 0.00488 	  47.5000	 0.00141 	  47.5000	 0.00148 	   0.2375	 1.46542 	 0.000240	 0.00000 	 0.000240	 0.00000 	   4.7500	 0.01929 	   4.7500	 0.01146 
	  48	   3.0962	 0.01844 	   3.0962	 0.01847 	   1.5481	 0.00508 	  48.5000	 0.00141 	  48.5000	 0.00149 	   0.2425	 1.44977 	 0.000244	 0.00000 	 0.000244	 0.00000 	   4.8500	 0.02024 	   4.8500	 0.00900 
	  49	   3.1600	 0.01863 	   3.1600	 0.01867 	   1.5800	 0.00530 	  49.5000	 0.00141 	  49.5000	 0.00150 	   0.2475	 1.41362 	 0.000249	 0.00000 	 0.000249	 0.00000 	   4.9500	 0.02232 	   4.9500	 0.00878 
	  50	   3.2239	 0.01881 	   3.2239	 0.01885 	   1.6119	 0.00553 	  50.5000	 0.00142 	  50.5000	 0.00151 	   0.2525	 1.40430 	 0.000254	 0.00000 	 0.000254	 0.00000 	   5.0500	 0.02171 	   5.0500	 0.00697 
	  51	   3.2877	 0.01899 	   3.2877	 0.01903 	   1.6438	 0.00577 	  51.5000	 0.00142 	  51.5000	 0.00151 	   0.2575	 1.38231 	 0.000258	 0.00000 	 0.000258	 0.00000 	   5.1500	 0.02286 	   5.1500	 0.00604 
	  52	   3.3515	 0.01915 	   3.3515	 0.01920 	   1.6758	 0.00603 	  52.5000	 0.00141 	  52.5000	 0.00152 	   0.2625	 1.35809 	 0.000263	 0.00000 	 0.000263	 0.00000 	   5.2500	 0.02473 	   5.2500	 0.00531 
	  53	   3.4154	 0.01931 	   3.4154	 0.01936 	   1.7077	 0.00630 	  53.5000	 0.00142 	  53.5000	 0.00153 	   0.2675	 1.31038 	 0.000268	 0.00000 	 0.000268	 0.00000 	   5.3500	 0.02236 	   5.3500	 0.00512 
	  54	   3.4792	 0.01946 	   3.4792	 0.01952 	   1.7396	 0.00659 	  54.5000	 0.00142 	  54.5000	 0.00152 	   0.2725	 1.29883 	 0.000273	 0.00000 	 0.000273	 0.00000 	   5.4500	 0.02344 	   5.4500	 0.00460 
	  55	   3.5430	 0.01960 	   3.5430	 0.01966 	   1.7715	 0.00689 	  55.5000	 0.00142 	  55.5000	 0.00151 	   0.2775	 1.26156 	 0.000278	 0.00000 	 0.000278	 0.00000 	   5.5500	 0.02447 	   5.5500	 0.00432 
	  56	   3.6069	 0.01973 	   3.6069	 0.01980 	   1.8034	 0.00722 	  56.5000	 0.00142 	  56.5000	 0.00150 	   0.2825	 1.23249 	 0.000283	 0.00000 	 0.000283	 0.00000 	   5.6500	 0.02497 	   5.6500	 0.00350 
	  57	   3.6707	 0.01985 	   3.6707	 0.01994 	   1.8354	 0.00756 	  57.5000	 0.00142 	  57.5000	 0.00148 	   0.2875	 1.21721 	 0.000288	 0.00000 	 0.000288	 0.00000 	   5.7500	 0.02363 	   5.7500	 0.00362 
	  58	   3.7346	 0.01997 	   3.7346	 0.02006 	   1.8673	 0.00792 	  58.5000	 0.00142 	  58.5000	 0.00146 	   0.2925	 1.24740 	 0.000294	 0.00000 	 0.000294	 0.00000 	   5.8500	 0.02592 	   5.8500	 0.00235 
	  59	   3.7984	 0.02007 	   3.7984	 0.02019 	   1.8992	 0.00829 	  59.5000	 0.00141 	  59.5000	 0.00145 	   0.2975	 1.20827 	 0.000299	 0.00000 	 0.000299	 0.00000 	   5.9500	 0.02538 	   5.9500	 0.00268 
	  60	   3.8622	 0.02017 	   3.8622	 0.02031 	   1.9311	 0.00869 	  60.5000	 0.00141 	  60.5000	 0.00143 	   0.3025	 1.16466 	 0.000305	 0.00000 	 0.000305	 0.00000 	   6.0500	 0.02490 	   6.0500	 0.00274 
	  61	   3.9261	 0.02026 	   3.9261	 0.02042 	   1.9630	 0.00911 	  61.5000	 0.00142 	  61.5000	 0.00143 	   0.3075	 1.21162 	 0.000310	 0.00000 	 0.000310	 0.00000 	   6.1500	 0.02504 	   6.1500	 0.00222 
	  62	   3.9899	 0.02035 	   3.9899	 0.02053 	   1.9950	 0.00955 	  62.5000	 0.00142 	  62.5000	 0.00142 	   0.3125	 1.15832 	 0.000316	 0.00000 	 0.000316	 0.00000 	   6.2500	 0.02642 	   6.2500	 0.00160 
	  63	   4.0538	 0.02043 	   4.0538	 0.02064 	   2.0269	 0.01001 	  63.5000	 0.00143 	  63.5000	 0.00143 	   0.3175	 1.16951 	 0.000322	 0.00000 	 0.000322	 0.00000 	   6.3500	 0.02838 	   6.3500	 0.00158 
	  64	   4.1176	 0.02050 	   4.1176	 0.02074 	   2.0588	 0.01048 	  64.5000	 0.00144 	  64.5000	 0.00143 	   0.3225	 1.09124 	 0.000328	 0.00000 	 0.000328	 0.00000 	   6.4500	 0.02842 	   6.4500	 0.00192 
	  65	   4.1814	 0.02057 	   4.1814	 0.02084 	   2.0907	 0.01098 	  65.5000	 0.00145 	  65.5000	 0.00143 	   0.3275	 1.09459 	 0.000334	 0.00000 	 0.000334	 0.00000 	   6.5500	 0.02769 	   6.5500	 0.00138 
	  66	   4.2453	 0.02063 	   4.2453	 0.02094 	   2.1226	 0.01151 	  66.5000	 0.00147 	  66.5000	 0.00143 	   0.3325	 1.07000 	 0.000340	 0.00000 	 0.000340	 0.00000 	   6.6500	 0.02851 	   6.6500	 0.00129 
	  67	   4.3091	 0.02069 	   4.3091	 0.02103 	   2.1546	 0.01205 	  67.5000	 0.00149 	  67.5000	 0.00142 	   0.3375	 1.02080 	 0.000347	 0.00000 	 0.000347	 0.00000 	   6.7500	 0.02810 	   6.7500	 0.00149 
	  68	   4.3729	 0.02075 	   4.3729	 0.02112 	   2.1865	 0.01261 	  68.5000	 0.00151 	  68.5000	 0.00142 	   0.3425	 0.99583 	 0.000353	 0.00000 	 0.000353	 0.00000 	   6.8500	 0.02991 	   6.8500	 0.00108 
	  69	   4.4368	 0.02080 	   4.4368	 0.02121 	   2.2184	 0.01320 	  69.5000	 0.00152 	  69.5000	 0.00142 	   0.3475	 1.00664 	 0.000360	 0.00000 	 0.000360	 0.00000 	   6.9500	 0.02974 	   6.9500	 0.00091 
	  70	   4.5006	 0.02084 	   4.5006	 0.02129 	   2.2503	 0.01380 	  70.5000	 0.00154 	  70.5000	 0.00142 	   0.3525	 1.00738 	 0.000366	 0.00000 	 0.000366	 0.00000 	   7.0500	 0.02791 	   7.0500	 0.00076 
	  71	   4.5645	 0.02089 	   4.5645	 0.02137 	   2.2822	 0.01443 	  71.5000	 0.00155 	  71.5000	 0.00142 	   0.3575	 0.94962 	 0.000373	 0.00000 	 0.000373	 0.00000 	   7.1500	 0.03015 	   7.1500	 0.00047 
	  72	   4.6283	 0.02093 	   4.6283	 0.02145 	   2.3142	 0.01507 	  72.5000	 0.00155 	  72.5000	 0.00142 	   0.3625	 0.95223 	 0.000380	 0.00000 	 0.000380	 0.00000 	   7.2500	 0.02896 	   7.2500	 0.00054 
	  73	   4.6921	 0.02097 	   4.6921	 0.02152 	   2.3461	 0.01574 	  73.5000	 0.00155 	  73.5000	 0.00141 	   0.3675	 0.88551 	 0.000387	 0.00000 	 0.000387	 0.00000 	   7.3500	 0.02838 	   7.3500	 0.00061 
	  74	   4.7560	 0.02100 	   4.7560	 0.02159 	   2.3780	 0.01643 	  74.5000	 0.00154 	  74.5000	 0.00141 	   0.3725	 0.88365 	 0.000394	 0.00000 	 0.000394	 0.00000 	   7.4500	 0.03179 	   7.4500	 0.00069 
	  75	   4.8198	 0.02104 	   4.8198	 0.02166 	   2.4099	 0.01714 	  75.5000	 0.00152 	  75.5000	 0.00141 	   0.3775	 0.89111 	 0.000402	 0.00000 	 0.000402	 0.00000 	   7.5500	 0.03056 	   7.5500	 0.00060 
	  76	   4.8837	 0.02107 	   4.8837	 0.02173 	   2.4418	 0.01786 	  76.5000	 0.00151 	  76.5000	 0.00140 	   0.3825	 0.86800 	 0.000409	 0.00000 	 0.000409	 0.00000 	   7.6500	 0.02954 	   7.6500	 0.00048 
	  77	   4.9475	 0.02110 	   4.9475	 0.02179 	   2.4737	 0.01861 	  77.5000	 0.00150 	  77.5000	 0.00140 	   0.3875	 0.85794 	 0.000417	 0.00000 	 0.000417	 0.00000 	   7.7500	 0.02954 	   7.7500	 0.00047 
	  78	   5.0113	 0.02113 	   5.0113	 0.02185 	   2.5057	 0.01938 	  78.5000	 0.00150 	  78.5000	 0.00140 	   0.3925	 0.82216 	 0.000425	 0.00000 	 0.000425	 0.00000 	   7.8500	 0.03114 	   7.8500	 0.00034 
	  79	   5.0752	 0.02116 	   5.0752	 0.02191 	   2.5376	 0.02016 	  79.5000	 0.00149 	  79.5000	 0.00139 	   0.3975	 0.81843 	 0.000433	 0.00000 	 0.000433	 0.00000 	   7.9500	 0.03222 	   7.9500	 0.00039 
	  80	   5.1390	 0.02119 	   5.1390	 0.02197 	   2.5695	 0.02097 	  80.5000	 0.00148 	  80.5000	 0.00138 	   0.4025	 0.78414 	 0.000441	 0.00000 	 0.000441	 0.00000 	   8.0500	 0.03101 	   8.0500	 0.00037 
	  81	   5.2028	 0.02122 	   5.2028	 0.02202 	   2.6014	 0.02179 	  81.5000	 0.00147 	  81.5000	 0.00138 	   0.4075	 0.75955 	 0.000449	 0.00000 	 0.000449	 0.00000 	   8.1500	 0.03091 	   8.1500	 0.00028 
	  82	   5.2667	 0.02124 	   5.2667	 0.02207 	   2.6333	 0.02263 	  82.5000	 0.00146 	  82.5000	 0.00137 	   0.4125	 0.74836 	 0.000457	 0.00000 	 0.000457	 0.00000 	   8.2500	 0.03254 	   8.2500	 0.00039 
	  83	   5.3305	 0.02127 	   5.3305	 0.02212 	   2.6653	 0.02349 	  83.5000	 0.00145 	  83.5000	 0.00136 	   0.4175	 0.72526 	 0.000466	 0.00000 	 0.000466	 0.00000 	   8.3500	 0.03023 	   8.3500	 0.00017 
	  84	   5.3944	 0.02129 	   5.3944	 0.02216 	   2.6972	 0.02437 	  84.5000	 0.00144 	  84.5000	 0.00135 	   0.4225	 0.73607 	 0.000474	 0.00000 	 0.000474	 0.00000 	   8.4500	 0.02980 	   8.4500	 0.00017 
	  85	   5.4582	 0.02132 	   5.4582	 0.02221 	   2.7291	 0.02527 	  85.5000	 0.00143 	  85.5000	 0.00135 	   0.4275	 0.69246 	 0.000483	 0.00000 	 0.000483	 0.00000 	   8.5500	 0.03257 	   8.5500	 0.00039 
	  86	   5.5220	 0.02134 	   5.5220	 0.02225 	   2.7610	 0.02618 	  86.5000	 0.00143 	  86.5000	 0.00134 	   0.4325	 0.68463 	 0.000492	 0.00000 	 0.000492	 0.00000 	   8.6500	 0.03306 	   8.6500	 0.00047 
	  87	   5.5859	 0.02137 	   5.5859	 0.02229 	   2.7929	 0.02711 	  87.5000	 0.00143 	  87.5000	 0.00134 	   0.4375	 0.71333 	 0.000501	 0.00000 	 0.000501	 0.00000 	   8.7500	 0.03207 	   8.7500	 0.00030 
	  88	   5.6497	 0.02139 	   5.6497	 0.02232 	   2.8249	 0.02806 	  88.5000	 0.00144 	  88.5000	 0.00134 	   0.4425	 0.71259 	 0.000511	 0.00000 	 0.000511	 0.00000 	   8.8500	 0.02976 	   8.8500	 0.00013 
	  89	   5.7136	 0.02141 	   5.7136	 0.02236 	   2.8568	 0.02902 	  89.5000	 0.00144 	  89.5000	 0.00134 	   0.4475	 0.65966 	 0.000520	 0.00000 	 0.000520	 0.00000 	   8.9500	 0.03069 	   8.9500	 0.00019 
	  90	   5.7774	 0.02144 	   5.7774	 0.02239 	   2.8887	 0.03000 	  90.5000	 0.00145 	  90.5000	 0.00134 	   0.4525	 0.64438 	 0.000530	 0.00000 	 0.000530	 0.00000 	   9.0500	 0.03278 	   9.0500	 0.00020 
	  91	   5.8412	 0.02146 	   5.8412	 0.02242 	   2.9206	 0.03099 	  91.5000	 0.00145 	  91.5000	 0.00133 	   0.4575	 0.61941 	 0.000540	 0.00000 	 0.000540	 0.00000 	   9.1500	 0.03261 	   9.1500	 0.00009 
	  92	   5.9051	 0.02148 	   5.9051	 0.02244 	   2.9525	 0.03200 	  92.5000	 0.00145 	  92.5000	 0.00133 	   0.4625	 0.63991 	 0.000550	 0.00000 	 0.000550	 0.00000 	   9.2500	 0.02967 	   9.2500	 0.00020 
	  93	   5.9689	 0.02150 	   5.9689	 0.02247 	   2.9845	 0.03303 	  93.5000	 0.00145 	  93.5000	 0.00132 	   0.4675	 0.59444 	 0.000560	 0.00000 	 0.000560	 0.00000 	   9.3500	 0.03088 	   9.3500	 0.00030 
	  94	   6.0328	 0.02152 	   6.0328	 0.02249 	   3.0164	 0.03407 	  94.5000	 0.00145 	  94.5000	 0.00132 	   0.4725	 0.59631 	 0.000570	 0.00000 	 0.000570	 0.00000 	   9.4500	 0.03207 	   9.4500	 0.00009 
	  95	   6.0966	 0.02155 	   6.0966	 0.02251 	   3.0483	 0.03512 	  95.5000	 0.00145 	  95.5000	 0.00131 	   0.4775	 0.55792 	 0.000581	 0.00000 	 0.000581	 0.00000 	   9.5500	 0.03421 	   9.5500	 0.00007 
	  96	   6.1604	 0.02157 	   6.1604	 0.02253 	   3.0802	 0.03619 	  96.5000	 0.00146 	  96.5000	 0.00130 	   0.4825	 0.54823 	 0.000592	 0.00000 	 0.000592	 0.00000 	   9.6500	 0.03358 	   9.6500	 0.00015 
	  97	   6.2243	 0.02159 	   6.2243	 0.02255 	   3.1121	 0.03727 	  97.5000	 0.00146 	  97.5000	 0.00129 	   0.4875	 0.53481 	 0.000603	 0.00000 	 0.000603	 0.00000 	   9.7500	 0.03470 	   9.7500	 0.00000 
	  98	   6.2881	 0.02161 	   6.2881	 0.02257 	   3.1441	 0.03836 	  98.5000	 0.00146 	  98.5000	 0.00129 	   0.4925	 0.54227 	 0.000614	 0.00000 	 0.000614	 0.00000 	   9.8500	 0.03160 	   9.8500	 0.00009 
	  99	   6.3519	 0.02163 	   6.3519	 0.02258 	   3.1760	 0.03946 	  99.5000	 0.00146 	  99.5000	 0.00128 	   0.4975	 0.51245 	 0.000625	 0.00000 	 0.000625	 0.00000 	   9.9500	 0.03274 	   9.9500	 0.00007 
	 100	   6.4158	 0.02165 	   6.4158	 0.02260 	   3.2079	 0.04058 	 100.5000	 0.00146 	 100.5000	 0.00127 	   0.5025	 0.51655 	 0.000637	 0.00000 	 0.000637	 0.00000 	  10.0500	 0.03289 	  10.0500	 0.00000 
	 101	   6.4796	 0.02167 	   6.4796	 0.02261 	   3.2398	 0.04171 	 101.5000	 0.00146 	 101.5000	 0.00126 	   0.5075	 0.51357 	 0.000649	 0.00000 	 0.000649	 0.00000 	  10.1500	 0.03263 	  10.1500	 0.00006 
	 102	   6.5435	 0.02169 	   6.5435	 0.02262 	   3.2717	 0.04284 	 102.5000	 0.00145 	 102.5000	 0.00125 	   0.5125	 0.47369 	 0.000661	 0.00000 	 0.000661	 0.00000 	  10.2500	 0.03032 	  10.2500	 0.00007 
	 103	   6.6073	 0.02171 	   6.6073	 0.02263 	   3.3036	 0.04399 	 103.5000	 0.00145 	 103.5000	 0.00125 	   0.5175	 0.48972 	 0.000673	 0.00000 	 0.000673	 0.00000 	  10.3500	 0.03134 	  10.3500	 0.00011 
	 104	   6.6711	 0.02173 	   6.6711	 0.02263 	   3.3356	 0.04515 	 104.5000	 0.00145 	 104.5000	 0.00124 	   0.5225	 0.48524 	 0.000685	 0.00000 	 0.000685	 0.00000 	  10.4500	 0.03285 	  10.4500	 0.00028 
	 105	   6.7350	 0.02174 	   6.7350	 0.02264 	   3.3675	 0.04631 	 105.5000	 0.00145 	 105.5000	 0.00123 	   0.5275	 0.45431 	 0.000698	 0.00000 	 0.000698	 0.00000 	  10.5500	 0.03172 	  10.5500	 0.00009 
	 106	   6.7988	 0.02176 	   6.7988	 0.02264 	   3.3994	 0.04749 	 106.5000	 0.00145 	 106.5000	 0.00122 	   0.5325	 0.46922 	 0.000711	 0.00000 	 0.000711	 0.00000 	  10.6500	 0.03153 	  10.6500	 0.00002 
	 107	   6.8627	 0.02178 	   6.8627	 0.02264 	   3.4313	 0.04867 	 107.5000	 0.00145 	 107.5000	 0.00122 	   0.5375	 0.44350 	 0.000724	 0.00000 	 0.000724	 0.00000 	  10.7500	 0.03112 	  10.7500	 0.00004 
	 108	   6.9265	 0.02179 	   6.9265	 0.02264 	   3.4632	 0.04986 	 108.5000	 0.00146 	 108.5000	 0.00121 	   0.5425	 0.44835 	 0.000738	 0.00000 	 0.000738	 0.00000 	  10.8500	 0.03146 	  10.8500	 0.00009 
	 109	   6.9903	 0.02181 	   6.9903	 0.02264 	   3.4952	 0.05105 	 109.5000	 0.00146 	 109.5000	 0.00121 	   0.5475	 0.41220 	 0.000752	 0.00000 	 0.000752	 0.00000 	  10.9500	 0.03203 	  10.9500	 0.00002 
	 110	   7.0542	 0.02182 	   7.0542	 0.02264 	   3.5271	 0.05225 	 110.5000	 0.00147 	 110.5000	 0.00121 	   0.5525	 0.41704 	 0.000766	 0.00000 	 0.000766	 0.00000 	  11.0500	 0.03101 	  11.0500	 0.00004 
	 111	   7.1180	 0.02184 	   7.1180	 0.02264 	   3.5590	 0.05345 	 111.5000	 0.00148 	 111.5000	 0.00120 	   0.5575	 0.40735 	 0.000780	 0.00000 	 0.000780	 0.00000 	  11.1500	 0.03172 	  11.1500	 0.00007 
	 112	   7.1818	 0.02185 	   7.1818	 0.02263 	   3.5909	 0.05466 	 112.5000	 0.00148 	 112.5000	 0.00120 	   0.5625	 0.41406 	 0.000794	 0.00000 	 0.000794	 0.00000 	  11.2500	 0.03049 	  11.2500	 0.00000 
	 113	   7.2457	 0.02186 	   7.2457	 0.02263 	   3.6228	 0.05587 	 113.5000	 0.00149 	 113.5000	 0.00119 	   0.5675	 0.40139 	 0.000809	 0.00000 	 0.000809	 0.00000 	  11.3500	 0.02967 	  11.3500	 0.00002 
	 114	   7.3095	 0.02188 	   7.3095	 0.02262 	   3.6548	 0.05709 	 114.5000	 0.00149 	 114.5000	 0.00119 	   0.5725	 0.37306 	 0.000824	 0.00000 	 0.000824	 0.00000 	  11.4500	 0.03118 	  11.4500	 0.00004 
	 115	   7.3734	 0.02189 	   7.3734	 0.02261 	   3.6867	 0.05830 	 115.5000	 0.00149 	 115.5000	 0.00118 	   0.5775	 0.37567 	 0.000839	 0.00000 	 0.000839	 0.00000 	  11.5500	 0.03106 	  11.5500	 0.00002 
	 116	   7.4372	 0.02190 	   7.4372	 0.02260 	   3.7186	 0.05952 	 116.5000	 0.00149 	 116.5000	 0.00118 	   0.5825	 0.35443 	 0.000855	 0.00000 	 0.000855	 0.00000 	  11.6500	 0.02959 	  11.6500	 0.00002 
	 117	   7.5010	 0.02191 	   7.5010	 0.02259 	   3.7505	 0.06074 	 117.5000	 0.00149 	 117.5000	 0.00117 	   0.5875	 0.37418 	 0.000871	 0.00000 	 0.000871	 0.00000 	  11.7500	 0.03002 	  11.7500	 0.00006 
	 118	   7.5649	 0.02191 	   7.5649	 0.02258 	   3.7824	 0.06195 	 118.5000	 0.00148 	 118.5000	 0.00116 	   0.5925	 0.37530 	 0.000887	 0.00000 	 0.000887	 0.00000 	  11.8500	 0.03017 	  11.8500	 0.00002 
	 119	   7.6287	 0.02192 	   7.6287	 0.02257 	   3.8144	 0.06317 	 119.5000	 0.00148 	 119.5000	 0.00116 	   0.5975	 0.33468 	 0.000904	 0.00000 	 0.000904	 0.00000 	  11.9500	 0.03039 	  11.9500	 0.00000 
	 120	   7.6926	 0.02193 	   7.6926	 0.02255 	   3.8463	 0.06439 	 120.5000	 0.00148 	 120.5000	 0.00115 	   0.6025	 0.36524 	 0.000920	 0.00000 	 0.000920	 0.00000 	  12.0500	 0.03157 	  12.0500	 0.00002 
	 121	   7.7564	 0.02193 	   7.7564	 0.02254 	   3.8782	 0.06560 	 121.5000	 0.00148 	 121.5000	 0.00115 	   0.6075	 0.36188 	 0.000938	 0.00000 	 0.000938	 0.00000 	  12.1500	 0.03118 	  12.1500	 0.00002 
	 122	   7.8202	 0.02194 	   7.8202	 0.02252 	   3.9101	 0.06681 	 122.5000	 0.00147 	 122.5000	 0.00115 	   0.6125	 0.34623 	 0.000955	 0.00000 	 0.000955	 0.00000 	  12.2500	 0.03106 	  12.2500	 0.00000 
	 123	   7.8841	 0.02194 	   7.8841	 0.02250 	   3.9420	 0.06802 	 123.5000	 0.00147 	 123.5000	 0.00115 	   0.6175	 0.32797 	 0.000973	 0.00000 	 0.000973	 0.00000 	  12.3500	 0.03132 	  12.3500	 0.00000 
	 124	   7.9479	 0.02195 	   7.9479	 0.02248 	   3.9740	 0.06923 	 124.5000	 0.00147 	 124.5000	 0.00115 	   0.6225	 0.32536 	 0.000991	 0.00000 	 0.000991	 0.00000 	  12.4500	 0.03272 	  12.4500	 0.00000 
	 125	   8.0117	 0.02195 	   8.0117	 0.02246 	   4.0059	 0.07043 	 125.5000	 0.00146 	 125.5000	 0.00116 	   0.6275	 0.33058 	 0.001009	 0.00000 	 0.001009	 0.00000 	  12.5500	 0.02941 	  12.5500	 0.00000 
	 126	   8.0756	 0.02195 	   8.0756	 0.02244 	   4.0378	 0.07162 	 126.5000	 0.00146 	 126.5000	 0.00116 	   0.6325	 0.32760 	 0.001028	 0.00000 	 0.001028	 0.00000 	  12.6500	 0.03071 	  12.6500	 0.00000 
	 127	   8.1394	 0.02195 	   8.1394	 0.02242 	   4.0697	 0.07281 	 127.5000	 0.00145 	 127.5000	 0.00117 	   0.6375	 0.28697 	 0.001047	 0.00000 	 0.001047	 0.00000 	  12.7500	 0.03021 	  12.7500	 0.00000 
	 128	   8.2033	 0.02195 	   8.2033	 0.02240 	   4.1016	 0.07400 	 128.5000	 0.00145 	 128.5000	 0.00118 	   0.6425	 0.30225 	 0.001067	 0.00000 	 0.001067	 0.00000 	  12.8500	 0.03041 	  12.8500	 0.00000 
	 129	   8.2671	 0.02194 	   8.2671	 0.02237 	   4.1336	 0.07518 	 129.5000	 0.00144 	 129.5000	 0.00118 	   0.6475	 0.31157 	 0.001086	 0.00000 	 0.001086	 0.00000 	  12.9500	 0.02935 	  12.9500	 0.00000 
	 130	   8.3309	 0.02194 	   8.3309	 0.02235 	   4.1655	 0.07635 	 130.5000	 0.00144 	 130.5000	 0.00118 	   0.6525	 0.30151 	 0.001107	 0.00000 	 0.001107	 0.00000 	  13.0500	 0.02978 	  13.0500	 0.00004 
	 131	   8.3948	 0.02194 	   8.3948	 0.02232 	   4.1974	 0.07751 	 131.5000	 0.00144 	 131.5000	 0.00118 	   0.6575	 0.29890 	 0.001127	 0.00000 	 0.001127	 0.00000 	  13.1500	 0.02892 	  13.1500	 0.00002 
	 132	   8.4586	 0.02193 	   8.4586	 0.02229 	   4.2293	 0.07867 	 132.5000	 0.00144 	 132.5000	 0.00118 	   0.6625	 0.28101 	 0.001148	 0.00000 	 0.001148	 0.00000 	  13.2500	 0.02942 	  13.2500	 0.00002 
	 133	   8.5225	 0.02193 	   8.5225	 0.02227 	   4.2612	 0.07982 	 133.5000	 0.00144 	 133.5000	 0.00118 	   0.6675	 0.29405 	 0.001169	 0.00000 	 0.001169	 0.00000 	  13.3500	 0.02968 	  13.3500	 0.00002 
	 134	   8.5863	 0.02192 	   8.5863	 0.02224 	   4.2931	 0.08096 	 134.5000	 0.00145 	 134.5000	 0.00117 	   0.6725	 0.29853 	 0.001191	 0.00000 	 0.001191	 0.00000 	  13.4500	 0.02784 	  13.4500	 0.00000 
	 135	   8.6501	 0.02191 	   8.6501	 0.02221 	   4.3251	 0.08209 	 135.5000	 0.00145 	 135.5000	 0.00117 	   0.6775	 0.28250 	 0.001213	 0.00000 	 0.001213	 0.00000 	  13.5500	 0.02926 	  13.5500	 0.00000 
	 136	   8.7140	 0.02190 	   8.7140	 0.02218 	   4.3570	 0.08321 	 136.5000	 0.00145 	 136.5000	 0.00117 	   0.6825	 0.27691 	 0.001236	 0.00000 	 0.001236	 0.00000 	  13.6500	 0.02911 	  13.6500	 0.00000 
	 137	   8.7778	 0.02189 	   8.7778	 0.02215 	   4.3889	 0.08432 	 137.5000	 0.00145 	 137.5000	 0.00116 	   0.6875	 0.27654 	 0.001259	 0.00000 	 0.001259	 0.00000 	  13.7500	 0.02825 	  13.7500	 0.00000 
	 138	   8.8417	 0.02188 	   8.8417	 0.02211 	   4.4208	 0.08542 	 138.5000	 0.00145 	 138.5000	 0.00116 	   0.6925	 0.27169 	 0.001282	 0.00000 	 0.001282	 0.00000 	  13.8500	 0.02838 	  13.8500	 0.00000 
	 139	   8.9055	 0.02187 	   8.9055	 0.02208 	   4.4527	 0.08651 	 139.5000	 0.00144 	 139.5000	 0.00116 	   0.6975	 0.27467 	 0.001306	 0.00000 	 0.001306	 0.00000 	  13.9500	 0.02851 	  13.9500	 0.00000 
	 140	   8.9693	 0.02186 	   8.9693	 0.02205 	   4.4847	 0.08759 	 140.5000	 0.00143 	 140.5000	 0.00116 	   0.7025	 0.25790 	 0.001330	 0.00000 	 0.001330	 0.00000 	  14.0500	 0.02529 	  14.0500	 0.00000 
	 141	   9.0332	 0.02184 	   9.0332	 0.02201 	   4.5166	 0.08866 	 141.5000	 0.00143 	 141.5000	 0.00117 	   0.7075	 0.25828 	 0.001355	 0.00000 	 0.001355	 0.00000 	  14.1500	 0.02801 	  14.1500	 0.00000 
	 142	   9.0970	 0.02183 	   9.0970	 0.02198 	   4.5485	 0.08972 	 142.5000	 0.00142 	 142.5000	 0.00117 	   0.7125	 0.25790 	 0.001380	 0.00000 	 0.001380	 0.00000 	  14.2500	 0.03015 	  14.2500	 0.00000 
	 143	   9.1608	 0.02181 	   9.1608	 0.02194 	   4.5804	 0.09076 	 143.5000	 0.00141 	 143.5000	 0.00117 	   0.7175	 0.24076 	 0.001406	 0.00000 	 0.001406	 0.00000 	  14.3500	 0.03002 	  14.3500	 0.00000 
	 144	   9.2247	 0.02180 	   9.2247	 0.02190 	   4.6123	 0.09180 	 144.5000	 0.00140 	 144.5000	 0.00117 	   0.7225	 0.23740 	 0.001432	 0.00000 	 0.001432	 0.00000 	  14.4500	 0.02968 	  14.4500	 0.00000 
	 145	   9.2885	 0.02178 	   9.2885	 0.02187 	   4.6443	 0.09282 	 145.5000	 0.00140 	 145.5000	 0.00117 	   0.7275	 0.25306 	 0.001459	 0.00000 	 0.001459	 0.00000 	  14.5500	 0.02631 	  14.5500	 0.00000 
	 146	   9.3524	 0.02176 	   9.3524	 0.02183 	   4.6762	 0.09383 	 146.5000	 0.00139 	 146.5000	 0.00117 	   0.7325	 0.23517 	 0.001486	 0.00000 	 0.001486	 0.00000 	  14.6500	 0.02942 	  14.6500	 0.00000 
	 147	   9.4162	 0.02174 	   9.4162	 0.02179 	   4.7081	 0.09482 	 147.5000	 0.00139 	 147.5000	 0.00117 	   0.7375	 0.22473 	 0.001514	 0.00000 	 0.001514	 0.00000 	  14.7500	 0.02855 	  14.7500	 0.00000 
	 148	   9.4800	 0.02172 	   9.4800	 0.02175 	   4.7400	 0.09581 	 148.5000	 0.00138 	 148.5000	 0.00118 	   0.7425	 0.22511 	 0.001542	 0.00000 	 0.001542	 0.00000 	  14.8500	 0.02661 	  14.8500	 0.00000 
	 149	   9.5439	 0.02170 	   9.5439	 0.02171 	   4.7719	 0.09678 	 149.5000	 0.00138 	 149.5000	 0.00118 	   0.7475	 0.23293 	 0.001570	 0.00000 	 0.001570	 0.00000 	  14.9500	 0.02708 	  14.9500	 0.00000 
	 150	   9.6077	 0.02168 	   9.6077	 0.02167 	   4.8039	 0.09773 	 150.5000	 0.00137 	 150.5000	 0.00118 	   0.7525	 0.21467 	 0.001600	 0.00000 	 0.001600	 0.00000 	  15.0500	 0.02877 	  15.0500	 0.00000 
	 151	   9.6716	 0.02166 	   9.6716	 0.02163 	   4.8358	 0.09868 	 151.5000	 0.00136 	 151.5000	 0.00118 	   0.7575	 0.20498 	 0.001629	 0.00000 	 0.001629	 0.00000 	  15.1500	 0.02942 	  15.1500	 0.00000 
	 152	   9.7354	 0.02164 	   9.7354	 0.02159 	   4.8677	 0.09961 	 152.5000	 0.00136 	 152.5000	 0.00119 	   0.7625	 0.21132 	 0.001660	 0.00000 	 0.001660	 0.00000 	  15.2500	 0.02642 	  15.2500	 0.00000 
	 153	   9.7992	 0.02162 	   9.7992	 0.02155 	   4.8996	 0.10052 	 153.5000	 0.00135 	 153.5000	 0.00119 	   0.7675	 0.19566 	 0.001690	 0.00000 	 0.001690	 0.00000 	  15.3500	 0.02773 	  15.3500	 0.00000 
	 154	   9.8631	 0.02159 	   9.8631	 0.02150 	   4.9315	 0.10143 	 154.5000	 0.00135 	 154.5000	 0.00119 	   0.7725	 0.20088 	 0.001722	 0.00000 	 0.001722	 0.00000 	  15.4500	 0.02764 	  15.4500	 0.00000 
	 155	   9.9269	 0.02157 	   9.9269	 0.02146 	   4.9635	 0.10231 	 155.5000	 0.00135 	 155.5000	 0.00119 	   0.7775	 0.18336 	 0.001754	 0.00000 	 0.001754	 0.00000 	  15.5500	 0.02594 	  15.5500	 0.00000 
	 156	   9.9907	 0.02154 	   9.9907	 0.02142 	   4.9954	 0.10319 	 156.5000	 0.00135 	 156.5000	 0.00119 	   0.7825	 0.19194 	 0.001786	 0.00000 	 0.001786	 0.00000 	  15.6500	 0.02803 	  15.6500	 0.00000 
	 157	  10.0546	 0.02152 	  10.0546	 0.02137 	   5.0273	 0.10405 	 157.5000	 0.00135 	 157.5000	 0.00119 	   0.7875	 0.19715 	 0.001820	 0.00000 	 0.001820	 0.00000 	  15.7500	 0.02721 	  15.7500	 0.00000 
	 158	  10.1184	 0.02149 	  10.1184	 0.02133 	   5.0592	 0.10489 	 158.5000	 0.00135 	 158.5000	 0.00120 	   0.7925	 0.18858 	 0.001854	 0.00000 	 0.001854	 0.00000 	  15.8500	 0.02504 	  15.8500	 0.00000 
	 159	  10.1823	 0.02146 	  10.1823	 0.02129 	   5.0911	 0.10572 	 159.5000	 0.00135 	 159.5000	 0.00120 	   0.7975	 0.18523 	 0.001888	 0.00000 	 0.001888	 0.00000 	  15.9500	 0.02616 	  15.9500	 0.00000 
	 160	  10.2461	 0.02143 	  10.2461	 0.02124 	   5.1231	 0.10654 	 160.5000	 0.00135 	 160.5000	 0.00120 	   0.8025	 0.18560 	 0.001923	 0.00000 	 0.001923	 0.00000 	  16.0500	 0.02592 	  16.0500	 0.00000 
	 161	  10.3099	 0.02141 	  10.3099	 0.02120 	   5.1550	 0.10734 	 161.5000	 0.00135 	 161.5000	 0.00120 	   0.8075	 0.18374 	 0.001959	 0.00000 	 0.001959	 0.00000 	  16.1500	 0.02601 	  16.1500	 0.00000 
	 162	  10.3738	 0.02138 	  10.3738	 0.02115 	   5.1869	 0.10813 	 162.5000	 0.00136 	 162.5000	 0.00120 	   0.8125	 0.17740 	 0.001995	 0.00000 	 0.001995	 0.00000 	  16.2500	 0.02622 	  16.2500	 0.00000 
	 163	  10.4376	 0.02135 	  10.4376	 0.02111 	   5.2188	 0.10890 	 163.5000	 0.00136 	 163.5000	 0.00120 	   0.8175	 0.18187 	 0.002032	 0.00000 	 0.002032	 0.00000 	  16.3500	 0.02516 	  16.3500	 0.00000 
	 164	  10.5015	 0.02132 	  10.5015	 0.02106 	   5.2507	 0.10965 	 164.5000	 0.00136 	 164.5000	 0.00120 	   0.8225	 0.16734 	 0.002070	 0.00000 	 0.002070	 0.00000 	  16.4500	 0.02672 	  16.4500	 0.00000 
	 165	  10.5653	 0.02129 	  10.5653	 0.02101 	   5.2826	 0.11040 	 165.5000	 0.00136 	 165.5000	 0.00120 	   0.8275	 0.17256 	 0.002109	 0.00000 	 0.002109	 0.00000 	  16.5500	 0.02523 	  16.5500	 0.00000 
	 166	  10.6291	 0.02126 	  10.6291	 0.02097 	   5.3146	 0.11112 	 166.5000	 0.00136 	 166.5000	 0.00119 	   0.8325	 0.17032 	 0.002148	 0.00000 	 0.002148	 0.00000 	  16.6500	 0.02601 	  16.6500	 0.00000 
	 167	  10.6930	 0.02123 	  10.6930	 0.02092 	   5.3465	 0.11183 	 167.5000	 0.00136 	 167.5000	 0.00119 	   0.8375	 0.18597 	 0.002188	 0.00000 	 0.002188	 0.00000 	  16.7500	 0.02484 	  16.7500	 0.00000 
	 168	  10.7568	 0.02120 	  10.7568	 0.02087 	   5.3784	 0.11253 	 168.5000	 0.00136 	 168.5000	 0.00119 	   0.8425	 0.16063 	 0.002228	 0.00000 	 0.002228	 0.00000 	  16.8500	 0.02536 	  16.8500	 0.00000 
	 169	  10.8206	 0.02116 	  10.8206	 0.02083 	   5.4103	 0.11321 	 169.5000	 0.00136 	 169.5000	 0.00118 	   0.8475	 0.16287 	 0.002270	 0.00000 	 0.002270	 0.00000 	  16.9500	 0.02609 	  16.9500	 0.00000 
	 170	  10.8845	 0.02113 	  10.8845	 0.02078 	   5.4422	 0.11388 	 170.5000	 0.00136 	 170.5000	 0.00118 	   0.8525	 0.16026 	 0.002312	 0.00000 	 0.002312	 0.00000 	  17.0500	 0.02674 	  17.0500	 0.00000 
	 171	  10.9483	 0.02110 	  10.9483	 0.02073 	   5.4742	 0.11453 	 171.5000	 0.00136 	 171.5000	 0.00118 	   0.8575	 0.15131 	 0.002355	 0.00000 	 0.002355	 0.00000 	  17.1500	 0.02614 	  17.1500	 0.00000 
	 172	  11.0122	 0.02106 	  11.0122	 0.02069 	   5.5061	 0.11516 	 172.5000	 0.00136 	 172.5000	 0.00118 	   0.8625	 0.14311 	 0.002399	 0.00000 	 0.002399	 0.00000 	  17.2500	 0.02477 	  17.2500	 0.00000 
	 173	  11.0760	 0.02103 	  11.0760	 0.02064 	   5.5380	 0.11578 	 173.5000	 0.00136 	 173.5000	 0.00117 	   0.8675	 0.14908 	 0.002443	 0.00000 	 0.002443	 0.00000 	  17.3500	 0.02428 	  17.3500	 0.00000 
	 174	  11.1398	 0.02100 	  11.1398	 0.02059 	   5.5699	 0.11638 	 174.5000	 0.00135 	 174.5000	 0.00117 	   0.8725	 0.13678 	 0.002489	 0.00000 	 0.002489	 0.00000 	  17.4500	 0.02534 	  17.4500	 0.00000 
	 175	  11.2037	 0.02096 	  11.2037	 0.02054 	   5.6018	 0.11697 	 175.5000	 0.00135 	 175.5000	 0.00118 	   0.8775	 0.14684 	 0.002535	 0.00000 	 0.002535	 0.00000 	  17.5500	 0.02557 	  17.5500	 0.00000 
	 176	  11.2675	 0.02093 	  11.2675	 0.02050 	   5.6338	 0.11755 	 176.5000	 0.00135 	 176.5000	 0.00118 	   0.8825	 0.14647 	 0.002582	 0.00000 	 0.002582	 0.00000 	  17.6500	 0.02467 	  17.6500	 0.00000 
	 177	  11.3314	 0.02089 	  11.3314	 0.02045 	   5.6657	 0.11810 	 177.5000	 0.00134 	 177.5000	 0.00118 	   0.8875	 0.13678 	 0.002630	 0.00000 	 0.002630	 0.00000 	  17.7500	 0.02449 	  17.7500	 0.00000 
	 178	  11.3952	 0.02086 	  11.3952	 0.02040 	   5.6976	 0.11865 	 178.5000	 0.00134 	 178.5000	 0.00118 	   0.8925	 0.12373 	 0.002679	 0.00000 	 0.002679	 0.00000 	  17.8500	 0.02488 	  17.8500	 0.00000 
	 179	  11.4590	 0.02082 	  11.4590	 0.02035 	   5.7295	 0.11917 	 179.5000	 0.00133 	 179.5000	 0.00119 	   0.8975	 0.12672 	 0.002729	 0.00000 	 0.002729	 0.00000 	  17.9500	 0.02238 	  17.9500	 0.00000 
	 180	  11.5229	 0.02079 	  11.5229	 0.02031 	   5.7614	 0.11968 	 180.5000	 0.00133 	 180.5000	 0.00119 	   0.9025	 0.12262 	 0.002780	 0.00000 	 0.002780	 0.00000 	  18.0500	 0.02395 	  18.0500	 0.00000 
	 181	  11.5867	 0.02075 	  11.5867	 0.02026 	   5.7934	 0.12018 	 181.5000	 0.00132 	 181.5000	 0.00119 	   0.9075	 0.12112 	 0.002831	 0.00000 	 0.002831	 0.00000 	  18.1500	 0.02411 	  18.1500	 0.00000 
	 182	  11.6506	 0.02071 	  11.6506	 0.02021 	   5.8253	 0.12066 	 182.5000	 0.00132 	 182.5000	 0.00119 	   0.9125	 0.11703 	 0.002884	 0.00000 	 0.002884	 0.00000 	  18.2500	 0.02333 	  18.2500	 0.00000 
	 183	  11.7144	 0.02068 	  11.7144	 0.02017 	   5.8572	 0.12113 	 183.5000	 0.00132 	 183.5000	 0.00119 	   0.9175	 0.12634 	 0.002938	 0.00000 	 0.002938	 0.00000 	  18.3500	 0.02413 	  18.3500	 0.00000 
	 184	  11.7782	 0.02064 	  11.7782	 0.02012 	   5.8891	 0.12158 	 184.5000	 0.00132 	 184.5000	 0.00119 	   0.9225	 0.11553 	 0.002992	 0.00000 	 0.002992	 0.00000 	  18.4500	 0.02298 	  18.4500	 0.00000 
	 185	  11.8421	 0.02061 	  11.8421	 0.02007 	   5.9210	 0.12201 	 185.5000	 0.00131 	 185.5000	 0.00119 	   0.9275	 0.12522 	 0.003048	 0.00000 	 0.003048	 0.00000 	  18.5500	 0.02324 	  18.5500	 0.00000 
	 186	  11.9059	 0.02057 	  11.9059	 0.02003 	   5.9530	 0.12243 	 186.5000	 0.00131 	 186.5000	 0.00120 	   0.9325	 0.11591 	 0.003105	 0.00000 	 0.003105	 0.00000 	  18.6500	 0.02326 	  18.6500	 0.00000 
	 187	  11.9697	 0.02053 	  11.9697	 0.01998 	   5.9849	 0.12284 	 187.5000	 0.00131 	 187.5000	 0.00120 	   0.9375	 0.11442 	 0.003162	 0.00000 	 0.003162	 0.00000 	  18.7500	 0.02273 	  18.7500	 0.00000 
	 188	  12.0336	 0.02049 	  12.0336	 0.01993 	   6.0168	 0.12323 	 188.5000	 0.00131 	 188.5000	 0.00120 	   0.9425	 0.11218 	 0.003221	 0.00000 	 0.003221	 0.00000 	  18.8500	 0.02478 	  18.8500	 0.00000 
	 189	  12.0974	 0.02046 	  12.0974	 0.01989 	   6.0487	 0.12360 	 189.5000	 0.00131 	 189.5000	 0.00120 	   0.9475	 0.11069 	 0.003281	 0.00000 	 0.003281	 0.00000 	  18.9500	 0.02268 	  18.9500	 0.00000 
	 190	  12.1613	 0.02042 	  12.1613	 0.01984 	   6.0806	 0.12396 	 190.5000	 0.00131 	 190.5000	 0.00121 	   0.9525	 0.11255 	 0.003342	 0.00000 	 0.003342	 0.00000 	  19.0500	 0.02367 	  19.0500	 0.00000 
	 191	  12.2251	 0.02038 	  12.2251	 0.01980 	   6.1125	 0.12430 	 191.5000	 0.00130 	 191.5000	 0.00121 	   0.9575	 0.10435 	 0.003404	 0.00000 	 0.003404	 0.00000 	  19.1500	 0.02357 	  19.1500	 0.00000 
	 192	  12.2889	 0.02034 	  12.2889	 0.01975 	   6.1445	 0.12463 	 192.5000	 0.00130 	 192.5000	 0.00122 	   0.9625	 0.11106 	 0.003467	 0.00000 	 0.003467	 0.00000 	  19.2500	 0.02285 	  19.2500	 0.00000 
	 193	  12.3528	 0.02031 	  12.3528	 0.01970 	   6.1764	 0.12494 	 193.5000	 0.00130 	 193.5000	 0.00122 	   0.9675	 0.08907 	 0.003532	 0.00000 	 0.003532	 0.00000 	  19.3500	 0.02188 	  19.3500	 0.00000 
	 194	  12.4166	 0.02027 	  12.4166	 0.01966 	   6.2083	 0.12524 	 194.5000	 0.00130 	 194.5000	 0.00122 	   0.9725	 0.11367 	 0.003597	 0.00000 	 0.003597	 0.00000 	  19.4500	 0.02268 	  19.4500	 0.00000 
	 195	  12.4805	 0.02023 	  12.4805	 0.01961 	   6.2402	 0.12553 	 195.5000	 0.00130 	 195.5000	 0.00122 	   0.9775	 0.09839 	 0.003664	 0.00000 	 0.003664	 0.00000 	  19.5500	 0.02264 	  19.5500	 0.00000 
	 196	  12.5443	 0.02019 	  12.5443	 0.01957 	   6.2721	 0.12580 	 196.5000	 0.00130 	 196.5000	 0.00122 	   0.9825	 0.08535 	 0.003733	 0.00000 	 0.003733	 0.00000 	  19.6500	 0.02359 	  19.6500	 0.00000 
	 197	  12.6081	 0.02016 	  12.6081	 0.01952 	   6.3041	 0.12605 	 197.5000	 0.00131 	 197.5000	 0.00122 	   0.9875	 0.10398 	 0.003802	 0.00000 	 0.003802	 0.00000 	  19.7500	 0.02395 	  19.7500	 0.00000 
	 198	  12.6720	 0.02012 	  12.6720	 0.01948 	   6.3360	 0.12629 	 198.5000	 0.00131 	 198.5000	 0.00122 	   0.9925	 0.09466 	 0.003873	 0.00000 	 0.003873	 0.00000 	  19.8500	 0.02309 	  19.8500	 0.00000 
	 199	  12.7358	 0.02008 	  12.7358	 0.01944 	   6.3679	 0.12651 	 199.5000	 0.00131 	 199.5000	 0.00122 	   0.9975	 0.08423 	 0.003945	 0.00000 	 0.003945	 0.00000 	  19.9500	 0.02223 	  19.9500	 0.00000 
	 200	  12.7996	 0.02004 	  12.7996	 0.01939 	   6.3998	 0.12673 	 200.5000	 0.00131 	 200.5000	 0.00122 	   1.0025	 0.09988 	 0.004018	 0.00000 	 0.004018	 0.00000 	  20.0500	 0.02219 	  20.0500	 0.00000 
	 201	  12.8635	 0.02001 	  12.8635	 0.01935 	   6.4317	 0.12692 	 201.5000	 0.00131 	 201.5000	 0.00122 	   1.0075	 0.08348 	 0.004093	 0.00000 	 0.004093	 0.00000 	  20.1500	 0.02190 	  20.1500	 0.00000 
	 202	  12.9273	 0.01997 	  12.9273	 0.01931 	   6.4637	 0.12710 	 202.5000	 0.00132 	 202.5000	 0.00122 	   1.0125	 0.09504 	 0.004169	 0.00000 	 0.004169	 0.00000 	  20.2500	 0.02348 	  20.2500	 0.00000 
	 203	  12.9912	 0.01993 	  12.9912	 0.01926 	   6.4956	 0.12727 	 203.5000	 0.00132 	 203.5000	 0.00122 	   1.0175	 0.08423 	 0.004246	 0.00000 	 0.004246	 0.00000 	  20.3500	 0.02350 	  20.3500	 0.00000 
	 204	  13.0550	 0.01989 	  13.0550	 0.01922 	   6.5275	 0.12742 	 204.5000	 0.00132 	 204.5000	 0.00122 	   1.0225	 0.08199 	 0.004325	 0.00000 	 0.004325	 0.00000 	  20.4500	 0.02247 	  20.4500	 0.00000 
	 205	  13.1188	 0.01986 	  13.1188	 0.01918 	   6.5594	 0.12756 	 205.5000	 0.00132 	 205.5000	 0.00122 	   1.0275	 0.07864 	 0.004406	 0.00000 	 0.004406	 0.00000 	  20.5500	 0.02272 	  20.5500	 0.00000 
	 206	  13.1827	 0.01982 	  13.1827	 0.01914 	   6.5913	 0.12768 	 206.5000	 0.00132 	 206.5000	 0.00122 	   1.0325	 0.08013 	 0.004487	 0.00000 	 0.004487	 0.00000 	  20.6500	 0.01990 	  20.6500	 0.00000 
	 207	  13.2465	 0.01978 	  13.2465	 0.01909 	   6.6233	 0.12779 	 207.5000	 0.00132 	 207.5000	 0.00122 	   1.0375	 0.07715 	 0.004571	 0.00000 	 0.004571	 0.00000 	  20.7500	 0.02100 	  20.7500	 0.00000 
	 208	  13.3104	 0.01975 	  13.3104	 0.01905 	   6.6552	 0.12789 	 208.5000	 0.00131 	 208.5000	 0.00122 	   1.0425	 0.06298 	 0.004656	 0.00000 	 0.004656	 0.00000 	  20.8500	 0.02098 	  20.8500	 0.00000 
	 209	  13.3742	 0.01971 	  13.3742	 0.01901 	   6.6871	 0.12797 	 209.5000	 0.00131 	 209.5000	 0.00122 	   1.0475	 0.07379 	 0.004742	 0.00000 	 0.004742	 0.00000 	  20.9500	 0.02218 	  20.9500	 0.00000 
	 210	  13.4380	 0.01967 	  13.4380	 0.01897 	   6.7190	 0.12804 	 210.5000	 0.00131 	 210.5000	 0.00122 	   1.0525	 0.07230 	 0.004831	 0.00000 	 0.004831	 0.00000 	  21.0500	 0.02104 	  21.0500	 0.00000 
	 211	  13.5019	 0.01963 	  13.5019	 0.01893 	   6.7509	 0.12809 	 211.5000	 0.00130 	 211.5000	 0.00122 	   1.0575	 0.07976 	 0.004920	 0.00000 	 0.004920	 0.00000 	  21.1500	 0.01964 	  21.1500	 0.00000 
	 212	  13.5657	 0.01960 	  13.5657	 0.01889 	   6.7829	 0.12813 	 212.5000	 0.00129 	 212.5000	 0.00122 	   1.0625	 0.08236 	   0.0050	 0.00000 	   0.0050	 0.00000 	  21.2500	 0.02236 	  21.2500	 0.00000 
	 213	  13.6295	 0.01956 	  13.6295	 0.01885 	   6.8148	 0.12816 	 213.5000	 0.00129 	 213.5000	 0.00122 	   1.0675	 0.06112 	   0.0051	 0.00000 	   0.0051	 0.00000 	  21.3500	 0.02132 	  21.3500	 0.00000 
	 214	  13.6934	 0.01953 	  13.6934	 0.01881 	   6.8467	 0.12817 	 214.5000	 0.00128 	 214.5000	 0.00122 	   1.0725	 0.07081 	   0.0052	 0.00000 	   0.0052	 0.00000 	  21.4500	 0.02149 	  21.4500	 0.00000 
	 215	  13.7572	 0.01949 	  13.7572	 0.01877 	   6.8786	 0.12817 	 215.5000	 0.00128 	 215.5000	 0.00122 	   1.0775	 0.07118 	   0.0053	 0.00000 	   0.0053	 0.00000 	  21.5500	 0.02035 	  21.5500	 0.00000 
	 216	  13.8211	 0.01945 	  13.8211	 0.01873 	   6.9105	 0.12816 	 216.5000	 0.00127 	 216.5000	 0.00122 	   1.0825	 0.05665 	   0.0054	 0.00000 	   0.0054	 0.00000 	  21.6500	 0.02067 	  21.6500	 0.00000 
	 217	  13.8849	 0.01942 	  13.8849	 0.01869 	   6.9425	 0.12813 	 217.5000	 0.00127 	 217.5000	 0.00122 	   1.0875	 0.06224 	   0.0055	 0.00000 	   0.0055	 0.00000 	  21.7500	 0.02147 	  21.7500	 0.00000 
	 218	  13.9487	 0.01938 	  13.9487	 0.01865 	   6.9744	 0.12809 	 218.5000	 0.00126 	 218.5000	 0.00122 	   1.0925	 0.06783 	   0.0056	 0.00000 	   0.0056	 0.00000 	  21.8500	 0.02027 	  21.8500	 0.00000 
	 219	  14.0126	 0.01935 	  14.0126	 0.01862 	   7.0063	 0.12803 	 219.5000	 0.00126 	 219.5000	 0.00122 	   1.0975	 0.06224 	   0.0057	 0.00000 	   0.0057	 0.00000 	  21.9500	 0.01914 	  21.9500	 0.00000 
	 220	  14.0764	 0.01931 	  14.0764	 0.01858 	   7.0382	 0.12797 	 220.5000	 0.00126 	 220.5000	 0.00122 	   1.1025	 0.06634 	   0.0058	 0.00000 	   0.0058	 0.00000 	  22.0500	 0.02089 	  22.0500	 0.00000 
	 221	  14.1403	 0.01928 	  14.1403	 0.01854 	   7.0701	 0.12789 	 221.5000	 0.00126 	 221.5000	 0.00122 	   1.1075	 0.06634 	   0.0059	 0.00000 	   0.0059	 0.00000 	  22.1500	 0.01960 	  22.1500	 0.00000 
	 222	  14.2041	 0.01924 	  14.2041	 0.01850 	   7.1020	 0.12779 	 222.5000	 0.00126 	 222.5000	 0.00122 	   1.1125	 0.06298 	   0.0060	 0.00000 	   0.0060	 0.00000 	  22.2500	 0.02029 	  22.2500	 0.00000 
	 223	  14.2679	 0.01921 	  14.2679	 0.01847 	   7.1340	 0.12769 	 223.5000	 0.00126 	 223.5000	 0.00122 	   1.1175	 0.06485 	   0.0061	 0.00000 	   0.0061	 0.00000 	  22.3500	 0.01981 	  22.3500	 0.00000 
	 224	  14.3318	 0.01917 	  14.3318	 0.01843 	   7.1659	 0.12757 	 224.5000	 0.00126 	 224.5000	 0.00122 	   1.1225	 0.05814 	   0.0063	 0.00000 	   0.0063	 0.00000 	  22.4500	 0.01927 	  22.4500	 0.00000 
	 225	  14.3956	 0.01914 	  14.3956	 0.01839 	   7.1978	 0.12744 	 225.5000	 0.00126 	 225.5000	 0.00121 	   1.1275	 0.05963 	   0.0064	 0.00000 	   0.0064	 0.00000 	  22.5500	 0.02018 	  22.5500	 0.00000 
	 226	  14.4595	 0.01910 	  14.4595	 0.01836 	   7.2297	 0.12730 	 226.5000	 0.00126 	 226.5000	 0.00121 	   1.1325	 0.05404 	   0.0065	 0.00000 	   0.0065	 0.00000 	  22.6500	 0.01985 	  22.6500	 0.00000 
	 227	  14.5233	 0.01907 	  14.5233	 0.01832 	   7.2616	 0.12714 	 227.5000	 0.00126 	 227.5000	 0.00121 	   1.1375	 0.06448 	   0.0066	 0.00000 	   0.0066	 0.00000 	  22.7500	 0.01968 	  22.7500	 0.00000 
	 228	  14.5871	 0.01904 	  14.5871	 0.01829 	   7.2936	 0.12698 	 228.5000	 0.00127 	 228.5000	 0.00121 	   1.1425	 0.05255 	   0.0067	 0.00000 	   0.0067	 0.00000 	  22.8500	 0.01897 	  22.8500	 0.00000 
	 229	  14.6510	 0.01900 	  14.6510	 0.01825 	   7.3255	 0.12680 	 229.5000	 0.00127 	 229.5000	 0.00120 	   1.1475	 0.05889 	   0.0069	 0.00000 	   0.0069	 0.00000 	  22.9500	 0.02003 	  22.9500	 0.00000 
	 230	  14.7148	 0.01897 	  14.7148	 0.01822 	   7.3574	 0.12661 	 230.5000	 0.00127 	 230.5000	 0.00120 	   1.1525	 0.06000 	   0.0070	 0.00000 	   0.0070	 0.00000 	  23.0500	 0.01904 	  23.0500	 0.00000 
	 231	  14.7786	 0.01894 	  14.7786	 0.01818 	   7.3893	 0.12640 	 231.5000	 0.00127 	 231.5000	 0.00120 	   1.1575	 0.05143 	   0.0071	 0.00000 	   0.0071	 0.00000 	  23.1500	 0.01819 	  23.1500	 0.00000 
	 232	  14.8425	 0.01890 	  14.8425	 0.01815 	   7.4212	 0.12619 	 232.5000	 0.00127 	 232.5000	 0.00119 	   1.1625	 0.04845 	   0.0072	 0.00000 	   0.0072	 0.00000 	  23.2500	 0.01895 	  23.2500	 0.00000 
	 233	  14.9063	 0.01887 	  14.9063	 0.01812 	   7.4532	 0.12596 	 233.5000	 0.00127 	 233.5000	 0.00119 	   1.1675	 0.05329 	   0.0074	 0.00000 	   0.0074	 0.00000 	  23.3500	 0.02042 	  23.3500	 0.00000 
	 234	  14.9702	 0.01884 	  14.9702	 0.01808 	   7.4851	 0.12572 	 234.5000	 0.00127 	 234.5000	 0.00119 	   1.1725	 0.05441 	   0.0075	 0.00000 	   0.0075	 0.00000 	  23.4500	 0.01897 	  23.4500	 0.00000 
	 235	  15.0340	 0.01881 	  15.0340	 0.01805 	   7.5170	 0.12547 	 235.5000	 0.00127 	 235.5000	 0.00118 	   1.1775	 0.05218 	   0.0077	 0.00000 	   0.0077	 0.00000 	  23.5500	 0.01940 	  23.5500	 0.00000 
	 236	  15.0978	 0.01877 	  15.0978	 0.01802 	   7.5489	 0.12521 	 236.5000	 0.00128 	 236.5000	 0.00118 	   1.1825	 0.05031 	   0.0078	 0.00000 	   0.0078	 0.00000 	  23.6500	 0.01768 	  23.6500	 0.00000 
	 237	  15.1617	 0.01874 	  15.1617	 0.01798 	   7.5808	 0.12494 	 237.5000	 0.00128 	 237.5000	 0.00118 	   1.1875	 0.05963 	   0.0079	 0.00000 	   0.0079	 0.00000 	  23.7500	 0.01893 	  23.7500	 0.00000 
	 238	  15.2255	 0.01871 	  15.2255	 0.01795 	   7.6128	 0.12466 	 238.5000	 0.00128 	 238.5000	 0.00118 	   1.1925	 0.05143 	   0.0081	 0.00000 	   0.0081	 0.00000 	  23.8500	 0.01804 	  23.8500	 0.00000 
	 239	  15.2894	 0.01868 	  15.2894	 0.01792 	   7.6447	 0.12437 	 239.5000	 0.00128 	 239.5000	 0.00118 	   1.1975	 0.04882 	   0.0082	 0.00000 	   0.0082	 0.00000 	  23.9500	 0.01938 	  23.9500	 0.00000 
	 240	  15.3532	 0.01865 	  15.3532	 0.01789 	   7.6766	 0.12406 	 240.5000	 0.00127 	 240.5000	 0.00118 	   1.2025	 0.05628 	   0.0084	 0.00000 	   0.0084	 0.00000 	  24.0500	 0.01800 	  24.0500	 0.00000 
	 241	  15.4170	 0.01862 	  15.4170	 0.01786 	   7.7085	 0.12375 	 241.5000	 0.00127 	 241.5000	 0.00118 	   1.2075	 0.04025 	   0.0086	 0.00000 	   0.0086	 0.00000 	  24.1500	 0.01852 	  24.1500	 0.00000 
	 242	  15.4809	 0.01859 	  15.4809	 0.01783 	   7.7404	 0.12342 	 242.5000	 0.00127 	 242.5000	 0.00118 	   1.2125	 0.05218 	   0.0087	 0.00000 	   0.0087	 0.00000 	  24.2500	 0.01705 	  24.2500	 0.00000 
	 243	  15.5447	 0.01856 	  15.5447	 0.01780 	   7.7724	 0.12309 	 243.5000	 0.00127 	 243.5000	 0.00118 	   1.2175	 0.04659 	   0.0089	 0.00000 	   0.0089	 0.00000 	  24.3500	 0.01860 	  24.3500	 0.00000 
	 244	  15.6085	 0.01853 	  15.6085	 0.01776 	   7.8043	 0.12274 	 244.5000	 0.00126 	 244.5000	 0.00118 	   1.2225	 0.04845 	   0.0090	 0.00000 	   0.0090	 0.00000 	  24.4500	 0.01698 	  24.4500	 0.00000 
	 245	  15.6724	 0.01850 	  15.6724	 0.01773 	   7.8362	 0.12239 	 245.5000	 0.00126 	 245.5000	 0.00118 	   1.2275	 0.04472 	   0.0092	 0.00000 	   0.0092	 0.00000 	  24.5500	 0.01731 	  24.5500	 0.00000 
	 246	  15.7362	 0.01847 	  15.7362	 0.01770 	   7.8681	 0.12203 	 246.5000	 0.00126 	 246.5000	 0.00118 	   1.2325	 0.04659 	   0.0094	 0.00000 	   0.0094	 0.00000 	  24.6500	 0.01828 	  24.6500	 0.00000 
	 247	  15.8001	 0.01844 	  15.8001	 0.01768 	   7.9000	 0.12165 	 247.5000	 0.00126 	 247.5000	 0.00118 	   1.2375	 0.03801 	   0.0095	 0.00000 	   0.0095	 0.00000 	  24.7500	 0.01886 	  24.7500	 0.00000 
	 248	  15.8639	 0.01841 	  15.8639	 0.01765 	   7.9320	 0.12127 	 248.5000	 0.00125 	 248.5000	 0.00118 	   1.2425	 0.05143 	   0.0097	 0.00000 	   0.0097	 0.00000 	  24.8500	 0.01867 	  24.8500	 0.00000 
	 249	  15.9277	 0.01838 	  15.9277	 0.01762 	   7.9639	 0.12087 	 249.5000	 0.00125 	 249.5000	 0.00118 	   1.2475	 0.04398 	   0.0099	 0.00000 	   0.0099	 0.00000 	  24.9500	 0.01815 	  24.9500	 0.00000 
	 250	  15.9916	 0.01835 	  15.9916	 0.01759 	   7.9958	 0.12047 	 250.5000	 0.00125 	 250.5000	 0.00118 	   1.2525	 0.04360 	   0.0101	 0.00000 	   0.0101	 0.00000 	  25.0500	 0.01826 	  25.0500	 0.00000 
	 251	  16.0554	 0.01832 	  16.0554	 0.01756 	   8.0277	 0.12006 	 251.5000	 0.00124 	 251.5000	 0.00117 	   1.2575	 0.03727 	   0.0103	 0.00000 	   0.0103	 0.00000 	  25.1500	 0.01713 	  25.1500	 0.00000 
	 252	  16.1193	 0.01829 	  16.1193	 0.01753 	   8.0596	 0.11964 	 252.5000	 0.00124 	 252.5000	 0.00117 	   1.2625	 0.04249 	   0.0105	 0.00000 	   0.0105	 0.00000 	  25.2500	 0.01789 	  25.2500	 0.00000 
	 253	  16.1831	 0.01827 	  16.1831	 0.01750 	   8.0915	 0.11921 	 253.5000	 0.00124 	 253.5000	 0.00117 	   1.2675	 0.04547 	   0.0107	 0.00000 	   0.0107	 0.00000 	  25.3500	 0.01821 	  25.3500	 0.00000 
	 254	  16.2469	 0.01824 	  16.2469	 0.01748 	   8.1235	 0.11878 	 254.5000	 0.00124 	 254.5000	 0.00117 	   1.2725	 0.03951 	   0.0109	 0.00000 	   0.0109	 0.00000 	  25.4500	 0.01826 	  25.4500	 0.00000 
	 255	  16.3108	 0.01821 	  16.3108	 0.01745 	   8.1554	 0.11833 	 255.5000	 0.00123 	 255.5000	 0.00117 	   1.2775	 0.03727 	   0.0111	 0.00000 	   0.0111	 0.00000 	  25.5500	 0.01750 	  25.5500	 0.00000 
	 256	  16.3746	 0.01818 	  16.3746	 0.01742 	   8.1873	 0.11788 	 256.5000	 0.00123 	 256.5000	 0.00117 	   1.2825	 0.03801 	   0.0113	 0.00000 	   0.0113	 0.00000 	  25.6500	 0.01869 	  25.6500	 0.00000 
	 257	  16.4384	 0.01815 	  16.4384	 0.01740 	   8.2192	 0.11741 	 257.5000	 0.00123 	 257.5000	 0.00117 	   1.2875	 0.03876 	   0.0115	 0.00000 	   0.0115	 0.00000 	  25.7500	 0.01871 	  25.7500	 0.00000 
	 258	  16.5023	 0.01813 	  16.5023	 0.01737 	   8.2511	 0.11694 	 258.5000	 0.00122 	 258.5000	 0.00117 	   1.2925	 0.03913 	   0.0117	 0.00000 	   0.0117	 0.00000 	  25.8500	 0.01858 	  25.8500	 0.00000 
	 259	  16.5661	 0.01810 	  16.5661	 0.01734 	   8.2831	 0.11647 	 259.5000	 0.00122 	 259.5000	 0.00117 	   1.2975	 0.04472 	   0.0119	 0.00000 	   0.0119	 0.00000 	  25.9500	 0.01506 	  25.9500	 0.00000 
	 260	  16.6300	 0.01807 	  16.6300	 0.01732 	   8.3150	 0.11598 	 260.5000	 0.00122 	 260.5000	 0.00117 	   1.3025	 0.04323 	   0.0121	 0.00000 	   0.0121	 0.00000 	  26.0500	 0.01765 	  26.0500	 0.00000 
	 261	  16.6938	 0.01805 	  16.6938	 0.01729 	   8.3469	 0.11549 	 261.5000	 0.00122 	 261.5000	 0.00117 	   1.3075	 0.03615 	   0.0124	 0.00000 	   0.0124	 0.00000 	  26.1500	 0.01750 	  26.1500	 0.00000 
	 262	  16.7576	 0.01802 	  16.7576	 0.01727 	   8.3788	 0.11499 	 262.5000	 0.00121 	 262.5000	 0.00117 	   1.3125	 0.03690 	   0.0126	 0.00000 	   0.0126	 0.00000 	  26.2500	 0.01606 	  26.2500	 0.00000 
	 263	  16.8215	 0.01799 	  16.8215	 0.01724 	   8.4107	 0.11448 	 263.5000	 0.00121 	 263.5000	 0.00117 	   1.3175	 0.04100 	   0.0128	 0.00000 	   0.0128	 0.00000 	  26.3500	 0.01714 	  26.3500	 0.00000 
	 264	  16.8853	 0.01797 	  16.8853	 0.01722 	   8.4427	 0.11397 	 264.5000	 0.00121 	 264.5000	 0.00117 	   1.3225	 0.03391 	   0.0131	 0.00000 	   0.0131	 0.00000 	  26.4500	 0.01703 	  26.4500	 0.00000 
	 265	  16.9492	 0.01794 	  16.9492	 0.01719 	   8.4746	 0.11345 	 265.5000	 0.00121 	 265.5000	 0.00117 	   1.3275	 0.03541 	   0.0133	 0.00000 	   0.0133	 0.00000 	  26.5500	 0.01806 	  26.5500	 0.00000 
	 266	  17.0130	 0.01792 	  17.0130	 0.01717 	   8.5065	 0.11292 	 266.5000	 0.00121 	 266.5000	 0.00117 	   1.3325	 0.03764 	   0.0136	 0.00000 	   0.0136	 0.00000 	  26.6500	 0.01616 	  26.6500	 0.00000 
	 267	  17.0768	 0.01789 	  17.0768	 0.01715 	   8.5384	 0.11239 	 267.5000	 0.00121 	 267.5000	 0.00117 	   1.3375	 0.03391 	   0.0138	 0.00000 	   0.0138	 0.00000 	  26.7500	 0.01727 	  26.7500	 0.00000 
	 268	  17.1407	 0.01787 	  17.1407	 0.01712 	   8.5703	 0.11185 	 268.5000	 0.00121 	 268.5000	 0.00117 	   1.3425	 0.03801 	   0.0141	 0.00000 	   0.0141	 0.00000 	  26.8500	 0.01750 	  26.8500	 0.00000 
	 269	  17.2045	 0.01784 	  17.2045	 0.01710 	   8.6023	 0.11131 	 269.5000	 0.00122 	 269.5000	 0.00117 	   1.3475	 0.03503 	   0.0143	 0.00000 	   0.0143	 0.00000 	  26.9500	 0.01651 	  26.9500	 0.00000 
	 270	  17.2684	 0.01782 	  17.2684	 0.01708 	   8.6342	 0.11075 	 270.5000	 0.00122 	 270.5000	 0.00116 	   1.3525	 0.03429 	   0.0146	 0.00000 	   0.0146	 0.00000 	  27.0500	 0.01623 	  27.0500	 0.00000 
	 271	  17.3322	 0.01779 	  17.3322	 0.01705 	   8.6661	 0.11020 	 271.5000	 0.00122 	 271.5000	 0.00116 	   1.3575	 0.02758 	   0.0149	 0.00000 	   0.0149	 0.00000 	  27.1500	 0.01647 	  27.1500	 0.00000 
	 272	  17.3960	 0.01777 	  17.3960	 0.01703 	   8.6980	 0.10963 	 272.5000	 0.00122 	 272.5000	 0.00116 	   1.3625	 0.02944 	   0.0151	 0.00000 	   0.0151	 0.00000 	  27.2500	 0.01813 	  27.2500	 0.00000 
	 273	  17.4599	 0.01774 	  17.4599	 0.01701 	   8.7299	 0.10907 	 273.5000	 0.00122 	 273.5000	 0.00116 	   1.3675	 0.02795 	   0.0154	 0.00000 	   0.0154	 0.00000 	  27.3500	 0.01631 	  27.3500	 0.00000 
	 274	  17.5237	 0.01772 	  17.5237	 0.01698 	   8.7619	 0.10849 	 274.5000	 0.00122 	 274.5000	 0.00116 	   1.3725	 0.03913 	   0.0157	 0.00000 	   0.0157	 0.00000 	  27.4500	 0.01528 	  27.4500	 0.00000 
	 275	  17.5875	 0.01770 	  17.5875	 0.01696 	   8.7938	 0.10792 	 275.5000	 0.00122 	 275.5000	 0.00116 	   1.3775	 0.03205 	   0.0160	 0.00000 	   0.0160	 0.00000 	  27.5500	 0.01606 	  27.5500	 0.00000 
	 276	  17.6514	 0.01767 	  17.6514	 0.01694 	   8.8257	 0.10733 	 276.5000	 0.00122 	 276.5000	 0.00116 	   1.3825	 0.03056 	   0.0163	 0.00000 	   0.0163	 0.00000 	  27.6500	 0.01634 	  27.6500	 0.00000 
	 277	  17.7152	 0.01765 	  17.7152	 0.01692 	   8.8576	 0.10674 	 277.5000	 0.00122 	 277.5000	 0.00116 	   1.3875	 0.02944 	   0.0166	 0.00000 	   0.0166	 0.00000 	  27.7500	 0.01537 	  27.7500	 0.00000 
	 278	  17.7791	 0.01762 	  17.7791	 0.01690 	   8.8895	 0.10615 	 278.5000	 0.00122 	 278.5000	 0.00116 	   1.3925	 0.03242 	   0.0169	 0.00000 	   0.0169	 0.00000 	  27.8500	 0.01485 	  27.8500	 0.00000 
	 279	  17.8429	 0.01760 	  17.8429	 0.01688 	   8.9214	 0.10556 	 279.5000	 0.00122 	 279.5000	 0.00115 	   1.3975	 0.03429 	   0.0172	 0.00000 	   0.0172	 0.00000 	  27.9500	 0.01549 	  27.9500	 0.00000 
	 280	  17.9067	 0.01758 	  17.9067	 0.01686 	   8.9534	 0.10496 	 280.5000	 0.00122 	 280.5000	 0.00115 	   1.4025	 0.02683 	   0.0175	 0.00000 	   0.0175	 0.00000 	  28.0500	 0.01526 	  28.0500	 0.00000 
	 281	  17.9706	 0.01756 	  17.9706	 0.01684 	   8.9853	 0.10435 	 281.5000	 0.00122 	 281.5000	 0.00115 	   1.4075	 0.03093 	   0.0179	 0.00000 	   0.0179	 0.00000 	  28.1500	 0.01545 	  28.1500	 0.00000 
	 282	  18.0344	 0.01753 	  18.0344	 0.01682 	   9.0172	 0.10374 	 282.5000	 0.00122 	 282.5000	 0.00114 	   1.4125	 0.02907 	   0.0182	 0.00000 	   0.0182	 0.00000 	  28.2500	 0.01610 	  28.2500	 0.00000 
	 283	  18.0983	 0.01751 	  18.0983	 0.01680 	   9.0491	 0.10313 	 283.5000	 0.00122 	 283.5000	 0.00114 	   1.4175	 0.03056 	   0.0185	 0.00000 	   0.0185	 0.00000 	  28.3500	 0.01515 	  28.3500	 0.00000 
	 284	  18.1621	 0.01749 	  18.1621	 0.01678 	   9.0810	 0.10251 	 284.5000	 0.00122 	 284.5000	 0.00114 	   1.4225	 0.02832 	   0.0189	 0.00000 	   0.0189	 0.00000 	  28.4500	 0.01569 	  28.4500	 0.00000 
	 285	  18.2259	 0.01747 	  18.2259	 0.01676 	   9.1130	 0.10189 	 285.5000	 0.00122 	 285.5000	 0.00113 	   1.4275	 0.03280 	   0.0192	 0.00000 	   0.0192	 0.00000 	  28.5500	 0.01508 	  28.5500	 0.00000 
	 286	  18.2898	 0.01744 	  18.2898	 0.01674 	   9.1449	 0.10127 	 286.5000	 0.00122 	 286.5000	 0.00113 	   1.4325	 0.03317 	   0.0196	 0.00000 	   0.0196	 0.00000 	  28.6500	 0.01597 	  28.6500	 0.00000 
	 287	  18.3536	 0.01742 	  18.3536	 0.01672 	   9.1768	 0.10064 	 287.5000	 0.00123 	 287.5000	 0.00112 	   1.4375	 0.02944 	   0.0200	 0.00000 	   0.0200	 0.00000 	  28.7500	 0.01388 	  28.7500	 0.00000 
	 288	  18.4174	 0.01740 	  18.4174	 0.01670 	   9.2087	 0.10002 	 288.5000	 0.00123 	 288.5000	 0.00112 	   1.4425	 0.02758 	   0.0203	 0.00000 	   0.0203	 0.00000 	  28.8500	 0.01545 	  28.8500	 0.00000 
	 289	  18.4813	 0.01738 	  18.4813	 0.01668 	   9.2406	 0.09938 	 289.5000	 0.00123 	 289.5000	 0.00112 	   1.4475	 0.02944 	   0.0207	 0.00000 	   0.0207	 0.00000 	  28.9500	 0.01465 	  28.9500	 0.00000 
	 290	  18.5451	 0.01736 	  18.5451	 0.01666 	   9.2726	 0.09875 	 290.5000	 0.00123 	 290.5000	 0.00111 	   1.4525	 0.02944 	   0.0211	 0.00000 	   0.0211	 0.00000 	  29.0500	 0.01474 	  29.0500	 0.00000 
	 291	  18.6090	 0.01734 	  18.6090	 0.01664 	   9.3045	 0.09811 	 291.5000	 0.00123 	 291.5000	 0.00111 	   1.4575	 0.02870 	   0.0215	 0.00000 	   0.0215	 0.00000 	  29.1500	 0.01452 	  29.1500	 0.00000 
	 292	  18.6728	 0.01731 	  18.6728	 0.01662 	   9.3364	 0.09747 	 292.5000	 0.00123 	 292.5000	 0.00111 	   1.4625	 0.02534 	   0.0219	 0.00000 	   0.0219	 0.00000 	  29.2500	 0.01513 	  29.2500	 0.00000 
	 293	  18.7366	 0.01729 	  18.7366	 0.01661 	   9.3683	 0.09683 	 293.5000	 0.00123 	 293.5000	 0.00110 	   1.4675	 0.02572 	   0.0223	 0.00000 	   0.0223	 0.00000 	  29.3500	 0.01485 	  29.3500	 0.00000 
	 294	  18.8005	 0.01727 	  18.8005	 0.01659 	   9.4002	 0.09619 	 294.5000	 0.00122 	 294.5000	 0.00110 	   1.4725	 0.03429 	   0.0227	 0.00000 	   0.0227	 0.00000 	  29.4500	 0.01550 	  29.4500	 0.00000 
	 295	  18.8643	 0.01725 	  18.8643	 0.01657 	   9.4322	 0.09554 	 295.5000	 0.00122 	 295.5000	 0.00110 	   1.4775	 0.02348 	   0.0231	 0.00000 	   0.0231	 0.00000 	  29.5500	 0.01450 	  29.5500	 0.00000 
	 296	  18.9282	 0.01723 	  18.9282	 0.01655 	   9.4641	 0.09490 	 296.5000	 0.00122 	 296.5000	 0.00109 	   1.4825	 0.02721 	   0.0236	 0.00000 	   0.0236	 0.00000 	  29.6500	 0.01386 	  29.6500	 0.00000 
	 297	  18.9920	 0.01721 	  18.9920	 0.01653 	   9.4960	 0.09425 	 297.5000	 0.00122 	 297.5000	 0.00109 	   1.4875	 0.02721 	   0.0240	 0.00000 	   0.0240	 0.00000 	  29.7500	 0.01414 	  29.7500	 0.00000 
	 298	  19.0558	 0.01719 	  19.0558	 0.01652 	   9.5279	 0.09360 	 298.5000	 0.00121 	 298.5000	 0.00109 	   1.4925	 0.02944 	   0.0244	 0.00000 	   0.0244	 0.00000 	  29.8500	 0.01405 	  29.8500	 0.00000 
	 299	  19.1197	 0.01717 	  19.1197	 0.01650 	   9.5598	 0.09295 	 299.5000	 0.00121 	 299.5000	 0.00109 	   1.4975	 0.02572 	   0.0249	 0.00000 	   0.0249	 0.00000 	  29.9500	 0.01338 	  29.9500	 0.00000 
	 300	  19.1835	 0.01715 	  19.1835	 0.01648 	   9.5918	 0.09229 	 300.5000	 0.00121 	 300.5000	 0.00108 	   1.5025	 0.02311 	   0.0254	 0.00000 	   0.0254	 0.00000 	  30.0500	 0.01334 	  30.0500	 0.00000 
	 301	  19.2473	 0.01713 	  19.2473	 0.01647 	   9.6237	 0.09164 	 301.5000	 0.00120 	 301.5000	 0.00108 	   1.5075	 0.02982 	   0.0258	 0.00000 	   0.0258	 0.00000 	  30.1500	 0.01463 	  30.1500	 0.00000 
	 302	  19.3112	 0.01711 	  19.3112	 0.01645 	   9.6556	 0.09099 	 302.5000	 0.00120 	 302.5000	 0.00108 	   1.5125	 0.03056 	   0.0263	 0.00000 	   0.0263	 0.00000 	  30.2500	 0.01405 	  30.2500	 0.00000 
	 303	  19.3750	 0.01709 	  19.3750	 0.01643 	   9.6875	 0.09033 	 303.5000	 0.00120 	 303.5000	 0.00108 	   1.5175	 0.02795 	   0.0268	 0.00000 	   0.0268	 0.00000 	  30.3500	 0.01506 	  30.3500	 0.00000 
	 304	  19.4389	 0.01707 	  19.4389	 0.01642 	   9.7194	 0.08967 	 304.5000	 0.00120 	 304.5000	 0.00108 	   1.5225	 0.02758 	   0.0273	 0.00000 	   0.0273	 0.00000 	  30.4500	 0.01334 	  30.4500	 0.00000 
	 305	  19.5027	 0.01705 	  19.5027	 0.01640 	   9.7514	 0.08902 	 305.5000	 0.00120 	 305.5000	 0.00108 	   1.5275	 0.02572 	   0.0278	 0.00000 	   0.0278	 0.00000 	  30.5500	 0.01273 	  30.5500	 0.00000 
	 306	  19.5665	 0.01703 	  19.5665	 0.01639 	   9.7833	 0.08836 	 306.5000	 0.00119 	 306.5000	 0.00108 	   1.5325	 0.02124 	   0.0283	 0.00000 	   0.0283	 0.00000 	  30.6500	 0.01429 	  30.6500	 0.00000 
	 307	  19.6304	 0.01701 	  19.6304	 0.01637 	   9.8152	 0.08770 	 307.5000	 0.00119 	 307.5000	 0.00108 	   1.5375	 0.02982 	   0.0288	 0.00000 	   0.0288	 0.00000 	  30.7500	 0.01319 	  30.7500	 0.00000 
	 308	  19.6942	 0.01699 	  19.6942	 0.01635 	   9.8471	 0.08704 	 308.5000	 0.00119 	 308.5000	 0.00108 	   1.5425	 0.02572 	   0.0294	 0.00000 	   0.0294	 0.00000 	  30.8500	 0.01310 	  30.8500	 0.00000 
	 309	  19.7581	 0.01698 	  19.7581	 0.01634 	   9.8790	 0.08639 	 309.5000	 0.00119 	 309.5000	 0.00108 	   1.5475	 0.02609 	   0.0299	 0.00000 	   0.0299	 0.00000 	  30.9500	 0.01357 	  30.9500	 0.00000 
	 310	  19.8219	 0.01696 	  19.8219	 0.01632 	   9.9109	 0.08573 	 310.5000	 0.00119 	 310.5000	 0.00108 	   1.5525	 0.02534 	   0.0305	 0.00000 	   0.0305	 0.00000 	  31.0500	 0.01426 	  31.0500	 0.00000 
	 311	  19.8857	 0.01694 	  19.8857	 0.01631 	   9.9429	 0.08507 	 311.5000	 0.00118 	 311.5000	 0.00108 	   1.5575	 0.02646 	   0.0310	 0.00000 	   0.0310	 0.00000 	  31.1500	 0.01290 	  31.1500	 0.00000 
	 312	  19.9496	 0.01692 	  19.9496	 0.01629 	   9.9748	 0.08441 	 312.5000	 0.00118 	 312.5000	 0.00108 	   1.5625	 0.02162 	   0.0316	 0.00000 	   0.0316	 0.00000 	  31.2500	 0.01487 	  31.2500	 0.00000 
	 313	  20.0134	 0.01690 	  20.0134	 0.01628 	  10.0067	 0.08376 	 313.5000	 0.00118 	 313.5000	 0.00108 	   1.5675	 0.01938 	   0.0322	 0.00000 	   0.0322	 0.00000 	  31.3500	 0.01375 	  31.3500	 0.00000 
	 314	  20.0773	 0.01688 	  20.0773	 0.01626 	  10.0386	 0.08310 	 314.5000	 0.00118 	 314.5000	 0.00108 	   1.5725	 0.02870 	   0.0328	 0.00000 	   0.0328	 0.00000 	  31.4500	 0.01280 	  31.4500	 0.00000 
	 315	  20.1411	 0.01687 	  20.1411	 0.01625 	  10.0705	 0.08244 	 315.5000	 0.00117 	 315.5000	 0.00108 	   1.5775	 0.02385 	   0.0334	 0.00000 	   0.0334	 0.00000 	  31.5500	 0.01366 	  31.5500	 0.00000 
	 316	  20.2049	 0.01685 	  20.2049	 0.01624 	  10.1025	 0.08179 	 316.5000	 0.00117 	 316.5000	 0.00108 	   1.5825	 0.02087 	   0.0340	 0.00000 	   0.0340	 0.00000 	  31.6500	 0.01193 	  31.6500	 0.00000 
	 317	  20.2688	 0.01683 	  20.2688	 0.01622 	  10.1344	 0.08113 	 317.5000	 0.00117 	 317.5000	 0.00108 	   1.5875	 0.02311 	   0.0347	 0.00000 	   0.0347	 0.00000 	  31.7500	 0.01103 	  31.7500	 0.00000 
	 318	  20.3326	 0.01681 	  20.3326	 0.01621 	  10.1663	 0.08048 	 318.5000	 0.00116 	 318.5000	 0.00108 	   1.5925	 0.02162 	   0.0353	 0.00000 	   0.0353	 0.00000 	  31.8500	 0.01194 	  31.8500	 0.00000 
	 319	  20.3964	 0.01679 	  20.3964	 0.01619 	  10.1982	 0.07983 	 319.5000	 0.00116 	 319.5000	 0.00108 	   1.5975	 0.02050 	   0.0360	 0.00000 	   0.0360	 0.00000 	  31.9500	 0.01252 	  31.9500	 0.00000 
	 320	  20.4603	 0.01678 	  20.4603	 0.01618 	  10.2301	 0.07918 	 320.5000	 0.00116 	 320.5000	 0.00108 	   1.6025	 0.03019 	   0.0366	 0.00000 	   0.0366	 0.00000 	  32.0500	 0.01385 	  32.0500	 0.00000 
	 321	  20.5241	 0.01676 	  20.5241	 0.01617 	  10.2621	 0.07852 	 321.5000	 0.00115 	 321.5000	 0.00108 	   1.6075	 0.02721 	   0.0373	 0.00000 	   0.0373	 0.00000 	  32.1500	 0.01349 	  32.1500	 0.00000 
	 322	  20.5880	 0.01674 	  20.5880	 0.01615 	  10.2940	 0.07788 	 322.5000	 0.00115 	 322.5000	 0.00108 	   1.6125	 0.01938 	   0.0380	 0.00000 	   0.0380	 0.00000 	  32.2500	 0.01329 	  32.2500	 0.00000 
	 323	  20.6518	 0.01672 	  20.6518	 0.01614 	  10.3259	 0.07723 	 323.5000	 0.00115 	 323.5000	 0.00108 	   1.6175	 0.02273 	   0.0387	 0.00000 	   0.0387	 0.00000 	  32.3500	 0.01319 	  32.3500	 0.00000 
	 324	  20.7156	 0.01671 	  20.7156	 0.01612 	  10.3578	 0.07658 	 324.5000	 0.00115 	 324.5000	 0.00108 	   1.6225	 0.01938 	   0.0394	 0.00000 	   0.0394	 0.00000 	  32.4500	 0.01258 	  32.4500	 0.00000 
	 325	  20.7795	 0.01669 	  20.7795	 0.01611 	  10.3897	 0.07594 	 325.5000	 0.00115 	 325.5000	 0.00108 	   1.6275	 0.02087 	   0.0402	 0.00000 	   0.0402	 0.00000 	  32.5500	 0.01129 	  32.5500	 0.00000 
	 326	  20.8433	 0.01667 	  20.8433	 0.01610 	  10.4217	 0.07529 	 326.5000	 0.00115 	 326.5000	 0.00108 	   1.6325	 0.02721 	   0.0409	 0.00000 	   0.0409	 0.00000 	  32.6500	 0.01267 	  32.6500	 0.00000 
	 327	  20.9072	 0.01666 	  20.9072	 0.01609 	  10.4536	 0.07465 	 327.5000	 0.00115 	 327.5000	 0.00108 	   1.6375	 0.02460 	   0.0417	 0.00000 	   0.0417	 0.00000 	  32.7500	 0.01362 	  32.7500	 0.00000 
	 328	  20.9710	 0.01664 	  20.9710	 0.01607 	  10.4855	 0.07401 	 328.5000	 0.00115 	 328.5000	 0.00108 	   1.6425	 0.02124 	   0.0425	 0.00000 	   0.0425	 0.00000 	  32.8500	 0.01308 	  32.8500	 0.00000 
	 329	  21.0348	 0.01662 	  21.0348	 0.01606 	  10.5174	 0.07337 	 329.5000	 0.00115 	 329.5000	 0.00107 	   1.6475	 0.02460 	   0.0433	 0.00000 	   0.0433	 0.00000 	  32.9500	 0.01358 	  32.9500	 0.00000 
	 330	  21.0987	 0.01661 	  21.0987	 0.01605 	  10.5493	 0.07274 	 330.5000	 0.00114 	 330.5000	 0.00107 	   1.6525	 0.02013 	   0.0441	 0.00000 	   0.0441	 0.00000 	  33.0500	 0.01152 	  33.0500	 0.00000 
	 331	  21.1625	 0.01659 	  21.1625	 0.01603 	  10.5813	 0.07210 	 331.5000	 0.00114 	 331.5000	 0.00107 	   1.6575	 0.02236 	   0.0449	 0.00000 	   0.0449	 0.00000 	  33.1500	 0.01208 	  33.1500	 0.00000 
	 332	  21.2263	 0.01657 	  21.2263	 0.01602 	  10.6132	 0.07147 	 332.5000	 0.00114 	 332.5000	 0.00106 	   1.6625	 0.01789 	   0.0457	 0.00000 	   0.0457	 0.00000 	  33.2500	 0.01174 	  33.2500	 0.00000 
	 333	  21.2902	 0.01656 	  21.2902	 0.01601 	  10.6451	 0.07084 	 333.5000	 0.00114 	 333.5000	 0.00106 	   1.6675	 0.02460 	   0.0466	 0.00000 	   0.0466	 0.00000 	  33.3500	 0.01360 	  33.3500	 0.00000 
	 334	  21.3540	 0.01654 	  21.3540	 0.01600 	  10.6770	 0.07021 	 334.5000	 0.00114 	 334.5000	 0.00106 	   1.6725	 0.02721 	   0.0474	 0.00000 	   0.0474	 0.00000 	  33.4500	 0.01083 	  33.4500	 0.00000 
	 335	  21.4179	 0.01653 	  21.4179	 0.01599 	  10.7089	 0.06959 	 335.5000	 0.00113 	 335.5000	 0.00105 	   1.6775	 0.02348 	   0.0483	 0.00000 	   0.0483	 0.00000 	  33.5500	 0.01245 	  33.5500	 0.00000 
	 336	  21.4817	 0.01651 	  21.4817	 0.01597 	  10.7409	 0.06896 	 336.5000	 0.00113 	 336.5000	 0.00105 	   1.6825	 0.02236 	   0.0492	 0.00000 	   0.0492	 0.00000 	  33.6500	 0.01185 	  33.6500	 0.00000 
	 337	  21.5455	 0.01649 	  21.5455	 0.01596 	  10.7728	 0.06834 	 337.5000	 0.00113 	 337.5000	 0.00105 	   1.6875	 0.02273 	   0.0501	 0.00000 	   0.0501	 0.00000 	  33.7500	 0.01362 	  33.7500	 0.00000 
	 338	  21.6094	 0.01648 	  21.6094	 0.01595 	  10.8047	 0.06773 	 338.5000	 0.00113 	 338.5000	 0.00105 	   1.6925	 0.02050 	   0.0511	 0.00000 	   0.0511	 0.00000 	  33.8500	 0.01122 	  33.8500	 0.00000 
	 339	  21.6732	 0.01646 	  21.6732	 0.01594 	  10.8366	 0.06711 	 339.5000	 0.00112 	 339.5000	 0.00105 	   1.6975	 0.01975 	   0.0520	 0.00000 	   0.0520	 0.00000 	  33.9500	 0.01209 	  33.9500	 0.00000 
	 340	  21.7371	 0.01645 	  21.7371	 0.01593 	  10.8685	 0.06650 	 340.5000	 0.00112 	 340.5000	 0.00105 	   1.7025	 0.02013 	   0.0530	 0.00000 	   0.0530	 0.00000 	  34.0500	 0.01265 	  34.0500	 0.00000 
	 341	  21.8009	 0.01643 	  21.8009	 0.01592 	  10.9004	 0.06589 	 341.5000	 0.00112 	 341.5000	 0.00105 	   1.7075	 0.02311 	   0.0540	 0.00000 	   0.0540	 0.00000 	  34.1500	 0.01146 	  34.1500	 0.00000 
	 342	  21.8647	 0.01642 	  21.8647	 0.01590 	  10.9324	 0.06528 	 342.5000	 0.00112 	 342.5000	 0.00105 	   1.7125	 0.02311 	   0.0550	 0.00000 	   0.0550	 0.00000 	  34.2500	 0.01086 	  34.2500	 0.00000 
	 343	  21.9286	 0.01640 	  21.9286	 0.01589 	  10.9643	 0.06467 	 343.5000	 0.00112 	 343.5000	 0.00105 	   1.7175	 0.02124 	   0.0560	 0.00000 	   0.0560	 0.00000 	  34.3500	 0.01116 	  34.3500	 0.00000 
	 344	  21.9924	 0.01639 	  21.9924	 0.01588 	  10.9962	 0.06407 	 344.5000	 0.00112 	 344.5000	 0.00106 	   1.7225	 0.01752 	   0.0570	 0.00000 	   0.0570	 0.00000 	  34.4500	 0.01254 	  34.4500	 0.00000 
	 345	  22.0562	 0.01637 	  22.0562	 0.01587 	  11.0281	 0.06347 	 345.5000	 0.00112 	 345.5000	 0.00106 	   1.7275	 0.01901 	   0.0581	 0.00000 	   0.0581	 0.00000 	  34.5500	 0.01191 	  34.5500	 0.00000 
	 346	  22.1201	 0.01636 	  22.1201	 0.01586 	  11.0600	 0.06288 	 346.5000	 0.00112 	 346.5000	 0.00106 	   1.7325	 0.01677 	   0.0592	 0.00000 	   0.0592	 0.00000 	  34.6500	 0.01152 	  34.6500	 0.00000 
	 347	  22.1839	 0.01634 	  22.1839	 0.01585 	  11.0920	 0.06228 	 347.5000	 0.00112 	 347.5000	 0.00106 	   1.7375	 0.02236 	   0.0603	 0.00000 	   0.0603	 0.00000 	  34.7500	 0.01275 	  34.7500	 0.00000 
	 348	  22.2478	 0.01633 	  22.2478	 0.01584 	  11.1239	 0.06169 	 348.5000	 0.00112 	 348.5000	 0.00106 	   1.7425	 0.01826 	   0.0614	 0.00000 	   0.0614	 0.00000 	  34.8500	 0.01187 	  34.8500	 0.00000 
	 349	  22.3116	 0.01631 	  22.3116	 0.01583 	  11.1558	 0.06110 	 349.5000	 0.00112 	 349.5000	 0.00106 	   1.7475	 0.02013 	   0.0625	 0.00000 	   0.0625	 0.00000 	  34.9500	 0.01096 	  34.9500	 0.00000 
	 350	  22.3754	 0.01630 	  22.3754	 0.01582 	  11.1877	 0.06052 	 350.5000	 0.00112 	 350.5000	 0.00106 	   1.7525	 0.02199 	   0.0637	 0.00000 	   0.0637	 0.00000 	  35.0500	 0.01200 	  35.0500	 0.00000 
	 351	  22.4393	 0.01628 	  22.4393	 0.01581 	  11.2196	 0.05994 	 351.5000	 0.00112 	 351.5000	 0.00106 	   1.7575	 0.01975 	   0.0649	 0.00000 	   0.0649	 0.00000 	  35.1500	 0.01049 	  35.1500	 0.00000 
	 352	  22.5031	 0.01627 	  22.5031	 0.01580 	  11.2516	 0.05936 	 352.5000	 0.00112 	 352.5000	 0.00106 	   1.7625	 0.02385 	   0.0661	 0.00000 	   0.0661	 0.00000 	  35.2500	 0.01105 	  35.2500	 0.00000 
	 353	  22.5670	 0.01625 	  22.5670	 0.01579 	  11.2835	 0.05879 	 353.5000	 0.00112 	 353.5000	 0.00106 	   1.7675	 0.02311 	   0.0673	 0.00000 	   0.0673	 0.00000 	  35.3500	 0.01064 	  35.3500	 0.00000 
	 354	  22.6308	 0.01624 	  22.6308	 0.01578 	  11.3154	 0.05821 	 354.5000	 0.00112 	 354.5000	 0.00106 	   1.7725	 0.01528 	   0.0685	 0.00000 	   0.0685	 0.00000 	  35.4500	 0.01124 	  35.4500	 0.00000 
	 355	  22.6946	 0.01623 	  22.6946	 0.01576 	  11.3473	 0.05765 	 355.5000	 0.00112 	 355.5000	 0.00106 	   1.7775	 0.02162 	   0.0698	 0.00000 	   0.0698	 0.00000 	  35.5500	 0.01139 	  35.5500	 0.00000 
	 356	  22.7585	 0.01621 	  22.7585	 0.01575 	  11.3792	 0.05708 	 356.5000	 0.00112 	 356.5000	 0.00106 	   1.7825	 0.02124 	   0.0711	 0.00000 	   0.0711	 0.00000 	  35.6500	 0.01098 	  35.6500	 0.00000 
	 357	  22.8223	 0.01620 	  22.8223	 0.01574 	  11.4112	 0.05652 	 357.5000	 0.00112 	 357.5000	 0.00106 	   1.7875	 0.01975 	   0.0724	 0.00000 	   0.0724	 0.00000 	  35.7500	 0.01064 	  35.7500	 0.00000 
	 358	  22.8862	 0.01618 	  22.8862	 0.01573 	  11.4431	 0.05596 	 358.5000	 0.00112 	 358.5000	 0.00106 	   1.7925	 0.02013 	   0.0738	 0.00000 	   0.0738	 0.00000 	  35.8500	 0.01016 	  35.8500	 0.00000 
	 359	  22.9500	 0.01617 	  22.9500	 0.01573 	  11.4750	 0.05541 	 359.5000	 0.00112 	 359.5000	 0.00106 	   1.7975	 0.02795 	   0.0752	 0.00000 	   0.0752	 0.00000 	  35.9500	 0.01235 	  35.9500	 0.00000 
	 360	  23.0138	 0.01616 	  23.0138	 0.01572 	  11.5069	 0.05485 	 360.5000	 0.00112 	 360.5000	 0.00106 	   1.8025	 0.02236 	   0.0766	 0.00000 	   0.0766	 0.00000 	  36.0500	 0.01114 	  36.0500	 0.00000 
	 361	  23.0777	 0.01614 	  23.0777	 0.01571 	  11.5388	 0.05431 	 361.5000	 0.00111 	 361.5000	 0.00106 	   1.8075	 0.02050 	   0.0780	 0.00000 	   0.0780	 0.00000 	  36.1500	 0.01120 	  36.1500	 0.00000 
	 362	  23.1415	 0.01613 	  23.1415	 0.01570 	  11.5708	 0.05376 	 362.5000	 0.00111 	 362.5000	 0.00106 	   1.8125	 0.01901 	   0.0794	 0.00000 	   0.0794	 0.00000 	  36.2500	 0.01163 	  36.2500	 0.00000 
	 363	  23.2053	 0.01612 	  23.2053	 0.01569 	  11.6027	 0.05322 	 363.5000	 0.00111 	 363.5000	 0.00106 	   1.8175	 0.02199 	   0.0809	 0.00000 	   0.0809	 0.00000 	  36.3500	 0.01049 	  36.3500	 0.00000 
	 364	  23.2692	 0.01610 	  23.2692	 0.01568 	  11.6346	 0.05268 	 364.5000	 0.00111 	 364.5000	 0.00106 	   1.8225	 0.01901 	   0.0824	 0.00000 	   0.0824	 0.00000 	  36.4500	 0.01068 	  36.4500	 0.00000 
	 365	  23.3330	 0.01609 	  23.3330	 0.01567 	  11.6665	 0.05215 	 365.5000	 0.00111 	 365.5000	 0.00106 	   1.8275	 0.02050 	   0.0839	 0.00000 	   0.0839	 0.00000 	  36.5500	 0.01055 	  36.5500	 0.00000 
	 366	  23.3969	 0.01608 	  23.3969	 0.01566 	  11.6984	 0.05162 	 366.5000	 0.00110 	 366.5000	 0.00106 	   1.8325	 0.01528 	   0.0855	 0.00000 	   0.0855	 0.00000 	  36.6500	 0.01146 	  36.6500	 0.00000 
	 367	  23.4607	 0.01606 	  23.4607	 0.01565 	  11.7303	 0.05109 	 367.5000	 0.00110 	 367.5000	 0.00106 	   1.8375	 0.02050 	   0.0871	 0.00000 	   0.0871	 0.00000 	  36.7500	 0.01088 	  36.7500	 0.00000 
	 368	  23.5245	 0.01605 	  23.5245	 0.01564 	  11.7623	 0.05057 	 368.5000	 0.00110 	 368.5000	 0.00106 	   1.8425	 0.02013 	   0.0887	 0.00000 	   0.0887	 0.00000 	  36.8500	 0.01029 	  36.8500	 0.00000 
	 369	  23.5884	 0.01604 	  23.5884	 0.01563 	  11.7942	 0.05005 	 369.5000	 0.00110 	 369.5000	 0.00106 	   1.8475	 0.02385 	   0.0904	 0.00000 	   0.0904	 0.00000 	  36.9500	 0.01150 	  36.9500	 0.00000 
	 370	  23.6522	 0.01602 	  23.6522	 0.01562 	  11.8261	 0.04953 	 370.5000	 0.00110 	 370.5000	 0.00106 	   1.8525	 0.01640 	   0.0920	 0.00000 	   0.0920	 0.00000 	  37.0500	 0.01034 	  37.0500	 0.00000 
	 371	  23.7161	 0.01601 	  23.7161	 0.01561 	  11.8580	 0.04902 	 371.5000	 0.00110 	 371.5000	 0.00106 	   1.8575	 0.01863 	   0.0938	 0.00000 	   0.0938	 0.00000 	  37.1500	 0.01124 	  37.1500	 0.00000 
	 372	  23.7799	 0.01600 	  23.7799	 0.01560 	  11.8899	 0.04851 	 372.5000	 0.00110 	 372.5000	 0.00106 	   1.8625	 0.01342 	   0.0955	 0.00000 	   0.0955	 0.00000 	  37.2500	 0.01172 	  37.2500	 0.00000 
	 373	  23.8437	 0.01598 	  23.8437	 0.01559 	  11.9219	 0.04800 	 373.5000	 0.00110 	 373.5000	 0.00107 	   1.8675	 0.01565 	   0.0973	 0.00000 	   0.0973	 0.00000 	  37.3500	 0.01085 	  37.3500	 0.00000 
	 374	  23.9076	 0.01597 	  23.9076	 0.01559 	  11.9538	 0.04750 	 374.5000	 0.00110 	 374.5000	 0.00107 	   1.8725	 0.01938 	   0.0991	 0.00000 	   0.0991	 0.00000 	  37.4500	 0.01135 	  37.4500	 0.00000 
	 375	  23.9714	 0.01596 	  23.9714	 0.01558 	  11.9857	 0.04700 	 375.5000	 0.00110 	 375.5000	 0.00107 	   1.8775	 0.02013 	   0.1009	 0.00000 	   0.1009	 0.00000 	  37.5500	 0.00988 	  37.5500	 0.00000 
	 376	  24.0352	 0.01595 	  24.0352	 0.01557 	  12.0176	 0.04651 	 376.5000	 0.00110 	 376.5000	 0.00107 	   1.8825	 0.02124 	   0.1028	 0.00000 	   0.1028	 0.00000 	  37.6500	 0.01112 	  37.6500	 0.00000 
	 377	  24.0991	 0.01593 	  24.0991	 0.01556 	  12.0495	 0.04602 	 377.5000	 0.00110 	 377.5000	 0.00107 	   1.8875	 0.02124 	   0.1047	 0.00000 	   0.1047	 0.00000 	  37.7500	 0.01071 	  37.7500	 0.00000 
	 378	  24.1629	 0.01592 	  24.1629	 0.01555 	  12.0815	 0.04553 	 378.5000	 0.00110 	 378.5000	 0.00107 	   1.8925	 0.01826 	   0.1067	 0.00000 	   0.1067	 0.00000 	  37.8500	 0.01127 	  37.8500	 0.00000 
	 379	  24.2268	 0.01591 	  24.2268	 0.01554 	  12.1134	 0.04505 	 379.5000	 0.00110 	 379.5000	 0.00107 	   1.8975	 0.01342 	   0.1086	 0.00000 	   0.1086	 0.00000 	  37.9500	 0.01049 	  37.9500	 0.00000 
	 380	  24.2906	 0.01590 	  24.2906	 0.01553 	  12.1453	 0.04457 	 380.5000	 0.00110 	 380.5000	 0.00107 	   1.9025	 0.01155 	   0.1107	 0.00000 	   0.1107	 0.00000 	  38.0500	 0.01055 	  38.0500	 0.00000 
	 381	  24.3544	 0.01588 	  24.3544	 0.01553 	  12.1772	 0.04409 	 381.5000	 0.00110 	 381.5000	 0.00107 	   1.9075	 0.01938 	   0.1127	 0.00000 	   0.1127	 0.00000 	  38.1500	 0.01109 	  38.1500	 0.00000 
	 382	  24.4183	 0.01587 	  24.4183	 0.01552 	  12.2091	 0.04362 	 382.5000	 0.00110 	 382.5000	 0.00107 	   1.9125	 0.01826 	   0.1148	 0.00000 	   0.1148	 0.00000 	  38.2500	 0.01034 	  38.2500	 0.00000 
	 383	  24.4821	 0.01586 	  24.4821	 0.01551 	  12.2411	 0.04315 	 383.5000	 0.00110 	 383.5000	 0.00107 	   1.9175	 0.01975 	   0.1169	 0.00000 	   0.1169	 0.00000 	  38.3500	 0.00995 	  38.3500	 0.00000 
	 384	  24.5460	 0.01585 	  24.5460	 0.01550 	  12.2730	 0.04268 	 384.5000	 0.00110 	 384.5000	 0.00106 	   1.9225	 0.01230 	   0.1191	 0.00000 	   0.1191	 0.00000 	  38.4500	 0.00967 	  38.4500	 0.00000 
	 385	  24.6098	 0.01584 	  24.6098	 0.01549 	  12.3049	 0.04222 	 385.5000	 0.00110 	 385.5000	 0.00106 	   1.9275	 0.02050 	   0.1213	 0.00000 	   0.1213	 0.00000 	  38.5500	 0.01008 	  38.5500	 0.00000 
	 386	  24.6736	 0.01582 	  24.6736	 0.01548 	  12.3368	 0.04177 	 386.5000	 0.00110 	 386.5000	 0.00106 	   1.9325	 0.02311 	   0.1236	 0.00000 	   0.1236	 0.00000 	  38.6500	 0.01112 	  38.6500	 0.00000 
	 387	  24.7375	 0.01581 	  24.7375	 0.01548 	  12.3687	 0.04131 	 387.5000	 0.00110 	 387.5000	 0.00106 	   1.9375	 0.01304 	   0.1259	 0.00000 	   0.1259	 0.00000 	  38.7500	 0.01062 	  38.7500	 0.00000 
	 388	  24.8013	 0.01580 	  24.8013	 0.01547 	  12.4007	 0.04086 	 388.5000	 0.00110 	 388.5000	 0.00106 	   1.9425	 0.01603 	   0.1282	 0.00000 	   0.1282	 0.00000 	  38.8500	 0.01062 	  38.8500	 0.00000 
	 389	  24.8651	 0.01579 	  24.8651	 0.01546 	  12.4326	 0.04042 	 389.5000	 0.00110 	 389.5000	 0.00106 	   1.9475	 0.01565 	   0.1306	 0.00000 	   0.1306	 0.00000 	  38.9500	 0.01025 	  38.9500	 0.00000 
	 390	  24.9290	 0.01578 	  24.9290	 0.01545 	  12.4645	 0.03997 	 390.5000	 0.00110 	 390.5000	 0.00106 	   1.9525	 0.01304 	   0.1330	 0.00000 	   0.1330	 0.00000 	  39.0500	 0.01045 	  39.0500	 0.00000 
	 391	  24.9928	 0.01577 	  24.9928	 0.01545 	  12.4964	 0.03953 	 391.5000	 0.00110 	 391.5000	 0.00105 	   1.9575	 0.01304 	   0.1355	 0.00000 	   0.1355	 0.00000 	  39.1500	 0.00948 	  39.1500	 0.00000 
	 392	  25.0567	 0.01576 	  25.0567	 0.01544 	  12.5283	 0.03910 	 392.5000	 0.00110 	 392.5000	 0.00105 	   1.9625	 0.01789 	   0.1380	 0.00000 	   0.1380	 0.00000 	  39.2500	 0.00958 	  39.2500	 0.00000 
	 393	  25.1205	 0.01574 	  25.1205	 0.01543 	  12.5603	 0.03867 	 393.5000	 0.00110 	 393.5000	 0.00105 	   1.9675	 0.01230 	   0.1406	 0.00000 	   0.1406	 0.00000 	  39.3500	 0.01010 	  39.3500	 0.00000 
	 394	  25.1843	 0.01573 	  25.1843	 0.01542 	  12.5922	 0.03824 	 394.5000	 0.00109 	 394.5000	 0.00105 	   1.9725	 0.01714 	   0.1432	 0.00000 	   0.1432	 0.00000 	  39.4500	 0.01003 	  39.4500	 0.00000 
	 395	  25.2482	 0.01572 	  25.2482	 0.01541 	  12.6241	 0.03782 	 395.5000	 0.00109 	 395.5000	 0.00105 	   1.9775	 0.01789 	   0.1459	 0.00000 	   0.1459	 0.00000 	  39.5500	 0.00962 	  39.5500	 0.00000 
	 396	  25.3120	 0.01571 	  25.3120	 0.01541 	  12.6560	 0.03740 	 396.5000	 0.00109 	 396.5000	 0.00105 	   1.9825	 0.01640 	   0.1486	 0.00000 	   0.1486	 0.00000 	  39.6500	 0.01008 	  39.6500	 0.00000 
	 397	  25.3759	 0.01570 	  25.3759	 0.01540 	  12.6879	 0.03698 	 397.5000	 0.00109 	 397.5000	 0.00105 	   1.9875	 0.01975 	   0.1514	 0.00000 	   0.1514	 0.00000 	  39.7500	 0.00989 	  39.7500	 0.00000 
	 398	  25.4397	 0.01569 	  25.4397	 0.01539 	  12.7198	 0.03657 	 398.5000	 0.00108 	 398.5000	 0.00105 	   1.9925	 0.01565 	   0.1542	 0.00000 	   0.1542	 0.00000 	  39.8500	 0.00924 	  39.8500	 0.00000 
	 399	  25.5035	 0.01568 	  25.5035	 0.01538 	  12.7518	 0.03616 	 399.5000	 0.00108 	 399.5000	 0.00105 	   1.9975	 0.01975 	   0.1570	 0.00000 	   0.1570	 0.00000 	  39.9500	 0.01090 	  39.9500	 0.00000 
	 400	  25.5674	 0.01567 	  25.5674	 0.01538 	  12.7837	 0.03575 	 400.5000	 0.00108 	 400.5000	 0.00105 	   2.0025	 0.02087 	   0.1600	 0.00000 	   0.1600	 0.00000 	  40.0500	 0.00952 	  40.0500	 0.00000 
	 401	  25.6312	 0.01565 	  25.6312	 0.01537 	  12.8156	 0.03535 	 401.5000	 0.00107 	 401.5000	 0.00105 	   2.0075	 0.01528 	   0.1629	 0.00000 	   0.1629	 0.00000 	  40.1500	 0.00909 	  40.1500	 0.00000 
	 402	  25.6951	 0.01564 	  25.6951	 0.01536 	  12.8475	 0.03495 	 402.5000	 0.00107 	 402.5000	 0.00105 	   2.0125	 0.01603 	   0.1660	 0.00000 	   0.1660	 0.00000 	  40.2500	 0.01014 	  40.2500	 0.00000 
	 403	  25.7589	 0.01563 	  25.7589	 0.01536 	  12.8794	 0.03456 	 403.5000	 0.00107 	 403.5000	 0.00105 	   2.0175	 0.01603 	   0.1690	 0.00000 	   0.1690	 0.00000 	  40.3500	 0.00980 	  40.3500	 0.00000 
	 404	  25.8227	 0.01562 	  25.8227	 0.01535 	  12.9114	 0.03417 	 404.5000	 0.00107 	 404.5000	 0.00105 	   2.0225	 0.01491 	   0.1722	 0.00000 	   0.1722	 0.00000 	  40.4500	 0.01064 	  40.4500	 0.00000 
	 405	  25.8866	 0.01561 	  25.8866	 0.01534 	  12.9433	 0.03378 	 405.5000	 0.00107 	 405.5000	 0.00105 	   2.0275	 0.01230 	   0.1754	 0.00000 	   0.1754	 0.00000 	  40.5500	 0.01025 	  40.5500	 0.00000 
	 406	  25.9504	 0.01560 	  25.9504	 0.01533 	  12.9752	 0.03339 	 406.5000	 0.00106 	 406.5000	 0.00105 	   2.0325	 0.01528 	   0.1786	 0.00000 	   0.1786	 0.00000 	  40.6500	 0.01006 	  40.6500	 0.00000 
	 407	  26.0142	 0.01559 	  26.0142	 0.01533 	  13.0071	 0.03301 	 407.5000	 0.00106 	 407.5000	 0.00105 	   2.0375	 0.01528 	   0.1820	 0.00000 	   0.1820	 0.00000 	  40.7500	 0.00919 	  40.7500	 0.00000 
	 408	  26.0781	 0.01558 	  26.0781	 0.01532 	  13.0390	 0.03264 	 408.5000	 0.00106 	 408.5000	 0.00105 	   2.0425	 0.01975 	   0.1854	 0.00000 	   0.1854	 0.00000 	  40.8500	 0.00978 	  40.8500	 0.00000 
	 409	  26.1419	 0.01557 	  26.1419	 0.01531 	  13.0710	 0.03226 	 409.5000	 0.00106 	 409.5000	 0.00105 	   2.0475	 0.01901 	   0.1888	 0.00000 	   0.1888	 0.00000 	  40.9500	 0.00904 	  40.9500	 0.00000 
	 410	  26.2058	 0.01556 	  26.2058	 0.01531 	  13.1029	 0.03189 	 410.5000	 0.00106 	 410.5000	 0.00105 	   2.0525	 0.01975 	   0.1923	 0.00000 	   0.1923	 0.00000 	  41.0500	 0.00844 	  41.0500	 0.00000 
	 411	  26.2696	 0.01555 	  26.2696	 0.01530 	  13.1348	 0.03153 	 411.5000	 0.00106 	 411.5000	 0.00104 	   2.0575	 0.01565 	   0.1959	 0.00000 	   0.1959	 0.00000 	  41.1500	 0.00922 	  41.1500	 0.00000 
	 412	  26.3334	 0.01554 	  26.3334	 0.01529 	  13.1667	 0.03116 	 412.5000	 0.00106 	 412.5000	 0.00104 	   2.0625	 0.01863 	   0.1995	 0.00000 	   0.1995	 0.00000 	  41.2500	 0.00894 	  41.2500	 0.00000 
	 413	  26.3973	 0.01553 	  26.3973	 0.01529 	  13.1986	 0.03080 	 413.5000	 0.00106 	 413.5000	 0.00104 	   2.0675	 0.01752 	   0.2032	 0.00000 	   0.2032	 0.00000 	  41.3500	 0.00867 	  41.3500	 0.00000 
	 414	  26.4611	 0.01552 	  26.4611	 0.01528 	  13.2306	 0.03045 	 414.5000	 0.00106 	 414.5000	 0.00104 	   2.0725	 0.01603 	   0.2070	 0.00000 	   0.2070	 0.00000 	  41.4500	 0.00911 	  41.4500	 0.00000 
	 415	  26.5250	 0.01551 	  26.5250	 0.01527 	  13.2625	 0.03010 	 415.5000	 0.00106 	 415.5000	 0.00104 	   2.0775	 0.01453 	   0.2109	 0.00000 	   0.2109	 0.00000 	  41.5500	 0.00839 	  41.5500	 0.00000 
	 416	  26.5888	 0.01550 	  26.5888	 0.01527 	  13.2944	 0.02975 	 416.5000	 0.00106 	 416.5000	 0.00104 	   2.0825	 0.01528 	   0.2148	 0.00000 	   0.2148	 0.00000 	  41.6500	 0.00904 	  41.6500	 0.00000 
	 417	  26.6526	 0.01549 	  26.6526	 0.01526 	  13.3263	 0.02940 	 417.5000	 0.00105 	 417.5000	 0.00104 	   2.0875	 0.01379 	   0.2188	 0.00000 	   0.2188	 0.00000 	  41.7500	 0.00941 	  41.7500	 0.00000 
	 418	  26.7165	 0.01548 	  26.7165	 0.01525 	  13.3582	 0.02906 	 418.5000	 0.00105 	 418.5000	 0.00104 	   2.0925	 0.01304 	   0.2228	 0.00000 	   0.2228	 0.00000 	  41.8500	 0.00867 	  41.8500	 0.00000 
	 419	  26.7803	 0.01547 	  26.7803	 0.01525 	  13.3902	 0.02872 	 419.5000	 0.00105 	 419.5000	 0.00103 	   2.0975	 0.01528 	   0.2270	 0.00000 	   0.2270	 0.00000 	  41.9500	 0.00896 	  41.9500	 0.00000 
	 420	  26.8441	 0.01546 	  26.8441	 0.01524 	  13.4221	 0.02839 	 420.5000	 0.00105 	 420.5000	 0.00103 	   2.1025	 0.01044 	   0.2312	 0.00000 	   0.2312	 0.00000 	  42.0500	 0.00885 	  42.0500	 0.00000 
	 421	  26.9080	 0.01545 	  26.9080	 0.01523 	  13.4540	 0.02805 	 421.5000	 0.00105 	 421.5000	 0.00103 	   2.1075	 0.01789 	   0.2355	 0.00000 	   0.2355	 0.00000 	  42.1500	 0.00792 	  42.1500	 0.00000 
	 422	  26.9718	 0.01544 	  26.9718	 0.01523 	  13.4859	 0.02773 	 422.5000	 0.00105 	 422.5000	 0.00103 	   2.1125	 0.01901 	   0.2399	 0.00000 	   0.2399	 0.00000 	  42.2500	 0.00872 	  42.2500	 0.00000 
	 423	  27.0357	 0.01543 	  27.0357	 0.01522 	  13.5178	 0.02740 	 423.5000	 0.00105 	 423.5000	 0.00103 	   2.1175	 0.01752 	   0.2443	 0.00000 	   0.2443	 0.00000 	  42.3500	 0.00839 	  42.3500	 0.00000 
	 424	  27.0995	 0.01542 	  27.0995	 0.01521 	  13.5498	 0.02708 	 424.5000	 0.00105 	 424.5000	 0.00103 	   2.1225	 0.01379 	   0.2489	 0.00000 	   0.2489	 0.00000 	  42.4500	 0.00867 	  42.4500	 0.00000 
	 425	  27.1633	 0.01541 	  27.1633	 0.01521 	  13.5817	 0.02676 	 425.5000	 0.00105 	 425.5000	 0.00103 	   2.1275	 0.01342 	   0.2535	 0.00000 	   0.2535	 0.00000 	  42.5500	 0.00803 	  42.5500	 0.00000 
	 426	  27.2272	 0.01540 	  27.2272	 0.01520 	  13.6136	 0.02644 	 426.5000	 0.00104 	 426.5000	 0.00102 	   2.1325	 0.01453 	   0.2582	 0.00000 	   0.2582	 0.00000 	  42.6500	 0.00865 	  42.6500	 0.00000 
	 427	  27.2910	 0.01539 	  27.2910	 0.01519 	  13.6455	 0.02613 	 427.5000	 0.00104 	 427.5000	 0.00102 	   2.1375	 0.01677 	   0.2630	 0.00000 	   0.2630	 0.00000 	  42.7500	 0.00730 	  42.7500	 0.00000 
	 428	  27.3549	 0.01538 	  27.3549	 0.01519 	  13.6774	 0.02582 	 428.5000	 0.00104 	 428.5000	 0.00102 	   2.1425	 0.01304 	   0.2679	 0.00000 	   0.2679	 0.00001 	  42.8500	 0.00833 	  42.8500	 0.00000 
	 429	  27.4187	 0.01537 	  27.4187	 0.01518 	  13.7093	 0.02552 	 429.5000	 0.00104 	 429.5000	 0.00102 	   2.1475	 0.01416 	   0.2729	 0.00000 	   0.2729	 0.00001 	  42.9500	 0.00799 	  42.9500	 0.00000 
	 430	  27.4825	 0.01536 	  27.4825	 0.01518 	  13.7413	 0.02521 	 430.5000	 0.00104 	 430.5000	 0.00102 	   2.1525	 0.01453 	   0.2780	 0.00000 	   0.2780	 0.00001 	  43.0500	 0.00826 	  43.0500	 0.00000 
	 431	  27.5464	 0.01535 	  27.5464	 0.01517 	  13.7732	 0.02491 	 431.5000	 0.00104 	 431.5000	 0.00102 	   2.1575	 0.01565 	   0.2831	 0.00000 	   0.2831	 0.00001 	  43.1500	 0.00885 	  43.1500	 0.00000 
	 432	  27.6102	 0.01534 	  27.6102	 0.01516 	  13.8051	 0.02462 	 432.5000	 0.00104 	 432.5000	 0.00101 	   2.1625	 0.01416 	   0.2884	 0.00000 	   0.2884	 0.00001 	  43.2500	 0.00826 	  43.2500	 0.00000 
	 433	  27.6740	 0.01533 	  27.6740	 0.01516 	  13.8370	 0.02432 	 433.5000	 0.00103 	 433.5000	 0.00101 	   2.1675	 0.01453 	   0.2938	 0.00000 	   0.2938	 0.00001 	  43.3500	 0.00894 	  43.3500	 0.00000 
	 434	  27.7379	 0.01533 	  27.7379	 0.01515 	  13.8689	 0.02403 	 434.5000	 0.00103 	 434.5000	 0.00101 	   2.1725	 0.01342 	   0.2992	 0.00000 	   0.2992	 0.00002 	  43.4500	 0.00837 	  43.4500	 0.00000 
	 435	  27.8017	 0.01532 	  27.8017	 0.01515 	  13.9009	 0.02375 	 435.5000	 0.00103 	 435.5000	 0.00101 	   2.1775	 0.01491 	   0.3048	 0.00000 	   0.3048	 0.00002 	  43.5500	 0.00766 	  43.5500	 0.00000 
	 436	  27.8656	 0.01531 	  27.8656	 0.01514 	  13.9328	 0.02346 	 436.5000	 0.00102 	 436.5000	 0.00101 	   2.1825	 0.01603 	   0.3105	 0.00000 	   0.3105	 0.00003 	  43.6500	 0.00796 	  43.6500	 0.00000 
	 437	  27.9294	 0.01530 	  27.9294	 0.01513 	  13.9647	 0.02318 	 437.5000	 0.00102 	 437.5000	 0.00101 	   2.1875	 0.01155 	   0.3162	 0.00000 	   0.3162	 0.00003 	  43.7500	 0.00730 	  43.7500	 0.00000 
	 438	  27.9932	 0.01529 	  27.9932	 0.01513 	  13.9966	 0.02290 	 438.5000	 0.00102 	 438.5000	 0.00101 	   2.1925	 0.01789 	   0.3221	 0.00000 	   0.3221	 0.00005 	  43.8500	 0.00753 	  43.8500	 0.00000 
	 439	  28.0571	 0.01528 	  28.0571	 0.01512 	  14.0285	 0.02263 	 439.5000	 0.00101 	 439.5000	 0.00101 	   2.1975	 0.01453 	   0.3281	 0.00000 	   0.3281	 0.00005 	  43.9500	 0.00764 	  43.9500	 0.00000 
	 440	  28.1209	 0.01527 	  28.1209	 0.01512 	  14.0605	 0.02236 	 440.5000	 0.00101 	 440.5000	 0.00101 	   2.2025	 0.01230 	   0.3342	 0.00000 	   0.3342	 0.00005 	  44.0500	 0.00708 	  44.0500	 0.00000 
	 441	  28.1848	 0.01526 	  28.1848	 0.01511 	  14.0924	 0.02209 	 441.5000	 0.00101 	 441.5000	 0.00101 	   2.2075	 0.01230 	   0.3404	 0.00000 	   0.3404	 0.00008 	  44.1500	 0.00723 	  44.1500	 0.00000 
	 442	  28.2486	 0.01525 	  28.2486	 0.01511 	  14.1243	 0.02182 	 442.5000	 0.00101 	 442.5000	 0.00101 	   2.2125	 0.01453 	   0.3467	 0.00000 	   0.3467	 0.00009 	  44.2500	 0.00796 	  44.2500	 0.00000 
	 443	  28.3124	 0.01525 	  28.3124	 0.01510 	  14.1562	 0.02156 	 443.5000	 0.00100 	 443.5000	 0.00101 	   2.2175	 0.01603 	   0.3532	 0.00000 	   0.3532	 0.00012 	  44.3500	 0.00760 	  44.3500	 0.00000 
	 444	  28.3763	 0.01524 	  28.3763	 0.01509 	  14.1881	 0.02130 	 444.5000	 0.00100 	 444.5000	 0.00101 	   2.2225	 0.01528 	   0.3597	 0.00000 	   0.3597	 0.00014 	  44.4500	 0.00809 	  44.4500	 0.00000 
	 445	  28.4401	 0.01523 	  28.4401	 0.01509 	  14.2201	 0.02104 	 445.5000	 0.00100 	 445.5000	 0.00101 	   2.2275	 0.01416 	   0.3664	 0.00000 	   0.3664	 0.00014 	  44.5500	 0.00764 	  44.5500	 0.00000 
	 446	  28.5040	 0.01522 	  28.5040	 0.01508 	  14.2520	 0.02079 	 446.5000	 0.00100 	 446.5000	 0.00101 	   2.2325	 0.01342 	   0.3733	 0.00000 	   0.3733	 0.00020 	  44.6500	 0.00701 	  44.6500	 0.00000 
	 447	  28.5678	 0.01521 	  28.5678	 0.01508 	  14.2839	 0.02053 	 447.5000	 0.00100 	 447.5000	 0.00101 	   2.2375	 0.01230 	   0.3802	 0.00000 	   0.3802	 0.00022 	  44.7500	 0.00719 	  44.7500	 0.00000 
	 448	  28.6316	 0.01520 	  28.6316	 0.01507 	  14.3158	 0.02028 	 448.5000	 0.00100 	 448.5000	 0.00101 	   2.2425	 0.01714 	   0.3873	 0.00000 	   0.3873	 0.00025 	  44.8500	 0.00803 	  44.8500	 0.00000 
	 449	  28.6955	 0.01519 	  28.6955	 0.01507 	  14.3477	 0.02004 	 449.5000	 0.00100 	 449.5000	 0.00101 	   2.2475	 0.01453 	   0.3945	 0.00000 	   0.3945	 0.00028 	  44.9500	 0.00779 	  44.9500	 0.00000 
	 450	  28.7593	 0.01519 	  28.7593	 0.01506 	  14.3797	 0.01979 	 450.5000	 0.00100 	 450.5000	 0.00102 	   2.2525	 0.01752 	   0.4018	 0.00000 	   0.4018	 0.00032 	  45.0500	 0.00865 	  45.0500	 0.00000 
	 451	  28.8231	 0.01518 	  28.8231	 0.01506 	  14.4116	 0.01955 	 451.5000	 0.00100 	 451.5000	 0.00102 	   2.2575	 0.01677 	   0.4093	 0.00000 	   0.4093	 0.00039 	  45.1500	 0.00712 	  45.1500	 0.00000 
	 452	  28.8870	 0.01517 	  28.8870	 0.01505 	  14.4435	 0.01932 	 452.5000	 0.00100 	 452.5000	 0.00102 	   2.2625	 0.01081 	   0.4169	 0.00000 	   0.4169	 0.00044 	  45.2500	 0.00840 	  45.2500	 0.00000 
	 453	  28.9508	 0.01516 	  28.9508	 0.01504 	  14.4754	 0.01908 	 453.5000	 0.00100 	 453.5000	 0.00102 	   2.2675	 0.01379 	   0.4246	 0.00000 	   0.4246	 0.00047 	  45.3500	 0.00788 	  45.3500	 0.00000 
	 454	  29.0147	 0.01515 	  29.0147	 0.01504 	  14.5073	 0.01885 	 454.5000	 0.00100 	 454.5000	 0.00102 	   2.2725	 0.01528 	   0.4325	 0.00000 	   0.4325	 0.00055 	  45.4500	 0.00796 	  45.4500	 0.00000 
	 455	  29.0785	 0.01514 	  29.0785	 0.01503 	  14.5392	 0.01862 	 455.5000	 0.00100 	 455.5000	 0.00102 	   2.2775	 0.01528 	   0.4406	 0.00000 	   0.4406	 0.00064 	  45.5500	 0.00749 	  45.5500	 0.00000 
	 456	  29.1423	 0.01514 	  29.1423	 0.01503 	  14.5712	 0.01839 	 456.5000	 0.00100 	 456.5000	 0.00102 	   2.2825	 0.01714 	   0.4487	 0.00000 	   0.4487	 0.00072 	  45.6500	 0.00824 	  45.6500	 0.00000 
	 457	  29.2062	 0.01513 	  29.2062	 0.01502 	  14.6031	 0.01817 	 457.5000	 0.00100 	 457.5000	 0.00102 	   2.2875	 0.01304 	   0.4571	 0.00000 	   0.4571	 0.00084 	  45.7500	 0.00853 	  45.7500	 0.00000 
	 458	  29.2700	 0.01512 	  29.2700	 0.01502 	  14.6350	 0.01794 	 458.5000	 0.00100 	 458.5000	 0.00102 	   2.2925	 0.01603 	   0.4656	 0.00000 	   0.4656	 0.00090 	  45.8500	 0.00721 	  45.8500	 0.00000 
	 459	  29.3339	 0.01511 	  29.3339	 0.01501 	  14.6669	 0.01772 	 459.5000	 0.00100 	 459.5000	 0.00102 	   2.2975	 0.01528 	   0.4742	 0.00000 	   0.4742	 0.00101 	  45.9500	 0.00744 	  45.9500	 0.00000 
	 460	  29.3977	 0.01510 	  29.3977	 0.01501 	  14.6988	 0.01751 	 460.5000	 0.00100 	 460.5000	 0.00102 	   2.3025	 0.01491 	   0.4831	 0.00000 	   0.4831	 0.00108 	  46.0500	 0.00770 	  46.0500	 0.00000 
	 461	  29.4615	 0.01510 	  29.4615	 0.01500 	  14.7308	 0.01729 	 461.5000	 0.00100 	 461.5000	 0.00102 	   2.3075	 0.01938 	   0.4920	 0.00000 	   0.4920	 0.00121 	  46.1500	 0.00730 	  46.1500	 0.00000 
	 462	  29.5254	 0.01509 	  29.5254	 0.01500 	  14.7627	 0.01708 	 462.5000	 0.00100 	 462.5000	 0.00102 	   2.3125	 0.01752 	   0.5012	 0.00000 	   0.5012	 0.00137 	  46.2500	 0.00704 	  46.2500	 0.00000 
	 463	  29.5892	 0.01508 	  29.5892	 0.01499 	  14.7946	 0.01687 	 463.5000	 0.00100 	 463.5000	 0.00102 	   2.3175	 0.01640 	   0.5105	 0.00000 	   0.5105	 0.00145 	  46.3500	 0.00671 	  46.3500	 0.00000 
	 464	  29.6530	 0.01507 	  29.6530	 0.01499 	  14.8265	 0.01666 	 464.5000	 0.00100 	 464.5000	 0.00102 	   2.3225	 0.00969 	   0.5200	 0.00000 	   0.5200	 0.00162 	  46.4500	 0.00801 	  46.4500	 0.00000 
	 465	  29.7169	 0.01506 	  29.7169	 0.01498 	  14.8584	 0.01646 	 465.5000	 0.00100 	 465.5000	 0.00102 	   2.3275	 0.01044 	   0.5297	 0.00000 	   0.5297	 0.00174 	  46.5500	 0.00757 	  46.5500	 0.00000 
	 466	  29.7807	 0.01506 	  29.7807	 0.01498 	  14.8904	 0.01625 	 466.5000	 0.00100 	 466.5000	 0.00102 	   2.3325	 0.01193 	   0.5395	 0.00000 	   0.5395	 0.00191 	  46.6500	 0.00796 	  46.6500	 0.00000 
	 467	  29.8446	 0.01505 	  29.8446	 0.01497 	  14.9223	 0.01605 	 467.5000	 0.00100 	 467.5000	 0.00102 	   2.3375	 0.01304 	   0.5495	 0.00000 	   0.5495	 0.00194 	  46.7500	 0.00719 	  46.7500	 0.00000 
	 468	  29.9084	 0.01504 	  29.9084	 0.01497 	  14.9542	 0.01586 	 468.5000	 0.00099 	 468.5000	 0.00102 	   2.3425	 0.01491 	   0.5598	 0.00000 	   0.5598	 0.00211 	  46.8500	 0.00783 	  46.8500	 0.00000 
	 469	  29.9722	 0.01503 	  29.9722	 0.01496 	  14.9861	 0.01566 	 469.5000	 0.00099 	 469.5000	 0.00102 	   2.3475	 0.01752 	   0.5702	 0.00000 	   0.5702	 0.00226 	  46.9500	 0.00736 	  46.9500	 0.00000 
	 470	  30.0361	 0.01503 	  30.0361	 0.01496 	  15.0180	 0.01547 	 470.5000	 0.00099 	 470.5000	 0.00102 	   2.3525	 0.01491 	   0.5808	 0.00001 	   0.5808	 0.00240 	  47.0500	 0.00706 	  47.0500	 0.00000 
	 471	  30.0999	 0.01502 	  30.0999	 0.01495 	  15.0500	 0.01528 	 471.5000	 0.00099 	 471.5000	 0.00102 	   2.3575	 0.01193 	   0.5916	 0.00000 	   0.5916	 0.00250 	  47.1500	 0.00667 	  47.1500	 0.00000 
	 472	  30.1638	 0.01501 	  30.1638	 0.01495 	  15.0819	 0.01509 	 472.5000	 0.00098 	 472.5000	 0.00102 	   2.3625	 0.01230 	   0.6026	 0.00001 	   0.6026	 0.00260 	  47.2500	 0.00751 	  47.2500	 0.00000 
	 473	  30.2276	 0.01500 	  30.2276	 0.01494 	  15.1138	 0.01490 	 473.5000	 0.00098 	 473.5000	 0.00102 	   2.3675	 0.01304 	   0.6138	 0.00001 	   0.6138	 0.00275 	  47.3500	 0.00675 	  47.3500	 0.00000 
	 474	  30.2914	 0.01500 	  30.2914	 0.01494 	  15.1457	 0.01472 	 474.5000	 0.00098 	 474.5000	 0.00102 	   2.3725	 0.01528 	   0.6252	 0.00001 	   0.6252	 0.00271 	  47.4500	 0.00669 	  47.4500	 0.00000 
	 475	  30.3553	 0.01499 	  30.3553	 0.01493 	  15.1776	 0.01454 	 475.5000	 0.00098 	 475.5000	 0.00102 	   2.3775	 0.01714 	   0.6368	 0.00001 	   0.6368	 0.00280 	  47.5500	 0.00706 	  47.5500	 0.00000 
	 476	  30.4191	 0.01498 	  30.4191	 0.01493 	  15.2096	 0.01436 	 476.5000	 0.00097 	 476.5000	 0.00102 	   2.3825	 0.01304 	   0.6486	 0.00002 	   0.6486	 0.00288 	  47.6500	 0.00667 	  47.6500	 0.00000 
	 477	  30.4829	 0.01497 	  30.4829	 0.01492 	  15.2415	 0.01418 	 477.5000	 0.00097 	 477.5000	 0.00102 	   2.3875	 0.01453 	   0.6607	 0.00002 	   0.6607	 0.00290 	  47.7500	 0.00801 	  47.7500	 0.00000 
	 478	  30.5468	 0.01497 	  30.5468	 0.01492 	  15.2734	 0.01400 	 478.5000	 0.00097 	 478.5000	 0.00102 	   2.3925	 0.01081 	   0.6730	 0.00003 	   0.6730	 0.00292 	  47.8500	 0.00654 	  47.8500	 0.00000 
	 479	  30.6106	 0.01496 	  30.6106	 0.01491 	  15.3053	 0.01383 	 479.5000	 0.00097 	 479.5000	 0.00102 	   2.3975	 0.01603 	   0.6855	 0.00002 	   0.6855	 0.00293 	  47.9500	 0.00688 	  47.9500	 0.00000 
	 480	  30.6745	 0.01495 	  30.6745	 0.01491 	  15.3372	 0.01366 	 480.5000	 0.00097 	 480.5000	 0.00102 	   2.4025	 0.01416 	   0.6982	 0.00004 	   0.6982	 0.00298 	  48.0500	 0.00706 	  48.0500	 0.00000 
	 481	  30.7383	 0.01494 	  30.7383	 0.01490 	  15.3692	 0.01349 	 481.5000	 0.00096 	 481.5000	 0.00102 	   2.4075	 0.01006 	   0.7112	 0.00004 	   0.7112	 0.00299 	  48.1500	 0.00708 	  48.1500	 0.00000 
	 482	  30.8021	 0.01494 	  30.8021	 0.01490 	  15.4011	 0.01332 	 482.5000	 0.00096 	 482.5000	 0.00102 	   2.4125	 0.01230 	   0.7244	 0.00005 	   0.7244	 0.00293 	  48.2500	 0.00727 	  48.2500	 0.00000 
	 483	  30.8660	 0.01493 	  30.8660	 0.01489 	  15.4330	 0.01316 	 483.5000	 0.00096 	 483.5000	 0.00102 	   2.4175	 0.01416 	   0.7379	 0.00007 	   0.7379	 0.00284 	  48.3500	 0.00712 	  48.3500	 0.00000 
	 484	  30.9298	 0.01492 	  30.9298	 0.01489 	  15.4649	 0.01299 	 484.5000	 0.00096 	 484.5000	 0.00101 	   2.4225	 0.01491 	   0.7516	 0.00007 	   0.7516	 0.00273 	  48.4500	 0.00628 	  48.4500	 0.00000 
	 485	  30.9937	 0.01492 	  30.9937	 0.01489 	  15.4968	 0.01283 	 485.5000	 0.00096 	 485.5000	 0.00101 	   2.4275	 0.00708 	   0.7656	 0.00009 	   0.7656	 0.00267 	  48.5500	 0.00766 	  48.5500	 0.00000 
	 486	  31.0575	 0.01491 	  31.0575	 0.01488 	  15.5287	 0.01267 	 486.5000	 0.00096 	 486.5000	 0.00101 	   2.4325	 0.00969 	   0.7798	 0.00011 	   0.7798	 0.00256 	  48.6500	 0.00581 	  48.6500	 0.00000 
	 487	  31.1213	 0.01490 	  31.1213	 0.01488 	  15.5607	 0.01252 	 487.5000	 0.00096 	 487.5000	 0.00101 	   2.4375	 0.01118 	   0.7943	 0.00014 	   0.7943	 0.00246 	  48.7500	 0.00634 	  48.7500	 0.00000 
	 488	  31.1852	 0.01489 	  31.1852	 0.01487 	  15.5926	 0.01236 	 488.5000	 0.00096 	 488.5000	 0.00101 	   2.4425	 0.01565 	   0.8091	 0.00015 	   0.8091	 0.00237 	  48.8500	 0.00675 	  48.8500	 0.00000 
	 489	  31.2490	 0.01489 	  31.2490	 0.01487 	  15.6245	 0.01221 	 489.5000	 0.00096 	 489.5000	 0.00101 	   2.4475	 0.01603 	   0.8241	 0.00020 	   0.8241	 0.00222 	  48.9500	 0.00673 	  48.9500	 0.00000 
	 490	  31.3129	 0.01488 	  31.3129	 0.01486 	  15.6564	 0.01206 	 490.5000	 0.00096 	 490.5000	 0.00101 	   2.4525	 0.01528 	   0.8395	 0.00022 	   0.8395	 0.00208 	  49.0500	 0.00652 	  49.0500	 0.00000 
	 491	  31.3767	 0.01487 	  31.3767	 0.01486 	  15.6883	 0.01191 	 491.5000	 0.00095 	 491.5000	 0.00100 	   2.4575	 0.01603 	   0.8551	 0.00027 	   0.8551	 0.00198 	  49.1500	 0.00688 	  49.1500	 0.00000 
	 492	  31.4405	 0.01487 	  31.4405	 0.01485 	  15.7203	 0.01176 	 492.5000	 0.00095 	 492.5000	 0.00100 	   2.4625	 0.01267 	   0.8710	 0.00032 	   0.8710	 0.00183 	  49.2500	 0.00637 	  49.2500	 0.00000 
	 493	  31.5044	 0.01486 	  31.5044	 0.01485 	  15.7522	 0.01161 	 493.5000	 0.00095 	 493.5000	 0.00100 	   2.4675	 0.01342 	   0.8872	 0.00038 	   0.8872	 0.00170 	  49.3500	 0.00647 	  49.3500	 0.00000 
	 494	  31.5682	 0.01485 	  31.5682	 0.01485 	  15.7841	 0.01147 	 494.5000	 0.00095 	 494.5000	 0.00100 	   2.4725	 0.01006 	   0.9036	 0.00043 	   0.9036	 0.00154 	  49.4500	 0.00673 	  49.4500	 0.00000 
	 495	  31.6320	 0.01485 	  31.6320	 0.01484 	  15.8160	 0.01133 	 495.5000	 0.00095 	 495.5000	 0.00100 	   2.4775	 0.01379 	   0.9204	 0.00052 	   0.9204	 0.00139 	  49.5500	 0.00630 	  49.5500	 0.00000 
	 496	  31.6959	 0.01484 	  31.6959	 0.01484 	  15.8479	 0.01119 	 496.5000	 0.00095 	 496.5000	 0.00100 	   2.4825	 0.01528 	   0.9376	 0.00056 	   0.9376	 0.00129 	  49.6500	 0.00686 	  49.6500	 0.00000 
	 497	  31.7597	 0.01483 	  31.7597	 0.01483 	  15.8799	 0.01105 	 497.5000	 0.00095 	 497.5000	 0.00100 	   2.4875	 0.01230 	   0.9550	 0.00065 	   0.9550	 0.00118 	  49.7500	 0.00699 	  49.7500	 0.00000 
	 498	  31.8236	 0.01483 	  31.8236	 0.01483 	  15.9118	 0.01091 	 498.5000	 0.00094 	 498.5000	 0.00099 	   2.4925	 0.01267 	   0.9727	 0.00076 	   0.9727	 0.00106 	  49.8500	 0.00667 	  49.8500	 0.00000 
	 499	  31.8874	 0.01482 	  31.8874	 0.01482 	  15.9437	 0.01078 	 499.5000	 0.00094 	 499.5000	 0.00099 	   2.4975	 0.01453 	   0.9908	 0.00086 	   0.9908	 0.00096 	  49.9500	 0.00568 	  49.9500	 0.00000 
	 500	  31.9512	 0.01481 	  31.9512	 0.01482 	  15.9756	 0.01064 	 500.5000	 0.00094 	 500.5000	 0.00099 	   2.5025	 0.01267 	   1.0093	 0.00096 	   1.0093	 0.00086 	  50.0500	 0.00643 	  50.0500	 0.00000 
	 501	  32.0151	 0.01481 	  32.0151	 0.01481 	  16.0075	 0.01051 	 501.5000	 0.00094 	 501.5000	 0.00099 	   2.5075	 0.01603 	   1.0280	 0.00106 	   1.0280	 0.00076 	  50.1500	 0.00714 	  50.1500	 0.00000 
	 502	  32.0789	 0.01480 	  32.0789	 0.01481 	  16.0395	 0.01038 	 502.5000	 0.00094 	 502.5000	 0.00099 	   2.5125	 0.01491 	   1.0471	 0.00118 	   1.0471	 0.00065 	  50.2500	 0.00583 	  50.2500	 0.00000 
	 503	  32.1428	 0.01479 	  32.1428	 0.01481 	  16.0714	 0.01025 	 503.5000	 0.00094 	 503.5000	 0.00099 	   2.5175	 0.01155 	   1.0666	 0.00129 	   1.0666	 0.00056 	  50.3500	 0.00566 	  50.3500	 0.00000 
	 504	  32.2066	 0.01479 	  32.2066	 0.01480 	  16.1033	 0.01013 	 504.5000	 0.00094 	 504.5000	 0.00099 	   2.5225	 0.01230 	   1.0864	 0.00139 	   1.0864	 0.00052 	  50.4500	 0.00626 	  50.4500	 0.00000 
	 505	  32.2704	 0.01478 	  32.2704	 0.01480 	  16.1352	 0.01000 	 505.5000	 0.00094 	 505.5000	 0.00099 	   2.5275	 0.01267 	   1.1066	 0.00154 	   1.1066	 0.00043 	  50.5500	 0.00723 	  50.5500	 0.00000 
	 506	  32.3343	 0.01477 	  32.3343	 0.01479 	  16.1671	 0.00988 	 506.5000	 0.00094 	 506.5000	 0.00099 	   2.5325	 0.01491 	   1.1272	 0.00170 	   1.1272	 0.00038 	  50.6500	 0.00695 	  50.6500	 0.00000 
	 507	  32.3981	 0.01477 	  32.3981	 0.01479 	  16.1991	 0.00976 	 507.5000	 0.00094 	 507.5000	 0.00099 	   2.5375	 0.01044 	   1.1482	 0.00183 	   1.1482	 0.00032 	  50.7500	 0.00719 	  50.7500	 0.00000 
	 508	  32.4619	 0.01476 	  32.4619	 0.01479 	  16.2310	 0.00963 	 508.5000	 0.00094 	 508.5000	 0.00098 	   2.5425	 0.01304 	   1.1695	 0.00198 	   1.1695	 0.00027 	  50.8500	 0.00652 	  50.8500	 0.00000 
	 509	  32.5258	 0.01476 	  32.5258	 0.01478 	  16.2629	 0.00952 	 509.5000	 0.00094 	 509.5000	 0.00098 	   2.5475	 0.01267 	   1.1912	 0.00208 	   1.1912	 0.00022 	  50.9500	 0.00632 	  50.9500	 0.00000 
	 510	  32.5896	 0.01475 	  32.5896	 0.01478 	  16.2948	 0.00940 	 510.5000	 0.00094 	 510.5000	 0.00098 	   2.5525	 0.01230 	   1.2134	 0.00222 	   1.2134	 0.00020 	  51.0500	 0.00548 	  51.0500	 0.00000 
	 511	  32.6535	 0.01474 	  32.6535	 0.01477 	  16.3267	 0.00928 	 511.5000	 0.00094 	 511.5000	 0.00098 	   2.5575	 0.01379 	   1.2359	 0.00237 	   1.2359	 0.00015 	  51.1500	 0.00613 	  51.1500	 0.00000 
	 512	  32.7173	 0.01474 	  32.7173	 0.01477 	  16.3587	 0.00917 	 512.5000	 0.00094 	 512.5000	 0.00098 	   2.5625	 0.01267 	   1.2589	 0.00246 	   1.2589	 0.00014 	  51.2500	 0.00570 	  51.2500	 0.00000 
	 513	  32.7811	 0.01473 	  32.7811	 0.01477 	  16.3906	 0.00905 	 513.5000	 0.00094 	 513.5000	 0.00098 	   2.5675	 0.01230 	   1.2823	 0.00256 	   1.2823	 0.00011 	  51.3500	 0.00535 	  51.3500	 0.00000 
	 514	  32.8450	 0.01472 	  32.8450	 0.01476 	  16.4225	 0.00894 	 514.5000	 0.00094 	 514.5000	 0.00098 	   2.5725	 0.01044 	   1.3062	 0.00267 	   1.3062	 0.00009 	  51.4500	 0.00576 	  51.4500	 0.00000 
	 515	  32.9088	 0.01472 	  32.9088	 0.01476 	  16.4544	 0.00883 	 515.5000	 0.00094 	 515.5000	 0.00098 	   2.5775	 0.01342 	   1.3305	 0.00273 	   1.3305	 0.00007 	  51.5500	 0.00602 	  51.5500	 0.00000 
	 516	  32.9727	 0.01471 	  32.9727	 0.01475 	  16.4863	 0.00872 	 516.5000	 0.00094 	 516.5000	 0.00098 	   2.5825	 0.01044 	   1.3552	 0.00284 	   1.3552	 0.00007 	  51.6500	 0.00587 	  51.6500	 0.00000 
	 517	  33.0365	 0.01471 	  33.0365	 0.01475 	  16.5182	 0.00862 	 517.5000	 0.00094 	 517.5000	 0.00098 	   2.5875	 0.00969 	   1.3804	 0.00293 	   1.3804	 0.00005 	  51.7500	 0.00581 	  51.7500	 0.00000 
	 518	  33.1003	 0.01470 	  33.1003	 0.01475 	  16.5502	 0.00851 	 518.5000	 0.00094 	 518.5000	 0.00098 	   2.5925	 0.01528 	   1.4060	 0.00299 	   1.4060	 0.00004 	  51.8500	 0.00604 	  51.8500	 0.00000 
	 519	  33.1642	 0.01469 	  33.1642	 0.01474 	  16.5821	 0.00841 	 519.5000	 0.00094 	 519.5000	 0.00098 	   2.5975	 0.01193 	   1.4322	 0.00298 	   1.4322	 0.00004 	  51.9500	 0.00591 	  51.9500	 0.00000 
	 520	  33.2280	 0.01469 	  33.2280	 0.01474 	  16.6140	 0.00830 	 520.5000	 0.00094 	 520.5000	 0.00098 	   2.6025	 0.01416 	   1.4588	 0.00293 	   1.4588	 0.00002 	  52.0500	 0.00637 	  52.0500	 0.00000 
	 521	  33.2918	 0.01468 	  33.2918	 0.01473 	  16.6459	 0.00820 	 521.5000	 0.00094 	 521.5000	 0.00098 	   2.6075	 0.01193 	   1.4859	 0.00292 	   1.4859	 0.00003 	  52.1500	 0.00617 	  52.1500	 0.00000 
	 522	  33.3557	 0.01468 	  33.3557	 0.01473 	  16.6778	 0.00810 	 522.5000	 0.00093 	 522.5000	 0.00097 	   2.6125	 0.01230 	   1.5136	 0.00290 	   1.5136	 0.00002 	  52.2500	 0.00658 	  52.2500	 0.00000 
	 523	  33.4195	 0.01467 	  33.4195	 0.01473 	  16.7098	 0.00800 	 523.5000	 0.00093 	 523.5000	 0.00097 	   2.6175	 0.01379 	   1.5417	 0.00288 	   1.5417	 0.00002 	  52.3500	 0.00637 	  52.3500	 0.00000 
	 524	  33.4834	 0.01466 	  33.4834	 0.01472 	  16.7417	 0.00790 	 524.5000	 0.00093 	 524.5000	 0.00097 	   2.6225	 0.01118 	   1.5704	 0.00280 	   1.5704	 0.00001 	  52.4500	 0.00635 	  52.4500	 0.00000 
	 525	  33.5472	 0.01466 	  33.5472	 0.01472 	  16.7736	 0.00781 	 525.5000	 0.00093 	 525.5000	 0.00097 	   2.6275	 0.01193 	   1.5996	 0.00271 	   1.5996	 0.00001 	  52.5500	 0.00587 	  52.5500	 0.00000 
	 526	  33.6110	 0.01465 	  33.6110	 0.01471 	  16.8055	 0.00771 	 526.5000	 0.00093 	 526.5000	 0.00097 	   2.6325	 0.01006 	   1.6293	 0.00275 	   1.6293	 0.00001 	  52.6500	 0.00540 	  52.6500	 0.00000 
	 527	  33.6749	 0.01465 	  33.6749	 0.01471 	  16.8374	 0.00762 	 527.5000	 0.00092 	 527.5000	 0.00097 	   2.6375	 0.01081 	   1.6596	 0.00260 	   1.6596	 0.00001 	  52.7500	 0.00654 	  52.7500	 0.00000 
	 528	  33.7387	 0.01464 	  33.7387	 0.01471 	  16.8694	 0.00752 	 528.5000	 0.00092 	 528.5000	 0.00097 	   2.6425	 0.01118 	   1.6904	 0.00250 	   1.6904	 0.00000 	  52.8500	 0.00546 	  52.8500	 0.00000 
	 529	  33.8026	 0.01464 	  33.8026	 0.01470 	  16.9013	 0.00743 	 529.5000	 0.00092 	 529.5000	 0.00096 	   2.6475	 0.01342 	   1.7219	 0.00240 	   1.7219	 0.00001 	  52.9500	 0.00546 	  52.9500	 0.00000 
	 530	  33.8664	 0.01463 	  33.8664	 0.01470 	  16.9332	 0.00734 	 530.5000	 0.00091 	 530.5000	 0.00096 	   2.6525	 0.01416 	   1.7539	 0.00226 	   1.7539	 0.00000 	  53.0500	 0.00572 	  53.0500	 0.00000 
	 531	  33.9302	 0.01462 	  33.9302	 0.01470 	  16.9651	 0.00725 	 531.5000	 0.00091 	 531.5000	 0.00096 	   2.6575	 0.01714 	   1.7865	 0.00211 	   1.7865	 0.00000 	  53.1500	 0.00594 	  53.1500	 0.00000 
	 532	  33.9941	 0.01462 	  33.9941	 0.01469 	  16.9970	 0.00716 	 532.5000	 0.00091 	 532.5000	 0.00096 	   2.6625	 0.01342 	   1.8197	 0.00194 	   1.8197	 0.00000 	  53.2500	 0.00557 	  53.2500	 0.00000 
	 533	  34.0579	 0.01461 	  34.0579	 0.01469 	  17.0290	 0.00708 	 533.5000	 0.00090 	 533.5000	 0.00096 	   2.6675	 0.01230 	   1.8535	 0.00191 	   1.8535	 0.00000 	  53.3500	 0.00548 	  53.3500	 0.00000 
	 534	  34.1218	 0.01461 	  34.1218	 0.01468 	  17.0609	 0.00699 	 534.5000	 0.00090 	 534.5000	 0.00096 	   2.6725	 0.01267 	   1.8880	 0.00174 	   1.8880	 0.00000 	  53.4500	 0.00559 	  53.4500	 0.00000 
	 535	  34.1856	 0.01460 	  34.1856	 0.01468 	  17.0928	 0.00691 	 535.5000	 0.00090 	 535.5000	 0.00096 	   2.6775	 0.01342 	   1.9231	 0.00162 	   1.9231	 0.00000 	  53.5500	 0.00505 	  53.5500	 0.00000 
	 536	  34.2494	 0.01460 	  34.2494	 0.01468 	  17.1247	 0.00682 	 536.5000	 0.00090 	 536.5000	 0.00095 	   2.6825	 0.01081 	   1.9588	 0.00145 	   1.9588	 0.00000 	  53.6500	 0.00632 	  53.6500	 0.00000 
	 537	  34.3133	 0.01459 	  34.3133	 0.01467 	  17.1566	 0.00674 	 537.5000	 0.00089 	 537.5000	 0.00095 	   2.6875	 0.01491 	   1.9953	 0.00137 	   1.9953	 0.00000 	  53.7500	 0.00563 	  53.7500	 0.00000 
	 538	  34.3771	 0.01458 	  34.3771	 0.01467 	  17.1886	 0.00666 	 538.5000	 0.00089 	 538.5000	 0.00095 	   2.6925	 0.01267 	   2.0324	 0.00121 	   2.0324	 0.00000 	  53.8500	 0.00637 	  53.8500	 0.00000 
	 539	  34.4409	 0.01458 	  34.4409	 0.01467 	  17.2205	 0.00658 	 539.5000	 0.00089 	 539.5000	 0.00095 	   2.6975	 0.01081 	   2.0701	 0.00108 	   2.0701	 0.00000 	  53.9500	 0.00566 	  53.9500	 0.00000 
	 540	  34.5048	 0.01457 	  34.5048	 0.01466 	  17.2524	 0.00650 	 540.5000	 0.00089 	 540.5000	 0.00095 	   2.7025	 0.00596 	   2.1086	 0.00101 	   2.1086	 0.00000 	  54.0500	 0.00580 	  54.0500	 0.00000 
	 541	  34.5686	 0.01457 	  34.5686	 0.01466 	  17.2843	 0.00642 	 541.5000	 0.00089 	 541.5000	 0.00095 	   2.7075	 0.01267 	   2.1478	 0.00090 	   2.1478	 0.00000 	  54.1500	 0.00578 	  54.1500	 0.00000 
	 542	  34.6325	 0.01456 	  34.6325	 0.01466 	  17.3162	 0.00634 	 542.5000	 0.00089 	 542.5000	 0.00095 	   2.7125	 0.01416 	   2.1878	 0.00084 	   2.1878	 0.00000 	  54.2500	 0.00550 	  54.2500	 0.00000 
	 543	  34.6963	 0.01456 	  34.6963	 0.01465 	  17.3481	 0.00627 	 543.5000	 0.00089 	 543.5000	 0.00095 	   2.7175	 0.00969 	   2.2284	 0.00072 	   2.2284	 0.00000 	  54.3500	 0.00520 	  54.3500	 0.00000 
	 544	  34.7601	 0.01455 	  34.7601	 0.01465 	  17.3801	 0.00619 	 544.5000	 0.00088 	 544.5000	 0.00095 	   2.7225	 0.01565 	   2.2699	 0.00064 	   2.2699	 0.00000 	  54.4500	 0.00512 	  54.4500	 0.00000 
	 545	  34.8240	 0.01455 	  34.8240	 0.01464 	  17.4120	 0.00612 	 545.5000	 0.00088 	 545.5000	 0.00095 	   2.7275	 0.01081 	   2.3121	 0.00055 	   2.3121	 0.00000 	  54.5500	 0.00622 	  54.5500	 0.00000 
	 546	  34.8878	 0.01454 	  34.8878	 0.01464 	  17.4439	 0.00604 	 546.5000	 0.00088 	 546.5000	 0.00094 	   2.7325	 0.01118 	   2.3550	 0.00047 	   2.3550	 0.00000 	  54.6500	 0.00665 	  54.6500	 0.00000 
	 547	  34.9517	 0.01454 	  34.9517	 0.01464 	  17.4758	 0.00597 	 547.5000	 0.00088 	 547.5000	 0.00094 	   2.7375	 0.01044 	   2.3988	 0.00044 	   2.3988	 0.00000 	  54.7500	 0.00498 	  54.7500	 0.00000 
	 548	  35.0155	 0.01453 	  35.0155	 0.01463 	  17.5077	 0.00590 	 548.5000	 0.00088 	 548.5000	 0.00094 	   2.7425	 0.01304 	   2.4434	 0.00039 	   2.4434	 0.00000 	  54.8500	 0.00548 	  54.8500	 0.00000 
	 549	  35.0793	 0.01453 	  35.0793	 0.01463 	  17.5397	 0.00583 	 549.5000	 0.00088 	 549.5000	 0.00094 	   2.7475	 0.01416 	   2.4889	 0.00032 	   2.4889	 0.00000 	  54.9500	 0.00611 	  54.9500	 0.00000 
	 550	  35.1432	 0.01452 	  35.1432	 0.01463 	  17.5716	 0.00576 	 550.5000	 0.00088 	 550.5000	 0.00094 	   2.7525	 0.01044 	   2.5351	 0.00028 	   2.5351	 0.00000 	  55.0500	 0.00598 	  55.0500	 0.00000 
	 551	  35.2070	 0.01451 	  35.2070	 0.01462 	  17.6035	 0.00569 	 551.5000	 0.00088 	 551.5000	 0.00094 	   2.7575	 0.01155 	   2.5823	 0.00025 	   2.5823	 0.00000 	  55.1500	 0.00617 	  55.1500	 0.00000 
	 552	  35.2708	 0.01451 	  35.2708	 0.01462 	  17.6354	 0.00562 	 552.5000	 0.00088 	 552.5000	 0.00094 	   2.7625	 0.01714 	   2.6303	 0.00022 	   2.6303	 0.00000 	  55.2500	 0.00514 	  55.2500	 0.00000 
	 553	  35.3347	 0.01450 	  35.3347	 0.01462 	  17.6673	 0.00556 	 553.5000	 0.00088 	 553.5000	 0.00094 	   2.7675	 0.01342 	   2.6792	 0.00020 	   2.6792	 0.00000 	  55.3500	 0.00525 	  55.3500	 0.00000 
	 554	  35.3985	 0.01450 	  35.3985	 0.01461 	  17.6993	 0.00549 	 554.5000	 0.00087 	 554.5000	 0.00093 	   2.7725	 0.01491 	   2.7290	 0.00014 	   2.7290	 0.00000 	  55.4500	 0.00490 	  55.4500	 0.00000 
	 555	  35.4624	 0.01449 	  35.4624	 0.01461 	  17.7312	 0.00543 	 555.5000	 0.00087 	 555.5000	 0.00093 	   2.7775	 0.01528 	   2.7797	 0.00014 	   2.7797	 0.00000 	  55.5500	 0.00574 	  55.5500	 0.00000 
	 556	  35.5262	 0.01449 	  35.5262	 0.01461 	  17.7631	 0.00536 	 556.5000	 0.00087 	 556.5000	 0.00093 	   2.7825	 0.01491 	   2.8314	 0.00012 	   2.8314	 0.00000 	  55.6500	 0.00550 	  55.6500	 0.00000 
	 557	  35.5900	 0.01448 	  35.5900	 0.01460 	  17.7950	 0.00530 	 557.5000	 0.00087 	 557.5000	 0.00093 	   2.7875	 0.01081 	   2.8840	 0.00009 	   2.8840	 0.00000 	  55.7500	 0.00540 	  55.7500	 0.00000 
	 558	  35.6539	 0.01448 	  35.6539	 0.01460 	  17.8269	 0.00524 	 558.5000	 0.00087 	 558.5000	 0.00093 	   2.7925	 0.01193 	   2.9376	 0.00008 	   2.9376	 0.00000 	  55.8500	 0.00477 	  55.8500	 0.00000 
	 559	  35.7177	 0.01447 	  35.7177	 0.01460 	  17.8589	 0.00518 	 559.5000	 0.00087 	 559.5000	 0.00093 	   2.7975	 0.01081 	   2.9923	 0.00005 	   2.9923	 0.00000 	  55.9500	 0.00522 	  55.9500	 0.00000 
	 560	  35.7816	 0.01447 	  35.7816	 0.01459 	  17.8908	 0.00511 	 560.5000	 0.00087 	 560.5000	 0.00093 	   2.8025	 0.01155 	   3.0479	 0.00005 	   3.0479	 0.00000 	  56.0500	 0.00535 	  56.0500	 0.00000 
	 561	  35.8454	 0.01446 	  35.8454	 0.01459 	  17.9227	 0.00505 	 561.5000	 0.00087 	 561.5000	 0.00093 	   2.8075	 0.00783 	   3.1046	 0.00005 	   3.1046	 0.00000 	  56.1500	 0.00648 	  56.1500	 0.00000 
	 562	  35.9092	 0.01446 	  35.9092	 0.01459 	  17.9546	 0.00500 	 562.5000	 0.00086 	 562.5000	 0.00092 	   2.8125	 0.01193 	   3.1623	 0.00003 	   3.1623	 0.00000 	  56.2500	 0.00507 	  56.2500	 0.00000 
	 563	  35.9731	 0.01445 	  35.9731	 0.01458 	  17.9865	 0.00494 	 563.5000	 0.00086 	 563.5000	 0.00092 	   2.8175	 0.01044 	   3.2211	 0.00003 	   3.2211	 0.00000 	  56.3500	 0.00529 	  56.3500	 0.00000 
	 564	  36.0369	 0.01445 	  36.0369	 0.01458 	  18.0185	 0.00488 	 564.5000	 0.00086 	 564.5000	 0.00092 	   2.8225	 0.01267 	   3.2810	 0.00002 	   3.2810	 0.00000 	  56.4500	 0.00546 	  56.4500	 0.00000 
	 565	  36.1007	 0.01444 	  36.1007	 0.01458 	  18.0504	 0.00482 	 565.5000	 0.00086 	 565.5000	 0.00092 	   2.8275	 0.01379 	   3.3420	 0.00002 	   3.3420	 0.00000 	  56.5500	 0.00578 	  56.5500	 0.00000 
	 566	  36.1646	 0.01444 	  36.1646	 0.01457 	  18.0823	 0.00477 	 566.5000	 0.00086 	 566.5000	 0.00092 	   2.8325	 0.01081 	   3.4041	 0.00001 	   3.4041	 0.00000 	  56.6500	 0.00512 	  56.6500	 0.00000 
	 567	  36.2284	 0.01443 	  36.2284	 0.01457 	  18.1142	 0.00471 	 567.5000	 0.00086 	 567.5000	 0.00092 	   2.8375	 0.01230 	   3.4674	 0.00001 	   3.4674	 0.00000 	  56.7500	 0.00563 	  56.7500	 0.00000 
	 568	  36.2923	 0.01443 	  36.2923	 0.01457 	  18.1461	 0.00466 	 568.5000	 0.00086 	 568.5000	 0.00092 	   2.8425	 0.01379 	   3.5318	 0.00001 	   3.5318	 0.00000 	  56.8500	 0.00499 	  56.8500	 0.00000 
	 569	  36.3561	 0.01442 	  36.3561	 0.01456 	  18.1781	 0.00460 	 569.5000	 0.00085 	 569.5000	 0.00092 	   2.8475	 0.01230 	   3.5975	 0.00001 	   3.5975	 0.00000 	  56.9500	 0.00512 	  56.9500	 0.00000 
	 570	  36.4199	 0.01442 	  36.4199	 0.01456 	  18.2100	 0.00455 	 570.5000	 0.00085 	 570.5000	 0.00092 	   2.8525	 0.01193 	   3.6644	 0.00001 	   3.6644	 0.00000 	  57.0500	 0.00419 	  57.0500	 0.00000 
	 571	  36.4838	 0.01441 	  36.4838	 0.01456 	  18.2419	 0.00450 	 571.5000	 0.00085 	 571.5000	 0.00092 	   2.8575	 0.01044 	   3.7325	 0.00001 	   3.7325	 0.00000 	  57.1500	 0.00440 	  57.1500	 0.00000 
	 572	  36.5476	 0.01441 	  36.5476	 0.01455 	  18.2738	 0.00445 	 572.5000	 0.00085 	 572.5000	 0.00091 	   2.8625	 0.01416 	   3.8019	 0.00000 	   3.8019	 0.00000 	  57.2500	 0.00503 	  57.2500	 0.00000 
	 573	  36.6115	 0.01441 	  36.6115	 0.01455 	  18.3057	 0.00439 	 573.5000	 0.00085 	 573.5000	 0.00091 	   2.8675	 0.01118 	   3.8726	 0.00000 	   3.8726	 0.00000 	  57.3500	 0.00471 	  57.3500	 0.00000 
	 574	  36.6753	 0.01440 	  36.6753	 0.01455 	  18.3376	 0.00434 	 574.5000	 0.00085 	 574.5000	 0.00091 	   2.8725	 0.00894 	   3.9446	 0.00000 	   3.9446	 0.00000 	  57.4500	 0.00544 	  57.4500	 0.00000 
	 575	  36.7391	 0.01440 	  36.7391	 0.01455 	  18.3696	 0.00429 	 575.5000	 0.00084 	 575.5000	 0.00091 	   2.8775	 0.01230 	   4.0179	 0.00000 	   4.0179	 0.00000 	  57.5500	 0.00471 	  57.5500	 0.00000 
	 576	  36.8030	 0.01439 	  36.8030	 0.01454 	  18.4015	 0.00425 	 576.5000	 0.00084 	 576.5000	 0.00091 	   2.8825	 0.01342 	   4.0926	 0.00000 	   4.0926	 0.00000 	  57.6500	 0.00514 	  57.6500	 0.00000 
	 577	  36.8668	 0.01439 	  36.8668	 0.01454 	  18.4334	 0.00420 	 577.5000	 0.00084 	 577.5000	 0.00091 	   2.8875	 0.01230 	   4.1687	 0.00000 	   4.1687	 0.00000 	  57.7500	 0.00533 	  57.7500	 0.00000 
	 578	  36.9307	 0.01438 	  36.9307	 0.01454 	  18.4653	 0.00415 	 578.5000	 0.00084 	 578.5000	 0.00091 	   2.8925	 0.01118 	   4.2462	 0.00000 	   4.2462	 0.00000 	  57.8500	 0.00559 	  57.8500	 0.00000 
	 579	  36.9945	 0.01438 	  36.9945	 0.01453 	  18.4972	 0.00410 	 579.5000	 0.00084 	 579.5000	 0.00091 	   2.8975	 0.01155 	   4.3251	 0.00000 	   4.3251	 0.00000 	  57.9500	 0.00542 	  57.9500	 0.00000 
	 580	  37.0583	 0.01437 	  37.0583	 0.01453 	  18.5292	 0.00406 	 580.5000	 0.00084 	 580.5000	 0.00091 	   2.9025	 0.00857 	   4.4055	 0.00000 	   4.4055	 0.00000 	  58.0500	 0.00462 	  58.0500	 0.00000 
	 581	  37.1222	 0.01437 	  37.1222	 0.01453 	  18.5611	 0.00401 	 581.5000	 0.00084 	 581.5000	 0.00091 	   2.9075	 0.01416 	   4.4875	 0.00000 	   4.4875	 0.00000 	  58.1500	 0.00382 	  58.1500	 0.00000 
	 582	  37.1860	 0.01436 	  37.1860	 0.01452 	  18.5930	 0.00397 	 582.5000	 0.00083 	 582.5000	 0.00091 	   2.9125	 0.01267 	   4.5709	 0.00000 	   4.5709	 0.00000 	  58.2500	 0.00453 	  58.2500	 0.00000 
	 583	  37.2498	 0.01436 	  37.2498	 0.01452 	  18.6249	 0.00392 	 583.5000	 0.00083 	 583.5000	 0.00090 	   2.9175	 0.01081 	   4.6559	 0.00000 	   4.6559	 0.00000 	  58.3500	 0.00438 	  58.3500	 0.00000 
	 584	  37.3137	 0.01435 	  37.3137	 0.01452 	  18.6568	 0.00388 	 584.5000	 0.00083 	 584.5000	 0.00090 	   2.9225	 0.01006 	   4.7424	 0.00000 	   4.7424	 0.00000 	  58.4500	 0.00479 	  58.4500	 0.00000 
	 585	  37.3775	 0.01435 	  37.3775	 0.01451 	  18.6888	 0.00383 	 585.5000	 0.00083 	 585.5000	 0.00090 	   2.9275	 0.01081 	   4.8306	 0.00000 	   4.8306	 0.00000 	  58.5500	 0.00492 	  58.5500	 0.00000 
	 586	  37.4414	 0.01435 	  37.4414	 0.01451 	  18.7207	 0.00379 	 586.5000	 0.00083 	 586.5000	 0.00090 	   2.9325	 0.01267 	   4.9204	 0.00000 	   4.9204	 0.00000 	  58.6500	 0.00483 	  58.6500	 0.00000 
	 587	  37.5052	 0.01434 	  37.5052	 0.01451 	  18.7526	 0.00375 	 587.5000	 0.00083 	 587.5000	 0.00090 	   2.9375	 0.00783 	   5.0119	 0.00000 	   5.0119	 0.00000 	  58.7500	 0.00410 	  58.7500	 0.00000 
	 588	  37.5690	 0.01434 	  37.5690	 0.01451 	  18.7845	 0.00371 	 588.5000	 0.00083 	 588.5000	 0.00090 	   2.9425	 0.01304 	   5.1050	 0.00000 	   5.1050	 0.00000 	  58.8500	 0.00490 	  58.8500	 0.00000 
	 589	  37.6329	 0.01433 	  37.6329	 0.01450 	  18.8164	 0.00367 	 589.5000	 0.00083 	 589.5000	 0.00090 	   2.9475	 0.01044 	   5.2000	 0.00000 	   5.2000	 0.00000 	  58.9500	 0.00494 	  58.9500	 0.00000 
	 590	  37.6967	 0.01433 	  37.6967	 0.01450 	  18.8484	 0.00363 	 590.5000	 0.00083 	 590.5000	 0.00090 	   2.9525	 0.01155 	   5.2966	 0.00000 	   5.2966	 0.00000 	  59.0500	 0.00468 	  59.0500	 0.00000 
	 591	  37.7606	 0.01432 	  37.7606	 0.01450 	  18.8803	 0.00359 	 591.5000	 0.00083 	 591.5000	 0.00090 	   2.9575	 0.01081 	   5.3951	 0.00000 	   5.3951	 0.00000 	  59.1500	 0.00421 	  59.1500	 0.00000 
	 592	  37.8244	 0.01432 	  37.8244	 0.01449 	  18.9122	 0.00355 	 592.5000	 0.00082 	 592.5000	 0.00090 	   2.9625	 0.01081 	   5.4954	 0.00000 	   5.4954	 0.00000 	  59.2500	 0.00395 	  59.2500	 0.00000 
	 593	  37.8882	 0.01431 	  37.8882	 0.01449 	  18.9441	 0.00351 	 593.5000	 0.00082 	 593.5000	 0.00089 	   2.9675	 0.01081 	   5.5976	 0.00000 	   5.5976	 0.00000 	  59.3500	 0.00410 	  59.3500	 0.00000 
	 594	  37.9521	 0.01431 	  37.9521	 0.01449 	  18.9760	 0.00347 	 594.5000	 0.00082 	 594.5000	 0.00089 	   2.9725	 0.01155 	   5.7016	 0.00000 	   5.7016	 0.00000 	  59.4500	 0.00494 	  59.4500	 0.00000 
	 595	  38.0159	 0.01431 	  38.0159	 0.01449 	  19.0080	 0.00343 	 595.5000	 0.00082 	 595.5000	 0.00089 	   2.9775	 0.01453 	   5.8076	 0.00000 	   5.8076	 0.00000 	  59.5500	 0.00488 	  59.5500	 0.00000 
	 596	  38.0797	 0.01430 	  38.0797	 0.01448 	  19.0399	 0.00339 	 596.5000	 0.00082 	 596.5000	 0.00089 	   2.9825	 0.00932 	   5.9156	 0.00000 	   5.9156	 0.00000 	  59.6500	 0.00460 	  59.6500	 0.00000 
	 597	  38.1436	 0.01430 	  38.1436	 0.01448 	  19.0718	 0.00336 	 597.5000	 0.00082 	 597.5000	 0.00089 	   2.9875	 0.01230 	   6.0256	 0.00000 	   6.0256	 0.00000 	  59.7500	 0.00464 	  59.7500	 0.00000 
	 598	  38.2074	 0.01429 	  38.2074	 0.01448 	  19.1037	 0.00332 	 598.5000	 0.00082 	 598.5000	 0.00089 	   2.9925	 0.01416 	   6.1376	 0.00000 	   6.1376	 0.00000 	  59.8500	 0.00520 	  59.8500	 0.00000 
	 599	  38.2713	 0.01429 	  38.2713	 0.01447 	  19.1356	 0.00328 	 599.5000	 0.00082 	 599.5000	 0.00089 	   2.9975	 0.01006 	   6.2517	 0.00000 	   6.2517	 0.00000 	  59.9500	 0.00481 	  59.9500	 0.00000 
	 600	  38.3351	 0.01428 	  38.3351	 0.01447 	  19.1676	 0.00325 	 600.5000	 0.00082 	 600.5000	 0.00089 	   3.0025	 0.00894 	   6.3680	 0.00000 	   6.3680	 0.00000 	  60.0500	 0.00389 	  60.0500	 0.00000 
	 601	  38.3989	 0.01428 	  38.3989	 0.01447 	  19.1995	 0.00321 	 601.5000	 0.00082 	 601.5000	 0.00089 	   3.0075	 0.01155 	   6.4863	 0.00000 	   6.4863	 0.00000 	  60.1500	 0.00440 	  60.1500	 0.00000 
	 602	  38.4628	 0.01428 	  38.4628	 0.01447 	  19.2314	 0.00318 	 602.5000	 0.00081 	 602.5000	 0.00089 	   3.0125	 0.01155 	   6.6069	 0.00000 	   6.6069	 0.00000 	  60.2500	 0.00430 	  60.2500	 0.00000 
	 603	  38.5266	 0.01427 	  38.5266	 0.01446 	  19.2633	 0.00315 	 603.5000	 0.00081 	 603.5000	 0.00089 	   3.0175	 0.01118 	   6.7298	 0.00000 	   6.7298	 0.00000 	  60.3500	 0.00451 	  60.3500	 0.00000 
	 604	  38.5905	 0.01427 	  38.5905	 0.01446 	  19.2952	 0.00311 	 604.5000	 0.00081 	 604.5000	 0.00089 	   3.0225	 0.00820 	   6.8549	 0.00000 	   6.8549	 0.00000 	  60.4500	 0.00423 	  60.4500	 0.00000 
	 605	  38.6543	 0.01426 	  38.6543	 0.01446 	  19.3271	 0.00308 	 605.5000	 0.00081 	 605.5000	 0.00089 	   3.0275	 0.01193 	   6.9823	 0.00000 	   6.9823	 0.00000 	  60.5500	 0.00473 	  60.5500	 0.00000 
	 606	  38.7181	 0.01426 	  38.7181	 0.01445 	  19.3591	 0.00305 	 606.5000	 0.00081 	 606.5000	 0.00089 	   3.0325	 0.01155 	   7.1121	 0.00000 	   7.1121	 0.00000 	  60.6500	 0.00444 	  60.6500	 0.00000 
	 607	  38.7820	 0.01426 	  38.7820	 0.01445 	  19.3910	 0.00301 	 607.5000	 0.00080 	 607.5000	 0.00089 	   3.0375	 0.01155 	   7.2444	 0.00000 	   7.2444	 0.00000 	  60.7500	 0.00514 	  60.7500	 0.00000 
	 608	  38.8458	 0.01425 	  38.8458	 0.01445 	  19.4229	 0.00298 	 608.5000	 0.00080 	 608.5000	 0.00089 	   3.0425	 0.01528 	   7.3790	 0.00000 	   7.3790	 0.00000 	  60.8500	 0.00471 	  60.8500	 0.00000 
	 609	  38.9096	 0.01425 	  38.9096	 0.01445 	  19.4548	 0.00295 	 609.5000	 0.00080 	 609.5000	 0.00089 	   3.0475	 0.00820 	   7.5162	 0.00000 	   7.5162	 0.00000 	  60.9500	 0.00421 	  60.9500	 0.00000 
	 610	  38.9735	 0.01424 	  38.9735	 0.01444 	  19.4867	 0.00292 	 610.5000	 0.00080 	 610.5000	 0.00089 	   3.0525	 0.01304 	   7.6560	 0.00000 	   7.6560	 0.00000 	  61.0500	 0.00421 	  61.0500	 0.00000 
	 611	  39.0373	 0.01424 	  39.0373	 0.01444 	  19.5187	 0.00289 	 611.5000	 0.00080 	 611.5000	 0.00089 	   3.0575	 0.00932 	   7.7983	 0.00000 	   7.7983	 0.00000 	  61.1500	 0.00509 	  61.1500	 0.00000 
	 612	  39.1012	 0.01424 	  39.1012	 0.01444 	  19.5506	 0.00286 	 612.5000	 0.00080 	 612.5000	 0.00089 	   3.0625	 0.01118 	   7.9433	 0.00000 	   7.9433	 0.00000 	  61.2500	 0.00447 	  61.2500	 0.00000 
	 613	  39.1650	 0.01423 	  39.1650	 0.01443 	  19.5825	 0.00283 	 613.5000	 0.00079 	 613.5000	 0.00089 	   3.0675	 0.01267 	   8.0910	 0.00000 	   8.0910	 0.00000 	  61.3500	 0.00455 	  61.3500	 0.00000 
	 614	  39.2288	 0.01423 	  39.2288	 0.01443 	  19.6144	 0.00280 	 614.5000	 0.00079 	 614.5000	 0.00089 	   3.0725	 0.00820 	   8.2414	 0.00000 	   8.2414	 0.00000 	  61.4500	 0.00492 	  61.4500	 0.00000 
	 615	  39.2927	 0.01422 	  39.2927	 0.01443 	  19.6463	 0.00277 	 615.5000	 0.00079 	 615.5000	 0.00089 	   3.0775	 0.01491 	   8.3946	 0.00000 	   8.3946	 0.00000 	  61.5500	 0.00408 	  61.5500	 0.00000 
	 616	  39.3565	 0.01422 	  39.3565	 0.01443 	  19.6783	 0.00274 	 616.5000	 0.00079 	 616.5000	 0.00089 	   3.0825	 0.01081 	   8.5507	 0.00000 	   8.5507	 0.00000 	  61.6500	 0.00471 	  61.6500	 0.00000 
	 617	  39.4204	 0.01422 	  39.4204	 0.01442 	  19.7102	 0.00271 	 617.5000	 0.00079 	 617.5000	 0.00089 	   3.0875	 0.01006 	   8.7096	 0.00000 	   8.7096	 0.00000 	  61.7500	 0.00477 	  61.7500	 0.00000 
	 618	  39.4842	 0.01421 	  39.4842	 0.01442 	  19.7421	 0.00269 	 618.5000	 0.00079 	 618.5000	 0.00089 	   3.0925	 0.00969 	   8.8716	 0.00000 	   8.8716	 0.00000 	  61.8500	 0.00462 	  61.8500	 0.00000 
	 619	  39.5480	 0.01421 	  39.5480	 0.01442 	  19.7740	 0.00266 	 619.5000	 0.00079 	 619.5000	 0.00089 	   3.0975	 0.01006 	   9.0365	 0.00000 	   9.0365	 0.00000 	  61.9500	 0.00371 	  61.9500	 0.00000 
	 620	  39.6119	 0.01420 	  39.6119	 0.01442 	  19.8059	 0.00263 	 620.5000	 0.00078 	 620.5000	 0.00089 	   3.1025	 0.01044 	   9.2045	 0.00000 	   9.2045	 0.00000 	  62.0500	 0.00490 	  62.0500	 0.00000 
	 621	  39.6757	 0.01420 	  39.6757	 0.01441 	  19.8379	 0.00260 	 621.5000	 0.00078 	 621.5000	 0.00089 	   3.1075	 0.01081 	   9.3756	 0.00000 	   9.3756	 0.00000 	  62.1500	 0.00425 	  62.1500	 0.00000 
	 622	  39.7396	 0.01420 	  39.7396	 0.01441 	  19.8698	 0.00258 	 622.5000	 0.00078 	 622.5000	 0.00089 	   3.1125	 0.01230 	   9.5499	 0.00000 	   9.5499	 0.00000 	  62.2500	 0.00403 	  62.2500	 0.00000 
	 623	  39.8034	 0.01419 	  39.8034	 0.01441 	  19.9017	 0.00255 	 623.5000	 0.00078 	 623.5000	 0.00088 	   3.1175	 0.01193 	   9.7275	 0.00000 	   9.7275	 0.00000 	  62.3500	 0.00384 	  62.3500	 0.00000 
	 624	  39.8672	 0.01419 	  39.8672	 0.01441 	  19.9336	 0.00253 	 624.5000	 0.00078 	 624.5000	 0.00088 	   3.1225	 0.01304 	   9.9083	 0.00000 	   9.9083	 0.00000 	  62.4500	 0.00444 	  62.4500	 0.00000 
	 625	  39.9311	 0.01418 	  39.9311	 0.01440 	  19.9655	 0.00250 	 625.5000	 0.00078 	 625.5000	 0.00088 	   3.1275	 0.00969 	  10.0925	 0.00000 	  10.0925	 0.00000 	  62.5500	 0.00414 	  62.5500	 0.00000 
	 626	  39.9949	 0.01418 	  39.9949	 0.01440 	  19.9975	 0.00248 	 626.5000	 0.00078 	 626.5000	 0.00088 	   3.1325	 0.00745 	  10.2802	 0.00000 	  10.2802	 0.00000 	  62.6500	 0.00432 	  62.6500	 0.00000 
	 627	  40.0587	 0.01418 	  40.0587	 0.01440 	  20.0294	 0.00245 	 627.5000	 0.00078 	 627.5000	 0.00088 	   3.1375	 0.01155 	  10.4713	 0.00000 	  10.4713	 0.00000 	  62.7500	 0.00401 	  62.7500	 0.00000 
	 628	  40.1226	 0.01417 	  40.1226	 0.01440 	  20.0613	 0.00243 	 628.5000	 0.00078 	 628.5000	 0.00088 	   3.1425	 0.01379 	  10.6660	 0.00000 	  10.6660	 0.00000 	  62.8500	 0.00462 	  62.8500	 0.00000 
	 629	  40.1864	 0.01417 	  40.1864	 0.01439 	  20.0932	 0.00240 	 629.5000	 0.00078 	 629.5000	 0.00088 	   3.1475	 0.01081 	  10.8643	 0.00000 	  10.8643	 0.00000 	  62.9500	 0.00490 	  62.9500	 0.00000 
	 630	  40.2503	 0.01417 	  40.2503	 0.01439 	  20.1251	 0.00238 	 630.5000	 0.00078 	 630.5000	 0.00088 	   3.1525	 0.01081 	  11.0662	 0.00000 	  11.0662	 0.00000 	  63.0500	 0.00369 	  63.0500	 0.00000 
	 631	  40.3141	 0.01416 	  40.3141	 0.01439 	  20.1570	 0.00236 	 631.5000	 0.00077 	 631.5000	 0.00088 	   3.1575	 0.00708 	  11.2720	 0.00000 	  11.2720	 0.00000 	  63.1500	 0.00393 	  63.1500	 0.00000 
	 632	  40.3779	 0.01416 	  40.3779	 0.01439 	  20.1890	 0.00233 	 632.5000	 0.00077 	 632.5000	 0.00088 	   3.1625	 0.00783 	  11.4815	 0.00000 	  11.4815	 0.00000 	  63.2500	 0.00444 	  63.2500	 0.00000 
	 633	  40.4418	 0.01415 	  40.4418	 0.01438 	  20.2209	 0.00231 	 633.5000	 0.00077 	 633.5000	 0.00087 	   3.1675	 0.01342 	  11.6950	 0.00000 	  11.6950	 0.00000 	  63.3500	 0.00455 	  63.3500	 0.00000 
	 634	  40.5056	 0.01415 	  40.5056	 0.01438 	  20.2528	 0.00229 	 634.5000	 0.00077 	 634.5000	 0.00087 	   3.1725	 0.00932 	  11.9124	 0.00000 	  11.9124	 0.00000 	  63.4500	 0.00429 	  63.4500	 0.00000 
	 635	  40.5695	 0.01415 	  40.5695	 0.01438 	  20.2847	 0.00227 	 635.5000	 0.00077 	 635.5000	 0.00087 	   3.1775	 0.00857 	  12.1339	 0.00000 	  12.1339	 0.00000 	  63.5500	 0.00388 	  63.5500	 0.00000 
	 636	  40.6333	 0.01414 	  40.6333	 0.01437 	  20.3166	 0.00224 	 636.5000	 0.00077 	 636.5000	 0.00087 	   3.1825	 0.01230 	  12.3595	 0.00000 	  12.3595	 0.00000 	  63.6500	 0.00397 	  63.6500	 0.00000 
	 637	  40.6971	 0.01414 	  40.6971	 0.01437 	  20.3486	 0.00222 	 637.5000	 0.00077 	 637.5000	 0.00087 	   3.1875	 0.01006 	  12.5893	 0.00000 	  12.5893	 0.00000 	  63.7500	 0.00434 	  63.7500	 0.00000 
	 638	  40.7610	 0.01414 	  40.7610	 0.01437 	  20.3805	 0.00220 	 638.5000	 0.00077 	 638.5000	 0.00087 	   3.1925	 0.00745 	  12.8233	 0.00000 	  12.8233	 0.00000 	  63.8500	 0.00347 	  63.8500	 0.00000 
	 639	  40.8248	 0.01413 	  40.8248	 0.01437 	  20.4124	 0.00218 	 639.5000	 0.00077 	 639.5000	 0.00087 	   3.1975	 0.01342 	  13.0617	 0.00000 	  13.0617	 0.00000 	  63.9500	 0.00354 	  63.9500	 0.00000 
	 640	  40.8886	 0.01413 	  40.8886	 0.01437 	  20.4443	 0.00216 	 640.5000	 0.00077 	 640.5000	 0.00087 	   3.2025	 0.01193 	  13.3045	 0.00000 	  13.3045	 0.00000 	  64.0500	 0.00319 	  64.0500	 0.00000 
	 641	  40.9525	 0.01413 	  40.9525	 0.01436 	  20.4762	 0.00214 	 641.5000	 0.00077 	 641.5000	 0.00087 	   3.2075	 0.01044 	  13.5519	 0.00000 	  13.5519	 0.00000 	  64.1500	 0.00440 	  64.1500	 0.00000 
	 642	  41.0163	 0.01412 	  41.0163	 0.01436 	  20.5082	 0.00212 	 642.5000	 0.00077 	 642.5000	 0.00087 	   3.2125	 0.01044 	  13.8038	 0.00000 	  13.8038	 0.00000 	  64.2500	 0.00335 	  64.2500	 0.00000 
	 643	  41.0802	 0.01412 	  41.0802	 0.01436 	  20.5401	 0.00210 	 643.5000	 0.00077 	 643.5000	 0.00087 	   3.2175	 0.00932 	  14.0605	 0.00000 	  14.0605	 0.00000 	  64.3500	 0.00354 	  64.3500	 0.00000 
	 644	  41.1440	 0.01411 	  41.1440	 0.01436 	  20.5720	 0.00208 	 644.5000	 0.00077 	 644.5000	 0.00087 	   3.2225	 0.00708 	  14.3219	 0.00000 	  14.3219	 0.00000 	  64.4500	 0.00389 	  64.4500	 0.00000 
	 645	  41.2078	 0.01411 	  41.2078	 0.01435 	  20.6039	 0.00206 	 645.5000	 0.00077 	 645.5000	 0.00087 	   3.2275	 0.00932 	  14.5881	 0.00000 	  14.5881	 0.00000 	  64.5500	 0.00471 	  64.5500	 0.00000 
	 646	  41.2717	 0.01411 	  41.2717	 0.01435 	  20.6358	 0.00204 	 646.5000	 0.00077 	 646.5000	 0.00087 	   3.2325	 0.01081 	  14.8594	 0.00000 	  14.8594	 0.00000 	  64.6500	 0.00430 	  64.6500	 0.00000 
	 647	  41.3355	 0.01410 	  41.3355	 0.01435 	  20.6678	 0.00202 	 647.5000	 0.00077 	 647.5000	 0.00087 	   3.2375	 0.01044 	  15.1356	 0.00000 	  15.1356	 0.00000 	  64.7500	 0.00378 	  64.7500	 0.00000 
	 648	  41.3994	 0.01410 	  41.3994	 0.01435 	  20.6997	 0.00200 	 648.5000	 0.00076 	 648.5000	 0.00086 	   3.2425	 0.01193 	  15.4170	 0.00000 	  15.4170	 0.00000 	  64.8500	 0.00425 	  64.8500	 0.00000 
	 649	  41.4632	 0.01410 	  41.4632	 0.01434 	  20.7316	 0.00198 	 649.5000	 0.00076 	 649.5000	 0.00086 	   3.2475	 0.00857 	  15.7036	 0.00000 	  15.7036	 0.00000 	  64.9500	 0.00434 	  64.9500	 0.00000 
	 650	  41.5270	 0.01409 	  41.5270	 0.01434 	  20.7635	 0.00197 	 650.5000	 0.00076 	 650.5000	 0.00086 	   3.2525	 0.00969 	  15.9956	 0.00000 	  15.9956	 0.00000 	  65.0500	 0.00403 	  65.0500	 0.00000 
	 651	  41.5909	 0.01409 	  41.5909	 0.01434 	  20.7954	 0.00195 	 651.5000	 0.00076 	 651.5000	 0.00086 	   3.2575	 0.00894 	  16.2930	 0.00000 	  16.2930	 0.00000 	  65.1500	 0.00423 	  65.1500	 0.00000 
	 652	  41.6547	 0.01409 	  41.6547	 0.01434 	  20.8274	 0.00193 	 652.5000	 0.00076 	 652.5000	 0.00086 	   3.2625	 0.00894 	  16.5959	 0.00000 	  16.5959	 0.00000 	  65.2500	 0.00507 	  65.2500	 0.00000 
	 653	  41.7185	 0.01408 	  41.7185	 0.01433 	  20.8593	 0.00191 	 653.5000	 0.00076 	 653.5000	 0.00086 	   3.2675	 0.00857 	  16.9044	 0.00000 	  16.9044	 0.00000 	  65.3500	 0.00445 	  65.3500	 0.00000 
	 654	  41.7824	 0.01408 	  41.7824	 0.01433 	  20.8912	 0.00190 	 654.5000	 0.00076 	 654.5000	 0.00086 	   3.2725	 0.01044 	  17.2187	 0.00000 	  17.2187	 0.00000 	  65.4500	 0.00449 	  65.4500	 0.00000 
	 655	  41.8462	 0.01408 	  41.8462	 0.01433 	  20.9231	 0.00188 	 655.5000	 0.00076 	 655.5000	 0.00086 	   3.2775	 0.01155 	  17.5388	 0.00000 	  17.5388	 0.00000 	  65.5500	 0.00408 	  65.5500	 0.00000 
	 656	  41.9101	 0.01407 	  41.9101	 0.01433 	  20.9550	 0.00186 	 656.5000	 0.00076 	 656.5000	 0.00086 	   3.2825	 0.01006 	  17.8649	 0.00000 	  17.8649	 0.00000 	  65.6500	 0.00386 	  65.6500	 0.00000 
	 657	  41.9739	 0.01407 	  41.9739	 0.01432 	  20.9870	 0.00184 	 657.5000	 0.00076 	 657.5000	 0.00086 	   3.2875	 0.00932 	  18.1970	 0.00000 	  18.1970	 0.00000 	  65.7500	 0.00389 	  65.7500	 0.00000 
	 658	  42.0377	 0.01407 	  42.0377	 0.01432 	  21.0189	 0.00183 	 658.5000	 0.00076 	 658.5000	 0.00085 	   3.2925	 0.01118 	  18.5353	 0.00000 	  18.5353	 0.00000 	  65.8500	 0.00434 	  65.8500	 0.00000 
	 659	  42.1016	 0.01406 	  42.1016	 0.01432 	  21.0508	 0.00181 	 659.5000	 0.00075 	 659.5000	 0.00085 	   3.2975	 0.00783 	  18.8799	 0.00000 	  18.8799	 0.00000 	  65.9500	 0.00376 	  65.9500	 0.00000 
	 660	  42.1654	 0.01406 	  42.1654	 0.01432 	  21.0827	 0.00180 	 660.5000	 0.00075 	 660.5000	 0.00085 	   3.3025	 0.00894 	  19.2309	 0.00000 	  19.2309	 0.00000 	  66.0500	 0.00391 	  66.0500	 0.00000 
	 661	  42.2293	 0.01406 	  42.2293	 0.01431 	  21.1146	 0.00178 	 661.5000	 0.00075 	 661.5000	 0.00085 	   3.3075	 0.01044 	  19.5884	 0.00000 	  19.5884	 0.00000 	  66.1500	 0.00438 	  66.1500	 0.00000 
	 662	  42.2931	 0.01405 	  42.2931	 0.01431 	  21.1465	 0.00176 	 662.5000	 0.00075 	 662.5000	 0.00085 	   3.3125	 0.00708 	  19.9526	 0.00000 	  19.9526	 0.00000 	  66.2500	 0.00389 	  66.2500	 0.00000 
	 663	  42.3569	 0.01405 	  42.3569	 0.01431 	  21.1785	 0.00175 	 663.5000	 0.00075 	 663.5000	 0.00085 	   3.3175	 0.01491 	  20.3236	 0.00000 	  20.3236	 0.00000 	  66.3500	 0.00466 	  66.3500	 0.00000 
	 664	  42.4208	 0.01405 	  42.4208	 0.01431 	  21.2104	 0.00173 	 664.5000	 0.00075 	 664.5000	 0.00085 	   3.3225	 0.01267 	  20.7014	 0.00000 	  20.7014	 0.00000 	  66.4500	 0.00395 	  66.4500	 0.00000 
	 665	  42.4846	 0.01404 	  42.4846	 0.01431 	  21.2423	 0.00172 	 665.5000	 0.00075 	 665.5000	 0.00085 	   3.3275	 0.00969 	  21.0863	 0.00000 	  21.0863	 0.00000 	  66.5500	 0.00373 	  66.5500	 0.00000 
	 666	  42.5485	 0.01404 	  42.5485	 0.01430 	  21.2742	 0.00170 	 666.5000	 0.00075 	 666.5000	 0.00085 	   3.3325	 0.01193 	  21.4783	 0.00000 	  21.4783	 0.00000 	  66.6500	 0.00427 	  66.6500	 0.00000 
	 667	  42.6123	 0.01404 	  42.6123	 0.01430 	  21.3061	 0.00169 	 667.5000	 0.00074 	 667.5000	 0.00085 	   3.3375	 0.00820 	  21.8776	 0.00000 	  21.8776	 0.00000 	  66.7500	 0.00417 	  66.7500	 0.00000 
	 668	  42.6761	 0.01403 	  42.6761	 0.01430 	  21.3381	 0.00168 	 668.5000	 0.00074 	 668.5000	 0.00085 	   3.3425	 0.01044 	  22.2844	 0.00000 	  22.2844	 0.00000 	  66.8500	 0.00434 	  66.8500	 0.00000 
	 669	  42.7400	 0.01403 	  42.7400	 0.01430 	  21.3700	 0.00166 	 669.5000	 0.00074 	 669.5000	 0.00085 	   3.3475	 0.00820 	  22.6986	 0.00000 	  22.6986	 0.00000 	  66.9500	 0.00399 	  66.9500	 0.00000 
	 670	  42.8038	 0.01403 	  42.8038	 0.01429 	  21.4019	 0.00165 	 670.5000	 0.00074 	 670.5000	 0.00085 	   3.3525	 0.00745 	  23.1206	 0.00000 	  23.1206	 0.00000 	  67.0500	 0.00449 	  67.0500	 0.00000 
	 671	  42.8676	 0.01402 	  42.8676	 0.01429 	  21.4338	 0.00163 	 671.5000	 0.00074 	 671.5000	 0.00085 	   3.3575	 0.01230 	  23.5505	 0.00000 	  23.5505	 0.00000 	  67.1500	 0.00315 	  67.1500	 0.00000 
	 672	  42.9315	 0.01402 	  42.9315	 0.01429 	  21.4657	 0.00162 	 672.5000	 0.00074 	 672.5000	 0.00085 	   3.3625	 0.01155 	  23.9883	 0.00000 	  23.9883	 0.00000 	  67.2500	 0.00371 	  67.2500	 0.00000 
	 673	  42.9953	 0.01402 	  42.9953	 0.01429 	  21.4977	 0.00161 	 673.5000	 0.00074 	 673.5000	 0.00085 	   3.3675	 0.01379 	  24.4343	 0.00000 	  24.4343	 0.00000 	  67.3500	 0.00434 	  67.3500	 0.00000 
	 674	  43.0592	 0.01401 	  43.0592	 0.01429 	  21.5296	 0.00159 	 674.5000	 0.00074 	 674.5000	 0.00085 	   3.3725	 0.01230 	  24.8886	 0.00000 	  24.8886	 0.00000 	  67.4500	 0.00389 	  67.4500	 0.00000 
	 675	  43.1230	 0.01401 	  43.1230	 0.01428 	  21.5615	 0.00158 	 675.5000	 0.00073 	 675.5000	 0.00085 	   3.3775	 0.00708 	  25.3513	 0.00000 	  25.3513	 0.00000 	  67.5500	 0.00436 	  67.5500	 0.00000 
	 676	  43.1868	 0.01401 	  43.1868	 0.01428 	  21.5934	 0.00157 	 676.5000	 0.00073 	 676.5000	 0.00085 	   3.3825	 0.00969 	  25.8226	 0.00000 	  25.8226	 0.00000 	  67.6500	 0.00429 	  67.6500	 0.00000 
	 677	  43.2507	 0.01401 	  43.2507	 0.01428 	  21.6253	 0.00155 	 677.5000	 0.00073 	 677.5000	 0.00085 	   3.3875	 0.00932 	  26.3027	 0.00000 	  26.3027	 0.00000 	  67.7500	 0.00432 	  67.7500	 0.00000 
	 678	  43.3145	 0.01400 	  43.3145	 0.01428 	  21.6573	 0.00154 	 678.5000	 0.00073 	 678.5000	 0.00085 	   3.3925	 0.00708 	  26.7917	 0.00000 	  26.7917	 0.00000 	  67.8500	 0.00408 	  67.8500	 0.00000 
	 679	  43.3784	 0.01400 	  43.3784	 0.01427 	  21.6892	 0.00153 	 679.5000	 0.00073 	 679.5000	 0.00085 	   3.3975	 0.00969 	  27.2898	 0.00000 	  27.2898	 0.00000 	  67.9500	 0.00449 	  67.9500	 0.00000 
	 680	  43.4422	 0.01400 	  43.4422	 0.01427 	  21.7211	 0.00152 	 680.5000	 0.00073 	 680.5000	 0.00085 	   3.4025	 0.00634 	  27.7971	 0.00000 	  27.7971	 0.00000 	  68.0500	 0.00382 	  68.0500	 0.00000 
	 681	  43.5060	 0.01399 	  43.5060	 0.01427 	  21.7530	 0.00150 	 681.5000	 0.00073 	 681.5000	 0.00085 	   3.4075	 0.01304 	  28.3139	 0.00000 	  28.3139	 0.00000 	  68.1500	 0.00434 	  68.1500	 0.00000 
	 682	  43.5699	 0.01399 	  43.5699	 0.01427 	  21.7849	 0.00149 	 682.5000	 0.00073 	 682.5000	 0.00085 	   3.4125	 0.00969 	  28.8403	 0.00000 	  28.8403	 0.00000 	  68.2500	 0.00341 	  68.2500	 0.00000 
	 683	  43.6337	 0.01399 	  43.6337	 0.01427 	  21.8169	 0.00148 	 683.5000	 0.00072 	 683.5000	 0.00085 	   3.4175	 0.00708 	  29.3765	 0.00000 	  29.3765	 0.00000 	  68.3500	 0.00442 	  68.3500	 0.00000 
	 684	  43.6975	 0.01398 	  43.6975	 0.01426 	  21.8488	 0.00147 	 684.5000	 0.00072 	 684.5000	 0.00085 	   3.4225	 0.00894 	  29.9226	 0.00000 	  29.9226	 0.00000 	  68.4500	 0.00477 	  68.4500	 0.00000 
	 685	  43.7614	 0.01398 	  43.7614	 0.01426 	  21.8807	 0.00146 	 685.5000	 0.00072 	 685.5000	 0.00085 	   3.4275	 0.01342 	  30.4789	 0.00000 	  30.4789	 0.00000 	  68.5500	 0.00352 	  68.5500	 0.00000 
	 686	  43.8252	 0.01398 	  43.8252	 0.01426 	  21.9126	 0.00144 	 686.5000	 0.00072 	 686.5000	 0.00085 	   3.4325	 0.00745 	  31.0456	 0.00000 	  31.0456	 0.00000 	  68.6500	 0.00434 	  68.6500	 0.00000 
	 687	  43.8891	 0.01397 	  43.8891	 0.01426 	  21.9445	 0.00143 	 687.5000	 0.00072 	 687.5000	 0.00085 	   3.4375	 0.01267 	  31.6228	 0.00000 	  31.6228	 0.00000 	  68.7500	 0.00362 	  68.7500	 0.00000 
	 688	  43.9529	 0.01397 	  43.9529	 0.01426 	  21.9765	 0.00142 	 688.5000	 0.00072 	 688.5000	 0.00085 	   3.4425	 0.00820 	  32.2107	 0.00000 	  32.2107	 0.00000 	  68.8500	 0.00427 	  68.8500	 0.00000 
	 689	  44.0167	 0.01397 	  44.0167	 0.01425 	  22.0084	 0.00141 	 689.5000	 0.00072 	 689.5000	 0.00085 	   3.4475	 0.01006 	  32.8095	 0.00000 	  32.8095	 0.00000 	  68.9500	 0.00410 	  68.9500	 0.00000 
	 690	  44.0806	 0.01397 	  44.0806	 0.01425 	  22.0403	 0.00140 	 690.5000	 0.00072 	 690.5000	 0.00085 	   3.4525	 0.01006 	  33.4195	 0.00000 	  33.4195	 0.00000 	  69.0500	 0.00401 	  69.0500	 0.00000 
	 691	  44.1444	 0.01396 	  44.1444	 0.01425 	  22.0722	 0.00139 	 691.5000	 0.00071 	 691.5000	 0.00085 	   3.4575	 0.01006 	  34.0408	 0.00000 	  34.0408	 0.00000 	  69.1500	 0.00404 	  69.1500	 0.00000 
	 692	  44.2083	 0.01396 	  44.2083	 0.01425 	  22.1041	 0.00138 	 692.5000	 0.00071 	 692.5000	 0.00085 	   3.4625	 0.00745 	  34.6737	 0.00000 	  34.6737	 0.00000 	  69.2500	 0.00371 	  69.2500	 0.00000 
	 693	  44.2721	 0.01396 	  44.2721	 0.01424 	  22.1360	 0.00137 	 693.5000	 0.00071 	 693.5000	 0.00085 	   3.4675	 0.01118 	  35.3183	 0.00000 	  35.3183	 0.00000 	  69.3500	 0.00378 	  69.3500	 0.00000 
	 694	  44.3359	 0.01395 	  44.3359	 0.01424 	  22.1680	 0.00136 	 694.5000	 0.00071 	 694.5000	 0.00085 	   3.4725	 0.00969 	  35.9749	 0.00000 	  35.9749	 0.00000 	  69.4500	 0.00322 	  69.4500	 0.00000 
	 695	  44.3998	 0.01395 	  44.3998	 0.01424 	  22.1999	 0.00135 	 695.5000	 0.00071 	 695.5000	 0.00085 	   3.4775	 0.01044 	  36.6438	 0.00000 	  36.6438	 0.00000 	  69.5500	 0.00348 	  69.5500	 0.00000 
	 696	  44.4636	 0.01395 	  44.4636	 0.01424 	  22.2318	 0.00134 	 696.5000	 0.00071 	 696.5000	 0.00084 	   3.4825	 0.01230 	  37.3250	 0.00000 	  37.3250	 0.00000 	  69.6500	 0.00348 	  69.6500	 0.00000 
	 697	  44.5274	 0.01395 	  44.5274	 0.01424 	  22.2637	 0.00133 	 697.5000	 0.00071 	 697.5000	 0.00084 	   3.4875	 0.01006 	  38.0189	 0.00000 	  38.0189	 0.00000 	  69.7500	 0.00360 	  69.7500	 0.00000 
	 698	  44.5913	 0.01394 	  44.5913	 0.01423 	  22.2956	 0.00132 	 698.5000	 0.00071 	 698.5000	 0.00084 	   3.4925	 0.01044 	  38.7258	 0.00000 	  38.7258	 0.00000 	  69.8500	 0.00330 	  69.8500	 0.00000 
	 699	  44.6551	 0.01394 	  44.6551	 0.01423 	  22.3276	 0.00131 	 699.5000	 0.00071 	 699.5000	 0.00084 	   3.4975	 0.00894 	  39.4457	 0.00000 	  39.4457	 0.00000 	  69.9500	 0.00393 	  69.9500	 0.00000 
	 700	  44.7190	 0.01394 	  44.7190	 0.01423 	  22.3595	 0.00130 	 700.5000	 0.00071 	 700.5000	 0.00084 	   3.5025	 0.01044 	  40.1791	 0.00000 	  40.1791	 0.00000 	  70.0500	 0.00358 	  70.0500	 0.00000 
	 701	  44.7828	 0.01393 	  44.7828	 0.01423 	  22.3914	 0.00129 	 701.5000	 0.00071 	 701.5000	 0.00084 	   3.5075	 0.01155 	  40.9261	 0.00000 	  40.9261	 0.00000 	  70.1500	 0.00406 	  70.1500	 0.00000 
	 702	  44.8466	 0.01393 	  44.8466	 0.01423 	  22.4233	 0.00128 	 702.5000	 0.00071 	 702.5000	 0.00084 	   3.5125	 0.00857 	  41.6869	 0.00000 	  41.6869	 0.00000 	  70.2500	 0.00326 	  70.2500	 0.00000 
	 703	  44.9105	 0.01393 	  44.9105	 0.01422 	  22.4552	 0.00127 	 703.5000	 0.00071 	 703.5000	 0.00084 	   3.5175	 0.01304 	  42.4620	 0.00000 	  42.4620	 0.00000 	  70.3500	 0.00313 	  70.3500	 0.00000 
	 704	  44.9743	 0.01393 	  44.9743	 0.01422 	  22.4872	 0.00126 	 704.5000	 0.00071 	 704.5000	 0.00084 	   3.5225	 0.00969 	  43.2514	 0.00000 	  43.2514	 0.00000 	  70.4500	 0.00363 	  70.4500	 0.00000 
	 705	  45.0382	 0.01392 	  45.0382	 0.01422 	  22.5191	 0.00125 	 705.5000	 0.00071 	 705.5000	 0.00084 	   3.5275	 0.00969 	  44.0555	 0.00000 	  44.0555	 0.00000 	  70.5500	 0.00345 	  70.5500	 0.00000 
	 706	  45.1020	 0.01392 	  45.1020	 0.01422 	  22.5510	 0.00124 	 706.5000	 0.00071 	 706.5000	 0.00084 	   3.5325	 0.00894 	  44.8745	 0.00000 	  44.8745	 0.00000 	  70.6500	 0.00397 	  70.6500	 0.00000 
	 707	  45.1658	 0.01392 	  45.1658	 0.01422 	  22.5829	 0.00123 	 707.5000	 0.00071 	 707.5000	 0.00084 	   3.5375	 0.01193 	  45.7088	 0.00000 	  45.7088	 0.00000 	  70.7500	 0.00479 	  70.7500	 0.00000 
	 708	  45.2297	 0.01391 	  45.2297	 0.01421 	  22.6148	 0.00122 	 708.5000	 0.00071 	 708.5000	 0.00084 	   3.5425	 0.00894 	  46.5586	 0.00000 	  46.5586	 0.00000 	  70.8500	 0.00348 	  70.8500	 0.00000 
	 709	  45.2935	 0.01391 	  45.2935	 0.01421 	  22.6468	 0.00122 	 709.5000	 0.00071 	 709.5000	 0.00084 	   3.5475	 0.00820 	  47.4242	 0.00000 	  47.4242	 0.00000 	  70.9500	 0.00367 	  70.9500	 0.00000 
	 710	  45.3574	 0.01391 	  45.3574	 0.01421 	  22.6787	 0.00121 	 710.5000	 0.00071 	 710.5000	 0.00084 	   3.5525	 0.01006 	  48.3059	 0.00000 	  48.3059	 0.00000 	  71.0500	 0.00397 	  71.0500	 0.00000 
	 711	  45.4212	 0.01391 	  45.4212	 0.01421 	  22.7106	 0.00120 	 711.5000	 0.00071 	 711.5000	 0.00083 	   3.5575	 0.01044 	  49.2040	 0.00000 	  49.2040	 0.00000 	  71.1500	 0.00367 	  71.1500	 0.00000 
	 712	  45.4850	 0.01390 	  45.4850	 0.01421 	  22.7425	 0.00119 	 712.5000	 0.00070 	 712.5000	 0.00083 	   3.5625	 0.00969 	  50.1187	 0.00000 	  50.1187	 0.00000 	  71.2500	 0.00362 	  71.2500	 0.00000 
	 713	  45.5489	 0.01390 	  45.5489	 0.01420 	  22.7744	 0.00118 	 713.5000	 0.00070 	 713.5000	 0.00083 	   3.5675	 0.00596 	  51.0505	 0.00000 	  51.0505	 0.00000 	  71.3500	 0.00332 	  71.3500	 0.00000 
	 714	  45.6127	 0.01390 	  45.6127	 0.01420 	  22.8064	 0.00117 	 714.5000	 0.00070 	 714.5000	 0.00083 	   3.5725	 0.01081 	  51.9996	 0.00000 	  51.9996	 0.00000 	  71.4500	 0.00345 	  71.4500	 0.00000 
	 715	  45.6765	 0.01389 	  45.6765	 0.01420 	  22.8383	 0.00117 	 715.5000	 0.00070 	 715.5000	 0.00083 	   3.5775	 0.01118 	  52.9663	 0.00000 	  52.9663	 0.00000 	  71.5500	 0.00406 	  71.5500	 0.00000 
	 716	  45.7404	 0.01389 	  45.7404	 0.01420 	  22.8702	 0.00116 	 716.5000	 0.00070 	 716.5000	 0.00083 	   3.5825	 0.00857 	  53.9511	 0.00000 	  53.9511	 0.00000 	  71.6500	 0.00403 	  71.6500	 0.00000 
	 717	  45.8042	 0.01389 	  45.8042	 0.01420 	  22.9021	 0.00115 	 717.5000	 0.00070 	 717.5000	 0.00083 	   3.5875	 0.00932 	  54.9541	 0.00000 	  54.9541	 0.00000 	  71.7500	 0.00317 	  71.7500	 0.00000 
	 718	  45.8681	 0.01389 	  45.8681	 0.01419 	  22.9340	 0.00114 	 718.5000	 0.00070 	 718.5000	 0.00082 	   3.5925	 0.00969 	  55.9758	 0.00000 	  55.9758	 0.00000 	  71.8500	 0.00337 	  71.8500	 0.00000 
	 719	  45.9319	 0.01388 	  45.9319	 0.01419 	  22.9659	 0.00113 	 719.5000	 0.00070 	 719.5000	 0.00082 	   3.5975	 0.00969 	  57.0164	 0.00000 	  57.0164	 0.00000 	  71.9500	 0.00397 	  71.9500	 0.00000 
	 720	  45.9957	 0.01388 	  45.9957	 0.01419 	  22.9979	 0.00113 	 720.5000	 0.00070 	 720.5000	 0.00082 	   3.6025	 0.01006 	  58.0764	 0.00000 	  58.0764	 0.00000 	  72.0500	 0.00365 	  72.0500	 0.00000 
	 721	  46.0596	 0.01388 	  46.0596	 0.01419 	  23.0298	 0.00112 	 721.5000	 0.00070 	 721.5000	 0.00082 	   3.6075	 0.01006 	  59.1562	 0.00000 	  59.1562	 0.00000 	  72.1500	 0.00358 	  72.1500	 0.00000 
	 722	  46.1234	 0.01388 	  46.1234	 0.01419 	  23.0617	 0.00111 	 722.5000	 0.00070 	 722.5000	 0.00082 	   3.6125	 0.00745 	  60.2560	 0.00000 	  60.2560	 0.00000 	  72.2500	 0.00330 	  72.2500	 0.00000 
	 723	  46.1873	 0.01387 	  46.1873	 0.01418 	  23.0936	 0.00110 	 723.5000	 0.00070 	 723.5000	 0.00082 	   3.6175	 0.01118 	  61.3762	 0.00000 	  61.3762	 0.00000 	  72.3500	 0.00257 	  72.3500	 0.00000 
	 724	  46.2511	 0.01387 	  46.2511	 0.01418 	  23.1255	 0.00110 	 724.5000	 0.00069 	 724.5000	 0.00081 	   3.6225	 0.00894 	  62.5173	 0.00000 	  62.5173	 0.00000 	  72.4500	 0.00300 	  72.4500	 0.00000 
	 725	  46.3149	 0.01387 	  46.3149	 0.01418 	  23.1575	 0.00109 	 725.5000	 0.00069 	 725.5000	 0.00081 	   3.6275	 0.00932 	  63.6796	 0.00000 	  63.6796	 0.00000 	  72.5500	 0.00337 	  72.5500	 0.00000 
	 726	  46.3788	 0.01387 	  46.3788	 0.01418 	  23.1894	 0.00108 	 726.5000	 0.00069 	 726.5000	 0.00081 	   3.6325	 0.00932 	  64.8634	 0.00000 	  64.8634	 0.00000 	  72.6500	 0.00358 	  72.6500	 0.00000 
	 727	  46.4426	 0.01386 	  46.4426	 0.01418 	  23.2213	 0.00108 	 727.5000	 0.00069 	 727.5000	 0.00081 	   3.6375	 0.01155 	  66.0693	 0.00000 	  66.0693	 0.00000 	  72.7500	 0.00362 	  72.7500	 0.00000 
	 728	  46.5064	 0.01386 	  46.5064	 0.01418 	  23.2532	 0.00107 	 728.5000	 0.00069 	 728.5000	 0.00081 	   3.6425	 0.01006 	  67.2977	 0.00000 	  67.2977	 0.00000 	  72.8500	 0.00347 	  72.8500	 0.00000 
	 729	  46.5703	 0.01386 	  46.5703	 0.01417 	  23.2851	 0.00106 	 729.5000	 0.00069 	 729.5000	 0.00080 	   3.6475	 0.00932 	  68.5488	 0.00000 	  68.5488	 0.00000 	  72.9500	 0.00358 	  72.9500	 0.00000 
	 730	  46.6341	 0.01386 	  46.6341	 0.01417 	  23.3171	 0.00106 	 730.5000	 0.00069 	 730.5000	 0.00080 	   3.6525	 0.00783 	  69.8232	 0.00000 	  69.8232	 0.00000 	  73.0500	 0.00354 	  73.0500	 0.00000 
	 731	  46.6980	 0.01385 	  46.6980	 0.01417 	  23.3490	 0.00105 	 731.5000	 0.00069 	 731.5000	 0.00080 	   3.6575	 0.00783 	  71.1214	 0.00000 	  71.1214	 0.00000 	  73.1500	 0.00319 	  73.1500	 0.00000 
	 732	  46.7618	 0.01385 	  46.7618	 0.01417 	  23.3809	 0.00104 	 732.5000	 0.00069 	 732.5000	 0.00080 	   3.6625	 0.01193 	  72.4436	 0.00000 	  72.4436	 0.00000 	  73.2500	 0.00281 	  73.2500	 0.00000 
	 733	  46.8256	 0.01385 	  46.8256	 0.01417 	  23.4128	 0.00104 	 733.5000	 0.00068 	 733.5000	 0.00080 	   3.6675	 0.00932 	  73.7904	 0.00000 	  73.7904	 0.00000 	  73.3500	 0.00322 	  73.3500	 0.00000 
	 734	  46.8895	 0.01385 	  46.8895	 0.01416 	  23.4447	 0.00103 	 734.5000	 0.00068 	 734.5000	 0.00080 	   3.6725	 0.01155 	  75.1623	 0.00000 	  75.1623	 0.00000 	  73.4500	 0.00300 	  73.4500	 0.00000 
	 735	  46.9533	 0.01384 	  46.9533	 0.01416 	  23.4767	 0.00102 	 735.5000	 0.00068 	 735.5000	 0.00080 	   3.6775	 0.00708 	  76.5597	 0.00000 	  76.5597	 0.00000 	  73.5500	 0.00363 	  73.5500	 0.00000 
	 736	  47.0172	 0.01384 	  47.0172	 0.01416 	  23.5086	 0.00102 	 736.5000	 0.00068 	 736.5000	 0.00080 	   3.6825	 0.01118 	  77.9830	 0.00000 	  77.9830	 0.00000 	  73.6500	 0.00332 	  73.6500	 0.00000 
	 737	  47.0810	 0.01384 	  47.0810	 0.01416 	  23.5405	 0.00101 	 737.5000	 0.00068 	 737.5000	 0.00079 	   3.6875	 0.01044 	  79.4328	 0.00000 	  79.4328	 0.00000 	  73.7500	 0.00356 	  73.7500	 0.00000 
	 738	  47.1448	 0.01384 	  47.1448	 0.01416 	  23.5724	 0.00100 	 738.5000	 0.00068 	 738.5000	 0.00079 	   3.6925	 0.00671 	  80.9096	 0.00000 	  80.9096	 0.00000 	  73.8500	 0.00339 	  73.8500	 0.00000 
	 739	  47.2087	 0.01383 	  47.2087	 0.01415 	  23.6043	 0.00100 	 739.5000	 0.00068 	 739.5000	 0.00079 	   3.6975	 0.00745 	  82.4138	 0.00000 	  82.4138	 0.00000 	  73.9500	 0.00315 	  73.9500	 0.00000 
	 740	  47.2725	 0.01383 	  47.2725	 0.01415 	  23.6363	 0.00099 	 740.5000	 0.00068 	 740.5000	 0.00079 	   3.7025	 0.01006 	  83.9460	 0.00000 	  83.9460	 0.00000 	  74.0500	 0.00324 	  74.0500	 0.00000 
	 741	  47.3363	 0.01383 	  47.3363	 0.01415 	  23.6682	 0.00099 	 741.5000	 0.00067 	 741.5000	 0.00079 	   3.7075	 0.00932 	  85.5067	 0.00000 	  85.5067	 0.00000 	  74.1500	 0.00389 	  74.1500	 0.00000 
	 742	  47.4002	 0.01383 	  47.4002	 0.01415 	  23.7001	 0.00098 	 742.5000	 0.00067 	 742.5000	 0.00079 	   3.7125	 0.01006 	  87.0964	 0.00000 	  87.0964	 0.00000 	  74.2500	 0.00322 	  74.2500	 0.00000 
	 743	  47.4640	 0.01382 	  47.4640	 0.01415 	  23.7320	 0.00097 	 743.5000	 0.00067 	 743.5000	 0.00079 	   3.7175	 0.00783 	  88.7156	 0.00000 	  88.7156	 0.00000 	  74.3500	 0.00283 	  74.3500	 0.00000 
	 744	  47.5279	 0.01382 	  47.5279	 0.01415 	  23.7639	 0.00097 	 744.5000	 0.00067 	 744.5000	 0.00079 	   3.7225	 0.01267 	  90.3649	 0.00000 	  90.3649	 0.00000 	  74.4500	 0.00298 	  74.4500	 0.00000 
	 745	  47.5917	 0.01382 	  47.5917	 0.01414 	  23.7959	 0.00096 	 745.5000	 0.00067 	 745.5000	 0.00079 	   3.7275	 0.01155 	  92.0450	 0.00000 	  92.0450	 0.00000 	  74.5500	 0.00300 	  74.5500	 0.00000 
	 746	  47.6555	 0.01382 	  47.6555	 0.01414 	  23.8278	 0.00096 	 746.5000	 0.00067 	 746.5000	 0.00079 	   3.7325	 0.01044 	  93.7562	 0.00000 	  93.7562	 0.00000 	  74.6500	 0.00296 	  74.6500	 0.00000 
	 747	  47.7194	 0.01381 	  47.7194	 0.01414 	  23.8597	 0.00095 	 747.5000	 0.00067 	 747.5000	 0.00079 	   3.7375	 0.01267 	  95.4993	 0.00000 	  95.4993	 0.00000 	  74.7500	 0.00332 	  74.7500	 0.00000 
	 748	  47.7832	 0.01381 	  47.7832	 0.01414 	  23.8916	 0.00095 	 748.5000	 0.00066 	 748.5000	 0.00079 	   3.7425	 0.01155 	  97.2747	 0.00000 	  97.2747	 0.00000 	  74.8500	 0.00268 	  74.8500	 0.00000 
	 749	  47.8471	 0.01381 	  47.8471	 0.01414 	  23.9235	 0.00094 	 749.5000	 0.00066 	 749.5000	 0.00079 	   3.7475	 0.01006 	  99.0832	 0.00000 	  99.0832	 0.00000 	  74.9500	 0.00289 	  74.9500	 0.00000 
	 750	  47.9109	 0.01381 	  47.9109	 0.01414 	  23.9554	 0.00094 	 750.5000	 0.00066 	 750.5000	 0.00078 	   3.7525	 0.00932 	 100.9253	 0.00000 	 100.9253	 0.00000 	  75.0500	 0.00266 	  75.0500	 0.00000 
	 751	  47.9747	 0.01380 	  47.9747	 0.01413 	  23.9874	 0.00093 	 751.5000	 0.00066 	 751.5000	 0.00078 	   3.7575	 0.00969 	 102.8016	 0.00000 	 102.8016	 0.00000 	  75.1500	 0.00307 	  75.1500	 0.00000 
	 752	  48.0386	 0.01380 	  48.0386	 0.01413 	  24.0193	 0.00092 	 752.5000	 0.00066 	 752.5000	 0.00078 	   3.7625	 0.00932 	 104.7129	 0.00000 	 104.7129	 0.00000 	  75.2500	 0.00365 	  75.2500	 0.00000 
	 753	  48.1024	 0.01380 	  48.1024	 0.01413 	  24.0512	 0.00092 	 753.5000	 0.00066 	 753.5000	 0.00078 	   3.7675	 0.00857 	 106.6596	 0.00000 	 106.6596	 0.00000 	  75.3500	 0.00291 	  75.3500	 0.00000 
	 754	  48.1663	 0.01380 	  48.1663	 0.01413 	  24.0831	 0.00091 	 754.5000	 0.00066 	 754.5000	 0.00078 	   3.7725	 0.00969 	 108.6426	 0.00000 	 108.6426	 0.00000 	  75.4500	 0.00302 	  75.4500	 0.00000 
	 755	  48.2301	 0.01379 	  48.2301	 0.01413 	  24.1150	 0.00091 	 755.5000	 0.00066 	 755.5000	 0.00078 	   3.7775	 0.01081 	 110.6624	 0.00000 	 110.6624	 0.00000 	  75.5500	 0.00311 	  75.5500	 0.00000 
	 756	  48.2939	 0.01379 	  48.2939	 0.01412 	  24.1470	 0.00090 	 756.5000	 0.00066 	 756.5000	 0.00078 	   3.7825	 0.00932 	 112.7197	 0.00000 	 112.7197	 0.00000 	  75.6500	 0.00306 	  75.6500	 0.00000 
	 757	  48.3578	 0.01379 	  48.3578	 0.01412 	  24.1789	 0.00090 	 757.5000	 0.00066 	 757.5000	 0.00077 	   3.7875	 0.01006 	 114.8154	 0.00000 	 114.8154	 0.00000 	  75.7500	 0.00294 	  75.7500	 0.00000 
	 758	  48.4216	 0.01379 	  48.4216	 0.01412 	  24.2108	 0.00089 	 758.5000	 0.00066 	 758.5000	 0.00077 	   3.7925	 0.00783 	 116.9499	 0.00000 	 116.9499	 0.00000 	  75.8500	 0.00276 	  75.8500	 0.00000 
	 759	  48.4854	 0.01378 	  48.4854	 0.01412 	  24.2427	 0.00089 	 759.5000	 0.00066 	 759.5000	 0.00077 	   3.7975	 0.00783 	 119.1242	 0.00000 	 119.1242	 0.00000 	  75.9500	 0.00263 	  75.9500	 0.00000 
	 760	  48.5493	 0.01378 	  48.5493	 0.01412 	  24.2746	 0.00088 	 760.5000	 0.00066 	 760.5000	 0.00077 	   3.8025	 0.00932 	 121.3389	 0.00000 	 121.3389	 0.00000 	  76.0500	 0.00266 	  76.0500	 0.00000 
	 761	  48.6131	 0.01378 	  48.6131	 0.01412 	  24.3066	 0.00088 	 761.5000	 0.00066 	 761.5000	 0.00077 	   3.8075	 0.01044 	 123.5947	 0.00000 	 123.5947	 0.00000 	  76.1500	 0.00345 	  76.1500	 0.00000 
	 762	  48.6770	 0.01378 	  48.6770	 0.01411 	  24.3385	 0.00087 	 762.5000	 0.00066 	 762.5000	 0.00077 	   3.8125	 0.01155 	 125.8925	 0.00000 	 125.8925	 0.00000 	  76.2500	 0.00328 	  76.2500	 0.00000 
	 763	  48.7408	 0.01378 	  48.7408	 0.01411 	  24.3704	 0.00087 	 763.5000	 0.00066 	 763.5000	 0.00077 	   3.8175	 0.00820 	 128.2331	 0.00000 	 128.2331	 0.00000 	  76.3500	 0.00276 	  76.3500	 0.00000 
	 764	  48.8046	 0.01377 	  48.8046	 0.01411 	  24.4023	 0.00087 	 764.5000	 0.00066 	 764.5000	 0.00077 	   3.8225	 0.00820 	 130.6171	 0.00000 	 130.6171	 0.00000 	  76.4500	 0.00347 	  76.4500	 0.00000 
	 765	  48.8685	 0.01377 	  48.8685	 0.01411 	  24.4342	 0.00086 	 765.5000	 0.00066 	 765.5000	 0.00077 	   3.8275	 0.01155 	 133.0454	 0.00000 	 133.0454	 0.00000 	  76.5500	 0.00307 	  76.5500	 0.00000 
	 766	  48.9323	 0.01377 	  48.9323	 0.01411 	  24.4662	 0.00086 	 766.5000	 0.00066 	 766.5000	 0.00077 	   3.8325	 0.00708 	 135.5189	 0.00000 	 135.5189	 0.00000 	  76.6500	 0.00306 	  76.6500	 0.00000 
	 767	  48.9962	 0.01377 	  48.9962	 0.01411 	  24.4981	 0.00085 	 767.5000	 0.00066 	 767.5000	 0.00077 	   3.8375	 0.00857 	 138.0384	 0.00000 	 138.0384	 0.00000 	  76.7500	 0.00294 	  76.7500	 0.00000 
	 768	  49.0600	 0.01376 	  49.0600	 0.01410 	  24.5300	 0.00085 	 768.5000	 0.00066 	 768.5000	 0.00076 	   3.8425	 0.01044 	 140.6048	 0.00000 	 140.6048	 0.00000 	  76.8500	 0.00265 	  76.8500	 0.00000 
	 769	  49.1238	 0.01376 	  49.1238	 0.01410 	  24.5619	 0.00084 	 769.5000	 0.00066 	 769.5000	 0.00076 	   3.8475	 0.01006 	 143.2188	 0.00000 	 143.2188	 0.00000 	  76.9500	 0.00266 	  76.9500	 0.00000 
	 770	  49.1877	 0.01376 	  49.1877	 0.01410 	  24.5938	 0.00084 	 770.5000	 0.00066 	 770.5000	 0.00076 	   3.8525	 0.00820 	 145.8814	 0.00000 	 145.8814	 0.00000 	  77.0500	 0.00341 	  77.0500	 0.00000 
	 771	  49.2515	 0.01376 	  49.2515	 0.01410 	  24.6258	 0.00083 	 771.5000	 0.00066 	 771.5000	 0.00076 	   3.8575	 0.00783 	 148.5936	 0.00000 	 148.5936	 0.00000 	  77.1500	 0.00261 	  77.1500	 0.00000 
	 772	  49.3153	 0.01375 	  49.3153	 0.01410 	  24.6577	 0.00083 	 772.5000	 0.00066 	 772.5000	 0.00076 	   3.8625	 0.00671 	 151.3561	 0.00000 	 151.3561	 0.00000 	  77.2500	 0.00266 	  77.2500	 0.00000 
	 773	  49.3792	 0.01375 	  49.3792	 0.01410 	  24.6896	 0.00083 	 773.5000	 0.00066 	 773.5000	 0.00076 	   3.8675	 0.00969 	 154.1700	 0.00000 	 154.1700	 0.00000 	  77.3500	 0.00298 	  77.3500	 0.00000 
	 774	  49.4430	 0.01375 	  49.4430	 0.01409 	  24.7215	 0.00082 	 774.5000	 0.00066 	 774.5000	 0.00076 	   3.8725	 0.00783 	 157.0363	 0.00000 	 157.0363	 0.00000 	  77.4500	 0.00289 	  77.4500	 0.00000 
	 775	  49.5069	 0.01375 	  49.5069	 0.01409 	  24.7534	 0.00082 	 775.5000	 0.00066 	 775.5000	 0.00076 	   3.8775	 0.00559 	 159.9558	 0.00000 	 159.9558	 0.00000 	  77.5500	 0.00352 	  77.5500	 0.00000 
	 776	  49.5707	 0.01375 	  49.5707	 0.01409 	  24.7854	 0.00081 	 776.5000	 0.00066 	 776.5000	 0.00076 	   3.8825	 0.00932 	 162.9296	 0.00000 	 162.9296	 0.00000 	  77.6500	 0.00261 	  77.6500	 0.00000 
	 777	  49.6345	 0.01374 	  49.6345	 0.01409 	  24.8173	 0.00081 	 777.5000	 0.00066 	 777.5000	 0.00076 	   3.8875	 0.00783 	 165.9587	 0.00000 	 165.9587	 0.00000 	  77.7500	 0.00278 	  77.7500	 0.00000 
	 778	  49.6984	 0.01374 	  49.6984	 0.01409 	  24.8492	 0.00081 	 778.5000	 0.00066 	 778.5000	 0.00076 	   3.8925	 0.00745 	 169.0441	 0.00000 	 169.0441	 0.00000 	  77.8500	 0.00363 	  77.8500	 0.00000 
	 779	  49.7622	 0.01374 	  49.7622	 0.01409 	  24.8811	 0.00080 	 779.5000	 0.00066 	 779.5000	 0.00076 	   3.8975	 0.01155 	 172.1869	 0.00000 	 172.1869	 0.00000 	  77.9500	 0.00274 	  77.9500	 0.00000 
	 780	  49.8261	 0.01374 	  49.8261	 0.01408 	  24.9130	 0.00080 	 780.5000	 0.00065 	 780.5000	 0.00075 	   3.9025	 0.01044 	 175.3881	 0.00000 	 175.3881	 0.00000 	  78.0500	 0.00285 	  78.0500	 0.00000 
	 781	  49.8899	 0.01374 	  49.8899	 0.01408 	  24.9449	 0.00079 	 781.5000	 0.00065 	 781.5000	 0.00075 	   3.9075	 0.00932 	 178.6488	 0.00000 	 178.6488	 0.00000 	  78.1500	 0.00272 	  78.1500	 0.00000 
	 782	  49.9537	 0.01373 	  49.9537	 0.01408 	  24.9769	 0.00079 	 782.5000	 0.00065 	 782.5000	 0.00075 	   3.9125	 0.01044 	 181.9701	 0.00000 	 181.9701	 0.00000 	  78.2500	 0.00259 	  78.2500	 0.00000 
	 783	  50.0176	 0.01373 	  50.0176	 0.01408 	  25.0088	 0.00079 	 783.5000	 0.00065 	 783.5000	 0.00075 	   3.9175	 0.00820 	 185.3532	 0.00000 	 185.3532	 0.00000 	  78.3500	 0.00337 	  78.3500	 0.00000 
	 784	  50.0814	 0.01373 	  50.0814	 0.01408 	  25.0407	 0.00078 	 784.5000	 0.00065 	 784.5000	 0.00075 	   3.9225	 0.00969 	 188.7991	 0.00000 	 188.7991	 0.00000 	  78.4500	 0.00386 	  78.4500	 0.00000 
	 785	  50.1452	 0.01373 	  50.1452	 0.01408 	  25.0726	 0.00078 	 785.5000	 0.00065 	 785.5000	 0.00075 	   3.9275	 0.00894 	 192.3092	 0.00000 	 192.3092	 0.00000 	  78.5500	 0.00304 	  78.5500	 0.00000 
	 786	  50.2091	 0.01372 	  50.2091	 0.01407 	  25.1045	 0.00078 	 786.5000	 0.00065 	 786.5000	 0.00075 	   3.9325	 0.01379 	 195.8845	 0.00000 	 195.8845	 0.00000 	  78.6500	 0.00270 	  78.6500	 0.00000 
	 787	  50.2729	 0.01372 	  50.2729	 0.01407 	  25.1365	 0.00077 	 787.5000	 0.00065 	 787.5000	 0.00075 	   3.9375	 0.00894 	 199.5262	 0.00000 	 199.5262	 0.00000 	  78.7500	 0.00252 	  78.7500	 0.00000 
	 788	  50.3368	 0.01372 	  50.3368	 0.01407 	  25.1684	 0.00077 	 788.5000	 0.00065 	 788.5000	 0.00075 	   3.9425	 0.00783 	 203.2357	 0.00000 	 203.2357	 0.00000 	  78.8500	 0.00263 	  78.8500	 0.00000 
	 789	  50.4006	 0.01372 	  50.4006	 0.01407 	  25.2003	 0.00076 	 789.5000	 0.00065 	 789.5000	 0.00074 	   3.9475	 0.00820 	 207.0141	 0.00000 	 207.0141	 0.00000 	  78.9500	 0.00272 	  78.9500	 0.00000 
	 790	  50.4644	 0.01372 	  50.4644	 0.01407 	  25.2322	 0.00076 	 790.5000	 0.00064 	 790.5000	 0.00074 	   3.9525	 0.00783 	 210.8628	 0.00000 	 210.8628	 0.00000 	  79.0500	 0.00285 	  79.0500	 0.00000 
	 791	  50.5283	 0.01371 	  50.5283	 0.01407 	  25.2641	 0.00076 	 791.5000	 0.00064 	 791.5000	 0.00074 	   3.9575	 0.00783 	 214.7830	 0.00000 	 214.7830	 0.00000 	  79.1500	 0.00280 	  79.1500	 0.00000 
	 792	  50.5921	 0.01371 	  50.5921	 0.01406 	  25.2961	 0.00075 	 792.5000	 0.00064 	 792.5000	 0.00074 	   3.9625	 0.00708 	 218.7762	 0.00000 	 218.7762	 0.00000 	  79.2500	 0.00261 	  79.2500	 0.00000 
	 793	  50.6560	 0.01371 	  50.6560	 0.01406 	  25.3280	 0.00075 	 793.5000	 0.00064 	 793.5000	 0.00074 	   3.9675	 0.00745 	 222.8435	 0.00000 	 222.8435	 0.00000 	  79.3500	 0.00274 	  79.3500	 0.00000 
	 794	  50.7198	 0.01371 	  50.7198	 0.01406 	  25.3599	 0.00075 	 794.5000	 0.00064 	 794.5000	 0.00074 	   3.9725	 0.00708 	 226.9865	 0.00000 	 226.9865	 0.00000 	  79.4500	 0.00293 	  79.4500	 0.00000 
	 795	  50.7836	 0.01371 	  50.7836	 0.01406 	  25.3918	 0.00074 	 795.5000	 0.00064 	 795.5000	 0.00074 	   3.9775	 0.00745 	 231.2065	 0.00000 	 231.2065	 0.00000 	  79.5500	 0.00324 	  79.5500	 0.00000 
	 796	  50.8475	 0.01370 	  50.8475	 0.01406 	  25.4237	 0.00074 	 796.5000	 0.00064 	 796.5000	 0.00074 	   3.9825	 0.00596 	 235.5049	 0.00000 	 235.5049	 0.00000 	  79.6500	 0.00315 	  79.6500	 0.00000 
	 797	  50.9113	 0.01370 	  50.9113	 0.01406 	  25.4557	 0.00074 	 797.5000	 0.00063 	 797.5000	 0.00073 	   3.9875	 0.00783 	 239.8833	 0.00000 	 239.8833	 0.00000 	  79.7500	 0.00257 	  79.7500	 0.00000 
	 798	  50.9752	 0.01370 	  50.9752	 0.01406 	  25.4876	 0.00073 	 798.5000	 0.00063 	 798.5000	 0.00073 	   3.9925	 0.00820 	 244.3431	 0.00000 	 244.3431	 0.00000 	  79.8500	 0.00281 	  79.8500	 0.00000 
	 799	  51.0390	 0.01370 	  51.0390	 0.01405 	  25.5195	 0.00073 	 799.5000	 0.00063 	 799.5000	 0.00073 	   3.9975	 0.00969 	 248.8857	 0.00000 	 248.8857	 0.00000 	  79.9500	 0.00261 	  79.9500	 0.00000 
	 800	  51.1028	 0.01370 	  51.1028	 0.01405 	  25.5514	 0.00073 	 800.5000	 0.00063 	 800.5000	 0.00073 	   4.0025	 0.00559 	 253.5129	 0.00000 	 253.5129	 0.00000 	  80.0500	 0.00257 	  80.0500	 0.00000 
	 801	  51.1667	 0.01369 	  51.1667	 0.01405 	  25.5833	 0.00072 	 801.5000	 0.00063 	 801.5000	 0.00073 	   4.0075	 0.00857 	 258.2260	 0.00000 	 258.2260	 0.00000 	  80.1500	 0.00259 	  80.1500	 0.00000 
	 802	  51.2305	 0.01369 	  51.2305	 0.01405 	  25.6153	 0.00072 	 802.5000	 0.00062 	 802.5000	 0.00073 	   4.0125	 0.01044 	 263.0268	 0.00000 	 263.0268	 0.00000 	  80.2500	 0.00291 	  80.2500	 0.00000 
	 803	  51.2943	 0.01369 	  51.2943	 0.01405 	  25.6472	 0.00072 	 803.5000	 0.00062 	 803.5000	 0.00073 	   4.0175	 0.00894 	 267.9168	 0.00000 	 267.9168	 0.00000 	  80.3500	 0.00283 	  80.3500	 0.00000 
	 804	  51.3582	 0.01369 	  51.3582	 0.01405 	  25.6791	 0.00072 	 804.5000	 0.00062 	 804.5000	 0.00073 	   4.0225	 0.00708 	 272.8978	 0.00000 	 272.8978	 0.00000 	  80.4500	 0.00309 	  80.4500	 0.00000 
	 805	  51.4220	 0.01369 	  51.4220	 0.01404 	  25.7110	 0.00071 	 805.5000	 0.00062 	 805.5000	 0.00072 	   4.0275	 0.00894 	 277.9713	 0.00000 	 277.9713	 0.00000 	  80.5500	 0.00257 	  80.5500	 0.00000 
	 806	  51.4859	 0.01368 	  51.4859	 0.01404 	  25.7429	 0.00071 	 806.5000	 0.00062 	 806.5000	 0.00072 	   4.0325	 0.00857 	 283.1392	 0.00000 	 283.1392	 0.00000 	  80.6500	 0.00229 	  80.6500	 0.00000 
	 807	  51.5497	 0.01368 	  51.5497	 0.01404 	  25.7748	 0.00071 	 807.5000	 0.00062 	 807.5000	 0.00072 	   4.0375	 0.00783 	 288.4032	 0.00000 	 288.4032	 0.00000 	  80.7500	 0.00289 	  80.7500	 0.00000 
	 808	  51.6135	 0.01368 	  51.6135	 0.01404 	  25.8068	 0.00070 	 808.5000	 0.00062 	 808.5000	 0.00072 	   4.0425	 0.00894 	 293.7650	 0.00000 	 293.7650	 0.00000 	  80.8500	 0.00263 	  80.8500	 0.00000 
	 809	  51.6774	 0.01368 	  51.6774	 0.01404 	  25.8387	 0.00070 	 809.5000	 0.00061 	 809.5000	 0.00072 	   4.0475	 0.00932 	 299.2265	 0.00000 	 299.2265	 0.00000 	  80.9500	 0.00268 	  80.9500	 0.00000 
	 810	  51.7412	 0.01368 	  51.7412	 0.01404 	  25.8706	 0.00070 	 810.5000	 0.00061 	 810.5000	 0.00072 	   4.0525	 0.00820 	 304.7895	 0.00000 	 304.7895	 0.00000 	  81.0500	 0.00248 	  81.0500	 0.00000 
	 811	  51.8051	 0.01367 	  51.8051	 0.01404 	  25.9025	 0.00069 	 811.5000	 0.00061 	 811.5000	 0.00072 	   4.0575	 0.01118 	 310.4560	 0.00000 	 310.4560	 0.00000 	  81.1500	 0.00291 	  81.1500	 0.00000 
	 812	  51.8689	 0.01367 	  51.8689	 0.01403 	  25.9344	 0.00069 	 812.5000	 0.00061 	 812.5000	 0.00072 	   4.0625	 0.00783 	 316.2278	 0.00000 	 316.2278	 0.00000 	  81.2500	 0.00278 	  81.2500	 0.00000 
	 813	  51.9327	 0.01367 	  51.9327	 0.01403 	  25.9664	 0.00069 	 813.5000	 0.00061 	 813.5000	 0.00071 	   4.0675	 0.00932 	 322.1069	 0.00000 	 322.1069	 0.00000 	  81.3500	 0.00233 	  81.3500	 0.00000 
	 814	  51.9966	 0.01367 	  51.9966	 0.01403 	  25.9983	 0.00069 	 814.5000	 0.00061 	 814.5000	 0.00071 	   4.0725	 0.01118 	 328.0953	 0.00000 	 328.0953	 0.00000 	  81.4500	 0.00313 	  81.4500	 0.00000 
	 815	  52.0604	 0.01367 	  52.0604	 0.01403 	  26.0302	 0.00068 	 815.5000	 0.00061 	 815.5000	 0.00071 	   4.0775	 0.00932 	 334.1950	 0.00000 	 334.1950	 0.00000 	  81.5500	 0.00253 	  81.5500	 0.00000 
	 816	  52.1242	 0.01366 	  52.1242	 0.01403 	  26.0621	 0.00068 	 816.5000	 0.00061 	 816.5000	 0.00071 	   4.0825	 0.00820 	 340.4082	 0.00000 	 340.4082	 0.00000 	  81.6500	 0.00274 	  81.6500	 0.00000 
	 817	  52.1881	 0.01366 	  52.1881	 0.01403 	  26.0940	 0.00068 	 817.5000	 0.00061 	 817.5000	 0.00071 	   4.0875	 0.01081 	 346.7369	 0.00000 	 346.7369	 0.00000 	  81.7500	 0.00268 	  81.7500	 0.00000 
	 818	  52.2519	 0.01366 	  52.2519	 0.01402 	  26.1260	 0.00068 	 818.5000	 0.00060 	 818.5000	 0.00071 	   4.0925	 0.00745 	 353.1832	 0.00000 	 353.1832	 0.00000 	  81.8500	 0.00233 	  81.8500	 0.00000 
	 819	  52.3158	 0.01366 	  52.3158	 0.01402 	  26.1579	 0.00067 	 819.5000	 0.00060 	 819.5000	 0.00071 	   4.0975	 0.00894 	 359.7493	 0.00000 	 359.7493	 0.00000 	  81.9500	 0.00274 	  81.9500	 0.00000 
	 820	  52.3796	 0.01366 	  52.3796	 0.01402 	  26.1898	 0.00067 	 820.5000	 0.00060 	 820.5000	 0.00071 	   4.1025	 0.00932 	 366.4376	 0.00000 	 366.4376	 0.00000 	  82.0500	 0.00246 	  82.0500	 0.00000 
	 821	  52.4434	 0.01365 	  52.4434	 0.01402 	  26.2217	 0.00067 	 821.5000	 0.00060 	 821.5000	 0.00071 	   4.1075	 0.00559 	 373.2502	 0.00000 	 373.2502	 0.00000 	  82.1500	 0.00285 	  82.1500	 0.00000 
	 822	  52.5073	 0.01365 	  52.5073	 0.01402 	  26.2536	 0.00066 	 822.5000	 0.00060 	 822.5000	 0.00070 	   4.1125	 0.00894 	 380.1894	 0.00000 	 380.1894	 0.00000 	  82.2500	 0.00188 	  82.2500	 0.00000 
	 823	  52.5711	 0.01365 	  52.5711	 0.01402 	  26.2856	 0.00066 	 823.5000	 0.00060 	 823.5000	 0.00070 	   4.1175	 0.00745 	 387.2576	 0.00000 	 387.2576	 0.00000 	  82.3500	 0.00225 	  82.3500	 0.00000 
	 824	  52.6350	 0.01365 	  52.6350	 0.01402 	  26.3175	 0.00066 	 824.5000	 0.00060 	 824.5000	 0.00070 	   4.1225	 0.00745 	 394.4573	 0.00000 	 394.4573	 0.00000 	  82.4500	 0.00293 	  82.4500	 0.00000 
	 825	  52.6988	 0.01365 	  52.6988	 0.01401 	  26.3494	 0.00066 	 825.5000	 0.00060 	 825.5000	 0.00070 	   4.1275	 0.01081 	 401.7908	 0.00000 	 401.7908	 0.00000 	  82.5500	 0.00319 	  82.5500	 0.00000 
	 826	  52.7626	 0.01364 	  52.7626	 0.01401 	  26.3813	 0.00065 	 826.5000	 0.00060 	 826.5000	 0.00070 	   4.1325	 0.01230 	 409.2607	 0.00000 	 409.2607	 0.00000 	  82.6500	 0.00296 	  82.6500	 0.00000 
	 827	  52.8265	 0.01364 	  52.8265	 0.01401 	  26.4132	 0.00065 	 827.5000	 0.00060 	 827.5000	 0.00070 	   4.1375	 0.00745 	 416.8694	 0.00000 	 416.8694	 0.00000 	  82.7500	 0.00270 	  82.7500	 0.00000 
	 828	  52.8903	 0.01364 	  52.8903	 0.01401 	  26.4452	 0.00065 	 828.5000	 0.00060 	 828.5000	 0.00070 	   4.1425	 0.00708 	 424.6196	 0.00000 	 424.6196	 0.00000 	  82.8500	 0.00287 	  82.8500	 0.00000 
	 829	  52.9541	 0.01364 	  52.9541	 0.01401 	  26.4771	 0.00065 	 829.5000	 0.00060 	 829.5000	 0.00070 	   4.1475	 0.00783 	 432.5138	 0.00000 	 432.5138	 0.00000 	  82.9500	 0.00253 	  82.9500	 0.00000 
	 830	  53.0180	 0.01364 	  53.0180	 0.01401 	  26.5090	 0.00064 	 830.5000	 0.00060 	 830.5000	 0.00070 	   4.1525	 0.00671 	 440.5549	 0.00000 	 440.5549	 0.00000 	  83.0500	 0.00227 	  83.0500	 0.00000 
	 831	  53.0818	 0.01363 	  53.0818	 0.01401 	  26.5409	 0.00064 	 831.5000	 0.00060 	 831.5000	 0.00070 	   4.1575	 0.00969 	 448.7454	 0.00000 	 448.7454	 0.00000 	  83.1500	 0.00235 	  83.1500	 0.00000 
	 832	  53.1457	 0.01363 	  53.1457	 0.01400 	  26.5728	 0.00064 	 832.5000	 0.00060 	 832.5000	 0.00070 	   4.1625	 0.00708 	 457.0882	 0.00000 	 457.0882	 0.00000 	  83.2500	 0.00296 	  83.2500	 0.00000 
	 833	  53.2095	 0.01363 	  53.2095	 0.01400 	  26.6048	 0.00064 	 833.5000	 0.00059 	 833.5000	 0.00069 	   4.1675	 0.01006 	 465.5861	 0.00000 	 465.5861	 0.00000 	  83.3500	 0.00294 	  83.3500	 0.00000 
	 834	  53.2733	 0.01363 	  53.2733	 0.01400 	  26.6367	 0.00064 	 834.5000	 0.00059 	 834.5000	 0.00069 	   4.1725	 0.00745 	 474.2420	 0.00000 	 474.2420	 0.00000 	  83.4500	 0.00211 	  83.4500	 0.00000 
	 835	  53.3372	 0.01363 	  53.3372	 0.01400 	  26.6686	 0.00063 	 835.5000	 0.00059 	 835.5000	 0.00069 	   4.1775	 0.00745 	 483.0588	 0.00000 	 483.0588	 0.00000 	  83.5500	 0.00203 	  83.5500	 0.00000 
	 836	  53.4010	 0.01363 	  53.4010	 0.01400 	  26.7005	 0.00063 	 836.5000	 0.00059 	 836.5000	 0.00069 	   4.1825	 0.00783 	 492.0395	 0.00000 	 492.0395	 0.00000 	  83.6500	 0.00231 	  83.6500	 0.00000 
	 837	  53.4649	 0.01362 	  53.4649	 0.01400 	  26.7324	 0.00063 	 837.5000	 0.00059 	 837.5000	 0.00069 	   4.1875	 0.00783 	 501.1872	 0.00000 	 501.1872	 0.00000 	  83.7500	 0.00259 	  83.7500	 0.00000 
	 838	  53.5287	 0.01362 	  53.5287	 0.01400 	  26.7643	 0.00063 	 838.5000	 0.00059 	 838.5000	 0.00069 	   4.1925	 0.00820 	 510.5050	 0.00000 	 510.5050	 0.00000 	  83.8500	 0.00222 	  83.8500	 0.00000 
	 839	  53.5925	 0.01362 	  53.5925	 0.01399 	  26.7963	 0.00062 	 839.5000	 0.00059 	 839.5000	 0.00069 	   4.1975	 0.01193 	 519.9960	 0.00000 	 519.9960	 0.00000 	  83.9500	 0.00222 	  83.9500	 0.00000 
	 840	  53.6564	 0.01362 	  53.6564	 0.01399 	  26.8282	 0.00062 	 840.5000	 0.00059 	 840.5000	 0.00069 	   4.2025	 0.00857 	 529.6634	 0.00000 	 529.6634	 0.00000 	  84.0500	 0.00222 	  84.0500	 0.00000 
	 841	  53.7202	 0.01362 	  53.7202	 0.01399 	  26.8601	 0.00062 	 841.5000	 0.00059 	 841.5000	 0.00069 	   4.2075	 0.00932 	 539.5106	 0.00000 	 539.5106	 0.00000 	  84.1500	 0.00307 	  84.1500	 0.00000 
	 842	  53.7841	 0.01361 	  53.7841	 0.01399 	  26.8920	 0.00062 	 842.5000	 0.00059 	 842.5000	 0.00069 	   4.2125	 0.00559 	 549.5409	 0.00000 	 549.5409	 0.00000 	  84.2500	 0.00239 	  84.2500	 0.00000 
	 843	  53.8479	 0.01361 	  53.8479	 0.01399 	  26.9239	 0.00062 	 843.5000	 0.00059 	 843.5000	 0.00069 	   4.2175	 0.00820 	 559.7576	 0.00000 	 559.7576	 0.00000 	  84.3500	 0.00265 	  84.3500	 0.00000 
	 844	  53.9117	 0.01361 	  53.9117	 0.01399 	  26.9559	 0.00061 	 844.5000	 0.00059 	 844.5000	 0.00069 	   4.2225	 0.00969 	 570.1643	 0.00000 	 570.1643	 0.00000 	  84.4500	 0.00302 	  84.4500	 0.00000 
	 845	  53.9756	 0.01361 	  53.9756	 0.01399 	  26.9878	 0.00061 	 845.5000	 0.00058 	 845.5000	 0.00069 	   4.2275	 0.01006 	 580.7644	 0.00000 	 580.7644	 0.00000 	  84.5500	 0.00255 	  84.5500	 0.00000 
	 846	  54.0394	 0.01361 	  54.0394	 0.01398 	  27.0197	 0.00061 	 846.5000	 0.00058 	 846.5000	 0.00069 	   4.2325	 0.01006 	 591.5616	 0.00000 	 591.5616	 0.00000 	  84.6500	 0.00240 	  84.6500	 0.00000 
	 847	  54.1032	 0.01361 	  54.1032	 0.01398 	  27.0516	 0.00061 	 847.5000	 0.00058 	 847.5000	 0.00069 	   4.2375	 0.00820 	 602.5596	 0.00000 	 602.5596	 0.00000 	  84.7500	 0.00222 	  84.7500	 0.00000 
	 848	  54.1671	 0.01360 	  54.1671	 0.01398 	  27.0835	 0.00061 	 848.5000	 0.00058 	 848.5000	 0.00069 	   4.2425	 0.00932 	 613.7620	 0.00000 	 613.7620	 0.00000 	  84.8500	 0.00214 	  84.8500	 0.00000 
	 849	  54.2309	 0.01360 	  54.2309	 0.01398 	  27.1155	 0.00060 	 849.5000	 0.00058 	 849.5000	 0.00069 	   4.2475	 0.00634 	 625.1727	 0.00000 	 625.1727	 0.00000 	  84.9500	 0.00272 	  84.9500	 0.00000 
	 850	  54.2948	 0.01360 	  54.2948	 0.01398 	  27.1474	 0.00060 	 850.5000	 0.00058 	 850.5000	 0.00069 	   4.2525	 0.00894 	 636.7955	 0.00000 	 636.7955	 0.00000 	  85.0500	 0.00216 	  85.0500	 0.00000 
	 851	  54.3586	 0.01360 	  54.3586	 0.01398 	  27.1793	 0.00060 	 851.5000	 0.00058 	 851.5000	 0.00069 	   4.2575	 0.00932 	 648.6344	 0.00000 	 648.6344	 0.00000 	  85.1500	 0.00203 	  85.1500	 0.00000 
	 852	  54.4224	 0.01360 	  54.4224	 0.01398 	  27.2112	 0.00060 	 852.5000	 0.00058 	 852.5000	 0.00068 	   4.2625	 0.00857 	 660.6934	 0.00000 	 660.6934	 0.00000 	  85.2500	 0.00220 	  85.2500	 0.00000 
	 853	  54.4863	 0.01360 	  54.4863	 0.01397 	  27.2431	 0.00060 	 853.5000	 0.00058 	 853.5000	 0.00068 	   4.2675	 0.00932 	 672.9767	 0.00000 	 672.9767	 0.00000 	  85.3500	 0.00225 	  85.3500	 0.00000 
	 854	  54.5501	 0.01359 	  54.5501	 0.01397 	  27.2751	 0.00059 	 854.5000	 0.00058 	 854.5000	 0.00068 	   4.2725	 0.00894 	 685.4882	 0.00000 	 685.4882	 0.00000 	  85.4500	 0.00239 	  85.4500	 0.00000 
	 855	  54.6140	 0.01359 	  54.6140	 0.01397 	  27.3070	 0.00059 	 855.5000	 0.00057 	 855.5000	 0.00068 	   4.2775	 0.00820 	 698.2324	 0.00000 	 698.2324	 0.00000 	  85.5500	 0.00225 	  85.5500	 0.00000 
	 856	  54.6778	 0.01359 	  54.6778	 0.01397 	  27.3389	 0.00059 	 856.5000	 0.00057 	 856.5000	 0.00068 	   4.2825	 0.01155 	 711.2135	 0.00000 	 711.2135	 0.00000 	  85.6500	 0.00253 	  85.6500	 0.00000 
	 857	  54.7416	 0.01359 	  54.7416	 0.01397 	  27.3708	 0.00059 	 857.5000	 0.00057 	 857.5000	 0.00068 	   4.2875	 0.00559 	 724.4360	 0.00000 	 724.4360	 0.00000 	  85.7500	 0.00253 	  85.7500	 0.00000 
	 858	  54.8055	 0.01359 	  54.8055	 0.01397 	  27.4027	 0.00059 	 858.5000	 0.00057 	 858.5000	 0.00068 	   4.2925	 0.00894 	 737.9042	 0.00000 	 737.9042	 0.00000 	  85.8500	 0.00198 	  85.8500	 0.00000 
	 859	  54.8693	 0.01359 	  54.8693	 0.01397 	  27.4347	 0.00058 	 859.5000	 0.00057 	 859.5000	 0.00068 	   4.2975	 0.00596 	 751.6229	 0.00000 	 751.6229	 0.00000 	  85.9500	 0.00199 	  85.9500	 0.00000 
	 860	  54.9331	 0.01358 	  54.9331	 0.01396 	  27.4666	 0.00058 	 860.5000	 0.00057 	 860.5000	 0.00068 	   4.3025	 0.01342 	 765.5966	 0.00000 	 765.5966	 0.00000 	  86.0500	 0.00214 	  86.0500	 0.00000 
	 861	  54.9970	 0.01358 	  54.9970	 0.01396 	  27.4985	 0.00058 	 861.5000	 0.00057 	 861.5000	 0.00068 	   4.3075	 0.00894 	 779.8301	 0.00000 	 779.8301	 0.00000 	  86.1500	 0.00212 	  86.1500	 0.00000 
	 862	  55.0608	 0.01358 	  55.0608	 0.01396 	  27.5304	 0.00058 	 862.5000	 0.00057 	 862.5000	 0.00068 	   4.3125	 0.00820 	 794.3282	 0.00000 	 794.3282	 0.00000 	  86.2500	 0.00209 	  86.2500	 0.00000 
	 863	  55.1247	 0.01358 	  55.1247	 0.01396 	  27.5623	 0.00058 	 863.5000	 0.00057 	 863.5000	 0.00068 	   4.3175	 0.00894 	 809.0959	 0.00000 	 809.0959	 0.00000 	  86.3500	 0.00250 	  86.3500	 0.00000 
	 864	  55.1885	 0.01358 	  55.1885	 0.01396 	  27.5943	 0.00057 	 864.5000	 0.00057 	 864.5000	 0.00068 	   4.3225	 0.00708 	 824.1381	 0.00000 	 824.1381	 0.00000 	  86.4500	 0.00153 	  86.4500	 0.00000 
	 865	  55.2523	 0.01358 	  55.2523	 0.01396 	  27.6262	 0.00057 	 865.5000	 0.00057 	 865.5000	 0.00068 	   4.3275	 0.00634 	 839.4600	 0.00000 	 839.4600	 0.00000 	  86.5500	 0.00246 	  86.5500	 0.00000 
	 866	  55.3162	 0.01357 	  55.3162	 0.01396 	  27.6581	 0.00057 	 866.5000	 0.00057 	 866.5000	 0.00068 	   4.3325	 0.01006 	 855.0667	 0.00000 	 855.0667	 0.00000 	  86.6500	 0.00244 	  86.6500	 0.00000 
	 867	  55.3800	 0.01357 	  55.3800	 0.01396 	  27.6900	 0.00057 	 867.5000	 0.00057 	 867.5000	 0.00068 	   4.3375	 0.00634 	 870.9636	 0.00000 	 870.9636	 0.00000 	  86.7500	 0.00209 	  86.7500	 0.00000 
	 868	  55.4439	 0.01357 	  55.4439	 0.01395 	  27.7219	 0.00057 	 868.5000	 0.00057 	 868.5000	 0.00068 	   4.3425	 0.00932 	 887.1560	 0.00000 	 887.1560	 0.00000 	  86.8500	 0.00263 	  86.8500	 0.00000 
	 869	  55.5077	 0.01357 	  55.5077	 0.01395 	  27.7538	 0.00057 	 869.5000	 0.00056 	 869.5000	 0.00068 	   4.3475	 0.00783 	 903.6495	 0.00000 	 903.6495	 0.00000 	  86.9500	 0.00184 	  86.9500	 0.00000 
	 870	  55.5715	 0.01357 	  55.5715	 0.01395 	  27.7858	 0.00056 	 870.5000	 0.00056 	 870.5000	 0.00068 	   4.3525	 0.00857 	 920.4496	 0.00000 	 920.4496	 0.00000 	  87.0500	 0.00198 	  87.0500	 0.00000 
	 871	  55.6354	 0.01357 	  55.6354	 0.01395 	  27.8177	 0.00056 	 871.5000	 0.00056 	 871.5000	 0.00067 	   4.3575	 0.00969 	 937.5620	 0.00000 	 937.5620	 0.00000 	  87.1500	 0.00196 	  87.1500	 0.00000 
	 872	  55.6992	 0.01356 	  55.6992	 0.01395 	  27.8496	 0.00056 	 872.5000	 0.00056 	 872.5000	 0.00067 	   4.3625	 0.00932 	 954.9926	 0.00000 	 954.9926	 0.00000 	  87.2500	 0.00201 	  87.2500	 0.00000 
	 873	  55.7630	 0.01356 	  55.7630	 0.01395 	  27.8815	 0.00056 	 873.5000	 0.00056 	 873.5000	 0.00067 	   4.3675	 0.00671 	 972.7472	 0.00000 	 972.7472	 0.00000 	  87.3500	 0.00253 	  87.3500	 0.00000 
	 874	  55.8269	 0.01356 	  55.8269	 0.01395 	  27.9134	 0.00056 	 874.5000	 0.00056 	 874.5000	 0.00067 	   4.3725	 0.00894 	 990.8319	 0.00000 	 990.8319	 0.00000 	  87.4500	 0.00214 	  87.4500	 0.00000 
	 875	  55.8907	 0.01356 	  55.8907	 0.01394 	  27.9454	 0.00056 	 875.5000	 0.00056 	 875.5000	 0.00067 	   4.3775	 0.00969 	1009.2529	 0.00000 	1009.2529	 0.00000 	  87.5500	 0.00220 	  87.5500	 0.00000 
	 876	  55.9546	 0.01356 	  55.9546	 0.01394 	  27.9773	 0.00055 	 876.5000	 0.00056 	 876.5000	 0.00067 	   4.3825	 0.00857 	1028.0163	 0.00000 	1028.0163	 0.00000 	  87.6500	 0.00181 	  87.6500	 0.00000 
	 877	  56.0184	 0.01356 	  56.0184	 0.01394 	  28.0092	 0.00055 	 877.5000	 0.00056 	 877.5000	 0.00067 	   4.3875	 0.00894 	1047.1285	 0.00000 	1047.1285	 0.00000 	  87.7500	 0.00164 	  87.7500	 0.00000 
	 878	  56.0822	 0.01355 	  56.0822	 0.01394 	  28.0411	 0.00055 	 878.5000	 0.00056 	 878.5000	 0.00067 	   4.3925	 0.00745 	1066.5961	 0.00000 	1066.5961	 0.00000 	  87.8500	 0.00183 	  87.8500	 0.00000 
	 879	  56.1461	 0.01355 	  56.1461	 0.01394 	  28.0730	 0.00055 	 879.5000	 0.00056 	 879.5000	 0.00066 	   4.3975	 0.01044 	1086.4256	 0.00000 	1086.4256	 0.00000 	  87.9500	 0.00220 	  87.9500	 0.00000 
	 880	  56.2099	 0.01355 	  56.2099	 0.01394 	  28.1050	 0.00055 	 880.5000	 0.00056 	 880.5000	 0.00066 	   4.4025	 0.00857 	1106.6238	 0.00000 	1106.6238	 0.00000 	  88.0500	 0.00198 	  88.0500	 0.00000 
	 881	  56.2738	 0.01355 	  56.2738	 0.01394 	  28.1369	 0.00055 	 881.5000	 0.00056 	 881.5000	 0.00066 	   4.4075	 0.00857 	1127.1975	 0.00000 	1127.1975	 0.00000 	  88.1500	 0.00222 	  88.1500	 0.00000 
	 882	  56.3376	 0.01355 	  56.3376	 0.01394 	  28.1688	 0.00054 	 882.5000	 0.00056 	 882.5000	 0.00066 	   4.4125	 0.00932 	1148.1536	 0.00000 	1148.1536	 0.00000 	  88.2500	 0.00222 	  88.2500	 0.00000 
	 883	  56.4014	 0.01355 	  56.4014	 0.01393 	  28.2007	 0.00054 	 883.5000	 0.00056 	 883.5000	 0.00066 	   4.4175	 0.00820 	1169.4994	 0.00000 	1169.4994	 0.00000 	  88.3500	 0.00198 	  88.3500	 0.00000 
	 884	  56.4653	 0.01354 	  56.4653	 0.01393 	  28.2326	 0.00054 	 884.5000	 0.00056 	 884.5000	 0.00066 	   4.4225	 0.01044 	1191.2420	 0.00000 	1191.2420	 0.00000 	  88.4500	 0.00224 	  88.4500	 0.00000 
	 885	  56.5291	 0.01354 	  56.5291	 0.01393 	  28.2646	 0.00054 	 885.5000	 0.00056 	 885.5000	 0.00066 	   4.4275	 0.01118 	1213.3889	 0.00000 	1213.3889	 0.00000 	  88.5500	 0.00170 	  88.5500	 0.00000 
	 886	  56.5930	 0.01354 	  56.5930	 0.01393 	  28.2965	 0.00054 	 886.5000	 0.00056 	 886.5000	 0.00066 	   4.4325	 0.00857 	1235.9474	 0.00000 	1235.9474	 0.00000 	  88.6500	 0.00212 	  88.6500	 0.00000 
	 887	  56.6568	 0.01354 	  56.6568	 0.01393 	  28.3284	 0.00054 	 887.5000	 0.00056 	 887.5000	 0.00066 	   4.4375	 0.00708 	1258.9254	 0.00000 	1258.9254	 0.00000 	  88.7500	 0.00253 	  88.7500	 0.00000 
	 888	  56.7206	 0.01354 	  56.7206	 0.01393 	  28.3603	 0.00054 	 888.5000	 0.00056 	 888.5000	 0.00066 	   4.4425	 0.00932 	1282.3306	 0.00000 	1282.3306	 0.00000 	  88.8500	 0.00181 	  88.8500	 0.00000 
	 889	  56.7845	 0.01354 	  56.7845	 0.01393 	  28.3922	 0.00053 	 889.5000	 0.00056 	 889.5000	 0.00065 	   4.4475	 0.00894 	1306.1709	 0.00000 	1306.1709	 0.00000 	  88.9500	 0.00246 	  88.9500	 0.00000 
	 890	  56.8483	 0.01353 	  56.8483	 0.01393 	  28.4242	 0.00053 	 890.5000	 0.00056 	 890.5000	 0.00065 	   4.4525	 0.00783 	1330.4544	 0.00000 	1330.4544	 0.00000 	  89.0500	 0.00207 	  89.0500	 0.00000 
	 891	  56.9121	 0.01353 	  56.9121	 0.01392 	  28.4561	 0.00053 	 891.5000	 0.00056 	 891.5000	 0.00065 	   4.4575	 0.00969 	1355.1894	 0.00000 	1355.1894	 0.00000 	  89.1500	 0.00196 	  89.1500	 0.00000 
	 892	  56.9760	 0.01353 	  56.9760	 0.01392 	  28.4880	 0.00053 	 892.5000	 0.00056 	 892.5000	 0.00065 	   4.4625	 0.01193 	1380.3843	 0.00000 	1380.3843	 0.00000 	  89.2500	 0.00166 	  89.2500	 0.00000 
	 893	  57.0398	 0.01353 	  57.0398	 0.01392 	  28.5199	 0.00053 	 893.5000	 0.00056 	 893.5000	 0.00065 	   4.4675	 0.00969 	1406.0475	 0.00000 	1406.0475	 0.00000 	  89.3500	 0.00190 	  89.3500	 0.00000 
	 894	  57.1037	 0.01353 	  57.1037	 0.01392 	  28.5518	 0.00053 	 894.5000	 0.00056 	 894.5000	 0.00065 	   4.4725	 0.00671 	1432.1879	 0.00000 	1432.1879	 0.00000 	  89.4500	 0.00188 	  89.4500	 0.00000 
	 895	  57.1675	 0.01353 	  57.1675	 0.01392 	  28.5837	 0.00053 	 895.5000	 0.00056 	 895.5000	 0.00065 	   4.4775	 0.00820 	1458.8143	 0.00000 	1458.8143	 0.00000 	  89.5500	 0.00229 	  89.5500	 0.00000 
	 896	  57.2313	 0.01353 	  57.2313	 0.01392 	  28.6157	 0.00052 	 896.5000	 0.00055 	 896.5000	 0.00065 	   4.4825	 0.01006 	1485.9356	 0.00000 	1485.9356	 0.00000 	  89.6500	 0.00196 	  89.6500	 0.00000 
	 897	  57.2952	 0.01352 	  57.2952	 0.01392 	  28.6476	 0.00052 	 897.5000	 0.00055 	 897.5000	 0.00065 	   4.4875	 0.01342 	1513.5612	 0.00000 	1513.5612	 0.00000 	  89.7500	 0.00212 	  89.7500	 0.00000 
	 898	  57.3590	 0.01352 	  57.3590	 0.01392 	  28.6795	 0.00052 	 898.5000	 0.00055 	 898.5000	 0.00065 	   4.4925	 0.00745 	1541.7005	 0.00000 	1541.7005	 0.00000 	  89.8500	 0.00216 	  89.8500	 0.00000 
	 899	  57.4229	 0.01352 	  57.4229	 0.01391 	  28.7114	 0.00052 	 899.5000	 0.00055 	 899.5000	 0.00065 	   4.4975	 0.00745 	1570.3628	 0.00000 	1570.3628	 0.00000 	  89.9500	 0.00218 	  89.9500	 0.00000 
	 900	  57.4867	 0.01352 	  57.4867	 0.01391 	  28.7433	 0.00052 	 900.5000	 0.00055 	 900.5000	 0.00065 	   4.5025	 0.00745 	1599.5580	 0.00000 	1599.5580	 0.00000 	  90.0500	 0.00205 	  90.0500	 0.00000 
	 901	  57.5505	 0.01352 	  57.5505	 0.01391 	  28.7753	 0.00052 	 901.5000	 0.00055 	 901.5000	 0.00065 	   4.5075	 0.00559 	1629.2960	 0.00000 	1629.2960	 0.00000 	  90.1500	 0.00263 	  90.1500	 0.00000 
	 902	  57.6144	 0.01352 	  57.6144	 0.01391 	  28.8072	 0.00052 	 902.5000	 0.00055 	 902.5000	 0.00065 	   4.5125	 0.00634 	1659.5869	 0.00000 	1659.5869	 0.00000 	  90.2500	 0.00209 	  90.2500	 0.00000 
	 903	  57.6782	 0.01351 	  57.6782	 0.01391 	  28.8391	 0.00051 	 903.5000	 0.00055 	 903.5000	 0.00065 	   4.5175	 0.00783 	1690.4409	 0.00000 	1690.4409	 0.00000 	  90.3500	 0.00211 	  90.3500	 0.00000 
	 904	  57.7420	 0.01351 	  57.7420	 0.01391 	  28.8710	 0.00051 	 904.5000	 0.00055 	 904.5000	 0.00065 	   4.5225	 0.00894 	1721.8686	 0.00000 	1721.8686	 0.00000 	  90.4500	 0.00192 	  90.4500	 0.00000 
	 905	  57.8059	 0.01351 	  57.8059	 0.01391 	  28.9029	 0.00051 	 905.5000	 0.00055 	 905.5000	 0.00065 	   4.5275	 0.00671 	1753.8805	 0.00000 	1753.8805	 0.00000 	  90.5500	 0.00188 	  90.5500	 0.00000 
	 906	  57.8697	 0.01351 	  57.8697	 0.01391 	  28.9349	 0.00051 	 906.5000	 0.00055 	 906.5000	 0.00065 	   4.5325	 0.00820 	1786.4876	 0.00000 	1786.4876	 0.00000 	  90.6500	 0.00184 	  90.6500	 0.00000 
	 907	  57.9336	 0.01351 	  57.9336	 0.01390 	  28.9668	 0.00051 	 907.5000	 0.00054 	 907.5000	 0.00064 	   4.5375	 0.00671 	1819.7009	 0.00000 	1819.7009	 0.00000 	  90.7500	 0.00138 	  90.7500	 0.00000 
	 908	  57.9974	 0.01351 	  57.9974	 0.01390 	  28.9987	 0.00051 	 908.5000	 0.00054 	 908.5000	 0.00064 	   4.5425	 0.00969 	1853.5316	 0.00000 	1853.5316	 0.00000 	  90.8500	 0.00129 	  90.8500	 0.00000 
	 909	  58.0612	 0.01351 	  58.0612	 0.01390 	  29.0306	 0.00051 	 909.5000	 0.00054 	 909.5000	 0.00064 	   4.5475	 0.00857 	1887.9913	 0.00000 	1887.9913	 0.00000 	  90.9500	 0.00222 	  90.9500	 0.00000 
	 910	  58.1251	 0.01350 	  58.1251	 0.01390 	  29.0625	 0.00051 	 910.5000	 0.00054 	 910.5000	 0.00064 	   4.5525	 0.00671 	1923.0917	 0.00000 	1923.0917	 0.00000 	  91.0500	 0.00177 	  91.0500	 0.00000 
	 911	  58.1889	 0.01350 	  58.1889	 0.01390 	  29.0945	 0.00050 	 911.5000	 0.00054 	 911.5000	 0.00064 	   4.5575	 0.00596 	1958.8447	 0.00000 	1958.8447	 0.00000 	  91.1500	 0.00196 	  91.1500	 0.00000 
	 912	  58.2528	 0.01350 	  58.2528	 0.01390 	  29.1264	 0.00050 	 912.5000	 0.00054 	 912.5000	 0.00064 	   4.5625	 0.00894 	1995.2623	 0.00000 	1995.2623	 0.00000 	  91.2500	 0.00207 	  91.2500	 0.00000 
	 913	  58.3166	 0.01350 	  58.3166	 0.01390 	  29.1583	 0.00050 	 913.5000	 0.00054 	 913.5000	 0.00064 	   4.5675	 0.00932 	2032.3570	 0.00000 	2032.3570	 0.00000 	  91.3500	 0.00190 	  91.3500	 0.00000 
	 914	  58.3804	 0.01350 	  58.3804	 0.01390 	  29.1902	 0.00050 	 914.5000	 0.00054 	 914.5000	 0.00064 	   4.5725	 0.00932 	2070.1413	 0.00000 	2070.1413	 0.00000 	  91.4500	 0.00255 	  91.4500	 0.00000 
	 915	  58.4443	 0.01350 	  58.4443	 0.01389 	  29.2221	 0.00050 	 915.5000	 0.00054 	 915.5000	 0.00064 	   4.5775	 0.00820 	2108.6281	 0.00000 	2108.6281	 0.00000 	  91.5500	 0.00183 	  91.5500	 0.00000 
	 916	  58.5081	 0.01350 	  58.5081	 0.01389 	  29.2541	 0.00050 	 916.5000	 0.00054 	 916.5000	 0.00064 	   4.5825	 0.00857 	2147.8305	 0.00000 	2147.8305	 0.00000 	  91.6500	 0.00199 	  91.6500	 0.00000 
	 917	  58.5719	 0.01349 	  58.5719	 0.01389 	  29.2860	 0.00050 	 917.5000	 0.00053 	 917.5000	 0.00064 	   4.5875	 0.00857 	2187.7616	 0.00000 	2187.7616	 0.00000 	  91.7500	 0.00207 	  91.7500	 0.00000 
	 918	  58.6358	 0.01349 	  58.6358	 0.01389 	  29.3179	 0.00050 	 918.5000	 0.00053 	 918.5000	 0.00064 	   4.5925	 0.00820 	2228.4351	 0.00000 	2228.4351	 0.00000 	  91.8500	 0.00173 	  91.8500	 0.00000 
	 919	  58.6996	 0.01349 	  58.6996	 0.01389 	  29.3498	 0.00049 	 919.5000	 0.00053 	 919.5000	 0.00063 	   4.5975	 0.00932 	2269.8649	 0.00000 	2269.8649	 0.00000 	  91.9500	 0.00173 	  91.9500	 0.00000 
	 920	  58.7635	 0.01349 	  58.7635	 0.01389 	  29.3817	 0.00049 	 920.5000	 0.00053 	 920.5000	 0.00063 	   4.6025	 0.00745 	2312.0648	 0.00000 	2312.0648	 0.00000 	  92.0500	 0.00240 	  92.0500	 0.00000 
	 921	  58.8273	 0.01349 	  58.8273	 0.01389 	  29.4137	 0.00049 	 921.5000	 0.00053 	 921.5000	 0.00063 	   4.6075	 0.00894 	2355.0493	 0.00000 	2355.0493	 0.00000 	  92.1500	 0.00192 	  92.1500	 0.00000 
	 922	  58.8911	 0.01349 	  58.8911	 0.01389 	  29.4456	 0.00049 	 922.5000	 0.00053 	 922.5000	 0.00063 	   4.6125	 0.00745 	2398.8329	 0.00000 	2398.8329	 0.00000 	  92.2500	 0.00149 	  92.2500	 0.00000 
	 923	  58.9550	 0.01349 	  58.9550	 0.01389 	  29.4775	 0.00049 	 923.5000	 0.00053 	 923.5000	 0.00063 	   4.6175	 0.01044 	2443.4306	 0.00000 	2443.4306	 0.00000 	  92.3500	 0.00199 	  92.3500	 0.00000 
	 924	  59.0188	 0.01348 	  59.0188	 0.01388 	  29.5094	 0.00049 	 924.5000	 0.00053 	 924.5000	 0.00063 	   4.6225	 0.01006 	2488.8573	 0.00000 	2488.8573	 0.00000 	  92.4500	 0.00190 	  92.4500	 0.00000 
	 925	  59.0827	 0.01348 	  59.0827	 0.01388 	  29.5413	 0.00049 	 925.5000	 0.00053 	 925.5000	 0.00063 	   4.6275	 0.00559 	2535.1286	 0.00000 	2535.1286	 0.00000 	  92.5500	 0.00224 	  92.5500	 0.00000 
	 926	  59.1465	 0.01348 	  59.1465	 0.01388 	  29.5732	 0.00049 	 926.5000	 0.00053 	 926.5000	 0.00063 	   4.6325	 0.00745 	2582.2602	 0.00000 	2582.2602	 0.00000 	  92.6500	 0.00171 	  92.6500	 0.00000 
	 927	  59.2103	 0.01348 	  59.2103	 0.01388 	  29.6052	 0.00049 	 927.5000	 0.00053 	 927.5000	 0.00063 	   4.6375	 0.00932 	2630.2680	 0.00000 	2630.2680	 0.00000 	  92.7500	 0.00177 	  92.7500	 0.00000 
	 928	  59.2742	 0.01348 	  59.2742	 0.01388 	  29.6371	 0.00048 	 928.5000	 0.00053 	 928.5000	 0.00063 	   4.6425	 0.00783 	2679.1683	 0.00000 	2679.1683	 0.00000 	  92.8500	 0.00211 	  92.8500	 0.00000 
	 929	  59.3380	 0.01348 	  59.3380	 0.01388 	  29.6690	 0.00048 	 929.5000	 0.00053 	 929.5000	 0.00063 	   4.6475	 0.00596 	2728.9778	 0.00000 	2728.9778	 0.00000 	  92.9500	 0.00209 	  92.9500	 0.00000 
	 930	  59.4019	 0.01348 	  59.4019	 0.01388 	  29.7009	 0.00048 	 930.5000	 0.00053 	 930.5000	 0.00063 	   4.6525	 0.00820 	2779.7133	 0.00000 	2779.7133	 0.00000 	  93.0500	 0.00188 	  93.0500	 0.00000 
	 931	  59.4657	 0.01347 	  59.4657	 0.01388 	  29.7328	 0.00048 	 931.5000	 0.00053 	 931.5000	 0.00063 	   4.6575	 0.00596 	2831.3920	 0.00000 	2831.3920	 0.00000 	  93.1500	 0.00242 	  93.1500	 0.00000 
	 932	  59.5295	 0.01347 	  59.5295	 0.01387 	  29.7648	 0.00048 	 932.5000	 0.00053 	 932.5000	 0.00062 	   4.6625	 0.01118 	2884.0315	 0.00000 	2884.0315	 0.00000 	  93.2500	 0.00168 	  93.2500	 0.00000 
	 933	  59.5934	 0.01347 	  59.5934	 0.01387 	  29.7967	 0.00048 	 933.5000	 0.00053 	 933.5000	 0.00062 	   4.6675	 0.00857 	2937.6497	 0.00000 	2937.6497	 0.00000 	  93.3500	 0.00235 	  93.3500	 0.00000 
	 934	  59.6572	 0.01347 	  59.6572	 0.01387 	  29.8286	 0.00048 	 934.5000	 0.00052 	 934.5000	 0.00062 	   4.6725	 0.00559 	2992.2646	 0.00000 	2992.2646	 0.00000 	  93.4500	 0.00160 	  93.4500	 0.00000 
	 935	  59.7210	 0.01347 	  59.7210	 0.01387 	  29.8605	 0.00048 	 935.5000	 0.00052 	 935.5000	 0.00062 	   4.6775	 0.00596 	3047.8950	 0.00000 	3047.8950	 0.00000 	  93.5500	 0.00207 	  93.5500	 0.00000 
	 936	  59.7849	 0.01347 	  59.7849	 0.01387 	  29.8924	 0.00048 	 936.5000	 0.00052 	 936.5000	 0.00062 	   4.6825	 0.01006 	3104.5596	 0.00000 	3104.5596	 0.00000 	  93.6500	 0.00173 	  93.6500	 0.00000 
	 937	  59.8487	 0.01347 	  59.8487	 0.01387 	  29.9244	 0.00047 	 937.5000	 0.00052 	 937.5000	 0.00062 	   4.6875	 0.00745 	3162.2777	 0.00000 	3162.2777	 0.00000 	  93.7500	 0.00173 	  93.7500	 0.00000 
	 938	  59.9126	 0.01346 	  59.9126	 0.01387 	  29.9563	 0.00047 	 938.5000	 0.00052 	 938.5000	 0.00062 	   4.6925	 0.00857 	3221.0688	 0.00000 	3221.0688	 0.00000 	  93.8500	 0.00164 	  93.8500	 0.00000 
	 939	  59.9764	 0.01346 	  59.9764	 0.01387 	  29.9882	 0.00047 	 939.5000	 0.00052 	 939.5000	 0.00062 	   4.6975	 0.01081 	3280.9529	 0.00000 	3280.9529	 0.00000 	  93.9500	 0.00212 	  93.9500	 0.00000 
	 940	  60.0402	 0.01346 	  60.0402	 0.01387 	  30.0201	 0.00047 	 940.5000	 0.00052 	 940.5000	 0.00062 	   4.7025	 0.01267 	3341.9504	 0.00000 	3341.9504	 0.00000 	  94.0500	 0.00184 	  94.0500	 0.00000 
	 941	  60.1041	 0.01346 	  60.1041	 0.01386 	  30.0520	 0.00047 	 941.5000	 0.00052 	 941.5000	 0.00062 	   4.7075	 0.00745 	3404.0819	 0.00000 	3404.0819	 0.00000 	  94.1500	 0.00160 	  94.1500	 0.00000 
	 942	  60.1679	 0.01346 	  60.1679	 0.01386 	  30.0840	 0.00047 	 942.5000	 0.00052 	 942.5000	 0.00062 	   4.7125	 0.00596 	3467.3685	 0.00000 	3467.3685	 0.00000 	  94.2500	 0.00190 	  94.2500	 0.00000 
	 943	  60.2318	 0.01346 	  60.2318	 0.01386 	  30.1159	 0.00047 	 943.5000	 0.00052 	 943.5000	 0.00062 	   4.7175	 0.00783 	3531.8317	 0.00000 	3531.8317	 0.00000 	  94.3500	 0.00211 	  94.3500	 0.00000 
	 944	  60.2956	 0.01346 	  60.2956	 0.01386 	  30.1478	 0.00047 	 944.5000	 0.00052 	 944.5000	 0.00062 	   4.7225	 0.00745 	3597.4934	 0.00000 	3597.4934	 0.00000 	  94.4500	 0.00164 	  94.4500	 0.00000 
	 945	  60.3594	 0.01345 	  60.3594	 0.01386 	  30.1797	 0.00047 	 945.5000	 0.00052 	 945.5000	 0.00062 	   4.7275	 0.01193 	3664.3757	 0.00000 	3664.3757	 0.00000 	  94.5500	 0.00203 	  94.5500	 0.00000 
	 946	  60.4233	 0.01345 	  60.4233	 0.01386 	  30.2116	 0.00047 	 946.5000	 0.00052 	 946.5000	 0.00062 	   4.7325	 0.01155 	3732.5016	 0.00000 	3732.5016	 0.00000 	  94.6500	 0.00209 	  94.6500	 0.00000 
	 947	  60.4871	 0.01345 	  60.4871	 0.01386 	  30.2436	 0.00046 	 947.5000	 0.00052 	 947.5000	 0.00061 	   4.7375	 0.00559 	3801.8940	 0.00000 	3801.8940	 0.00000 	  94.7500	 0.00179 	  94.7500	 0.00000 
	 948	  60.5509	 0.01345 	  60.5509	 0.01386 	  30.2755	 0.00046 	 948.5000	 0.00052 	 948.5000	 0.00061 	   4.7425	 0.00820 	3872.5764	 0.00000 	3872.5764	 0.00000 	  94.8500	 0.00218 	  94.8500	 0.00000 
	 949	  60.6148	 0.01345 	  60.6148	 0.01386 	  30.3074	 0.00046 	 949.5000	 0.00052 	 949.5000	 0.00061 	   4.7475	 0.00894 	3944.5730	 0.00000 	3944.5730	 0.00000 	  94.9500	 0.00186 	  94.9500	 0.00000 
	 950	  60.6786	 0.01345 	  60.6786	 0.01385 	  30.3393	 0.00046 	 950.5000	 0.00052 	 950.5000	 0.00061 	   4.7525	 0.00820 	4017.9081	 0.00000 	4017.9081	 0.00000 	  95.0500	 0.00211 	  95.0500	 0.00000 
	 951	  60.7425	 0.01345 	  60.7425	 0.01385 	  30.3712	 0.00046 	 951.5000	 0.00051 	 951.5000	 0.00061 	   4.7575	 0.00894 	4092.6066	 0.00000 	4092.6066	 0.00000 	  95.1500	 0.00190 	  95.1500	 0.00000 
	 952	  60.8063	 0.01345 	  60.8063	 0.01385 	  30.4032	 0.00046 	 952.5000	 0.00051 	 952.5000	 0.00061 	   4.7625	 0.00783 	4168.6938	 0.00000 	4168.6938	 0.00000 	  95.2500	 0.00177 	  95.2500	 0.00000 
	 953	  60.8701	 0.01344 	  60.8701	 0.01385 	  30.4351	 0.00046 	 953.5000	 0.00051 	 953.5000	 0.00061 	   4.7675	 0.00745 	4246.1956	 0.00000 	4246.1956	 0.00000 	  95.3500	 0.00162 	  95.3500	 0.00000 
	 954	  60.9340	 0.01344 	  60.9340	 0.01385 	  30.4670	 0.00046 	 954.5000	 0.00051 	 954.5000	 0.00061 	   4.7725	 0.00894 	4325.1383	 0.00000 	4325.1383	 0.00000 	  95.4500	 0.00196 	  95.4500	 0.00000 
	 955	  60.9978	 0.01344 	  60.9978	 0.01385 	  30.4989	 0.00046 	 955.5000	 0.00051 	 955.5000	 0.00061 	   4.7775	 0.00932 	4405.5486	 0.00000 	4405.5486	 0.00000 	  95.5500	 0.00203 	  95.5500	 0.00000 
	 956	  61.0617	 0.01344 	  61.0617	 0.01385 	  30.5308	 0.00046 	 956.5000	 0.00051 	 956.5000	 0.00061 	   4.7825	 0.00969 	4487.4539	 0.00000 	4487.4539	 0.00000 	  95.6500	 0.00194 	  95.6500	 0.00000 
	 957	  61.1255	 0.01344 	  61.1255	 0.01385 	  30.5627	 0.00045 	 957.5000	 0.00051 	 957.5000	 0.00061 	   4.7875	 0.01193 	4570.8819	 0.00000 	4570.8819	 0.00000 	  95.7500	 0.00196 	  95.7500	 0.00000 
	 958	  61.1893	 0.01344 	  61.1893	 0.01385 	  30.5947	 0.00045 	 958.5000	 0.00051 	 958.5000	 0.00060 	   4.7925	 0.00820 	4655.8609	 0.00000 	4655.8609	 0.00000 	  95.8500	 0.00179 	  95.8500	 0.00000 
	 959	  61.2532	 0.01344 	  61.2532	 0.01384 	  30.6266	 0.00045 	 959.5000	 0.00051 	 959.5000	 0.00060 	   4.7975	 0.00820 	4742.4199	 0.00000 	4742.4199	 0.00000 	  95.9500	 0.00147 	  95.9500	 0.00000 
	 960	  61.3170	 0.01343 	  61.3170	 0.01384 	  30.6585	 0.00045 	 960.5000	 0.00051 	 960.5000	 0.00060 	   4.8025	 0.00671 	4830.5880	 0.00000 	4830.5880	 0.00000 	  96.0500	 0.00222 	  96.0500	 0.00000 
	 961	  61.3808	 0.01343 	  61.3808	 0.01384 	  30.6904	 0.00045 	 961.5000	 0.00051 	 961.5000	 0.00060 	   4.8075	 0.00671 	4920.3954	 0.00000 	4920.3954	 0.00000 	  96.1500	 0.00162 	  96.1500	 0.00000 
	 962	  61.4447	 0.01343 	  61.4447	 0.01384 	  30.7223	 0.00045 	 962.5000	 0.00051 	 962.5000	 0.00060 	   4.8125	 0.00708 	5011.8723	 0.00000 	5011.8723	 0.00000 	  96.2500	 0.00186 	  96.2500	 0.00000 
	 963	  61.5085	 0.01343 	  61.5085	 0.01384 	  30.7543	 0.00045 	 963.5000	 0.00051 	 963.5000	 0.00060 	   4.8175	 0.00745 	5105.0500	 0.00000 	5105.0500	 0.00000 	  96.3500	 0.00203 	  96.3500	 0.00000 
	 964	  61.5724	 0.01343 	  61.5724	 0.01384 	  30.7862	 0.00045 	 964.5000	 0.00050 	 964.5000	 0.00060 	   4.8225	 0.00745 	5199.9600	 0.00000 	5199.9600	 0.00000 	  96.4500	 0.00209 	  96.4500	 0.00000 
	 965	  61.6362	 0.01343 	  61.6362	 0.01384 	  30.8181	 0.00045 	 965.5000	 0.00050 	 965.5000	 0.00060 	   4.8275	 0.01006 	5296.6344	 0.00000 	5296.6344	 0.00000 	  96.5500	 0.00158 	  96.5500	 0.00000 
	 966	  61.7000	 0.01343 	  61.7000	 0.01384 	  30.8500	 0.00045 	 966.5000	 0.00050 	 966.5000	 0.00060 	   4.8325	 0.00671 	5395.1062	 0.00000 	5395.1062	 0.00000 	  96.6500	 0.00188 	  96.6500	 0.00000 
	 967	  61.7639	 0.01343 	  61.7639	 0.01384 	  30.8819	 0.00045 	 967.5000	 0.00050 	 967.5000	 0.00060 	   4.8375	 0.00634 	5495.4087	 0.00000 	5495.4087	 0.00000 	  96.7500	 0.00196 	  96.7500	 0.00000 
	 968	  61.8277	 0.01342 	  61.8277	 0.01383 	  30.9139	 0.00044 	 968.5000	 0.00050 	 968.5000	 0.00059 	   4.8425	 0.01230 	5597.5760	 0.00000 	5597.5760	 0.00000 	  96.8500	 0.00171 	  96.8500	 0.00000 
	 969	  61.8916	 0.01342 	  61.8916	 0.01383 	  30.9458	 0.00044 	 969.5000	 0.00050 	 969.5000	 0.00059 	   4.8475	 0.00559 	5701.6427	 0.00000 	5701.6427	 0.00000 	  96.9500	 0.00168 	  96.9500	 0.00000 
	 970	  61.9554	 0.01342 	  61.9554	 0.01383 	  30.9777	 0.00044 	 970.5000	 0.00050 	 970.5000	 0.00059 	   4.8525	 0.00671 	5807.6442	 0.00000 	5807.6442	 0.00000 	  97.0500	 0.00201 	  97.0500	 0.00000 
	 971	  62.0192	 0.01342 	  62.0192	 0.01383 	  31.0096	 0.00044 	 971.5000	 0.00050 	 971.5000	 0.00059 	   4.8575	 0.00783 	5915.6163	 0.00000 	5915.6163	 0.00000 	  97.1500	 0.00181 	  97.1500	 0.00000 
	 972	  62.0831	 0.01342 	  62.0831	 0.01383 	  31.0415	 0.00044 	 972.5000	 0.00050 	 972.5000	 0.00059 	   4.8625	 0.01081 	6025.5959	 0.00000 	6025.5959	 0.00000 	  97.2500	 0.00164 	  97.2500	 0.00000 
	 973	  62.1469	 0.01342 	  62.1469	 0.01383 	  31.0735	 0.00044 	 973.5000	 0.00050 	 973.5000	 0.00059 	   4.8675	 0.00857 	6137.6201	 0.00000 	6137.6201	 0.00000 	  97.3500	 0.00175 	  97.3500	 0.00000 
	 974	  62.2108	 0.01342 	  62.2108	 0.01383 	  31.1054	 0.00044 	 974.5000	 0.00049 	 974.5000	 0.00059 	   4.8725	 0.00745 	6251.7269	 0.00000 	6251.7269	 0.00000 	  97.4500	 0.00196 	  97.4500	 0.00000 
	 975	  62.2746	 0.01342 	  62.2746	 0.01383 	  31.1373	 0.00044 	 975.5000	 0.00049 	 975.5000	 0.00059 	   4.8775	 0.00969 	6367.9552	 0.00000 	6367.9552	 0.00000 	  97.5500	 0.00134 	  97.5500	 0.00000 
	 976	  62.3384	 0.01341 	  62.3384	 0.01383 	  31.1692	 0.00044 	 976.5000	 0.00049 	 976.5000	 0.00059 	   4.8825	 0.00932 	6486.3443	 0.00000 	6486.3443	 0.00000 	  97.6500	 0.00214 	  97.6500	 0.00000 
	 977	  62.4023	 0.01341 	  62.4023	 0.01382 	  31.2011	 0.00044 	 977.5000	 0.00049 	 977.5000	 0.00059 	   4.8875	 0.01006 	6606.9345	 0.00000 	6606.9345	 0.00000 	  97.7500	 0.00177 	  97.7500	 0.00000 
	 978	  62.4661	 0.01341 	  62.4661	 0.01382 	  31.2331	 0.00044 	 978.5000	 0.00049 	 978.5000	 0.00059 	   4.8925	 0.01230 	6729.7666	 0.00000 	6729.7666	 0.00000 	  97.8500	 0.00229 	  97.8500	 0.00000 
	 979	  62.5299	 0.01341 	  62.5299	 0.01382 	  31.2650	 0.00044 	 979.5000	 0.00049 	 979.5000	 0.00058 	   4.8975	 0.00894 	6854.8823	 0.00000 	6854.8823	 0.00000 	  97.9500	 0.00199 	  97.9500	 0.00000 
	 980	  62.5938	 0.01341 	  62.5938	 0.01382 	  31.2969	 0.00043 	 980.5000	 0.00049 	 980.5000	 0.00058 	   4.9025	 0.00969 	6982.3240	 0.00000 	6982.3240	 0.00000 	  98.0500	 0.00160 	  98.0500	 0.00000 
	 981	  62.6576	 0.01341 	  62.6576	 0.01382 	  31.3288	 0.00043 	 981.5000	 0.00049 	 981.5000	 0.00058 	   4.9075	 0.00969 	7112.1351	 0.00000 	7112.1351	 0.00000 	  98.1500	 0.00173 	  98.1500	 0.00000 
	 982	  62.7215	 0.01341 	  62.7215	 0.01382 	  31.3607	 0.00043 	 982.5000	 0.00048 	 982.5000	 0.00058 	   4.9125	 0.00820 	7244.3596	 0.00000 	7244.3596	 0.00000 	  98.2500	 0.00224 	  98.2500	 0.00000 
	 983	  62.7853	 0.01341 	  62.7853	 0.01382 	  31.3927	 0.00043 	 983.5000	 0.00048 	 983.5000	 0.00058 	   4.9175	 0.00857 	7379.0423	 0.00000 	7379.0423	 0.00000 	  98.3500	 0.00192 	  98.3500	 0.00000 
	 984	  62.8491	 0.01340 	  62.8491	 0.01382 	  31.4246	 0.00043 	 984.5000	 0.00048 	 984.5000	 0.00058 	   4.9225	 0.00894 	7516.2289	 0.00000 	7516.2289	 0.00000 	  98.4500	 0.00166 	  98.4500	 0.00000 
	 985	  62.9130	 0.01340 	  62.9130	 0.01382 	  31.4565	 0.00043 	 985.5000	 0.00048 	 985.5000	 0.00058 	   4.9275	 0.00969 	7655.9661	 0.00000 	7655.9661	 0.00000 	  98.5500	 0.00212 	  98.5500	 0.00000 
	 986	  62.9768	 0.01340 	  62.9768	 0.01382 	  31.4884	 0.00043 	 986.5000	 0.00048 	 986.5000	 0.00058 	   4.9325	 0.00745 	7798.3011	 0.00000 	7798.3011	 0.00000 	  98.6500	 0.00143 	  98.6500	 0.00000 
	 987	  63.0407	 0.01340 	  63.0407	 0.01381 	  31.5203	 0.00043 	 987.5000	 0.00048 	 987.5000	 0.00058 	   4.9375	 0.00708 	7943.2823	 0.00000 	7943.2823	 0.00000 	  98.7500	 0.00149 	  98.7500	 0.00000 
	 988	  63.1045	 0.01340 	  63.1045	 0.01381 	  31.5522	 0.00043 	 988.5000	 0.00048 	 988.5000	 0.00057 	   4.9425	 0.01081 	8090.9590	 0.00000 	8090.9590	 0.00000 	  98.8500	 0.00186 	  98.8500	 0.00000 
	 989	  63.1683	 0.01340 	  63.1683	 0.01381 	  31.5842	 0.00043 	 989.5000	 0.00048 	 989.5000	 0.00057 	   4.9475	 0.01081 	8241.3812	 0.00000 	8241.3812	 0.00000 	  98.9500	 0.00181 	  98.9500	 0.00000 
	 990	  63.2322	 0.01340 	  63.2322	 0.01381 	  31.6161	 0.00043 	 990.5000	 0.00047 	 990.5000	 0.00057 	   4.9525	 0.00969 	8394.5999	 0.00000 	8394.5999	 0.00000 	  99.0500	 0.00175 	  99.0500	 0.00000 
	 991	  63.2960	 0.01340 	  63.2960	 0.01381 	  31.6480	 0.00043 	 991.5000	 0.00047 	 991.5000	 0.00057 	   4.9575	 0.00894 	8550.6671	 0.00000 	8550.6671	 0.00000 	  99.1500	 0.00184 	  99.1500	 0.00000 
	 992	  63.3598	 0.01339 	  63.3598	 0.01381 	  31.6799	 0.00043 	 992.5000	 0.00047 	 992.5000	 0.00057 	   4.9625	 0.00671 	8709.6359	 0.00000 	8709.6359	 0.00000 	  99.2500	 0.00171 	  99.2500	 0.00000 
	 993	  63.4237	 0.01339 	  63.4237	 0.01381 	  31.7118	 0.00042 	 993.5000	 0.00047 	 993.5000	 0.00057 	   4.9675	 0.01006 	8871.5601	 0.00000 	8871.5601	 0.00000 	  99.3500	 0.00188 	  99.3500	 0.00000 
	 994	  63.4875	 0.01339 	  63.4875	 0.01381 	  31.7438	 0.00042 	 994.5000	 0.00047 	 994.5000	 0.00057 	   4.9725	 0.00596 	9036.4947	 0.00000 	9036.4947	 0.00000 	  99.4500	 0.00168 	  99.4500	 0.00000 
	 995	  63.5514	 0.01339 	  63.5514	 0.01381 	  31.7757	 0.00042 	 995.5000	 0.00047 	 995.5000	 0.00056 	   4.9775	 0.01118 	9204.4957	 0.00000 	9204.4957	 0.00000 	  99.5500	 0.00166 	  99.5500	 0.00000 
	 996	  63.6152	 0.01339 	  63.6152	 0.01380 	  31.8076	 0.00042 	 996.5000	 0.00047 	 996.5000	 0.00056 	   4.9825	 0.00894 	9375.6201	 0.00000 	9375.6201	 0.00000 	  99.6500	 0.00177 	  99.6500	 0.00000 
	 997	  63.6790	 0.01339 	  63.6790	 0.01380 	  31.8395	 0.00042 	 997.5000	 0.00047 	 997.5000	 0.00056 	   4.9875	 0.01193 	9549.9259	 0.00000 	9549.9259	 0.00000 	  99.7500	 0.00181 	  99.7500	 0.00000 
	 998	  63.7429	 0.01339 	  63.7429	 0.01380 	  31.8714	 0.00042 	 998.5000	 0.00046 	 998.5000	 0.00056 	   4.9925	 0.00783 	9727.4722	 0.00000 	9727.4722	 0.00000 	  99.8500	 0.00175 	  99.8500	 0.00000 
	 999	  63.8067	 0.01339 	  63.8067	 0.01380 	  31.9034	 0.00042 	 999.5000	 0.00046 	 999.5000	 0.00056 	   4.9975	 0.00894 	9908.3194	 0.00000 	9908.3194	 0.00000 	  99.9500	 0.00162 	  99.9500	 0.00000 
 Before			 0.00000		 0.00000		 0.00000		 0.00000		 0.00000		 0.00000		 0.00000		 0.00000		 0.00000		 0.00000
 After			 0.00000		 0.00000		 0.00000		 0.00000		 0.00000		 0.00000		 0.00000		 0.00000		 0.00000		 0.00000
	Generation time in years specified at runtime: 5.000000 
	Geometric mean of mutation rates per year (based on rates specified in input file): 2.812000e-006
	Geometric mean of ML estimates of relevant mutation rate scalars: 1.458814e+000


MARGINAL DISTRIBUTION VALUES IN DEMOGRAPHIC UNITS
	Calculations use mutation rates (in years) and generation time (in years) input at runtime
	  - note, curve height has not been adjusted with the scale change. Integration does not equal 1 
	Parameter	Meaning	Units 
	q1	Pop1 Ne	Individuals 
	q2	Pop2 Ne	Individuals 
	qa	Ancest.Pop Ne	Individuals 
	t	Years Div.	Years
	m1	Pop1 Migr.	Average # of migrations per 1000 generations per gene copy
	m2	Pop1 Migr.	Average # of migrations per 1000 generations per gene copy
========================================
 Summaries
	Value  	 q1  	 q2  	 qa  	 m1  	 m2  	 t   
	Minbin 	 827.9580	 827.9580	 413.9790	   0.0048	   0.0048	1296.9544
	Maxbin	1655088.0230	1655088.0230	827544.0115	   9.6331	   9.6331	2592611.7588
	HiPt  	209473.3716	179666.8839	177596.9890	   0.0048	   0.0048	42799.4938
	HiSmth	209473.3716	179666.8839	177596.9890	   0.0048	   0.0048	37611.6763
	Mean  	773073.5993	781251.4752	214574.1405	   3.7608	   4.0530	198267.9859
	95Lo  	68720.5132	73688.2612	75758.1561	   0.0337	   0.0434	3890.8631
	95Hi  	1607066.4595	1608722.3755	436747.8400	   9.1512	   9.2284	1277500.0412
	HPD90Lo	50505.4374 	57129.1013 	73274.2822 	  0.0048 	  0.0048 	1296.9544 
	HPD90Hi	1486184.5929 	1494464.1728 	348156.3350 	  7.8405 	  8.0911 	395571.0788 

	Parameter	q1  	L	q2  	L	qa  	L	m1  	L	m2  	L	t   	L
	HiPt	209473.3716	 0.02195 	179666.8839	 0.02264 	177596.9890	 0.12817 	   0.0048	 0.00937 	   0.0048	 0.01064 	42799.4938	 2.97631 

	   0	 827.9580	 0.00037 	 827.9580	 0.00019 	 413.9790	 0.00104 	 0.004819	 0.00937 	 0.004819	 0.01064 	1296.9544	 2.52834 
	   1	2483.8740	 0.00104 	2483.8740	 0.00075 	1241.9370	 0.00142 	   0.0145	 0.00635 	   0.0145	 0.00775 	3890.8631	 2.48026 
	   2	4139.7900	 0.00136 	4139.7900	 0.00122 	2069.8950	 0.00145 	   0.0241	 0.00552 	   0.0241	 0.00371 	6484.7718	 2.48958 
	   3	5795.7059	 0.00189 	5795.7059	 0.00170 	2897.8530	 0.00143 	   0.0337	 0.00583 	   0.0337	 0.00264 	9078.6805	 2.49517 
	   4	7451.6219	 0.00222 	7451.6219	 0.00197 	3725.8110	 0.00142 	   0.0434	 0.00541 	   0.0434	 0.00244 	11672.5892	 2.54064 
	   5	9107.5379	 0.00252 	9107.5379	 0.00225 	4553.7689	 0.00142 	   0.0530	 0.00460 	   0.0530	 0.00213 	14266.4979	 2.68636 
	   6	10763.4539	 0.00290 	10763.4539	 0.00259 	5381.7269	 0.00143 	   0.0626	 0.00385 	   0.0626	 0.00197 	16860.4066	 2.86041 
	   7	12419.3699	 0.00335 	12419.3699	 0.00297 	6209.6849	 0.00145 	   0.0723	 0.00328 	   0.0723	 0.00183 	19454.3153	 2.89432 
	   8	14075.2858	 0.00378 	14075.2858	 0.00333 	7037.6429	 0.00148 	   0.0819	 0.00279 	   0.0819	 0.00166 	22048.2241	 2.84997 
	   9	15731.2018	 0.00416 	15731.2018	 0.00367 	7865.6009	 0.00151 	   0.0916	 0.00243 	   0.0916	 0.00154 	24642.1328	 2.90103 
	  10	17387.1178	 0.00452 	17387.1178	 0.00400 	8693.5589	 0.00155 	   0.1012	 0.00223 	   0.1012	 0.00148 	27236.0415	 2.84214 
	  11	19043.0338	 0.00490 	19043.0338	 0.00432 	9521.5169	 0.00158 	   0.1108	 0.00205 	   0.1108	 0.00145 	29829.9502	 2.87271 
	  12	20698.9498	 0.00534 	20698.9498	 0.00464 	10349.4749	 0.00162 	   0.1205	 0.00186 	   0.1205	 0.00145 	32423.8589	 2.93308 
	  13	22354.8657	 0.00584 	22354.8657	 0.00495 	11177.4329	 0.00166 	   0.1301	 0.00174 	   0.1301	 0.00145 	35017.7676	 2.93196 
	  14	24010.7817	 0.00639 	24010.7817	 0.00527 	12005.3909	 0.00170 	   0.1398	 0.00161 	   0.1398	 0.00145 	37611.6763	 2.97072 
	  15	25666.6977	 0.00696 	25666.6977	 0.00560 	12833.3489	 0.00175 	   0.1494	 0.00151 	   0.1494	 0.00146 	40205.5851	 2.96774 
	  16	27322.6137	 0.00753 	27322.6137	 0.00594 	13661.3068	 0.00179 	   0.1590	 0.00146 	   0.1590	 0.00143 	42799.4938	 2.97631 
	  17	28978.5297	 0.00808 	28978.5297	 0.00630 	14489.2648	 0.00184 	   0.1687	 0.00143 	   0.1687	 0.00141 	45393.4025	 2.84103 
	  18	30634.4456	 0.00861 	30634.4456	 0.00668 	15317.2228	 0.00190 	   0.1783	 0.00141 	   0.1783	 0.00142 	47987.3112	 2.80189 
	  19	32290.3616	 0.00912 	32290.3616	 0.00708 	16145.1808	 0.00195 	   0.1879	 0.00140 	   0.1879	 0.00146 	50581.2199	 2.74934 
	  20	33946.2776	 0.00961 	33946.2776	 0.00750 	16973.1388	 0.00201 	   0.1976	 0.00140 	   0.1976	 0.00146 	53175.1286	 2.67033 
	  21	35602.1936	 0.01009 	35602.1936	 0.00794 	17801.0968	 0.00208 	   0.2072	 0.00138 	   0.2072	 0.00145 	55769.0373	 2.62710 
	  22	37258.1096	 0.01057 	37258.1096	 0.00839 	18629.0548	 0.00214 	   0.2169	 0.00136 	   0.2169	 0.00144 	58362.9460	 2.64164 
	  23	38914.0256	 0.01103 	38914.0256	 0.00885 	19457.0128	 0.00221 	   0.2265	 0.00136 	   0.2265	 0.00143 	60956.8548	 2.58685 
	  24	40569.9415	 0.01149 	40569.9415	 0.00933 	20284.9708	 0.00228 	   0.2361	 0.00136 	   0.2361	 0.00143 	63550.7635	 2.57604 
	  25	42225.8575	 0.01193 	42225.8575	 0.00982 	21112.9288	 0.00235 	   0.2458	 0.00136 	   0.2458	 0.00144 	66144.6722	 2.52536 
	  26	43881.7735	 0.01235 	43881.7735	 0.01032 	21940.8867	 0.00243 	   0.2554	 0.00137 	   0.2554	 0.00145 	68738.5809	 2.52275 
	  27	45537.6895	 0.01275 	45537.6895	 0.01082 	22768.8447	 0.00251 	   0.2650	 0.00138 	   0.2650	 0.00146 	71332.4896	 2.45715 
	  28	47193.6055	 0.01314 	47193.6055	 0.01133 	23596.8027	 0.00258 	   0.2747	 0.00139 	   0.2747	 0.00147 	73926.3983	 2.34647 
	  29	48849.5214	 0.01351 	48849.5214	 0.01183 	24424.7607	 0.00266 	   0.2843	 0.00139 	   0.2843	 0.00150 	76520.3070	 2.32075 
	  30	50505.4374	 0.01387 	50505.4374	 0.01232 	25252.7187	 0.00274 	   0.2940	 0.00138 	   0.2940	 0.00151 	79114.2158	 2.23615 
	  31	52161.3534	 0.01420 	52161.3534	 0.01281 	26080.6767	 0.00282 	   0.3036	 0.00136 	   0.3036	 0.00151 	81708.1245	 2.17465 
	  32	53817.2694	 0.01453 	53817.2694	 0.01328 	26908.6347	 0.00291 	   0.3132	 0.00135 	   0.3132	 0.00151 	84302.0332	 2.09863 
	  33	55473.1854	 0.01483 	55473.1854	 0.01373 	27736.5927	 0.00299 	   0.3229	 0.00135 	   0.3229	 0.00151 	86895.9419	 2.02707 
	  34	57129.1013	 0.01513 	57129.1013	 0.01417 	28564.5507	 0.00309 	   0.3325	 0.00134 	   0.3325	 0.00152 	89489.8506	 2.00843 
	  35	58785.0173	 0.01541 	58785.0173	 0.01459 	29392.5087	 0.00318 	   0.3421	 0.00133 	   0.3421	 0.00153 	92083.7593	 1.99837 
	  36	60440.9333	 0.01568 	60440.9333	 0.01499 	30220.4667	 0.00328 	   0.3518	 0.00132 	   0.3518	 0.00153 	94677.6680	 1.94992 
	  37	62096.8493	 0.01594 	62096.8493	 0.01537 	31048.4246	 0.00339 	   0.3614	 0.00134 	   0.3614	 0.00153 	97271.5767	 1.83103 
	  38	63752.7653	 0.01620 	63752.7653	 0.01573 	31876.3826	 0.00350 	   0.3711	 0.00136 	   0.3711	 0.00152 	99865.4855	 1.82022 
	  39	65408.6812	 0.01644 	65408.6812	 0.01607 	32704.3406	 0.00362 	   0.3807	 0.00139 	   0.3807	 0.00151 	102459.3942	 1.79190 
	  40	67064.5972	 0.01668 	67064.5972	 0.01640 	33532.2986	 0.00374 	   0.3903	 0.00141 	   0.3903	 0.00150 	105053.3029	 1.71885 
	  41	68720.5132	 0.01692 	68720.5132	 0.01671 	34360.2566	 0.00388 	   0.4000	 0.00142 	   0.4000	 0.00149 	107647.2116	 1.67264 
	  42	70376.4292	 0.01715 	70376.4292	 0.01700 	35188.2146	 0.00402 	   0.4096	 0.00143 	   0.4096	 0.00148 	110241.1203	 1.67748 
	  43	72032.3452	 0.01738 	72032.3452	 0.01728 	36016.1726	 0.00417 	   0.4193	 0.00143 	   0.4193	 0.00148 	112835.0290	 1.66817 
	  44	73688.2612	 0.01760 	73688.2612	 0.01755 	36844.1306	 0.00433 	   0.4289	 0.00142 	   0.4289	 0.00148 	115428.9377	 1.58729 
	  45	75344.1771	 0.01782 	75344.1771	 0.01780 	37672.0886	 0.00450 	   0.4385	 0.00142 	   0.4385	 0.00147 	118022.8464	 1.53325 
	  46	77000.0931	 0.01803 	77000.0931	 0.01803 	38500.0466	 0.00468 	   0.4482	 0.00141 	   0.4482	 0.00148 	120616.7552	 1.49524 
	  47	78656.0091	 0.01824 	78656.0091	 0.01826 	39328.0045	 0.00488 	   0.4578	 0.00141 	   0.4578	 0.00148 	123210.6639	 1.46542 
	  48	80311.9251	 0.01844 	80311.9251	 0.01847 	40155.9625	 0.00508 	   0.4674	 0.00141 	   0.4674	 0.00149 	125804.5726	 1.44977 
	  49	81967.8411	 0.01863 	81967.8411	 0.01867 	40983.9205	 0.00530 	   0.4771	 0.00141 	   0.4771	 0.00150 	128398.4813	 1.41362 
	  50	83623.7570	 0.01881 	83623.7570	 0.01885 	41811.8785	 0.00553 	   0.4867	 0.00142 	   0.4867	 0.00151 	130992.3900	 1.40430 
	  51	85279.6730	 0.01899 	85279.6730	 0.01903 	42639.8365	 0.00577 	   0.4964	 0.00142 	   0.4964	 0.00151 	133586.2987	 1.38231 
	  52	86935.5890	 0.01915 	86935.5890	 0.01920 	43467.7945	 0.00603 	   0.5060	 0.00141 	   0.5060	 0.00152 	136180.2074	 1.35809 
	  53	88591.5050	 0.01931 	88591.5050	 0.01936 	44295.7525	 0.00630 	   0.5156	 0.00142 	   0.5156	 0.00153 	138774.1162	 1.31038 
	  54	90247.4210	 0.01946 	90247.4210	 0.01952 	45123.7105	 0.00659 	   0.5253	 0.00142 	   0.5253	 0.00152 	141368.0249	 1.29883 
	  55	91903.3369	 0.01960 	91903.3369	 0.01966 	45951.6685	 0.00689 	   0.5349	 0.00142 	   0.5349	 0.00151 	143961.9336	 1.26156 
	  56	93559.2529	 0.01973 	93559.2529	 0.01980 	46779.6265	 0.00722 	   0.5445	 0.00142 	   0.5445	 0.00150 	146555.8423	 1.23249 
	  57	95215.1689	 0.01985 	95215.1689	 0.01994 	47607.5845	 0.00756 	   0.5542	 0.00142 	   0.5542	 0.00148 	149149.7510	 1.21721 
	  58	96871.0849	 0.01997 	96871.0849	 0.02006 	48435.5424	 0.00792 	   0.5638	 0.00142 	   0.5638	 0.00146 	151743.6597	 1.24740 
	  59	98527.0009	 0.02007 	98527.0009	 0.02019 	49263.5004	 0.00829 	   0.5735	 0.00141 	   0.5735	 0.00145 	154337.5684	 1.20827 
	  60	100182.9168	 0.02017 	100182.9168	 0.02031 	50091.4584	 0.00869 	   0.5831	 0.00141 	   0.5831	 0.00143 	156931.4771	 1.16466 
	  61	101838.8328	 0.02026 	101838.8328	 0.02042 	50919.4164	 0.00911 	   0.5927	 0.00142 	   0.5927	 0.00143 	159525.3859	 1.21162 
	  62	103494.7488	 0.02035 	103494.7488	 0.02053 	51747.3744	 0.00955 	   0.6024	 0.00142 	   0.6024	 0.00142 	162119.2946	 1.15832 
	  63	105150.6648	 0.02043 	105150.6648	 0.02064 	52575.3324	 0.01001 	   0.6120	 0.00143 	   0.6120	 0.00143 	164713.2033	 1.16951 
	  64	106806.5808	 0.02050 	106806.5808	 0.02074 	53403.2904	 0.01048 	   0.6216	 0.00144 	   0.6216	 0.00143 	167307.1120	 1.09124 
	  65	108462.4968	 0.02057 	108462.4968	 0.02084 	54231.2484	 0.01098 	   0.6313	 0.00145 	   0.6313	 0.00143 	169901.0207	 1.09459 
	  66	110118.4127	 0.02063 	110118.4127	 0.02094 	55059.2064	 0.01151 	   0.6409	 0.00147 	   0.6409	 0.00143 	172494.9294	 1.07000 
	  67	111774.3287	 0.02069 	111774.3287	 0.02103 	55887.1644	 0.01205 	   0.6506	 0.00149 	   0.6506	 0.00142 	175088.8381	 1.02080 
	  68	113430.2447	 0.02075 	113430.2447	 0.02112 	56715.1223	 0.01261 	   0.6602	 0.00151 	   0.6602	 0.00142 	177682.7469	 0.99583 
	  69	115086.1607	 0.02080 	115086.1607	 0.02121 	57543.0803	 0.01320 	   0.6698	 0.00152 	   0.6698	 0.00142 	180276.6556	 1.00664 
	  70	116742.0767	 0.02084 	116742.0767	 0.02129 	58371.0383	 0.01380 	   0.6795	 0.00154 	   0.6795	 0.00142 	182870.5643	 1.00738 
	  71	118397.9926	 0.02089 	118397.9926	 0.02137 	59198.9963	 0.01443 	   0.6891	 0.00155 	   0.6891	 0.00142 	185464.4730	 0.94962 
	  72	120053.9086	 0.02093 	120053.9086	 0.02145 	60026.9543	 0.01507 	   0.6988	 0.00155 	   0.6988	 0.00142 	188058.3817	 0.95223 
	  73	121709.8246	 0.02097 	121709.8246	 0.02152 	60854.9123	 0.01574 	   0.7084	 0.00155 	   0.7084	 0.00141 	190652.2904	 0.88551 
	  74	123365.7406	 0.02100 	123365.7406	 0.02159 	61682.8703	 0.01643 	   0.7180	 0.00154 	   0.7180	 0.00141 	193246.1991	 0.88365 
	  75	125021.6566	 0.02104 	125021.6566	 0.02166 	62510.8283	 0.01714 	   0.7277	 0.00152 	   0.7277	 0.00141 	195840.1078	 0.89111 
	  76	126677.5725	 0.02107 	126677.5725	 0.02173 	63338.7863	 0.01786 	   0.7373	 0.00151 	   0.7373	 0.00140 	198434.0166	 0.86800 
	  77	128333.4885	 0.02110 	128333.4885	 0.02179 	64166.7443	 0.01861 	   0.7469	 0.00150 	   0.7469	 0.00140 	201027.9253	 0.85794 
	  78	129989.4045	 0.02113 	129989.4045	 0.02185 	64994.7023	 0.01938 	   0.7566	 0.00150 	   0.7566	 0.00140 	203621.8340	 0.82216 
	  79	131645.3205	 0.02116 	131645.3205	 0.02191 	65822.6602	 0.02016 	   0.7662	 0.00149 	   0.7662	 0.00139 	206215.7427	 0.81843 
	  80	133301.2365	 0.02119 	133301.2365	 0.02197 	66650.6182	 0.02097 	   0.7759	 0.00148 	   0.7759	 0.00138 	208809.6514	 0.78414 
	  81	134957.1524	 0.02122 	134957.1524	 0.02202 	67478.5762	 0.02179 	   0.7855	 0.00147 	   0.7855	 0.00138 	211403.5601	 0.75955 
	  82	136613.0684	 0.02124 	136613.0684	 0.02207 	68306.5342	 0.02263 	   0.7951	 0.00146 	   0.7951	 0.00137 	213997.4688	 0.74836 
	  83	138268.9844	 0.02127 	138268.9844	 0.02212 	69134.4922	 0.02349 	   0.8048	 0.00145 	   0.8048	 0.00136 	216591.3775	 0.72526 
	  84	139924.9004	 0.02129 	139924.9004	 0.02216 	69962.4502	 0.02437 	   0.8144	 0.00144 	   0.8144	 0.00135 	219185.2863	 0.73607 
	  85	141580.8164	 0.02132 	141580.8164	 0.02221 	70790.4082	 0.02527 	   0.8240	 0.00143 	   0.8240	 0.00135 	221779.1950	 0.69246 
	  86	143236.7324	 0.02134 	143236.7324	 0.02225 	71618.3662	 0.02618 	   0.8337	 0.00143 	   0.8337	 0.00134 	224373.1037	 0.68463 
	  87	144892.6483	 0.02137 	144892.6483	 0.02229 	72446.3242	 0.02711 	   0.8433	 0.00143 	   0.8433	 0.00134 	226967.0124	 0.71333 
	  88	146548.5643	 0.02139 	146548.5643	 0.02232 	73274.2822	 0.02806 	   0.8530	 0.00144 	   0.8530	 0.00134 	229560.9211	 0.71259 
	  89	148204.4803	 0.02141 	148204.4803	 0.02236 	74102.2401	 0.02902 	   0.8626	 0.00144 	   0.8626	 0.00134 	232154.8298	 0.65966 
	  90	149860.3963	 0.02144 	149860.3963	 0.02239 	74930.1981	 0.03000 	   0.8722	 0.00145 	   0.8722	 0.00134 	234748.7385	 0.64438 
	  91	151516.3123	 0.02146 	151516.3123	 0.02242 	75758.1561	 0.03099 	   0.8819	 0.00145 	   0.8819	 0.00133 	237342.6473	 0.61941 
	  92	153172.2282	 0.02148 	153172.2282	 0.02244 	76586.1141	 0.03200 	   0.8915	 0.00145 	   0.8915	 0.00133 	239936.5560	 0.63991 
	  93	154828.1442	 0.02150 	154828.1442	 0.02247 	77414.0721	 0.03303 	   0.9011	 0.00145 	   0.9011	 0.00132 	242530.4647	 0.59444 
	  94	156484.0602	 0.02152 	156484.0602	 0.02249 	78242.0301	 0.03407 	   0.9108	 0.00145 	   0.9108	 0.00132 	245124.3734	 0.59631 
	  95	158139.9762	 0.02155 	158139.9762	 0.02251 	79069.9881	 0.03512 	   0.9204	 0.00145 	   0.9204	 0.00131 	247718.2821	 0.55792 
	  96	159795.8922	 0.02157 	159795.8922	 0.02253 	79897.9461	 0.03619 	   0.9301	 0.00146 	   0.9301	 0.00130 	250312.1908	 0.54823 
	  97	161451.8081	 0.02159 	161451.8081	 0.02255 	80725.9041	 0.03727 	   0.9397	 0.00146 	   0.9397	 0.00129 	252906.0995	 0.53481 
	  98	163107.7241	 0.02161 	163107.7241	 0.02257 	81553.8621	 0.03836 	   0.9493	 0.00146 	   0.9493	 0.00129 	255500.0082	 0.54227 
	  99	164763.6401	 0.02163 	164763.6401	 0.02258 	82381.8201	 0.03946 	   0.9590	 0.00146 	   0.9590	 0.00128 	258093.9170	 0.51245 
	 100	166419.5561	 0.02165 	166419.5561	 0.02260 	83209.7780	 0.04058 	   0.9686	 0.00146 	   0.9686	 0.00127 	260687.8257	 0.51655 
	 101	168075.4721	 0.02167 	168075.4721	 0.02261 	84037.7360	 0.04171 	   0.9783	 0.00146 	   0.9783	 0.00126 	263281.7344	 0.51357 
	 102	169731.3880	 0.02169 	169731.3880	 0.02262 	84865.6940	 0.04284 	   0.9879	 0.00145 	   0.9879	 0.00125 	265875.6431	 0.47369 
	 103	171387.3040	 0.02171 	171387.3040	 0.02263 	85693.6520	 0.04399 	   0.9975	 0.00145 	   0.9975	 0.00125 	268469.5518	 0.48972 
	 104	173043.2200	 0.02173 	173043.2200	 0.02263 	86521.6100	 0.04515 	   1.0072	 0.00145 	   1.0072	 0.00124 	271063.4605	 0.48524 
	 105	174699.1360	 0.02174 	174699.1360	 0.02264 	87349.5680	 0.04631 	   1.0168	 0.00145 	   1.0168	 0.00123 	273657.3692	 0.45431 
	 106	176355.0520	 0.02176 	176355.0520	 0.02264 	88177.5260	 0.04749 	   1.0264	 0.00145 	   1.0264	 0.00122 	276251.2780	 0.46922 
	 107	178010.9680	 0.02178 	178010.9680	 0.02264 	89005.4840	 0.04867 	   1.0361	 0.00145 	   1.0361	 0.00122 	278845.1867	 0.44350 
	 108	179666.8839	 0.02179 	179666.8839	 0.02264 	89833.4420	 0.04986 	   1.0457	 0.00146 	   1.0457	 0.00121 	281439.0954	 0.44835 
	 109	181322.7999	 0.02181 	181322.7999	 0.02264 	90661.4000	 0.05105 	   1.0554	 0.00146 	   1.0554	 0.00121 	284033.0041	 0.41220 
	 110	182978.7159	 0.02182 	182978.7159	 0.02264 	91489.3579	 0.05225 	   1.0650	 0.00147 	   1.0650	 0.00121 	286626.9128	 0.41704 
	 111	184634.6319	 0.02184 	184634.6319	 0.02264 	92317.3159	 0.05345 	   1.0746	 0.00148 	   1.0746	 0.00120 	289220.8215	 0.40735 
	 112	186290.5479	 0.02185 	186290.5479	 0.02263 	93145.2739	 0.05466 	   1.0843	 0.00148 	   1.0843	 0.00120 	291814.7302	 0.41406 
	 113	187946.4638	 0.02186 	187946.4638	 0.02263 	93973.2319	 0.05587 	   1.0939	 0.00149 	   1.0939	 0.00119 	294408.6389	 0.40139 
	 114	189602.3798	 0.02188 	189602.3798	 0.02262 	94801.1899	 0.05709 	   1.1035	 0.00149 	   1.1035	 0.00119 	297002.5477	 0.37306 
	 115	191258.2958	 0.02189 	191258.2958	 0.02261 	95629.1479	 0.05830 	   1.1132	 0.00149 	   1.1132	 0.00118 	299596.4564	 0.37567 
	 116	192914.2118	 0.02190 	192914.2118	 0.02260 	96457.1059	 0.05952 	   1.1228	 0.00149 	   1.1228	 0.00118 	302190.3651	 0.35443 
	 117	194570.1278	 0.02191 	194570.1278	 0.02259 	97285.0639	 0.06074 	   1.1325	 0.00149 	   1.1325	 0.00117 	304784.2738	 0.37418 
	 118	196226.0437	 0.02191 	196226.0437	 0.02258 	98113.0219	 0.06195 	   1.1421	 0.00148 	   1.1421	 0.00116 	307378.1825	 0.37530 
	 119	197881.9597	 0.02192 	197881.9597	 0.02257 	98940.9799	 0.06317 	   1.1517	 0.00148 	   1.1517	 0.00116 	309972.0912	 0.33468 
	 120	199537.8757	 0.02193 	199537.8757	 0.02255 	99768.9379	 0.06439 	   1.1614	 0.00148 	   1.1614	 0.00115 	312565.9999	 0.36524 
	 121	201193.7917	 0.02193 	201193.7917	 0.02254 	100596.8958	 0.06560 	   1.1710	 0.00148 	   1.1710	 0.00115 	315159.9086	 0.36188 
	 122	202849.7077	 0.02194 	202849.7077	 0.02252 	101424.8538	 0.06681 	   1.1807	 0.00147 	   1.1807	 0.00115 	317753.8174	 0.34623 
	 123	204505.6236	 0.02194 	204505.6236	 0.02250 	102252.8118	 0.06802 	   1.1903	 0.00147 	   1.1903	 0.00115 	320347.7261	 0.32797 
	 124	206161.5396	 0.02195 	206161.5396	 0.02248 	103080.7698	 0.06923 	   1.1999	 0.00147 	   1.1999	 0.00115 	322941.6348	 0.32536 
	 125	207817.4556	 0.02195 	207817.4556	 0.02246 	103908.7278	 0.07043 	   1.2096	 0.00146 	   1.2096	 0.00116 	325535.5435	 0.33058 
	 126	209473.3716	 0.02195 	209473.3716	 0.02244 	104736.6858	 0.07162 	   1.2192	 0.00146 	   1.2192	 0.00116 	328129.4522	 0.32760 
	 127	211129.2876	 0.02195 	211129.2876	 0.02242 	105564.6438	 0.07281 	   1.2288	 0.00145 	   1.2288	 0.00117 	330723.3609	 0.28697 
	 128	212785.2036	 0.02195 	212785.2036	 0.02240 	106392.6018	 0.07400 	   1.2385	 0.00145 	   1.2385	 0.00118 	333317.2696	 0.30225 
	 129	214441.1195	 0.02194 	214441.1195	 0.02237 	107220.5598	 0.07518 	   1.2481	 0.00144 	   1.2481	 0.00118 	335911.1784	 0.31157 
	 130	216097.0355	 0.02194 	216097.0355	 0.02235 	108048.5178	 0.07635 	   1.2578	 0.00144 	   1.2578	 0.00118 	338505.0871	 0.30151 
	 131	217752.9515	 0.02194 	217752.9515	 0.02232 	108876.4757	 0.07751 	   1.2674	 0.00144 	   1.2674	 0.00118 	341098.9958	 0.29890 
	 132	219408.8675	 0.02193 	219408.8675	 0.02229 	109704.4337	 0.07867 	   1.2770	 0.00144 	   1.2770	 0.00118 	343692.9045	 0.28101 
	 133	221064.7835	 0.02193 	221064.7835	 0.02227 	110532.3917	 0.07982 	   1.2867	 0.00144 	   1.2867	 0.00118 	346286.8132	 0.29405 
	 134	222720.6994	 0.02192 	222720.6994	 0.02224 	111360.3497	 0.08096 	   1.2963	 0.00145 	   1.2963	 0.00117 	348880.7219	 0.29853 
	 135	224376.6154	 0.02191 	224376.6154	 0.02221 	112188.3077	 0.08209 	   1.3059	 0.00145 	   1.3059	 0.00117 	351474.6306	 0.28250 
	 136	226032.5314	 0.02190 	226032.5314	 0.02218 	113016.2657	 0.08321 	   1.3156	 0.00145 	   1.3156	 0.00117 	354068.5393	 0.27691 
	 137	227688.4474	 0.02189 	227688.4474	 0.02215 	113844.2237	 0.08432 	   1.3252	 0.00145 	   1.3252	 0.00116 	356662.4481	 0.27654 
	 138	229344.3634	 0.02188 	229344.3634	 0.02211 	114672.1817	 0.08542 	   1.3349	 0.00145 	   1.3349	 0.00116 	359256.3568	 0.27169 
	 139	231000.2793	 0.02187 	231000.2793	 0.02208 	115500.1397	 0.08651 	   1.3445	 0.00144 	   1.3445	 0.00116 	361850.2655	 0.27467 
	 140	232656.1953	 0.02186 	232656.1953	 0.02205 	116328.0977	 0.08759 	   1.3541	 0.00143 	   1.3541	 0.00116 	364444.1742	 0.25790 
	 141	234312.1113	 0.02184 	234312.1113	 0.02201 	117156.0557	 0.08866 	   1.3638	 0.00143 	   1.3638	 0.00117 	367038.0829	 0.25828 
	 142	235968.0273	 0.02183 	235968.0273	 0.02198 	117984.0136	 0.08972 	   1.3734	 0.00142 	   1.3734	 0.00117 	369631.9916	 0.25790 
	 143	237623.9433	 0.02181 	237623.9433	 0.02194 	118811.9716	 0.09076 	   1.3830	 0.00141 	   1.3830	 0.00117 	372225.9003	 0.24076 
	 144	239279.8593	 0.02180 	239279.8593	 0.02190 	119639.9296	 0.09180 	   1.3927	 0.00140 	   1.3927	 0.00117 	374819.8091	 0.23740 
	 145	240935.7752	 0.02178 	240935.7752	 0.02187 	120467.8876	 0.09282 	   1.4023	 0.00140 	   1.4023	 0.00117 	377413.7178	 0.25306 
	 146	242591.6912	 0.02176 	242591.6912	 0.02183 	121295.8456	 0.09383 	   1.4120	 0.00139 	   1.4120	 0.00117 	380007.6265	 0.23517 
	 147	244247.6072	 0.02174 	244247.6072	 0.02179 	122123.8036	 0.09482 	   1.4216	 0.00139 	   1.4216	 0.00117 	382601.5352	 0.22473 
	 148	245903.5232	 0.02172 	245903.5232	 0.02175 	122951.7616	 0.09581 	   1.4312	 0.00138 	   1.4312	 0.00118 	385195.4439	 0.22511 
	 149	247559.4392	 0.02170 	247559.4392	 0.02171 	123779.7196	 0.09678 	   1.4409	 0.00138 	   1.4409	 0.00118 	387789.3526	 0.23293 
	 150	249215.3551	 0.02168 	249215.3551	 0.02167 	124607.6776	 0.09773 	   1.4505	 0.00137 	   1.4505	 0.00118 	390383.2613	 0.21467 
	 151	250871.2711	 0.02166 	250871.2711	 0.02163 	125435.6356	 0.09868 	   1.4602	 0.00136 	   1.4602	 0.00118 	392977.1700	 0.20498 
	 152	252527.1871	 0.02164 	252527.1871	 0.02159 	126263.5935	 0.09961 	   1.4698	 0.00136 	   1.4698	 0.00119 	395571.0788	 0.21132 
	 153	254183.1031	 0.02162 	254183.1031	 0.02155 	127091.5515	 0.10052 	   1.4794	 0.00135 	   1.4794	 0.00119 	398164.9875	 0.19566 
	 154	255839.0191	 0.02159 	255839.0191	 0.02150 	127919.5095	 0.10143 	   1.4891	 0.00135 	   1.4891	 0.00119 	400758.8962	 0.20088 
	 155	257494.9350	 0.02157 	257494.9350	 0.02146 	128747.4675	 0.10231 	   1.4987	 0.00135 	   1.4987	 0.00119 	403352.8049	 0.18336 
	 156	259150.8510	 0.02154 	259150.8510	 0.02142 	129575.4255	 0.10319 	   1.5083	 0.00135 	   1.5083	 0.00119 	405946.7136	 0.19194 
	 157	260806.7670	 0.02152 	260806.7670	 0.02137 	130403.3835	 0.10405 	   1.5180	 0.00135 	   1.5180	 0.00119 	408540.6223	 0.19715 
	 158	262462.6830	 0.02149 	262462.6830	 0.02133 	131231.3415	 0.10489 	   1.5276	 0.00135 	   1.5276	 0.00120 	411134.5310	 0.18858 
	 159	264118.5990	 0.02146 	264118.5990	 0.02129 	132059.2995	 0.10572 	   1.5373	 0.00135 	   1.5373	 0.00120 	413728.4397	 0.18523 
	 160	265774.5149	 0.02143 	265774.5149	 0.02124 	132887.2575	 0.10654 	   1.5469	 0.00135 	   1.5469	 0.00120 	416322.3485	 0.18560 
	 161	267430.4309	 0.02141 	267430.4309	 0.02120 	133715.2155	 0.10734 	   1.5565	 0.00135 	   1.5565	 0.00120 	418916.2572	 0.18374 
	 162	269086.3469	 0.02138 	269086.3469	 0.02115 	134543.1735	 0.10813 	   1.5662	 0.00136 	   1.5662	 0.00120 	421510.1659	 0.17740 
	 163	270742.2629	 0.02135 	270742.2629	 0.02111 	135371.1314	 0.10890 	   1.5758	 0.00136 	   1.5758	 0.00120 	424104.0746	 0.18187 
	 164	272398.1789	 0.02132 	272398.1789	 0.02106 	136199.0894	 0.10965 	   1.5854	 0.00136 	   1.5854	 0.00120 	426697.9833	 0.16734 
	 165	274054.0949	 0.02129 	274054.0949	 0.02101 	137027.0474	 0.11040 	   1.5951	 0.00136 	   1.5951	 0.00120 	429291.8920	 0.17256 
	 166	275710.0108	 0.02126 	275710.0108	 0.02097 	137855.0054	 0.11112 	   1.6047	 0.00136 	   1.6047	 0.00119 	431885.8007	 0.17032 
	 167	277365.9268	 0.02123 	277365.9268	 0.02092 	138682.9634	 0.11183 	   1.6144	 0.00136 	   1.6144	 0.00119 	434479.7095	 0.18597 
	 168	279021.8428	 0.02120 	279021.8428	 0.02087 	139510.9214	 0.11253 	   1.6240	 0.00136 	   1.6240	 0.00119 	437073.6182	 0.16063 
	 169	280677.7588	 0.02116 	280677.7588	 0.02083 	140338.8794	 0.11321 	   1.6336	 0.00136 	   1.6336	 0.00118 	439667.5269	 0.16287 
	 170	282333.6748	 0.02113 	282333.6748	 0.02078 	141166.8374	 0.11388 	   1.6433	 0.00136 	   1.6433	 0.00118 	442261.4356	 0.16026 
	 171	283989.5907	 0.02110 	283989.5907	 0.02073 	141994.7954	 0.11453 	   1.6529	 0.00136 	   1.6529	 0.00118 	444855.3443	 0.15131 
	 172	285645.5067	 0.02106 	285645.5067	 0.02069 	142822.7534	 0.11516 	   1.6625	 0.00136 	   1.6625	 0.00118 	447449.2530	 0.14311 
	 173	287301.4227	 0.02103 	287301.4227	 0.02064 	143650.7113	 0.11578 	   1.6722	 0.00136 	   1.6722	 0.00117 	450043.1617	 0.14908 
	 174	288957.3387	 0.02100 	288957.3387	 0.02059 	144478.6693	 0.11638 	   1.6818	 0.00135 	   1.6818	 0.00117 	452637.0704	 0.13678 
	 175	290613.2547	 0.02096 	290613.2547	 0.02054 	145306.6273	 0.11697 	   1.6915	 0.00135 	   1.6915	 0.00118 	455230.9792	 0.14684 
	 176	292269.1706	 0.02093 	292269.1706	 0.02050 	146134.5853	 0.11755 	   1.7011	 0.00135 	   1.7011	 0.00118 	457824.8879	 0.14647 
	 177	293925.0866	 0.02089 	293925.0866	 0.02045 	146962.5433	 0.11810 	   1.7107	 0.00134 	   1.7107	 0.00118 	460418.7966	 0.13678 
	 178	295581.0026	 0.02086 	295581.0026	 0.02040 	147790.5013	 0.11865 	   1.7204	 0.00134 	   1.7204	 0.00118 	463012.7053	 0.12373 
	 179	297236.9186	 0.02082 	297236.9186	 0.02035 	148618.4593	 0.11917 	   1.7300	 0.00133 	   1.7300	 0.00119 	465606.6140	 0.12672 
	 180	298892.8346	 0.02079 	298892.8346	 0.02031 	149446.4173	 0.11968 	   1.7397	 0.00133 	   1.7397	 0.00119 	468200.5227	 0.12262 
	 181	300548.7505	 0.02075 	300548.7505	 0.02026 	150274.3753	 0.12018 	   1.7493	 0.00132 	   1.7493	 0.00119 	470794.4314	 0.12112 
	 182	302204.6665	 0.02071 	302204.6665	 0.02021 	151102.3333	 0.12066 	   1.7589	 0.00132 	   1.7589	 0.00119 	473388.3401	 0.11703 
	 183	303860.5825	 0.02068 	303860.5825	 0.02017 	151930.2913	 0.12113 	   1.7686	 0.00132 	   1.7686	 0.00119 	475982.2489	 0.12634 
	 184	305516.4985	 0.02064 	305516.4985	 0.02012 	152758.2492	 0.12158 	   1.7782	 0.00132 	   1.7782	 0.00119 	478576.1576	 0.11553 
	 185	307172.4145	 0.02061 	307172.4145	 0.02007 	153586.2072	 0.12201 	   1.7878	 0.00131 	   1.7878	 0.00119 	481170.0663	 0.12522 
	 186	308828.3305	 0.02057 	308828.3305	 0.02003 	154414.1652	 0.12243 	   1.7975	 0.00131 	   1.7975	 0.00120 	483763.9750	 0.11591 
	 187	310484.2464	 0.02053 	310484.2464	 0.01998 	155242.1232	 0.12284 	   1.8071	 0.00131 	   1.8071	 0.00120 	486357.8837	 0.11442 
	 188	312140.1624	 0.02049 	312140.1624	 0.01993 	156070.0812	 0.12323 	   1.8168	 0.00131 	   1.8168	 0.00120 	488951.7924	 0.11218 
	 189	313796.0784	 0.02046 	313796.0784	 0.01989 	156898.0392	 0.12360 	   1.8264	 0.00131 	   1.8264	 0.00120 	491545.7011	 0.11069 
	 190	315451.9944	 0.02042 	315451.9944	 0.01984 	157725.9972	 0.12396 	   1.8360	 0.00131 	   1.8360	 0.00121 	494139.6099	 0.11255 
	 191	317107.9104	 0.02038 	317107.9104	 0.01980 	158553.9552	 0.12430 	   1.8457	 0.00130 	   1.8457	 0.00121 	496733.5186	 0.10435 
	 192	318763.8263	 0.02034 	318763.8263	 0.01975 	159381.9132	 0.12463 	   1.8553	 0.00130 	   1.8553	 0.00122 	499327.4273	 0.11106 
	 193	320419.7423	 0.02031 	320419.7423	 0.01970 	160209.8712	 0.12494 	   1.8649	 0.00130 	   1.8649	 0.00122 	501921.3360	 0.08907 
	 194	322075.6583	 0.02027 	322075.6583	 0.01966 	161037.8291	 0.12524 	   1.8746	 0.00130 	   1.8746	 0.00122 	504515.2447	 0.11367 
	 195	323731.5743	 0.02023 	323731.5743	 0.01961 	161865.7871	 0.12553 	   1.8842	 0.00130 	   1.8842	 0.00122 	507109.1534	 0.09839 
	 196	325387.4903	 0.02019 	325387.4903	 0.01957 	162693.7451	 0.12580 	   1.8939	 0.00130 	   1.8939	 0.00122 	509703.0621	 0.08535 
	 197	327043.4062	 0.02016 	327043.4062	 0.01952 	163521.7031	 0.12605 	   1.9035	 0.00131 	   1.9035	 0.00122 	512296.9708	 0.10398 
	 198	328699.3222	 0.02012 	328699.3222	 0.01948 	164349.6611	 0.12629 	   1.9131	 0.00131 	   1.9131	 0.00122 	514890.8796	 0.09466 
	 199	330355.2382	 0.02008 	330355.2382	 0.01944 	165177.6191	 0.12651 	   1.9228	 0.00131 	   1.9228	 0.00122 	517484.7883	 0.08423 
	 200	332011.1542	 0.02004 	332011.1542	 0.01939 	166005.5771	 0.12673 	   1.9324	 0.00131 	   1.9324	 0.00122 	520078.6970	 0.09988 
	 201	333667.0702	 0.02001 	333667.0702	 0.01935 	166833.5351	 0.12692 	   1.9420	 0.00131 	   1.9420	 0.00122 	522672.6057	 0.08348 
	 202	335322.9861	 0.01997 	335322.9861	 0.01931 	167661.4931	 0.12710 	   1.9517	 0.00132 	   1.9517	 0.00122 	525266.5144	 0.09504 
	 203	336978.9021	 0.01993 	336978.9021	 0.01926 	168489.4511	 0.12727 	   1.9613	 0.00132 	   1.9613	 0.00122 	527860.4231	 0.08423 
	 204	338634.8181	 0.01989 	338634.8181	 0.01922 	169317.4091	 0.12742 	   1.9710	 0.00132 	   1.9710	 0.00122 	530454.3318	 0.08199 
	 205	340290.7341	 0.01986 	340290.7341	 0.01918 	170145.3670	 0.12756 	   1.9806	 0.00132 	   1.9806	 0.00122 	533048.2406	 0.07864 
	 206	341946.6501	 0.01982 	341946.6501	 0.01914 	170973.3250	 0.12768 	   1.9902	 0.00132 	   1.9902	 0.00122 	535642.1493	 0.08013 
	 207	343602.5661	 0.01978 	343602.5661	 0.01909 	171801.2830	 0.12779 	   1.9999	 0.00132 	   1.9999	 0.00122 	538236.0580	 0.07715 
	 208	345258.4820	 0.01975 	345258.4820	 0.01905 	172629.2410	 0.12789 	   2.0095	 0.00131 	   2.0095	 0.00122 	540829.9667	 0.06298 
	 209	346914.3980	 0.01971 	346914.3980	 0.01901 	173457.1990	 0.12797 	   2.0192	 0.00131 	   2.0192	 0.00122 	543423.8754	 0.07379 
	 210	348570.3140	 0.01967 	348570.3140	 0.01897 	174285.1570	 0.12804 	   2.0288	 0.00131 	   2.0288	 0.00122 	546017.7841	 0.07230 
	 211	350226.2300	 0.01963 	350226.2300	 0.01893 	175113.1150	 0.12809 	   2.0384	 0.00130 	   2.0384	 0.00122 	548611.6928	 0.07976 
	 212	351882.1460	 0.01960 	351882.1460	 0.01889 	175941.0730	 0.12813 	   2.0481	 0.00129 	   2.0481	 0.00122 	551205.6015	 0.08236 
	 213	353538.0619	 0.01956 	353538.0619	 0.01885 	176769.0310	 0.12816 	   2.0577	 0.00129 	   2.0577	 0.00122 	553799.5103	 0.06112 
	 214	355193.9779	 0.01953 	355193.9779	 0.01881 	177596.9890	 0.12817 	   2.0673	 0.00128 	   2.0673	 0.00122 	556393.4190	 0.07081 
	 215	356849.8939	 0.01949 	356849.8939	 0.01877 	178424.9469	 0.12817 	   2.0770	 0.00128 	   2.0770	 0.00122 	558987.3277	 0.07118 
	 216	358505.8099	 0.01945 	358505.8099	 0.01873 	179252.9049	 0.12816 	   2.0866	 0.00127 	   2.0866	 0.00122 	561581.2364	 0.05665 
	 217	360161.7259	 0.01942 	360161.7259	 0.01869 	180080.8629	 0.12813 	   2.0963	 0.00127 	   2.0963	 0.00122 	564175.1451	 0.06224 
	 218	361817.6418	 0.01938 	361817.6418	 0.01865 	180908.8209	 0.12809 	   2.1059	 0.00126 	   2.1059	 0.00122 	566769.0538	 0.06783 
	 219	363473.5578	 0.01935 	363473.5578	 0.01862 	181736.7789	 0.12803 	   2.1155	 0.00126 	   2.1155	 0.00122 	569362.9625	 0.06224 
	 220	365129.4738	 0.01931 	365129.4738	 0.01858 	182564.7369	 0.12797 	   2.1252	 0.00126 	   2.1252	 0.00122 	571956.8712	 0.06634 
	 221	366785.3898	 0.01928 	366785.3898	 0.01854 	183392.6949	 0.12789 	   2.1348	 0.00126 	   2.1348	 0.00122 	574550.7800	 0.06634 
	 222	368441.3058	 0.01924 	368441.3058	 0.01850 	184220.6529	 0.12779 	   2.1444	 0.00126 	   2.1444	 0.00122 	577144.6887	 0.06298 
	 223	370097.2217	 0.01921 	370097.2217	 0.01847 	185048.6109	 0.12769 	   2.1541	 0.00126 	   2.1541	 0.00122 	579738.5974	 0.06485 
	 224	371753.1377	 0.01917 	371753.1377	 0.01843 	185876.5689	 0.12757 	   2.1637	 0.00126 	   2.1637	 0.00122 	582332.5061	 0.05814 
	 225	373409.0537	 0.01914 	373409.0537	 0.01839 	186704.5269	 0.12744 	   2.1734	 0.00126 	   2.1734	 0.00121 	584926.4148	 0.05963 
	 226	375064.9697	 0.01910 	375064.9697	 0.01836 	187532.4848	 0.12730 	   2.1830	 0.00126 	   2.1830	 0.00121 	587520.3235	 0.05404 
	 227	376720.8857	 0.01907 	376720.8857	 0.01832 	188360.4428	 0.12714 	   2.1926	 0.00126 	   2.1926	 0.00121 	590114.2322	 0.06448 
	 228	378376.8017	 0.01904 	378376.8017	 0.01829 	189188.4008	 0.12698 	   2.2023	 0.00127 	   2.2023	 0.00121 	592708.1410	 0.05255 
	 229	380032.7176	 0.01900 	380032.7176	 0.01825 	190016.3588	 0.12680 	   2.2119	 0.00127 	   2.2119	 0.00120 	595302.0497	 0.05889 
	 230	381688.6336	 0.01897 	381688.6336	 0.01822 	190844.3168	 0.12661 	   2.2216	 0.00127 	   2.2216	 0.00120 	597895.9584	 0.06000 
	 231	383344.5496	 0.01894 	383344.5496	 0.01818 	191672.2748	 0.12640 	   2.2312	 0.00127 	   2.2312	 0.00120 	600489.8671	 0.05143 
	 232	385000.4656	 0.01890 	385000.4656	 0.01815 	192500.2328	 0.12619 	   2.2408	 0.00127 	   2.2408	 0.00119 	603083.7758	 0.04845 
	 233	386656.3816	 0.01887 	386656.3816	 0.01812 	193328.1908	 0.12596 	   2.2505	 0.00127 	   2.2505	 0.00119 	605677.6845	 0.05329 
	 234	388312.2975	 0.01884 	388312.2975	 0.01808 	194156.1488	 0.12572 	   2.2601	 0.00127 	   2.2601	 0.00119 	608271.5932	 0.05441 
	 235	389968.2135	 0.01881 	389968.2135	 0.01805 	194984.1068	 0.12547 	   2.2697	 0.00127 	   2.2697	 0.00118 	610865.5019	 0.05218 
	 236	391624.1295	 0.01877 	391624.1295	 0.01802 	195812.0647	 0.12521 	   2.2794	 0.00128 	   2.2794	 0.00118 	613459.4107	 0.05031 
	 237	393280.0455	 0.01874 	393280.0455	 0.01798 	196640.0227	 0.12494 	   2.2890	 0.00128 	   2.2890	 0.00118 	616053.3194	 0.05963 
	 238	394935.9615	 0.01871 	394935.9615	 0.01795 	197467.9807	 0.12466 	   2.2987	 0.00128 	   2.2987	 0.00118 	618647.2281	 0.05143 
	 239	396591.8774	 0.01868 	396591.8774	 0.01792 	198295.9387	 0.12437 	   2.3083	 0.00128 	   2.3083	 0.00118 	621241.1368	 0.04882 
	 240	398247.7934	 0.01865 	398247.7934	 0.01789 	199123.8967	 0.12406 	   2.3179	 0.00127 	   2.3179	 0.00118 	623835.0455	 0.05628 
	 241	399903.7094	 0.01862 	399903.7094	 0.01786 	199951.8547	 0.12375 	   2.3276	 0.00127 	   2.3276	 0.00118 	626428.9542	 0.04025 
	 242	401559.6254	 0.01859 	401559.6254	 0.01783 	200779.8127	 0.12342 	   2.3372	 0.00127 	   2.3372	 0.00118 	629022.8629	 0.05218 
	 243	403215.5414	 0.01856 	403215.5414	 0.01780 	201607.7707	 0.12309 	   2.3468	 0.00127 	   2.3468	 0.00118 	631616.7717	 0.04659 
	 244	404871.4573	 0.01853 	404871.4573	 0.01776 	202435.7287	 0.12274 	   2.3565	 0.00126 	   2.3565	 0.00118 	634210.6804	 0.04845 
	 245	406527.3733	 0.01850 	406527.3733	 0.01773 	203263.6867	 0.12239 	   2.3661	 0.00126 	   2.3661	 0.00118 	636804.5891	 0.04472 
	 246	408183.2893	 0.01847 	408183.2893	 0.01770 	204091.6447	 0.12203 	   2.3758	 0.00126 	   2.3758	 0.00118 	639398.4978	 0.04659 
	 247	409839.2053	 0.01844 	409839.2053	 0.01768 	204919.6026	 0.12165 	   2.3854	 0.00126 	   2.3854	 0.00118 	641992.4065	 0.03801 
	 248	411495.1213	 0.01841 	411495.1213	 0.01765 	205747.5606	 0.12127 	   2.3950	 0.00125 	   2.3950	 0.00118 	644586.3152	 0.05143 
	 249	413151.0373	 0.01838 	413151.0373	 0.01762 	206575.5186	 0.12087 	   2.4047	 0.00125 	   2.4047	 0.00118 	647180.2239	 0.04398 
	 250	414806.9532	 0.01835 	414806.9532	 0.01759 	207403.4766	 0.12047 	   2.4143	 0.00125 	   2.4143	 0.00118 	649774.1326	 0.04360 
	 251	416462.8692	 0.01832 	416462.8692	 0.01756 	208231.4346	 0.12006 	   2.4239	 0.00124 	   2.4239	 0.00117 	652368.0414	 0.03727 
	 252	418118.7852	 0.01829 	418118.7852	 0.01753 	209059.3926	 0.11964 	   2.4336	 0.00124 	   2.4336	 0.00117 	654961.9501	 0.04249 
	 253	419774.7012	 0.01827 	419774.7012	 0.01750 	209887.3506	 0.11921 	   2.4432	 0.00124 	   2.4432	 0.00117 	657555.8588	 0.04547 
	 254	421430.6172	 0.01824 	421430.6172	 0.01748 	210715.3086	 0.11878 	   2.4529	 0.00124 	   2.4529	 0.00117 	660149.7675	 0.03951 
	 255	423086.5331	 0.01821 	423086.5331	 0.01745 	211543.2666	 0.11833 	   2.4625	 0.00123 	   2.4625	 0.00117 	662743.6762	 0.03727 
	 256	424742.4491	 0.01818 	424742.4491	 0.01742 	212371.2246	 0.11788 	   2.4721	 0.00123 	   2.4721	 0.00117 	665337.5849	 0.03801 
	 257	426398.3651	 0.01815 	426398.3651	 0.01740 	213199.1826	 0.11741 	   2.4818	 0.00123 	   2.4818	 0.00117 	667931.4936	 0.03876 
	 258	428054.2811	 0.01813 	428054.2811	 0.01737 	214027.1405	 0.11694 	   2.4914	 0.00122 	   2.4914	 0.00117 	670525.4023	 0.03913 
	 259	429710.1971	 0.01810 	429710.1971	 0.01734 	214855.0985	 0.11647 	   2.5011	 0.00122 	   2.5011	 0.00117 	673119.3111	 0.04472 
	 260	431366.1130	 0.01807 	431366.1130	 0.01732 	215683.0565	 0.11598 	   2.5107	 0.00122 	   2.5107	 0.00117 	675713.2198	 0.04323 
	 261	433022.0290	 0.01805 	433022.0290	 0.01729 	216511.0145	 0.11549 	   2.5203	 0.00122 	   2.5203	 0.00117 	678307.1285	 0.03615 
	 262	434677.9450	 0.01802 	434677.9450	 0.01727 	217338.9725	 0.11499 	   2.5300	 0.00121 	   2.5300	 0.00117 	680901.0372	 0.03690 
	 263	436333.8610	 0.01799 	436333.8610	 0.01724 	218166.9305	 0.11448 	   2.5396	 0.00121 	   2.5396	 0.00117 	683494.9459	 0.04100 
	 264	437989.7770	 0.01797 	437989.7770	 0.01722 	218994.8885	 0.11397 	   2.5492	 0.00121 	   2.5492	 0.00117 	686088.8546	 0.03391 
	 265	439645.6929	 0.01794 	439645.6929	 0.01719 	219822.8465	 0.11345 	   2.5589	 0.00121 	   2.5589	 0.00117 	688682.7633	 0.03541 
	 266	441301.6089	 0.01792 	441301.6089	 0.01717 	220650.8045	 0.11292 	   2.5685	 0.00121 	   2.5685	 0.00117 	691276.6721	 0.03764 
	 267	442957.5249	 0.01789 	442957.5249	 0.01715 	221478.7625	 0.11239 	   2.5782	 0.00121 	   2.5782	 0.00117 	693870.5808	 0.03391 
	 268	444613.4409	 0.01787 	444613.4409	 0.01712 	222306.7204	 0.11185 	   2.5878	 0.00121 	   2.5878	 0.00117 	696464.4895	 0.03801 
	 269	446269.3569	 0.01784 	446269.3569	 0.01710 	223134.6784	 0.11131 	   2.5974	 0.00122 	   2.5974	 0.00117 	699058.3982	 0.03503 
	 270	447925.2729	 0.01782 	447925.2729	 0.01708 	223962.6364	 0.11075 	   2.6071	 0.00122 	   2.6071	 0.00116 	701652.3069	 0.03429 
	 271	449581.1888	 0.01779 	449581.1888	 0.01705 	224790.5944	 0.11020 	   2.6167	 0.00122 	   2.6167	 0.00116 	704246.2156	 0.02758 
	 272	451237.1048	 0.01777 	451237.1048	 0.01703 	225618.5524	 0.10963 	   2.6263	 0.00122 	   2.6263	 0.00116 	706840.1243	 0.02944 
	 273	452893.0208	 0.01774 	452893.0208	 0.01701 	226446.5104	 0.10907 	   2.6360	 0.00122 	   2.6360	 0.00116 	709434.0330	 0.02795 
	 274	454548.9368	 0.01772 	454548.9368	 0.01698 	227274.4684	 0.10849 	   2.6456	 0.00122 	   2.6456	 0.00116 	712027.9418	 0.03913 
	 275	456204.8528	 0.01770 	456204.8528	 0.01696 	228102.4264	 0.10792 	   2.6553	 0.00122 	   2.6553	 0.00116 	714621.8505	 0.03205 
	 276	457860.7687	 0.01767 	457860.7687	 0.01694 	228930.3844	 0.10733 	   2.6649	 0.00122 	   2.6649	 0.00116 	717215.7592	 0.03056 
	 277	459516.6847	 0.01765 	459516.6847	 0.01692 	229758.3424	 0.10674 	   2.6745	 0.00122 	   2.6745	 0.00116 	719809.6679	 0.02944 
	 278	461172.6007	 0.01762 	461172.6007	 0.01690 	230586.3004	 0.10615 	   2.6842	 0.00122 	   2.6842	 0.00116 	722403.5766	 0.03242 
	 279	462828.5167	 0.01760 	462828.5167	 0.01688 	231414.2583	 0.10556 	   2.6938	 0.00122 	   2.6938	 0.00115 	724997.4853	 0.03429 
	 280	464484.4327	 0.01758 	464484.4327	 0.01686 	232242.2163	 0.10496 	   2.7034	 0.00122 	   2.7034	 0.00115 	727591.3940	 0.02683 
	 281	466140.3486	 0.01756 	466140.3486	 0.01684 	233070.1743	 0.10435 	   2.7131	 0.00122 	   2.7131	 0.00115 	730185.3028	 0.03093 
	 282	467796.2646	 0.01753 	467796.2646	 0.01682 	233898.1323	 0.10374 	   2.7227	 0.00122 	   2.7227	 0.00114 	732779.2115	 0.02907 
	 283	469452.1806	 0.01751 	469452.1806	 0.01680 	234726.0903	 0.10313 	   2.7324	 0.00122 	   2.7324	 0.00114 	735373.1202	 0.03056 
	 284	471108.0966	 0.01749 	471108.0966	 0.01678 	235554.0483	 0.10251 	   2.7420	 0.00122 	   2.7420	 0.00114 	737967.0289	 0.02832 
	 285	472764.0126	 0.01747 	472764.0126	 0.01676 	236382.0063	 0.10189 	   2.7516	 0.00122 	   2.7516	 0.00113 	740560.9376	 0.03280 
	 286	474419.9285	 0.01744 	474419.9285	 0.01674 	237209.9643	 0.10127 	   2.7613	 0.00122 	   2.7613	 0.00113 	743154.8463	 0.03317 
	 287	476075.8445	 0.01742 	476075.8445	 0.01672 	238037.9223	 0.10064 	   2.7709	 0.00123 	   2.7709	 0.00112 	745748.7550	 0.02944 
	 288	477731.7605	 0.01740 	477731.7605	 0.01670 	238865.8803	 0.10002 	   2.7806	 0.00123 	   2.7806	 0.00112 	748342.6637	 0.02758 
	 289	479387.6765	 0.01738 	479387.6765	 0.01668 	239693.8382	 0.09938 	   2.7902	 0.00123 	   2.7902	 0.00112 	750936.5725	 0.02944 
	 290	481043.5925	 0.01736 	481043.5925	 0.01666 	240521.7962	 0.09875 	   2.7998	 0.00123 	   2.7998	 0.00111 	753530.4812	 0.02944 
	 291	482699.5085	 0.01734 	482699.5085	 0.01664 	241349.7542	 0.09811 	   2.8095	 0.00123 	   2.8095	 0.00111 	756124.3899	 0.02870 
	 292	484355.4244	 0.01731 	484355.4244	 0.01662 	242177.7122	 0.09747 	   2.8191	 0.00123 	   2.8191	 0.00111 	758718.2986	 0.02534 
	 293	486011.3404	 0.01729 	486011.3404	 0.01661 	243005.6702	 0.09683 	   2.8287	 0.00123 	   2.8287	 0.00110 	761312.2073	 0.02572 
	 294	487667.2564	 0.01727 	487667.2564	 0.01659 	243833.6282	 0.09619 	   2.8384	 0.00122 	   2.8384	 0.00110 	763906.1160	 0.03429 
	 295	489323.1724	 0.01725 	489323.1724	 0.01657 	244661.5862	 0.09554 	   2.8480	 0.00122 	   2.8480	 0.00110 	766500.0247	 0.02348 
	 296	490979.0884	 0.01723 	490979.0884	 0.01655 	245489.5442	 0.09490 	   2.8577	 0.00122 	   2.8577	 0.00109 	769093.9334	 0.02721 
	 297	492635.0043	 0.01721 	492635.0043	 0.01653 	246317.5022	 0.09425 	   2.8673	 0.00122 	   2.8673	 0.00109 	771687.8422	 0.02721 
	 298	494290.9203	 0.01719 	494290.9203	 0.01652 	247145.4602	 0.09360 	   2.8769	 0.00121 	   2.8769	 0.00109 	774281.7509	 0.02944 
	 299	495946.8363	 0.01717 	495946.8363	 0.01650 	247973.4182	 0.09295 	   2.8866	 0.00121 	   2.8866	 0.00109 	776875.6596	 0.02572 
	 300	497602.7523	 0.01715 	497602.7523	 0.01648 	248801.3761	 0.09229 	   2.8962	 0.00121 	   2.8962	 0.00108 	779469.5683	 0.02311 
	 301	499258.6683	 0.01713 	499258.6683	 0.01647 	249629.3341	 0.09164 	   2.9058	 0.00120 	   2.9058	 0.00108 	782063.4770	 0.02982 
	 302	500914.5842	 0.01711 	500914.5842	 0.01645 	250457.2921	 0.09099 	   2.9155	 0.00120 	   2.9155	 0.00108 	784657.3857	 0.03056 
	 303	502570.5002	 0.01709 	502570.5002	 0.01643 	251285.2501	 0.09033 	   2.9251	 0.00120 	   2.9251	 0.00108 	787251.2944	 0.02795 
	 304	504226.4162	 0.01707 	504226.4162	 0.01642 	252113.2081	 0.08967 	   2.9348	 0.00120 	   2.9348	 0.00108 	789845.2032	 0.02758 
	 305	505882.3322	 0.01705 	505882.3322	 0.01640 	252941.1661	 0.08902 	   2.9444	 0.00120 	   2.9444	 0.00108 	792439.1119	 0.02572 
	 306	507538.2482	 0.01703 	507538.2482	 0.01639 	253769.1241	 0.08836 	   2.9540	 0.00119 	   2.9540	 0.00108 	795033.0206	 0.02124 
	 307	509194.1641	 0.01701 	509194.1641	 0.01637 	254597.0821	 0.08770 	   2.9637	 0.00119 	   2.9637	 0.00108 	797626.9293	 0.02982 
	 308	510850.0801	 0.01699 	510850.0801	 0.01635 	255425.0401	 0.08704 	   2.9733	 0.00119 	   2.9733	 0.00108 	800220.8380	 0.02572 
	 309	512505.9961	 0.01698 	512505.9961	 0.01634 	256252.9981	 0.08639 	   2.9830	 0.00119 	   2.9830	 0.00108 	802814.7467	 0.02609 
	 310	514161.9121	 0.01696 	514161.9121	 0.01632 	257080.9560	 0.08573 	   2.9926	 0.00119 	   2.9926	 0.00108 	805408.6554	 0.02534 
	 311	515817.8281	 0.01694 	515817.8281	 0.01631 	257908.9140	 0.08507 	   3.0022	 0.00118 	   3.0022	 0.00108 	808002.5641	 0.02646 
	 312	517473.7441	 0.01692 	517473.7441	 0.01629 	258736.8720	 0.08441 	   3.0119	 0.00118 	   3.0119	 0.00108 	810596.4729	 0.02162 
	 313	519129.6600	 0.01690 	519129.6600	 0.01628 	259564.8300	 0.08376 	   3.0215	 0.00118 	   3.0215	 0.00108 	813190.3816	 0.01938 
	 314	520785.5760	 0.01688 	520785.5760	 0.01626 	260392.7880	 0.08310 	   3.0311	 0.00118 	   3.0311	 0.00108 	815784.2903	 0.02870 
	 315	522441.4920	 0.01687 	522441.4920	 0.01625 	261220.7460	 0.08244 	   3.0408	 0.00117 	   3.0408	 0.00108 	818378.1990	 0.02385 
	 316	524097.4080	 0.01685 	524097.4080	 0.01624 	262048.7040	 0.08179 	   3.0504	 0.00117 	   3.0504	 0.00108 	820972.1077	 0.02087 
	 317	525753.3240	 0.01683 	525753.3240	 0.01622 	262876.6620	 0.08113 	   3.0601	 0.00117 	   3.0601	 0.00108 	823566.0164	 0.02311 
	 318	527409.2399	 0.01681 	527409.2399	 0.01621 	263704.6200	 0.08048 	   3.0697	 0.00116 	   3.0697	 0.00108 	826159.9251	 0.02162 
	 319	529065.1559	 0.01679 	529065.1559	 0.01619 	264532.5780	 0.07983 	   3.0793	 0.00116 	   3.0793	 0.00108 	828753.8339	 0.02050 
	 320	530721.0719	 0.01678 	530721.0719	 0.01618 	265360.5360	 0.07918 	   3.0890	 0.00116 	   3.0890	 0.00108 	831347.7426	 0.03019 
	 321	532376.9879	 0.01676 	532376.9879	 0.01617 	266188.4939	 0.07852 	   3.0986	 0.00115 	   3.0986	 0.00108 	833941.6513	 0.02721 
	 322	534032.9039	 0.01674 	534032.9039	 0.01615 	267016.4519	 0.07788 	   3.1082	 0.00115 	   3.1082	 0.00108 	836535.5600	 0.01938 
	 323	535688.8198	 0.01672 	535688.8198	 0.01614 	267844.4099	 0.07723 	   3.1179	 0.00115 	   3.1179	 0.00108 	839129.4687	 0.02273 
	 324	537344.7358	 0.01671 	537344.7358	 0.01612 	268672.3679	 0.07658 	   3.1275	 0.00115 	   3.1275	 0.00108 	841723.3774	 0.01938 
	 325	539000.6518	 0.01669 	539000.6518	 0.01611 	269500.3259	 0.07594 	   3.1372	 0.00115 	   3.1372	 0.00108 	844317.2861	 0.02087 
	 326	540656.5678	 0.01667 	540656.5678	 0.01610 	270328.2839	 0.07529 	   3.1468	 0.00115 	   3.1468	 0.00108 	846911.1948	 0.02721 
	 327	542312.4838	 0.01666 	542312.4838	 0.01609 	271156.2419	 0.07465 	   3.1564	 0.00115 	   3.1564	 0.00108 	849505.1036	 0.02460 
	 328	543968.3997	 0.01664 	543968.3997	 0.01607 	271984.1999	 0.07401 	   3.1661	 0.00115 	   3.1661	 0.00108 	852099.0123	 0.02124 
	 329	545624.3157	 0.01662 	545624.3157	 0.01606 	272812.1579	 0.07337 	   3.1757	 0.00115 	   3.1757	 0.00107 	854692.9210	 0.02460 
	 330	547280.2317	 0.01661 	547280.2317	 0.01605 	273640.1159	 0.07274 	   3.1853	 0.00114 	   3.1853	 0.00107 	857286.8297	 0.02013 
	 331	548936.1477	 0.01659 	548936.1477	 0.01603 	274468.0738	 0.07210 	   3.1950	 0.00114 	   3.1950	 0.00107 	859880.7384	 0.02236 
	 332	550592.0637	 0.01657 	550592.0637	 0.01602 	275296.0318	 0.07147 	   3.2046	 0.00114 	   3.2046	 0.00106 	862474.6471	 0.01789 
	 333	552247.9797	 0.01656 	552247.9797	 0.01601 	276123.9898	 0.07084 	   3.2143	 0.00114 	   3.2143	 0.00106 	865068.5558	 0.02460 
	 334	553903.8956	 0.01654 	553903.8956	 0.01600 	276951.9478	 0.07021 	   3.2239	 0.00114 	   3.2239	 0.00106 	867662.4645	 0.02721 
	 335	555559.8116	 0.01653 	555559.8116	 0.01599 	277779.9058	 0.06959 	   3.2335	 0.00113 	   3.2335	 0.00105 	870256.3733	 0.02348 
	 336	557215.7276	 0.01651 	557215.7276	 0.01597 	278607.8638	 0.06896 	   3.2432	 0.00113 	   3.2432	 0.00105 	872850.2820	 0.02236 
	 337	558871.6436	 0.01649 	558871.6436	 0.01596 	279435.8218	 0.06834 	   3.2528	 0.00113 	   3.2528	 0.00105 	875444.1907	 0.02273 
	 338	560527.5596	 0.01648 	560527.5596	 0.01595 	280263.7798	 0.06773 	   3.2625	 0.00113 	   3.2625	 0.00105 	878038.0994	 0.02050 
	 339	562183.4755	 0.01646 	562183.4755	 0.01594 	281091.7378	 0.06711 	   3.2721	 0.00112 	   3.2721	 0.00105 	880632.0081	 0.01975 
	 340	563839.3915	 0.01645 	563839.3915	 0.01593 	281919.6958	 0.06650 	   3.2817	 0.00112 	   3.2817	 0.00105 	883225.9168	 0.02013 
	 341	565495.3075	 0.01643 	565495.3075	 0.01592 	282747.6538	 0.06589 	   3.2914	 0.00112 	   3.2914	 0.00105 	885819.8255	 0.02311 
	 342	567151.2235	 0.01642 	567151.2235	 0.01590 	283575.6117	 0.06528 	   3.3010	 0.00112 	   3.3010	 0.00105 	888413.7343	 0.02311 
	 343	568807.1395	 0.01640 	568807.1395	 0.01589 	284403.5697	 0.06467 	   3.3106	 0.00112 	   3.3106	 0.00105 	891007.6430	 0.02124 
	 344	570463.0554	 0.01639 	570463.0554	 0.01588 	285231.5277	 0.06407 	   3.3203	 0.00112 	   3.3203	 0.00106 	893601.5517	 0.01752 
	 345	572118.9714	 0.01637 	572118.9714	 0.01587 	286059.4857	 0.06347 	   3.3299	 0.00112 	   3.3299	 0.00106 	896195.4604	 0.01901 
	 346	573774.8874	 0.01636 	573774.8874	 0.01586 	286887.4437	 0.06288 	   3.3396	 0.00112 	   3.3396	 0.00106 	898789.3691	 0.01677 
	 347	575430.8034	 0.01634 	575430.8034	 0.01585 	287715.4017	 0.06228 	   3.3492	 0.00112 	   3.3492	 0.00106 	901383.2778	 0.02236 
	 348	577086.7194	 0.01633 	577086.7194	 0.01584 	288543.3597	 0.06169 	   3.3588	 0.00112 	   3.3588	 0.00106 	903977.1865	 0.01826 
	 349	578742.6353	 0.01631 	578742.6353	 0.01583 	289371.3177	 0.06110 	   3.3685	 0.00112 	   3.3685	 0.00106 	906571.0952	 0.02013 
	 350	580398.5513	 0.01630 	580398.5513	 0.01582 	290199.2757	 0.06052 	   3.3781	 0.00112 	   3.3781	 0.00106 	909165.0040	 0.02199 
	 351	582054.4673	 0.01628 	582054.4673	 0.01581 	291027.2337	 0.05994 	   3.3877	 0.00112 	   3.3877	 0.00106 	911758.9127	 0.01975 
	 352	583710.3833	 0.01627 	583710.3833	 0.01580 	291855.1916	 0.05936 	   3.3974	 0.00112 	   3.3974	 0.00106 	914352.8214	 0.02385 
	 353	585366.2993	 0.01625 	585366.2993	 0.01579 	292683.1496	 0.05879 	   3.4070	 0.00112 	   3.4070	 0.00106 	916946.7301	 0.02311 
	 354	587022.2153	 0.01624 	587022.2153	 0.01578 	293511.1076	 0.05821 	   3.4167	 0.00112 	   3.4167	 0.00106 	919540.6388	 0.01528 
	 355	588678.1312	 0.01623 	588678.1312	 0.01576 	294339.0656	 0.05765 	   3.4263	 0.00112 	   3.4263	 0.00106 	922134.5475	 0.02162 
	 356	590334.0472	 0.01621 	590334.0472	 0.01575 	295167.0236	 0.05708 	   3.4359	 0.00112 	   3.4359	 0.00106 	924728.4562	 0.02124 
	 357	591989.9632	 0.01620 	591989.9632	 0.01574 	295994.9816	 0.05652 	   3.4456	 0.00112 	   3.4456	 0.00106 	927322.3650	 0.01975 
	 358	593645.8792	 0.01618 	593645.8792	 0.01573 	296822.9396	 0.05596 	   3.4552	 0.00112 	   3.4552	 0.00106 	929916.2737	 0.02013 
	 359	595301.7952	 0.01617 	595301.7952	 0.01573 	297650.8976	 0.05541 	   3.4648	 0.00112 	   3.4648	 0.00106 	932510.1824	 0.02795 
	 360	596957.7111	 0.01616 	596957.7111	 0.01572 	298478.8556	 0.05485 	   3.4745	 0.00112 	   3.4745	 0.00106 	935104.0911	 0.02236 
	 361	598613.6271	 0.01614 	598613.6271	 0.01571 	299306.8136	 0.05431 	   3.4841	 0.00111 	   3.4841	 0.00106 	937697.9998	 0.02050 
	 362	600269.5431	 0.01613 	600269.5431	 0.01570 	300134.7716	 0.05376 	   3.4938	 0.00111 	   3.4938	 0.00106 	940291.9085	 0.01901 
	 363	601925.4591	 0.01612 	601925.4591	 0.01569 	300962.7295	 0.05322 	   3.5034	 0.00111 	   3.5034	 0.00106 	942885.8172	 0.02199 
	 364	603581.3751	 0.01610 	603581.3751	 0.01568 	301790.6875	 0.05268 	   3.5130	 0.00111 	   3.5130	 0.00106 	945479.7259	 0.01901 
	 365	605237.2910	 0.01609 	605237.2910	 0.01567 	302618.6455	 0.05215 	   3.5227	 0.00111 	   3.5227	 0.00106 	948073.6347	 0.02050 
	 366	606893.2070	 0.01608 	606893.2070	 0.01566 	303446.6035	 0.05162 	   3.5323	 0.00110 	   3.5323	 0.00106 	950667.5434	 0.01528 
	 367	608549.1230	 0.01606 	608549.1230	 0.01565 	304274.5615	 0.05109 	   3.5420	 0.00110 	   3.5420	 0.00106 	953261.4521	 0.02050 
	 368	610205.0390	 0.01605 	610205.0390	 0.01564 	305102.5195	 0.05057 	   3.5516	 0.00110 	   3.5516	 0.00106 	955855.3608	 0.02013 
	 369	611860.9550	 0.01604 	611860.9550	 0.01563 	305930.4775	 0.05005 	   3.5612	 0.00110 	   3.5612	 0.00106 	958449.2695	 0.02385 
	 370	613516.8709	 0.01602 	613516.8709	 0.01562 	306758.4355	 0.04953 	   3.5709	 0.00110 	   3.5709	 0.00106 	961043.1782	 0.01640 
	 371	615172.7869	 0.01601 	615172.7869	 0.01561 	307586.3935	 0.04902 	   3.5805	 0.00110 	   3.5805	 0.00106 	963637.0869	 0.01863 
	 372	616828.7029	 0.01600 	616828.7029	 0.01560 	308414.3515	 0.04851 	   3.5901	 0.00110 	   3.5901	 0.00106 	966230.9956	 0.01342 
	 373	618484.6189	 0.01598 	618484.6189	 0.01559 	309242.3094	 0.04800 	   3.5998	 0.00110 	   3.5998	 0.00107 	968824.9044	 0.01565 
	 374	620140.5349	 0.01597 	620140.5349	 0.01559 	310070.2674	 0.04750 	   3.6094	 0.00110 	   3.6094	 0.00107 	971418.8131	 0.01938 
	 375	621796.4509	 0.01596 	621796.4509	 0.01558 	310898.2254	 0.04700 	   3.6191	 0.00110 	   3.6191	 0.00107 	974012.7218	 0.02013 
	 376	623452.3668	 0.01595 	623452.3668	 0.01557 	311726.1834	 0.04651 	   3.6287	 0.00110 	   3.6287	 0.00107 	976606.6305	 0.02124 
	 377	625108.2828	 0.01593 	625108.2828	 0.01556 	312554.1414	 0.04602 	   3.6383	 0.00110 	   3.6383	 0.00107 	979200.5392	 0.02124 
	 378	626764.1988	 0.01592 	626764.1988	 0.01555 	313382.0994	 0.04553 	   3.6480	 0.00110 	   3.6480	 0.00107 	981794.4479	 0.01826 
	 379	628420.1148	 0.01591 	628420.1148	 0.01554 	314210.0574	 0.04505 	   3.6576	 0.00110 	   3.6576	 0.00107 	984388.3566	 0.01342 
	 380	630076.0308	 0.01590 	630076.0308	 0.01553 	315038.0154	 0.04457 	   3.6672	 0.00110 	   3.6672	 0.00107 	986982.2654	 0.01155 
	 381	631731.9467	 0.01588 	631731.9467	 0.01553 	315865.9734	 0.04409 	   3.6769	 0.00110 	   3.6769	 0.00107 	989576.1741	 0.01938 
	 382	633387.8627	 0.01587 	633387.8627	 0.01552 	316693.9314	 0.04362 	   3.6865	 0.00110 	   3.6865	 0.00107 	992170.0828	 0.01826 
	 383	635043.7787	 0.01586 	635043.7787	 0.01551 	317521.8894	 0.04315 	   3.6962	 0.00110 	   3.6962	 0.00107 	994763.9915	 0.01975 
	 384	636699.6947	 0.01585 	636699.6947	 0.01550 	318349.8473	 0.04268 	   3.7058	 0.00110 	   3.7058	 0.00106 	997357.9002	 0.01230 
	 385	638355.6107	 0.01584 	638355.6107	 0.01549 	319177.8053	 0.04222 	   3.7154	 0.00110 	   3.7154	 0.00106 	999951.8089	 0.02050 
	 386	640011.5266	 0.01582 	640011.5266	 0.01548 	320005.7633	 0.04177 	   3.7251	 0.00110 	   3.7251	 0.00106 	1002545.7176	 0.02311 
	 387	641667.4426	 0.01581 	641667.4426	 0.01548 	320833.7213	 0.04131 	   3.7347	 0.00110 	   3.7347	 0.00106 	1005139.6263	 0.01304 
	 388	643323.3586	 0.01580 	643323.3586	 0.01547 	321661.6793	 0.04086 	   3.7443	 0.00110 	   3.7443	 0.00106 	1007733.5351	 0.01603 
	 389	644979.2746	 0.01579 	644979.2746	 0.01546 	322489.6373	 0.04042 	   3.7540	 0.00110 	   3.7540	 0.00106 	1010327.4438	 0.01565 
	 390	646635.1906	 0.01578 	646635.1906	 0.01545 	323317.5953	 0.03997 	   3.7636	 0.00110 	   3.7636	 0.00106 	1012921.3525	 0.01304 
	 391	648291.1066	 0.01577 	648291.1066	 0.01545 	324145.5533	 0.03953 	   3.7733	 0.00110 	   3.7733	 0.00105 	1015515.2612	 0.01304 
	 392	649947.0225	 0.01576 	649947.0225	 0.01544 	324973.5113	 0.03910 	   3.7829	 0.00110 	   3.7829	 0.00105 	1018109.1699	 0.01789 
	 393	651602.9385	 0.01574 	651602.9385	 0.01543 	325801.4693	 0.03867 	   3.7925	 0.00110 	   3.7925	 0.00105 	1020703.0786	 0.01230 
	 394	653258.8545	 0.01573 	653258.8545	 0.01542 	326629.4272	 0.03824 	   3.8022	 0.00109 	   3.8022	 0.00105 	1023296.9873	 0.01714 
	 395	654914.7705	 0.01572 	654914.7705	 0.01541 	327457.3852	 0.03782 	   3.8118	 0.00109 	   3.8118	 0.00105 	1025890.8961	 0.01789 
	 396	656570.6865	 0.01571 	656570.6865	 0.01541 	328285.3432	 0.03740 	   3.8215	 0.00109 	   3.8215	 0.00105 	1028484.8048	 0.01640 
	 397	658226.6024	 0.01570 	658226.6024	 0.01540 	329113.3012	 0.03698 	   3.8311	 0.00109 	   3.8311	 0.00105 	1031078.7135	 0.01975 
	 398	659882.5184	 0.01569 	659882.5184	 0.01539 	329941.2592	 0.03657 	   3.8407	 0.00108 	   3.8407	 0.00105 	1033672.6222	 0.01565 
	 399	661538.4344	 0.01568 	661538.4344	 0.01538 	330769.2172	 0.03616 	   3.8504	 0.00108 	   3.8504	 0.00105 	1036266.5309	 0.01975 
	 400	663194.3504	 0.01567 	663194.3504	 0.01538 	331597.1752	 0.03575 	   3.8600	 0.00108 	   3.8600	 0.00105 	1038860.4396	 0.02087 
	 401	664850.2664	 0.01565 	664850.2664	 0.01537 	332425.1332	 0.03535 	   3.8696	 0.00107 	   3.8696	 0.00105 	1041454.3483	 0.01528 
	 402	666506.1823	 0.01564 	666506.1823	 0.01536 	333253.0912	 0.03495 	   3.8793	 0.00107 	   3.8793	 0.00105 	1044048.2570	 0.01603 
	 403	668162.0983	 0.01563 	668162.0983	 0.01536 	334081.0492	 0.03456 	   3.8889	 0.00107 	   3.8889	 0.00105 	1046642.1658	 0.01603 
	 404	669818.0143	 0.01562 	669818.0143	 0.01535 	334909.0072	 0.03417 	   3.8986	 0.00107 	   3.8986	 0.00105 	1049236.0745	 0.01491 
	 405	671473.9303	 0.01561 	671473.9303	 0.01534 	335736.9651	 0.03378 	   3.9082	 0.00107 	   3.9082	 0.00105 	1051829.9832	 0.01230 
	 406	673129.8463	 0.01560 	673129.8463	 0.01533 	336564.9231	 0.03339 	   3.9178	 0.00106 	   3.9178	 0.00105 	1054423.8919	 0.01528 
	 407	674785.7622	 0.01559 	674785.7622	 0.01533 	337392.8811	 0.03301 	   3.9275	 0.00106 	   3.9275	 0.00105 	1057017.8006	 0.01528 
	 408	676441.6782	 0.01558 	676441.6782	 0.01532 	338220.8391	 0.03264 	   3.9371	 0.00106 	   3.9371	 0.00105 	1059611.7093	 0.01975 
	 409	678097.5942	 0.01557 	678097.5942	 0.01531 	339048.7971	 0.03226 	   3.9467	 0.00106 	   3.9467	 0.00105 	1062205.6180	 0.01901 
	 410	679753.5102	 0.01556 	679753.5102	 0.01531 	339876.7551	 0.03189 	   3.9564	 0.00106 	   3.9564	 0.00105 	1064799.5267	 0.01975 
	 411	681409.4262	 0.01555 	681409.4262	 0.01530 	340704.7131	 0.03153 	   3.9660	 0.00106 	   3.9660	 0.00104 	1067393.4355	 0.01565 
	 412	683065.3422	 0.01554 	683065.3422	 0.01529 	341532.6711	 0.03116 	   3.9757	 0.00106 	   3.9757	 0.00104 	1069987.3442	 0.01863 
	 413	684721.2581	 0.01553 	684721.2581	 0.01529 	342360.6291	 0.03080 	   3.9853	 0.00106 	   3.9853	 0.00104 	1072581.2529	 0.01752 
	 414	686377.1741	 0.01552 	686377.1741	 0.01528 	343188.5871	 0.03045 	   3.9949	 0.00106 	   3.9949	 0.00104 	1075175.1616	 0.01603 
	 415	688033.0901	 0.01551 	688033.0901	 0.01527 	344016.5450	 0.03010 	   4.0046	 0.00106 	   4.0046	 0.00104 	1077769.0703	 0.01453 
	 416	689689.0061	 0.01550 	689689.0061	 0.01527 	344844.5030	 0.02975 	   4.0142	 0.00106 	   4.0142	 0.00104 	1080362.9790	 0.01528 
	 417	691344.9221	 0.01549 	691344.9221	 0.01526 	345672.4610	 0.02940 	   4.0239	 0.00105 	   4.0239	 0.00104 	1082956.8877	 0.01379 
	 418	693000.8380	 0.01548 	693000.8380	 0.01525 	346500.4190	 0.02906 	   4.0335	 0.00105 	   4.0335	 0.00104 	1085550.7965	 0.01304 
	 419	694656.7540	 0.01547 	694656.7540	 0.01525 	347328.3770	 0.02872 	   4.0431	 0.00105 	   4.0431	 0.00103 	1088144.7052	 0.01528 
	 420	696312.6700	 0.01546 	696312.6700	 0.01524 	348156.3350	 0.02839 	   4.0528	 0.00105 	   4.0528	 0.00103 	1090738.6139	 0.01044 
	 421	697968.5860	 0.01545 	697968.5860	 0.01523 	348984.2930	 0.02805 	   4.0624	 0.00105 	   4.0624	 0.00103 	1093332.5226	 0.01789 
	 422	699624.5020	 0.01544 	699624.5020	 0.01523 	349812.2510	 0.02773 	   4.0720	 0.00105 	   4.0720	 0.00103 	1095926.4313	 0.01901 
	 423	701280.4179	 0.01543 	701280.4179	 0.01522 	350640.2090	 0.02740 	   4.0817	 0.00105 	   4.0817	 0.00103 	1098520.3400	 0.01752 
	 424	702936.3339	 0.01542 	702936.3339	 0.01521 	351468.1670	 0.02708 	   4.0913	 0.00105 	   4.0913	 0.00103 	1101114.2487	 0.01379 
	 425	704592.2499	 0.01541 	704592.2499	 0.01521 	352296.1250	 0.02676 	   4.1010	 0.00105 	   4.1010	 0.00103 	1103708.1574	 0.01342 
	 426	706248.1659	 0.01540 	706248.1659	 0.01520 	353124.0829	 0.02644 	   4.1106	 0.00104 	   4.1106	 0.00102 	1106302.0662	 0.01453 
	 427	707904.0819	 0.01539 	707904.0819	 0.01519 	353952.0409	 0.02613 	   4.1202	 0.00104 	   4.1202	 0.00102 	1108895.9749	 0.01677 
	 428	709559.9978	 0.01538 	709559.9978	 0.01519 	354779.9989	 0.02582 	   4.1299	 0.00104 	   4.1299	 0.00102 	1111489.8836	 0.01304 
	 429	711215.9138	 0.01537 	711215.9138	 0.01518 	355607.9569	 0.02552 	   4.1395	 0.00104 	   4.1395	 0.00102 	1114083.7923	 0.01416 
	 430	712871.8298	 0.01536 	712871.8298	 0.01518 	356435.9149	 0.02521 	   4.1491	 0.00104 	   4.1491	 0.00102 	1116677.7010	 0.01453 
	 431	714527.7458	 0.01535 	714527.7458	 0.01517 	357263.8729	 0.02491 	   4.1588	 0.00104 	   4.1588	 0.00102 	1119271.6097	 0.01565 
	 432	716183.6618	 0.01534 	716183.6618	 0.01516 	358091.8309	 0.02462 	   4.1684	 0.00104 	   4.1684	 0.00101 	1121865.5184	 0.01416 
	 433	717839.5778	 0.01533 	717839.5778	 0.01516 	358919.7889	 0.02432 	   4.1781	 0.00103 	   4.1781	 0.00101 	1124459.4272	 0.01453 
	 434	719495.4937	 0.01533 	719495.4937	 0.01515 	359747.7469	 0.02403 	   4.1877	 0.00103 	   4.1877	 0.00101 	1127053.3359	 0.01342 
	 435	721151.4097	 0.01532 	721151.4097	 0.01515 	360575.7049	 0.02375 	   4.1973	 0.00103 	   4.1973	 0.00101 	1129647.2446	 0.01491 
	 436	722807.3257	 0.01531 	722807.3257	 0.01514 	361403.6628	 0.02346 	   4.2070	 0.00102 	   4.2070	 0.00101 	1132241.1533	 0.01603 
	 437	724463.2417	 0.01530 	724463.2417	 0.01513 	362231.6208	 0.02318 	   4.2166	 0.00102 	   4.2166	 0.00101 	1134835.0620	 0.01155 
	 438	726119.1577	 0.01529 	726119.1577	 0.01513 	363059.5788	 0.02290 	   4.2262	 0.00102 	   4.2262	 0.00101 	1137428.9707	 0.01789 
	 439	727775.0736	 0.01528 	727775.0736	 0.01512 	363887.5368	 0.02263 	   4.2359	 0.00101 	   4.2359	 0.00101 	1140022.8794	 0.01453 
	 440	729430.9896	 0.01527 	729430.9896	 0.01512 	364715.4948	 0.02236 	   4.2455	 0.00101 	   4.2455	 0.00101 	1142616.7881	 0.01230 
	 441	731086.9056	 0.01526 	731086.9056	 0.01511 	365543.4528	 0.02209 	   4.2552	 0.00101 	   4.2552	 0.00101 	1145210.6969	 0.01230 
	 442	732742.8216	 0.01525 	732742.8216	 0.01511 	366371.4108	 0.02182 	   4.2648	 0.00101 	   4.2648	 0.00101 	1147804.6056	 0.01453 
	 443	734398.7376	 0.01525 	734398.7376	 0.01510 	367199.3688	 0.02156 	   4.2744	 0.00100 	   4.2744	 0.00101 	1150398.5143	 0.01603 
	 444	736054.6535	 0.01524 	736054.6535	 0.01509 	368027.3268	 0.02130 	   4.2841	 0.00100 	   4.2841	 0.00101 	1152992.4230	 0.01528 
	 445	737710.5695	 0.01523 	737710.5695	 0.01509 	368855.2848	 0.02104 	   4.2937	 0.00100 	   4.2937	 0.00101 	1155586.3317	 0.01416 
	 446	739366.4855	 0.01522 	739366.4855	 0.01508 	369683.2428	 0.02079 	   4.3034	 0.00100 	   4.3034	 0.00101 	1158180.2404	 0.01342 
	 447	741022.4015	 0.01521 	741022.4015	 0.01508 	370511.2007	 0.02053 	   4.3130	 0.00100 	   4.3130	 0.00101 	1160774.1491	 0.01230 
	 448	742678.3175	 0.01520 	742678.3175	 0.01507 	371339.1587	 0.02028 	   4.3226	 0.00100 	   4.3226	 0.00101 	1163368.0578	 0.01714 
	 449	744334.2334	 0.01519 	744334.2334	 0.01507 	372167.1167	 0.02004 	   4.3323	 0.00100 	   4.3323	 0.00101 	1165961.9666	 0.01453 
	 450	745990.1494	 0.01519 	745990.1494	 0.01506 	372995.0747	 0.01979 	   4.3419	 0.00100 	   4.3419	 0.00102 	1168555.8753	 0.01752 
	 451	747646.0654	 0.01518 	747646.0654	 0.01506 	373823.0327	 0.01955 	   4.3515	 0.00100 	   4.3515	 0.00102 	1171149.7840	 0.01677 
	 452	749301.9814	 0.01517 	749301.9814	 0.01505 	374650.9907	 0.01932 	   4.3612	 0.00100 	   4.3612	 0.00102 	1173743.6927	 0.01081 
	 453	750957.8974	 0.01516 	750957.8974	 0.01504 	375478.9487	 0.01908 	   4.3708	 0.00100 	   4.3708	 0.00102 	1176337.6014	 0.01379 
	 454	752613.8134	 0.01515 	752613.8134	 0.01504 	376306.9067	 0.01885 	   4.3805	 0.00100 	   4.3805	 0.00102 	1178931.5101	 0.01528 
	 455	754269.7293	 0.01514 	754269.7293	 0.01503 	377134.8647	 0.01862 	   4.3901	 0.00100 	   4.3901	 0.00102 	1181525.4188	 0.01528 
	 456	755925.6453	 0.01514 	755925.6453	 0.01503 	377962.8227	 0.01839 	   4.3997	 0.00100 	   4.3997	 0.00102 	1184119.3276	 0.01714 
	 457	757581.5613	 0.01513 	757581.5613	 0.01502 	378790.7806	 0.01817 	   4.4094	 0.00100 	   4.4094	 0.00102 	1186713.2363	 0.01304 
	 458	759237.4773	 0.01512 	759237.4773	 0.01502 	379618.7386	 0.01794 	   4.4190	 0.00100 	   4.4190	 0.00102 	1189307.1450	 0.01603 
	 459	760893.3933	 0.01511 	760893.3933	 0.01501 	380446.6966	 0.01772 	   4.4286	 0.00100 	   4.4286	 0.00102 	1191901.0537	 0.01528 
	 460	762549.3092	 0.01510 	762549.3092	 0.01501 	381274.6546	 0.01751 	   4.4383	 0.00100 	   4.4383	 0.00102 	1194494.9624	 0.01491 
	 461	764205.2252	 0.01510 	764205.2252	 0.01500 	382102.6126	 0.01729 	   4.4479	 0.00100 	   4.4479	 0.00102 	1197088.8711	 0.01938 
	 462	765861.1412	 0.01509 	765861.1412	 0.01500 	382930.5706	 0.01708 	   4.4576	 0.00100 	   4.4576	 0.00102 	1199682.7798	 0.01752 
	 463	767517.0572	 0.01508 	767517.0572	 0.01499 	383758.5286	 0.01687 	   4.4672	 0.00100 	   4.4672	 0.00102 	1202276.6885	 0.01640 
	 464	769172.9732	 0.01507 	769172.9732	 0.01499 	384586.4866	 0.01666 	   4.4768	 0.00100 	   4.4768	 0.00102 	1204870.5973	 0.00969 
	 465	770828.8891	 0.01506 	770828.8891	 0.01498 	385414.4446	 0.01646 	   4.4865	 0.00100 	   4.4865	 0.00102 	1207464.5060	 0.01044 
	 466	772484.8051	 0.01506 	772484.8051	 0.01498 	386242.4026	 0.01625 	   4.4961	 0.00100 	   4.4961	 0.00102 	1210058.4147	 0.01193 
	 467	774140.7211	 0.01505 	774140.7211	 0.01497 	387070.3606	 0.01605 	   4.5057	 0.00100 	   4.5057	 0.00102 	1212652.3234	 0.01304 
	 468	775796.6371	 0.01504 	775796.6371	 0.01497 	387898.3185	 0.01586 	   4.5154	 0.00099 	   4.5154	 0.00102 	1215246.2321	 0.01491 
	 469	777452.5531	 0.01503 	777452.5531	 0.01496 	388726.2765	 0.01566 	   4.5250	 0.00099 	   4.5250	 0.00102 	1217840.1408	 0.01752 
	 470	779108.4690	 0.01503 	779108.4690	 0.01496 	389554.2345	 0.01547 	   4.5347	 0.00099 	   4.5347	 0.00102 	1220434.0495	 0.01491 
	 471	780764.3850	 0.01502 	780764.3850	 0.01495 	390382.1925	 0.01528 	   4.5443	 0.00099 	   4.5443	 0.00102 	1223027.9583	 0.01193 
	 472	782420.3010	 0.01501 	782420.3010	 0.01495 	391210.1505	 0.01509 	   4.5539	 0.00098 	   4.5539	 0.00102 	1225621.8670	 0.01230 
	 473	784076.2170	 0.01500 	784076.2170	 0.01494 	392038.1085	 0.01490 	   4.5636	 0.00098 	   4.5636	 0.00102 	1228215.7757	 0.01304 
	 474	785732.1330	 0.01500 	785732.1330	 0.01494 	392866.0665	 0.01472 	   4.5732	 0.00098 	   4.5732	 0.00102 	1230809.6844	 0.01528 
	 475	787388.0490	 0.01499 	787388.0490	 0.01493 	393694.0245	 0.01454 	   4.5829	 0.00098 	   4.5829	 0.00102 	1233403.5931	 0.01714 
	 476	789043.9649	 0.01498 	789043.9649	 0.01493 	394521.9825	 0.01436 	   4.5925	 0.00097 	   4.5925	 0.00102 	1235997.5018	 0.01304 
	 477	790699.8809	 0.01497 	790699.8809	 0.01492 	395349.9405	 0.01418 	   4.6021	 0.00097 	   4.6021	 0.00102 	1238591.4105	 0.01453 
	 478	792355.7969	 0.01497 	792355.7969	 0.01492 	396177.8984	 0.01400 	   4.6118	 0.00097 	   4.6118	 0.00102 	1241185.3192	 0.01081 
	 479	794011.7129	 0.01496 	794011.7129	 0.01491 	397005.8564	 0.01383 	   4.6214	 0.00097 	   4.6214	 0.00102 	1243779.2280	 0.01603 
	 480	795667.6289	 0.01495 	795667.6289	 0.01491 	397833.8144	 0.01366 	   4.6310	 0.00097 	   4.6310	 0.00102 	1246373.1367	 0.01416 
	 481	797323.5448	 0.01494 	797323.5448	 0.01490 	398661.7724	 0.01349 	   4.6407	 0.00096 	   4.6407	 0.00102 	1248967.0454	 0.01006 
	 482	798979.4608	 0.01494 	798979.4608	 0.01490 	399489.7304	 0.01332 	   4.6503	 0.00096 	   4.6503	 0.00102 	1251560.9541	 0.01230 
	 483	800635.3768	 0.01493 	800635.3768	 0.01489 	400317.6884	 0.01316 	   4.6600	 0.00096 	   4.6600	 0.00102 	1254154.8628	 0.01416 
	 484	802291.2928	 0.01492 	802291.2928	 0.01489 	401145.6464	 0.01299 	   4.6696	 0.00096 	   4.6696	 0.00101 	1256748.7715	 0.01491 
	 485	803947.2088	 0.01492 	803947.2088	 0.01489 	401973.6044	 0.01283 	   4.6792	 0.00096 	   4.6792	 0.00101 	1259342.6802	 0.00708 
	 486	805603.1247	 0.01491 	805603.1247	 0.01488 	402801.5624	 0.01267 	   4.6889	 0.00096 	   4.6889	 0.00101 	1261936.5889	 0.00969 
	 487	807259.0407	 0.01490 	807259.0407	 0.01488 	403629.5204	 0.01252 	   4.6985	 0.00096 	   4.6985	 0.00101 	1264530.4977	 0.01118 
	 488	808914.9567	 0.01489 	808914.9567	 0.01487 	404457.4784	 0.01236 	   4.7081	 0.00096 	   4.7081	 0.00101 	1267124.4064	 0.01565 
	 489	810570.8727	 0.01489 	810570.8727	 0.01487 	405285.4363	 0.01221 	   4.7178	 0.00096 	   4.7178	 0.00101 	1269718.3151	 0.01603 
	 490	812226.7887	 0.01488 	812226.7887	 0.01486 	406113.3943	 0.01206 	   4.7274	 0.00096 	   4.7274	 0.00101 	1272312.2238	 0.01528 
	 491	813882.7046	 0.01487 	813882.7046	 0.01486 	406941.3523	 0.01191 	   4.7371	 0.00095 	   4.7371	 0.00100 	1274906.1325	 0.01603 
	 492	815538.6206	 0.01487 	815538.6206	 0.01485 	407769.3103	 0.01176 	   4.7467	 0.00095 	   4.7467	 0.00100 	1277500.0412	 0.01267 
	 493	817194.5366	 0.01486 	817194.5366	 0.01485 	408597.2683	 0.01161 	   4.7563	 0.00095 	   4.7563	 0.00100 	1280093.9499	 0.01342 
	 494	818850.4526	 0.01485 	818850.4526	 0.01485 	409425.2263	 0.01147 	   4.7660	 0.00095 	   4.7660	 0.00100 	1282687.8587	 0.01006 
	 495	820506.3686	 0.01485 	820506.3686	 0.01484 	410253.1843	 0.01133 	   4.7756	 0.00095 	   4.7756	 0.00100 	1285281.7674	 0.01379 
	 496	822162.2846	 0.01484 	822162.2846	 0.01484 	411081.1423	 0.01119 	   4.7852	 0.00095 	   4.7852	 0.00100 	1287875.6761	 0.01528 
	 497	823818.2005	 0.01483 	823818.2005	 0.01483 	411909.1003	 0.01105 	   4.7949	 0.00095 	   4.7949	 0.00100 	1290469.5848	 0.01230 
	 498	825474.1165	 0.01483 	825474.1165	 0.01483 	412737.0583	 0.01091 	   4.8045	 0.00094 	   4.8045	 0.00099 	1293063.4935	 0.01267 
	 499	827130.0325	 0.01482 	827130.0325	 0.01482 	413565.0162	 0.01078 	   4.8142	 0.00094 	   4.8142	 0.00099 	1295657.4022	 0.01453 
	 500	828785.9485	 0.01481 	828785.9485	 0.01482 	414392.9742	 0.01064 	   4.8238	 0.00094 	   4.8238	 0.00099 	1298251.3109	 0.01267 
	 501	830441.8645	 0.01481 	830441.8645	 0.01481 	415220.9322	 0.01051 	   4.8334	 0.00094 	   4.8334	 0.00099 	1300845.2196	 0.01603 
	 502	832097.7804	 0.01480 	832097.7804	 0.01481 	416048.8902	 0.01038 	   4.8431	 0.00094 	   4.8431	 0.00099 	1303439.1284	 0.01491 
	 503	833753.6964	 0.01479 	833753.6964	 0.01481 	416876.8482	 0.01025 	   4.8527	 0.00094 	   4.8527	 0.00099 	1306033.0371	 0.01155 
	 504	835409.6124	 0.01479 	835409.6124	 0.01480 	417704.8062	 0.01013 	   4.8624	 0.00094 	   4.8624	 0.00099 	1308626.9458	 0.01230 
	 505	837065.5284	 0.01478 	837065.5284	 0.01480 	418532.7642	 0.01000 	   4.8720	 0.00094 	   4.8720	 0.00099 	1311220.8545	 0.01267 
	 506	838721.4444	 0.01477 	838721.4444	 0.01479 	419360.7222	 0.00988 	   4.8816	 0.00094 	   4.8816	 0.00099 	1313814.7632	 0.01491 
	 507	840377.3603	 0.01477 	840377.3603	 0.01479 	420188.6802	 0.00976 	   4.8913	 0.00094 	   4.8913	 0.00099 	1316408.6719	 0.01044 
	 508	842033.2763	 0.01476 	842033.2763	 0.01479 	421016.6382	 0.00963 	   4.9009	 0.00094 	   4.9009	 0.00098 	1319002.5806	 0.01304 
	 509	843689.1923	 0.01476 	843689.1923	 0.01478 	421844.5962	 0.00952 	   4.9105	 0.00094 	   4.9105	 0.00098 	1321596.4893	 0.01267 
	 510	845345.1083	 0.01475 	845345.1083	 0.01478 	422672.5541	 0.00940 	   4.9202	 0.00094 	   4.9202	 0.00098 	1324190.3981	 0.01230 
	 511	847001.0243	 0.01474 	847001.0243	 0.01477 	423500.5121	 0.00928 	   4.9298	 0.00094 	   4.9298	 0.00098 	1326784.3068	 0.01379 
	 512	848656.9402	 0.01474 	848656.9402	 0.01477 	424328.4701	 0.00917 	   4.9395	 0.00094 	   4.9395	 0.00098 	1329378.2155	 0.01267 
	 513	850312.8562	 0.01473 	850312.8562	 0.01477 	425156.4281	 0.00905 	   4.9491	 0.00094 	   4.9491	 0.00098 	1331972.1242	 0.01230 
	 514	851968.7722	 0.01472 	851968.7722	 0.01476 	425984.3861	 0.00894 	   4.9587	 0.00094 	   4.9587	 0.00098 	1334566.0329	 0.01044 
	 515	853624.6882	 0.01472 	853624.6882	 0.01476 	426812.3441	 0.00883 	   4.9684	 0.00094 	   4.9684	 0.00098 	1337159.9416	 0.01342 
	 516	855280.6042	 0.01471 	855280.6042	 0.01475 	427640.3021	 0.00872 	   4.9780	 0.00094 	   4.9780	 0.00098 	1339753.8503	 0.01044 
	 517	856936.5202	 0.01471 	856936.5202	 0.01475 	428468.2601	 0.00862 	   4.9876	 0.00094 	   4.9876	 0.00098 	1342347.7591	 0.00969 
	 518	858592.4361	 0.01470 	858592.4361	 0.01475 	429296.2181	 0.00851 	   4.9973	 0.00094 	   4.9973	 0.00098 	1344941.6678	 0.01528 
	 519	860248.3521	 0.01469 	860248.3521	 0.01474 	430124.1761	 0.00841 	   5.0069	 0.00094 	   5.0069	 0.00098 	1347535.5765	 0.01193 
	 520	861904.2681	 0.01469 	861904.2681	 0.01474 	430952.1340	 0.00830 	   5.0166	 0.00094 	   5.0166	 0.00098 	1350129.4852	 0.01416 
	 521	863560.1841	 0.01468 	863560.1841	 0.01473 	431780.0920	 0.00820 	   5.0262	 0.00094 	   5.0262	 0.00098 	1352723.3939	 0.01193 
	 522	865216.1001	 0.01468 	865216.1001	 0.01473 	432608.0500	 0.00810 	   5.0358	 0.00093 	   5.0358	 0.00097 	1355317.3026	 0.01230 
	 523	866872.0160	 0.01467 	866872.0160	 0.01473 	433436.0080	 0.00800 	   5.0455	 0.00093 	   5.0455	 0.00097 	1357911.2113	 0.01379 
	 524	868527.9320	 0.01466 	868527.9320	 0.01472 	434263.9660	 0.00790 	   5.0551	 0.00093 	   5.0551	 0.00097 	1360505.1200	 0.01118 
	 525	870183.8480	 0.01466 	870183.8480	 0.01472 	435091.9240	 0.00781 	   5.0648	 0.00093 	   5.0648	 0.00097 	1363099.0288	 0.01193 
	 526	871839.7640	 0.01465 	871839.7640	 0.01471 	435919.8820	 0.00771 	   5.0744	 0.00093 	   5.0744	 0.00097 	1365692.9375	 0.01006 
	 527	873495.6800	 0.01465 	873495.6800	 0.01471 	436747.8400	 0.00762 	   5.0840	 0.00092 	   5.0840	 0.00097 	1368286.8462	 0.01081 
	 528	875151.5959	 0.01464 	875151.5959	 0.01471 	437575.7980	 0.00752 	   5.0937	 0.00092 	   5.0937	 0.00097 	1370880.7549	 0.01118 
	 529	876807.5119	 0.01464 	876807.5119	 0.01470 	438403.7560	 0.00743 	   5.1033	 0.00092 	   5.1033	 0.00096 	1373474.6636	 0.01342 
	 530	878463.4279	 0.01463 	878463.4279	 0.01470 	439231.7140	 0.00734 	   5.1129	 0.00091 	   5.1129	 0.00096 	1376068.5723	 0.01416 
	 531	880119.3439	 0.01462 	880119.3439	 0.01470 	440059.6719	 0.00725 	   5.1226	 0.00091 	   5.1226	 0.00096 	1378662.4810	 0.01714 
	 532	881775.2599	 0.01462 	881775.2599	 0.01469 	440887.6299	 0.00716 	   5.1322	 0.00091 	   5.1322	 0.00096 	1381256.3898	 0.01342 
	 533	883431.1758	 0.01461 	883431.1758	 0.01469 	441715.5879	 0.00708 	   5.1419	 0.00090 	   5.1419	 0.00096 	1383850.2985	 0.01230 
	 534	885087.0918	 0.01461 	885087.0918	 0.01468 	442543.5459	 0.00699 	   5.1515	 0.00090 	   5.1515	 0.00096 	1386444.2072	 0.01267 
	 535	886743.0078	 0.01460 	886743.0078	 0.01468 	443371.5039	 0.00691 	   5.1611	 0.00090 	   5.1611	 0.00096 	1389038.1159	 0.01342 
	 536	888398.9238	 0.01460 	888398.9238	 0.01468 	444199.4619	 0.00682 	   5.1708	 0.00090 	   5.1708	 0.00095 	1391632.0246	 0.01081 
	 537	890054.8398	 0.01459 	890054.8398	 0.01467 	445027.4199	 0.00674 	   5.1804	 0.00089 	   5.1804	 0.00095 	1394225.9333	 0.01491 
	 538	891710.7558	 0.01458 	891710.7558	 0.01467 	445855.3779	 0.00666 	   5.1900	 0.00089 	   5.1900	 0.00095 	1396819.8420	 0.01267 
	 539	893366.6717	 0.01458 	893366.6717	 0.01467 	446683.3359	 0.00658 	   5.1997	 0.00089 	   5.1997	 0.00095 	1399413.7507	 0.01081 
	 540	895022.5877	 0.01457 	895022.5877	 0.01466 	447511.2939	 0.00650 	   5.2093	 0.00089 	   5.2093	 0.00095 	1402007.6595	 0.00596 
	 541	896678.5037	 0.01457 	896678.5037	 0.01466 	448339.2518	 0.00642 	   5.2190	 0.00089 	   5.2190	 0.00095 	1404601.5682	 0.01267 
	 542	898334.4197	 0.01456 	898334.4197	 0.01466 	449167.2098	 0.00634 	   5.2286	 0.00089 	   5.2286	 0.00095 	1407195.4769	 0.01416 
	 543	899990.3357	 0.01456 	899990.3357	 0.01465 	449995.1678	 0.00627 	   5.2382	 0.00089 	   5.2382	 0.00095 	1409789.3856	 0.00969 
	 544	901646.2516	 0.01455 	901646.2516	 0.01465 	450823.1258	 0.00619 	   5.2479	 0.00088 	   5.2479	 0.00095 	1412383.2943	 0.01565 
	 545	903302.1676	 0.01455 	903302.1676	 0.01464 	451651.0838	 0.00612 	   5.2575	 0.00088 	   5.2575	 0.00095 	1414977.2030	 0.01081 
	 546	904958.0836	 0.01454 	904958.0836	 0.01464 	452479.0418	 0.00604 	   5.2671	 0.00088 	   5.2671	 0.00094 	1417571.1117	 0.01118 
	 547	906613.9996	 0.01454 	906613.9996	 0.01464 	453306.9998	 0.00597 	   5.2768	 0.00088 	   5.2768	 0.00094 	1420165.0204	 0.01044 
	 548	908269.9156	 0.01453 	908269.9156	 0.01463 	454134.9578	 0.00590 	   5.2864	 0.00088 	   5.2864	 0.00094 	1422758.9292	 0.01304 
	 549	909925.8315	 0.01453 	909925.8315	 0.01463 	454962.9158	 0.00583 	   5.2961	 0.00088 	   5.2961	 0.00094 	1425352.8379	 0.01416 
	 550	911581.7475	 0.01452 	911581.7475	 0.01463 	455790.8738	 0.00576 	   5.3057	 0.00088 	   5.3057	 0.00094 	1427946.7466	 0.01044 
	 551	913237.6635	 0.01451 	913237.6635	 0.01462 	456618.8318	 0.00569 	   5.3153	 0.00088 	   5.3153	 0.00094 	1430540.6553	 0.01155 
	 552	914893.5795	 0.01451 	914893.5795	 0.01462 	457446.7897	 0.00562 	   5.3250	 0.00088 	   5.3250	 0.00094 	1433134.5640	 0.01714 
	 553	916549.4955	 0.01450 	916549.4955	 0.01462 	458274.7477	 0.00556 	   5.3346	 0.00088 	   5.3346	 0.00094 	1435728.4727	 0.01342 
	 554	918205.4114	 0.01450 	918205.4114	 0.01461 	459102.7057	 0.00549 	   5.3443	 0.00087 	   5.3443	 0.00093 	1438322.3814	 0.01491 
	 555	919861.3274	 0.01449 	919861.3274	 0.01461 	459930.6637	 0.00543 	   5.3539	 0.00087 	   5.3539	 0.00093 	1440916.2902	 0.01528 
	 556	921517.2434	 0.01449 	921517.2434	 0.01461 	460758.6217	 0.00536 	   5.3635	 0.00087 	   5.3635	 0.00093 	1443510.1989	 0.01491 
	 557	923173.1594	 0.01448 	923173.1594	 0.01460 	461586.5797	 0.00530 	   5.3732	 0.00087 	   5.3732	 0.00093 	1446104.1076	 0.01081 
	 558	924829.0754	 0.01448 	924829.0754	 0.01460 	462414.5377	 0.00524 	   5.3828	 0.00087 	   5.3828	 0.00093 	1448698.0163	 0.01193 
	 559	926484.9914	 0.01447 	926484.9914	 0.01460 	463242.4957	 0.00518 	   5.3924	 0.00087 	   5.3924	 0.00093 	1451291.9250	 0.01081 
	 560	928140.9073	 0.01447 	928140.9073	 0.01459 	464070.4537	 0.00511 	   5.4021	 0.00087 	   5.4021	 0.00093 	1453885.8337	 0.01155 
	 561	929796.8233	 0.01446 	929796.8233	 0.01459 	464898.4117	 0.00505 	   5.4117	 0.00087 	   5.4117	 0.00093 	1456479.7424	 0.00783 
	 562	931452.7393	 0.01446 	931452.7393	 0.01459 	465726.3696	 0.00500 	   5.4214	 0.00086 	   5.4214	 0.00092 	1459073.6511	 0.01193 
	 563	933108.6553	 0.01445 	933108.6553	 0.01458 	466554.3276	 0.00494 	   5.4310	 0.00086 	   5.4310	 0.00092 	1461667.5599	 0.01044 
	 564	934764.5713	 0.01445 	934764.5713	 0.01458 	467382.2856	 0.00488 	   5.4406	 0.00086 	   5.4406	 0.00092 	1464261.4686	 0.01267 
	 565	936420.4872	 0.01444 	936420.4872	 0.01458 	468210.2436	 0.00482 	   5.4503	 0.00086 	   5.4503	 0.00092 	1466855.3773	 0.01379 
	 566	938076.4032	 0.01444 	938076.4032	 0.01457 	469038.2016	 0.00477 	   5.4599	 0.00086 	   5.4599	 0.00092 	1469449.2860	 0.01081 
	 567	939732.3192	 0.01443 	939732.3192	 0.01457 	469866.1596	 0.00471 	   5.4695	 0.00086 	   5.4695	 0.00092 	1472043.1947	 0.01230 
	 568	941388.2352	 0.01443 	941388.2352	 0.01457 	470694.1176	 0.00466 	   5.4792	 0.00086 	   5.4792	 0.00092 	1474637.1034	 0.01379 
	 569	943044.1512	 0.01442 	943044.1512	 0.01456 	471522.0756	 0.00460 	   5.4888	 0.00085 	   5.4888	 0.00092 	1477231.0121	 0.01230 
	 570	944700.0671	 0.01442 	944700.0671	 0.01456 	472350.0336	 0.00455 	   5.4985	 0.00085 	   5.4985	 0.00092 	1479824.9209	 0.01193 
	 571	946355.9831	 0.01441 	946355.9831	 0.01456 	473177.9916	 0.00450 	   5.5081	 0.00085 	   5.5081	 0.00092 	1482418.8296	 0.01044 
	 572	948011.8991	 0.01441 	948011.8991	 0.01455 	474005.9496	 0.00445 	   5.5177	 0.00085 	   5.5177	 0.00091 	1485012.7383	 0.01416 
	 573	949667.8151	 0.01441 	949667.8151	 0.01455 	474833.9075	 0.00439 	   5.5274	 0.00085 	   5.5274	 0.00091 	1487606.6470	 0.01118 
	 574	951323.7311	 0.01440 	951323.7311	 0.01455 	475661.8655	 0.00434 	   5.5370	 0.00085 	   5.5370	 0.00091 	1490200.5557	 0.00894 
	 575	952979.6470	 0.01440 	952979.6470	 0.01455 	476489.8235	 0.00429 	   5.5466	 0.00084 	   5.5466	 0.00091 	1492794.4644	 0.01230 
	 576	954635.5630	 0.01439 	954635.5630	 0.01454 	477317.7815	 0.00425 	   5.5563	 0.00084 	   5.5563	 0.00091 	1495388.3731	 0.01342 
	 577	956291.4790	 0.01439 	956291.4790	 0.01454 	478145.7395	 0.00420 	   5.5659	 0.00084 	   5.5659	 0.00091 	1497982.2818	 0.01230 
	 578	957947.3950	 0.01438 	957947.3950	 0.01454 	478973.6975	 0.00415 	   5.5756	 0.00084 	   5.5756	 0.00091 	1500576.1906	 0.01118 
	 579	959603.3110	 0.01438 	959603.3110	 0.01453 	479801.6555	 0.00410 	   5.5852	 0.00084 	   5.5852	 0.00091 	1503170.0993	 0.01155 
	 580	961259.2270	 0.01437 	961259.2270	 0.01453 	480629.6135	 0.00406 	   5.5948	 0.00084 	   5.5948	 0.00091 	1505764.0080	 0.00857 
	 581	962915.1429	 0.01437 	962915.1429	 0.01453 	481457.5715	 0.00401 	   5.6045	 0.00084 	   5.6045	 0.00091 	1508357.9167	 0.01416 
	 582	964571.0589	 0.01436 	964571.0589	 0.01452 	482285.5295	 0.00397 	   5.6141	 0.00083 	   5.6141	 0.00091 	1510951.8254	 0.01267 
	 583	966226.9749	 0.01436 	966226.9749	 0.01452 	483113.4874	 0.00392 	   5.6238	 0.00083 	   5.6238	 0.00090 	1513545.7341	 0.01081 
	 584	967882.8909	 0.01435 	967882.8909	 0.01452 	483941.4454	 0.00388 	   5.6334	 0.00083 	   5.6334	 0.00090 	1516139.6428	 0.01006 
	 585	969538.8069	 0.01435 	969538.8069	 0.01451 	484769.4034	 0.00383 	   5.6430	 0.00083 	   5.6430	 0.00090 	1518733.5515	 0.01081 
	 586	971194.7228	 0.01435 	971194.7228	 0.01451 	485597.3614	 0.00379 	   5.6527	 0.00083 	   5.6527	 0.00090 	1521327.4603	 0.01267 
	 587	972850.6388	 0.01434 	972850.6388	 0.01451 	486425.3194	 0.00375 	   5.6623	 0.00083 	   5.6623	 0.00090 	1523921.3690	 0.00783 
	 588	974506.5548	 0.01434 	974506.5548	 0.01451 	487253.2774	 0.00371 	   5.6719	 0.00083 	   5.6719	 0.00090 	1526515.2777	 0.01304 
	 589	976162.4708	 0.01433 	976162.4708	 0.01450 	488081.2354	 0.00367 	   5.6816	 0.00083 	   5.6816	 0.00090 	1529109.1864	 0.01044 
	 590	977818.3868	 0.01433 	977818.3868	 0.01450 	488909.1934	 0.00363 	   5.6912	 0.00083 	   5.6912	 0.00090 	1531703.0951	 0.01155 
	 591	979474.3027	 0.01432 	979474.3027	 0.01450 	489737.1514	 0.00359 	   5.7009	 0.00083 	   5.7009	 0.00090 	1534297.0038	 0.01081 
	 592	981130.2187	 0.01432 	981130.2187	 0.01449 	490565.1094	 0.00355 	   5.7105	 0.00082 	   5.7105	 0.00090 	1536890.9125	 0.01081 
	 593	982786.1347	 0.01431 	982786.1347	 0.01449 	491393.0674	 0.00351 	   5.7201	 0.00082 	   5.7201	 0.00089 	1539484.8213	 0.01081 
	 594	984442.0507	 0.01431 	984442.0507	 0.01449 	492221.0253	 0.00347 	   5.7298	 0.00082 	   5.7298	 0.00089 	1542078.7300	 0.01155 
	 595	986097.9667	 0.01431 	986097.9667	 0.01449 	493048.9833	 0.00343 	   5.7394	 0.00082 	   5.7394	 0.00089 	1544672.6387	 0.01453 
	 596	987753.8826	 0.01430 	987753.8826	 0.01448 	493876.9413	 0.00339 	   5.7490	 0.00082 	   5.7490	 0.00089 	1547266.5474	 0.00932 
	 597	989409.7986	 0.01430 	989409.7986	 0.01448 	494704.8993	 0.00336 	   5.7587	 0.00082 	   5.7587	 0.00089 	1549860.4561	 0.01230 
	 598	991065.7146	 0.01429 	991065.7146	 0.01448 	495532.8573	 0.00332 	   5.7683	 0.00082 	   5.7683	 0.00089 	1552454.3648	 0.01416 
	 599	992721.6306	 0.01429 	992721.6306	 0.01447 	496360.8153	 0.00328 	   5.7780	 0.00082 	   5.7780	 0.00089 	1555048.2735	 0.01006 
	 600	994377.5466	 0.01428 	994377.5466	 0.01447 	497188.7733	 0.00325 	   5.7876	 0.00082 	   5.7876	 0.00089 	1557642.1822	 0.00894 
	 601	996033.4626	 0.01428 	996033.4626	 0.01447 	498016.7313	 0.00321 	   5.7972	 0.00082 	   5.7972	 0.00089 	1560236.0910	 0.01155 
	 602	997689.3785	 0.01428 	997689.3785	 0.01447 	498844.6893	 0.00318 	   5.8069	 0.00081 	   5.8069	 0.00089 	1562829.9997	 0.01155 
	 603	999345.2945	 0.01427 	999345.2945	 0.01446 	499672.6473	 0.00315 	   5.8165	 0.00081 	   5.8165	 0.00089 	1565423.9084	 0.01118 
	 604	1001001.2105	 0.01427 	1001001.2105	 0.01446 	500500.6052	 0.00311 	   5.8261	 0.00081 	   5.8261	 0.00089 	1568017.8171	 0.00820 
	 605	1002657.1265	 0.01426 	1002657.1265	 0.01446 	501328.5632	 0.00308 	   5.8358	 0.00081 	   5.8358	 0.00089 	1570611.7258	 0.01193 
	 606	1004313.0425	 0.01426 	1004313.0425	 0.01445 	502156.5212	 0.00305 	   5.8454	 0.00081 	   5.8454	 0.00089 	1573205.6345	 0.01155 
	 607	1005968.9584	 0.01426 	1005968.9584	 0.01445 	502984.4792	 0.00301 	   5.8551	 0.00080 	   5.8551	 0.00089 	1575799.5432	 0.01155 
	 608	1007624.8744	 0.01425 	1007624.8744	 0.01445 	503812.4372	 0.00298 	   5.8647	 0.00080 	   5.8647	 0.00089 	1578393.4520	 0.01528 
	 609	1009280.7904	 0.01425 	1009280.7904	 0.01445 	504640.3952	 0.00295 	   5.8743	 0.00080 	   5.8743	 0.00089 	1580987.3607	 0.00820 
	 610	1010936.7064	 0.01424 	1010936.7064	 0.01444 	505468.3532	 0.00292 	   5.8840	 0.00080 	   5.8840	 0.00089 	1583581.2694	 0.01304 
	 611	1012592.6224	 0.01424 	1012592.6224	 0.01444 	506296.3112	 0.00289 	   5.8936	 0.00080 	   5.8936	 0.00089 	1586175.1781	 0.00932 
	 612	1014248.5383	 0.01424 	1014248.5383	 0.01444 	507124.2692	 0.00286 	   5.9033	 0.00080 	   5.9033	 0.00089 	1588769.0868	 0.01118 
	 613	1015904.4543	 0.01423 	1015904.4543	 0.01443 	507952.2272	 0.00283 	   5.9129	 0.00079 	   5.9129	 0.00089 	1591362.9955	 0.01267 
	 614	1017560.3703	 0.01423 	1017560.3703	 0.01443 	508780.1852	 0.00280 	   5.9225	 0.00079 	   5.9225	 0.00089 	1593956.9042	 0.00820 
	 615	1019216.2863	 0.01422 	1019216.2863	 0.01443 	509608.1431	 0.00277 	   5.9322	 0.00079 	   5.9322	 0.00089 	1596550.8129	 0.01491 
	 616	1020872.2023	 0.01422 	1020872.2023	 0.01443 	510436.1011	 0.00274 	   5.9418	 0.00079 	   5.9418	 0.00089 	1599144.7217	 0.01081 
	 617	1022528.1182	 0.01422 	1022528.1182	 0.01442 	511264.0591	 0.00271 	   5.9514	 0.00079 	   5.9514	 0.00089 	1601738.6304	 0.01006 
	 618	1024184.0342	 0.01421 	1024184.0342	 0.01442 	512092.0171	 0.00269 	   5.9611	 0.00079 	   5.9611	 0.00089 	1604332.5391	 0.00969 
	 619	1025839.9502	 0.01421 	1025839.9502	 0.01442 	512919.9751	 0.00266 	   5.9707	 0.00079 	   5.9707	 0.00089 	1606926.4478	 0.01006 
	 620	1027495.8662	 0.01420 	1027495.8662	 0.01442 	513747.9331	 0.00263 	   5.9804	 0.00078 	   5.9804	 0.00089 	1609520.3565	 0.01044 
	 621	1029151.7822	 0.01420 	1029151.7822	 0.01441 	514575.8911	 0.00260 	   5.9900	 0.00078 	   5.9900	 0.00089 	1612114.2652	 0.01081 
	 622	1030807.6982	 0.01420 	1030807.6982	 0.01441 	515403.8491	 0.00258 	   5.9996	 0.00078 	   5.9996	 0.00089 	1614708.1739	 0.01230 
	 623	1032463.6141	 0.01419 	1032463.6141	 0.01441 	516231.8071	 0.00255 	   6.0093	 0.00078 	   6.0093	 0.00088 	1617302.0826	 0.01193 
	 624	1034119.5301	 0.01419 	1034119.5301	 0.01441 	517059.7651	 0.00253 	   6.0189	 0.00078 	   6.0189	 0.00088 	1619895.9914	 0.01304 
	 625	1035775.4461	 0.01418 	1035775.4461	 0.01440 	517887.7230	 0.00250 	   6.0285	 0.00078 	   6.0285	 0.00088 	1622489.9001	 0.00969 
	 626	1037431.3621	 0.01418 	1037431.3621	 0.01440 	518715.6810	 0.00248 	   6.0382	 0.00078 	   6.0382	 0.00088 	1625083.8088	 0.00745 
	 627	1039087.2781	 0.01418 	1039087.2781	 0.01440 	519543.6390	 0.00245 	   6.0478	 0.00078 	   6.0478	 0.00088 	1627677.7175	 0.01155 
	 628	1040743.1940	 0.01417 	1040743.1940	 0.01440 	520371.5970	 0.00243 	   6.0575	 0.00078 	   6.0575	 0.00088 	1630271.6262	 0.01379 
	 629	1042399.1100	 0.01417 	1042399.1100	 0.01439 	521199.5550	 0.00240 	   6.0671	 0.00078 	   6.0671	 0.00088 	1632865.5349	 0.01081 
	 630	1044055.0260	 0.01417 	1044055.0260	 0.01439 	522027.5130	 0.00238 	   6.0767	 0.00078 	   6.0767	 0.00088 	1635459.4436	 0.01081 
	 631	1045710.9420	 0.01416 	1045710.9420	 0.01439 	522855.4710	 0.00236 	   6.0864	 0.00077 	   6.0864	 0.00088 	1638053.3524	 0.00708 
	 632	1047366.8580	 0.01416 	1047366.8580	 0.01439 	523683.4290	 0.00233 	   6.0960	 0.00077 	   6.0960	 0.00088 	1640647.2611	 0.00783 
	 633	1049022.7739	 0.01415 	1049022.7739	 0.01438 	524511.3870	 0.00231 	   6.1057	 0.00077 	   6.1057	 0.00087 	1643241.1698	 0.01342 
	 634	1050678.6899	 0.01415 	1050678.6899	 0.01438 	525339.3450	 0.00229 	   6.1153	 0.00077 	   6.1153	 0.00087 	1645835.0785	 0.00932 
	 635	1052334.6059	 0.01415 	1052334.6059	 0.01438 	526167.3030	 0.00227 	   6.1249	 0.00077 	   6.1249	 0.00087 	1648428.9872	 0.00857 
	 636	1053990.5219	 0.01414 	1053990.5219	 0.01437 	526995.2609	 0.00224 	   6.1346	 0.00077 	   6.1346	 0.00087 	1651022.8959	 0.01230 
	 637	1055646.4379	 0.01414 	1055646.4379	 0.01437 	527823.2189	 0.00222 	   6.1442	 0.00077 	   6.1442	 0.00087 	1653616.8046	 0.01006 
	 638	1057302.3539	 0.01414 	1057302.3539	 0.01437 	528651.1769	 0.00220 	   6.1538	 0.00077 	   6.1538	 0.00087 	1656210.7133	 0.00745 
	 639	1058958.2698	 0.01413 	1058958.2698	 0.01437 	529479.1349	 0.00218 	   6.1635	 0.00077 	   6.1635	 0.00087 	1658804.6221	 0.01342 
	 640	1060614.1858	 0.01413 	1060614.1858	 0.01437 	530307.0929	 0.00216 	   6.1731	 0.00077 	   6.1731	 0.00087 	1661398.5308	 0.01193 
	 641	1062270.1018	 0.01413 	1062270.1018	 0.01436 	531135.0509	 0.00214 	   6.1828	 0.00077 	   6.1828	 0.00087 	1663992.4395	 0.01044 
	 642	1063926.0178	 0.01412 	1063926.0178	 0.01436 	531963.0089	 0.00212 	   6.1924	 0.00077 	   6.1924	 0.00087 	1666586.3482	 0.01044 
	 643	1065581.9338	 0.01412 	1065581.9338	 0.01436 	532790.9669	 0.00210 	   6.2020	 0.00077 	   6.2020	 0.00087 	1669180.2569	 0.00932 
	 644	1067237.8497	 0.01411 	1067237.8497	 0.01436 	533618.9249	 0.00208 	   6.2117	 0.00077 	   6.2117	 0.00087 	1671774.1656	 0.00708 
	 645	1068893.7657	 0.01411 	1068893.7657	 0.01435 	534446.8829	 0.00206 	   6.2213	 0.00077 	   6.2213	 0.00087 	1674368.0743	 0.00932 
	 646	1070549.6817	 0.01411 	1070549.6817	 0.01435 	535274.8408	 0.00204 	   6.2309	 0.00077 	   6.2309	 0.00087 	1676961.9831	 0.01081 
	 647	1072205.5977	 0.01410 	1072205.5977	 0.01435 	536102.7988	 0.00202 	   6.2406	 0.00077 	   6.2406	 0.00087 	1679555.8918	 0.01044 
	 648	1073861.5137	 0.01410 	1073861.5137	 0.01435 	536930.7568	 0.00200 	   6.2502	 0.00076 	   6.2502	 0.00086 	1682149.8005	 0.01193 
	 649	1075517.4296	 0.01410 	1075517.4296	 0.01434 	537758.7148	 0.00198 	   6.2599	 0.00076 	   6.2599	 0.00086 	1684743.7092	 0.00857 
	 650	1077173.3456	 0.01409 	1077173.3456	 0.01434 	538586.6728	 0.00197 	   6.2695	 0.00076 	   6.2695	 0.00086 	1687337.6179	 0.00969 
	 651	1078829.2616	 0.01409 	1078829.2616	 0.01434 	539414.6308	 0.00195 	   6.2791	 0.00076 	   6.2791	 0.00086 	1689931.5266	 0.00894 
	 652	1080485.1776	 0.01409 	1080485.1776	 0.01434 	540242.5888	 0.00193 	   6.2888	 0.00076 	   6.2888	 0.00086 	1692525.4353	 0.00894 
	 653	1082141.0936	 0.01408 	1082141.0936	 0.01433 	541070.5468	 0.00191 	   6.2984	 0.00076 	   6.2984	 0.00086 	1695119.3440	 0.00857 
	 654	1083797.0095	 0.01408 	1083797.0095	 0.01433 	541898.5048	 0.00190 	   6.3080	 0.00076 	   6.3080	 0.00086 	1697713.2528	 0.01044 
	 655	1085452.9255	 0.01408 	1085452.9255	 0.01433 	542726.4628	 0.00188 	   6.3177	 0.00076 	   6.3177	 0.00086 	1700307.1615	 0.01155 
	 656	1087108.8415	 0.01407 	1087108.8415	 0.01433 	543554.4208	 0.00186 	   6.3273	 0.00076 	   6.3273	 0.00086 	1702901.0702	 0.01006 
	 657	1088764.7575	 0.01407 	1088764.7575	 0.01432 	544382.3787	 0.00184 	   6.3370	 0.00076 	   6.3370	 0.00086 	1705494.9789	 0.00932 
	 658	1090420.6735	 0.01407 	1090420.6735	 0.01432 	545210.3367	 0.00183 	   6.3466	 0.00076 	   6.3466	 0.00085 	1708088.8876	 0.01118 
	 659	1092076.5895	 0.01406 	1092076.5895	 0.01432 	546038.2947	 0.00181 	   6.3562	 0.00075 	   6.3562	 0.00085 	1710682.7963	 0.00783 
	 660	1093732.5054	 0.01406 	1093732.5054	 0.01432 	546866.2527	 0.00180 	   6.3659	 0.00075 	   6.3659	 0.00085 	1713276.7050	 0.00894 
	 661	1095388.4214	 0.01406 	1095388.4214	 0.01431 	547694.2107	 0.00178 	   6.3755	 0.00075 	   6.3755	 0.00085 	1715870.6137	 0.01044 
	 662	1097044.3374	 0.01405 	1097044.3374	 0.01431 	548522.1687	 0.00176 	   6.3852	 0.00075 	   6.3852	 0.00085 	1718464.5225	 0.00708 
	 663	1098700.2534	 0.01405 	1098700.2534	 0.01431 	549350.1267	 0.00175 	   6.3948	 0.00075 	   6.3948	 0.00085 	1721058.4312	 0.01491 
	 664	1100356.1694	 0.01405 	1100356.1694	 0.01431 	550178.0847	 0.00173 	   6.4044	 0.00075 	   6.4044	 0.00085 	1723652.3399	 0.01267 
	 665	1102012.0853	 0.01404 	1102012.0853	 0.01431 	551006.0427	 0.00172 	   6.4141	 0.00075 	   6.4141	 0.00085 	1726246.2486	 0.00969 
	 666	1103668.0013	 0.01404 	1103668.0013	 0.01430 	551834.0007	 0.00170 	   6.4237	 0.00075 	   6.4237	 0.00085 	1728840.1573	 0.01193 
	 667	1105323.9173	 0.01404 	1105323.9173	 0.01430 	552661.9586	 0.00169 	   6.4333	 0.00074 	   6.4333	 0.00085 	1731434.0660	 0.00820 
	 668	1106979.8333	 0.01403 	1106979.8333	 0.01430 	553489.9166	 0.00168 	   6.4430	 0.00074 	   6.4430	 0.00085 	1734027.9747	 0.01044 
	 669	1108635.7493	 0.01403 	1108635.7493	 0.01430 	554317.8746	 0.00166 	   6.4526	 0.00074 	   6.4526	 0.00085 	1736621.8835	 0.00820 
	 670	1110291.6652	 0.01403 	1110291.6652	 0.01429 	555145.8326	 0.00165 	   6.4623	 0.00074 	   6.4623	 0.00085 	1739215.7922	 0.00745 
	 671	1111947.5812	 0.01402 	1111947.5812	 0.01429 	555973.7906	 0.00163 	   6.4719	 0.00074 	   6.4719	 0.00085 	1741809.7009	 0.01230 
	 672	1113603.4972	 0.01402 	1113603.4972	 0.01429 	556801.7486	 0.00162 	   6.4815	 0.00074 	   6.4815	 0.00085 	1744403.6096	 0.01155 
	 673	1115259.4132	 0.01402 	1115259.4132	 0.01429 	557629.7066	 0.00161 	   6.4912	 0.00074 	   6.4912	 0.00085 	1746997.5183	 0.01379 
	 674	1116915.3292	 0.01401 	1116915.3292	 0.01429 	558457.6646	 0.00159 	   6.5008	 0.00074 	   6.5008	 0.00085 	1749591.4270	 0.01230 
	 675	1118571.2451	 0.01401 	1118571.2451	 0.01428 	559285.6226	 0.00158 	   6.5104	 0.00073 	   6.5104	 0.00085 	1752185.3357	 0.00708 
	 676	1120227.1611	 0.01401 	1120227.1611	 0.01428 	560113.5806	 0.00157 	   6.5201	 0.00073 	   6.5201	 0.00085 	1754779.2444	 0.00969 
	 677	1121883.0771	 0.01401 	1121883.0771	 0.01428 	560941.5386	 0.00155 	   6.5297	 0.00073 	   6.5297	 0.00085 	1757373.1532	 0.00932 
	 678	1123538.9931	 0.01400 	1123538.9931	 0.01428 	561769.4965	 0.00154 	   6.5394	 0.00073 	   6.5394	 0.00085 	1759967.0619	 0.00708 
	 679	1125194.9091	 0.01400 	1125194.9091	 0.01427 	562597.4545	 0.00153 	   6.5490	 0.00073 	   6.5490	 0.00085 	1762560.9706	 0.00969 
	 680	1126850.8251	 0.01400 	1126850.8251	 0.01427 	563425.4125	 0.00152 	   6.5586	 0.00073 	   6.5586	 0.00085 	1765154.8793	 0.00634 
	 681	1128506.7410	 0.01399 	1128506.7410	 0.01427 	564253.3705	 0.00150 	   6.5683	 0.00073 	   6.5683	 0.00085 	1767748.7880	 0.01304 
	 682	1130162.6570	 0.01399 	1130162.6570	 0.01427 	565081.3285	 0.00149 	   6.5779	 0.00073 	   6.5779	 0.00085 	1770342.6967	 0.00969 
	 683	1131818.5730	 0.01399 	1131818.5730	 0.01427 	565909.2865	 0.00148 	   6.5875	 0.00072 	   6.5875	 0.00085 	1772936.6054	 0.00708 
	 684	1133474.4890	 0.01398 	1133474.4890	 0.01426 	566737.2445	 0.00147 	   6.5972	 0.00072 	   6.5972	 0.00085 	1775530.5142	 0.00894 
	 685	1135130.4050	 0.01398 	1135130.4050	 0.01426 	567565.2025	 0.00146 	   6.6068	 0.00072 	   6.6068	 0.00085 	1778124.4229	 0.01342 
	 686	1136786.3209	 0.01398 	1136786.3209	 0.01426 	568393.1605	 0.00144 	   6.6165	 0.00072 	   6.6165	 0.00085 	1780718.3316	 0.00745 
	 687	1138442.2369	 0.01397 	1138442.2369	 0.01426 	569221.1185	 0.00143 	   6.6261	 0.00072 	   6.6261	 0.00085 	1783312.2403	 0.01267 
	 688	1140098.1529	 0.01397 	1140098.1529	 0.01426 	570049.0764	 0.00142 	   6.6357	 0.00072 	   6.6357	 0.00085 	1785906.1490	 0.00820 
	 689	1141754.0689	 0.01397 	1141754.0689	 0.01425 	570877.0344	 0.00141 	   6.6454	 0.00072 	   6.6454	 0.00085 	1788500.0577	 0.01006 
	 690	1143409.9849	 0.01397 	1143409.9849	 0.01425 	571704.9924	 0.00140 	   6.6550	 0.00072 	   6.6550	 0.00085 	1791093.9664	 0.01006 
	 691	1145065.9008	 0.01396 	1145065.9008	 0.01425 	572532.9504	 0.00139 	   6.6647	 0.00071 	   6.6647	 0.00085 	1793687.8751	 0.01006 
	 692	1146721.8168	 0.01396 	1146721.8168	 0.01425 	573360.9084	 0.00138 	   6.6743	 0.00071 	   6.6743	 0.00085 	1796281.7839	 0.00745 
	 693	1148377.7328	 0.01396 	1148377.7328	 0.01424 	574188.8664	 0.00137 	   6.6839	 0.00071 	   6.6839	 0.00085 	1798875.6926	 0.01118 
	 694	1150033.6488	 0.01395 	1150033.6488	 0.01424 	575016.8244	 0.00136 	   6.6936	 0.00071 	   6.6936	 0.00085 	1801469.6013	 0.00969 
	 695	1151689.5648	 0.01395 	1151689.5648	 0.01424 	575844.7824	 0.00135 	   6.7032	 0.00071 	   6.7032	 0.00085 	1804063.5100	 0.01044 
	 696	1153345.4807	 0.01395 	1153345.4807	 0.01424 	576672.7404	 0.00134 	   6.7128	 0.00071 	   6.7128	 0.00084 	1806657.4187	 0.01230 
	 697	1155001.3967	 0.01395 	1155001.3967	 0.01424 	577500.6984	 0.00133 	   6.7225	 0.00071 	   6.7225	 0.00084 	1809251.3274	 0.01006 
	 698	1156657.3127	 0.01394 	1156657.3127	 0.01423 	578328.6564	 0.00132 	   6.7321	 0.00071 	   6.7321	 0.00084 	1811845.2361	 0.01044 
	 699	1158313.2287	 0.01394 	1158313.2287	 0.01423 	579156.6143	 0.00131 	   6.7418	 0.00071 	   6.7418	 0.00084 	1814439.1448	 0.00894 
	 700	1159969.1447	 0.01394 	1159969.1447	 0.01423 	579984.5723	 0.00130 	   6.7514	 0.00071 	   6.7514	 0.00084 	1817033.0536	 0.01044 
	 701	1161625.0607	 0.01393 	1161625.0607	 0.01423 	580812.5303	 0.00129 	   6.7610	 0.00071 	   6.7610	 0.00084 	1819626.9623	 0.01155 
	 702	1163280.9766	 0.01393 	1163280.9766	 0.01423 	581640.4883	 0.00128 	   6.7707	 0.00071 	   6.7707	 0.00084 	1822220.8710	 0.00857 
	 703	1164936.8926	 0.01393 	1164936.8926	 0.01422 	582468.4463	 0.00127 	   6.7803	 0.00071 	   6.7803	 0.00084 	1824814.7797	 0.01304 
	 704	1166592.8086	 0.01393 	1166592.8086	 0.01422 	583296.4043	 0.00126 	   6.7899	 0.00071 	   6.7899	 0.00084 	1827408.6884	 0.00969 
	 705	1168248.7246	 0.01392 	1168248.7246	 0.01422 	584124.3623	 0.00125 	   6.7996	 0.00071 	   6.7996	 0.00084 	1830002.5971	 0.00969 
	 706	1169904.6406	 0.01392 	1169904.6406	 0.01422 	584952.3203	 0.00124 	   6.8092	 0.00071 	   6.8092	 0.00084 	1832596.5058	 0.00894 
	 707	1171560.5565	 0.01392 	1171560.5565	 0.01422 	585780.2783	 0.00123 	   6.8189	 0.00071 	   6.8189	 0.00084 	1835190.4146	 0.01193 
	 708	1173216.4725	 0.01391 	1173216.4725	 0.01421 	586608.2363	 0.00122 	   6.8285	 0.00071 	   6.8285	 0.00084 	1837784.3233	 0.00894 
	 709	1174872.3885	 0.01391 	1174872.3885	 0.01421 	587436.1942	 0.00122 	   6.8381	 0.00071 	   6.8381	 0.00084 	1840378.2320	 0.00820 
	 710	1176528.3045	 0.01391 	1176528.3045	 0.01421 	588264.1522	 0.00121 	   6.8478	 0.00071 	   6.8478	 0.00084 	1842972.1407	 0.01006 
	 711	1178184.2205	 0.01391 	1178184.2205	 0.01421 	589092.1102	 0.00120 	   6.8574	 0.00071 	   6.8574	 0.00083 	1845566.0494	 0.01044 
	 712	1179840.1364	 0.01390 	1179840.1364	 0.01421 	589920.0682	 0.00119 	   6.8670	 0.00070 	   6.8670	 0.00083 	1848159.9581	 0.00969 
	 713	1181496.0524	 0.01390 	1181496.0524	 0.01420 	590748.0262	 0.00118 	   6.8767	 0.00070 	   6.8767	 0.00083 	1850753.8668	 0.00596 
	 714	1183151.9684	 0.01390 	1183151.9684	 0.01420 	591575.9842	 0.00117 	   6.8863	 0.00070 	   6.8863	 0.00083 	1853347.7755	 0.01081 
	 715	1184807.8844	 0.01389 	1184807.8844	 0.01420 	592403.9422	 0.00117 	   6.8960	 0.00070 	   6.8960	 0.00083 	1855941.6843	 0.01118 
	 716	1186463.8004	 0.01389 	1186463.8004	 0.01420 	593231.9002	 0.00116 	   6.9056	 0.00070 	   6.9056	 0.00083 	1858535.5930	 0.00857 
	 717	1188119.7163	 0.01389 	1188119.7163	 0.01420 	594059.8582	 0.00115 	   6.9152	 0.00070 	   6.9152	 0.00083 	1861129.5017	 0.00932 
	 718	1189775.6323	 0.01389 	1189775.6323	 0.01419 	594887.8162	 0.00114 	   6.9249	 0.00070 	   6.9249	 0.00082 	1863723.4104	 0.00969 
	 719	1191431.5483	 0.01388 	1191431.5483	 0.01419 	595715.7742	 0.00113 	   6.9345	 0.00070 	   6.9345	 0.00082 	1866317.3191	 0.00969 
	 720	1193087.4643	 0.01388 	1193087.4643	 0.01419 	596543.7321	 0.00113 	   6.9442	 0.00070 	   6.9442	 0.00082 	1868911.2278	 0.01006 
	 721	1194743.3803	 0.01388 	1194743.3803	 0.01419 	597371.6901	 0.00112 	   6.9538	 0.00070 	   6.9538	 0.00082 	1871505.1365	 0.01006 
	 722	1196399.2963	 0.01388 	1196399.2963	 0.01419 	598199.6481	 0.00111 	   6.9634	 0.00070 	   6.9634	 0.00082 	1874099.0453	 0.00745 
	 723	1198055.2122	 0.01387 	1198055.2122	 0.01418 	599027.6061	 0.00110 	   6.9731	 0.00070 	   6.9731	 0.00082 	1876692.9540	 0.01118 
	 724	1199711.1282	 0.01387 	1199711.1282	 0.01418 	599855.5641	 0.00110 	   6.9827	 0.00069 	   6.9827	 0.00081 	1879286.8627	 0.00894 
	 725	1201367.0442	 0.01387 	1201367.0442	 0.01418 	600683.5221	 0.00109 	   6.9923	 0.00069 	   6.9923	 0.00081 	1881880.7714	 0.00932 
	 726	1203022.9602	 0.01387 	1203022.9602	 0.01418 	601511.4801	 0.00108 	   7.0020	 0.00069 	   7.0020	 0.00081 	1884474.6801	 0.00932 
	 727	1204678.8762	 0.01386 	1204678.8762	 0.01418 	602339.4381	 0.00108 	   7.0116	 0.00069 	   7.0116	 0.00081 	1887068.5888	 0.01155 
	 728	1206334.7921	 0.01386 	1206334.7921	 0.01418 	603167.3961	 0.00107 	   7.0213	 0.00069 	   7.0213	 0.00081 	1889662.4975	 0.01006 
	 729	1207990.7081	 0.01386 	1207990.7081	 0.01417 	603995.3541	 0.00106 	   7.0309	 0.00069 	   7.0309	 0.00080 	1892256.4062	 0.00932 
	 730	1209646.6241	 0.01386 	1209646.6241	 0.01417 	604823.3120	 0.00106 	   7.0405	 0.00069 	   7.0405	 0.00080 	1894850.3150	 0.00783 
	 731	1211302.5401	 0.01385 	1211302.5401	 0.01417 	605651.2700	 0.00105 	   7.0502	 0.00069 	   7.0502	 0.00080 	1897444.2237	 0.00783 
	 732	1212958.4561	 0.01385 	1212958.4561	 0.01417 	606479.2280	 0.00104 	   7.0598	 0.00069 	   7.0598	 0.00080 	1900038.1324	 0.01193 
	 733	1214614.3720	 0.01385 	1214614.3720	 0.01417 	607307.1860	 0.00104 	   7.0694	 0.00068 	   7.0694	 0.00080 	1902632.0411	 0.00932 
	 734	1216270.2880	 0.01385 	1216270.2880	 0.01416 	608135.1440	 0.00103 	   7.0791	 0.00068 	   7.0791	 0.00080 	1905225.9498	 0.01155 
	 735	1217926.2040	 0.01384 	1217926.2040	 0.01416 	608963.1020	 0.00102 	   7.0887	 0.00068 	   7.0887	 0.00080 	1907819.8585	 0.00708 
	 736	1219582.1200	 0.01384 	1219582.1200	 0.01416 	609791.0600	 0.00102 	   7.0984	 0.00068 	   7.0984	 0.00080 	1910413.7672	 0.01118 
	 737	1221238.0360	 0.01384 	1221238.0360	 0.01416 	610619.0180	 0.00101 	   7.1080	 0.00068 	   7.1080	 0.00079 	1913007.6759	 0.01044 
	 738	1222893.9519	 0.01384 	1222893.9519	 0.01416 	611446.9760	 0.00100 	   7.1176	 0.00068 	   7.1176	 0.00079 	1915601.5847	 0.00671 
	 739	1224549.8679	 0.01383 	1224549.8679	 0.01415 	612274.9340	 0.00100 	   7.1273	 0.00068 	   7.1273	 0.00079 	1918195.4934	 0.00745 
	 740	1226205.7839	 0.01383 	1226205.7839	 0.01415 	613102.8920	 0.00099 	   7.1369	 0.00068 	   7.1369	 0.00079 	1920789.4021	 0.01006 
	 741	1227861.6999	 0.01383 	1227861.6999	 0.01415 	613930.8499	 0.00099 	   7.1466	 0.00067 	   7.1466	 0.00079 	1923383.3108	 0.00932 
	 742	1229517.6159	 0.01383 	1229517.6159	 0.01415 	614758.8079	 0.00098 	   7.1562	 0.00067 	   7.1562	 0.00079 	1925977.2195	 0.01006 
	 743	1231173.5319	 0.01382 	1231173.5319	 0.01415 	615586.7659	 0.00097 	   7.1658	 0.00067 	   7.1658	 0.00079 	1928571.1282	 0.00783 
	 744	1232829.4478	 0.01382 	1232829.4478	 0.01415 	616414.7239	 0.00097 	   7.1755	 0.00067 	   7.1755	 0.00079 	1931165.0369	 0.01267 
	 745	1234485.3638	 0.01382 	1234485.3638	 0.01414 	617242.6819	 0.00096 	   7.1851	 0.00067 	   7.1851	 0.00079 	1933758.9457	 0.01155 
	 746	1236141.2798	 0.01382 	1236141.2798	 0.01414 	618070.6399	 0.00096 	   7.1947	 0.00067 	   7.1947	 0.00079 	1936352.8544	 0.01044 
	 747	1237797.1958	 0.01381 	1237797.1958	 0.01414 	618898.5979	 0.00095 	   7.2044	 0.00067 	   7.2044	 0.00079 	1938946.7631	 0.01267 
	 748	1239453.1118	 0.01381 	1239453.1118	 0.01414 	619726.5559	 0.00095 	   7.2140	 0.00066 	   7.2140	 0.00079 	1941540.6718	 0.01155 
	 749	1241109.0277	 0.01381 	1241109.0277	 0.01414 	620554.5139	 0.00094 	   7.2237	 0.00066 	   7.2237	 0.00079 	1944134.5805	 0.01006 
	 750	1242764.9437	 0.01381 	1242764.9437	 0.01414 	621382.4719	 0.00094 	   7.2333	 0.00066 	   7.2333	 0.00078 	1946728.4892	 0.00932 
	 751	1244420.8597	 0.01380 	1244420.8597	 0.01413 	622210.4298	 0.00093 	   7.2429	 0.00066 	   7.2429	 0.00078 	1949322.3979	 0.00969 
	 752	1246076.7757	 0.01380 	1246076.7757	 0.01413 	623038.3878	 0.00092 	   7.2526	 0.00066 	   7.2526	 0.00078 	1951916.3066	 0.00932 
	 753	1247732.6917	 0.01380 	1247732.6917	 0.01413 	623866.3458	 0.00092 	   7.2622	 0.00066 	   7.2622	 0.00078 	1954510.2154	 0.00857 
	 754	1249388.6076	 0.01380 	1249388.6076	 0.01413 	624694.3038	 0.00091 	   7.2718	 0.00066 	   7.2718	 0.00078 	1957104.1241	 0.00969 
	 755	1251044.5236	 0.01379 	1251044.5236	 0.01413 	625522.2618	 0.00091 	   7.2815	 0.00066 	   7.2815	 0.00078 	1959698.0328	 0.01081 
	 756	1252700.4396	 0.01379 	1252700.4396	 0.01412 	626350.2198	 0.00090 	   7.2911	 0.00066 	   7.2911	 0.00078 	1962291.9415	 0.00932 
	 757	1254356.3556	 0.01379 	1254356.3556	 0.01412 	627178.1778	 0.00090 	   7.3008	 0.00066 	   7.3008	 0.00077 	1964885.8502	 0.01006 
	 758	1256012.2716	 0.01379 	1256012.2716	 0.01412 	628006.1358	 0.00089 	   7.3104	 0.00066 	   7.3104	 0.00077 	1967479.7589	 0.00783 
	 759	1257668.1875	 0.01378 	1257668.1875	 0.01412 	628834.0938	 0.00089 	   7.3200	 0.00066 	   7.3200	 0.00077 	1970073.6676	 0.00783 
	 760	1259324.1035	 0.01378 	1259324.1035	 0.01412 	629662.0518	 0.00088 	   7.3297	 0.00066 	   7.3297	 0.00077 	1972667.5764	 0.00932 
	 761	1260980.0195	 0.01378 	1260980.0195	 0.01412 	630490.0098	 0.00088 	   7.3393	 0.00066 	   7.3393	 0.00077 	1975261.4851	 0.01044 
	 762	1262635.9355	 0.01378 	1262635.9355	 0.01411 	631317.9677	 0.00087 	   7.3489	 0.00066 	   7.3489	 0.00077 	1977855.3938	 0.01155 
	 763	1264291.8515	 0.01378 	1264291.8515	 0.01411 	632145.9257	 0.00087 	   7.3586	 0.00066 	   7.3586	 0.00077 	1980449.3025	 0.00820 
	 764	1265947.7675	 0.01377 	1265947.7675	 0.01411 	632973.8837	 0.00087 	   7.3682	 0.00066 	   7.3682	 0.00077 	1983043.2112	 0.00820 
	 765	1267603.6834	 0.01377 	1267603.6834	 0.01411 	633801.8417	 0.00086 	   7.3779	 0.00066 	   7.3779	 0.00077 	1985637.1199	 0.01155 
	 766	1269259.5994	 0.01377 	1269259.5994	 0.01411 	634629.7997	 0.00086 	   7.3875	 0.00066 	   7.3875	 0.00077 	1988231.0286	 0.00708 
	 767	1270915.5154	 0.01377 	1270915.5154	 0.01411 	635457.7577	 0.00085 	   7.3971	 0.00066 	   7.3971	 0.00077 	1990824.9373	 0.00857 
	 768	1272571.4314	 0.01376 	1272571.4314	 0.01410 	636285.7157	 0.00085 	   7.4068	 0.00066 	   7.4068	 0.00076 	1993418.8461	 0.01044 
	 769	1274227.3474	 0.01376 	1274227.3474	 0.01410 	637113.6737	 0.00084 	   7.4164	 0.00066 	   7.4164	 0.00076 	1996012.7548	 0.01006 
	 770	1275883.2633	 0.01376 	1275883.2633	 0.01410 	637941.6317	 0.00084 	   7.4261	 0.00066 	   7.4261	 0.00076 	1998606.6635	 0.00820 
	 771	1277539.1793	 0.01376 	1277539.1793	 0.01410 	638769.5897	 0.00083 	   7.4357	 0.00066 	   7.4357	 0.00076 	2001200.5722	 0.00783 
	 772	1279195.0953	 0.01375 	1279195.0953	 0.01410 	639597.5477	 0.00083 	   7.4453	 0.00066 	   7.4453	 0.00076 	2003794.4809	 0.00671 
	 773	1280851.0113	 0.01375 	1280851.0113	 0.01410 	640425.5056	 0.00083 	   7.4550	 0.00066 	   7.4550	 0.00076 	2006388.3896	 0.00969 
	 774	1282506.9273	 0.01375 	1282506.9273	 0.01409 	641253.4636	 0.00082 	   7.4646	 0.00066 	   7.4646	 0.00076 	2008982.2983	 0.00783 
	 775	1284162.8432	 0.01375 	1284162.8432	 0.01409 	642081.4216	 0.00082 	   7.4742	 0.00066 	   7.4742	 0.00076 	2011576.2070	 0.00559 
	 776	1285818.7592	 0.01375 	1285818.7592	 0.01409 	642909.3796	 0.00081 	   7.4839	 0.00066 	   7.4839	 0.00076 	2014170.1158	 0.00932 
	 777	1287474.6752	 0.01374 	1287474.6752	 0.01409 	643737.3376	 0.00081 	   7.4935	 0.00066 	   7.4935	 0.00076 	2016764.0245	 0.00783 
	 778	1289130.5912	 0.01374 	1289130.5912	 0.01409 	644565.2956	 0.00081 	   7.5032	 0.00066 	   7.5032	 0.00076 	2019357.9332	 0.00745 
	 779	1290786.5072	 0.01374 	1290786.5072	 0.01409 	645393.2536	 0.00080 	   7.5128	 0.00066 	   7.5128	 0.00076 	2021951.8419	 0.01155 
	 780	1292442.4231	 0.01374 	1292442.4231	 0.01408 	646221.2116	 0.00080 	   7.5224	 0.00065 	   7.5224	 0.00075 	2024545.7506	 0.01044 
	 781	1294098.3391	 0.01374 	1294098.3391	 0.01408 	647049.1696	 0.00079 	   7.5321	 0.00065 	   7.5321	 0.00075 	2027139.6593	 0.00932 
	 782	1295754.2551	 0.01373 	1295754.2551	 0.01408 	647877.1276	 0.00079 	   7.5417	 0.00065 	   7.5417	 0.00075 	2029733.5680	 0.01044 
	 783	1297410.1711	 0.01373 	1297410.1711	 0.01408 	648705.0855	 0.00079 	   7.5513	 0.00065 	   7.5513	 0.00075 	2032327.4768	 0.00820 
	 784	1299066.0871	 0.01373 	1299066.0871	 0.01408 	649533.0435	 0.00078 	   7.5610	 0.00065 	   7.5610	 0.00075 	2034921.3855	 0.00969 
	 785	1300722.0031	 0.01373 	1300722.0031	 0.01408 	650361.0015	 0.00078 	   7.5706	 0.00065 	   7.5706	 0.00075 	2037515.2942	 0.00894 
	 786	1302377.9190	 0.01372 	1302377.9190	 0.01407 	651188.9595	 0.00078 	   7.5803	 0.00065 	   7.5803	 0.00075 	2040109.2029	 0.01379 
	 787	1304033.8350	 0.01372 	1304033.8350	 0.01407 	652016.9175	 0.00077 	   7.5899	 0.00065 	   7.5899	 0.00075 	2042703.1116	 0.00894 
	 788	1305689.7510	 0.01372 	1305689.7510	 0.01407 	652844.8755	 0.00077 	   7.5995	 0.00065 	   7.5995	 0.00075 	2045297.0203	 0.00783 
	 789	1307345.6670	 0.01372 	1307345.6670	 0.01407 	653672.8335	 0.00076 	   7.6092	 0.00065 	   7.6092	 0.00074 	2047890.9290	 0.00820 
	 790	1309001.5830	 0.01372 	1309001.5830	 0.01407 	654500.7915	 0.00076 	   7.6188	 0.00064 	   7.6188	 0.00074 	2050484.8377	 0.00783 
	 791	1310657.4989	 0.01371 	1310657.4989	 0.01407 	655328.7495	 0.00076 	   7.6284	 0.00064 	   7.6284	 0.00074 	2053078.7465	 0.00783 
	 792	1312313.4149	 0.01371 	1312313.4149	 0.01406 	656156.7075	 0.00075 	   7.6381	 0.00064 	   7.6381	 0.00074 	2055672.6552	 0.00708 
	 793	1313969.3309	 0.01371 	1313969.3309	 0.01406 	656984.6655	 0.00075 	   7.6477	 0.00064 	   7.6477	 0.00074 	2058266.5639	 0.00745 
	 794	1315625.2469	 0.01371 	1315625.2469	 0.01406 	657812.6234	 0.00075 	   7.6574	 0.00064 	   7.6574	 0.00074 	2060860.4726	 0.00708 
	 795	1317281.1629	 0.01371 	1317281.1629	 0.01406 	658640.5814	 0.00074 	   7.6670	 0.00064 	   7.6670	 0.00074 	2063454.3813	 0.00745 
	 796	1318937.0788	 0.01370 	1318937.0788	 0.01406 	659468.5394	 0.00074 	   7.6766	 0.00064 	   7.6766	 0.00074 	2066048.2900	 0.00596 
	 797	1320592.9948	 0.01370 	1320592.9948	 0.01406 	660296.4974	 0.00074 	   7.6863	 0.00063 	   7.6863	 0.00073 	2068642.1987	 0.00783 
	 798	1322248.9108	 0.01370 	1322248.9108	 0.01406 	661124.4554	 0.00073 	   7.6959	 0.00063 	   7.6959	 0.00073 	2071236.1074	 0.00820 
	 799	1323904.8268	 0.01370 	1323904.8268	 0.01405 	661952.4134	 0.00073 	   7.7056	 0.00063 	   7.7056	 0.00073 	2073830.0162	 0.00969 
	 800	1325560.7428	 0.01370 	1325560.7428	 0.01405 	662780.3714	 0.00073 	   7.7152	 0.00063 	   7.7152	 0.00073 	2076423.9249	 0.00559 
	 801	1327216.6587	 0.01369 	1327216.6587	 0.01405 	663608.3294	 0.00072 	   7.7248	 0.00063 	   7.7248	 0.00073 	2079017.8336	 0.00857 
	 802	1328872.5747	 0.01369 	1328872.5747	 0.01405 	664436.2874	 0.00072 	   7.7345	 0.00062 	   7.7345	 0.00073 	2081611.7423	 0.01044 
	 803	1330528.4907	 0.01369 	1330528.4907	 0.01405 	665264.2454	 0.00072 	   7.7441	 0.00062 	   7.7441	 0.00073 	2084205.6510	 0.00894 
	 804	1332184.4067	 0.01369 	1332184.4067	 0.01405 	666092.2033	 0.00072 	   7.7537	 0.00062 	   7.7537	 0.00073 	2086799.5597	 0.00708 
	 805	1333840.3227	 0.01369 	1333840.3227	 0.01404 	666920.1613	 0.00071 	   7.7634	 0.00062 	   7.7634	 0.00072 	2089393.4684	 0.00894 
	 806	1335496.2387	 0.01368 	1335496.2387	 0.01404 	667748.1193	 0.00071 	   7.7730	 0.00062 	   7.7730	 0.00072 	2091987.3772	 0.00857 
	 807	1337152.1546	 0.01368 	1337152.1546	 0.01404 	668576.0773	 0.00071 	   7.7827	 0.00062 	   7.7827	 0.00072 	2094581.2859	 0.00783 
	 808	1338808.0706	 0.01368 	1338808.0706	 0.01404 	669404.0353	 0.00070 	   7.7923	 0.00062 	   7.7923	 0.00072 	2097175.1946	 0.00894 
	 809	1340463.9866	 0.01368 	1340463.9866	 0.01404 	670231.9933	 0.00070 	   7.8019	 0.00061 	   7.8019	 0.00072 	2099769.1033	 0.00932 
	 810	1342119.9026	 0.01368 	1342119.9026	 0.01404 	671059.9513	 0.00070 	   7.8116	 0.00061 	   7.8116	 0.00072 	2102363.0120	 0.00820 
	 811	1343775.8186	 0.01367 	1343775.8186	 0.01404 	671887.9093	 0.00069 	   7.8212	 0.00061 	   7.8212	 0.00072 	2104956.9207	 0.01118 
	 812	1345431.7345	 0.01367 	1345431.7345	 0.01403 	672715.8673	 0.00069 	   7.8308	 0.00061 	   7.8308	 0.00072 	2107550.8294	 0.00783 
	 813	1347087.6505	 0.01367 	1347087.6505	 0.01403 	673543.8253	 0.00069 	   7.8405	 0.00061 	   7.8405	 0.00071 	2110144.7381	 0.00932 
	 814	1348743.5665	 0.01367 	1348743.5665	 0.01403 	674371.7833	 0.00069 	   7.8501	 0.00061 	   7.8501	 0.00071 	2112738.6469	 0.01118 
	 815	1350399.4825	 0.01367 	1350399.4825	 0.01403 	675199.7412	 0.00068 	   7.8598	 0.00061 	   7.8598	 0.00071 	2115332.5556	 0.00932 
	 816	1352055.3985	 0.01366 	1352055.3985	 0.01403 	676027.6992	 0.00068 	   7.8694	 0.00061 	   7.8694	 0.00071 	2117926.4643	 0.00820 
	 817	1353711.3144	 0.01366 	1353711.3144	 0.01403 	676855.6572	 0.00068 	   7.8790	 0.00061 	   7.8790	 0.00071 	2120520.3730	 0.01081 
	 818	1355367.2304	 0.01366 	1355367.2304	 0.01402 	677683.6152	 0.00068 	   7.8887	 0.00060 	   7.8887	 0.00071 	2123114.2817	 0.00745 
	 819	1357023.1464	 0.01366 	1357023.1464	 0.01402 	678511.5732	 0.00067 	   7.8983	 0.00060 	   7.8983	 0.00071 	2125708.1904	 0.00894 
	 820	1358679.0624	 0.01366 	1358679.0624	 0.01402 	679339.5312	 0.00067 	   7.9079	 0.00060 	   7.9079	 0.00071 	2128302.0991	 0.00932 
	 821	1360334.9784	 0.01365 	1360334.9784	 0.01402 	680167.4892	 0.00067 	   7.9176	 0.00060 	   7.9176	 0.00071 	2130896.0079	 0.00559 
	 822	1361990.8943	 0.01365 	1361990.8943	 0.01402 	680995.4472	 0.00066 	   7.9272	 0.00060 	   7.9272	 0.00070 	2133489.9166	 0.00894 
	 823	1363646.8103	 0.01365 	1363646.8103	 0.01402 	681823.4052	 0.00066 	   7.9369	 0.00060 	   7.9369	 0.00070 	2136083.8253	 0.00745 
	 824	1365302.7263	 0.01365 	1365302.7263	 0.01402 	682651.3632	 0.00066 	   7.9465	 0.00060 	   7.9465	 0.00070 	2138677.7340	 0.00745 
	 825	1366958.6423	 0.01365 	1366958.6423	 0.01401 	683479.3211	 0.00066 	   7.9561	 0.00060 	   7.9561	 0.00070 	2141271.6427	 0.01081 
	 826	1368614.5583	 0.01364 	1368614.5583	 0.01401 	684307.2791	 0.00065 	   7.9658	 0.00060 	   7.9658	 0.00070 	2143865.5514	 0.01230 
	 827	1370270.4743	 0.01364 	1370270.4743	 0.01401 	685135.2371	 0.00065 	   7.9754	 0.00060 	   7.9754	 0.00070 	2146459.4601	 0.00745 
	 828	1371926.3902	 0.01364 	1371926.3902	 0.01401 	685963.1951	 0.00065 	   7.9851	 0.00060 	   7.9851	 0.00070 	2149053.3688	 0.00708 
	 829	1373582.3062	 0.01364 	1373582.3062	 0.01401 	686791.1531	 0.00065 	   7.9947	 0.00060 	   7.9947	 0.00070 	2151647.2776	 0.00783 
	 830	1375238.2222	 0.01364 	1375238.2222	 0.01401 	687619.1111	 0.00064 	   8.0043	 0.00060 	   8.0043	 0.00070 	2154241.1863	 0.00671 
	 831	1376894.1382	 0.01363 	1376894.1382	 0.01401 	688447.0691	 0.00064 	   8.0140	 0.00060 	   8.0140	 0.00070 	2156835.0950	 0.00969 
	 832	1378550.0542	 0.01363 	1378550.0542	 0.01400 	689275.0271	 0.00064 	   8.0236	 0.00060 	   8.0236	 0.00070 	2159429.0037	 0.00708 
	 833	1380205.9701	 0.01363 	1380205.9701	 0.01400 	690102.9851	 0.00064 	   8.0332	 0.00059 	   8.0332	 0.00069 	2162022.9124	 0.01006 
	 834	1381861.8861	 0.01363 	1381861.8861	 0.01400 	690930.9431	 0.00064 	   8.0429	 0.00059 	   8.0429	 0.00069 	2164616.8211	 0.00745 
	 835	1383517.8021	 0.01363 	1383517.8021	 0.01400 	691758.9011	 0.00063 	   8.0525	 0.00059 	   8.0525	 0.00069 	2167210.7298	 0.00745 
	 836	1385173.7181	 0.01363 	1385173.7181	 0.01400 	692586.8590	 0.00063 	   8.0622	 0.00059 	   8.0622	 0.00069 	2169804.6385	 0.00783 
	 837	1386829.6341	 0.01362 	1386829.6341	 0.01400 	693414.8170	 0.00063 	   8.0718	 0.00059 	   8.0718	 0.00069 	2172398.5473	 0.00783 
	 838	1388485.5500	 0.01362 	1388485.5500	 0.01400 	694242.7750	 0.00063 	   8.0814	 0.00059 	   8.0814	 0.00069 	2174992.4560	 0.00820 
	 839	1390141.4660	 0.01362 	1390141.4660	 0.01399 	695070.7330	 0.00062 	   8.0911	 0.00059 	   8.0911	 0.00069 	2177586.3647	 0.01193 
	 840	1391797.3820	 0.01362 	1391797.3820	 0.01399 	695898.6910	 0.00062 	   8.1007	 0.00059 	   8.1007	 0.00069 	2180180.2734	 0.00857 
	 841	1393453.2980	 0.01362 	1393453.2980	 0.01399 	696726.6490	 0.00062 	   8.1103	 0.00059 	   8.1103	 0.00069 	2182774.1821	 0.00932 
	 842	1395109.2140	 0.01361 	1395109.2140	 0.01399 	697554.6070	 0.00062 	   8.1200	 0.00059 	   8.1200	 0.00069 	2185368.0908	 0.00559 
	 843	1396765.1299	 0.01361 	1396765.1299	 0.01399 	698382.5650	 0.00062 	   8.1296	 0.00059 	   8.1296	 0.00069 	2187961.9995	 0.00820 
	 844	1398421.0459	 0.01361 	1398421.0459	 0.01399 	699210.5230	 0.00061 	   8.1393	 0.00059 	   8.1393	 0.00069 	2190555.9083	 0.00969 
	 845	1400076.9619	 0.01361 	1400076.9619	 0.01399 	700038.4810	 0.00061 	   8.1489	 0.00058 	   8.1489	 0.00069 	2193149.8170	 0.01006 
	 846	1401732.8779	 0.01361 	1401732.8779	 0.01398 	700866.4389	 0.00061 	   8.1585	 0.00058 	   8.1585	 0.00069 	2195743.7257	 0.01006 
	 847	1403388.7939	 0.01361 	1403388.7939	 0.01398 	701694.3969	 0.00061 	   8.1682	 0.00058 	   8.1682	 0.00069 	2198337.6344	 0.00820 
	 848	1405044.7099	 0.01360 	1405044.7099	 0.01398 	702522.3549	 0.00061 	   8.1778	 0.00058 	   8.1778	 0.00069 	2200931.5431	 0.00932 
	 849	1406700.6258	 0.01360 	1406700.6258	 0.01398 	703350.3129	 0.00060 	   8.1875	 0.00058 	   8.1875	 0.00069 	2203525.4518	 0.00634 
	 850	1408356.5418	 0.01360 	1408356.5418	 0.01398 	704178.2709	 0.00060 	   8.1971	 0.00058 	   8.1971	 0.00069 	2206119.3605	 0.00894 
	 851	1410012.4578	 0.01360 	1410012.4578	 0.01398 	705006.2289	 0.00060 	   8.2067	 0.00058 	   8.2067	 0.00069 	2208713.2692	 0.00932 
	 852	1411668.3738	 0.01360 	1411668.3738	 0.01398 	705834.1869	 0.00060 	   8.2164	 0.00058 	   8.2164	 0.00068 	2211307.1780	 0.00857 
	 853	1413324.2898	 0.01360 	1413324.2898	 0.01397 	706662.1449	 0.00060 	   8.2260	 0.00058 	   8.2260	 0.00068 	2213901.0867	 0.00932 
	 854	1414980.2057	 0.01359 	1414980.2057	 0.01397 	707490.1029	 0.00059 	   8.2356	 0.00058 	   8.2356	 0.00068 	2216494.9954	 0.00894 
	 855	1416636.1217	 0.01359 	1416636.1217	 0.01397 	708318.0609	 0.00059 	   8.2453	 0.00057 	   8.2453	 0.00068 	2219088.9041	 0.00820 
	 856	1418292.0377	 0.01359 	1418292.0377	 0.01397 	709146.0189	 0.00059 	   8.2549	 0.00057 	   8.2549	 0.00068 	2221682.8128	 0.01155 
	 857	1419947.9537	 0.01359 	1419947.9537	 0.01397 	709973.9768	 0.00059 	   8.2646	 0.00057 	   8.2646	 0.00068 	2224276.7215	 0.00559 
	 858	1421603.8697	 0.01359 	1421603.8697	 0.01397 	710801.9348	 0.00059 	   8.2742	 0.00057 	   8.2742	 0.00068 	2226870.6302	 0.00894 
	 859	1423259.7856	 0.01359 	1423259.7856	 0.01397 	711629.8928	 0.00058 	   8.2838	 0.00057 	   8.2838	 0.00068 	2229464.5390	 0.00596 
	 860	1424915.7016	 0.01358 	1424915.7016	 0.01396 	712457.8508	 0.00058 	   8.2935	 0.00057 	   8.2935	 0.00068 	2232058.4477	 0.01342 
	 861	1426571.6176	 0.01358 	1426571.6176	 0.01396 	713285.8088	 0.00058 	   8.3031	 0.00057 	   8.3031	 0.00068 	2234652.3564	 0.00894 
	 862	1428227.5336	 0.01358 	1428227.5336	 0.01396 	714113.7668	 0.00058 	   8.3127	 0.00057 	   8.3127	 0.00068 	2237246.2651	 0.00820 
	 863	1429883.4496	 0.01358 	1429883.4496	 0.01396 	714941.7248	 0.00058 	   8.3224	 0.00057 	   8.3224	 0.00068 	2239840.1738	 0.00894 
	 864	1431539.3655	 0.01358 	1431539.3655	 0.01396 	715769.6828	 0.00057 	   8.3320	 0.00057 	   8.3320	 0.00068 	2242434.0825	 0.00708 
	 865	1433195.2815	 0.01358 	1433195.2815	 0.01396 	716597.6408	 0.00057 	   8.3417	 0.00057 	   8.3417	 0.00068 	2245027.9912	 0.00634 
	 866	1434851.1975	 0.01357 	1434851.1975	 0.01396 	717425.5988	 0.00057 	   8.3513	 0.00057 	   8.3513	 0.00068 	2247621.8999	 0.01006 
	 867	1436507.1135	 0.01357 	1436507.1135	 0.01396 	718253.5567	 0.00057 	   8.3609	 0.00057 	   8.3609	 0.00068 	2250215.8087	 0.00634 
	 868	1438163.0295	 0.01357 	1438163.0295	 0.01395 	719081.5147	 0.00057 	   8.3706	 0.00057 	   8.3706	 0.00068 	2252809.7174	 0.00932 
	 869	1439818.9455	 0.01357 	1439818.9455	 0.01395 	719909.4727	 0.00057 	   8.3802	 0.00056 	   8.3802	 0.00068 	2255403.6261	 0.00783 
	 870	1441474.8614	 0.01357 	1441474.8614	 0.01395 	720737.4307	 0.00056 	   8.3898	 0.00056 	   8.3898	 0.00068 	2257997.5348	 0.00857 
	 871	1443130.7774	 0.01357 	1443130.7774	 0.01395 	721565.3887	 0.00056 	   8.3995	 0.00056 	   8.3995	 0.00067 	2260591.4435	 0.00969 
	 872	1444786.6934	 0.01356 	1444786.6934	 0.01395 	722393.3467	 0.00056 	   8.4091	 0.00056 	   8.4091	 0.00067 	2263185.3522	 0.00932 
	 873	1446442.6094	 0.01356 	1446442.6094	 0.01395 	723221.3047	 0.00056 	   8.4188	 0.00056 	   8.4188	 0.00067 	2265779.2609	 0.00671 
	 874	1448098.5254	 0.01356 	1448098.5254	 0.01395 	724049.2627	 0.00056 	   8.4284	 0.00056 	   8.4284	 0.00067 	2268373.1696	 0.00894 
	 875	1449754.4413	 0.01356 	1449754.4413	 0.01394 	724877.2207	 0.00056 	   8.4380	 0.00056 	   8.4380	 0.00067 	2270967.0784	 0.00969 
	 876	1451410.3573	 0.01356 	1451410.3573	 0.01394 	725705.1787	 0.00055 	   8.4477	 0.00056 	   8.4477	 0.00067 	2273560.9871	 0.00857 
	 877	1453066.2733	 0.01356 	1453066.2733	 0.01394 	726533.1367	 0.00055 	   8.4573	 0.00056 	   8.4573	 0.00067 	2276154.8958	 0.00894 
	 878	1454722.1893	 0.01355 	1454722.1893	 0.01394 	727361.0946	 0.00055 	   8.4670	 0.00056 	   8.4670	 0.00067 	2278748.8045	 0.00745 
	 879	1456378.1053	 0.01355 	1456378.1053	 0.01394 	728189.0526	 0.00055 	   8.4766	 0.00056 	   8.4766	 0.00066 	2281342.7132	 0.01044 
	 880	1458034.0212	 0.01355 	1458034.0212	 0.01394 	729017.0106	 0.00055 	   8.4862	 0.00056 	   8.4862	 0.00066 	2283936.6219	 0.00857 
	 881	1459689.9372	 0.01355 	1459689.9372	 0.01394 	729844.9686	 0.00055 	   8.4959	 0.00056 	   8.4959	 0.00066 	2286530.5306	 0.00857 
	 882	1461345.8532	 0.01355 	1461345.8532	 0.01394 	730672.9266	 0.00054 	   8.5055	 0.00056 	   8.5055	 0.00066 	2289124.4394	 0.00932 
	 883	1463001.7692	 0.01355 	1463001.7692	 0.01393 	731500.8846	 0.00054 	   8.5151	 0.00056 	   8.5151	 0.00066 	2291718.3481	 0.00820 
	 884	1464657.6852	 0.01354 	1464657.6852	 0.01393 	732328.8426	 0.00054 	   8.5248	 0.00056 	   8.5248	 0.00066 	2294312.2568	 0.01044 
	 885	1466313.6012	 0.01354 	1466313.6012	 0.01393 	733156.8006	 0.00054 	   8.5344	 0.00056 	   8.5344	 0.00066 	2296906.1655	 0.01118 
	 886	1467969.5171	 0.01354 	1467969.5171	 0.01393 	733984.7586	 0.00054 	   8.5441	 0.00056 	   8.5441	 0.00066 	2299500.0742	 0.00857 
	 887	1469625.4331	 0.01354 	1469625.4331	 0.01393 	734812.7166	 0.00054 	   8.5537	 0.00056 	   8.5537	 0.00066 	2302093.9829	 0.00708 
	 888	1471281.3491	 0.01354 	1471281.3491	 0.01393 	735640.6745	 0.00054 	   8.5633	 0.00056 	   8.5633	 0.00066 	2304687.8916	 0.00932 
	 889	1472937.2651	 0.01354 	1472937.2651	 0.01393 	736468.6325	 0.00053 	   8.5730	 0.00056 	   8.5730	 0.00065 	2307281.8003	 0.00894 
	 890	1474593.1811	 0.01353 	1474593.1811	 0.01393 	737296.5905	 0.00053 	   8.5826	 0.00056 	   8.5826	 0.00065 	2309875.7091	 0.00783 
	 891	1476249.0970	 0.01353 	1476249.0970	 0.01392 	738124.5485	 0.00053 	   8.5922	 0.00056 	   8.5922	 0.00065 	2312469.6178	 0.00969 
	 892	1477905.0130	 0.01353 	1477905.0130	 0.01392 	738952.5065	 0.00053 	   8.6019	 0.00056 	   8.6019	 0.00065 	2315063.5265	 0.01193 
	 893	1479560.9290	 0.01353 	1479560.9290	 0.01392 	739780.4645	 0.00053 	   8.6115	 0.00056 	   8.6115	 0.00065 	2317657.4352	 0.00969 
	 894	1481216.8450	 0.01353 	1481216.8450	 0.01392 	740608.4225	 0.00053 	   8.6212	 0.00056 	   8.6212	 0.00065 	2320251.3439	 0.00671 
	 895	1482872.7610	 0.01353 	1482872.7610	 0.01392 	741436.3805	 0.00053 	   8.6308	 0.00056 	   8.6308	 0.00065 	2322845.2526	 0.00820 
	 896	1484528.6769	 0.01353 	1484528.6769	 0.01392 	742264.3385	 0.00052 	   8.6404	 0.00055 	   8.6404	 0.00065 	2325439.1613	 0.01006 
	 897	1486184.5929	 0.01352 	1486184.5929	 0.01392 	743092.2965	 0.00052 	   8.6501	 0.00055 	   8.6501	 0.00065 	2328033.0701	 0.01342 
	 898	1487840.5089	 0.01352 	1487840.5089	 0.01392 	743920.2545	 0.00052 	   8.6597	 0.00055 	   8.6597	 0.00065 	2330626.9788	 0.00745 
	 899	1489496.4249	 0.01352 	1489496.4249	 0.01391 	744748.2124	 0.00052 	   8.6693	 0.00055 	   8.6693	 0.00065 	2333220.8875	 0.00745 
	 900	1491152.3409	 0.01352 	1491152.3409	 0.01391 	745576.1704	 0.00052 	   8.6790	 0.00055 	   8.6790	 0.00065 	2335814.7962	 0.00745 
	 901	1492808.2568	 0.01352 	1492808.2568	 0.01391 	746404.1284	 0.00052 	   8.6886	 0.00055 	   8.6886	 0.00065 	2338408.7049	 0.00559 
	 902	1494464.1728	 0.01352 	1494464.1728	 0.01391 	747232.0864	 0.00052 	   8.6983	 0.00055 	   8.6983	 0.00065 	2341002.6136	 0.00634 
	 903	1496120.0888	 0.01351 	1496120.0888	 0.01391 	748060.0444	 0.00051 	   8.7079	 0.00055 	   8.7079	 0.00065 	2343596.5223	 0.00783 
	 904	1497776.0048	 0.01351 	1497776.0048	 0.01391 	748888.0024	 0.00051 	   8.7175	 0.00055 	   8.7175	 0.00065 	2346190.4310	 0.00894 
	 905	1499431.9208	 0.01351 	1499431.9208	 0.01391 	749715.9604	 0.00051 	   8.7272	 0.00055 	   8.7272	 0.00065 	2348784.3398	 0.00671 
	 906	1501087.8368	 0.01351 	1501087.8368	 0.01391 	750543.9184	 0.00051 	   8.7368	 0.00055 	   8.7368	 0.00065 	2351378.2485	 0.00820 
	 907	1502743.7527	 0.01351 	1502743.7527	 0.01390 	751371.8764	 0.00051 	   8.7465	 0.00054 	   8.7465	 0.00064 	2353972.1572	 0.00671 
	 908	1504399.6687	 0.01351 	1504399.6687	 0.01390 	752199.8344	 0.00051 	   8.7561	 0.00054 	   8.7561	 0.00064 	2356566.0659	 0.00969 
	 909	1506055.5847	 0.01351 	1506055.5847	 0.01390 	753027.7923	 0.00051 	   8.7657	 0.00054 	   8.7657	 0.00064 	2359159.9746	 0.00857 
	 910	1507711.5007	 0.01350 	1507711.5007	 0.01390 	753855.7503	 0.00051 	   8.7754	 0.00054 	   8.7754	 0.00064 	2361753.8833	 0.00671 
	 911	1509367.4167	 0.01350 	1509367.4167	 0.01390 	754683.7083	 0.00050 	   8.7850	 0.00054 	   8.7850	 0.00064 	2364347.7920	 0.00596 
	 912	1511023.3326	 0.01350 	1511023.3326	 0.01390 	755511.6663	 0.00050 	   8.7946	 0.00054 	   8.7946	 0.00064 	2366941.7007	 0.00894 
	 913	1512679.2486	 0.01350 	1512679.2486	 0.01390 	756339.6243	 0.00050 	   8.8043	 0.00054 	   8.8043	 0.00064 	2369535.6095	 0.00932 
	 914	1514335.1646	 0.01350 	1514335.1646	 0.01390 	757167.5823	 0.00050 	   8.8139	 0.00054 	   8.8139	 0.00064 	2372129.5182	 0.00932 
	 915	1515991.0806	 0.01350 	1515991.0806	 0.01389 	757995.5403	 0.00050 	   8.8236	 0.00054 	   8.8236	 0.00064 	2374723.4269	 0.00820 
	 916	1517646.9966	 0.01350 	1517646.9966	 0.01389 	758823.4983	 0.00050 	   8.8332	 0.00054 	   8.8332	 0.00064 	2377317.3356	 0.00857 
	 917	1519302.9125	 0.01349 	1519302.9125	 0.01389 	759651.4563	 0.00050 	   8.8428	 0.00053 	   8.8428	 0.00064 	2379911.2443	 0.00857 
	 918	1520958.8285	 0.01349 	1520958.8285	 0.01389 	760479.4143	 0.00050 	   8.8525	 0.00053 	   8.8525	 0.00064 	2382505.1530	 0.00820 
	 919	1522614.7445	 0.01349 	1522614.7445	 0.01389 	761307.3723	 0.00049 	   8.8621	 0.00053 	   8.8621	 0.00063 	2385099.0617	 0.00932 
	 920	1524270.6605	 0.01349 	1524270.6605	 0.01389 	762135.3302	 0.00049 	   8.8717	 0.00053 	   8.8717	 0.00063 	2387692.9705	 0.00745 
	 921	1525926.5765	 0.01349 	1525926.5765	 0.01389 	762963.2882	 0.00049 	   8.8814	 0.00053 	   8.8814	 0.00063 	2390286.8792	 0.00894 
	 922	1527582.4924	 0.01349 	1527582.4924	 0.01389 	763791.2462	 0.00049 	   8.8910	 0.00053 	   8.8910	 0.00063 	2392880.7879	 0.00745 
	 923	1529238.4084	 0.01349 	1529238.4084	 0.01389 	764619.2042	 0.00049 	   8.9007	 0.00053 	   8.9007	 0.00063 	2395474.6966	 0.01044 
	 924	1530894.3244	 0.01348 	1530894.3244	 0.01388 	765447.1622	 0.00049 	   8.9103	 0.00053 	   8.9103	 0.00063 	2398068.6053	 0.01006 
	 925	1532550.2404	 0.01348 	1532550.2404	 0.01388 	766275.1202	 0.00049 	   8.9199	 0.00053 	   8.9199	 0.00063 	2400662.5140	 0.00559 
	 926	1534206.1564	 0.01348 	1534206.1564	 0.01388 	767103.0782	 0.00049 	   8.9296	 0.00053 	   8.9296	 0.00063 	2403256.4227	 0.00745 
	 927	1535862.0724	 0.01348 	1535862.0724	 0.01388 	767931.0362	 0.00049 	   8.9392	 0.00053 	   8.9392	 0.00063 	2405850.3314	 0.00932 
	 928	1537517.9883	 0.01348 	1537517.9883	 0.01388 	768758.9942	 0.00048 	   8.9489	 0.00053 	   8.9489	 0.00063 	2408444.2402	 0.00783 
	 929	1539173.9043	 0.01348 	1539173.9043	 0.01388 	769586.9522	 0.00048 	   8.9585	 0.00053 	   8.9585	 0.00063 	2411038.1489	 0.00596 
	 930	1540829.8203	 0.01348 	1540829.8203	 0.01388 	770414.9101	 0.00048 	   8.9681	 0.00053 	   8.9681	 0.00063 	2413632.0576	 0.00820 
	 931	1542485.7363	 0.01347 	1542485.7363	 0.01388 	771242.8681	 0.00048 	   8.9778	 0.00053 	   8.9778	 0.00063 	2416225.9663	 0.00596 
	 932	1544141.6523	 0.01347 	1544141.6523	 0.01387 	772070.8261	 0.00048 	   8.9874	 0.00053 	   8.9874	 0.00062 	2418819.8750	 0.01118 
	 933	1545797.5682	 0.01347 	1545797.5682	 0.01387 	772898.7841	 0.00048 	   8.9970	 0.00053 	   8.9970	 0.00062 	2421413.7837	 0.00857 
	 934	1547453.4842	 0.01347 	1547453.4842	 0.01387 	773726.7421	 0.00048 	   9.0067	 0.00052 	   9.0067	 0.00062 	2424007.6924	 0.00559 
	 935	1549109.4002	 0.01347 	1549109.4002	 0.01387 	774554.7001	 0.00048 	   9.0163	 0.00052 	   9.0163	 0.00062 	2426601.6012	 0.00596 
	 936	1550765.3162	 0.01347 	1550765.3162	 0.01387 	775382.6581	 0.00048 	   9.0260	 0.00052 	   9.0260	 0.00062 	2429195.5099	 0.01006 
	 937	1552421.2322	 0.01347 	1552421.2322	 0.01387 	776210.6161	 0.00047 	   9.0356	 0.00052 	   9.0356	 0.00062 	2431789.4186	 0.00745 
	 938	1554077.1481	 0.01346 	1554077.1481	 0.01387 	777038.5741	 0.00047 	   9.0452	 0.00052 	   9.0452	 0.00062 	2434383.3273	 0.00857 
	 939	1555733.0641	 0.01346 	1555733.0641	 0.01387 	777866.5321	 0.00047 	   9.0549	 0.00052 	   9.0549	 0.00062 	2436977.2360	 0.01081 
	 940	1557388.9801	 0.01346 	1557388.9801	 0.01387 	778694.4901	 0.00047 	   9.0645	 0.00052 	   9.0645	 0.00062 	2439571.1447	 0.01267 
	 941	1559044.8961	 0.01346 	1559044.8961	 0.01386 	779522.4480	 0.00047 	   9.0741	 0.00052 	   9.0741	 0.00062 	2442165.0534	 0.00745 
	 942	1560700.8121	 0.01346 	1560700.8121	 0.01386 	780350.4060	 0.00047 	   9.0838	 0.00052 	   9.0838	 0.00062 	2444758.9621	 0.00596 
	 943	1562356.7280	 0.01346 	1562356.7280	 0.01386 	781178.3640	 0.00047 	   9.0934	 0.00052 	   9.0934	 0.00062 	2447352.8709	 0.00783 
	 944	1564012.6440	 0.01346 	1564012.6440	 0.01386 	782006.3220	 0.00047 	   9.1031	 0.00052 	   9.1031	 0.00062 	2449946.7796	 0.00745 
	 945	1565668.5600	 0.01345 	1565668.5600	 0.01386 	782834.2800	 0.00047 	   9.1127	 0.00052 	   9.1127	 0.00062 	2452540.6883	 0.01193 
	 946	1567324.4760	 0.01345 	1567324.4760	 0.01386 	783662.2380	 0.00047 	   9.1223	 0.00052 	   9.1223	 0.00062 	2455134.5970	 0.01155 
	 947	1568980.3920	 0.01345 	1568980.3920	 0.01386 	784490.1960	 0.00046 	   9.1320	 0.00052 	   9.1320	 0.00061 	2457728.5057	 0.00559 
	 948	1570636.3080	 0.01345 	1570636.3080	 0.01386 	785318.1540	 0.00046 	   9.1416	 0.00052 	   9.1416	 0.00061 	2460322.4144	 0.00820 
	 949	1572292.2239	 0.01345 	1572292.2239	 0.01386 	786146.1120	 0.00046 	   9.1512	 0.00052 	   9.1512	 0.00061 	2462916.3231	 0.00894 
	 950	1573948.1399	 0.01345 	1573948.1399	 0.01385 	786974.0700	 0.00046 	   9.1609	 0.00052 	   9.1609	 0.00061 	2465510.2318	 0.00820 
	 951	1575604.0559	 0.01345 	1575604.0559	 0.01385 	787802.0279	 0.00046 	   9.1705	 0.00051 	   9.1705	 0.00061 	2468104.1406	 0.00894 
	 952	1577259.9719	 0.01345 	1577259.9719	 0.01385 	788629.9859	 0.00046 	   9.1802	 0.00051 	   9.1802	 0.00061 	2470698.0493	 0.00783 
	 953	1578915.8879	 0.01344 	1578915.8879	 0.01385 	789457.9439	 0.00046 	   9.1898	 0.00051 	   9.1898	 0.00061 	2473291.9580	 0.00745 
	 954	1580571.8038	 0.01344 	1580571.8038	 0.01385 	790285.9019	 0.00046 	   9.1994	 0.00051 	   9.1994	 0.00061 	2475885.8667	 0.00894 
	 955	1582227.7198	 0.01344 	1582227.7198	 0.01385 	791113.8599	 0.00046 	   9.2091	 0.00051 	   9.2091	 0.00061 	2478479.7754	 0.00932 
	 956	1583883.6358	 0.01344 	1583883.6358	 0.01385 	791941.8179	 0.00046 	   9.2187	 0.00051 	   9.2187	 0.00061 	2481073.6841	 0.00969 
	 957	1585539.5518	 0.01344 	1585539.5518	 0.01385 	792769.7759	 0.00045 	   9.2284	 0.00051 	   9.2284	 0.00061 	2483667.5928	 0.01193 
	 958	1587195.4678	 0.01344 	1587195.4678	 0.01385 	793597.7339	 0.00045 	   9.2380	 0.00051 	   9.2380	 0.00060 	2486261.5016	 0.00820 
	 959	1588851.3837	 0.01344 	1588851.3837	 0.01384 	794425.6919	 0.00045 	   9.2476	 0.00051 	   9.2476	 0.00060 	2488855.4103	 0.00820 
	 960	1590507.2997	 0.01343 	1590507.2997	 0.01384 	795253.6499	 0.00045 	   9.2573	 0.00051 	   9.2573	 0.00060 	2491449.3190	 0.00671 
	 961	1592163.2157	 0.01343 	1592163.2157	 0.01384 	796081.6079	 0.00045 	   9.2669	 0.00051 	   9.2669	 0.00060 	2494043.2277	 0.00671 
	 962	1593819.1317	 0.01343 	1593819.1317	 0.01384 	796909.5658	 0.00045 	   9.2765	 0.00051 	   9.2765	 0.00060 	2496637.1364	 0.00708 
	 963	1595475.0477	 0.01343 	1595475.0477	 0.01384 	797737.5238	 0.00045 	   9.2862	 0.00051 	   9.2862	 0.00060 	2499231.0451	 0.00745 
	 964	1597130.9636	 0.01343 	1597130.9636	 0.01384 	798565.4818	 0.00045 	   9.2958	 0.00050 	   9.2958	 0.00060 	2501824.9538	 0.00745 
	 965	1598786.8796	 0.01343 	1598786.8796	 0.01384 	799393.4398	 0.00045 	   9.3055	 0.00050 	   9.3055	 0.00060 	2504418.8625	 0.01006 
	 966	1600442.7956	 0.01343 	1600442.7956	 0.01384 	800221.3978	 0.00045 	   9.3151	 0.00050 	   9.3151	 0.00060 	2507012.7713	 0.00671 
	 967	1602098.7116	 0.01343 	1602098.7116	 0.01384 	801049.3558	 0.00045 	   9.3247	 0.00050 	   9.3247	 0.00060 	2509606.6800	 0.00634 
	 968	1603754.6276	 0.01342 	1603754.6276	 0.01383 	801877.3138	 0.00044 	   9.3344	 0.00050 	   9.3344	 0.00059 	2512200.5887	 0.01230 
	 969	1605410.5436	 0.01342 	1605410.5436	 0.01383 	802705.2718	 0.00044 	   9.3440	 0.00050 	   9.3440	 0.00059 	2514794.4974	 0.00559 
	 970	1607066.4595	 0.01342 	1607066.4595	 0.01383 	803533.2298	 0.00044 	   9.3536	 0.00050 	   9.3536	 0.00059 	2517388.4061	 0.00671 
	 971	1608722.3755	 0.01342 	1608722.3755	 0.01383 	804361.1878	 0.00044 	   9.3633	 0.00050 	   9.3633	 0.00059 	2519982.3148	 0.00783 
	 972	1610378.2915	 0.01342 	1610378.2915	 0.01383 	805189.1457	 0.00044 	   9.3729	 0.00050 	   9.3729	 0.00059 	2522576.2235	 0.01081 
	 973	1612034.2075	 0.01342 	1612034.2075	 0.01383 	806017.1037	 0.00044 	   9.3826	 0.00050 	   9.3826	 0.00059 	2525170.1323	 0.00857 
	 974	1613690.1235	 0.01342 	1613690.1235	 0.01383 	806845.0617	 0.00044 	   9.3922	 0.00049 	   9.3922	 0.00059 	2527764.0410	 0.00745 
	 975	1615346.0394	 0.01342 	1615346.0394	 0.01383 	807673.0197	 0.00044 	   9.4018	 0.00049 	   9.4018	 0.00059 	2530357.9497	 0.00969 
	 976	1617001.9554	 0.01341 	1617001.9554	 0.01383 	808500.9777	 0.00044 	   9.4115	 0.00049 	   9.4115	 0.00059 	2532951.8584	 0.00932 
	 977	1618657.8714	 0.01341 	1618657.8714	 0.01382 	809328.9357	 0.00044 	   9.4211	 0.00049 	   9.4211	 0.00059 	2535545.7671	 0.01006 
	 978	1620313.7874	 0.01341 	1620313.7874	 0.01382 	810156.8937	 0.00044 	   9.4307	 0.00049 	   9.4307	 0.00059 	2538139.6758	 0.01230 
	 979	1621969.7034	 0.01341 	1621969.7034	 0.01382 	810984.8517	 0.00044 	   9.4404	 0.00049 	   9.4404	 0.00058 	2540733.5845	 0.00894 
	 980	1623625.6193	 0.01341 	1623625.6193	 0.01382 	811812.8097	 0.00043 	   9.4500	 0.00049 	   9.4500	 0.00058 	2543327.4932	 0.00969 
	 981	1625281.5353	 0.01341 	1625281.5353	 0.01382 	812640.7677	 0.00043 	   9.4597	 0.00049 	   9.4597	 0.00058 	2545921.4020	 0.00969 
	 982	1626937.4513	 0.01341 	1626937.4513	 0.01382 	813468.7257	 0.00043 	   9.4693	 0.00048 	   9.4693	 0.00058 	2548515.3107	 0.00820 
	 983	1628593.3673	 0.01341 	1628593.3673	 0.01382 	814296.6836	 0.00043 	   9.4789	 0.00048 	   9.4789	 0.00058 	2551109.2194	 0.00857 
	 984	1630249.2833	 0.01340 	1630249.2833	 0.01382 	815124.6416	 0.00043 	   9.4886	 0.00048 	   9.4886	 0.00058 	2553703.1281	 0.00894 
	 985	1631905.1992	 0.01340 	1631905.1992	 0.01382 	815952.5996	 0.00043 	   9.4982	 0.00048 	   9.4982	 0.00058 	2556297.0368	 0.00969 
	 986	1633561.1152	 0.01340 	1633561.1152	 0.01382 	816780.5576	 0.00043 	   9.5079	 0.00048 	   9.5079	 0.00058 	2558890.9455	 0.00745 
	 987	1635217.0312	 0.01340 	1635217.0312	 0.01381 	817608.5156	 0.00043 	   9.5175	 0.00048 	   9.5175	 0.00058 	2561484.8542	 0.00708 
	 988	1636872.9472	 0.01340 	1636872.9472	 0.01381 	818436.4736	 0.00043 	   9.5271	 0.00048 	   9.5271	 0.00057 	2564078.7629	 0.01081 
	 989	1638528.8632	 0.01340 	1638528.8632	 0.01381 	819264.4316	 0.00043 	   9.5368	 0.00048 	   9.5368	 0.00057 	2566672.6717	 0.01081 
	 990	1640184.7792	 0.01340 	1640184.7792	 0.01381 	820092.3896	 0.00043 	   9.5464	 0.00047 	   9.5464	 0.00057 	2569266.5804	 0.00969 
	 991	1641840.6951	 0.01340 	1641840.6951	 0.01381 	820920.3476	 0.00043 	   9.5560	 0.00047 	   9.5560	 0.00057 	2571860.4891	 0.00894 
	 992	1643496.6111	 0.01339 	1643496.6111	 0.01381 	821748.3056	 0.00043 	   9.5657	 0.00047 	   9.5657	 0.00057 	2574454.3978	 0.00671 
	 993	1645152.5271	 0.01339 	1645152.5271	 0.01381 	822576.2635	 0.00042 	   9.5753	 0.00047 	   9.5753	 0.00057 	2577048.3065	 0.01006 
	 994	1646808.4431	 0.01339 	1646808.4431	 0.01381 	823404.2215	 0.00042 	   9.5850	 0.00047 	   9.5850	 0.00057 	2579642.2152	 0.00596 
	 995	1648464.3591	 0.01339 	1648464.3591	 0.01381 	824232.1795	 0.00042 	   9.5946	 0.00047 	   9.5946	 0.00056 	2582236.1239	 0.01118 
	 996	1650120.2750	 0.01339 	1650120.2750	 0.01380 	825060.1375	 0.00042 	   9.6042	 0.00047 	   9.6042	 0.00056 	2584830.0327	 0.00894 
	 997	1651776.1910	 0.01339 	1651776.1910	 0.01380 	825888.0955	 0.00042 	   9.6139	 0.00047 	   9.6139	 0.00056 	2587423.9414	 0.01193 
	 998	1653432.1070	 0.01339 	1653432.1070	 0.01380 	826716.0535	 0.00042 	   9.6235	 0.00046 	   9.6235	 0.00056 	2590017.8501	 0.00783 
	 999	1655088.0230	 0.01339 	1655088.0230	 0.01380 	827544.0115	 0.00042 	   9.6331	 0.00046 	   9.6331	 0.00056 	2592611.7588	 0.00894 
 Before			 0.00000		 0.00000		 0.00000		 0.00000		 0.00000		 0.00000
 After			 0.00000		 0.00000		 0.00000		 0.00000		 0.00000		 0.00000


ASCII Curves - Approximate Posterior Densities 
===================================================
q1   curve 
 0.02195  |      *                                                   
          |    *****                                                
          |   **   **                                               
          |   *     **                                              
          |   *      **                                             
          |  **       *                                             
          |  *         *                                            
          |  *         **                                           
          |  *          **                                          
          |  *            **                                        
          |  *             **                                       
          |  *               **                                     
          | *                  ***                                  
          | *                    *****                              
          | *                        ******                         
          | *                             *********                 
          | *                                     ****************  
          | *                                                       
          | *                                                       
          | *                                                       
          | *                                                       
          | *                                                       
          | *                                                       
          | *                                                       
          | *                                                       
          |*                                                        
          |*                                                        
          |*                                                        
          |*                                                        
          |*                                                        
          |*                                                        
          |*                                                        
          |*                                                        
          |*                                                        
          |*                                                        
          |*                                                        
          |*                                                        
          |*                                                        
          |*                                                        
  0.0004  |*                                                          
          -*------------------------------------------------------ 
            0.0319                                            63.8067 

q2   curve 
 0.02264  |     *                                                    
          |    ****                                                 
          |   **  **                                                
          |   *    *                                                
          |   *     *                                               
          |   *     **                                              
          |  **      *                                              
          |  *       **                                             
          |  *        **                                            
          |  *         **                                           
          |  *          **                                          
          |  *           ***                                        
          |  *             ***                                      
          | **               ****                                   
          | *                   *******                             
          | *                         ***********                   
          | *                                    *****************  
          | *                                                       
          | *                                                       
          | *                                                       
          | *                                                       
          | *                                                       
          | *                                                       
          | *                                                       
          | *                                                       
          | *                                                       
          | *                                                       
          | *                                                       
          | *                                                       
          |*                                                        
          |*                                                        
          |*                                                        
          |*                                                        
          |*                                                        
          |*                                                        
          |*                                                        
          |*                                                        
          |*                                                        
          |*                                                        
  0.0002  |*                                                          
          -*------------------------------------------------------ 
            0.0319                                            63.8067 

qa   curve 
  0.1282  |           *                                              
          |          ***                                            
          |          * **                                           
          |         *   *                                           
          |         *   **                                          
          |         *    *                                          
          |        **    *                                          
          |        *     **                                         
          |        *      *                                         
          |        *      *                                         
          |        *      *                                         
          |       **      **                                        
          |       *        *                                        
          |       *        *                                        
          |       *        *                                        
          |       *        **                                       
          |       *         *                                       
          |      **         *                                       
          |      *          *                                       
          |      *           *                                      
          |      *           *                                      
          |      *           *                                      
          |      *           **                                     
          |      *            *                                     
          |     **            *                                     
          |     *             **                                    
          |     *              *                                    
          |     *              *                                    
          |     *              **                                   
          |     *               *                                   
          |     *               **                                  
          |    *                 *                                  
          |    *                 **                                 
          |    *                  *                                 
          |    *                  **                                
          |    *                   **                               
          |   *                     **                              
          |   *                      **                             
          |  **                       **                            
  0.0004  |  *                          ***                           
          -***----------------------------************************ 
            0.0160                                            31.9034 

m1   curve 
0.009373  |*                                                         
          |                                                         
          |                                                         
          |                                                         
          |                                                         
          |                                                         
          |                                                         
          |                                                         
          |                                                         
          |                                                         
          |                                                         
          |                                                         
          |                                                         
          |                                                         
          |*                                                        
          |                                                         
          |*                                                        
          |                                                         
          |*                                                        
          |                                                         
          |                                                         
          |                                                         
          |*                                                        
          |                                                         
          |                                                         
          |*                                                        
          |                                                         
          |                                                         
          |*                                                        
          |                                                         
          |*                                                        
          |                                                         
          |*                                                        
          |*                                                        
          |*                                                        
          |*                                                        
          |**********                                               
          | **     ***********                                      
          |                  ***********                            
  0.0005  |                            ************                   
          ----------------------------------------**************** 
            0.5000                                           999.5000 

m2   curve 
 0.01064  |*                                                         
          |                                                         
          |                                                         
          |                                                         
          |                                                         
          |                                                         
          |                                                         
          |                                                         
          |                                                         
          |                                                         
          |                                                         
          |                                                         
          |*                                                        
          |                                                         
          |                                                         
          |                                                         
          |                                                         
          |                                                         
          |                                                         
          |                                                         
          |                                                         
          |                                                         
          |                                                         
          |                                                         
          |                                                         
          |                                                         
          |                                                         
          |                                                         
          |*                                                        
          |                                                         
          |                                                         
          |                                                         
          |*                                                        
          |*                                                        
          |*                                                        
          |*                                                        
          |*                                                        
          |******                                                   
          |     ************* **                                    
  0.0006  |                 ***********************                   
          ----------------------------------------**************** 
            0.5000                                           999.5000 

t    curve 
 0.01488  |*                                                         
          |*                                                        
          |*                                                        
          |*                                                        
          |**                                                       
          | *                                                       
          |**                                                       
          |**                                                       
          |                                                         
          | *                                                       
          | *                                                       
          | *                                                       
          | *                                                       
          | *                                                       
          | *                                                       
          |                                                         
          |  *                                                      
          |  *                                                      
          |  *                                                      
          |  *                                                      
          |  *                                                      
          |  *                                                      
          |  *                                                      
          |  *                                                      
          |  **                                                     
          |   *                                                     
          |   *                                                     
          |   *                                                     
          |   *                                                     
          |   **                                                    
          |    *                                                    
          |    *                                                    
          |    *                                                    
          |     *                                                   
          |     *                                                   
          |     **                                                  
          |      *                                                  
          |      ***                                                
          |       ***                                               
  0.0000  |         ***                                               
          ------------******************************************** 
            0.0025                                             4.9975 

0u  curve 
 0.02985  |                           *                              
          |                           **                            
          |                            *                            
          |                           **                            
          |                           **                            
          |                           *                             
          |                           **                            
          |                           **                            
          |                            *                            
          |                           *                             
          |                            *                            
          |                           *                             
          |                            *                            
          |                           *                             
          |                           *                             
          |                            *                            
          |                           *                             
          |                            *                            
          |                           *                             
          |                            *                            
          |                           *                             
          |                            *                            
          |                           * *                           
          |                           *                             
          |                             *                           
          |                           *                             
          |                           * *                           
          |                             *                           
          |                           * *                           
          |                          *  *                           
          |                          *                              
          |                             *                           
          |                          *  *                           
          |                          *  *                           
          |                          *  *                           
          |                          *  *                           
          |                          *  *                           
          |                          *  *                           
          |                          *  *                           
  0.0000  |                          *  **                            
          -***************************---************************* 
            0.0001           Log Scale                       9908.3194 

1u  curve 
 0.02985  |                         *                                
          |                         **                              
          |                         *                               
          |                         **                              
          |                         **                              
          |                          *                              
          |                         **                              
          |                         **                              
          |                         *                               
          |                          *                              
          |                         *                               
          |                          *                              
          |                         *                               
          |                          *                              
          |                          *                              
          |                         *                               
          |                          *                              
          |                         *                               
          |                          *                              
          |                         *                               
          |                          *                              
          |                         *                               
          |                        * *                              
          |                          *                              
          |                        *                                
          |                          *                              
          |                        * *                              
          |                        *                                
          |                        * *                              
          |                        *  *                             
          |                           *                             
          |                        *                                
          |                        *  *                             
          |                        *  *                             
          |                        *  *                             
          |                        *  *                             
          |                        *  *                             
          |                        *  *                             
          |                        *  *                             
  0.0000  |                       **  *                               
          -************************---**************************** 
            0.0001           Log Scale                       9908.3194 

0_Ka curve 
 0.00347  |     *                                                    
          |     *                                                   
          |    **                                                   
          |    ***                                                  
          |    ***                                                  
          |    ***                                                  
          |   *****                                                 
          |   *  ***                                                
          |   *   **                                                
          |   *    *                                                
          |   *   ***                                               
          |   *   ***                                               
          |  **    ***                                              
          |  **     **                                              
          |  *      ***                                             
          |  *      ***                                             
          |           *                                             
          |  *        **                                            
          |  *        **                                            
          |  *         **                                           
          |  *         ***                                          
          |  *          **                                          
          |  *           **                                         
          |  *          ****                                        
          |               **                                        
          |  *            ****                                      
          | **             ****                                     
          |                 ****                                    
          | *               *****                                   
          |                   ****                                  
          | *                   ***                                 
          | *                    ****                               
          |                       *****                             
          | *                       ******                          
          | *                        ******                         
          |                            ***********                  
          | *                            *************              
          | *                                * *********** *        
          | *                                     *  ************   
  0.0000  |*                                             *********    
          -*------------------------------------------------------ 
            0.0500                                            99.9500 

1_Ka curve 
  0.0622  |*                                                         
          |*                                                        
          |*                                                        
          |*                                                        
          |*                                                        
          |*                                                        
          |                                                         
          |*                                                        
          |*                                                        
          |                                                         
          |                                                         
          |                                                         
          |*                                                        
          |                                                         
          |*                                                        
          | *                                                       
          |                                                         
          |                                                         
          | *                                                       
          |                                                         
          |**                                                       
          |                                                         
          |                                                         
          | *                                                       
          |                                                         
          | *                                                       
          | *                                                       
          |*                                                        
          | *                                                       
          |                                                         
          | *                                                       
          | *                                                       
          | *                                                       
          |**                                                       
          | *                                                       
          | *                                                       
          | *                                                       
          |**                                                       
          | **                                                      
  0.0000  |  *                                                        
          -*-***************************************************** 
            0.0500                                            99.9500 


ASCII Plots of Parameter Trends 
===================================================
Log[P(G)+P(D|G)] trend 
1.192e+005|                                                   *                                     
          |                                                                                         
          |                                                                                         
          |                                                                                         
          |               *                                                                         
          |                                                                                         
          |                                                                          *              
          |                                                                                *        
          |                                *  *  *       *                                    *     
          |                                 *                     *                                 
          |                                       *                                                 
          |                                                                                         
          |                                  **                                              *      
          |                                    *                                         **         
          |        *                           *                                                    
          |                        *             *  *      *         *                              
          |                                   *                                                 * * 
          |                         *    *        *                 *  *               * *      *   
          |               *        ** *     *  *         *  *                                       
          |      **              *               *         *   *          *   *                  *  
          |  *         *                  *    *    * **                       *     *  *      ***  
          |    *    **   *                         * *    *            *   *        *     *     *   
          | *     *   *          *  *        *     *    *     *       *          *    * **     *  * 
          |     **    *                  *      *       *        **     *   **    ****          *   
          | *** ***   * *     *   *   *    ****     **   *    *     * *      * * ****               
          |  * *   ** **     *** *        *     *  * *   **        *      **       *   *   *   *    
          | **** *   *   * *   ** ** ***   **       **  *      *  *   *   *    *          * **  **  
-3609.7843|** **   * *  * *  *** *** ***** **  *  **  ******* * ** *** *  ** *  **** *** ** ***  ** 
          -***********************************************-******************************--*****-** 

t    trend 
   4.788  |                                                                *                        
          |*                                                                                        
          |                                            *                                            
          |                                                                                         
          |                                                                                         
          |                                                                                         
          |                                                 *                                       
          |                                                                                         
          |                                      *                                    *   *         
          |*    *         *                                                                         
          |                         *  *                                                            
          |                       *                                       *                         
          |           *                                                                 *           
          |                                                                                       * 
          |                                                                                         
          |                                                                    *                    
          |                                                                *                        
          |                                                                                         
          |                                                                                         
          |                        *                                                                
          |       *                                      *           *                         *    
          |                                                   *             *  *     *     *        
          |               *          *              *          *    *                      *        
          |*       *                          *   * *         *   *    *  *          *              
          |     *    *   *                *     *                *  **  **          *       **  *   
          |       *    *                 *    ** *        *  *            * *    *   **       ** *  
          |   *  **     ****  ** *   *   ********* * *** * **  ****  * **   * *  *  **  ***  **   * 
  0.0006  |* * * ** **** * * ***** ** **   **** ******* * ****** **** ****** **** ***************** 
          -***********************************-**-*********************--**********************-*** 

0u  trend - log scale 
   2.963  |                                                           *                             
          |                                                                             *           
          |                                          *                              *               
          |            *          *                                               *    *      *     
          | *            *      *                   *                                               
          |             *   *                                *      *  *        *              *    
          | *   *   *       *  * *                   *                                              
          |   *      *           *      *                        *      * *             *   *       
          |*    *   *     *              *                *        *   *    * ** * *  *    *     *  
          |   **          *       * **      **      *         *  *     *  * ***  *   *    *         
          |           ****   *    *  * *            *  * * *   **                         *  *      
          | *      ** *       * * ****  *    *  *                 *  **             *     *  **     
          |       ** * *   **      *  *       ** *  *       *    *       *  * *    *   *        **  
          |  *   *   * *  *      *       * ** * *        ** *       *   *  *   *  *  * *    *   * * 
          |    * *   *   *******      ** *    *       * *    **  * *  *  ***    ** * *   * **       
          |***  * * **     ******   **  * *    * ** ******    **  *   ****           *  * **   *  * 
          |* *       **       ***   *  * *    *** *       *  *   *     * *** *  * * *  *  *  *   *  
          |*    *          **     *  * **   ***  **   * *  *    * *  *        **   **   ** * *  *   
          |   *  ***      *     *     **    * *    * **  * **  *   * *    * *  ****          *** *  
          |    *       **        *  * *    *      **         * ** * **  * *         *     * *  **** 
          |     *       *                 **     **         *   *   *         *   *    **     *     
          |  *        *       *          ** *  *   *  **  **       * *       *  **   **       * *   
          | *    * *    **       * *      *  *     *   *     * *   **    * *  *  *    * *           
          |*  *   ***   *      *   *        *    *       ** *     *   *      * *     * * *          
          |*      *      *           *  *      *        *                      *    *               
          |    *      *    *                     * *                               *                
          |      *       *    *                               *        *                      *     
  0.7769  |                                         *                                               
          ---------------------------------*-------------*--------*---------------*--------*------- 

1u  trend - log scale 
   1.287  |                                                                                         
          |                                *             *        *               *        *        
          |                                         *                                               
          |      *       *    *                               *        *                      *     
          |    *      *    *                     * *                               *                
          |*      *      *           *  *      *        *                      *    *               
          |*  *   ***   *      *   *        *    *       ** *     *   *      * *     * * *          
          | *    * *    **       * *      *  *     *   *     * *   **    * *  *  *    * *           
          |  *        *       *          ** *  *   *  **  **       * *       *  **   **       * *   
          |     *       *                 **     **         *   *   *         *   *    **     *     
          |    *       **        *  * *    *      **         * ** * **  * *         *     * *  **** 
          |   *  ***      *     *     **    * *    * **  * **  *   * *    * *  ****          *** *  
          |*    *          **     *  * **   ***  **   * *  *    * *  *        **   **   ** * *  *   
          |* *       **       ***   *  * *    *** *       *  *   *     * *** *  * * *  *  *  *   *  
          |***  * * **     ******   **  * *    * ** ******    **  *   ****           *  * **   *  * 
          |    * *   *   *******      ** *    *       * *    **  * *  *  ***    ** * *   * **       
          |  *   *   * *  *      *       * ** * *        ** *       *   *  *   *  *  * *    *   * * 
          |       ** * *   **      *  *       ** *  *       *    *       *  * *    *   *        **  
          | *      ** *       * * ****  *    *  *                 *  **             *     *  **     
          |           ****   *    *  * *            *  * * *   **                         *  *      
          |   **          *       * **      **      *         *  *     *  * ***  *   *    *         
          |*    *   *     *              *                *        *   *    * ** * *  *    *     *  
          |   *      *           *      *                        *      * *             *   *       
          | *   *   *       *  * *                   *                                              
          |             *   *                                *      *  *        *              *    
          | *            *      *                   *                                               
          |            *          *                                               *    *      *     
  0.3376  |                                          *                              *               
          ------------------------------------------------------------*-----------------*---------- 

0_Ka trend 
   98.13  |                                                         *                               
          |        *        *                                    *                                * 
          |                                                                               *         
          |                   *                                                                     
          |                                                         *                               
          |                                                                                         
          |       *      *         *                              *                                 
          |        *  *                *                                           *         *      
          |*    **                          * *        **                                           
          |        *           *           *                                                  *     
          |                 *                       *           *   *                *  *           
          |                         *                      *               *              *         
          |                  *  *                                                 *    *    * *     
          |               * *     **         *            **             *  *                    ** 
          | *  *                   *         *     *    *    * *                            *  *    
          |              *          *                 *        *     *    *      *                  
          |                **        ***          *      *         *  *         *          **       
          | *           *  **      *  *     *               *    * *    *   *   *        * * *      
          | *            *      *                     *                *    * *   * **           *  
          |    *  *               *  *     **           * * *  **  *            *   *               
          |  *   *   * * *   * * *  * *   * **       * * *     ** **  *      *     *      *     * * 
          |**         * *  *     * *  ***     *  **       *               * * *      *   **         
          |   *   * ***   *   ** **   *       ****     * * *** * *    ** *   ***  * *   *  *  * **  
          |*   **  *   ***           *   *      **  ** ***    **  *  * * * * ***   *** * *          
          | *** *** **     *    * *  **** *    *  ** * *     *  *      *  *    **  *   *   *  *     
          |*   * ***   *   * ** **  *   **  ** ***   ** *     *  *  **  *  * *     ** **  *******   
          |  **   * ***** *  ** ***     * **  ** **** **  **  *   ** ** *   ** ****   * ** * * * ** 
  2.8383  |   ***       ** *   *  *  *  ***     *** *   *  ** *  *  * * *  *   * *   **** *    **** 
          ---*-*-*----*-*-*-*--*----*----*-*--*-*---***--**--*--*-*--*-***-*-**--**-*--**-------*-- 

1_Ka trend 
   10.86  |                                                                    *                    
          |                                                                                         
          |                                                                                         
          |                                                                                         
          |                                                                                         
          |                                                                                         
          |                                                                                         
          |  *                                                                                      
          |                                                                                         
          |                                                                                         
          |                                                                                         
          |                                                                                         
          |                                                                                         
          |                                                                                         
          |                                                                                         
          |                             *                              *                            
          |                              *                                                **        
          |                                       *        *                                        
          |             *                        *                          *    *              *   
          |    *      *              *      *                                                       
          |                        **     *     *     *  *                     **       *           
          |* **   *      *          *         *      **  *     *      ** *         *     ***        
          |     ** **         ** * *    *       *  *   *  *  *          *  *                 * *    
          |  *    **  * *    **** ** *****  *        *  ******    ***    **   *   *   * * *      *  
          |*** ** *** **  ****  *   *  *   *  **  ** ****** *  ***  ***     **    ** *   ********** 
          |******   **   **** ****** *  *  * * **** ** * * ** ****  *** ***   * ** * ** * * ** ***  
          | *  ***** * *** ***** ** * *  *******   **** * * ** ** ******  ********* ** * * **** *** 
  0.4173  |****************** ****  *****************  *** *  *  **** *** ** * **** ****** * ** * * 
          -*-----*--*--**--*----*--*---*-******-****---*------*----*----*---*-----------------*--*- 

Migration Distributions 
	-	Locus_0 	-	-	-	-	-	-	-	Locus_1 	-	-	-	-	-	-
	pt	m1#	p	m1time	p	m2#	p	m2time	p	m1#	p	m1time	p	m2#	p	m2time	p
	   0	   0	 0.00379	   0.0025	 0.02783	   0	 0.00378	   0.0025	 0.02753	   0	 0.00174	   0.0025	 0.02699	   0	 0.00172	   0.0025	 0.02682
	   1	   1	 0.00338	   0.0075	 0.02623	   1	 0.00326	   0.0075	 0.02694	   1	 0.00163	   0.0075	 0.02604	   1	 0.00164	   0.0075	 0.02640
	   2	   2	 0.00319	   0.0125	 0.02781	   2	 0.00351	   0.0125	 0.02740	   2	 0.00150	   0.0125	 0.02697	   2	 0.00156	   0.0125	 0.02699
	   3	   3	 0.00327	   0.0175	 0.03022	   3	 0.00327	   0.0175	 0.03016	   3	 0.00149	   0.0175	 0.02971	   3	 0.00145	   0.0175	 0.02958
	   4	   4	 0.00307	   0.0225	 0.03034	   4	 0.00336	   0.0225	 0.03048	   4	 0.00145	   0.0225	 0.02971	   4	 0.00147	   0.0225	 0.02968
	   5	   5	 0.00315	   0.0275	 0.03038	   5	 0.00334	   0.0275	 0.03067	   5	 0.00145	   0.0275	 0.02978	   5	 0.00145	   0.0275	 0.02992
	   6	   6	 0.00286	   0.0325	 0.03168	   6	 0.00339	   0.0325	 0.03180	   6	 0.00140	   0.0325	 0.03063	   6	 0.00139	   0.0325	 0.03069
	   7	   7	 0.00326	   0.0375	 0.03203	   7	 0.00329	   0.0375	 0.03175	   7	 0.00138	   0.0375	 0.03125	   7	 0.00145	   0.0375	 0.03079
[truncated: 137,094 more chars]
