# Supplementary material for: Selection and demographic history shape the molecular evolution of the gamete compatibility protein bindin in Pisaster sea stars
Source: Ecol Evol. 2014 Mar 31;4(9):1567–88. doi: 10.1002/ece3.1042 (PMC4063459; doi:10.1002/ece3.1042)
Supplement: Supplementary file 2 [file ece30004-1567-SD2.zip › ece31042-sup-0007-bam.pm.outL.txt]

IMa LOAD TREES MODE 
IMa - Isolation with Migration [analytic] Output  -  IMa source code copyright Jody Hey, Rasmus Nielsen  2007-2008  -  code date: December 17, 2009 
P. brevispinus
bam=pb

INPUT AND STARTING INFORMATION 
================================

Command line string :  -i pb.pm.2.input.txt -o pb.pm.2.out4L -q1 20 -q2 20 -qA 10 -m1 1000 -m2 1000 -t 5 -u 5 -d 20 -n 100 -k 20 -s 987654321 -fg -g1 0.9 -g2 0.8 -b 3000000 -L50000 -p45 -c012 -r pb.pm.2.out4 
Input filename : pb.pm.2.input.txt 
Output filename: pb.pm.2.out4L 
Random number seed : 987654321 
IM Model:
     - Inheritance Scalars are treated as constants, as given in input file
- Run Duration - 
- Metropolis Coupling -
     None 

- Maximum Values for Integrated Parameters -
     Max for q1 : 63.84 
     Max for q2 : 63.84 
     Max for qa : 31.92 
     Max for m1 : 1000.00 
     Max for m2 : 1000.00 
     Max for t  : 5.00 

All tree information used for surface estimation printed to fileGeneration time specified (in years): 5.00
Base filename for loading files with sampled genealogies: pb.pm.2.out4*.ti
Files loaded with sampled genealogies:
   pb.pm.2.out4.ti

HEADER INFORMATION FROM FIRST TREE FILE
========================================

-------------------------------------------

Header for tree file:  pb.pm.2.out4.ti

-------------------------------------------

IMa - Isolation with Migration [analytic]  -  Jody Hey 2007  -  7/13/2007


INPUT AND STARTING INFORMATION 
================================

Command line string :  -i pb.pm.2.input.txt -o pb.pm.2.out4 -q1 20 -q2 20 -qA 10 -m1 1000 -m2 1000 -t 5 -u 5 -d 20 -n 100 -k 20 -s 987654321 -fg -g1 0.9 -g2 0.8 -b 3000000 -L0.5 -p2345 
Input filename : pb.pm.2.input.txt 
Output filename: pb.pm.2.out4 
Random number seed : 987654321 
IM Model:
     - Inheritance Scalars are treated as constants, as given in input file
- Run Duration - 
     Burn period, # steps: 3000000 
      Record period, # seconds per interval: 1800 
- Metropolis Coupling -
     Metropolis Coupling implemented using 100 chains 
     Geometric Increment Model   term1: 0.900  term2: 0.800

- Maximum Values for Integrated Parameters -
     Max for q1 : 63.84 
     Max for q2 : 63.84 
     Max for qa : 31.92 
     Max for m1 : 1000.00 
     Max for m2 : 1000.00 
     Max for t  : 5.00 

All tree information used for surface estimation printed to fileGeneration time specified (in years): 5.00

-------------------------------------------

End of deader for tree file:  pb.pm.2.out4.ti

-------------------------------------------


==============================================
END OF HEADER INFORMATION FROM FIRST TREE FILE

   # of files: 1    total number of loaded genealogies: 50000 out of a total of: 338788 


MCMC INFORMATION
===========================


PEAK LOCATIONS AND PROBABILITES
=================================


Marginal Peak Locations and Probabilities
------------------------------------------
 Set    q1          P         q2          P         qa          P         m1          P         m2          P      
   0      8.0955  0.02217      7.6211  0.02197      6.8402   0.1291      0.0173   0.0138      0.0001  0.01743 
   1      7.9184  0.02188      7.1491  0.02346      6.7403    0.129      0.0001  0.01454      0.8759  0.01135 
 ALL      7.9879  0.02203      7.3200   0.0227      6.7927    0.129      0.0001  0.01374      0.0001  0.01225 
  95%Lo    0.4497                0.6466                2.4644               <min                 <min              
  95%Hi   >max                 >max                 14.4464               13.1284               12.9953            


Multidimensional Peak Location and Posterior Probability
--------------------------------------------------------
 Set   t       log(P)      q1         q2         qa         m1         m2      
   0     2.8422 -15.1173     0.0440    14.1356     4.9553   999.9395     0.2265 
   1     3.6903 -12.1478    10.7002     3.1801     0.0372     1.1194    21.5700 
 ALL     3.6122 -15.5671     1.3617    58.3490     0.2508    23.0643    14.2778 


Nested Models Peak Location and Posterior Probability
------------------------------------------------------
Model      t          log(P)      q1          q2          qa          m1          m2         df       2LLR
 ABCDD    3.2474    -16.4071    4.1375     12.6032      1.9054      8.7512  [   8.7512]    1        1.6800 
 ABCD0    1.6223    -18.6876   31.6798     10.4338      3.4700    109.5609  [   0.0001]    1*       6.2410 
 ABC0D    3.7659    -17.1271   10.0455     31.9164      0.0462  [   0.0001]   202.7852     1*       3.1200 
 ABC00    0.0008    -28.7632   31.9045     31.9143     14.9560  [   0.0001] [   0.0001]    2*      26.3922 
 AACDE    3.6903    -14.3812   10.2602  [  10.2602]     0.0375      1.1261     21.2489     1       -2.3718 
 AAADE    2.7812    -17.3489    7.1822  [   7.1822] [   7.1822]     1.5281      8.0501     2        3.5636 
 AACDD    4.4396    -17.6506    6.0335  [   6.0335]     0.4136     67.1332  [  67.1332]    2        4.1671 
 AAC00    0.0008    -28.7631   31.9193  [  31.9193]    14.9656  [   0.0001] [   0.0001]    3*      26.3922 
 AAADD    0.7777    -19.0000    7.9369  [   7.9369] [   7.9369]     8.6700  [   8.6700]    3        6.8658 
 AAA00    0.0008    -28.7890   14.9869  [  14.9869] [  14.9869] [   0.0001] [   0.0001]    4*      26.4438 
 ABADE    2.9313    -15.7671    1.1838      4.5228  [   1.1838]    52.8184     14.7667     1        0.4001 
 ABADD    3.2468    -17.0541    3.9057     12.6261  [   3.9057]     8.7043  [   8.7043]    2        2.9740 
 ABA00    0.0008    -28.7760   14.9745     31.9192  [  14.9745] [   0.0001] [   0.0001]    3*      26.4179 
 ABBDE    2.7808    -16.9626    7.6609      5.6379  [   5.6379]     1.5028      8.0593     1        2.7910 
 ABBDD    0.9996    -17.2108    6.2460      3.0018  [   3.0018]    25.8393  [  25.8393]    2        3.2874 
 ABB00    0.0008    -28.7761   31.9181     14.9705  [  14.9705] [   0.0001] [   0.0001]    3*      26.4180 
  * test distribution of 2LLR is a mixture 


MARGINAL DISTRIBUTION VALUES AND HISTOGRAMS - curve height is an estimate of marginal posterior probability
========================================
 Summaries
	Value  	 q1  	 q2  	 qa  	 m1  	 m2  	 t   
	Minbin 	   0.0319	   0.0319	   0.0160	   0.5000	   0.5000	   0.0025
	Maxbin	  63.8067	  63.8067	  31.9034	 999.5000	 999.5000	   4.9975
	HiPt  	   8.0117	   7.3095	   6.7829	   0.5000	   0.5000	   0.0825
	HiSmth	   8.0117	   7.3095	   6.7829	   0.5000	   0.5000	   0.0775
	Mean  	  29.6524	  30.1584	   8.2360	 388.5093	 418.6093	   0.3892
	95Lo  	   2.5216	   2.9685	   2.9206	   4.5000	   4.5000	   0.0125
	95Hi  	  61.9554	  62.0192	  16.8694	 948.5000	 958.5000	   2.5125
	HPD90Lo	  1.7556 	  2.3939 	  2.7929 	  0.5000 	  0.5000?	  0.0025?
	HPD90Hi	 57.1675 	 57.6782 	 13.3902 	810.5000 	850.5000?	  0.7725?

	Parameter	q1  	L	q2  	L	qa  	L	m1  	L	m2  	L	t   	L
	HiPt	   8.0117	 0.02203 	   7.3095	 0.02270 	   6.7829	 0.12904 	   0.5000	 0.00808 	   0.5000	 0.00965 	   0.0825	 2.95600 

	   0	   0.0319	 0.00023 	   0.0319	 0.00001 	   0.0160	 0.00062 	   0.5000	 0.00808 	   0.5000	 0.00965 	 0.002500	 2.42000 
	   1	   0.0958	 0.00090 	   0.0958	 0.00051 	   0.0479	 0.00127 	   1.5000	 0.00557 	   1.5000	 0.00744 	   0.0075	 2.45600 
	   2	   0.1596	 0.00166 	   0.1596	 0.00103 	   0.0798	 0.00136 	   2.5000	 0.00484 	   2.5000	 0.00381 	   0.0125	 2.52800 
	   3	   0.2234	 0.00259 	   0.2234	 0.00166 	   0.1117	 0.00144 	   3.5000	 0.00519 	   3.5000	 0.00333 	   0.0175	 2.37600 
	   4	   0.2873	 0.00276 	   0.2873	 0.00171 	   0.1436	 0.00151 	   4.5000	 0.00510 	   4.5000	 0.00310 	   0.0225	 2.53600 
	   5	   0.3511	 0.00285 	   0.3511	 0.00166 	   0.1756	 0.00156 	   5.5000	 0.00464 	   5.5000	 0.00299 	   0.0275	 2.62400 
	   6	   0.4150	 0.00306 	   0.4150	 0.00186 	   0.2075	 0.00160 	   6.5000	 0.00420 	   6.5000	 0.00287 	   0.0325	 2.76800 
	   7	   0.4788	 0.00339 	   0.4788	 0.00224 	   0.2394	 0.00163 	   7.5000	 0.00364 	   7.5000	 0.00253 	   0.0375	 2.83600 
	   8	   0.5426	 0.00382 	   0.5426	 0.00268 	   0.2713	 0.00165 	   8.5000	 0.00336 	   8.5000	 0.00234 	   0.0425	 2.58400 
	   9	   0.6065	 0.00434 	   0.6065	 0.00310 	   0.3032	 0.00168 	   9.5000	 0.00312 	   9.5000	 0.00217 	   0.0475	 2.75200 
	  10	   0.6703	 0.00494 	   0.6703	 0.00345 	   0.3352	 0.00171 	  10.5000	 0.00287 	  10.5000	 0.00203 	   0.0525	 2.93600 
	  11	   0.7341	 0.00555 	   0.7341	 0.00378 	   0.3671	 0.00173 	  11.5000	 0.00255 	  11.5000	 0.00195 	   0.0575	 2.68400 
	  12	   0.7980	 0.00616 	   0.7980	 0.00409 	   0.3990	 0.00176 	  12.5000	 0.00220 	  12.5000	 0.00184 	   0.0625	 2.67600 
	  13	   0.8618	 0.00676 	   0.8618	 0.00440 	   0.4309	 0.00180 	  13.5000	 0.00192 	  13.5000	 0.00176 	   0.0675	 2.86000 
	  14	   0.9257	 0.00737 	   0.9257	 0.00472 	   0.4628	 0.00183 	  14.5000	 0.00170 	  14.5000	 0.00167 	   0.0725	 2.85600 
	  15	   0.9895	 0.00801 	   0.9895	 0.00507 	   0.4947	 0.00187 	  15.5000	 0.00158 	  15.5000	 0.00160 	   0.0775	 2.94800 
	  16	   1.0533	 0.00866 	   1.0533	 0.00544 	   0.5267	 0.00191 	  16.5000	 0.00154 	  16.5000	 0.00163 	   0.0825	 2.95600 
	  17	   1.1172	 0.00929 	   1.1172	 0.00584 	   0.5586	 0.00196 	  17.5000	 0.00154 	  17.5000	 0.00162 	   0.0875	 2.81200 
	  18	   1.1810	 0.00989 	   1.1810	 0.00626 	   0.5905	 0.00201 	  18.5000	 0.00152 	  18.5000	 0.00159 	   0.0925	 2.71600 
	  19	   1.2449	 0.01046 	   1.2449	 0.00668 	   0.6224	 0.00207 	  19.5000	 0.00148 	  19.5000	 0.00157 	   0.0975	 2.74800 
	  20	   1.3087	 0.01099 	   1.3087	 0.00710 	   0.6543	 0.00213 	  20.5000	 0.00146 	  20.5000	 0.00157 	   0.1025	 2.57200 
	  21	   1.3725	 0.01148 	   1.3725	 0.00750 	   0.6863	 0.00219 	  21.5000	 0.00143 	  21.5000	 0.00157 	   0.1075	 2.69200 
	  22	   1.4364	 0.01193 	   1.4364	 0.00789 	   0.7182	 0.00225 	  22.5000	 0.00138 	  22.5000	 0.00159 	   0.1125	 2.45600 
	  23	   1.5002	 0.01235 	   1.5002	 0.00827 	   0.7501	 0.00232 	  23.5000	 0.00134 	  23.5000	 0.00162 	   0.1175	 2.50400 
	  24	   1.5640	 0.01274 	   1.5640	 0.00866 	   0.7820	 0.00240 	  24.5000	 0.00134 	  24.5000	 0.00166 	   0.1225	 2.46800 
	  25	   1.6279	 0.01310 	   1.6279	 0.00904 	   0.8139	 0.00248 	  25.5000	 0.00136 	  25.5000	 0.00168 	   0.1275	 2.52800 
	  26	   1.6917	 0.01345 	   1.6917	 0.00944 	   0.8459	 0.00256 	  26.5000	 0.00140 	  26.5000	 0.00165 	   0.1325	 2.35600 
	  27	   1.7556	 0.01378 	   1.7556	 0.00986 	   0.8778	 0.00264 	  27.5000	 0.00141 	  27.5000	 0.00159 	   0.1375	 2.42400 
	  28	   1.8194	 0.01411 	   1.8194	 0.01029 	   0.9097	 0.00272 	  28.5000	 0.00141 	  28.5000	 0.00155 	   0.1425	 2.34400 
	  29	   1.8832	 0.01445 	   1.8832	 0.01073 	   0.9416	 0.00281 	  29.5000	 0.00141 	  29.5000	 0.00156 	   0.1475	 2.12800 
	  30	   1.9471	 0.01478 	   1.9471	 0.01118 	   0.9735	 0.00289 	  30.5000	 0.00140 	  30.5000	 0.00158 	   0.1525	 2.20800 
	  31	   2.0109	 0.01512 	   2.0109	 0.01163 	   1.0055	 0.00297 	  31.5000	 0.00140 	  31.5000	 0.00158 	   0.1575	 2.13200 
	  32	   2.0748	 0.01546 	   2.0748	 0.01208 	   1.0374	 0.00305 	  32.5000	 0.00140 	  32.5000	 0.00154 	   0.1625	 2.20400 
	  33	   2.1386	 0.01579 	   2.1386	 0.01253 	   1.0693	 0.00314 	  33.5000	 0.00138 	  33.5000	 0.00151 	   0.1675	 1.96800 
	  34	   2.2024	 0.01612 	   2.2024	 0.01296 	   1.1012	 0.00322 	  34.5000	 0.00134 	  34.5000	 0.00150 	   0.1725	 1.92400 
	  35	   2.2663	 0.01643 	   2.2663	 0.01338 	   1.1331	 0.00331 	  35.5000	 0.00131 	  35.5000	 0.00148 	   0.1775	 1.80000 
	  36	   2.3301	 0.01672 	   2.3301	 0.01378 	   1.1651	 0.00340 	  36.5000	 0.00132 	  36.5000	 0.00146 	   0.1825	 1.95200 
	  37	   2.3939	 0.01699 	   2.3939	 0.01417 	   1.1970	 0.00350 	  37.5000	 0.00135 	  37.5000	 0.00146 	   0.1875	 1.80800 
	  38	   2.4578	 0.01724 	   2.4578	 0.01453 	   1.2289	 0.00360 	  38.5000	 0.00136 	  38.5000	 0.00147 	   0.1925	 1.83200 
	  39	   2.5216	 0.01748 	   2.5216	 0.01489 	   1.2608	 0.00371 	  39.5000	 0.00138 	  39.5000	 0.00149 	   0.1975	 1.86800 
	  40	   2.5855	 0.01769 	   2.5855	 0.01522 	   1.2927	 0.00383 	  40.5000	 0.00140 	  40.5000	 0.00148 	   0.2025	 1.76000 
	  41	   2.6493	 0.01789 	   2.6493	 0.01554 	   1.3247	 0.00396 	  41.5000	 0.00145 	  41.5000	 0.00144 	   0.2075	 1.61200 
	  42	   2.7131	 0.01808 	   2.7131	 0.01584 	   1.3566	 0.00410 	  42.5000	 0.00151 	  42.5000	 0.00140 	   0.2125	 1.84000 
	  43	   2.7770	 0.01826 	   2.7770	 0.01613 	   1.3885	 0.00424 	  43.5000	 0.00155 	  43.5000	 0.00139 	   0.2175	 1.62800 
	  44	   2.8408	 0.01842 	   2.8408	 0.01640 	   1.4204	 0.00440 	  44.5000	 0.00155 	  44.5000	 0.00141 	   0.2225	 1.63200 
	  45	   2.9047	 0.01859 	   2.9047	 0.01666 	   1.4523	 0.00458 	  45.5000	 0.00155 	  45.5000	 0.00143 	   0.2275	 1.53200 
	  46	   2.9685	 0.01874 	   2.9685	 0.01691 	   1.4842	 0.00476 	  46.5000	 0.00154 	  46.5000	 0.00145 	   0.2325	 1.61600 
	  47	   3.0323	 0.01890 	   3.0323	 0.01715 	   1.5162	 0.00496 	  47.5000	 0.00152 	  47.5000	 0.00147 	   0.2375	 1.58800 
	  48	   3.0962	 0.01905 	   3.0962	 0.01737 	   1.5481	 0.00517 	  48.5000	 0.00151 	  48.5000	 0.00149 	   0.2425	 1.35200 
	  49	   3.1600	 0.01920 	   3.1600	 0.01759 	   1.5800	 0.00540 	  49.5000	 0.00151 	  49.5000	 0.00151 	   0.2475	 1.47600 
	  50	   3.2239	 0.01935 	   3.2239	 0.01779 	   1.6119	 0.00564 	  50.5000	 0.00151 	  50.5000	 0.00151 	   0.2525	 1.39600 
	  51	   3.2877	 0.01949 	   3.2877	 0.01799 	   1.6438	 0.00589 	  51.5000	 0.00151 	  51.5000	 0.00150 	   0.2575	 1.46000 
	  52	   3.3515	 0.01964 	   3.3515	 0.01818 	   1.6758	 0.00616 	  52.5000	 0.00151 	  52.5000	 0.00150 	   0.2625	 1.51600 
	  53	   3.4154	 0.01978 	   3.4154	 0.01836 	   1.7077	 0.00645 	  53.5000	 0.00151 	  53.5000	 0.00150 	   0.2675	 1.48400 
	  54	   3.4792	 0.01991 	   3.4792	 0.01853 	   1.7396	 0.00675 	  54.5000	 0.00150 	  54.5000	 0.00151 	   0.2725	 1.37200 
	  55	   3.5430	 0.02004 	   3.5430	 0.01870 	   1.7715	 0.00707 	  55.5000	 0.00148 	  55.5000	 0.00152 	   0.2775	 1.29200 
	  56	   3.6069	 0.02017 	   3.6069	 0.01887 	   1.8034	 0.00740 	  56.5000	 0.00146 	  56.5000	 0.00152 	   0.2825	 1.40800 
	  57	   3.6707	 0.02029 	   3.6707	 0.01903 	   1.8354	 0.00776 	  57.5000	 0.00144 	  57.5000	 0.00150 	   0.2875	 1.30800 
	  58	   3.7346	 0.02040 	   3.7346	 0.01918 	   1.8673	 0.00813 	  58.5000	 0.00143 	  58.5000	 0.00148 	   0.2925	 1.12800 
	  59	   3.7984	 0.02050 	   3.7984	 0.01934 	   1.8992	 0.00853 	  59.5000	 0.00143 	  59.5000	 0.00145 	   0.2975	 1.32400 
	  60	   3.8622	 0.02060 	   3.8622	 0.01948 	   1.9311	 0.00894 	  60.5000	 0.00143 	  60.5000	 0.00142 	   0.3025	 1.18800 
	  61	   3.9261	 0.02068 	   3.9261	 0.01962 	   1.9630	 0.00937 	  61.5000	 0.00143 	  61.5000	 0.00140 	   0.3075	 1.29200 
	  62	   3.9899	 0.02076 	   3.9899	 0.01976 	   1.9950	 0.00983 	  62.5000	 0.00143 	  62.5000	 0.00138 	   0.3125	 1.22400 
	  63	   4.0538	 0.02083 	   4.0538	 0.01990 	   2.0269	 0.01030 	  63.5000	 0.00143 	  63.5000	 0.00138 	   0.3175	 1.32000 
	  64	   4.1176	 0.02089 	   4.1176	 0.02003 	   2.0588	 0.01080 	  64.5000	 0.00145 	  64.5000	 0.00140 	   0.3225	 1.20400 
	  65	   4.1814	 0.02094 	   4.1814	 0.02015 	   2.0907	 0.01131 	  65.5000	 0.00147 	  65.5000	 0.00141 	   0.3275	 1.21600 
	  66	   4.2453	 0.02099 	   4.2453	 0.02027 	   2.1226	 0.01185 	  66.5000	 0.00149 	  66.5000	 0.00143 	   0.3325	 1.08400 
	  67	   4.3091	 0.02103 	   4.3091	 0.02039 	   2.1546	 0.01241 	  67.5000	 0.00151 	  67.5000	 0.00145 	   0.3375	 1.03600 
	  68	   4.3729	 0.02106 	   4.3729	 0.02050 	   2.1865	 0.01299 	  68.5000	 0.00153 	  68.5000	 0.00145 	   0.3425	 1.00400 
	  69	   4.4368	 0.02109 	   4.4368	 0.02061 	   2.2184	 0.01360 	  69.5000	 0.00155 	  69.5000	 0.00145 	   0.3475	 1.02400 
	  70	   4.5006	 0.02112 	   4.5006	 0.02071 	   2.2503	 0.01422 	  70.5000	 0.00157 	  70.5000	 0.00143 	   0.3525	 1.02400 
	  71	   4.5645	 0.02114 	   4.5645	 0.02082 	   2.2822	 0.01486 	  71.5000	 0.00157 	  71.5000	 0.00140 	   0.3575	 1.04800 
	  72	   4.6283	 0.02117 	   4.6283	 0.02091 	   2.3142	 0.01553 	  72.5000	 0.00157 	  72.5000	 0.00138 	   0.3625	 1.03200 
	  73	   4.6921	 0.02118 	   4.6921	 0.02101 	   2.3461	 0.01621 	  73.5000	 0.00155 	  73.5000	 0.00136 	   0.3675	 0.93200 
	  74	   4.7560	 0.02120 	   4.7560	 0.02110 	   2.3780	 0.01692 	  74.5000	 0.00152 	  74.5000	 0.00135 	   0.3725	 0.85600 
	  75	   4.8198	 0.02122 	   4.8198	 0.02118 	   2.4099	 0.01764 	  75.5000	 0.00149 	  75.5000	 0.00134 	   0.3775	 0.87600 
	  76	   4.8837	 0.02124 	   4.8837	 0.02127 	   2.4418	 0.01838 	  76.5000	 0.00146 	  76.5000	 0.00135 	   0.3825	 0.81600 
	  77	   4.9475	 0.02126 	   4.9475	 0.02135 	   2.4737	 0.01914 	  77.5000	 0.00145 	  77.5000	 0.00135 	   0.3875	 0.79600 
	  78	   5.0113	 0.02127 	   5.0113	 0.02143 	   2.5057	 0.01992 	  78.5000	 0.00144 	  78.5000	 0.00136 	   0.3925	 0.76000 
	  79	   5.0752	 0.02129 	   5.0752	 0.02150 	   2.5376	 0.02072 	  79.5000	 0.00145 	  79.5000	 0.00138 	   0.3975	 0.92400 
	  80	   5.1390	 0.02131 	   5.1390	 0.02157 	   2.5695	 0.02154 	  80.5000	 0.00146 	  80.5000	 0.00139 	   0.4025	 0.77600 
	  81	   5.2028	 0.02133 	   5.2028	 0.02164 	   2.6014	 0.02237 	  81.5000	 0.00147 	  81.5000	 0.00140 	   0.4075	 0.73200 
	  82	   5.2667	 0.02135 	   5.2667	 0.02171 	   2.6333	 0.02322 	  82.5000	 0.00148 	  82.5000	 0.00141 	   0.4125	 0.66800 
	  83	   5.3305	 0.02137 	   5.3305	 0.02178 	   2.6653	 0.02409 	  83.5000	 0.00149 	  83.5000	 0.00140 	   0.4175	 0.79600 
	  84	   5.3944	 0.02139 	   5.3944	 0.02184 	   2.6972	 0.02498 	  84.5000	 0.00149 	  84.5000	 0.00139 	   0.4225	 0.76400 
	  85	   5.4582	 0.02142 	   5.4582	 0.02190 	   2.7291	 0.02588 	  85.5000	 0.00149 	  85.5000	 0.00138 	   0.4275	 0.73600 
	  86	   5.5220	 0.02144 	   5.5220	 0.02196 	   2.7610	 0.02680 	  86.5000	 0.00148 	  86.5000	 0.00136 	   0.4325	 0.77600 
	  87	   5.5859	 0.02146 	   5.5859	 0.02201 	   2.7929	 0.02774 	  87.5000	 0.00148 	  87.5000	 0.00134 	   0.4375	 0.75600 
	  88	   5.6497	 0.02149 	   5.6497	 0.02206 	   2.8249	 0.02869 	  88.5000	 0.00148 	  88.5000	 0.00133 	   0.4425	 0.67200 
	  89	   5.7136	 0.02151 	   5.7136	 0.02212 	   2.8568	 0.02966 	  89.5000	 0.00149 	  89.5000	 0.00132 	   0.4475	 0.68400 
	  90	   5.7774	 0.02154 	   5.7774	 0.02216 	   2.8887	 0.03064 	  90.5000	 0.00150 	  90.5000	 0.00132 	   0.4525	 0.62800 
	  91	   5.8412	 0.02156 	   5.8412	 0.02221 	   2.9206	 0.03164 	  91.5000	 0.00151 	  91.5000	 0.00131 	   0.4575	 0.66000 
	  92	   5.9051	 0.02159 	   5.9051	 0.02225 	   2.9525	 0.03266 	  92.5000	 0.00152 	  92.5000	 0.00130 	   0.4625	 0.68800 
	  93	   5.9689	 0.02161 	   5.9689	 0.02230 	   2.9845	 0.03369 	  93.5000	 0.00153 	  93.5000	 0.00128 	   0.4675	 0.63200 
	  94	   6.0328	 0.02164 	   6.0328	 0.02233 	   3.0164	 0.03474 	  94.5000	 0.00153 	  94.5000	 0.00127 	   0.4725	 0.59200 
	  95	   6.0966	 0.02166 	   6.0966	 0.02237 	   3.0483	 0.03580 	  95.5000	 0.00154 	  95.5000	 0.00125 	   0.4775	 0.56000 
	  96	   6.1604	 0.02169 	   6.1604	 0.02241 	   3.0802	 0.03688 	  96.5000	 0.00154 	  96.5000	 0.00124 	   0.4825	 0.56400 
	  97	   6.2243	 0.02171 	   6.2243	 0.02244 	   3.1121	 0.03797 	  97.5000	 0.00153 	  97.5000	 0.00124 	   0.4875	 0.47600 
	  98	   6.2881	 0.02173 	   6.2881	 0.02247 	   3.1441	 0.03907 	  98.5000	 0.00152 	  98.5000	 0.00123 	   0.4925	 0.54400 
	  99	   6.3519	 0.02176 	   6.3519	 0.02250 	   3.1760	 0.04018 	  99.5000	 0.00150 	  99.5000	 0.00122 	   0.4975	 0.45600 
	 100	   6.4158	 0.02178 	   6.4158	 0.02253 	   3.2079	 0.04131 	 100.5000	 0.00148 	 100.5000	 0.00122 	   0.5025	 0.49200 
	 101	   6.4796	 0.02180 	   6.4796	 0.02255 	   3.2398	 0.04245 	 101.5000	 0.00146 	 101.5000	 0.00121 	   0.5075	 0.56800 
	 102	   6.5435	 0.02182 	   6.5435	 0.02257 	   3.2717	 0.04360 	 102.5000	 0.00144 	 102.5000	 0.00121 	   0.5125	 0.47200 
	 103	   6.6073	 0.02184 	   6.6073	 0.02259 	   3.3036	 0.04476 	 103.5000	 0.00142 	 103.5000	 0.00120 	   0.5175	 0.52000 
	 104	   6.6711	 0.02185 	   6.6711	 0.02261 	   3.3356	 0.04593 	 104.5000	 0.00141 	 104.5000	 0.00120 	   0.5225	 0.41600 
	 105	   6.7350	 0.02187 	   6.7350	 0.02263 	   3.3675	 0.04711 	 105.5000	 0.00141 	 105.5000	 0.00120 	   0.5275	 0.52400 
	 106	   6.7988	 0.02189 	   6.7988	 0.02265 	   3.3994	 0.04830 	 106.5000	 0.00142 	 106.5000	 0.00119 	   0.5325	 0.44400 
	 107	   6.8627	 0.02190 	   6.8627	 0.02266 	   3.4313	 0.04949 	 107.5000	 0.00143 	 107.5000	 0.00119 	   0.5375	 0.42400 
	 108	   6.9265	 0.02192 	   6.9265	 0.02267 	   3.4632	 0.05070 	 108.5000	 0.00144 	 108.5000	 0.00118 	   0.5425	 0.47600 
	 109	   6.9903	 0.02193 	   6.9903	 0.02268 	   3.4952	 0.05190 	 109.5000	 0.00145 	 109.5000	 0.00118 	   0.5475	 0.35600 
	 110	   7.0542	 0.02194 	   7.0542	 0.02269 	   3.5271	 0.05312 	 110.5000	 0.00147 	 110.5000	 0.00117 	   0.5525	 0.48400 
	 111	   7.1180	 0.02195 	   7.1180	 0.02269 	   3.5590	 0.05434 	 111.5000	 0.00148 	 111.5000	 0.00117 	   0.5575	 0.45600 
	 112	   7.1818	 0.02196 	   7.1818	 0.02270 	   3.5909	 0.05556 	 112.5000	 0.00148 	 112.5000	 0.00116 	   0.5625	 0.43600 
	 113	   7.2457	 0.02197 	   7.2457	 0.02270 	   3.6228	 0.05679 	 113.5000	 0.00148 	 113.5000	 0.00115 	   0.5675	 0.44800 
	 114	   7.3095	 0.02198 	   7.3095	 0.02270 	   3.6548	 0.05801 	 114.5000	 0.00148 	 114.5000	 0.00115 	   0.5725	 0.37200 
	 115	   7.3734	 0.02199 	   7.3734	 0.02270 	   3.6867	 0.05924 	 115.5000	 0.00147 	 115.5000	 0.00114 	   0.5775	 0.36400 
	 116	   7.4372	 0.02200 	   7.4372	 0.02270 	   3.7186	 0.06048 	 116.5000	 0.00146 	 116.5000	 0.00114 	   0.5825	 0.36000 
	 117	   7.5010	 0.02200 	   7.5010	 0.02270 	   3.7505	 0.06171 	 117.5000	 0.00146 	 117.5000	 0.00114 	   0.5875	 0.33600 
	 118	   7.5649	 0.02201 	   7.5649	 0.02269 	   3.7824	 0.06294 	 118.5000	 0.00146 	 118.5000	 0.00113 	   0.5925	 0.47200 
	 119	   7.6287	 0.02201 	   7.6287	 0.02268 	   3.8144	 0.06417 	 119.5000	 0.00147 	 119.5000	 0.00113 	   0.5975	 0.32400 
	 120	   7.6926	 0.02202 	   7.6926	 0.02268 	   3.8463	 0.06540 	 120.5000	 0.00148 	 120.5000	 0.00113 	   0.6025	 0.39600 
	 121	   7.7564	 0.02202 	   7.7564	 0.02267 	   3.8782	 0.06663 	 121.5000	 0.00148 	 121.5000	 0.00113 	   0.6075	 0.42400 
	 122	   7.8202	 0.02202 	   7.8202	 0.02266 	   3.9101	 0.06786 	 122.5000	 0.00149 	 122.5000	 0.00113 	   0.6125	 0.37600 
	 123	   7.8841	 0.02203 	   7.8841	 0.02264 	   3.9420	 0.06908 	 123.5000	 0.00149 	 123.5000	 0.00113 	   0.6175	 0.28800 
	 124	   7.9479	 0.02203 	   7.9479	 0.02263 	   3.9740	 0.07030 	 124.5000	 0.00148 	 124.5000	 0.00114 	   0.6225	 0.34400 
	 125	   8.0117	 0.02203 	   8.0117	 0.02261 	   4.0059	 0.07151 	 125.5000	 0.00147 	 125.5000	 0.00114 	   0.6275	 0.32000 
	 126	   8.0756	 0.02203 	   8.0756	 0.02260 	   4.0378	 0.07272 	 126.5000	 0.00146 	 126.5000	 0.00115 	   0.6325	 0.34000 
	 127	   8.1394	 0.02202 	   8.1394	 0.02258 	   4.0697	 0.07393 	 127.5000	 0.00145 	 127.5000	 0.00116 	   0.6375	 0.35200 
	 128	   8.2033	 0.02202 	   8.2033	 0.02256 	   4.1016	 0.07513 	 128.5000	 0.00144 	 128.5000	 0.00117 	   0.6425	 0.34400 
	 129	   8.2671	 0.02202 	   8.2671	 0.02254 	   4.1336	 0.07632 	 129.5000	 0.00144 	 129.5000	 0.00118 	   0.6475	 0.32000 
	 130	   8.3309	 0.02202 	   8.3309	 0.02252 	   4.1655	 0.07751 	 130.5000	 0.00144 	 130.5000	 0.00119 	   0.6525	 0.26800 
	 131	   8.3948	 0.02201 	   8.3948	 0.02250 	   4.1974	 0.07869 	 131.5000	 0.00144 	 131.5000	 0.00119 	   0.6575	 0.26400 
	 132	   8.4586	 0.02201 	   8.4586	 0.02247 	   4.2293	 0.07986 	 132.5000	 0.00144 	 132.5000	 0.00120 	   0.6625	 0.34400 
	 133	   8.5225	 0.02200 	   8.5225	 0.02245 	   4.2612	 0.08102 	 133.5000	 0.00144 	 133.5000	 0.00120 	   0.6675	 0.23200 
	 134	   8.5863	 0.02199 	   8.5863	 0.02242 	   4.2931	 0.08217 	 134.5000	 0.00144 	 134.5000	 0.00120 	   0.6725	 0.26800 
	 135	   8.6501	 0.02198 	   8.6501	 0.02240 	   4.3251	 0.08332 	 135.5000	 0.00143 	 135.5000	 0.00120 	   0.6775	 0.23600 
	 136	   8.7140	 0.02197 	   8.7140	 0.02237 	   4.3570	 0.08446 	 136.5000	 0.00143 	 136.5000	 0.00120 	   0.6825	 0.26000 
	 137	   8.7778	 0.02196 	   8.7778	 0.02234 	   4.3889	 0.08558 	 137.5000	 0.00143 	 137.5000	 0.00120 	   0.6875	 0.25200 
	 138	   8.8417	 0.02195 	   8.8417	 0.02231 	   4.4208	 0.08670 	 138.5000	 0.00143 	 138.5000	 0.00119 	   0.6925	 0.29200 
	 139	   8.9055	 0.02194 	   8.9055	 0.02228 	   4.4527	 0.08781 	 139.5000	 0.00142 	 139.5000	 0.00118 	   0.6975	 0.25200 
	 140	   8.9693	 0.02193 	   8.9693	 0.02225 	   4.4847	 0.08891 	 140.5000	 0.00141 	 140.5000	 0.00118 	   0.7025	 0.23600 
	 141	   9.0332	 0.02191 	   9.0332	 0.02222 	   4.5166	 0.08999 	 141.5000	 0.00140 	 141.5000	 0.00118 	   0.7075	 0.19200 
	 142	   9.0970	 0.02190 	   9.0970	 0.02218 	   4.5485	 0.09106 	 142.5000	 0.00139 	 142.5000	 0.00118 	   0.7125	 0.28400 
	 143	   9.1608	 0.02188 	   9.1608	 0.02215 	   4.5804	 0.09213 	 143.5000	 0.00137 	 143.5000	 0.00118 	   0.7175	 0.22800 
	 144	   9.2247	 0.02187 	   9.2247	 0.02212 	   4.6123	 0.09318 	 144.5000	 0.00135 	 144.5000	 0.00119 	   0.7225	 0.25600 
	 145	   9.2885	 0.02185 	   9.2885	 0.02208 	   4.6443	 0.09421 	 145.5000	 0.00134 	 145.5000	 0.00119 	   0.7275	 0.31200 
	 146	   9.3524	 0.02183 	   9.3524	 0.02205 	   4.6762	 0.09524 	 146.5000	 0.00133 	 146.5000	 0.00120 	   0.7325	 0.22400 
	 147	   9.4162	 0.02181 	   9.4162	 0.02201 	   4.7081	 0.09625 	 147.5000	 0.00132 	 147.5000	 0.00121 	   0.7375	 0.24000 
	 148	   9.4800	 0.02179 	   9.4800	 0.02197 	   4.7400	 0.09725 	 148.5000	 0.00132 	 148.5000	 0.00122 	   0.7425	 0.18400 
	 149	   9.5439	 0.02177 	   9.5439	 0.02193 	   4.7719	 0.09824 	 149.5000	 0.00131 	 149.5000	 0.00122 	   0.7475	 0.23200 
	 150	   9.6077	 0.02175 	   9.6077	 0.02190 	   4.8039	 0.09921 	 150.5000	 0.00131 	 150.5000	 0.00123 	   0.7525	 0.20000 
	 151	   9.6716	 0.02172 	   9.6716	 0.02186 	   4.8358	 0.10017 	 151.5000	 0.00131 	 151.5000	 0.00123 	   0.7575	 0.23200 
	 152	   9.7354	 0.02170 	   9.7354	 0.02182 	   4.8677	 0.10112 	 152.5000	 0.00131 	 152.5000	 0.00123 	   0.7625	 0.21200 
	 153	   9.7992	 0.02168 	   9.7992	 0.02178 	   4.8996	 0.10205 	 153.5000	 0.00131 	 153.5000	 0.00123 	   0.7675	 0.18800 
	 154	   9.8631	 0.02165 	   9.8631	 0.02174 	   4.9315	 0.10296 	 154.5000	 0.00132 	 154.5000	 0.00123 	   0.7725	 0.21200 
	 155	   9.9269	 0.02162 	   9.9269	 0.02169 	   4.9635	 0.10387 	 155.5000	 0.00133 	 155.5000	 0.00122 	   0.7775	 0.21200 
	 156	   9.9907	 0.02159 	   9.9907	 0.02165 	   4.9954	 0.10475 	 156.5000	 0.00134 	 156.5000	 0.00122 	   0.7825	 0.16000 
	 157	  10.0546	 0.02157 	  10.0546	 0.02161 	   5.0273	 0.10563 	 157.5000	 0.00136 	 157.5000	 0.00121 	   0.7875	 0.22400 
	 158	  10.1184	 0.02154 	  10.1184	 0.02157 	   5.0592	 0.10648 	 158.5000	 0.00137 	 158.5000	 0.00120 	   0.7925	 0.17200 
	 159	  10.1823	 0.02151 	  10.1823	 0.02153 	   5.0911	 0.10733 	 159.5000	 0.00138 	 159.5000	 0.00120 	   0.7975	 0.16800 
	 160	  10.2461	 0.02148 	  10.2461	 0.02148 	   5.1231	 0.10815 	 160.5000	 0.00138 	 160.5000	 0.00119 	   0.8025	 0.20400 
	 161	  10.3099	 0.02144 	  10.3099	 0.02144 	   5.1550	 0.10896 	 161.5000	 0.00138 	 161.5000	 0.00118 	   0.8075	 0.17600 
	 162	  10.3738	 0.02141 	  10.3738	 0.02139 	   5.1869	 0.10976 	 162.5000	 0.00138 	 162.5000	 0.00118 	   0.8125	 0.16000 
	 163	  10.4376	 0.02138 	  10.4376	 0.02135 	   5.2188	 0.11054 	 163.5000	 0.00138 	 163.5000	 0.00118 	   0.8175	 0.19200 
	 164	  10.5015	 0.02134 	  10.5015	 0.02131 	   5.2507	 0.11130 	 164.5000	 0.00138 	 164.5000	 0.00118 	   0.8225	 0.16000 
	 165	  10.5653	 0.02131 	  10.5653	 0.02126 	   5.2826	 0.11205 	 165.5000	 0.00139 	 165.5000	 0.00118 	   0.8275	 0.19600 
	 166	  10.6291	 0.02128 	  10.6291	 0.02122 	   5.3146	 0.11278 	 166.5000	 0.00139 	 166.5000	 0.00118 	   0.8325	 0.25200 
	 167	  10.6930	 0.02124 	  10.6930	 0.02117 	   5.3465	 0.11350 	 167.5000	 0.00139 	 167.5000	 0.00119 	   0.8375	 0.18400 
	 168	  10.7568	 0.02120 	  10.7568	 0.02113 	   5.3784	 0.11420 	 168.5000	 0.00139 	 168.5000	 0.00119 	   0.8425	 0.17200 
	 169	  10.8206	 0.02117 	  10.8206	 0.02108 	   5.4103	 0.11488 	 169.5000	 0.00140 	 169.5000	 0.00119 	   0.8475	 0.15600 
	 170	  10.8845	 0.02113 	  10.8845	 0.02103 	   5.4422	 0.11555 	 170.5000	 0.00140 	 170.5000	 0.00120 	   0.8525	 0.13200 
	 171	  10.9483	 0.02109 	  10.9483	 0.02099 	   5.4742	 0.11620 	 171.5000	 0.00140 	 171.5000	 0.00120 	   0.8575	 0.16000 
	 172	  11.0122	 0.02105 	  11.0122	 0.02094 	   5.5061	 0.11683 	 172.5000	 0.00140 	 172.5000	 0.00119 	   0.8625	 0.14400 
	 173	  11.0760	 0.02102 	  11.0760	 0.02090 	   5.5380	 0.11745 	 173.5000	 0.00140 	 173.5000	 0.00119 	   0.8675	 0.12000 
	 174	  11.1398	 0.02098 	  11.1398	 0.02085 	   5.5699	 0.11805 	 174.5000	 0.00139 	 174.5000	 0.00119 	   0.8725	 0.17200 
	 175	  11.2037	 0.02094 	  11.2037	 0.02080 	   5.6018	 0.11864 	 175.5000	 0.00139 	 175.5000	 0.00119 	   0.8775	 0.17600 
	 176	  11.2675	 0.02090 	  11.2675	 0.02076 	   5.6338	 0.11921 	 176.5000	 0.00138 	 176.5000	 0.00119 	   0.8825	 0.12400 
	 177	  11.3314	 0.02086 	  11.3314	 0.02071 	   5.6657	 0.11976 	 177.5000	 0.00137 	 177.5000	 0.00119 	   0.8875	 0.12400 
	 178	  11.3952	 0.02082 	  11.3952	 0.02067 	   5.6976	 0.12029 	 178.5000	 0.00137 	 178.5000	 0.00119 	   0.8925	 0.11200 
	 179	  11.4590	 0.02078 	  11.4590	 0.02062 	   5.7295	 0.12081 	 179.5000	 0.00136 	 179.5000	 0.00119 	   0.8975	 0.15600 
	 180	  11.5229	 0.02074 	  11.5229	 0.02057 	   5.7614	 0.12131 	 180.5000	 0.00135 	 180.5000	 0.00119 	   0.9025	 0.12000 
	 181	  11.5867	 0.02070 	  11.5867	 0.02053 	   5.7934	 0.12180 	 181.5000	 0.00134 	 181.5000	 0.00119 	   0.9075	 0.14000 
	 182	  11.6506	 0.02066 	  11.6506	 0.02048 	   5.8253	 0.12227 	 182.5000	 0.00132 	 182.5000	 0.00119 	   0.9125	 0.11200 
	 183	  11.7144	 0.02062 	  11.7144	 0.02044 	   5.8572	 0.12272 	 183.5000	 0.00131 	 183.5000	 0.00119 	   0.9175	 0.10800 
	 184	  11.7782	 0.02058 	  11.7782	 0.02039 	   5.8891	 0.12316 	 184.5000	 0.00130 	 184.5000	 0.00119 	   0.9225	 0.10000 
	 185	  11.8421	 0.02053 	  11.8421	 0.02035 	   5.9210	 0.12358 	 185.5000	 0.00129 	 185.5000	 0.00119 	   0.9275	 0.12000 
	 186	  11.9059	 0.02049 	  11.9059	 0.02030 	   5.9530	 0.12398 	 186.5000	 0.00128 	 186.5000	 0.00119 	   0.9325	 0.07200 
	 187	  11.9697	 0.02045 	  11.9697	 0.02025 	   5.9849	 0.12437 	 187.5000	 0.00127 	 187.5000	 0.00119 	   0.9375	 0.12000 
	 188	  12.0336	 0.02041 	  12.0336	 0.02021 	   6.0168	 0.12474 	 188.5000	 0.00127 	 188.5000	 0.00119 	   0.9425	 0.10400 
	 189	  12.0974	 0.02037 	  12.0974	 0.02016 	   6.0487	 0.12510 	 189.5000	 0.00126 	 189.5000	 0.00119 	   0.9475	 0.07600 
	 190	  12.1613	 0.02033 	  12.1613	 0.02012 	   6.0806	 0.12544 	 190.5000	 0.00126 	 190.5000	 0.00120 	   0.9525	 0.10000 
	 191	  12.2251	 0.02029 	  12.2251	 0.02007 	   6.1125	 0.12576 	 191.5000	 0.00126 	 191.5000	 0.00120 	   0.9575	 0.09200 
	 192	  12.2889	 0.02025 	  12.2889	 0.02003 	   6.1445	 0.12607 	 192.5000	 0.00126 	 192.5000	 0.00120 	   0.9625	 0.10000 
	 193	  12.3528	 0.02020 	  12.3528	 0.01999 	   6.1764	 0.12636 	 193.5000	 0.00126 	 193.5000	 0.00120 	   0.9675	 0.09600 
	 194	  12.4166	 0.02016 	  12.4166	 0.01994 	   6.2083	 0.12664 	 194.5000	 0.00127 	 194.5000	 0.00120 	   0.9725	 0.12400 
	 195	  12.4805	 0.02012 	  12.4805	 0.01990 	   6.2402	 0.12690 	 195.5000	 0.00127 	 195.5000	 0.00120 	   0.9775	 0.07200 
	 196	  12.5443	 0.02008 	  12.5443	 0.01985 	   6.2721	 0.12714 	 196.5000	 0.00128 	 196.5000	 0.00120 	   0.9825	 0.08800 
	 197	  12.6081	 0.02004 	  12.6081	 0.01981 	   6.3041	 0.12737 	 197.5000	 0.00129 	 197.5000	 0.00120 	   0.9875	 0.10800 
	 198	  12.6720	 0.02000 	  12.6720	 0.01977 	   6.3360	 0.12759 	 198.5000	 0.00129 	 198.5000	 0.00120 	   0.9925	 0.05600 
	 199	  12.7358	 0.01996 	  12.7358	 0.01973 	   6.3679	 0.12779 	 199.5000	 0.00130 	 199.5000	 0.00120 	   0.9975	 0.10400 
	 200	  12.7996	 0.01992 	  12.7996	 0.01968 	   6.3998	 0.12797 	 200.5000	 0.00131 	 200.5000	 0.00121 	   1.0025	 0.10000 
	 201	  12.8635	 0.01988 	  12.8635	 0.01964 	   6.4317	 0.12814 	 201.5000	 0.00131 	 201.5000	 0.00121 	   1.0075	 0.09200 
	 202	  12.9273	 0.01984 	  12.9273	 0.01960 	   6.4637	 0.12830 	 202.5000	 0.00131 	 202.5000	 0.00122 	   1.0125	 0.09600 
	 203	  12.9912	 0.01980 	  12.9912	 0.01956 	   6.4956	 0.12844 	 203.5000	 0.00132 	 203.5000	 0.00123 	   1.0175	 0.08000 
	 204	  13.0550	 0.01976 	  13.0550	 0.01951 	   6.5275	 0.12856 	 204.5000	 0.00132 	 204.5000	 0.00124 	   1.0225	 0.05600 
	 205	  13.1188	 0.01972 	  13.1188	 0.01947 	   6.5594	 0.12867 	 205.5000	 0.00132 	 205.5000	 0.00126 	   1.0275	 0.05200 
	 206	  13.1827	 0.01968 	  13.1827	 0.01943 	   6.5913	 0.12877 	 206.5000	 0.00132 	 206.5000	 0.00127 	   1.0325	 0.09600 
	 207	  13.2465	 0.01964 	  13.2465	 0.01939 	   6.6233	 0.12885 	 207.5000	 0.00132 	 207.5000	 0.00128 	   1.0375	 0.08800 
	 208	  13.3104	 0.01960 	  13.3104	 0.01935 	   6.6552	 0.12892 	 208.5000	 0.00132 	 208.5000	 0.00128 	   1.0425	 0.08000 
	 209	  13.3742	 0.01956 	  13.3742	 0.01931 	   6.6871	 0.12897 	 209.5000	 0.00132 	 209.5000	 0.00128 	   1.0475	 0.05600 
	 210	  13.4380	 0.01952 	  13.4380	 0.01927 	   6.7190	 0.12901 	 210.5000	 0.00131 	 210.5000	 0.00128 	   1.0525	 0.09600 
	 211	  13.5019	 0.01948 	  13.5019	 0.01923 	   6.7509	 0.12903 	 211.5000	 0.00130 	 211.5000	 0.00128 	   1.0575	 0.08000 
	 212	  13.5657	 0.01944 	  13.5657	 0.01919 	   6.7829	 0.12904 	 212.5000	 0.00129 	 212.5000	 0.00127 	   1.0625	 0.08000 
	 213	  13.6295	 0.01941 	  13.6295	 0.01915 	   6.8148	 0.12904 	 213.5000	 0.00128 	 213.5000	 0.00127 	   1.0675	 0.06000 
	 214	  13.6934	 0.01937 	  13.6934	 0.01911 	   6.8467	 0.12903 	 214.5000	 0.00127 	 214.5000	 0.00126 	   1.0725	 0.08000 
	 215	  13.7572	 0.01933 	  13.7572	 0.01907 	   6.8786	 0.12900 	 215.5000	 0.00127 	 215.5000	 0.00125 	   1.0775	 0.07600 
	 216	  13.8211	 0.01929 	  13.8211	 0.01903 	   6.9105	 0.12895 	 216.5000	 0.00126 	 216.5000	 0.00124 	   1.0825	 0.06000 
	 217	  13.8849	 0.01926 	  13.8849	 0.01900 	   6.9425	 0.12890 	 217.5000	 0.00125 	 217.5000	 0.00123 	   1.0875	 0.05600 
	 218	  13.9487	 0.01922 	  13.9487	 0.01896 	   6.9744	 0.12883 	 218.5000	 0.00125 	 218.5000	 0.00123 	   1.0925	 0.06800 
	 219	  14.0126	 0.01918 	  14.0126	 0.01892 	   7.0063	 0.12874 	 219.5000	 0.00124 	 219.5000	 0.00122 	   1.0975	 0.05200 
	 220	  14.0764	 0.01915 	  14.0764	 0.01888 	   7.0382	 0.12865 	 220.5000	 0.00124 	 220.5000	 0.00122 	   1.1025	 0.06800 
	 221	  14.1403	 0.01911 	  14.1403	 0.01885 	   7.0701	 0.12854 	 221.5000	 0.00124 	 221.5000	 0.00121 	   1.1075	 0.05600 
	 222	  14.2041	 0.01908 	  14.2041	 0.01881 	   7.1020	 0.12842 	 222.5000	 0.00124 	 222.5000	 0.00121 	   1.1125	 0.06800 
	 223	  14.2679	 0.01904 	  14.2679	 0.01877 	   7.1340	 0.12828 	 223.5000	 0.00124 	 223.5000	 0.00120 	   1.1175	 0.03600 
	 224	  14.3318	 0.01901 	  14.3318	 0.01874 	   7.1659	 0.12814 	 224.5000	 0.00125 	 224.5000	 0.00120 	   1.1225	 0.05200 
	 225	  14.3956	 0.01897 	  14.3956	 0.01870 	   7.1978	 0.12798 	 225.5000	 0.00125 	 225.5000	 0.00119 	   1.1275	 0.06000 
	 226	  14.4595	 0.01894 	  14.4595	 0.01867 	   7.2297	 0.12781 	 226.5000	 0.00125 	 226.5000	 0.00119 	   1.1325	 0.07600 
	 227	  14.5233	 0.01890 	  14.5233	 0.01863 	   7.2616	 0.12763 	 227.5000	 0.00125 	 227.5000	 0.00118 	   1.1375	 0.05600 
	 228	  14.5871	 0.01887 	  14.5871	 0.01860 	   7.2936	 0.12743 	 228.5000	 0.00124 	 228.5000	 0.00117 	   1.1425	 0.02000 
	 229	  14.6510	 0.01884 	  14.6510	 0.01856 	   7.3255	 0.12722 	 229.5000	 0.00124 	 229.5000	 0.00117 	   1.1475	 0.04400 
	 230	  14.7148	 0.01880 	  14.7148	 0.01853 	   7.3574	 0.12700 	 230.5000	 0.00123 	 230.5000	 0.00116 	   1.1525	 0.07200 
	 231	  14.7786	 0.01877 	  14.7786	 0.01849 	   7.3893	 0.12677 	 231.5000	 0.00122 	 231.5000	 0.00115 	   1.1575	 0.05600 
	 232	  14.8425	 0.01874 	  14.8425	 0.01846 	   7.4212	 0.12653 	 232.5000	 0.00121 	 232.5000	 0.00115 	   1.1625	 0.05200 
	 233	  14.9063	 0.01870 	  14.9063	 0.01842 	   7.4532	 0.12628 	 233.5000	 0.00121 	 233.5000	 0.00115 	   1.1675	 0.05600 
	 234	  14.9702	 0.01867 	  14.9702	 0.01839 	   7.4851	 0.12601 	 234.5000	 0.00120 	 234.5000	 0.00115 	   1.1725	 0.04000 
	 235	  15.0340	 0.01864 	  15.0340	 0.01836 	   7.5170	 0.12574 	 235.5000	 0.00120 	 235.5000	 0.00115 	   1.1775	 0.07200 
	 236	  15.0978	 0.01861 	  15.0978	 0.01832 	   7.5489	 0.12545 	 236.5000	 0.00120 	 236.5000	 0.00115 	   1.1825	 0.08000 
	 237	  15.1617	 0.01858 	  15.1617	 0.01829 	   7.5808	 0.12515 	 237.5000	 0.00120 	 237.5000	 0.00115 	   1.1875	 0.05200 
	 238	  15.2255	 0.01855 	  15.2255	 0.01826 	   7.6128	 0.12485 	 238.5000	 0.00120 	 238.5000	 0.00115 	   1.1925	 0.03600 
	 239	  15.2894	 0.01852 	  15.2894	 0.01823 	   7.6447	 0.12453 	 239.5000	 0.00121 	 239.5000	 0.00115 	   1.1975	 0.04000 
	 240	  15.3532	 0.01849 	  15.3532	 0.01820 	   7.6766	 0.12420 	 240.5000	 0.00121 	 240.5000	 0.00115 	   1.2025	 0.04800 
	 241	  15.4170	 0.01846 	  15.4170	 0.01816 	   7.7085	 0.12386 	 241.5000	 0.00122 	 241.5000	 0.00115 	   1.2075	 0.04000 
	 242	  15.4809	 0.01843 	  15.4809	 0.01813 	   7.7404	 0.12351 	 242.5000	 0.00122 	 242.5000	 0.00116 	   1.2125	 0.05200 
	 243	  15.5447	 0.01840 	  15.5447	 0.01810 	   7.7724	 0.12315 	 243.5000	 0.00122 	 243.5000	 0.00116 	   1.2175	 0.06400 
	 244	  15.6085	 0.01837 	  15.6085	 0.01807 	   7.8043	 0.12278 	 244.5000	 0.00122 	 244.5000	 0.00116 	   1.2225	 0.03600 
	 245	  15.6724	 0.01834 	  15.6724	 0.01804 	   7.8362	 0.12240 	 245.5000	 0.00122 	 245.5000	 0.00116 	   1.2275	 0.04800 
	 246	  15.7362	 0.01831 	  15.7362	 0.01801 	   7.8681	 0.12201 	 246.5000	 0.00122 	 246.5000	 0.00116 	   1.2325	 0.04400 
	 247	  15.8001	 0.01828 	  15.8001	 0.01798 	   7.9000	 0.12161 	 247.5000	 0.00122 	 247.5000	 0.00116 	   1.2375	 0.04800 
	 248	  15.8639	 0.01825 	  15.8639	 0.01795 	   7.9320	 0.12120 	 248.5000	 0.00121 	 248.5000	 0.00116 	   1.2425	 0.07600 
	 249	  15.9277	 0.01823 	  15.9277	 0.01792 	   7.9639	 0.12079 	 249.5000	 0.00121 	 249.5000	 0.00115 	   1.2475	 0.03200 
	 250	  15.9916	 0.01820 	  15.9916	 0.01789 	   7.9958	 0.12036 	 250.5000	 0.00121 	 250.5000	 0.00115 	   1.2525	 0.03200 
	 251	  16.0554	 0.01817 	  16.0554	 0.01786 	   8.0277	 0.11992 	 251.5000	 0.00121 	 251.5000	 0.00115 	   1.2575	 0.04800 
	 252	  16.1193	 0.01814 	  16.1193	 0.01783 	   8.0596	 0.11948 	 252.5000	 0.00121 	 252.5000	 0.00114 	   1.2625	 0.05200 
	 253	  16.1831	 0.01812 	  16.1831	 0.01781 	   8.0915	 0.11903 	 253.5000	 0.00120 	 253.5000	 0.00114 	   1.2675	 0.04000 
	 254	  16.2469	 0.01809 	  16.2469	 0.01778 	   8.1235	 0.11857 	 254.5000	 0.00120 	 254.5000	 0.00114 	   1.2725	 0.03200 
	 255	  16.3108	 0.01807 	  16.3108	 0.01775 	   8.1554	 0.11810 	 255.5000	 0.00120 	 255.5000	 0.00113 	   1.2775	 0.04400 
	 256	  16.3746	 0.01804 	  16.3746	 0.01772 	   8.1873	 0.11762 	 256.5000	 0.00120 	 256.5000	 0.00113 	   1.2825	 0.06000 
	 257	  16.4384	 0.01801 	  16.4384	 0.01769 	   8.2192	 0.11714 	 257.5000	 0.00119 	 257.5000	 0.00112 	   1.2875	 0.04800 
	 258	  16.5023	 0.01799 	  16.5023	 0.01767 	   8.2511	 0.11664 	 258.5000	 0.00119 	 258.5000	 0.00112 	   1.2925	 0.02800 
	 259	  16.5661	 0.01796 	  16.5661	 0.01764 	   8.2831	 0.11614 	 259.5000	 0.00119 	 259.5000	 0.00111 	   1.2975	 0.02800 
	 260	  16.6300	 0.01794 	  16.6300	 0.01761 	   8.3150	 0.11564 	 260.5000	 0.00119 	 260.5000	 0.00111 	   1.3025	 0.04000 
	 261	  16.6938	 0.01791 	  16.6938	 0.01759 	   8.3469	 0.11512 	 261.5000	 0.00119 	 261.5000	 0.00110 	   1.3075	 0.05600 
	 262	  16.7576	 0.01789 	  16.7576	 0.01756 	   8.3788	 0.11460 	 262.5000	 0.00119 	 262.5000	 0.00110 	   1.3125	 0.05200 
	 263	  16.8215	 0.01786 	  16.8215	 0.01754 	   8.4107	 0.11407 	 263.5000	 0.00118 	 263.5000	 0.00110 	   1.3175	 0.02400 
	 264	  16.8853	 0.01784 	  16.8853	 0.01751 	   8.4427	 0.11354 	 264.5000	 0.00118 	 264.5000	 0.00109 	   1.3225	 0.03200 
	 265	  16.9492	 0.01782 	  16.9492	 0.01748 	   8.4746	 0.11299 	 265.5000	 0.00118 	 265.5000	 0.00109 	   1.3275	 0.02400 
	 266	  17.0130	 0.01779 	  17.0130	 0.01746 	   8.5065	 0.11245 	 266.5000	 0.00118 	 266.5000	 0.00110 	   1.3325	 0.02800 
	 267	  17.0768	 0.01777 	  17.0768	 0.01743 	   8.5384	 0.11189 	 267.5000	 0.00118 	 267.5000	 0.00110 	   1.3375	 0.02000 
	 268	  17.1407	 0.01775 	  17.1407	 0.01741 	   8.5703	 0.11133 	 268.5000	 0.00118 	 268.5000	 0.00110 	   1.3425	 0.04800 
	 269	  17.2045	 0.01772 	  17.2045	 0.01738 	   8.6023	 0.11076 	 269.5000	 0.00118 	 269.5000	 0.00111 	   1.3475	 0.03200 
	 270	  17.2684	 0.01770 	  17.2684	 0.01736 	   8.6342	 0.11019 	 270.5000	 0.00118 	 270.5000	 0.00112 	   1.3525	 0.02800 
	 271	  17.3322	 0.01768 	  17.3322	 0.01734 	   8.6661	 0.10961 	 271.5000	 0.00119 	 271.5000	 0.00113 	   1.3575	 0.02000 
	 272	  17.3960	 0.01765 	  17.3960	 0.01731 	   8.6980	 0.10903 	 272.5000	 0.00119 	 272.5000	 0.00113 	   1.3625	 0.02800 
	 273	  17.4599	 0.01763 	  17.4599	 0.01729 	   8.7299	 0.10844 	 273.5000	 0.00119 	 273.5000	 0.00114 	   1.3675	 0.02800 
	 274	  17.5237	 0.01761 	  17.5237	 0.01727 	   8.7619	 0.10785 	 274.5000	 0.00119 	 274.5000	 0.00115 	   1.3725	 0.03600 
	 275	  17.5875	 0.01759 	  17.5875	 0.01724 	   8.7938	 0.10725 	 275.5000	 0.00119 	 275.5000	 0.00115 	   1.3775	 0.04800 
	 276	  17.6514	 0.01757 	  17.6514	 0.01722 	   8.8257	 0.10665 	 276.5000	 0.00120 	 276.5000	 0.00116 	   1.3825	 0.01200 
	 277	  17.7152	 0.01755 	  17.7152	 0.01720 	   8.8576	 0.10604 	 277.5000	 0.00120 	 277.5000	 0.00116 	   1.3875	 0.02800 
	 278	  17.7791	 0.01752 	  17.7791	 0.01717 	   8.8895	 0.10543 	 278.5000	 0.00121 	 278.5000	 0.00116 	   1.3925	 0.04000 
	 279	  17.8429	 0.01750 	  17.8429	 0.01715 	   8.9214	 0.10481 	 279.5000	 0.00121 	 279.5000	 0.00116 	   1.3975	 0.04000 
	 280	  17.9067	 0.01748 	  17.9067	 0.01713 	   8.9534	 0.10419 	 280.5000	 0.00122 	 280.5000	 0.00116 	   1.4025	 0.02400 
	 281	  17.9706	 0.01746 	  17.9706	 0.01711 	   8.9853	 0.10357 	 281.5000	 0.00122 	 281.5000	 0.00116 	   1.4075	 0.04800 
	 282	  18.0344	 0.01744 	  18.0344	 0.01709 	   9.0172	 0.10294 	 282.5000	 0.00122 	 282.5000	 0.00115 	   1.4125	 0.03200 
	 283	  18.0983	 0.01742 	  18.0983	 0.01707 	   9.0491	 0.10231 	 283.5000	 0.00122 	 283.5000	 0.00115 	   1.4175	 0.02800 
	 284	  18.1621	 0.01740 	  18.1621	 0.01704 	   9.0810	 0.10167 	 284.5000	 0.00122 	 284.5000	 0.00114 	   1.4225	 0.03200 
	 285	  18.2259	 0.01738 	  18.2259	 0.01702 	   9.1130	 0.10104 	 285.5000	 0.00122 	 285.5000	 0.00114 	   1.4275	 0.02400 
	 286	  18.2898	 0.01736 	  18.2898	 0.01700 	   9.1449	 0.10040 	 286.5000	 0.00122 	 286.5000	 0.00113 	   1.4325	 0.02400 
	 287	  18.3536	 0.01734 	  18.3536	 0.01698 	   9.1768	 0.09975 	 287.5000	 0.00122 	 287.5000	 0.00112 	   1.4375	 0.04400 
	 288	  18.4174	 0.01732 	  18.4174	 0.01696 	   9.2087	 0.09911 	 288.5000	 0.00121 	 288.5000	 0.00111 	   1.4425	 0.02400 
	 289	  18.4813	 0.01730 	  18.4813	 0.01694 	   9.2406	 0.09846 	 289.5000	 0.00121 	 289.5000	 0.00110 	   1.4475	 0.01600 
	 290	  18.5451	 0.01728 	  18.5451	 0.01692 	   9.2726	 0.09781 	 290.5000	 0.00121 	 290.5000	 0.00109 	   1.4525	 0.04400 
	 291	  18.6090	 0.01726 	  18.6090	 0.01690 	   9.3045	 0.09715 	 291.5000	 0.00121 	 291.5000	 0.00108 	   1.4575	 0.03200 
	 292	  18.6728	 0.01724 	  18.6728	 0.01688 	   9.3364	 0.09650 	 292.5000	 0.00121 	 292.5000	 0.00108 	   1.4625	 0.02000 
	 293	  18.7366	 0.01722 	  18.7366	 0.01686 	   9.3683	 0.09584 	 293.5000	 0.00121 	 293.5000	 0.00107 	   1.4675	 0.02000 
	 294	  18.8005	 0.01720 	  18.8005	 0.01684 	   9.4002	 0.09518 	 294.5000	 0.00121 	 294.5000	 0.00106 	   1.4725	 0.03200 
	 295	  18.8643	 0.01719 	  18.8643	 0.01682 	   9.4322	 0.09452 	 295.5000	 0.00121 	 295.5000	 0.00106 	   1.4775	 0.02400 
	 296	  18.9282	 0.01717 	  18.9282	 0.01680 	   9.4641	 0.09386 	 296.5000	 0.00121 	 296.5000	 0.00105 	   1.4825	 0.02800 
	 297	  18.9920	 0.01715 	  18.9920	 0.01679 	   9.4960	 0.09319 	 297.5000	 0.00121 	 297.5000	 0.00105 	   1.4875	 0.02000 
	 298	  19.0558	 0.01713 	  19.0558	 0.01677 	   9.5279	 0.09253 	 298.5000	 0.00121 	 298.5000	 0.00105 	   1.4925	 0.03600 
	 299	  19.1197	 0.01711 	  19.1197	 0.01675 	   9.5598	 0.09186 	 299.5000	 0.00121 	 299.5000	 0.00104 	   1.4975	 0.02800 
	 300	  19.1835	 0.01709 	  19.1835	 0.01673 	   9.5918	 0.09119 	 300.5000	 0.00120 	 300.5000	 0.00104 	   1.5025	 0.02800 
	 301	  19.2473	 0.01708 	  19.2473	 0.01671 	   9.6237	 0.09053 	 301.5000	 0.00120 	 301.5000	 0.00104 	   1.5075	 0.01600 
	 302	  19.3112	 0.01706 	  19.3112	 0.01669 	   9.6556	 0.08986 	 302.5000	 0.00120 	 302.5000	 0.00104 	   1.5125	 0.03600 
	 303	  19.3750	 0.01704 	  19.3750	 0.01668 	   9.6875	 0.08919 	 303.5000	 0.00119 	 303.5000	 0.00104 	   1.5175	 0.03600 
	 304	  19.4389	 0.01702 	  19.4389	 0.01666 	   9.7194	 0.08852 	 304.5000	 0.00119 	 304.5000	 0.00104 	   1.5225	 0.02800 
	 305	  19.5027	 0.01701 	  19.5027	 0.01664 	   9.7514	 0.08785 	 305.5000	 0.00119 	 305.5000	 0.00104 	   1.5275	 0.02800 
	 306	  19.5665	 0.01699 	  19.5665	 0.01662 	   9.7833	 0.08718 	 306.5000	 0.00118 	 306.5000	 0.00104 	   1.5325	 0.02400 
	 307	  19.6304	 0.01697 	  19.6304	 0.01661 	   9.8152	 0.08651 	 307.5000	 0.00118 	 307.5000	 0.00104 	   1.5375	 0.04400 
	 308	  19.6942	 0.01695 	  19.6942	 0.01659 	   9.8471	 0.08585 	 308.5000	 0.00118 	 308.5000	 0.00105 	   1.5425	 0.03600 
	 309	  19.7581	 0.01694 	  19.7581	 0.01657 	   9.8790	 0.08518 	 309.5000	 0.00118 	 309.5000	 0.00105 	   1.5475	 0.02000 
	 310	  19.8219	 0.01692 	  19.8219	 0.01656 	   9.9109	 0.08451 	 310.5000	 0.00118 	 310.5000	 0.00105 	   1.5525	 0.02400 
	 311	  19.8857	 0.01690 	  19.8857	 0.01654 	   9.9429	 0.08384 	 311.5000	 0.00117 	 311.5000	 0.00105 	   1.5575	 0.02400 
	 312	  19.9496	 0.01689 	  19.9496	 0.01652 	   9.9748	 0.08317 	 312.5000	 0.00117 	 312.5000	 0.00105 	   1.5625	 0.02000 
	 313	  20.0134	 0.01687 	  20.0134	 0.01651 	  10.0067	 0.08251 	 313.5000	 0.00117 	 313.5000	 0.00105 	   1.5675	 0.02000 
	 314	  20.0773	 0.01685 	  20.0773	 0.01649 	  10.0386	 0.08184 	 314.5000	 0.00117 	 314.5000	 0.00105 	   1.5725	 0.04000 
	 315	  20.1411	 0.01684 	  20.1411	 0.01648 	  10.0705	 0.08118 	 315.5000	 0.00117 	 315.5000	 0.00105 	   1.5775	 0.02000 
	 316	  20.2049	 0.01682 	  20.2049	 0.01646 	  10.1025	 0.08051 	 316.5000	 0.00116 	 316.5000	 0.00105 	   1.5825	 0.04400 
	 317	  20.2688	 0.01680 	  20.2688	 0.01644 	  10.1344	 0.07985 	 317.5000	 0.00116 	 317.5000	 0.00105 	   1.5875	 0.03600 
	 318	  20.3326	 0.01679 	  20.3326	 0.01643 	  10.1663	 0.07919 	 318.5000	 0.00115 	 318.5000	 0.00106 	   1.5925	 0.02000 
	 319	  20.3964	 0.01677 	  20.3964	 0.01641 	  10.1982	 0.07853 	 319.5000	 0.00115 	 319.5000	 0.00106 	   1.5975	 0.02000 
	 320	  20.4603	 0.01675 	  20.4603	 0.01640 	  10.2301	 0.07787 	 320.5000	 0.00114 	 320.5000	 0.00106 	   1.6025	 0.02000 
	 321	  20.5241	 0.01674 	  20.5241	 0.01638 	  10.2621	 0.07721 	 321.5000	 0.00114 	 321.5000	 0.00106 	   1.6075	 0.02000 
	 322	  20.5880	 0.01672 	  20.5880	 0.01637 	  10.2940	 0.07656 	 322.5000	 0.00113 	 322.5000	 0.00106 	   1.6125	 0.02000 
	 323	  20.6518	 0.01671 	  20.6518	 0.01635 	  10.3259	 0.07591 	 323.5000	 0.00113 	 323.5000	 0.00106 	   1.6175	 0.02000 
	 324	  20.7156	 0.01669 	  20.7156	 0.01634 	  10.3578	 0.07526 	 324.5000	 0.00113 	 324.5000	 0.00106 	   1.6225	 0.01600 
	 325	  20.7795	 0.01667 	  20.7795	 0.01632 	  10.3897	 0.07461 	 325.5000	 0.00112 	 325.5000	 0.00106 	   1.6275	 0.02400 
	 326	  20.8433	 0.01666 	  20.8433	 0.01631 	  10.4217	 0.07396 	 326.5000	 0.00112 	 326.5000	 0.00106 	   1.6325	 0.02800 
	 327	  20.9072	 0.01664 	  20.9072	 0.01630 	  10.4536	 0.07331 	 327.5000	 0.00112 	 327.5000	 0.00105 	   1.6375	 0.02400 
	 328	  20.9710	 0.01663 	  20.9710	 0.01628 	  10.4855	 0.07267 	 328.5000	 0.00112 	 328.5000	 0.00105 	   1.6425	 0.03200 
	 329	  21.0348	 0.01661 	  21.0348	 0.01627 	  10.5174	 0.07203 	 329.5000	 0.00111 	 329.5000	 0.00105 	   1.6475	 0.01600 
	 330	  21.0987	 0.01660 	  21.0987	 0.01625 	  10.5493	 0.07139 	 330.5000	 0.00111 	 330.5000	 0.00104 	   1.6525	 0.02400 
	 331	  21.1625	 0.01658 	  21.1625	 0.01624 	  10.5813	 0.07075 	 331.5000	 0.00111 	 331.5000	 0.00104 	   1.6575	 0.01200 
	 332	  21.2263	 0.01657 	  21.2263	 0.01623 	  10.6132	 0.07012 	 332.5000	 0.00111 	 332.5000	 0.00103 	   1.6625	 0.01600 
	 333	  21.2902	 0.01655 	  21.2902	 0.01621 	  10.6451	 0.06949 	 333.5000	 0.00111 	 333.5000	 0.00103 	   1.6675	 0.05600 
	 334	  21.3540	 0.01654 	  21.3540	 0.01620 	  10.6770	 0.06886 	 334.5000	 0.00111 	 334.5000	 0.00103 	   1.6725	 0.02800 
	 335	  21.4179	 0.01652 	  21.4179	 0.01619 	  10.7089	 0.06823 	 335.5000	 0.00111 	 335.5000	 0.00103 	   1.6775	 0.00800 
	 336	  21.4817	 0.01651 	  21.4817	 0.01617 	  10.7409	 0.06761 	 336.5000	 0.00111 	 336.5000	 0.00102 	   1.6825	 0.02000 
	 337	  21.5455	 0.01649 	  21.5455	 0.01616 	  10.7728	 0.06699 	 337.5000	 0.00111 	 337.5000	 0.00102 	   1.6875	 0.04400 
	 338	  21.6094	 0.01648 	  21.6094	 0.01615 	  10.8047	 0.06637 	 338.5000	 0.00111 	 338.5000	 0.00102 	   1.6925	 0.04800 
	 339	  21.6732	 0.01646 	  21.6732	 0.01613 	  10.8366	 0.06576 	 339.5000	 0.00111 	 339.5000	 0.00102 	   1.6975	 0.03600 
	 340	  21.7371	 0.01645 	  21.7371	 0.01612 	  10.8685	 0.06515 	 340.5000	 0.00111 	 340.5000	 0.00102 	   1.7025	 0.00400 
	 341	  21.8009	 0.01643 	  21.8009	 0.01611 	  10.9004	 0.06454 	 341.5000	 0.00111 	 341.5000	 0.00103 	   1.7075	 0.02400 
	 342	  21.8647	 0.01642 	  21.8647	 0.01610 	  10.9324	 0.06393 	 342.5000	 0.00111 	 342.5000	 0.00103 	   1.7125	 0.01600 
	 343	  21.9286	 0.01640 	  21.9286	 0.01608 	  10.9643	 0.06333 	 343.5000	 0.00111 	 343.5000	 0.00103 	   1.7175	 0.03600 
	 344	  21.9924	 0.01639 	  21.9924	 0.01607 	  10.9962	 0.06273 	 344.5000	 0.00111 	 344.5000	 0.00103 	   1.7225	 0.02400 
	 345	  22.0562	 0.01638 	  22.0562	 0.01606 	  11.0281	 0.06213 	 345.5000	 0.00111 	 345.5000	 0.00103 	   1.7275	 0.03200 
	 346	  22.1201	 0.01636 	  22.1201	 0.01605 	  11.0600	 0.06154 	 346.5000	 0.00111 	 346.5000	 0.00103 	   1.7325	 0.00400 
	 347	  22.1839	 0.01635 	  22.1839	 0.01603 	  11.0920	 0.06095 	 347.5000	 0.00111 	 347.5000	 0.00103 	   1.7375	 0.02000 
	 348	  22.2478	 0.01633 	  22.2478	 0.01602 	  11.1239	 0.06036 	 348.5000	 0.00112 	 348.5000	 0.00103 	   1.7425	 0.00400 
	 349	  22.3116	 0.01632 	  22.3116	 0.01601 	  11.1558	 0.05978 	 349.5000	 0.00112 	 349.5000	 0.00103 	   1.7475	 0.02800 
	 350	  22.3754	 0.01631 	  22.3754	 0.01600 	  11.1877	 0.05920 	 350.5000	 0.00112 	 350.5000	 0.00103 	   1.7525	 0.02400 
	 351	  22.4393	 0.01629 	  22.4393	 0.01599 	  11.2196	 0.05862 	 351.5000	 0.00112 	 351.5000	 0.00103 	   1.7575	 0.02000 
	 352	  22.5031	 0.01628 	  22.5031	 0.01598 	  11.2516	 0.05805 	 352.5000	 0.00112 	 352.5000	 0.00103 	   1.7625	 0.00400 
	 353	  22.5670	 0.01626 	  22.5670	 0.01596 	  11.2835	 0.05748 	 353.5000	 0.00112 	 353.5000	 0.00103 	   1.7675	 0.01200 
	 354	  22.6308	 0.01625 	  22.6308	 0.01595 	  11.3154	 0.05691 	 354.5000	 0.00113 	 354.5000	 0.00103 	   1.7725	 0.01200 
	 355	  22.6946	 0.01624 	  22.6946	 0.01594 	  11.3473	 0.05635 	 355.5000	 0.00113 	 355.5000	 0.00103 	   1.7775	 0.03200 
	 356	  22.7585	 0.01622 	  22.7585	 0.01593 	  11.3792	 0.05579 	 356.5000	 0.00113 	 356.5000	 0.00102 	   1.7825	 0.02000 
	 357	  22.8223	 0.01621 	  22.8223	 0.01592 	  11.4112	 0.05524 	 357.5000	 0.00113 	 357.5000	 0.00102 	   1.7875	 0.01600 
	 358	  22.8862	 0.01620 	  22.8862	 0.01591 	  11.4431	 0.05468 	 358.5000	 0.00112 	 358.5000	 0.00102 	   1.7925	 0.02400 
	 359	  22.9500	 0.01618 	  22.9500	 0.01590 	  11.4750	 0.05414 	 359.5000	 0.00112 	 359.5000	 0.00102 	   1.7975	 0.04000 
	 360	  23.0138	 0.01617 	  23.0138	 0.01589 	  11.5069	 0.05359 	 360.5000	 0.00112 	 360.5000	 0.00102 	   1.8025	 0.02000 
	 361	  23.0777	 0.01616 	  23.0777	 0.01587 	  11.5388	 0.05305 	 361.5000	 0.00111 	 361.5000	 0.00102 	   1.8075	 0.02000 
	 362	  23.1415	 0.01614 	  23.1415	 0.01586 	  11.5708	 0.05251 	 362.5000	 0.00111 	 362.5000	 0.00102 	   1.8125	 0.02000 
	 363	  23.2053	 0.01613 	  23.2053	 0.01585 	  11.6027	 0.05198 	 363.5000	 0.00111 	 363.5000	 0.00102 	   1.8175	 0.01600 
	 364	  23.2692	 0.01612 	  23.2692	 0.01584 	  11.6346	 0.05145 	 364.5000	 0.00110 	 364.5000	 0.00102 	   1.8225	 0.03600 
	 365	  23.3330	 0.01610 	  23.3330	 0.01583 	  11.6665	 0.05092 	 365.5000	 0.00110 	 365.5000	 0.00103 	   1.8275	 0.01600 
	 366	  23.3969	 0.01609 	  23.3969	 0.01582 	  11.6984	 0.05040 	 366.5000	 0.00109 	 366.5000	 0.00103 	   1.8325	 0.02000 
	 367	  23.4607	 0.01608 	  23.4607	 0.01581 	  11.7303	 0.04988 	 367.5000	 0.00109 	 367.5000	 0.00103 	   1.8375	 0.01600 
	 368	  23.5245	 0.01607 	  23.5245	 0.01580 	  11.7623	 0.04937 	 368.5000	 0.00108 	 368.5000	 0.00103 	   1.8425	 0.00400 
	 369	  23.5884	 0.01605 	  23.5884	 0.01579 	  11.7942	 0.04886 	 369.5000	 0.00108 	 369.5000	 0.00103 	   1.8475	 0.02000 
	 370	  23.6522	 0.01604 	  23.6522	 0.01578 	  11.8261	 0.04835 	 370.5000	 0.00108 	 370.5000	 0.00104 	   1.8525	 0.02400 
	 371	  23.7161	 0.01603 	  23.7161	 0.01577 	  11.8580	 0.04784 	 371.5000	 0.00108 	 371.5000	 0.00104 	   1.8575	 0.02800 
	 372	  23.7799	 0.01602 	  23.7799	 0.01576 	  11.8899	 0.04734 	 372.5000	 0.00108 	 372.5000	 0.00104 	   1.8625	 0.01600 
	 373	  23.8437	 0.01600 	  23.8437	 0.01575 	  11.9219	 0.04685 	 373.5000	 0.00108 	 373.5000	 0.00104 	   1.8675	 0.02800 
	 374	  23.9076	 0.01599 	  23.9076	 0.01574 	  11.9538	 0.04636 	 374.5000	 0.00109 	 374.5000	 0.00104 	   1.8725	 0.02400 
	 375	  23.9714	 0.01598 	  23.9714	 0.01573 	  11.9857	 0.04587 	 375.5000	 0.00109 	 375.5000	 0.00104 	   1.8775	 0.04400 
	 376	  24.0352	 0.01597 	  24.0352	 0.01572 	  12.0176	 0.04538 	 376.5000	 0.00109 	 376.5000	 0.00104 	   1.8825	 0.01600 
	 377	  24.0991	 0.01595 	  24.0991	 0.01571 	  12.0495	 0.04490 	 377.5000	 0.00110 	 377.5000	 0.00104 	   1.8875	 0.03600 
	 378	  24.1629	 0.01594 	  24.1629	 0.01570 	  12.0815	 0.04442 	 378.5000	 0.00110 	 378.5000	 0.00104 	   1.8925	 0.02400 
	 379	  24.2268	 0.01593 	  24.2268	 0.01569 	  12.1134	 0.04395 	 379.5000	 0.00110 	 379.5000	 0.00104 	   1.8975	 0.01200 
	 380	  24.2906	 0.01592 	  24.2906	 0.01568 	  12.1453	 0.04348 	 380.5000	 0.00111 	 380.5000	 0.00104 	   1.9025	 0.01600 
	 381	  24.3544	 0.01590 	  24.3544	 0.01567 	  12.1772	 0.04302 	 381.5000	 0.00111 	 381.5000	 0.00104 	   1.9075	 0.01200 
	 382	  24.4183	 0.01589 	  24.4183	 0.01566 	  12.2091	 0.04255 	 382.5000	 0.00111 	 382.5000	 0.00104 	   1.9125	 0.00800 
	 383	  24.4821	 0.01588 	  24.4821	 0.01565 	  12.2411	 0.04210 	 383.5000	 0.00111 	 383.5000	 0.00103 	   1.9175	 0.01600 
	 384	  24.5460	 0.01587 	  24.5460	 0.01564 	  12.2730	 0.04164 	 384.5000	 0.00111 	 384.5000	 0.00103 	   1.9225	 0.01600 
	 385	  24.6098	 0.01586 	  24.6098	 0.01564 	  12.3049	 0.04119 	 385.5000	 0.00111 	 385.5000	 0.00103 	   1.9275	 0.02400 
	 386	  24.6736	 0.01585 	  24.6736	 0.01563 	  12.3368	 0.04074 	 386.5000	 0.00111 	 386.5000	 0.00103 	   1.9325	 0.01200 
	 387	  24.7375	 0.01583 	  24.7375	 0.01562 	  12.3687	 0.04030 	 387.5000	 0.00111 	 387.5000	 0.00102 	   1.9375	 0.02000 
	 388	  24.8013	 0.01582 	  24.8013	 0.01561 	  12.4007	 0.03986 	 388.5000	 0.00111 	 388.5000	 0.00102 	   1.9425	 0.01600 
	 389	  24.8651	 0.01581 	  24.8651	 0.01560 	  12.4326	 0.03943 	 389.5000	 0.00110 	 389.5000	 0.00102 	   1.9475	 0.01200 
	 390	  24.9290	 0.01580 	  24.9290	 0.01559 	  12.4645	 0.03900 	 390.5000	 0.00110 	 390.5000	 0.00102 	   1.9525	 0.02000 
	 391	  24.9928	 0.01579 	  24.9928	 0.01558 	  12.4964	 0.03857 	 391.5000	 0.00110 	 391.5000	 0.00102 	   1.9575	 0.00000 
	 392	  25.0567	 0.01578 	  25.0567	 0.01557 	  12.5283	 0.03814 	 392.5000	 0.00109 	 392.5000	 0.00102 	   1.9625	 0.03200 
	 393	  25.1205	 0.01576 	  25.1205	 0.01556 	  12.5603	 0.03772 	 393.5000	 0.00109 	 393.5000	 0.00101 	   1.9675	 0.01200 
	 394	  25.1843	 0.01575 	  25.1843	 0.01556 	  12.5922	 0.03731 	 394.5000	 0.00109 	 394.5000	 0.00101 	   1.9725	 0.02800 
	 395	  25.2482	 0.01574 	  25.2482	 0.01555 	  12.6241	 0.03689 	 395.5000	 0.00109 	 395.5000	 0.00101 	   1.9775	 0.02400 
	 396	  25.3120	 0.01573 	  25.3120	 0.01554 	  12.6560	 0.03648 	 396.5000	 0.00109 	 396.5000	 0.00101 	   1.9825	 0.00800 
	 397	  25.3759	 0.01572 	  25.3759	 0.01553 	  12.6879	 0.03608 	 397.5000	 0.00109 	 397.5000	 0.00101 	   1.9875	 0.02400 
	 398	  25.4397	 0.01571 	  25.4397	 0.01552 	  12.7198	 0.03568 	 398.5000	 0.00109 	 398.5000	 0.00101 	   1.9925	 0.02800 
	 399	  25.5035	 0.01570 	  25.5035	 0.01551 	  12.7518	 0.03528 	 399.5000	 0.00109 	 399.5000	 0.00101 	   1.9975	 0.02400 
	 400	  25.5674	 0.01569 	  25.5674	 0.01550 	  12.7837	 0.03488 	 400.5000	 0.00109 	 400.5000	 0.00101 	   2.0025	 0.02000 
	 401	  25.6312	 0.01568 	  25.6312	 0.01550 	  12.8156	 0.03449 	 401.5000	 0.00109 	 401.5000	 0.00101 	   2.0075	 0.02000 
	 402	  25.6951	 0.01566 	  25.6951	 0.01549 	  12.8475	 0.03410 	 402.5000	 0.00109 	 402.5000	 0.00101 	   2.0125	 0.01200 
	 403	  25.7589	 0.01565 	  25.7589	 0.01548 	  12.8794	 0.03372 	 403.5000	 0.00109 	 403.5000	 0.00101 	   2.0175	 0.02400 
	 404	  25.8227	 0.01564 	  25.8227	 0.01547 	  12.9114	 0.03334 	 404.5000	 0.00109 	 404.5000	 0.00101 	   2.0225	 0.02800 
	 405	  25.8866	 0.01563 	  25.8866	 0.01546 	  12.9433	 0.03296 	 405.5000	 0.00109 	 405.5000	 0.00101 	   2.0275	 0.01200 
	 406	  25.9504	 0.01562 	  25.9504	 0.01545 	  12.9752	 0.03259 	 406.5000	 0.00109 	 406.5000	 0.00101 	   2.0325	 0.02800 
	 407	  26.0142	 0.01561 	  26.0142	 0.01545 	  13.0071	 0.03222 	 407.5000	 0.00109 	 407.5000	 0.00101 	   2.0375	 0.00000 
	 408	  26.0781	 0.01560 	  26.0781	 0.01544 	  13.0390	 0.03185 	 408.5000	 0.00109 	 408.5000	 0.00101 	   2.0425	 0.02400 
	 409	  26.1419	 0.01559 	  26.1419	 0.01543 	  13.0710	 0.03149 	 409.5000	 0.00109 	 409.5000	 0.00101 	   2.0475	 0.02000 
	 410	  26.2058	 0.01558 	  26.2058	 0.01542 	  13.1029	 0.03113 	 410.5000	 0.00109 	 410.5000	 0.00101 	   2.0525	 0.02400 
	 411	  26.2696	 0.01557 	  26.2696	 0.01542 	  13.1348	 0.03078 	 411.5000	 0.00109 	 411.5000	 0.00101 	   2.0575	 0.00400 
	 412	  26.3334	 0.01556 	  26.3334	 0.01541 	  13.1667	 0.03042 	 412.5000	 0.00109 	 412.5000	 0.00101 	   2.0625	 0.01200 
	 413	  26.3973	 0.01555 	  26.3973	 0.01540 	  13.1986	 0.03008 	 413.5000	 0.00109 	 413.5000	 0.00101 	   2.0675	 0.02000 
	 414	  26.4611	 0.01554 	  26.4611	 0.01539 	  13.2306	 0.02973 	 414.5000	 0.00109 	 414.5000	 0.00101 	   2.0725	 0.01200 
	 415	  26.5250	 0.01553 	  26.5250	 0.01538 	  13.2625	 0.02939 	 415.5000	 0.00109 	 415.5000	 0.00101 	   2.0775	 0.00800 
	 416	  26.5888	 0.01552 	  26.5888	 0.01538 	  13.2944	 0.02905 	 416.5000	 0.00108 	 416.5000	 0.00100 	   2.0825	 0.00400 
	 417	  26.6526	 0.01551 	  26.6526	 0.01537 	  13.3263	 0.02871 	 417.5000	 0.00108 	 417.5000	 0.00100 	   2.0875	 0.00800 
	 418	  26.7165	 0.01550 	  26.7165	 0.01536 	  13.3582	 0.02838 	 418.5000	 0.00108 	 418.5000	 0.00100 	   2.0925	 0.00800 
	 419	  26.7803	 0.01549 	  26.7803	 0.01535 	  13.3902	 0.02805 	 419.5000	 0.00108 	 419.5000	 0.00100 	   2.0975	 0.03200 
	 420	  26.8441	 0.01548 	  26.8441	 0.01535 	  13.4221	 0.02773 	 420.5000	 0.00108 	 420.5000	 0.00100 	   2.1025	 0.00400 
	 421	  26.9080	 0.01547 	  26.9080	 0.01534 	  13.4540	 0.02741 	 421.5000	 0.00108 	 421.5000	 0.00100 	   2.1075	 0.02000 
	 422	  26.9718	 0.01546 	  26.9718	 0.01533 	  13.4859	 0.02709 	 422.5000	 0.00107 	 422.5000	 0.00100 	   2.1125	 0.02800 
	 423	  27.0357	 0.01545 	  27.0357	 0.01532 	  13.5178	 0.02677 	 423.5000	 0.00107 	 423.5000	 0.00100 	   2.1175	 0.02000 
	 424	  27.0995	 0.01544 	  27.0995	 0.01532 	  13.5498	 0.02646 	 424.5000	 0.00107 	 424.5000	 0.00100 	   2.1225	 0.00400 
	 425	  27.1633	 0.01543 	  27.1633	 0.01531 	  13.5817	 0.02615 	 425.5000	 0.00107 	 425.5000	 0.00100 	   2.1275	 0.03200 
	 426	  27.2272	 0.01542 	  27.2272	 0.01530 	  13.6136	 0.02584 	 426.5000	 0.00107 	 426.5000	 0.00100 	   2.1325	 0.02000 
	 427	  27.2910	 0.01541 	  27.2910	 0.01530 	  13.6455	 0.02554 	 427.5000	 0.00107 	 427.5000	 0.00099 	   2.1375	 0.02800 
	 428	  27.3549	 0.01540 	  27.3549	 0.01529 	  13.6774	 0.02524 	 428.5000	 0.00106 	 428.5000	 0.00099 	   2.1425	 0.01200 
	 429	  27.4187	 0.01539 	  27.4187	 0.01528 	  13.7093	 0.02495 	 429.5000	 0.00106 	 429.5000	 0.00099 	   2.1475	 0.01600 
	 430	  27.4825	 0.01538 	  27.4825	 0.01527 	  13.7413	 0.02465 	 430.5000	 0.00106 	 430.5000	 0.00099 	   2.1525	 0.02400 
	 431	  27.5464	 0.01537 	  27.5464	 0.01527 	  13.7732	 0.02436 	 431.5000	 0.00106 	 431.5000	 0.00099 	   2.1575	 0.02400 
	 432	  27.6102	 0.01536 	  27.6102	 0.01526 	  13.8051	 0.02408 	 432.5000	 0.00106 	 432.5000	 0.00099 	   2.1625	 0.00800 
	 433	  27.6740	 0.01535 	  27.6740	 0.01525 	  13.8370	 0.02379 	 433.5000	 0.00106 	 433.5000	 0.00099 	   2.1675	 0.01200 
	 434	  27.7379	 0.01534 	  27.7379	 0.01525 	  13.8689	 0.02351 	 434.5000	 0.00105 	 434.5000	 0.00099 	   2.1725	 0.02800 
	 435	  27.8017	 0.01533 	  27.8017	 0.01524 	  13.9009	 0.02323 	 435.5000	 0.00105 	 435.5000	 0.00099 	   2.1775	 0.00800 
	 436	  27.8656	 0.01532 	  27.8656	 0.01523 	  13.9328	 0.02296 	 436.5000	 0.00105 	 436.5000	 0.00099 	   2.1825	 0.01600 
	 437	  27.9294	 0.01531 	  27.9294	 0.01523 	  13.9647	 0.02268 	 437.5000	 0.00105 	 437.5000	 0.00099 	   2.1875	 0.00400 
	 438	  27.9932	 0.01530 	  27.9932	 0.01522 	  13.9966	 0.02241 	 438.5000	 0.00104 	 438.5000	 0.00099 	   2.1925	 0.02800 
	 439	  28.0571	 0.01529 	  28.0571	 0.01521 	  14.0285	 0.02215 	 439.5000	 0.00104 	 439.5000	 0.00099 	   2.1975	 0.03200 
	 440	  28.1209	 0.01528 	  28.1209	 0.01521 	  14.0605	 0.02188 	 440.5000	 0.00104 	 440.5000	 0.00099 	   2.2025	 0.01200 
	 441	  28.1848	 0.01528 	  28.1848	 0.01520 	  14.0924	 0.02162 	 441.5000	 0.00104 	 441.5000	 0.00099 	   2.2075	 0.01600 
	 442	  28.2486	 0.01527 	  28.2486	 0.01519 	  14.1243	 0.02137 	 442.5000	 0.00104 	 442.5000	 0.00099 	   2.2125	 0.01200 
	 443	  28.3124	 0.01526 	  28.3124	 0.01519 	  14.1562	 0.02111 	 443.5000	 0.00103 	 443.5000	 0.00099 	   2.2175	 0.02000 
	 444	  28.3763	 0.01525 	  28.3763	 0.01518 	  14.1881	 0.02086 	 444.5000	 0.00103 	 444.5000	 0.00098 	   2.2225	 0.00800 
	 445	  28.4401	 0.01524 	  28.4401	 0.01517 	  14.2201	 0.02061 	 445.5000	 0.00103 	 445.5000	 0.00098 	   2.2275	 0.03200 
	 446	  28.5040	 0.01523 	  28.5040	 0.01517 	  14.2520	 0.02036 	 446.5000	 0.00103 	 446.5000	 0.00098 	   2.2325	 0.01600 
	 447	  28.5678	 0.01522 	  28.5678	 0.01516 	  14.2839	 0.02012 	 447.5000	 0.00104 	 447.5000	 0.00098 	   2.2375	 0.00000 
	 448	  28.6316	 0.01521 	  28.6316	 0.01515 	  14.3158	 0.01988 	 448.5000	 0.00104 	 448.5000	 0.00098 	   2.2425	 0.01200 
	 449	  28.6955	 0.01520 	  28.6955	 0.01515 	  14.3477	 0.01964 	 449.5000	 0.00104 	 449.5000	 0.00098 	   2.2475	 0.01200 
	 450	  28.7593	 0.01520 	  28.7593	 0.01514 	  14.3797	 0.01940 	 450.5000	 0.00104 	 450.5000	 0.00098 	   2.2525	 0.01600 
	 451	  28.8231	 0.01519 	  28.8231	 0.01513 	  14.4116	 0.01917 	 451.5000	 0.00104 	 451.5000	 0.00098 	   2.2575	 0.01600 
	 452	  28.8870	 0.01518 	  28.8870	 0.01513 	  14.4435	 0.01894 	 452.5000	 0.00105 	 452.5000	 0.00098 	   2.2625	 0.01200 
	 453	  28.9508	 0.01517 	  28.9508	 0.01512 	  14.4754	 0.01871 	 453.5000	 0.00105 	 453.5000	 0.00098 	   2.2675	 0.02000 
	 454	  29.0147	 0.01516 	  29.0147	 0.01512 	  14.5073	 0.01849 	 454.5000	 0.00105 	 454.5000	 0.00098 	   2.2725	 0.02400 
	 455	  29.0785	 0.01515 	  29.0785	 0.01511 	  14.5392	 0.01826 	 455.5000	 0.00105 	 455.5000	 0.00099 	   2.2775	 0.01200 
	 456	  29.1423	 0.01514 	  29.1423	 0.01510 	  14.5712	 0.01804 	 456.5000	 0.00105 	 456.5000	 0.00099 	   2.2825	 0.02400 
	 457	  29.2062	 0.01514 	  29.2062	 0.01510 	  14.6031	 0.01782 	 457.5000	 0.00106 	 457.5000	 0.00099 	   2.2875	 0.01200 
	 458	  29.2700	 0.01513 	  29.2700	 0.01509 	  14.6350	 0.01761 	 458.5000	 0.00106 	 458.5000	 0.00099 	   2.2925	 0.03600 
	 459	  29.3339	 0.01512 	  29.3339	 0.01509 	  14.6669	 0.01740 	 459.5000	 0.00106 	 459.5000	 0.00100 	   2.2975	 0.02000 
	 460	  29.3977	 0.01511 	  29.3977	 0.01508 	  14.6988	 0.01719 	 460.5000	 0.00106 	 460.5000	 0.00100 	   2.3025	 0.01200 
	 461	  29.4615	 0.01510 	  29.4615	 0.01507 	  14.7308	 0.01698 	 461.5000	 0.00107 	 461.5000	 0.00100 	   2.3075	 0.01200 
	 462	  29.5254	 0.01509 	  29.5254	 0.01507 	  14.7627	 0.01677 	 462.5000	 0.00107 	 462.5000	 0.00100 	   2.3125	 0.01200 
	 463	  29.5892	 0.01509 	  29.5892	 0.01506 	  14.7946	 0.01657 	 463.5000	 0.00107 	 463.5000	 0.00101 	   2.3175	 0.00400 
	 464	  29.6530	 0.01508 	  29.6530	 0.01506 	  14.8265	 0.01637 	 464.5000	 0.00107 	 464.5000	 0.00101 	   2.3225	 0.00800 
	 465	  29.7169	 0.01507 	  29.7169	 0.01505 	  14.8584	 0.01617 	 465.5000	 0.00107 	 465.5000	 0.00101 	   2.3275	 0.00800 
	 466	  29.7807	 0.01506 	  29.7807	 0.01504 	  14.8904	 0.01597 	 466.5000	 0.00107 	 466.5000	 0.00101 	   2.3325	 0.01600 
	 467	  29.8446	 0.01505 	  29.8446	 0.01504 	  14.9223	 0.01578 	 467.5000	 0.00107 	 467.5000	 0.00102 	   2.3375	 0.00800 
	 468	  29.9084	 0.01504 	  29.9084	 0.01503 	  14.9542	 0.01559 	 468.5000	 0.00107 	 468.5000	 0.00102 	   2.3425	 0.02400 
	 469	  29.9722	 0.01504 	  29.9722	 0.01503 	  14.9861	 0.01540 	 469.5000	 0.00107 	 469.5000	 0.00102 	   2.3475	 0.02800 
	 470	  30.0361	 0.01503 	  30.0361	 0.01502 	  15.0180	 0.01521 	 470.5000	 0.00107 	 470.5000	 0.00102 	   2.3525	 0.01200 
	 471	  30.0999	 0.01502 	  30.0999	 0.01502 	  15.0500	 0.01503 	 471.5000	 0.00106 	 471.5000	 0.00103 	   2.3575	 0.02000 
	 472	  30.1638	 0.01501 	  30.1638	 0.01501 	  15.0819	 0.01484 	 472.5000	 0.00106 	 472.5000	 0.00103 	   2.3625	 0.02400 
	 473	  30.2276	 0.01501 	  30.2276	 0.01500 	  15.1138	 0.01466 	 473.5000	 0.00106 	 473.5000	 0.00103 	   2.3675	 0.00400 
	 474	  30.2914	 0.01500 	  30.2914	 0.01500 	  15.1457	 0.01448 	 474.5000	 0.00105 	 474.5000	 0.00103 	   2.3725	 0.02400 
	 475	  30.3553	 0.01499 	  30.3553	 0.01499 	  15.1776	 0.01431 	 475.5000	 0.00105 	 475.5000	 0.00103 	   2.3775	 0.01200 
	 476	  30.4191	 0.01498 	  30.4191	 0.01499 	  15.2096	 0.01413 	 476.5000	 0.00105 	 476.5000	 0.00103 	   2.3825	 0.00800 
	 477	  30.4829	 0.01497 	  30.4829	 0.01498 	  15.2415	 0.01396 	 477.5000	 0.00104 	 477.5000	 0.00103 	   2.3875	 0.02000 
	 478	  30.5468	 0.01497 	  30.5468	 0.01498 	  15.2734	 0.01379 	 478.5000	 0.00104 	 478.5000	 0.00103 	   2.3925	 0.01600 
	 479	  30.6106	 0.01496 	  30.6106	 0.01497 	  15.3053	 0.01362 	 479.5000	 0.00103 	 479.5000	 0.00103 	   2.3975	 0.02400 
	 480	  30.6745	 0.01495 	  30.6745	 0.01497 	  15.3372	 0.01346 	 480.5000	 0.00103 	 480.5000	 0.00102 	   2.4025	 0.00400 
	 481	  30.7383	 0.01494 	  30.7383	 0.01496 	  15.3692	 0.01329 	 481.5000	 0.00103 	 481.5000	 0.00102 	   2.4075	 0.01200 
	 482	  30.8021	 0.01494 	  30.8021	 0.01495 	  15.4011	 0.01313 	 482.5000	 0.00102 	 482.5000	 0.00102 	   2.4125	 0.00800 
	 483	  30.8660	 0.01493 	  30.8660	 0.01495 	  15.4330	 0.01297 	 483.5000	 0.00102 	 483.5000	 0.00102 	   2.4175	 0.01600 
	 484	  30.9298	 0.01492 	  30.9298	 0.01494 	  15.4649	 0.01281 	 484.5000	 0.00102 	 484.5000	 0.00102 	   2.4225	 0.02000 
	 485	  30.9937	 0.01491 	  30.9937	 0.01494 	  15.4968	 0.01265 	 485.5000	 0.00102 	 485.5000	 0.00102 	   2.4275	 0.00800 
	 486	  31.0575	 0.01491 	  31.0575	 0.01493 	  15.5287	 0.01250 	 486.5000	 0.00102 	 486.5000	 0.00102 	   2.4325	 0.01200 
	 487	  31.1213	 0.01490 	  31.1213	 0.01493 	  15.5607	 0.01235 	 487.5000	 0.00102 	 487.5000	 0.00101 	   2.4375	 0.02000 
	 488	  31.1852	 0.01489 	  31.1852	 0.01492 	  15.5926	 0.01220 	 488.5000	 0.00102 	 488.5000	 0.00101 	   2.4425	 0.02000 
	 489	  31.2490	 0.01488 	  31.2490	 0.01492 	  15.6245	 0.01205 	 489.5000	 0.00101 	 489.5000	 0.00101 	   2.4475	 0.02400 
	 490	  31.3129	 0.01488 	  31.3129	 0.01491 	  15.6564	 0.01190 	 490.5000	 0.00101 	 490.5000	 0.00101 	   2.4525	 0.04000 
	 491	  31.3767	 0.01487 	  31.3767	 0.01491 	  15.6883	 0.01176 	 491.5000	 0.00101 	 491.5000	 0.00101 	   2.4575	 0.02000 
	 492	  31.4405	 0.01486 	  31.4405	 0.01490 	  15.7203	 0.01161 	 492.5000	 0.00101 	 492.5000	 0.00101 	   2.4625	 0.01600 
	 493	  31.5044	 0.01486 	  31.5044	 0.01490 	  15.7522	 0.01147 	 493.5000	 0.00101 	 493.5000	 0.00100 	   2.4675	 0.00400 
	 494	  31.5682	 0.01485 	  31.5682	 0.01489 	  15.7841	 0.01133 	 494.5000	 0.00101 	 494.5000	 0.00100 	   2.4725	 0.02400 
	 495	  31.6320	 0.01484 	  31.6320	 0.01489 	  15.8160	 0.01119 	 495.5000	 0.00100 	 495.5000	 0.00100 	   2.4775	 0.00800 
	 496	  31.6959	 0.01483 	  31.6959	 0.01488 	  15.8479	 0.01106 	 496.5000	 0.00100 	 496.5000	 0.00100 	   2.4825	 0.00000 
	 497	  31.7597	 0.01483 	  31.7597	 0.01488 	  15.8799	 0.01092 	 497.5000	 0.00100 	 497.5000	 0.00100 	   2.4875	 0.02000 
	 498	  31.8236	 0.01482 	  31.8236	 0.01487 	  15.9118	 0.01079 	 498.5000	 0.00099 	 498.5000	 0.00100 	   2.4925	 0.01600 
	 499	  31.8874	 0.01481 	  31.8874	 0.01487 	  15.9437	 0.01066 	 499.5000	 0.00099 	 499.5000	 0.00100 	   2.4975	 0.00400 
	 500	  31.9512	 0.01481 	  31.9512	 0.01486 	  15.9756	 0.01053 	 500.5000	 0.00099 	 500.5000	 0.00100 	   2.5025	 0.01600 
	 501	  32.0151	 0.01480 	  32.0151	 0.01486 	  16.0075	 0.01040 	 501.5000	 0.00098 	 501.5000	 0.00100 	   2.5075	 0.01200 
	 502	  32.0789	 0.01479 	  32.0789	 0.01485 	  16.0395	 0.01027 	 502.5000	 0.00098 	 502.5000	 0.00100 	   2.5125	 0.01200 
	 503	  32.1428	 0.01478 	  32.1428	 0.01485 	  16.0714	 0.01015 	 503.5000	 0.00097 	 503.5000	 0.00099 	   2.5175	 0.00400 
	 504	  32.2066	 0.01478 	  32.2066	 0.01484 	  16.1033	 0.01002 	 504.5000	 0.00097 	 504.5000	 0.00099 	   2.5225	 0.02000 
	 505	  32.2704	 0.01477 	  32.2704	 0.01484 	  16.1352	 0.00990 	 505.5000	 0.00096 	 505.5000	 0.00099 	   2.5275	 0.02400 
	 506	  32.3343	 0.01476 	  32.3343	 0.01483 	  16.1671	 0.00978 	 506.5000	 0.00096 	 506.5000	 0.00099 	   2.5325	 0.01200 
	 507	  32.3981	 0.01476 	  32.3981	 0.01483 	  16.1991	 0.00966 	 507.5000	 0.00095 	 507.5000	 0.00099 	   2.5375	 0.01600 
	 508	  32.4619	 0.01475 	  32.4619	 0.01482 	  16.2310	 0.00955 	 508.5000	 0.00094 	 508.5000	 0.00099 	   2.5425	 0.01600 
	 509	  32.5258	 0.01474 	  32.5258	 0.01482 	  16.2629	 0.00943 	 509.5000	 0.00094 	 509.5000	 0.00099 	   2.5475	 0.00800 
	 510	  32.5896	 0.01474 	  32.5896	 0.01481 	  16.2948	 0.00932 	 510.5000	 0.00093 	 510.5000	 0.00099 	   2.5525	 0.02400 
	 511	  32.6535	 0.01473 	  32.6535	 0.01481 	  16.3267	 0.00920 	 511.5000	 0.00093 	 511.5000	 0.00099 	   2.5575	 0.00800 
	 512	  32.7173	 0.01472 	  32.7173	 0.01480 	  16.3587	 0.00909 	 512.5000	 0.00092 	 512.5000	 0.00099 	   2.5625	 0.00800 
	 513	  32.7811	 0.01472 	  32.7811	 0.01480 	  16.3906	 0.00898 	 513.5000	 0.00092 	 513.5000	 0.00099 	   2.5675	 0.01600 
	 514	  32.8450	 0.01471 	  32.8450	 0.01479 	  16.4225	 0.00887 	 514.5000	 0.00092 	 514.5000	 0.00099 	   2.5725	 0.02400 
	 515	  32.9088	 0.01470 	  32.9088	 0.01479 	  16.4544	 0.00877 	 515.5000	 0.00091 	 515.5000	 0.00099 	   2.5775	 0.01200 
	 516	  32.9727	 0.01470 	  32.9727	 0.01479 	  16.4863	 0.00866 	 516.5000	 0.00091 	 516.5000	 0.00099 	   2.5825	 0.00800 
	 517	  33.0365	 0.01469 	  33.0365	 0.01478 	  16.5182	 0.00855 	 517.5000	 0.00091 	 517.5000	 0.00099 	   2.5875	 0.00800 
	 518	  33.1003	 0.01469 	  33.1003	 0.01478 	  16.5502	 0.00845 	 518.5000	 0.00091 	 518.5000	 0.00099 	   2.5925	 0.00400 
	 519	  33.1642	 0.01468 	  33.1642	 0.01477 	  16.5821	 0.00835 	 519.5000	 0.00090 	 519.5000	 0.00099 	   2.5975	 0.03600 
	 520	  33.2280	 0.01467 	  33.2280	 0.01477 	  16.6140	 0.00825 	 520.5000	 0.00090 	 520.5000	 0.00099 	   2.6025	 0.02000 
	 521	  33.2918	 0.01467 	  33.2918	 0.01476 	  16.6459	 0.00815 	 521.5000	 0.00090 	 521.5000	 0.00099 	   2.6075	 0.01600 
	 522	  33.3557	 0.01466 	  33.3557	 0.01476 	  16.6778	 0.00805 	 522.5000	 0.00090 	 522.5000	 0.00099 	   2.6125	 0.00400 
	 523	  33.4195	 0.01465 	  33.4195	 0.01475 	  16.7098	 0.00795 	 523.5000	 0.00090 	 523.5000	 0.00099 	   2.6175	 0.00800 
	 524	  33.4834	 0.01465 	  33.4834	 0.01475 	  16.7417	 0.00786 	 524.5000	 0.00090 	 524.5000	 0.00098 	   2.6225	 0.02000 
	 525	  33.5472	 0.01464 	  33.5472	 0.01475 	  16.7736	 0.00776 	 525.5000	 0.00090 	 525.5000	 0.00098 	   2.6275	 0.01200 
	 526	  33.6110	 0.01463 	  33.6110	 0.01474 	  16.8055	 0.00767 	 526.5000	 0.00090 	 526.5000	 0.00098 	   2.6325	 0.00400 
	 527	  33.6749	 0.01463 	  33.6749	 0.01474 	  16.8374	 0.00758 	 527.5000	 0.00090 	 527.5000	 0.00098 	   2.6375	 0.00800 
	 528	  33.7387	 0.01462 	  33.7387	 0.01473 	  16.8694	 0.00749 	 528.5000	 0.00090 	 528.5000	 0.00098 	   2.6425	 0.00800 
	 529	  33.8026	 0.01462 	  33.8026	 0.01473 	  16.9013	 0.00740 	 529.5000	 0.00090 	 529.5000	 0.00097 	   2.6475	 0.02400 
	 530	  33.8664	 0.01461 	  33.8664	 0.01472 	  16.9332	 0.00731 	 530.5000	 0.00090 	 530.5000	 0.00097 	   2.6525	 0.01200 
	 531	  33.9302	 0.01460 	  33.9302	 0.01472 	  16.9651	 0.00722 	 531.5000	 0.00090 	 531.5000	 0.00097 	   2.6575	 0.01600 
	 532	  33.9941	 0.01460 	  33.9941	 0.01472 	  16.9970	 0.00714 	 532.5000	 0.00090 	 532.5000	 0.00096 	   2.6625	 0.01600 
	 533	  34.0579	 0.01459 	  34.0579	 0.01471 	  17.0290	 0.00705 	 533.5000	 0.00090 	 533.5000	 0.00096 	   2.6675	 0.02400 
	 534	  34.1218	 0.01459 	  34.1218	 0.01471 	  17.0609	 0.00697 	 534.5000	 0.00090 	 534.5000	 0.00095 	   2.6725	 0.01600 
	 535	  34.1856	 0.01458 	  34.1856	 0.01470 	  17.0928	 0.00689 	 535.5000	 0.00090 	 535.5000	 0.00095 	   2.6775	 0.02000 
	 536	  34.2494	 0.01457 	  34.2494	 0.01470 	  17.1247	 0.00680 	 536.5000	 0.00090 	 536.5000	 0.00094 	   2.6825	 0.01200 
	 537	  34.3133	 0.01457 	  34.3133	 0.01469 	  17.1566	 0.00672 	 537.5000	 0.00090 	 537.5000	 0.00094 	   2.6875	 0.02000 
	 538	  34.3771	 0.01456 	  34.3771	 0.01469 	  17.1886	 0.00664 	 538.5000	 0.00089 	 538.5000	 0.00094 	   2.6925	 0.02000 
	 539	  34.4409	 0.01456 	  34.4409	 0.01469 	  17.2205	 0.00657 	 539.5000	 0.00089 	 539.5000	 0.00093 	   2.6975	 0.00400 
	 540	  34.5048	 0.01455 	  34.5048	 0.01468 	  17.2524	 0.00649 	 540.5000	 0.00089 	 540.5000	 0.00093 	   2.7025	 0.01200 
	 541	  34.5686	 0.01454 	  34.5686	 0.01468 	  17.2843	 0.00641 	 541.5000	 0.00088 	 541.5000	 0.00093 	   2.7075	 0.00800 
	 542	  34.6325	 0.01454 	  34.6325	 0.01467 	  17.3162	 0.00634 	 542.5000	 0.00088 	 542.5000	 0.00093 	   2.7125	 0.00400 
	 543	  34.6963	 0.01453 	  34.6963	 0.01467 	  17.3481	 0.00626 	 543.5000	 0.00088 	 543.5000	 0.00092 	   2.7175	 0.00800 
	 544	  34.7601	 0.01453 	  34.7601	 0.01467 	  17.3801	 0.00619 	 544.5000	 0.00087 	 544.5000	 0.00092 	   2.7225	 0.00800 
	 545	  34.8240	 0.01452 	  34.8240	 0.01466 	  17.4120	 0.00611 	 545.5000	 0.00087 	 545.5000	 0.00092 	   2.7275	 0.01200 
	 546	  34.8878	 0.01451 	  34.8878	 0.01466 	  17.4439	 0.00604 	 546.5000	 0.00087 	 546.5000	 0.00092 	   2.7325	 0.00800 
	 547	  34.9517	 0.01451 	  34.9517	 0.01465 	  17.4758	 0.00597 	 547.5000	 0.00086 	 547.5000	 0.00092 	   2.7375	 0.00400 
	 548	  35.0155	 0.01450 	  35.0155	 0.01465 	  17.5077	 0.00590 	 548.5000	 0.00086 	 548.5000	 0.00092 	   2.7425	 0.00800 
	 549	  35.0793	 0.01450 	  35.0793	 0.01465 	  17.5397	 0.00583 	 549.5000	 0.00086 	 549.5000	 0.00092 	   2.7475	 0.00400 
	 550	  35.1432	 0.01449 	  35.1432	 0.01464 	  17.5716	 0.00577 	 550.5000	 0.00085 	 550.5000	 0.00092 	   2.7525	 0.00800 
	 551	  35.2070	 0.01449 	  35.2070	 0.01464 	  17.6035	 0.00570 	 551.5000	 0.00085 	 551.5000	 0.00092 	   2.7575	 0.00400 
	 552	  35.2708	 0.01448 	  35.2708	 0.01463 	  17.6354	 0.00563 	 552.5000	 0.00085 	 552.5000	 0.00092 	   2.7625	 0.00800 
	 553	  35.3347	 0.01448 	  35.3347	 0.01463 	  17.6673	 0.00557 	 553.5000	 0.00085 	 553.5000	 0.00092 	   2.7675	 0.02000 
	 554	  35.3985	 0.01447 	  35.3985	 0.01463 	  17.6993	 0.00550 	 554.5000	 0.00085 	 554.5000	 0.00092 	   2.7725	 0.01600 
	 555	  35.4624	 0.01446 	  35.4624	 0.01462 	  17.7312	 0.00544 	 555.5000	 0.00085 	 555.5000	 0.00092 	   2.7775	 0.01600 
	 556	  35.5262	 0.01446 	  35.5262	 0.01462 	  17.7631	 0.00538 	 556.5000	 0.00084 	 556.5000	 0.00092 	   2.7825	 0.01200 
	 557	  35.5900	 0.01445 	  35.5900	 0.01461 	  17.7950	 0.00531 	 557.5000	 0.00084 	 557.5000	 0.00091 	   2.7875	 0.00000 
	 558	  35.6539	 0.01445 	  35.6539	 0.01461 	  17.8269	 0.00525 	 558.5000	 0.00084 	 558.5000	 0.00091 	   2.7925	 0.02000 
	 559	  35.7177	 0.01444 	  35.7177	 0.01461 	  17.8589	 0.00519 	 559.5000	 0.00084 	 559.5000	 0.00091 	   2.7975	 0.00800 
	 560	  35.7816	 0.01444 	  35.7816	 0.01460 	  17.8908	 0.00513 	 560.5000	 0.00084 	 560.5000	 0.00091 	   2.8025	 0.00800 
	 561	  35.8454	 0.01443 	  35.8454	 0.01460 	  17.9227	 0.00507 	 561.5000	 0.00084 	 561.5000	 0.00091 	   2.8075	 0.01600 
	 562	  35.9092	 0.01443 	  35.9092	 0.01460 	  17.9546	 0.00501 	 562.5000	 0.00084 	 562.5000	 0.00091 	   2.8125	 0.00800 
	 563	  35.9731	 0.01442 	  35.9731	 0.01459 	  17.9865	 0.00496 	 563.5000	 0.00084 	 563.5000	 0.00090 	   2.8175	 0.01600 
	 564	  36.0369	 0.01442 	  36.0369	 0.01459 	  18.0185	 0.00490 	 564.5000	 0.00084 	 564.5000	 0.00090 	   2.8225	 0.02400 
	 565	  36.1007	 0.01441 	  36.1007	 0.01458 	  18.0504	 0.00485 	 565.5000	 0.00084 	 565.5000	 0.00090 	   2.8275	 0.00400 
	 566	  36.1646	 0.01440 	  36.1646	 0.01458 	  18.0823	 0.00479 	 566.5000	 0.00083 	 566.5000	 0.00090 	   2.8325	 0.01200 
	 567	  36.2284	 0.01440 	  36.2284	 0.01458 	  18.1142	 0.00474 	 567.5000	 0.00083 	 567.5000	 0.00090 	   2.8375	 0.00800 
	 568	  36.2923	 0.01439 	  36.2923	 0.01457 	  18.1461	 0.00468 	 568.5000	 0.00083 	 568.5000	 0.00090 	   2.8425	 0.02000 
	 569	  36.3561	 0.01439 	  36.3561	 0.01457 	  18.1781	 0.00463 	 569.5000	 0.00083 	 569.5000	 0.00090 	   2.8475	 0.01200 
	 570	  36.4199	 0.01438 	  36.4199	 0.01457 	  18.2100	 0.00458 	 570.5000	 0.00083 	 570.5000	 0.00089 	   2.8525	 0.00800 
	 571	  36.4838	 0.01438 	  36.4838	 0.01456 	  18.2419	 0.00453 	 571.5000	 0.00083 	 571.5000	 0.00089 	   2.8575	 0.01600 
	 572	  36.5476	 0.01437 	  36.5476	 0.01456 	  18.2738	 0.00447 	 572.5000	 0.00083 	 572.5000	 0.00089 	   2.8625	 0.00800 
	 573	  36.6115	 0.01437 	  36.6115	 0.01456 	  18.3057	 0.00442 	 573.5000	 0.00083 	 573.5000	 0.00089 	   2.8675	 0.00800 
	 574	  36.6753	 0.01436 	  36.6753	 0.01455 	  18.3376	 0.00437 	 574.5000	 0.00083 	 574.5000	 0.00089 	   2.8725	 0.00800 
	 575	  36.7391	 0.01436 	  36.7391	 0.01455 	  18.3696	 0.00433 	 575.5000	 0.00083 	 575.5000	 0.00089 	   2.8775	 0.00800 
	 576	  36.8030	 0.01435 	  36.8030	 0.01455 	  18.4015	 0.00428 	 576.5000	 0.00083 	 576.5000	 0.00089 	   2.8825	 0.00800 
	 577	  36.8668	 0.01435 	  36.8668	 0.01454 	  18.4334	 0.00423 	 577.5000	 0.00083 	 577.5000	 0.00089 	   2.8875	 0.01600 
	 578	  36.9307	 0.01434 	  36.9307	 0.01454 	  18.4653	 0.00418 	 578.5000	 0.00083 	 578.5000	 0.00089 	   2.8925	 0.01600 
	 579	  36.9945	 0.01434 	  36.9945	 0.01454 	  18.4972	 0.00414 	 579.5000	 0.00083 	 579.5000	 0.00089 	   2.8975	 0.01200 
	 580	  37.0583	 0.01433 	  37.0583	 0.01453 	  18.5292	 0.00409 	 580.5000	 0.00083 	 580.5000	 0.00089 	   2.9025	 0.01200 
	 581	  37.1222	 0.01433 	  37.1222	 0.01453 	  18.5611	 0.00405 	 581.5000	 0.00083 	 581.5000	 0.00089 	   2.9075	 0.00800 
	 582	  37.1860	 0.01432 	  37.1860	 0.01452 	  18.5930	 0.00400 	 582.5000	 0.00083 	 582.5000	 0.00089 	   2.9125	 0.02000 
	 583	  37.2498	 0.01432 	  37.2498	 0.01452 	  18.6249	 0.00396 	 583.5000	 0.00083 	 583.5000	 0.00089 	   2.9175	 0.00800 
	 584	  37.3137	 0.01431 	  37.3137	 0.01452 	  18.6568	 0.00391 	 584.5000	 0.00082 	 584.5000	 0.00089 	   2.9225	 0.00800 
	 585	  37.3775	 0.01431 	  37.3775	 0.01451 	  18.6888	 0.00387 	 585.5000	 0.00082 	 585.5000	 0.00089 	   2.9275	 0.01600 
	 586	  37.4414	 0.01430 	  37.4414	 0.01451 	  18.7207	 0.00383 	 586.5000	 0.00082 	 586.5000	 0.00089 	   2.9325	 0.00800 
	 587	  37.5052	 0.01430 	  37.5052	 0.01451 	  18.7526	 0.00379 	 587.5000	 0.00082 	 587.5000	 0.00089 	   2.9375	 0.00400 
	 588	  37.5690	 0.01429 	  37.5690	 0.01450 	  18.7845	 0.00375 	 588.5000	 0.00082 	 588.5000	 0.00089 	   2.9425	 0.01600 
	 589	  37.6329	 0.01429 	  37.6329	 0.01450 	  18.8164	 0.00371 	 589.5000	 0.00082 	 589.5000	 0.00089 	   2.9475	 0.02400 
	 590	  37.6967	 0.01428 	  37.6967	 0.01450 	  18.8484	 0.00367 	 590.5000	 0.00082 	 590.5000	 0.00090 	   2.9525	 0.00000 
	 591	  37.7606	 0.01428 	  37.7606	 0.01449 	  18.8803	 0.00363 	 591.5000	 0.00081 	 591.5000	 0.00090 	   2.9575	 0.01600 
	 592	  37.8244	 0.01427 	  37.8244	 0.01449 	  18.9122	 0.00359 	 592.5000	 0.00081 	 592.5000	 0.00090 	   2.9625	 0.02400 
	 593	  37.8882	 0.01427 	  37.8882	 0.01449 	  18.9441	 0.00355 	 593.5000	 0.00081 	 593.5000	 0.00090 	   2.9675	 0.00800 
	 594	  37.9521	 0.01426 	  37.9521	 0.01448 	  18.9760	 0.00351 	 594.5000	 0.00081 	 594.5000	 0.00090 	   2.9725	 0.00800 
	 595	  38.0159	 0.01426 	  38.0159	 0.01448 	  19.0080	 0.00347 	 595.5000	 0.00081 	 595.5000	 0.00090 	   2.9775	 0.01200 
	 596	  38.0797	 0.01426 	  38.0797	 0.01448 	  19.0399	 0.00344 	 596.5000	 0.00081 	 596.5000	 0.00090 	   2.9825	 0.01600 
	 597	  38.1436	 0.01425 	  38.1436	 0.01448 	  19.0718	 0.00340 	 597.5000	 0.00081 	 597.5000	 0.00090 	   2.9875	 0.01600 
	 598	  38.2074	 0.01425 	  38.2074	 0.01447 	  19.1037	 0.00336 	 598.5000	 0.00080 	 598.5000	 0.00090 	   2.9925	 0.00800 
	 599	  38.2713	 0.01424 	  38.2713	 0.01447 	  19.1356	 0.00333 	 599.5000	 0.00080 	 599.5000	 0.00090 	   2.9975	 0.01600 
	 600	  38.3351	 0.01424 	  38.3351	 0.01447 	  19.1676	 0.00329 	 600.5000	 0.00080 	 600.5000	 0.00090 	   3.0025	 0.01600 
	 601	  38.3989	 0.01423 	  38.3989	 0.01446 	  19.1995	 0.00326 	 601.5000	 0.00080 	 601.5000	 0.00090 	   3.0075	 0.00400 
	 602	  38.4628	 0.01423 	  38.4628	 0.01446 	  19.2314	 0.00322 	 602.5000	 0.00080 	 602.5000	 0.00090 	   3.0125	 0.01600 
	 603	  38.5266	 0.01422 	  38.5266	 0.01446 	  19.2633	 0.00319 	 603.5000	 0.00079 	 603.5000	 0.00089 	   3.0175	 0.00400 
	 604	  38.5905	 0.01422 	  38.5905	 0.01445 	  19.2952	 0.00316 	 604.5000	 0.00079 	 604.5000	 0.00089 	   3.0225	 0.00800 
	 605	  38.6543	 0.01421 	  38.6543	 0.01445 	  19.3271	 0.00312 	 605.5000	 0.00079 	 605.5000	 0.00089 	   3.0275	 0.01200 
	 606	  38.7181	 0.01421 	  38.7181	 0.01445 	  19.3591	 0.00309 	 606.5000	 0.00079 	 606.5000	 0.00089 	   3.0325	 0.02400 
	 607	  38.7820	 0.01420 	  38.7820	 0.01444 	  19.3910	 0.00306 	 607.5000	 0.00078 	 607.5000	 0.00089 	   3.0375	 0.00800 
	 608	  38.8458	 0.01420 	  38.8458	 0.01444 	  19.4229	 0.00303 	 608.5000	 0.00078 	 608.5000	 0.00089 	   3.0425	 0.01200 
	 609	  38.9096	 0.01420 	  38.9096	 0.01444 	  19.4548	 0.00300 	 609.5000	 0.00078 	 609.5000	 0.00089 	   3.0475	 0.00000 
	 610	  38.9735	 0.01419 	  38.9735	 0.01443 	  19.4867	 0.00297 	 610.5000	 0.00077 	 610.5000	 0.00089 	   3.0525	 0.02000 
	 611	  39.0373	 0.01419 	  39.0373	 0.01443 	  19.5187	 0.00294 	 611.5000	 0.00077 	 611.5000	 0.00089 	   3.0575	 0.02000 
	 612	  39.1012	 0.01418 	  39.1012	 0.01443 	  19.5506	 0.00291 	 612.5000	 0.00077 	 612.5000	 0.00089 	   3.0625	 0.00800 
	 613	  39.1650	 0.01418 	  39.1650	 0.01443 	  19.5825	 0.00288 	 613.5000	 0.00077 	 613.5000	 0.00089 	   3.0675	 0.00400 
	 614	  39.2288	 0.01417 	  39.2288	 0.01442 	  19.6144	 0.00285 	 614.5000	 0.00077 	 614.5000	 0.00089 	   3.0725	 0.01600 
	 615	  39.2927	 0.01417 	  39.2927	 0.01442 	  19.6463	 0.00282 	 615.5000	 0.00077 	 615.5000	 0.00089 	   3.0775	 0.00800 
	 616	  39.3565	 0.01416 	  39.3565	 0.01442 	  19.6783	 0.00279 	 616.5000	 0.00077 	 616.5000	 0.00089 	   3.0825	 0.02000 
	 617	  39.4204	 0.01416 	  39.4204	 0.01441 	  19.7102	 0.00276 	 617.5000	 0.00076 	 617.5000	 0.00089 	   3.0875	 0.02400 
	 618	  39.4842	 0.01416 	  39.4842	 0.01441 	  19.7421	 0.00273 	 618.5000	 0.00076 	 618.5000	 0.00089 	   3.0925	 0.00400 
	 619	  39.5480	 0.01415 	  39.5480	 0.01441 	  19.7740	 0.00271 	 619.5000	 0.00076 	 619.5000	 0.00089 	   3.0975	 0.01200 
	 620	  39.6119	 0.01415 	  39.6119	 0.01441 	  19.8059	 0.00268 	 620.5000	 0.00076 	 620.5000	 0.00089 	   3.1025	 0.00400 
	 621	  39.6757	 0.01414 	  39.6757	 0.01440 	  19.8379	 0.00265 	 621.5000	 0.00077 	 621.5000	 0.00089 	   3.1075	 0.01200 
	 622	  39.7396	 0.01414 	  39.7396	 0.01440 	  19.8698	 0.00263 	 622.5000	 0.00077 	 622.5000	 0.00089 	   3.1125	 0.01200 
	 623	  39.8034	 0.01413 	  39.8034	 0.01440 	  19.9017	 0.00260 	 623.5000	 0.00077 	 623.5000	 0.00089 	   3.1175	 0.01200 
	 624	  39.8672	 0.01413 	  39.8672	 0.01439 	  19.9336	 0.00258 	 624.5000	 0.00077 	 624.5000	 0.00089 	   3.1225	 0.01200 
	 625	  39.9311	 0.01413 	  39.9311	 0.01439 	  19.9655	 0.00255 	 625.5000	 0.00077 	 625.5000	 0.00089 	   3.1275	 0.00000 
	 626	  39.9949	 0.01412 	  39.9949	 0.01439 	  19.9975	 0.00252 	 626.5000	 0.00077 	 626.5000	 0.00088 	   3.1325	 0.00000 
	 627	  40.0587	 0.01412 	  40.0587	 0.01439 	  20.0294	 0.00250 	 627.5000	 0.00077 	 627.5000	 0.00088 	   3.1375	 0.00800 
	 628	  40.1226	 0.01411 	  40.1226	 0.01438 	  20.0613	 0.00248 	 628.5000	 0.00077 	 628.5000	 0.00088 	   3.1425	 0.02400 
	 629	  40.1864	 0.01411 	  40.1864	 0.01438 	  20.0932	 0.00245 	 629.5000	 0.00076 	 629.5000	 0.00088 	   3.1475	 0.01600 
	 630	  40.2503	 0.01411 	  40.2503	 0.01438 	  20.1251	 0.00243 	 630.5000	 0.00076 	 630.5000	 0.00087 	   3.1525	 0.01600 
	 631	  40.3141	 0.01410 	  40.3141	 0.01437 	  20.1570	 0.00240 	 631.5000	 0.00076 	 631.5000	 0.00087 	   3.1575	 0.00000 
	 632	  40.3779	 0.01410 	  40.3779	 0.01437 	  20.1890	 0.00238 	 632.5000	 0.00076 	 632.5000	 0.00087 	   3.1625	 0.00400 
	 633	  40.4418	 0.01409 	  40.4418	 0.01437 	  20.2209	 0.00236 	 633.5000	 0.00076 	 633.5000	 0.00087 	   3.1675	 0.01600 
	 634	  40.5056	 0.01409 	  40.5056	 0.01437 	  20.2528	 0.00234 	 634.5000	 0.00076 	 634.5000	 0.00086 	   3.1725	 0.01200 
	 635	  40.5695	 0.01409 	  40.5695	 0.01436 	  20.2847	 0.00231 	 635.5000	 0.00076 	 635.5000	 0.00086 	   3.1775	 0.00400 
	 636	  40.6333	 0.01408 	  40.6333	 0.01436 	  20.3166	 0.00229 	 636.5000	 0.00076 	 636.5000	 0.00086 	   3.1825	 0.01600 
	 637	  40.6971	 0.01408 	  40.6971	 0.01436 	  20.3486	 0.00227 	 637.5000	 0.00075 	 637.5000	 0.00086 	   3.1875	 0.00000 
	 638	  40.7610	 0.01407 	  40.7610	 0.01435 	  20.3805	 0.00225 	 638.5000	 0.00075 	 638.5000	 0.00085 	   3.1925	 0.00800 
	 639	  40.8248	 0.01407 	  40.8248	 0.01435 	  20.4124	 0.00223 	 639.5000	 0.00075 	 639.5000	 0.00085 	   3.1975	 0.01600 
	 640	  40.8886	 0.01406 	  40.8886	 0.01435 	  20.4443	 0.00221 	 640.5000	 0.00075 	 640.5000	 0.00085 	   3.2025	 0.00000 
	 641	  40.9525	 0.01406 	  40.9525	 0.01435 	  20.4762	 0.00219 	 641.5000	 0.00075 	 641.5000	 0.00085 	   3.2075	 0.00800 
	 642	  41.0163	 0.01406 	  41.0163	 0.01434 	  20.5082	 0.00217 	 642.5000	 0.00075 	 642.5000	 0.00085 	   3.2125	 0.01200 
	 643	  41.0802	 0.01405 	  41.0802	 0.01434 	  20.5401	 0.00215 	 643.5000	 0.00075 	 643.5000	 0.00085 	   3.2175	 0.00800 
	 644	  41.1440	 0.01405 	  41.1440	 0.01434 	  20.5720	 0.00213 	 644.5000	 0.00075 	 644.5000	 0.00085 	   3.2225	 0.01200 
	 645	  41.2078	 0.01405 	  41.2078	 0.01434 	  20.6039	 0.00211 	 645.5000	 0.00075 	 645.5000	 0.00085 	   3.2275	 0.00400 
	 646	  41.2717	 0.01404 	  41.2717	 0.01433 	  20.6358	 0.00209 	 646.5000	 0.00074 	 646.5000	 0.00085 	   3.2325	 0.01200 
	 647	  41.3355	 0.01404 	  41.3355	 0.01433 	  20.6678	 0.00207 	 647.5000	 0.00074 	 647.5000	 0.00085 	   3.2375	 0.02000 
	 648	  41.3994	 0.01403 	  41.3994	 0.01433 	  20.6997	 0.00205 	 648.5000	 0.00074 	 648.5000	 0.00085 	   3.2425	 0.01200 
	 649	  41.4632	 0.01403 	  41.4632	 0.01433 	  20.7316	 0.00203 	 649.5000	 0.00074 	 649.5000	 0.00085 	   3.2475	 0.01200 
	 650	  41.5270	 0.01403 	  41.5270	 0.01432 	  20.7635	 0.00201 	 650.5000	 0.00074 	 650.5000	 0.00085 	   3.2525	 0.01200 
	 651	  41.5909	 0.01402 	  41.5909	 0.01432 	  20.7954	 0.00200 	 651.5000	 0.00074 	 651.5000	 0.00085 	   3.2575	 0.01200 
	 652	  41.6547	 0.01402 	  41.6547	 0.01432 	  20.8274	 0.00198 	 652.5000	 0.00074 	 652.5000	 0.00085 	   3.2625	 0.02000 
	 653	  41.7185	 0.01401 	  41.7185	 0.01432 	  20.8593	 0.00196 	 653.5000	 0.00073 	 653.5000	 0.00085 	   3.2675	 0.00800 
	 654	  41.7824	 0.01401 	  41.7824	 0.01431 	  20.8912	 0.00194 	 654.5000	 0.00073 	 654.5000	 0.00085 	   3.2725	 0.01200 
	 655	  41.8462	 0.01401 	  41.8462	 0.01431 	  20.9231	 0.00192 	 655.5000	 0.00073 	 655.5000	 0.00085 	   3.2775	 0.00000 
	 656	  41.9101	 0.01400 	  41.9101	 0.01431 	  20.9550	 0.00191 	 656.5000	 0.00073 	 656.5000	 0.00085 	   3.2825	 0.00800 
	 657	  41.9739	 0.01400 	  41.9739	 0.01431 	  20.9870	 0.00189 	 657.5000	 0.00073 	 657.5000	 0.00085 	   3.2875	 0.01600 
	 658	  42.0377	 0.01400 	  42.0377	 0.01430 	  21.0189	 0.00187 	 658.5000	 0.00073 	 658.5000	 0.00085 	   3.2925	 0.01200 
	 659	  42.1016	 0.01399 	  42.1016	 0.01430 	  21.0508	 0.00186 	 659.5000	 0.00073 	 659.5000	 0.00085 	   3.2975	 0.00800 
	 660	  42.1654	 0.01399 	  42.1654	 0.01430 	  21.0827	 0.00184 	 660.5000	 0.00072 	 660.5000	 0.00085 	   3.3025	 0.00800 
	 661	  42.2293	 0.01398 	  42.2293	 0.01430 	  21.1146	 0.00183 	 661.5000	 0.00072 	 661.5000	 0.00085 	   3.3075	 0.01200 
	 662	  42.2931	 0.01398 	  42.2931	 0.01429 	  21.1465	 0.00181 	 662.5000	 0.00072 	 662.5000	 0.00085 	   3.3125	 0.00800 
	 663	  42.3569	 0.01398 	  42.3569	 0.01429 	  21.1785	 0.00179 	 663.5000	 0.00072 	 663.5000	 0.00085 	   3.3175	 0.00800 
	 664	  42.4208	 0.01397 	  42.4208	 0.01429 	  21.2104	 0.00178 	 664.5000	 0.00072 	 664.5000	 0.00085 	   3.3225	 0.00400 
	 665	  42.4846	 0.01397 	  42.4846	 0.01429 	  21.2423	 0.00176 	 665.5000	 0.00072 	 665.5000	 0.00085 	   3.3275	 0.02000 
	 666	  42.5485	 0.01397 	  42.5485	 0.01428 	  21.2742	 0.00175 	 666.5000	 0.00072 	 666.5000	 0.00085 	   3.3325	 0.00800 
	 667	  42.6123	 0.01396 	  42.6123	 0.01428 	  21.3061	 0.00173 	 667.5000	 0.00073 	 667.5000	 0.00085 	   3.3375	 0.00800 
	 668	  42.6761	 0.01396 	  42.6761	 0.01428 	  21.3381	 0.00172 	 668.5000	 0.00073 	 668.5000	 0.00085 	   3.3425	 0.00400 
	 669	  42.7400	 0.01396 	  42.7400	 0.01428 	  21.3700	 0.00171 	 669.5000	 0.00073 	 669.5000	 0.00085 	   3.3475	 0.01600 
	 670	  42.8038	 0.01395 	  42.8038	 0.01427 	  21.4019	 0.00169 	 670.5000	 0.00073 	 670.5000	 0.00085 	   3.3525	 0.00800 
	 671	  42.8676	 0.01395 	  42.8676	 0.01427 	  21.4338	 0.00168 	 671.5000	 0.00073 	 671.5000	 0.00085 	   3.3575	 0.02400 
	 672	  42.9315	 0.01395 	  42.9315	 0.01427 	  21.4657	 0.00166 	 672.5000	 0.00073 	 672.5000	 0.00085 	   3.3625	 0.00800 
	 673	  42.9953	 0.01394 	  42.9953	 0.01427 	  21.4977	 0.00165 	 673.5000	 0.00073 	 673.5000	 0.00085 	   3.3675	 0.01600 
	 674	  43.0592	 0.01394 	  43.0592	 0.01426 	  21.5296	 0.00164 	 674.5000	 0.00073 	 674.5000	 0.00085 	   3.3725	 0.02000 
	 675	  43.1230	 0.01393 	  43.1230	 0.01426 	  21.5615	 0.00162 	 675.5000	 0.00073 	 675.5000	 0.00085 	   3.3775	 0.00800 
	 676	  43.1868	 0.01393 	  43.1868	 0.01426 	  21.5934	 0.00161 	 676.5000	 0.00073 	 676.5000	 0.00085 	   3.3825	 0.01200 
	 677	  43.2507	 0.01393 	  43.2507	 0.01426 	  21.6253	 0.00160 	 677.5000	 0.00073 	 677.5000	 0.00085 	   3.3875	 0.00800 
	 678	  43.3145	 0.01392 	  43.3145	 0.01425 	  21.6573	 0.00158 	 678.5000	 0.00073 	 678.5000	 0.00085 	   3.3925	 0.00800 
	 679	  43.3784	 0.01392 	  43.3784	 0.01425 	  21.6892	 0.00157 	 679.5000	 0.00073 	 679.5000	 0.00085 	   3.3975	 0.00000 
	 680	  43.4422	 0.01392 	  43.4422	 0.01425 	  21.7211	 0.00156 	 680.5000	 0.00073 	 680.5000	 0.00085 	   3.4025	 0.00800 
	 681	  43.5060	 0.01391 	  43.5060	 0.01425 	  21.7530	 0.00155 	 681.5000	 0.00073 	 681.5000	 0.00085 	   3.4075	 0.01200 
	 682	  43.5699	 0.01391 	  43.5699	 0.01425 	  21.7849	 0.00153 	 682.5000	 0.00073 	 682.5000	 0.00085 	   3.4125	 0.01600 
	 683	  43.6337	 0.01391 	  43.6337	 0.01424 	  21.8169	 0.00152 	 683.5000	 0.00073 	 683.5000	 0.00084 	   3.4175	 0.00400 
	 684	  43.6975	 0.01390 	  43.6975	 0.01424 	  21.8488	 0.00151 	 684.5000	 0.00073 	 684.5000	 0.00084 	   3.4225	 0.00800 
	 685	  43.7614	 0.01390 	  43.7614	 0.01424 	  21.8807	 0.00150 	 685.5000	 0.00073 	 685.5000	 0.00084 	   3.4275	 0.01200 
	 686	  43.8252	 0.01390 	  43.8252	 0.01424 	  21.9126	 0.00149 	 686.5000	 0.00073 	 686.5000	 0.00084 	   3.4325	 0.01600 
	 687	  43.8891	 0.01389 	  43.8891	 0.01423 	  21.9445	 0.00147 	 687.5000	 0.00073 	 687.5000	 0.00084 	   3.4375	 0.00800 
	 688	  43.9529	 0.01389 	  43.9529	 0.01423 	  21.9765	 0.00146 	 688.5000	 0.00073 	 688.5000	 0.00083 	   3.4425	 0.02800 
	 689	  44.0167	 0.01389 	  44.0167	 0.01423 	  22.0084	 0.00145 	 689.5000	 0.00073 	 689.5000	 0.00083 	   3.4475	 0.00800 
	 690	  44.0806	 0.01388 	  44.0806	 0.01423 	  22.0403	 0.00144 	 690.5000	 0.00073 	 690.5000	 0.00083 	   3.4525	 0.00000 
	 691	  44.1444	 0.01388 	  44.1444	 0.01422 	  22.0722	 0.00143 	 691.5000	 0.00073 	 691.5000	 0.00083 	   3.4575	 0.01200 
	 692	  44.2083	 0.01388 	  44.2083	 0.01422 	  22.1041	 0.00142 	 692.5000	 0.00073 	 692.5000	 0.00083 	   3.4625	 0.01600 
	 693	  44.2721	 0.01387 	  44.2721	 0.01422 	  22.1360	 0.00141 	 693.5000	 0.00073 	 693.5000	 0.00083 	   3.4675	 0.02000 
	 694	  44.3359	 0.01387 	  44.3359	 0.01422 	  22.1680	 0.00140 	 694.5000	 0.00073 	 694.5000	 0.00083 	   3.4725	 0.01200 
	 695	  44.3998	 0.01387 	  44.3998	 0.01422 	  22.1999	 0.00139 	 695.5000	 0.00073 	 695.5000	 0.00083 	   3.4775	 0.01200 
	 696	  44.4636	 0.01386 	  44.4636	 0.01421 	  22.2318	 0.00138 	 696.5000	 0.00073 	 696.5000	 0.00082 	   3.4825	 0.00800 
	 697	  44.5274	 0.01386 	  44.5274	 0.01421 	  22.2637	 0.00137 	 697.5000	 0.00073 	 697.5000	 0.00082 	   3.4875	 0.02000 
	 698	  44.5913	 0.01386 	  44.5913	 0.01421 	  22.2956	 0.00136 	 698.5000	 0.00073 	 698.5000	 0.00082 	   3.4925	 0.02000 
	 699	  44.6551	 0.01385 	  44.6551	 0.01421 	  22.3276	 0.00135 	 699.5000	 0.00073 	 699.5000	 0.00082 	   3.4975	 0.00400 
	 700	  44.7190	 0.01385 	  44.7190	 0.01421 	  22.3595	 0.00134 	 700.5000	 0.00073 	 700.5000	 0.00082 	   3.5025	 0.00400 
	 701	  44.7828	 0.01385 	  44.7828	 0.01420 	  22.3914	 0.00133 	 701.5000	 0.00073 	 701.5000	 0.00082 	   3.5075	 0.01200 
	 702	  44.8466	 0.01385 	  44.8466	 0.01420 	  22.4233	 0.00132 	 702.5000	 0.00072 	 702.5000	 0.00082 	   3.5125	 0.00400 
	 703	  44.9105	 0.01384 	  44.9105	 0.01420 	  22.4552	 0.00131 	 703.5000	 0.00072 	 703.5000	 0.00082 	   3.5175	 0.02400 
	 704	  44.9743	 0.01384 	  44.9743	 0.01420 	  22.4872	 0.00130 	 704.5000	 0.00072 	 704.5000	 0.00082 	   3.5225	 0.00000 
	 705	  45.0382	 0.01384 	  45.0382	 0.01419 	  22.5191	 0.00129 	 705.5000	 0.00072 	 705.5000	 0.00082 	   3.5275	 0.01600 
	 706	  45.1020	 0.01383 	  45.1020	 0.01419 	  22.5510	 0.00128 	 706.5000	 0.00072 	 706.5000	 0.00082 	   3.5325	 0.00800 
	 707	  45.1658	 0.01383 	  45.1658	 0.01419 	  22.5829	 0.00127 	 707.5000	 0.00072 	 707.5000	 0.00082 	   3.5375	 0.01200 
	 708	  45.2297	 0.01383 	  45.2297	 0.01419 	  22.6148	 0.00126 	 708.5000	 0.00072 	 708.5000	 0.00082 	   3.5425	 0.01200 
	 709	  45.2935	 0.01382 	  45.2935	 0.01419 	  22.6468	 0.00125 	 709.5000	 0.00072 	 709.5000	 0.00082 	   3.5475	 0.02400 
	 710	  45.3574	 0.01382 	  45.3574	 0.01418 	  22.6787	 0.00124 	 710.5000	 0.00071 	 710.5000	 0.00082 	   3.5525	 0.00400 
	 711	  45.4212	 0.01382 	  45.4212	 0.01418 	  22.7106	 0.00123 	 711.5000	 0.00071 	 711.5000	 0.00082 	   3.5575	 0.00400 
	 712	  45.4850	 0.01381 	  45.4850	 0.01418 	  22.7425	 0.00123 	 712.5000	 0.00071 	 712.5000	 0.00082 	   3.5625	 0.01200 
	 713	  45.5489	 0.01381 	  45.5489	 0.01418 	  22.7744	 0.00122 	 713.5000	 0.00071 	 713.5000	 0.00081 	   3.5675	 0.00800 
	 714	  45.6127	 0.01381 	  45.6127	 0.01418 	  22.8064	 0.00121 	 714.5000	 0.00071 	 714.5000	 0.00081 	   3.5725	 0.01200 
	 715	  45.6765	 0.01380 	  45.6765	 0.01417 	  22.8383	 0.00120 	 715.5000	 0.00071 	 715.5000	 0.00081 	   3.5775	 0.00800 
	 716	  45.7404	 0.01380 	  45.7404	 0.01417 	  22.8702	 0.00119 	 716.5000	 0.00071 	 716.5000	 0.00081 	   3.5825	 0.00400 
	 717	  45.8042	 0.01380 	  45.8042	 0.01417 	  22.9021	 0.00118 	 717.5000	 0.00071 	 717.5000	 0.00081 	   3.5875	 0.00000 
	 718	  45.8681	 0.01380 	  45.8681	 0.01417 	  22.9340	 0.00118 	 718.5000	 0.00071 	 718.5000	 0.00081 	   3.5925	 0.01200 
	 719	  45.9319	 0.01379 	  45.9319	 0.01417 	  22.9659	 0.00117 	 719.5000	 0.00070 	 719.5000	 0.00081 	   3.5975	 0.02000 
	 720	  45.9957	 0.01379 	  45.9957	 0.01416 	  22.9979	 0.00116 	 720.5000	 0.00070 	 720.5000	 0.00081 	   3.6025	 0.00400 
	 721	  46.0596	 0.01379 	  46.0596	 0.01416 	  23.0298	 0.00115 	 721.5000	 0.00070 	 721.5000	 0.00081 	   3.6075	 0.01200 
	 722	  46.1234	 0.01378 	  46.1234	 0.01416 	  23.0617	 0.00114 	 722.5000	 0.00070 	 722.5000	 0.00081 	   3.6125	 0.01200 
	 723	  46.1873	 0.01378 	  46.1873	 0.01416 	  23.0936	 0.00114 	 723.5000	 0.00070 	 723.5000	 0.00081 	   3.6175	 0.01200 
	 724	  46.2511	 0.01378 	  46.2511	 0.01416 	  23.1255	 0.00113 	 724.5000	 0.00070 	 724.5000	 0.00080 	   3.6225	 0.00800 
	 725	  46.3149	 0.01378 	  46.3149	 0.01415 	  23.1575	 0.00112 	 725.5000	 0.00070 	 725.5000	 0.00080 	   3.6275	 0.01200 
	 726	  46.3788	 0.01377 	  46.3788	 0.01415 	  23.1894	 0.00111 	 726.5000	 0.00070 	 726.5000	 0.00080 	   3.6325	 0.00400 
	 727	  46.4426	 0.01377 	  46.4426	 0.01415 	  23.2213	 0.00111 	 727.5000	 0.00070 	 727.5000	 0.00080 	   3.6375	 0.01200 
	 728	  46.5064	 0.01377 	  46.5064	 0.01415 	  23.2532	 0.00110 	 728.5000	 0.00069 	 728.5000	 0.00080 	   3.6425	 0.00800 
	 729	  46.5703	 0.01376 	  46.5703	 0.01415 	  23.2851	 0.00109 	 729.5000	 0.00069 	 729.5000	 0.00080 	   3.6475	 0.00400 
	 730	  46.6341	 0.01376 	  46.6341	 0.01414 	  23.3171	 0.00109 	 730.5000	 0.00069 	 730.5000	 0.00080 	   3.6525	 0.00800 
	 731	  46.6980	 0.01376 	  46.6980	 0.01414 	  23.3490	 0.00108 	 731.5000	 0.00069 	 731.5000	 0.00080 	   3.6575	 0.00000 
	 732	  46.7618	 0.01376 	  46.7618	 0.01414 	  23.3809	 0.00107 	 732.5000	 0.00069 	 732.5000	 0.00080 	   3.6625	 0.01200 
	 733	  46.8256	 0.01375 	  46.8256	 0.01414 	  23.4128	 0.00107 	 733.5000	 0.00069 	 733.5000	 0.00079 	   3.6675	 0.00800 
	 734	  46.8895	 0.01375 	  46.8895	 0.01414 	  23.4447	 0.00106 	 734.5000	 0.00069 	 734.5000	 0.00079 	   3.6725	 0.01600 
	 735	  46.9533	 0.01375 	  46.9533	 0.01413 	  23.4767	 0.00105 	 735.5000	 0.00069 	 735.5000	 0.00079 	   3.6775	 0.00800 
	 736	  47.0172	 0.01374 	  47.0172	 0.01413 	  23.5086	 0.00105 	 736.5000	 0.00069 	 736.5000	 0.00079 	   3.6825	 0.00800 
	 737	  47.0810	 0.01374 	  47.0810	 0.01413 	  23.5405	 0.00104 	 737.5000	 0.00069 	 737.5000	 0.00079 	   3.6875	 0.01200 
	 738	  47.1448	 0.01374 	  47.1448	 0.01413 	  23.5724	 0.00103 	 738.5000	 0.00069 	 738.5000	 0.00079 	   3.6925	 0.00800 
	 739	  47.2087	 0.01374 	  47.2087	 0.01413 	  23.6043	 0.00103 	 739.5000	 0.00068 	 739.5000	 0.00079 	   3.6975	 0.00800 
	 740	  47.2725	 0.01373 	  47.2725	 0.01412 	  23.6363	 0.00102 	 740.5000	 0.00068 	 740.5000	 0.00079 	   3.7025	 0.01600 
	 741	  47.3363	 0.01373 	  47.3363	 0.01412 	  23.6682	 0.00101 	 741.5000	 0.00068 	 741.5000	 0.00079 	   3.7075	 0.01200 
	 742	  47.4002	 0.01373 	  47.4002	 0.01412 	  23.7001	 0.00101 	 742.5000	 0.00068 	 742.5000	 0.00079 	   3.7125	 0.01200 
	 743	  47.4640	 0.01372 	  47.4640	 0.01412 	  23.7320	 0.00100 	 743.5000	 0.00068 	 743.5000	 0.00078 	   3.7175	 0.01600 
	 744	  47.5279	 0.01372 	  47.5279	 0.01412 	  23.7639	 0.00100 	 744.5000	 0.00068 	 744.5000	 0.00078 	   3.7225	 0.01200 
	 745	  47.5917	 0.01372 	  47.5917	 0.01412 	  23.7959	 0.00099 	 745.5000	 0.00068 	 745.5000	 0.00078 	   3.7275	 0.00800 
	 746	  47.6555	 0.01372 	  47.6555	 0.01411 	  23.8278	 0.00098 	 746.5000	 0.00068 	 746.5000	 0.00078 	   3.7325	 0.01600 
	 747	  47.7194	 0.01371 	  47.7194	 0.01411 	  23.8597	 0.00098 	 747.5000	 0.00068 	 747.5000	 0.00078 	   3.7375	 0.00400 
	 748	  47.7832	 0.01371 	  47.7832	 0.01411 	  23.8916	 0.00097 	 748.5000	 0.00068 	 748.5000	 0.00078 	   3.7425	 0.00800 
	 749	  47.8471	 0.01371 	  47.8471	 0.01411 	  23.9235	 0.00097 	 749.5000	 0.00068 	 749.5000	 0.00078 	   3.7475	 0.02000 
	 750	  47.9109	 0.01371 	  47.9109	 0.01411 	  23.9554	 0.00096 	 750.5000	 0.00067 	 750.5000	 0.00078 	   3.7525	 0.02000 
	 751	  47.9747	 0.01370 	  47.9747	 0.01410 	  23.9874	 0.00096 	 751.5000	 0.00067 	 751.5000	 0.00078 	   3.7575	 0.02000 
	 752	  48.0386	 0.01370 	  48.0386	 0.01410 	  24.0193	 0.00095 	 752.5000	 0.00067 	 752.5000	 0.00078 	   3.7625	 0.01600 
	 753	  48.1024	 0.01370 	  48.1024	 0.01410 	  24.0512	 0.00094 	 753.5000	 0.00067 	 753.5000	 0.00078 	   3.7675	 0.01600 
	 754	  48.1663	 0.01369 	  48.1663	 0.01410 	  24.0831	 0.00094 	 754.5000	 0.00067 	 754.5000	 0.00078 	   3.7725	 0.01200 
	 755	  48.2301	 0.01369 	  48.2301	 0.01410 	  24.1150	 0.00093 	 755.5000	 0.00067 	 755.5000	 0.00078 	   3.7775	 0.01200 
	 756	  48.2939	 0.01369 	  48.2939	 0.01410 	  24.1470	 0.00093 	 756.5000	 0.00067 	 756.5000	 0.00078 	   3.7825	 0.01200 
	 757	  48.3578	 0.01369 	  48.3578	 0.01409 	  24.1789	 0.00092 	 757.5000	 0.00067 	 757.5000	 0.00078 	   3.7875	 0.01200 
	 758	  48.4216	 0.01368 	  48.4216	 0.01409 	  24.2108	 0.00092 	 758.5000	 0.00067 	 758.5000	 0.00078 	   3.7925	 0.00400 
	 759	  48.4854	 0.01368 	  48.4854	 0.01409 	  24.2427	 0.00091 	 759.5000	 0.00067 	 759.5000	 0.00078 	   3.7975	 0.01200 
	 760	  48.5493	 0.01368 	  48.5493	 0.01409 	  24.2746	 0.00091 	 760.5000	 0.00066 	 760.5000	 0.00078 	   3.8025	 0.01600 
	 761	  48.6131	 0.01368 	  48.6131	 0.01409 	  24.3066	 0.00090 	 761.5000	 0.00066 	 761.5000	 0.00078 	   3.8075	 0.01200 
	 762	  48.6770	 0.01367 	  48.6770	 0.01408 	  24.3385	 0.00090 	 762.5000	 0.00066 	 762.5000	 0.00078 	   3.8125	 0.02400 
	 763	  48.7408	 0.01367 	  48.7408	 0.01408 	  24.3704	 0.00089 	 763.5000	 0.00066 	 763.5000	 0.00078 	   3.8175	 0.00400 
	 764	  48.8046	 0.01367 	  48.8046	 0.01408 	  24.4023	 0.00089 	 764.5000	 0.00066 	 764.5000	 0.00078 	   3.8225	 0.00400 
	 765	  48.8685	 0.01367 	  48.8685	 0.01408 	  24.4342	 0.00088 	 765.5000	 0.00066 	 765.5000	 0.00078 	   3.8275	 0.01200 
	 766	  48.9323	 0.01366 	  48.9323	 0.01408 	  24.4662	 0.00088 	 766.5000	 0.00066 	 766.5000	 0.00078 	   3.8325	 0.01200 
	 767	  48.9962	 0.01366 	  48.9962	 0.01408 	  24.4981	 0.00087 	 767.5000	 0.00065 	 767.5000	 0.00078 	   3.8375	 0.01200 
	 768	  49.0600	 0.01366 	  49.0600	 0.01407 	  24.5300	 0.00087 	 768.5000	 0.00065 	 768.5000	 0.00078 	   3.8425	 0.00800 
	 769	  49.1238	 0.01366 	  49.1238	 0.01407 	  24.5619	 0.00087 	 769.5000	 0.00065 	 769.5000	 0.00078 	   3.8475	 0.01200 
	 770	  49.1877	 0.01365 	  49.1877	 0.01407 	  24.5938	 0.00086 	 770.5000	 0.00065 	 770.5000	 0.00077 	   3.8525	 0.00800 
	 771	  49.2515	 0.01365 	  49.2515	 0.01407 	  24.6258	 0.00086 	 771.5000	 0.00065 	 771.5000	 0.00077 	   3.8575	 0.01600 
	 772	  49.3153	 0.01365 	  49.3153	 0.01407 	  24.6577	 0.00085 	 772.5000	 0.00065 	 772.5000	 0.00077 	   3.8625	 0.01200 
	 773	  49.3792	 0.01365 	  49.3792	 0.01407 	  24.6896	 0.00085 	 773.5000	 0.00065 	 773.5000	 0.00077 	   3.8675	 0.00000 
	 774	  49.4430	 0.01364 	  49.4430	 0.01406 	  24.7215	 0.00084 	 774.5000	 0.00065 	 774.5000	 0.00077 	   3.8725	 0.00800 
	 775	  49.5069	 0.01364 	  49.5069	 0.01406 	  24.7534	 0.00084 	 775.5000	 0.00065 	 775.5000	 0.00077 	   3.8775	 0.00400 
	 776	  49.5707	 0.01364 	  49.5707	 0.01406 	  24.7854	 0.00083 	 776.5000	 0.00064 	 776.5000	 0.00077 	   3.8825	 0.00800 
	 777	  49.6345	 0.01364 	  49.6345	 0.01406 	  24.8173	 0.00083 	 777.5000	 0.00064 	 777.5000	 0.00076 	   3.8875	 0.00400 
	 778	  49.6984	 0.01363 	  49.6984	 0.01406 	  24.8492	 0.00083 	 778.5000	 0.00064 	 778.5000	 0.00076 	   3.8925	 0.00400 
	 779	  49.7622	 0.01363 	  49.7622	 0.01406 	  24.8811	 0.00082 	 779.5000	 0.00064 	 779.5000	 0.00076 	   3.8975	 0.00800 
	 780	  49.8261	 0.01363 	  49.8261	 0.01405 	  24.9130	 0.00082 	 780.5000	 0.00064 	 780.5000	 0.00076 	   3.9025	 0.00800 
	 781	  49.8899	 0.01363 	  49.8899	 0.01405 	  24.9449	 0.00081 	 781.5000	 0.00064 	 781.5000	 0.00076 	   3.9075	 0.02000 
	 782	  49.9537	 0.01362 	  49.9537	 0.01405 	  24.9769	 0.00081 	 782.5000	 0.00064 	 782.5000	 0.00076 	   3.9125	 0.00800 
	 783	  50.0176	 0.01362 	  50.0176	 0.01405 	  25.0088	 0.00081 	 783.5000	 0.00064 	 783.5000	 0.00075 	   3.9175	 0.00000 
	 784	  50.0814	 0.01362 	  50.0814	 0.01405 	  25.0407	 0.00080 	 784.5000	 0.00064 	 784.5000	 0.00075 	   3.9225	 0.00800 
	 785	  50.1452	 0.01362 	  50.1452	 0.01405 	  25.0726	 0.00080 	 785.5000	 0.00064 	 785.5000	 0.00075 	   3.9275	 0.00400 
	 786	  50.2091	 0.01362 	  50.2091	 0.01404 	  25.1045	 0.00079 	 786.5000	 0.00064 	 786.5000	 0.00075 	   3.9325	 0.00400 
	 787	  50.2729	 0.01361 	  50.2729	 0.01404 	  25.1365	 0.00079 	 787.5000	 0.00064 	 787.5000	 0.00075 	   3.9375	 0.02800 
	 788	  50.3368	 0.01361 	  50.3368	 0.01404 	  25.1684	 0.00079 	 788.5000	 0.00064 	 788.5000	 0.00074 	   3.9425	 0.02000 
	 789	  50.4006	 0.01361 	  50.4006	 0.01404 	  25.2003	 0.00078 	 789.5000	 0.00064 	 789.5000	 0.00074 	   3.9475	 0.01200 
	 790	  50.4644	 0.01361 	  50.4644	 0.01404 	  25.2322	 0.00078 	 790.5000	 0.00064 	 790.5000	 0.00074 	   3.9525	 0.00800 
	 791	  50.5283	 0.01360 	  50.5283	 0.01404 	  25.2641	 0.00078 	 791.5000	 0.00063 	 791.5000	 0.00074 	   3.9575	 0.01200 
	 792	  50.5921	 0.01360 	  50.5921	 0.01403 	  25.2961	 0.00077 	 792.5000	 0.00063 	 792.5000	 0.00074 	   3.9625	 0.00000 
	 793	  50.6560	 0.01360 	  50.6560	 0.01403 	  25.3280	 0.00077 	 793.5000	 0.00063 	 793.5000	 0.00074 	   3.9675	 0.01200 
	 794	  50.7198	 0.01360 	  50.7198	 0.01403 	  25.3599	 0.00076 	 794.5000	 0.00063 	 794.5000	 0.00073 	   3.9725	 0.00800 
	 795	  50.7836	 0.01359 	  50.7836	 0.01403 	  25.3918	 0.00076 	 795.5000	 0.00063 	 795.5000	 0.00073 	   3.9775	 0.00400 
	 796	  50.8475	 0.01359 	  50.8475	 0.01403 	  25.4237	 0.00076 	 796.5000	 0.00063 	 796.5000	 0.00073 	   3.9825	 0.00000 
	 797	  50.9113	 0.01359 	  50.9113	 0.01403 	  25.4557	 0.00075 	 797.5000	 0.00063 	 797.5000	 0.00073 	   3.9875	 0.02000 
	 798	  50.9752	 0.01359 	  50.9752	 0.01402 	  25.4876	 0.00075 	 798.5000	 0.00063 	 798.5000	 0.00073 	   3.9925	 0.01200 
	 799	  51.0390	 0.01359 	  51.0390	 0.01402 	  25.5195	 0.00075 	 799.5000	 0.00063 	 799.5000	 0.00073 	   3.9975	 0.01200 
	 800	  51.1028	 0.01358 	  51.1028	 0.01402 	  25.5514	 0.00074 	 800.5000	 0.00062 	 800.5000	 0.00073 	   4.0025	 0.01600 
	 801	  51.1667	 0.01358 	  51.1667	 0.01402 	  25.5833	 0.00074 	 801.5000	 0.00062 	 801.5000	 0.00072 	   4.0075	 0.01200 
	 802	  51.2305	 0.01358 	  51.2305	 0.01402 	  25.6153	 0.00074 	 802.5000	 0.00062 	 802.5000	 0.00072 	   4.0125	 0.01200 
	 803	  51.2943	 0.01358 	  51.2943	 0.01402 	  25.6472	 0.00073 	 803.5000	 0.00062 	 803.5000	 0.00072 	   4.0175	 0.00800 
	 804	  51.3582	 0.01357 	  51.3582	 0.01402 	  25.6791	 0.00073 	 804.5000	 0.00062 	 804.5000	 0.00072 	   4.0225	 0.00800 
	 805	  51.4220	 0.01357 	  51.4220	 0.01401 	  25.7110	 0.00073 	 805.5000	 0.00062 	 805.5000	 0.00072 	   4.0275	 0.00400 
	 806	  51.4859	 0.01357 	  51.4859	 0.01401 	  25.7429	 0.00072 	 806.5000	 0.00062 	 806.5000	 0.00072 	   4.0325	 0.01200 
	 807	  51.5497	 0.01357 	  51.5497	 0.01401 	  25.7748	 0.00072 	 807.5000	 0.00062 	 807.5000	 0.00072 	   4.0375	 0.00800 
	 808	  51.6135	 0.01357 	  51.6135	 0.01401 	  25.8068	 0.00072 	 808.5000	 0.00061 	 808.5000	 0.00071 	   4.0425	 0.00800 
	 809	  51.6774	 0.01356 	  51.6774	 0.01401 	  25.8387	 0.00072 	 809.5000	 0.00061 	 809.5000	 0.00071 	   4.0475	 0.00400 
	 810	  51.7412	 0.01356 	  51.7412	 0.01401 	  25.8706	 0.00071 	 810.5000	 0.00061 	 810.5000	 0.00071 	   4.0525	 0.00400 
	 811	  51.8051	 0.01356 	  51.8051	 0.01400 	  25.9025	 0.00071 	 811.5000	 0.00061 	 811.5000	 0.00071 	   4.0575	 0.01200 
	 812	  51.8689	 0.01356 	  51.8689	 0.01400 	  25.9344	 0.00071 	 812.5000	 0.00061 	 812.5000	 0.00071 	   4.0625	 0.00400 
	 813	  51.9327	 0.01355 	  51.9327	 0.01400 	  25.9664	 0.00070 	 813.5000	 0.00061 	 813.5000	 0.00071 	   4.0675	 0.01200 
	 814	  51.9966	 0.01355 	  51.9966	 0.01400 	  25.9983	 0.00070 	 814.5000	 0.00061 	 814.5000	 0.00071 	   4.0725	 0.01200 
	 815	  52.0604	 0.01355 	  52.0604	 0.01400 	  26.0302	 0.00070 	 815.5000	 0.00061 	 815.5000	 0.00070 	   4.0775	 0.01200 
	 816	  52.1242	 0.01355 	  52.1242	 0.01400 	  26.0621	 0.00069 	 816.5000	 0.00061 	 816.5000	 0.00070 	   4.0825	 0.00400 
	 817	  52.1881	 0.01355 	  52.1881	 0.01400 	  26.0940	 0.00069 	 817.5000	 0.00061 	 817.5000	 0.00070 	   4.0875	 0.01600 
	 818	  52.2519	 0.01354 	  52.2519	 0.01399 	  26.1260	 0.00069 	 818.5000	 0.00061 	 818.5000	 0.00070 	   4.0925	 0.00400 
	 819	  52.3158	 0.01354 	  52.3158	 0.01399 	  26.1579	 0.00069 	 819.5000	 0.00061 	 819.5000	 0.00070 	   4.0975	 0.00800 
	 820	  52.3796	 0.01354 	  52.3796	 0.01399 	  26.1898	 0.00068 	 820.5000	 0.00061 	 820.5000	 0.00070 	   4.1025	 0.00800 
	 821	  52.4434	 0.01354 	  52.4434	 0.01399 	  26.2217	 0.00068 	 821.5000	 0.00061 	 821.5000	 0.00070 	   4.1075	 0.00800 
	 822	  52.5073	 0.01353 	  52.5073	 0.01399 	  26.2536	 0.00068 	 822.5000	 0.00061 	 822.5000	 0.00069 	   4.1125	 0.01200 
	 823	  52.5711	 0.01353 	  52.5711	 0.01399 	  26.2856	 0.00068 	 823.5000	 0.00061 	 823.5000	 0.00069 	   4.1175	 0.02000 
	 824	  52.6350	 0.01353 	  52.6350	 0.01399 	  26.3175	 0.00067 	 824.5000	 0.00061 	 824.5000	 0.00069 	   4.1225	 0.00400 
	 825	  52.6988	 0.01353 	  52.6988	 0.01398 	  26.3494	 0.00067 	 825.5000	 0.00061 	 825.5000	 0.00069 	   4.1275	 0.00800 
	 826	  52.7626	 0.01353 	  52.7626	 0.01398 	  26.3813	 0.00067 	 826.5000	 0.00061 	 826.5000	 0.00069 	   4.1325	 0.01600 
	 827	  52.8265	 0.01352 	  52.8265	 0.01398 	  26.4132	 0.00066 	 827.5000	 0.00061 	 827.5000	 0.00069 	   4.1375	 0.00000 
	 828	  52.8903	 0.01352 	  52.8903	 0.01398 	  26.4452	 0.00066 	 828.5000	 0.00061 	 828.5000	 0.00069 	   4.1425	 0.01600 
	 829	  52.9541	 0.01352 	  52.9541	 0.01398 	  26.4771	 0.00066 	 829.5000	 0.00061 	 829.5000	 0.00069 	   4.1475	 0.01200 
	 830	  53.0180	 0.01352 	  53.0180	 0.01398 	  26.5090	 0.00066 	 830.5000	 0.00061 	 830.5000	 0.00069 	   4.1525	 0.01600 
	 831	  53.0818	 0.01352 	  53.0818	 0.01398 	  26.5409	 0.00065 	 831.5000	 0.00061 	 831.5000	 0.00069 	   4.1575	 0.01600 
	 832	  53.1457	 0.01351 	  53.1457	 0.01397 	  26.5728	 0.00065 	 832.5000	 0.00061 	 832.5000	 0.00069 	   4.1625	 0.00400 
	 833	  53.2095	 0.01351 	  53.2095	 0.01397 	  26.6048	 0.00065 	 833.5000	 0.00061 	 833.5000	 0.00069 	   4.1675	 0.00000 
	 834	  53.2733	 0.01351 	  53.2733	 0.01397 	  26.6367	 0.00065 	 834.5000	 0.00060 	 834.5000	 0.00070 	   4.1725	 0.00400 
	 835	  53.3372	 0.01351 	  53.3372	 0.01397 	  26.6686	 0.00064 	 835.5000	 0.00060 	 835.5000	 0.00070 	   4.1775	 0.00400 
	 836	  53.4010	 0.01351 	  53.4010	 0.01397 	  26.7005	 0.00064 	 836.5000	 0.00060 	 836.5000	 0.00070 	   4.1825	 0.01200 
	 837	  53.4649	 0.01350 	  53.4649	 0.01397 	  26.7324	 0.00064 	 837.5000	 0.00060 	 837.5000	 0.00070 	   4.1875	 0.00800 
	 838	  53.5287	 0.01350 	  53.5287	 0.01397 	  26.7643	 0.00064 	 838.5000	 0.00060 	 838.5000	 0.00070 	   4.1925	 0.00000 
	 839	  53.5925	 0.01350 	  53.5925	 0.01396 	  26.7963	 0.00064 	 839.5000	 0.00060 	 839.5000	 0.00070 	   4.1975	 0.01200 
	 840	  53.6564	 0.01350 	  53.6564	 0.01396 	  26.8282	 0.00063 	 840.5000	 0.00060 	 840.5000	 0.00070 	   4.2025	 0.00400 
	 841	  53.7202	 0.01350 	  53.7202	 0.01396 	  26.8601	 0.00063 	 841.5000	 0.00060 	 841.5000	 0.00070 	   4.2075	 0.01600 
	 842	  53.7841	 0.01349 	  53.7841	 0.01396 	  26.8920	 0.00063 	 842.5000	 0.00059 	 842.5000	 0.00070 	   4.2125	 0.02400 
	 843	  53.8479	 0.01349 	  53.8479	 0.01396 	  26.9239	 0.00063 	 843.5000	 0.00059 	 843.5000	 0.00070 	   4.2175	 0.00000 
	 844	  53.9117	 0.01349 	  53.9117	 0.01396 	  26.9559	 0.00062 	 844.5000	 0.00059 	 844.5000	 0.00070 	   4.2225	 0.01200 
	 845	  53.9756	 0.01349 	  53.9756	 0.01396 	  26.9878	 0.00062 	 845.5000	 0.00059 	 845.5000	 0.00070 	   4.2275	 0.00800 
	 846	  54.0394	 0.01349 	  54.0394	 0.01395 	  27.0197	 0.00062 	 846.5000	 0.00059 	 846.5000	 0.00070 	   4.2325	 0.01200 
	 847	  54.1032	 0.01348 	  54.1032	 0.01395 	  27.0516	 0.00062 	 847.5000	 0.00058 	 847.5000	 0.00070 	   4.2375	 0.00400 
	 848	  54.1671	 0.01348 	  54.1671	 0.01395 	  27.0835	 0.00061 	 848.5000	 0.00058 	 848.5000	 0.00070 	   4.2425	 0.00400 
	 849	  54.2309	 0.01348 	  54.2309	 0.01395 	  27.1155	 0.00061 	 849.5000	 0.00058 	 849.5000	 0.00070 	   4.2475	 0.00400 
	 850	  54.2948	 0.01348 	  54.2948	 0.01395 	  27.1474	 0.00061 	 850.5000	 0.00058 	 850.5000	 0.00070 	   4.2525	 0.01600 
	 851	  54.3586	 0.01348 	  54.3586	 0.01395 	  27.1793	 0.00061 	 851.5000	 0.00058 	 851.5000	 0.00070 	   4.2575	 0.01200 
	 852	  54.4224	 0.01347 	  54.4224	 0.01395 	  27.2112	 0.00061 	 852.5000	 0.00058 	 852.5000	 0.00070 	   4.2625	 0.01200 
	 853	  54.4863	 0.01347 	  54.4863	 0.01394 	  27.2431	 0.00060 	 853.5000	 0.00058 	 853.5000	 0.00069 	   4.2675	 0.00400 
	 854	  54.5501	 0.01347 	  54.5501	 0.01394 	  27.2751	 0.00060 	 854.5000	 0.00057 	 854.5000	 0.00069 	   4.2725	 0.00400 
	 855	  54.6140	 0.01347 	  54.6140	 0.01394 	  27.3070	 0.00060 	 855.5000	 0.00057 	 855.5000	 0.00069 	   4.2775	 0.01600 
	 856	  54.6778	 0.01347 	  54.6778	 0.01394 	  27.3389	 0.00060 	 856.5000	 0.00057 	 856.5000	 0.00069 	   4.2825	 0.01200 
	 857	  54.7416	 0.01347 	  54.7416	 0.01394 	  27.3708	 0.00060 	 857.5000	 0.00057 	 857.5000	 0.00069 	   4.2875	 0.00000 
	 858	  54.8055	 0.01346 	  54.8055	 0.01394 	  27.4027	 0.00059 	 858.5000	 0.00057 	 858.5000	 0.00069 	   4.2925	 0.01600 
	 859	  54.8693	 0.01346 	  54.8693	 0.01394 	  27.4347	 0.00059 	 859.5000	 0.00057 	 859.5000	 0.00069 	   4.2975	 0.00000 
	 860	  54.9331	 0.01346 	  54.9331	 0.01393 	  27.4666	 0.00059 	 860.5000	 0.00057 	 860.5000	 0.00069 	   4.3025	 0.01200 
	 861	  54.9970	 0.01346 	  54.9970	 0.01393 	  27.4985	 0.00059 	 861.5000	 0.00057 	 861.5000	 0.00069 	   4.3075	 0.01200 
	 862	  55.0608	 0.01346 	  55.0608	 0.01393 	  27.5304	 0.00059 	 862.5000	 0.00056 	 862.5000	 0.00069 	   4.3125	 0.00400 
	 863	  55.1247	 0.01345 	  55.1247	 0.01393 	  27.5623	 0.00058 	 863.5000	 0.00056 	 863.5000	 0.00068 	   4.3175	 0.01200 
	 864	  55.1885	 0.01345 	  55.1885	 0.01393 	  27.5943	 0.00058 	 864.5000	 0.00056 	 864.5000	 0.00068 	   4.3225	 0.00400 
	 865	  55.2523	 0.01345 	  55.2523	 0.01393 	  27.6262	 0.00058 	 865.5000	 0.00056 	 865.5000	 0.00068 	   4.3275	 0.00400 
	 866	  55.3162	 0.01345 	  55.3162	 0.01393 	  27.6581	 0.00058 	 866.5000	 0.00056 	 866.5000	 0.00068 	   4.3325	 0.01200 
	 867	  55.3800	 0.01345 	  55.3800	 0.01393 	  27.6900	 0.00058 	 867.5000	 0.00056 	 867.5000	 0.00068 	   4.3375	 0.00400 
	 868	  55.4439	 0.01345 	  55.4439	 0.01392 	  27.7219	 0.00058 	 868.5000	 0.00056 	 868.5000	 0.00067 	   4.3425	 0.00400 
	 869	  55.5077	 0.01344 	  55.5077	 0.01392 	  27.7538	 0.00057 	 869.5000	 0.00056 	 869.5000	 0.00067 	   4.3475	 0.00800 
	 870	  55.5715	 0.01344 	  55.5715	 0.01392 	  27.7858	 0.00057 	 870.5000	 0.00055 	 870.5000	 0.00067 	   4.3525	 0.00400 
	 871	  55.6354	 0.01344 	  55.6354	 0.01392 	  27.8177	 0.00057 	 871.5000	 0.00055 	 871.5000	 0.00067 	   4.3575	 0.00800 
	 872	  55.6992	 0.01344 	  55.6992	 0.01392 	  27.8496	 0.00057 	 872.5000	 0.00055 	 872.5000	 0.00066 	   4.3625	 0.02400 
	 873	  55.7630	 0.01344 	  55.7630	 0.01392 	  27.8815	 0.00057 	 873.5000	 0.00055 	 873.5000	 0.00066 	   4.3675	 0.00400 
	 874	  55.8269	 0.01343 	  55.8269	 0.01392 	  27.9134	 0.00056 	 874.5000	 0.00055 	 874.5000	 0.00066 	   4.3725	 0.02000 
	 875	  55.8907	 0.01343 	  55.8907	 0.01392 	  27.9454	 0.00056 	 875.5000	 0.00055 	 875.5000	 0.00066 	   4.3775	 0.00800 
	 876	  55.9546	 0.01343 	  55.9546	 0.01391 	  27.9773	 0.00056 	 876.5000	 0.00055 	 876.5000	 0.00066 	   4.3825	 0.00000 
	 877	  56.0184	 0.01343 	  56.0184	 0.01391 	  28.0092	 0.00056 	 877.5000	 0.00055 	 877.5000	 0.00065 	   4.3875	 0.00800 
	 878	  56.0822	 0.01343 	  56.0822	 0.01391 	  28.0411	 0.00056 	 878.5000	 0.00055 	 878.5000	 0.00065 	   4.3925	 0.00800 
	 879	  56.1461	 0.01343 	  56.1461	 0.01391 	  28.0730	 0.00056 	 879.5000	 0.00055 	 879.5000	 0.00065 	   4.3975	 0.00400 
	 880	  56.2099	 0.01342 	  56.2099	 0.01391 	  28.1050	 0.00055 	 880.5000	 0.00054 	 880.5000	 0.00065 	   4.4025	 0.01200 
	 881	  56.2738	 0.01342 	  56.2738	 0.01391 	  28.1369	 0.00055 	 881.5000	 0.00054 	 881.5000	 0.00064 	   4.4075	 0.02000 
	 882	  56.3376	 0.01342 	  56.3376	 0.01391 	  28.1688	 0.00055 	 882.5000	 0.00054 	 882.5000	 0.00064 	   4.4125	 0.00000 
	 883	  56.4014	 0.01342 	  56.4014	 0.01390 	  28.2007	 0.00055 	 883.5000	 0.00054 	 883.5000	 0.00064 	   4.4175	 0.01200 
	 884	  56.4653	 0.01342 	  56.4653	 0.01390 	  28.2326	 0.00055 	 884.5000	 0.00054 	 884.5000	 0.00064 	   4.4225	 0.01200 
	 885	  56.5291	 0.01342 	  56.5291	 0.01390 	  28.2646	 0.00055 	 885.5000	 0.00054 	 885.5000	 0.00064 	   4.4275	 0.00800 
	 886	  56.5930	 0.01341 	  56.5930	 0.01390 	  28.2965	 0.00054 	 886.5000	 0.00054 	 886.5000	 0.00064 	   4.4325	 0.02400 
	 887	  56.6568	 0.01341 	  56.6568	 0.01390 	  28.3284	 0.00054 	 887.5000	 0.00054 	 887.5000	 0.00064 	   4.4375	 0.00800 
	 888	  56.7206	 0.01341 	  56.7206	 0.01390 	  28.3603	 0.00054 	 888.5000	 0.00054 	 888.5000	 0.00064 	   4.4425	 0.00400 
	 889	  56.7845	 0.01341 	  56.7845	 0.01390 	  28.3922	 0.00054 	 889.5000	 0.00053 	 889.5000	 0.00064 	   4.4475	 0.00800 
	 890	  56.8483	 0.01341 	  56.8483	 0.01390 	  28.4242	 0.00054 	 890.5000	 0.00053 	 890.5000	 0.00064 	   4.4525	 0.01200 
	 891	  56.9121	 0.01340 	  56.9121	 0.01389 	  28.4561	 0.00054 	 891.5000	 0.00053 	 891.5000	 0.00064 	   4.4575	 0.01600 
	 892	  56.9760	 0.01340 	  56.9760	 0.01389 	  28.4880	 0.00054 	 892.5000	 0.00053 	 892.5000	 0.00064 	   4.4625	 0.00800 
	 893	  57.0398	 0.01340 	  57.0398	 0.01389 	  28.5199	 0.00053 	 893.5000	 0.00053 	 893.5000	 0.00064 	   4.4675	 0.01600 
	 894	  57.1037	 0.01340 	  57.1037	 0.01389 	  28.5518	 0.00053 	 894.5000	 0.00053 	 894.5000	 0.00064 	   4.4725	 0.00400 
	 895	  57.1675	 0.01340 	  57.1675	 0.01389 	  28.5837	 0.00053 	 895.5000	 0.00053 	 895.5000	 0.00064 	   4.4775	 0.00400 
	 896	  57.2313	 0.01340 	  57.2313	 0.01389 	  28.6157	 0.00053 	 896.5000	 0.00053 	 896.5000	 0.00064 	   4.4825	 0.01600 
	 897	  57.2952	 0.01339 	  57.2952	 0.01389 	  28.6476	 0.00053 	 897.5000	 0.00052 	 897.5000	 0.00064 	   4.4875	 0.00400 
	 898	  57.3590	 0.01339 	  57.3590	 0.01389 	  28.6795	 0.00053 	 898.5000	 0.00052 	 898.5000	 0.00064 	   4.4925	 0.00000 
	 899	  57.4229	 0.01339 	  57.4229	 0.01389 	  28.7114	 0.00052 	 899.5000	 0.00052 	 899.5000	 0.00065 	   4.4975	 0.00400 
	 900	  57.4867	 0.01339 	  57.4867	 0.01388 	  28.7433	 0.00052 	 900.5000	 0.00052 	 900.5000	 0.00065 	   4.5025	 0.00800 
	 901	  57.5505	 0.01339 	  57.5505	 0.01388 	  28.7753	 0.00052 	 901.5000	 0.00052 	 901.5000	 0.00065 	   4.5075	 0.00400 
	 902	  57.6144	 0.01339 	  57.6144	 0.01388 	  28.8072	 0.00052 	 902.5000	 0.00052 	 902.5000	 0.00065 	   4.5125	 0.00800 
	 903	  57.6782	 0.01338 	  57.6782	 0.01388 	  28.8391	 0.00052 	 903.5000	 0.00052 	 903.5000	 0.00065 	   4.5175	 0.01200 
	 904	  57.7420	 0.01338 	  57.7420	 0.01388 	  28.8710	 0.00052 	 904.5000	 0.00052 	 904.5000	 0.00065 	   4.5225	 0.01600 
	 905	  57.8059	 0.01338 	  57.8059	 0.01388 	  28.9029	 0.00052 	 905.5000	 0.00051 	 905.5000	 0.00065 	   4.5275	 0.01200 
	 906	  57.8697	 0.01338 	  57.8697	 0.01388 	  28.9349	 0.00052 	 906.5000	 0.00051 	 906.5000	 0.00066 	   4.5325	 0.01600 
	 907	  57.9336	 0.01338 	  57.9336	 0.01388 	  28.9668	 0.00051 	 907.5000	 0.00051 	 907.5000	 0.00066 	   4.5375	 0.01200 
	 908	  57.9974	 0.01338 	  57.9974	 0.01387 	  28.9987	 0.00051 	 908.5000	 0.00051 	 908.5000	 0.00066 	   4.5425	 0.02000 
	 909	  58.0612	 0.01338 	  58.0612	 0.01387 	  29.0306	 0.00051 	 909.5000	 0.00051 	 909.5000	 0.00066 	   4.5475	 0.00400 
	 910	  58.1251	 0.01337 	  58.1251	 0.01387 	  29.0625	 0.00051 	 910.5000	 0.00051 	 910.5000	 0.00066 	   4.5525	 0.00000 
	 911	  58.1889	 0.01337 	  58.1889	 0.01387 	  29.0945	 0.00051 	 911.5000	 0.00051 	 911.5000	 0.00066 	   4.5575	 0.00400 
	 912	  58.2528	 0.01337 	  58.2528	 0.01387 	  29.1264	 0.00051 	 912.5000	 0.00051 	 912.5000	 0.00066 	   4.5625	 0.00400 
	 913	  58.3166	 0.01337 	  58.3166	 0.01387 	  29.1583	 0.00051 	 913.5000	 0.00051 	 913.5000	 0.00066 	   4.5675	 0.00000 
	 914	  58.3804	 0.01337 	  58.3804	 0.01387 	  29.1902	 0.00050 	 914.5000	 0.00051 	 914.5000	 0.00066 	   4.5725	 0.01200 
	 915	  58.4443	 0.01337 	  58.4443	 0.01387 	  29.2221	 0.00050 	 915.5000	 0.00051 	 915.5000	 0.00066 	   4.5775	 0.00800 
	 916	  58.5081	 0.01336 	  58.5081	 0.01386 	  29.2541	 0.00050 	 916.5000	 0.00051 	 916.5000	 0.00066 	   4.5825	 0.01200 
	 917	  58.5719	 0.01336 	  58.5719	 0.01386 	  29.2860	 0.00050 	 917.5000	 0.00051 	 917.5000	 0.00066 	   4.5875	 0.00800 
	 918	  58.6358	 0.01336 	  58.6358	 0.01386 	  29.3179	 0.00050 	 918.5000	 0.00051 	 918.5000	 0.00066 	   4.5925	 0.01600 
	 919	  58.6996	 0.01336 	  58.6996	 0.01386 	  29.3498	 0.00050 	 919.5000	 0.00051 	 919.5000	 0.00066 	   4.5975	 0.01200 
	 920	  58.7635	 0.01336 	  58.7635	 0.01386 	  29.3817	 0.00050 	 920.5000	 0.00051 	 920.5000	 0.00066 	   4.6025	 0.00400 
	 921	  58.8273	 0.01336 	  58.8273	 0.01386 	  29.4137	 0.00050 	 921.5000	 0.00051 	 921.5000	 0.00066 	   4.6075	 0.01200 
	 922	  58.8911	 0.01335 	  58.8911	 0.01386 	  29.4456	 0.00049 	 922.5000	 0.00051 	 922.5000	 0.00066 	   4.6125	 0.00800 
	 923	  58.9550	 0.01335 	  58.9550	 0.01386 	  29.4775	 0.00049 	 923.5000	 0.00051 	 923.5000	 0.00066 	   4.6175	 0.00800 
	 924	  59.0188	 0.01335 	  59.0188	 0.01386 	  29.5094	 0.00049 	 924.5000	 0.00051 	 924.5000	 0.00065 	   4.6225	 0.00800 
	 925	  59.0827	 0.01335 	  59.0827	 0.01385 	  29.5413	 0.00049 	 925.5000	 0.00051 	 925.5000	 0.00065 	   4.6275	 0.00800 
	 926	  59.1465	 0.01335 	  59.1465	 0.01385 	  29.5732	 0.00049 	 926.5000	 0.00051 	 926.5000	 0.00065 	   4.6325	 0.00400 
	 927	  59.2103	 0.01335 	  59.2103	 0.01385 	  29.6052	 0.00049 	 927.5000	 0.00051 	 927.5000	 0.00065 	   4.6375	 0.01200 
	 928	  59.2742	 0.01335 	  59.2742	 0.01385 	  29.6371	 0.00049 	 928.5000	 0.00051 	 928.5000	 0.00065 	   4.6425	 0.00400 
	 929	  59.3380	 0.01334 	  59.3380	 0.01385 	  29.6690	 0.00049 	 929.5000	 0.00051 	 929.5000	 0.00065 	   4.6475	 0.01200 
	 930	  59.4019	 0.01334 	  59.4019	 0.01385 	  29.7009	 0.00048 	 930.5000	 0.00051 	 930.5000	 0.00064 	   4.6525	 0.00800 
	 931	  59.4657	 0.01334 	  59.4657	 0.01385 	  29.7328	 0.00048 	 931.5000	 0.00051 	 931.5000	 0.00064 	   4.6575	 0.00400 
	 932	  59.5295	 0.01334 	  59.5295	 0.01385 	  29.7648	 0.00048 	 932.5000	 0.00051 	 932.5000	 0.00064 	   4.6625	 0.00000 
	 933	  59.5934	 0.01334 	  59.5934	 0.01385 	  29.7967	 0.00048 	 933.5000	 0.00051 	 933.5000	 0.00064 	   4.6675	 0.01600 
	 934	  59.6572	 0.01334 	  59.6572	 0.01384 	  29.8286	 0.00048 	 934.5000	 0.00051 	 934.5000	 0.00064 	   4.6725	 0.00800 
	 935	  59.7210	 0.01333 	  59.7210	 0.01384 	  29.8605	 0.00048 	 935.5000	 0.00051 	 935.5000	 0.00064 	   4.6775	 0.00000 
	 936	  59.7849	 0.01333 	  59.7849	 0.01384 	  29.8924	 0.00048 	 936.5000	 0.00051 	 936.5000	 0.00063 	   4.6825	 0.00400 
	 937	  59.8487	 0.01333 	  59.8487	 0.01384 	  29.9244	 0.00048 	 937.5000	 0.00051 	 937.5000	 0.00063 	   4.6875	 0.01200 
	 938	  59.9126	 0.01333 	  59.9126	 0.01384 	  29.9563	 0.00048 	 938.5000	 0.00051 	 938.5000	 0.00063 	   4.6925	 0.01200 
	 939	  59.9764	 0.01333 	  59.9764	 0.01384 	  29.9882	 0.00047 	 939.5000	 0.00050 	 939.5000	 0.00063 	   4.6975	 0.00400 
	 940	  60.0402	 0.01333 	  60.0402	 0.01384 	  30.0201	 0.00047 	 940.5000	 0.00050 	 940.5000	 0.00063 	   4.7025	 0.00800 
	 941	  60.1041	 0.01333 	  60.1041	 0.01384 	  30.0520	 0.00047 	 941.5000	 0.00050 	 941.5000	 0.00063 	   4.7075	 0.00400 
	 942	  60.1679	 0.01332 	  60.1679	 0.01384 	  30.0840	 0.00047 	 942.5000	 0.00050 	 942.5000	 0.00063 	   4.7125	 0.00400 
	 943	  60.2318	 0.01332 	  60.2318	 0.01383 	  30.1159	 0.00047 	 943.5000	 0.00050 	 943.5000	 0.00062 	   4.7175	 0.01200 
	 944	  60.2956	 0.01332 	  60.2956	 0.01383 	  30.1478	 0.00047 	 944.5000	 0.00050 	 944.5000	 0.00062 	   4.7225	 0.00000 
	 945	  60.3594	 0.01332 	  60.3594	 0.01383 	  30.1797	 0.00047 	 945.5000	 0.00050 	 945.5000	 0.00062 	   4.7275	 0.01600 
	 946	  60.4233	 0.01332 	  60.4233	 0.01383 	  30.2116	 0.00047 	 946.5000	 0.00050 	 946.5000	 0.00062 	   4.7325	 0.01600 
	 947	  60.4871	 0.01332 	  60.4871	 0.01383 	  30.2436	 0.00047 	 947.5000	 0.00050 	 947.5000	 0.00062 	   4.7375	 0.00000 
	 948	  60.5509	 0.01332 	  60.5509	 0.01383 	  30.2755	 0.00047 	 948.5000	 0.00050 	 948.5000	 0.00062 	   4.7425	 0.00800 
	 949	  60.6148	 0.01331 	  60.6148	 0.01383 	  30.3074	 0.00046 	 949.5000	 0.00050 	 949.5000	 0.00062 	   4.7475	 0.00400 
	 950	  60.6786	 0.01331 	  60.6786	 0.01383 	  30.3393	 0.00046 	 950.5000	 0.00050 	 950.5000	 0.00062 	   4.7525	 0.00800 
	 951	  60.7425	 0.01331 	  60.7425	 0.01383 	  30.3712	 0.00046 	 951.5000	 0.00050 	 951.5000	 0.00062 	   4.7575	 0.00800 
	 952	  60.8063	 0.01331 	  60.8063	 0.01382 	  30.4032	 0.00046 	 952.5000	 0.00050 	 952.5000	 0.00061 	   4.7625	 0.00400 
	 953	  60.8701	 0.01331 	  60.8701	 0.01382 	  30.4351	 0.00046 	 953.5000	 0.00050 	 953.5000	 0.00061 	   4.7675	 0.00800 
	 954	  60.9340	 0.01331 	  60.9340	 0.01382 	  30.4670	 0.00046 	 954.5000	 0.00050 	 954.5000	 0.00061 	   4.7725	 0.00800 
	 955	  60.9978	 0.01331 	  60.9978	 0.01382 	  30.4989	 0.00046 	 955.5000	 0.00050 	 955.5000	 0.00061 	   4.7775	 0.01200 
	 956	  61.0617	 0.01330 	  61.0617	 0.01382 	  30.5308	 0.00046 	 956.5000	 0.00050 	 956.5000	 0.00061 	   4.7825	 0.02000 
	 957	  61.1255	 0.01330 	  61.1255	 0.01382 	  30.5627	 0.00046 	 957.5000	 0.00050 	 957.5000	 0.00061 	   4.7875	 0.00000 
	 958	  61.1893	 0.01330 	  61.1893	 0.01382 	  30.5947	 0.00046 	 958.5000	 0.00050 	 958.5000	 0.00061 	   4.7925	 0.01200 
	 959	  61.2532	 0.01330 	  61.2532	 0.01382 	  30.6266	 0.00045 	 959.5000	 0.00050 	 959.5000	 0.00061 	   4.7975	 0.00400 
	 960	  61.3170	 0.01330 	  61.3170	 0.01382 	  30.6585	 0.00045 	 960.5000	 0.00050 	 960.5000	 0.00061 	   4.8025	 0.00800 
	 961	  61.3808	 0.01330 	  61.3808	 0.01381 	  30.6904	 0.00045 	 961.5000	 0.00050 	 961.5000	 0.00061 	   4.8075	 0.01200 
	 962	  61.4447	 0.01330 	  61.4447	 0.01381 	  30.7223	 0.00045 	 962.5000	 0.00049 	 962.5000	 0.00061 	   4.8125	 0.01200 
	 963	  61.5085	 0.01329 	  61.5085	 0.01381 	  30.7543	 0.00045 	 963.5000	 0.00049 	 963.5000	 0.00061 	   4.8175	 0.01200 
	 964	  61.5724	 0.01329 	  61.5724	 0.01381 	  30.7862	 0.00045 	 964.5000	 0.00049 	 964.5000	 0.00061 	   4.8225	 0.00400 
	 965	  61.6362	 0.01329 	  61.6362	 0.01381 	  30.8181	 0.00045 	 965.5000	 0.00049 	 965.5000	 0.00061 	   4.8275	 0.00400 
	 966	  61.7000	 0.01329 	  61.7000	 0.01381 	  30.8500	 0.00045 	 966.5000	 0.00049 	 966.5000	 0.00061 	   4.8325	 0.00400 
	 967	  61.7639	 0.01329 	  61.7639	 0.01381 	  30.8819	 0.00045 	 967.5000	 0.00049 	 967.5000	 0.00061 	   4.8375	 0.01200 
	 968	  61.8277	 0.01329 	  61.8277	 0.01381 	  30.9139	 0.00045 	 968.5000	 0.00049 	 968.5000	 0.00061 	   4.8425	 0.00800 
	 969	  61.8916	 0.01329 	  61.8916	 0.01381 	  30.9458	 0.00044 	 969.5000	 0.00049 	 969.5000	 0.00061 	   4.8475	 0.00800 
	 970	  61.9554	 0.01329 	  61.9554	 0.01381 	  30.9777	 0.00044 	 970.5000	 0.00049 	 970.5000	 0.00061 	   4.8525	 0.00400 
	 971	  62.0192	 0.01328 	  62.0192	 0.01380 	  31.0096	 0.00044 	 971.5000	 0.00049 	 971.5000	 0.00061 	   4.8575	 0.00800 
	 972	  62.0831	 0.01328 	  62.0831	 0.01380 	  31.0415	 0.00044 	 972.5000	 0.00049 	 972.5000	 0.00061 	   4.8625	 0.00400 
	 973	  62.1469	 0.01328 	  62.1469	 0.01380 	  31.0735	 0.00044 	 973.5000	 0.00049 	 973.5000	 0.00061 	   4.8675	 0.00800 
	 974	  62.2108	 0.01328 	  62.2108	 0.01380 	  31.1054	 0.00044 	 974.5000	 0.00049 	 974.5000	 0.00061 	   4.8725	 0.01600 
	 975	  62.2746	 0.01328 	  62.2746	 0.01380 	  31.1373	 0.00044 	 975.5000	 0.00049 	 975.5000	 0.00061 	   4.8775	 0.01200 
	 976	  62.3384	 0.01328 	  62.3384	 0.01380 	  31.1692	 0.00044 	 976.5000	 0.00049 	 976.5000	 0.00061 	   4.8825	 0.00000 
	 977	  62.4023	 0.01328 	  62.4023	 0.01380 	  31.2011	 0.00044 	 977.5000	 0.00048 	 977.5000	 0.00061 	   4.8875	 0.00800 
	 978	  62.4661	 0.01327 	  62.4661	 0.01380 	  31.2331	 0.00044 	 978.5000	 0.00048 	 978.5000	 0.00061 	   4.8925	 0.01200 
	 979	  62.5299	 0.01327 	  62.5299	 0.01380 	  31.2650	 0.00044 	 979.5000	 0.00048 	 979.5000	 0.00061 	   4.8975	 0.00000 
	 980	  62.5938	 0.01327 	  62.5938	 0.01379 	  31.2969	 0.00044 	 980.5000	 0.00048 	 980.5000	 0.00061 	   4.9025	 0.00800 
	 981	  62.6576	 0.01327 	  62.6576	 0.01379 	  31.3288	 0.00043 	 981.5000	 0.00048 	 981.5000	 0.00061 	   4.9075	 0.00400 
	 982	  62.7215	 0.01327 	  62.7215	 0.01379 	  31.3607	 0.00043 	 982.5000	 0.00048 	 982.5000	 0.00061 	   4.9125	 0.00000 
	 983	  62.7853	 0.01327 	  62.7853	 0.01379 	  31.3927	 0.00043 	 983.5000	 0.00048 	 983.5000	 0.00061 	   4.9175	 0.00000 
	 984	  62.8491	 0.01327 	  62.8491	 0.01379 	  31.4246	 0.00043 	 984.5000	 0.00048 	 984.5000	 0.00061 	   4.9225	 0.00800 
	 985	  62.9130	 0.01327 	  62.9130	 0.01379 	  31.4565	 0.00043 	 985.5000	 0.00048 	 985.5000	 0.00061 	   4.9275	 0.00800 
	 986	  62.9768	 0.01326 	  62.9768	 0.01379 	  31.4884	 0.00043 	 986.5000	 0.00048 	 986.5000	 0.00061 	   4.9325	 0.00000 
	 987	  63.0407	 0.01326 	  63.0407	 0.01379 	  31.5203	 0.00043 	 987.5000	 0.00047 	 987.5000	 0.00061 	   4.9375	 0.01200 
	 988	  63.1045	 0.01326 	  63.1045	 0.01379 	  31.5522	 0.00043 	 988.5000	 0.00047 	 988.5000	 0.00061 	   4.9425	 0.00800 
	 989	  63.1683	 0.01326 	  63.1683	 0.01379 	  31.5842	 0.00043 	 989.5000	 0.00047 	 989.5000	 0.00061 	   4.9475	 0.01200 
	 990	  63.2322	 0.01326 	  63.2322	 0.01378 	  31.6161	 0.00043 	 990.5000	 0.00047 	 990.5000	 0.00061 	   4.9525	 0.01200 
	 991	  63.2960	 0.01326 	  63.2960	 0.01378 	  31.6480	 0.00043 	 991.5000	 0.00047 	 991.5000	 0.00061 	   4.9575	 0.00800 
	 992	  63.3598	 0.01326 	  63.3598	 0.01378 	  31.6799	 0.00043 	 992.5000	 0.00047 	 992.5000	 0.00060 	   4.9625	 0.01200 
	 993	  63.4237	 0.01325 	  63.4237	 0.01378 	  31.7118	 0.00042 	 993.5000	 0.00047 	 993.5000	 0.00060 	   4.9675	 0.02000 
	 994	  63.4875	 0.01325 	  63.4875	 0.01378 	  31.7438	 0.00042 	 994.5000	 0.00047 	 994.5000	 0.00060 	   4.9725	 0.00800 
	 995	  63.5514	 0.01325 	  63.5514	 0.01378 	  31.7757	 0.00042 	 995.5000	 0.00047 	 995.5000	 0.00060 	   4.9775	 0.00400 
	 996	  63.6152	 0.01325 	  63.6152	 0.01378 	  31.8076	 0.00042 	 996.5000	 0.00047 	 996.5000	 0.00060 	   4.9825	 0.00000 
	 997	  63.6790	 0.01325 	  63.6790	 0.01378 	  31.8395	 0.00042 	 997.5000	 0.00047 	 997.5000	 0.00059 	   4.9875	 0.00000 
	 998	  63.7429	 0.01325 	  63.7429	 0.01378 	  31.8714	 0.00042 	 998.5000	 0.00046 	 998.5000	 0.00059 	   4.9925	 0.00000 
	 999	  63.8067	 0.01325 	  63.8067	 0.01378 	  31.9034	 0.00042 	 999.5000	 0.00046 	 999.5000	 0.00059 	   4.9975	 0.00800 
 Before			 0.00000		 0.00000		 0.00000		 0.00000		 0.00000		 0.00000
 After			 0.00000		 0.00000		 0.00000		 0.00000		 0.00000		 0.00000


ASCII Curves - Approximate Posterior Densities 
===================================================
q1   curve 
 0.02203  |      *                                                   
          |    *****                                                
          |   **   **                                               
          |   *     **                                              
          |  **      *                                              
          |  *       **                                             
          |  *        **                                            
          |  *         **                                           
          |  *          **                                          
          |  *           ***                                        
          | *              **                                       
          | *               ***                                     
          | *                  ***                                  
          | *                    *****                              
          | *                        *****                          
          | *                            ********                   
          | *                                   ***************     
          | *                                                 ****  
          | *                                                       
          | *                                                       
          | *                                                       
          | *                                                       
          | *                                                       
          |*                                                        
          |*                                                        
          |*                                                        
          |*                                                        
          |*                                                        
          |                                                         
          |*                                                        
          |*                                                        
          |*                                                        
          |*                                                        
          |*                                                        
          |*                                                        
          |*                                                        
          |*                                                        
          |                                                         
          |*                                                        
  0.0002  |*                                                          
          -*------------------------------------------------------ 
            0.0319                                            63.8067 

q2   curve 
  0.0227  |      *                                                   
          |    ****                                                 
          |    *  **                                                
          |   **   **                                               
          |   *     *                                               
          |   *     **                                              
          |   *      **                                             
          |   *       **                                            
          |  *         **                                           
          |  *          **                                          
          |  *           **                                         
          |  *            ***                                       
          |  *              ***                                     
          |  *                ****                                  
          |  *                   *******                            
          |  *                         ***********                  
          | *                                    *****************  
          | *                                                       
          | *                                                       
          | *                                                       
          | *                                                       
          | *                                                       
          | *                                                       
          | *                                                       
          | *                                                       
          | *                                                       
          | *                                                       
          | *                                                       
          | *                                                       
          |**                                                       
          |*                                                        
          |*                                                        
          |*                                                        
          |*                                                        
          |*                                                        
          |*                                                        
          |*                                                        
          |*                                                        
          |*                                                        
  0.0000  |*                                                          
          -*------------------------------------------------------ 
            0.0319                                            63.8067 

qa   curve 
   0.129  |           *                                              
          |          ***                                            
          |         ** **                                           
          |         *   *                                           
          |         *   *                                           
          |         *    *                                          
          |        *     *                                          
          |        *     *                                          
          |        *     **                                         
          |        *      *                                         
          |        *      *                                         
          |       *       **                                        
          |       *        *                                        
          |       *        *                                        
          |       *        *                                        
          |       *        **                                       
          |       *         *                                       
          |      **         *                                       
          |      *          *                                       
          |      *          **                                      
          |      *           *                                      
          |      *           *                                      
          |      *           *                                      
          |      *            *                                     
          |     **            *                                     
          |     *             *                                     
          |     *             **                                    
          |     *              *                                    
          |     *              **                                   
          |     *               *                                   
          |    **               *                                   
          |    *                 *                                  
          |    *                 *                                  
          |    *                  *                                 
          |    *                  **                                
          |    *                   **                               
          |   *                     **                              
          |   *                      **                             
          |  **                       **                            
  0.0004  |  *                         ****                           
          -***----------------------------************************ 
            0.0160                                            31.9034 

m1   curve 
0.008083  |*                                                         
          |                                                         
          |                                                         
          |                                                         
          |                                                         
          |                                                         
          |                                                         
          |                                                         
          |                                                         
          |                                                         
          |                                                         
          |                                                         
          |                                                         
          |                                                         
          |*                                                        
          |                                                         
          |*                                                        
          |                                                         
          |*                                                        
          |*                                                        
          |                                                         
          |*                                                        
          |                                                         
          |                                                         
          |*                                                        
          |*                                                        
          |                                                         
          |*                                                        
          |*                                                        
          |                                                         
          |*                                                        
          |*                                                        
          |                                                         
          |*                                                        
          |*                                                        
          |********                                                 
          | **  * ******                                            
          |            **************                               
          |                       ********                          
  0.0005  |                              ************                 
          ------------------------------------------************** 
            0.5000                                           999.5000 

m2   curve 
0.009653  |*                                                         
          |                                                         
          |                                                         
          |                                                         
          |                                                         
          |                                                         
          |                                                         
          |                                                         
          |                                                         
          |                                                         
          |*                                                        
          |                                                         
          |                                                         
          |                                                         
          |                                                         
          |                                                         
          |                                                         
          |                                                         
          |                                                         
          |                                                         
          |                                                         
          |                                                         
          |                                                         
          |                                                         
          |                                                         
          |                                                         
          |*                                                        
          |                                                         
          |*                                                        
          |*                                                        
          |*                                                        
          |                                                         
          |*                                                        
          |*                                                        
          |*                                                        
          |*                                                        
          |****                                                     
          | *****     *                                             
          |     *************  *                                    
  0.0006  |                ***********************                    
          ---------------------------------------***************** 
            0.5000                                           999.5000 

t    curve 
 0.01478  |*                                                         
          |*                                                        
          |*                                                        
          |**                                                       
          |**                                                       
          |*                                                        
          |**                                                       
          |**                                                       
          |**                                                       
          | *                                                       
          |                                                         
          | *                                                       
          | *                                                       
          |                                                         
          | *                                                       
          |  *                                                      
          | **                                                      
          |  *                                                      
          |  *                                                      
          |  *                                                      
          |  *                                                      
          |  **                                                     
          |  *                                                      
          |  **                                                     
          |   *                                                     
          |   *                                                     
          |   *                                                     
          |   *                                                     
          |   **                                                    
          |    *                                                    
          |    *                                                    
          |    *                                                    
          |    **                                                   
          |     *                                                   
          |     **                                                  
          |     **                                                  
          |     ***                                                 
          |      ***                                                
          |       ***                                               
  0.0000  |         *****                                             
          -----------********************************************* 
            0.0025                                             4.9975 

Time Elapsed : 61 hours, 42 minutes, 14 seconds 


END OF OUTPUT
