# Supplementary material for: Selection and demographic history shape the molecular evolution of the gamete compatibility protein bindin in Pisaster sea stars
Source: Ecol Evol. 2014 Mar 31;4(9):1567–88. doi: 10.1002/ece3.1042 (PMC4063459; doi:10.1002/ece3.1042)
Supplement: Supplementary file 2 [file ece30004-1567-SD2.zip › ece31042-sup-0008-cor.bam.out.txt]

IMa - Isolation with Migration [analytic] Output  -  IMa source code copyright Jody Hey, Rasmus Nielsen  2007-2008  -  code date: December 17, 2009 
P. ochraceus
bam=poc

INPUT AND STARTING INFORMATION 
================================

Command line string :  -i cor.poc.2.input.txt -o cor.poc.2.out5 -q1 20 -q2 20 -qA 10 -m1 2000 -m2 3000 -t 1 -u 5 -d 20 -n 100 -k 20 -fg -g1 0.9 -g2 0.8 -b 3000000 -L0.5 -p2345 
Input filename : cor.poc.2.input.txt 
Output filename: cor.poc.2.out5 
Random number seed : 1364965656 
IM Model:
     - Inheritance Scalars are treated as constants, as given in input file
- Run Duration - 
     Burn period, # steps: 3000000 
      Record period, # seconds per interval: 1800 
- Metropolis Coupling -
     Metropolis Coupling implemented using 100 chains 
     Geometric Increment Model   term1: 0.900  term2: 0.800

- Maximum Values for Integrated Parameters -
     Max for q1 : 76.85 
     Max for q2 : 76.85 
     Max for qa : 38.43 
     Max for m1 : 2000.00 
     Max for m2 : 3000.00 
     Max for t  : 1.00 

All tree information used for surface estimation printed to fileGeneration time specified (in years): 5.00


MCMC INFORMATION
===========================

Number of steps in chain following burnin:    6751746 
Number of steps between recording : 10  Number of record steps: 675175 
Number of steps between saving tree information: 20  Number of trees saved per locus: 337588 

Time Elapsed : 188 hours, 19 minutes, 3 seconds 

Highest Sampled Joint P(G) (log) : 158923.663 
Highest Joint P(D|G) (log) :  -3997.062 

Highest P(D|G, Params) (log) for each Locus 
	Locus	P(D|G, Params)
	0	-1205.509
	1	-2779.858

Mean Time of Most Recent Common Ancestor 
	Locus	Mean Time	Variance 
	0	     4.051	    18.148
	1	     5.138	    29.920

Cumulative Update Acceptance Rates 
----------------------------------
Splitting Time Parameter (t):  # Attempts:  1.13e+006  # Updates:  4.90e+005   %:  43.53

Genealogy (G), Branch Topology (B), and Common Ancestor Time (T) Update Rates 
Loc#	Attempts	G Updates	G%	B Updates	B%	T Updates	T%
 0	6.75e+006	1.74e+006	25.82	8.69e+005	12.88	2.26e+005	3.35
 1	6.75e+006	2.03e+006	30.02	8.92e+005	13.21	9.86e+004	1.46

Mutation Model (M) and Update Rates for Mutation Rate (u), Kappa (K)
Loc#  M	u Attempts	u Updates	u%	K%
 0    H	6.75e+005	5.86e+004	8.68	8.68
 1    H	6.75e+005	5.86e+004	8.68	8.68

Autocorrelations and Effective Sample Size Estimates
---------------------------------------
   # Steps Between Values  and Autocorrelation Estmates 
	Steps	 L[P]	 t	 tmrca0	 tmrca1
	1	 0.5653	 0.5557	 0.5540	 0.5396
	10	 0.0677	 0.0770	 0.0816	 0.0881
	50	 0.0068	 0.0140	 0.0047	 0.0236
	100	 0.0200	 0.0181	 0.0012	 0.0280
	500	 0.0078	-0.0089	 0.0143	-0.0158
	1000	 0.0305	 0.0177	-0.0053	 0.0093
	5000	 0.0241	 0.0181	-0.0050	-0.0158
	10000	 0.0054	 0.0233	 0.0015	 0.0107
	50000	 0.0049	 0.0245	 0.0003	 0.0113
	100000	 0.0041	 0.0245	 0.0015	 0.0116
	500000	 0.0027	 0.0292	-0.0007	 0.0136
	1000000	 0.0012	 0.0271	 0.0037	 0.0177
	ESS	1036754	997528	976891	958416

CHAIN SWAPPING BETWEEN SUCCESSIVE CHAINS:  Geometric Increment  term1: 0.9000 term2: 0.8000
-----------------------------------------------------------------------------
Chain   beta   #Swaps  Rate 
   0   1.0000 1252725   0.9996
   1   1.0000 277501   0.9995
   2   1.0000 278643   0.9994
   3   1.0000 277576   0.9993
   4   1.0000 277944   0.9992
   5   1.0000 277502   0.9990
   6   1.0000 278527   0.9988
   7   1.0000 277848   0.9985
   8   1.0000 277901   0.9984
   9   1.0000 278066   0.9981
  10   1.0000 277566   0.9976
  11   1.0000 278182   0.9974
  12   1.0000 277189   0.9971
  13   1.0000 277059   0.9967
  14   1.0000 276486   0.9959
  15   1.0000 277370   0.9956
  16   1.0000 276742   0.9949
  17   1.0000 277261   0.9944
  18   1.0000 276811   0.9937
  19   1.0000 276964   0.9931
  20   1.0000 276672   0.9923
  21   1.0000 276111   0.9907
  22   1.0000 275754   0.9900
  23   1.0000 275423   0.9891
  24   1.0000 275247   0.9882
  25   1.0000 275757   0.9869
  26   1.0000 275487   0.9860
  27   1.0000 274256   0.9853
  28   1.0000 273471   0.9837
  29   1.0000 274832   0.9824
  30   1.0000 273876   0.9814
  31   1.0000 272758   0.9800
  32   0.9999 273879   0.9795
  33   0.9999 272378   0.9781
  34   0.9999 273151   0.9775
  35   0.9999 272025   0.9757
  36   0.9999 271586   0.9734
  37   0.9999 271080   0.9730
  38   0.9999 271308   0.9717
  39   0.9999 269800   0.9694
  40   0.9998 270551   0.9687
  41   0.9998 269654   0.9673
  42   0.9998 268739   0.9649
  43   0.9998 268887   0.9645
  44   0.9997 268295   0.9628
  45   0.9997 267376   0.9617
  46   0.9997 267882   0.9599
  47   0.9996 266840   0.9593
  48   0.9996 267106   0.9582
  49   0.9995 267170   0.9573
  50   0.9994 266297   0.9569
  51   0.9993 266850   0.9561
  52   0.9993 266525   0.9562
  53   0.9992 266528   0.9555
  54   0.9990 266152   0.9551
  55   0.9989 265326   0.9547
  56   0.9988 265104   0.9544
  57   0.9986 266605   0.9544
  58   0.9984 265857   0.9531
  59   0.9982 265258   0.9530
  60   0.9980 265838   0.9524
  61   0.9978 265739   0.9517
  62   0.9975 265120   0.9507
  63   0.9971 264778   0.9501
  64   0.9968 263521   0.9497
  65   0.9963 264623   0.9471
  66   0.9959 264552   0.9463
  67   0.9954 263717   0.9456
  68   0.9948 262437   0.9437
  69   0.9941 262218   0.9419
  70   0.9933 261676   0.9410
  71   0.9925 261105   0.9379
  72   0.9915 261160   0.9355
  73   0.9905 260461   0.9322
  74   0.9893 259083   0.9293
  75   0.9879 259297   0.9279
  76   0.9864 256921   0.9257
  77   0.9847 256612   0.9222
  78   0.9828 255928   0.9210
  79   0.9806 255103   0.9191
  80   0.9782 255601   0.9188
  81   0.9754 255921   0.9186
  82   0.9724 256749   0.9187
  83   0.9689 255841   0.9205
  84   0.9651 257462   0.9221
  85   0.9607 257858   0.9230
  86   0.9558 257238   0.9226
  87   0.9504 256753   0.9218
  88   0.9442 255897   0.9209
  89   0.9373 255410   0.9175
  90   0.9296 254946   0.9140
  91   0.9209 253468   0.9086
  92   0.9111 251291   0.9021
  93   0.9002 248928   0.8942
  94   0.8879 246383   0.8843
  95   0.8741 241852   0.8700
  96   0.8586 238348   0.8530
  97   0.8413 230237   0.8287
  98   0.8218 996711   0.7936
  99   0.8000   na      na


PEAK LOCATIONS AND PROBABILITES
=================================


Marginal Peak Locations and Probabilities
------------------------------------------
 Set    q1          P         q2          P         qa          P         m1          P         m2          P      
   0      2.7341  0.02244      2.3793  0.02208      9.9894   0.1344      0.9392  0.00308      1.7280 0.003723 
   1      2.8544  0.02136      3.1007  0.02129      9.9799   0.1346      0.3042 0.002605      2.1557 0.001495 
 ALL      2.7964   0.0219      2.7366  0.02158      9.9846   0.1345      0.6795 0.002706      1.7461 0.002596 
  95%Lo    0.1283                0.0125               <min                 <min                 <min              
  95%Hi   >max                 >max                 17.3593             1567.2785             1008.9313            


MARGINAL DISTRIBUTION VALUES AND HISTOGRAMS - curve height is an estimate of marginal posterior probability
========================================
 Summaries
	Value  	 q1  	 q2  	 qa  	 m1  	 m2  	 t   	 0u 	 1u 	 0_Ka	 1_Ka
	Minbin 	   0.0384	   0.0384	   0.0192	   1.0000	   1.5000	   0.0005	   0.2399	   0.1542	   0.7500	   0.3500
	Maxbin	  76.8151	  76.8151	  38.4075	1999.0000	2998.5000	   0.9995	   6.4863	   4.1687	  99.9500	  25.2500
	HiPt  	   2.8052	   2.7283	   9.9717	   1.0000	   1.5000	   0.0095	   1.1695	   0.8551	  12.4500	   2.5500
	HiSmth	   2.8052	   2.7283	   9.9717	   1.0000	   1.5000	   0.0065	   1.1912	   0.8710	   9.4500	   2.5500
	Mean  	  35.5461	  35.7234	  11.3061	 873.5775	1232.1959	   0.0696	   1.1725	   0.9127	  31.1146	   3.3070
	95Lo  	   1.8829	   1.6524	   6.0522	  17.0000	  19.5000	   0.0015	   0.6855	   0.5297	   5.0500	   1.3500
	95Hi  	  74.6632	  74.7400	  19.5016	1929.0000	2866.5000	   0.4185	   1.8880	   1.4588	  89.1500	   7.1500
	HPD90Lo	  0.7301 	  0.4227 	  6.0138 	  1.0000 	  1.5000 	  0.0005?	  0.0055?	  0.6026 	  2.8500?	  1.1500 
	HPD90Hi	 68.5149 	 68.5149 	 16.3506 	1725.0000 	2497.5000 	  0.1595?	  1.6904?	  1.3062 	 70.1500?	  5.4500 

	Parameter	q1  	L	q2  	L	qa  	L	m1  	L	m2  	L	t   	L	0u 	L	1u 	L	0_Ka	L	1_Ka	L
	HiPt	   2.8052	 0.02190 	   2.7283	 0.02158 	   9.9717	 0.13448 	   1.0000	 0.00255 	   1.5000	 0.00254 	   0.0095	18.43522 	   1.1695	 0.00289 	   0.8551	 0.00289 	  12.4500	 0.03084 	   2.5500	 0.35429 

	   0	   0.0384	 0.00123 	   0.0384	 0.00531 	   0.0192	 0.00000 	   1.0000	 0.00255 	   1.5000	 0.00254 	 0.000500	17.62950 	 0.000101	 0.00000 	 0.000101	 0.00000 	   0.0500	 0.00000 	   0.0500	 0.00000 
	   1	   0.1153	 0.00290 	   0.1153	 0.00762 	   0.0576	 0.00000 	   3.0000	 0.00182 	   4.5000	 0.00159 	 0.001500	17.74059 	 0.000103	 0.00000 	 0.000103	 0.00000 	   0.1500	 0.00000 	   0.1500	 0.00000 
	   2	   0.1921	 0.00452 	   0.1921	 0.00957 	   0.0961	 0.00000 	   5.0000	 0.00145 	   7.5000	 0.00125 	 0.002500	17.77613 	 0.000105	 0.00000 	 0.000105	 0.00000 	   0.2500	 0.00000 	   0.2500	 0.00000 
	   3	   0.2690	 0.00611 	   0.2690	 0.01095 	   0.1345	 0.00000 	   7.0000	 0.00132 	  10.5000	 0.00107 	 0.003500	18.14789 	 0.000107	 0.00000 	 0.000107	 0.00000 	   0.3500	 0.00000 	   0.3500	 0.00001 
	   4	   0.3458	 0.00744 	   0.3458	 0.01192 	   0.1729	 0.00000 	   9.0000	 0.00132 	  13.5000	 0.00090 	 0.004500	18.00718 	 0.000109	 0.00000 	 0.000109	 0.00000 	   0.4500	 0.00000 	   0.4500	 0.00003 
	   5	   0.4227	 0.00860 	   0.4227	 0.01266 	   0.2113	 0.00000 	  11.0000	 0.00131 	  16.5000	 0.00080 	   0.0055	18.29896 	 0.000111	 0.00000 	 0.000111	 0.00000 	   0.5500	 0.00000 	   0.5500	 0.00034 
	   6	   0.4995	 0.00976 	   0.4995	 0.01328 	   0.2498	 0.00000 	  13.0000	 0.00130 	  19.5000	 0.00076 	   0.0065	18.32266 	 0.000113	 0.00000 	 0.000113	 0.00000 	   0.6500	 0.00000 	   0.6500	 0.00120 
	   7	   0.5764	 0.01084 	   0.5764	 0.01385 	   0.2882	 0.00000 	  15.0000	 0.00126 	  22.5000	 0.00073 	   0.0075	17.91239 	 0.000115	 0.00000 	 0.000115	 0.00000 	   0.7500	 0.00003 	   0.7500	 0.00370 
	   8	   0.6533	 0.01177 	   0.6533	 0.01440 	   0.3266	 0.00000 	  17.0000	 0.00119 	  25.5000	 0.00067 	   0.0085	18.17899 	 0.000117	 0.00000 	 0.000117	 0.00000 	   0.8500	 0.00000 	   0.8500	 0.00995 
	   9	   0.7301	 0.01260 	   0.7301	 0.01495 	   0.3651	 0.00000 	  19.0000	 0.00111 	  28.5000	 0.00063 	   0.0095	18.43522 	 0.000119	 0.00000 	 0.000119	 0.00000 	   0.9500	 0.00000 	   0.9500	 0.01885 
	  10	   0.8070	 0.01339 	   0.8070	 0.01551 	   0.4035	 0.00000 	  21.0000	 0.00104 	  31.5000	 0.00058 	   0.0105	17.98645 	 0.000121	 0.00000 	 0.000121	 0.00000 	   1.0500	 0.00006 	   1.0500	 0.03224 
	  11	   0.8838	 0.01418 	   0.8838	 0.01606 	   0.4419	 0.00000 	  23.0000	 0.00099 	  34.5000	 0.00054 	   0.0115	17.89758 	 0.000124	 0.00000 	 0.000124	 0.00000 	   1.1500	 0.00013 	   1.1500	 0.05191 
	  12	   0.9607	 0.01496 	   0.9607	 0.01658 	   0.4803	 0.00000 	  25.0000	 0.00096 	  37.5000	 0.00051 	   0.0125	17.93313 	 0.000126	 0.00000 	 0.000126	 0.00000 	   1.2500	 0.00007 	   1.2500	 0.07995 
	  13	   1.0375	 0.01571 	   1.0375	 0.01707 	   0.5188	 0.00000 	  27.0000	 0.00093 	  40.5000	 0.00050 	   0.0135	17.23109 	 0.000128	 0.00000 	 0.000128	 0.00000 	   1.3500	 0.00007 	   1.3500	 0.10842 
	  14	   1.1144	 0.01641 	   1.1144	 0.01751 	   0.5572	 0.00000 	  29.0000	 0.00089 	  43.5000	 0.00050 	   0.0145	17.03855 	 0.000131	 0.00000 	 0.000131	 0.00000 	   1.4500	 0.00031 	   1.4500	 0.13813 
	  15	   1.1912	 0.01707 	   1.1912	 0.01793 	   0.5956	 0.00000 	  31.0000	 0.00085 	  46.5000	 0.00050 	   0.0155	16.97190 	 0.000133	 0.00000 	 0.000133	 0.00000 	   1.5500	 0.00024 	   1.5500	 0.17167 
	  16	   1.2681	 0.01767 	   1.2681	 0.01831 	   0.6340	 0.00000 	  33.0000	 0.00082 	  49.5000	 0.00050 	   0.0165	16.16174 	 0.000136	 0.00000 	 0.000136	 0.00000 	   1.6500	 0.00068 	   1.6500	 0.21125 
	  17	   1.3449	 0.01821 	   1.3449	 0.01867 	   0.6725	 0.00000 	  35.0000	 0.00079 	  52.5000	 0.00049 	   0.0175	15.81664 	 0.000138	 0.00000 	 0.000138	 0.00000 	   1.7500	 0.00086 	   1.7500	 0.24244 
	  18	   1.4218	 0.01871 	   1.4218	 0.01901 	   0.7109	 0.00000 	  37.0000	 0.00076 	  55.5000	 0.00049 	   0.0185	15.69519 	 0.000141	 0.00000 	 0.000141	 0.00000 	   1.8500	 0.00062 	   1.8500	 0.26675 
	  19	   1.4986	 0.01916 	   1.4986	 0.01933 	   0.7493	 0.00000 	  39.0000	 0.00074 	  58.5000	 0.00049 	   0.0195	15.20347 	 0.000143	 0.00000 	 0.000143	 0.00000 	   1.9500	 0.00084 	   1.9500	 0.29413 
	  20	   1.5755	 0.01956 	   1.5755	 0.01963 	   0.7877	 0.00000 	  41.0000	 0.00073 	  61.5000	 0.00050 	   0.0205	14.55919 	 0.000146	 0.00000 	 0.000146	 0.00000 	   2.0500	 0.00123 	   2.0500	 0.31451 
	  21	   1.6524	 0.01993 	   1.6524	 0.01992 	   0.8262	 0.00000 	  43.0000	 0.00071 	  64.5000	 0.00051 	   0.0215	14.53549 	 0.000149	 0.00000 	 0.000149	 0.00000 	   2.1500	 0.00135 	   2.1500	 0.33246 
	  22	   1.7292	 0.02026 	   1.7292	 0.02018 	   0.8646	 0.00000 	  45.0000	 0.00070 	  67.5000	 0.00051 	   0.0225	13.67794 	 0.000151	 0.00000 	 0.000151	 0.00000 	   2.2500	 0.00191 	   2.2500	 0.34644 
	  23	   1.8061	 0.02055 	   1.8061	 0.02043 	   0.9030	 0.00000 	  47.0000	 0.00069 	  70.5000	 0.00051 	   0.0235	13.38468 	 0.000154	 0.00000 	 0.000154	 0.00000 	   2.3500	 0.00206 	   2.3500	 0.34681 
	  24	   1.8829	 0.02080 	   1.8829	 0.02065 	   0.9415	 0.00000 	  49.0000	 0.00068 	  73.5000	 0.00051 	   0.0245	13.29433 	 0.000157	 0.00000 	 0.000157	 0.00000 	   2.4500	 0.00219 	   2.4500	 0.35016 
	  25	   1.9598	 0.02102 	   1.9598	 0.02084 	   0.9799	 0.00000 	  51.0000	 0.00067 	  76.5000	 0.00052 	   0.0255	13.12104 	 0.000160	 0.00000 	 0.000160	 0.00000 	   2.5500	 0.00292 	   2.5500	 0.35429 
	  26	   2.0366	 0.02120 	   2.0366	 0.02100 	   1.0183	 0.00000 	  53.0000	 0.00066 	  79.5000	 0.00052 	   0.0265	12.97886 	 0.000163	 0.00000 	 0.000163	 0.00000 	   2.6500	 0.00287 	   2.6500	 0.34797 
	  27	   2.1135	 0.02136 	   2.1135	 0.02114 	   1.0567	 0.00000 	  55.0000	 0.00065 	  82.5000	 0.00051 	   0.0275	12.60562 	 0.000166	 0.00000 	 0.000166	 0.00000 	   2.7500	 0.00370 	   2.7500	 0.34290 
	  28	   2.1903	 0.02149 	   2.1903	 0.02126 	   1.0952	 0.00000 	  57.0000	 0.00065 	  85.5000	 0.00050 	   0.0285	12.31681 	 0.000169	 0.00000 	 0.000169	 0.00000 	   2.8500	 0.00464 	   2.8500	 0.32944 
	  29	   2.2672	 0.02160 	   2.2672	 0.02135 	   1.1336	 0.00000 	  59.0000	 0.00064 	  88.5000	 0.00050 	   0.0295	11.69475 	 0.000172	 0.00000 	 0.000172	 0.00000 	   2.9500	 0.00511 	   2.9500	 0.32655 
	  30	   2.3440	 0.02169 	   2.3440	 0.02143 	   1.1720	 0.00000 	  61.0000	 0.00063 	  91.5000	 0.00050 	   0.0305	11.56885 	 0.000175	 0.00000 	 0.000175	 0.00000 	   3.0500	 0.00443 	   3.0500	 0.31521 
	  31	   2.4209	 0.02176 	   2.4209	 0.02148 	   1.2104	 0.00000 	  63.0000	 0.00062 	  94.5000	 0.00049 	   0.0315	10.88903 	 0.000179	 0.00000 	 0.000179	 0.00000 	   3.1500	 0.00576 	   3.1500	 0.30077 
	  32	   2.4977	 0.02181 	   2.4977	 0.02153 	   1.2489	 0.00000 	  65.0000	 0.00062 	  97.5000	 0.00048 	   0.0325	10.53653 	 0.000182	 0.00000 	 0.000182	 0.00000 	   3.2500	 0.00640 	   3.2500	 0.28483 
	  33	   2.5746	 0.02185 	   2.5746	 0.02156 	   1.2873	 0.00000 	  67.0000	 0.00062 	 100.5000	 0.00048 	   0.0335	10.04777 	 0.000185	 0.00000 	 0.000185	 0.00000 	   3.3500	 0.00675 	   3.3500	 0.27085 
	  34	   2.6514	 0.02188 	   2.6514	 0.02157 	   1.3257	 0.00000 	  69.0000	 0.00062 	 103.5000	 0.00048 	   0.0345	 9.69823 	 0.000189	 0.00000 	 0.000189	 0.00000 	   3.4500	 0.00730 	   3.4500	 0.26153 
	  35	   2.7283	 0.02190 	   2.7283	 0.02158 	   1.3641	 0.00000 	  71.0000	 0.00062 	 106.5000	 0.00048 	   0.0355	 9.33980 	 0.000192	 0.00000 	 0.000192	 0.00000 	   3.5500	 0.00825 	   3.5500	 0.24675 
	  36	   2.8052	 0.02190 	   2.8052	 0.02158 	   1.4026	 0.00001 	  73.0000	 0.00062 	 109.5000	 0.00048 	   0.0365	 8.87326 	 0.000196	 0.00000 	 0.000196	 0.00000 	   3.6500	 0.00819 	   3.6500	 0.22960 
	  37	   2.8820	 0.02189 	   2.8820	 0.02156 	   1.4410	 0.00001 	  75.0000	 0.00062 	 112.5000	 0.00048 	   0.0375	 8.63776 	 0.000200	 0.00000 	 0.000200	 0.00000 	   3.7500	 0.00901 	   3.7500	 0.21546 
	  38	   2.9589	 0.02188 	   2.9589	 0.02154 	   1.4794	 0.00001 	  77.0000	 0.00062 	 115.5000	 0.00048 	   0.0385	 8.10901 	 0.000203	 0.00000 	 0.000203	 0.00000 	   3.8500	 0.00858 	   3.8500	 0.20029 
	  39	   3.0357	 0.02185 	   3.0357	 0.02151 	   1.5179	 0.00001 	  79.0000	 0.00062 	 118.5000	 0.00048 	   0.0395	 8.15196 	 0.000207	 0.00000 	 0.000207	 0.00000 	   3.9500	 0.01084 	   3.9500	 0.18662 
	  40	   3.1126	 0.02182 	   3.1126	 0.02147 	   1.5563	 0.00001 	  81.0000	 0.00062 	 121.5000	 0.00048 	   0.0405	 7.71059 	 0.000211	 0.00000 	 0.000211	 0.00000 	   4.0500	 0.01102 	   4.0500	 0.17578 
	  41	   3.1894	 0.02178 	   3.1894	 0.02143 	   1.5947	 0.00001 	  83.0000	 0.00062 	 124.5000	 0.00048 	   0.0415	 7.43659 	 0.000215	 0.00000 	 0.000215	 0.00000 	   4.1500	 0.01329 	   4.1500	 0.16117 
	  42	   3.2663	 0.02174 	   3.2663	 0.02138 	   1.6331	 0.00001 	  85.0000	 0.00063 	 127.5000	 0.00048 	   0.0425	 7.17740 	 0.000219	 0.00000 	 0.000219	 0.00000 	   4.2500	 0.01157 	   4.2500	 0.15233 
	  43	   3.3431	 0.02168 	   3.3431	 0.02132 	   1.6716	 0.00001 	  87.0000	 0.00062 	 130.5000	 0.00048 	   0.0435	 6.96116 	 0.000223	 0.00000 	 0.000223	 0.00000 	   4.3500	 0.01265 	   4.3500	 0.14084 
	  44	   3.4200	 0.02163 	   3.4200	 0.02126 	   1.7100	 0.00001 	  89.0000	 0.00062 	 133.5000	 0.00048 	   0.0445	 6.91969 	 0.000227	 0.00000 	 0.000227	 0.00000 	   4.4500	 0.01308 	   4.4500	 0.13333 
	  45	   3.4968	 0.02156 	   3.4968	 0.02119 	   1.7484	 0.00001 	  91.0000	 0.00061 	 136.5000	 0.00049 	   0.0455	 6.54941 	 0.000231	 0.00000 	 0.000231	 0.00000 	   4.5500	 0.01337 	   4.5500	 0.12693 
	  46	   3.5737	 0.02150 	   3.5737	 0.02112 	   1.7868	 0.00001 	  93.0000	 0.00061 	 139.5000	 0.00049 	   0.0465	 6.37020 	 0.000236	 0.00000 	 0.000236	 0.00000 	   4.6500	 0.01318 	   4.6500	 0.11253 
	  47	   3.6505	 0.02142 	   3.6505	 0.02105 	   1.8253	 0.00001 	  95.0000	 0.00060 	 142.5000	 0.00050 	   0.0475	 6.21469 	 0.000240	 0.00000 	 0.000240	 0.00000 	   4.7500	 0.01540 	   4.7500	 0.10661 
	  48	   3.7274	 0.02135 	   3.7274	 0.02097 	   1.8637	 0.00002 	  97.0000	 0.00060 	 145.5000	 0.00050 	   0.0485	 6.14655 	 0.000244	 0.00000 	 0.000244	 0.00000 	   4.8500	 0.01617 	   4.8500	 0.09974 
	  49	   3.8042	 0.02127 	   3.8042	 0.02089 	   1.9021	 0.00002 	  99.0000	 0.00060 	 148.5000	 0.00050 	   0.0495	 6.06065 	 0.000249	 0.00000 	 0.000249	 0.00000 	   4.9500	 0.01577 	   4.9500	 0.09106 
	  50	   3.8811	 0.02119 	   3.8811	 0.02080 	   1.9406	 0.00002 	 101.0000	 0.00060 	 151.5000	 0.00049 	   0.0505	 5.83849 	 0.000254	 0.00000 	 0.000254	 0.00000 	   5.0500	 0.01668 	   5.0500	 0.08453 
	  51	   3.9580	 0.02110 	   3.9580	 0.02071 	   1.9790	 0.00002 	 103.0000	 0.00060 	 154.5000	 0.00049 	   0.0515	 5.80590 	 0.000258	 0.00000 	 0.000258	 0.00000 	   5.1500	 0.01657 	   5.1500	 0.07805 
	  52	   4.0348	 0.02102 	   4.0348	 0.02062 	   2.0174	 0.00003 	 105.0000	 0.00059 	 157.5000	 0.00049 	   0.0525	 5.50968 	 0.000263	 0.00000 	 0.000263	 0.00000 	   5.2500	 0.01797 	   5.2500	 0.07047 
	  53	   4.1117	 0.02093 	   4.1117	 0.02053 	   2.0558	 0.00003 	 107.0000	 0.00059 	 160.5000	 0.00048 	   0.0535	 5.26382 	 0.000268	 0.00000 	 0.000268	 0.00000 	   5.3500	 0.01791 	   5.3500	 0.06739 
	  54	   4.1885	 0.02084 	   4.1885	 0.02044 	   2.0943	 0.00003 	 109.0000	 0.00059 	 163.5000	 0.00048 	   0.0545	 5.39119 	 0.000273	 0.00000 	 0.000273	 0.00000 	   5.4500	 0.01838 	   5.4500	 0.06326 
	  55	   4.2654	 0.02074 	   4.2654	 0.02034 	   2.1327	 0.00004 	 111.0000	 0.00059 	 166.5000	 0.00048 	   0.0555	 5.39119 	 0.000278	 0.00000 	 0.000278	 0.00000 	   5.5500	 0.01891 	   5.5500	 0.05816 
	  56	   4.3422	 0.02065 	   4.3422	 0.02025 	   2.1711	 0.00004 	 113.0000	 0.00059 	 169.5000	 0.00048 	   0.0565	 5.24160 	 0.000283	 0.00000 	 0.000283	 0.00000 	   5.6500	 0.01994 	   5.6500	 0.05529 
	  57	   4.4191	 0.02056 	   4.4191	 0.02015 	   2.2095	 0.00004 	 115.0000	 0.00059 	 172.5000	 0.00048 	   0.0575	 5.05054 	 0.000288	 0.00000 	 0.000288	 0.00000 	   5.7500	 0.02124 	   5.7500	 0.04738 
	  58	   4.4959	 0.02046 	   4.4959	 0.02005 	   2.2480	 0.00005 	 117.0000	 0.00059 	 175.5000	 0.00048 	   0.0585	 5.01500 	 0.000294	 0.00000 	 0.000294	 0.00000 	   5.8500	 0.02022 	   5.8500	 0.04742 
	  59	   4.5728	 0.02036 	   4.5728	 0.01996 	   2.2864	 0.00005 	 119.0000	 0.00059 	 178.5000	 0.00048 	   0.0595	 4.70100 	 0.000299	 0.00000 	 0.000299	 0.00000 	   5.9500	 0.02199 	   5.9500	 0.04264 
	  60	   4.6496	 0.02027 	   4.6496	 0.01986 	   2.3248	 0.00006 	 121.0000	 0.00060 	 181.5000	 0.00048 	   0.0605	 4.44329 	 0.000305	 0.00000 	 0.000305	 0.00000 	   6.0500	 0.02076 	   6.0500	 0.03812 
	  61	   4.7265	 0.02017 	   4.7265	 0.01976 	   2.3632	 0.00007 	 123.0000	 0.00060 	 184.5000	 0.00048 	   0.0615	 4.47588 	 0.000310	 0.00000 	 0.000310	 0.00000 	   6.1500	 0.02124 	   6.1500	 0.03549 
	  62	   4.8033	 0.02008 	   4.8033	 0.01966 	   2.4017	 0.00007 	 125.0000	 0.00060 	 187.5000	 0.00048 	   0.0625	 4.43441 	 0.000316	 0.00000 	 0.000316	 0.00000 	   6.2500	 0.02228 	   6.2500	 0.03295 
	  63	   4.8802	 0.01998 	   4.8802	 0.01957 	   2.4401	 0.00008 	 127.0000	 0.00060 	 190.5000	 0.00048 	   0.0635	 4.30407 	 0.000322	 0.00000 	 0.000322	 0.00000 	   6.3500	 0.02266 	   6.3500	 0.03016 
	  64	   4.9571	 0.01988 	   4.9571	 0.01947 	   2.4785	 0.00009 	 129.0000	 0.00060 	 193.5000	 0.00047 	   0.0645	 4.01674 	 0.000328	 0.00000 	 0.000328	 0.00000 	   6.4500	 0.02396 	   6.4500	 0.02860 
	  65	   5.0339	 0.01979 	   5.0339	 0.01937 	   2.5170	 0.00010 	 131.0000	 0.00060 	 196.5000	 0.00047 	   0.0655	 3.95749 	 0.000334	 0.00000 	 0.000334	 0.00000 	   6.5500	 0.02281 	   6.5500	 0.02598 
	  66	   5.1108	 0.01969 	   5.1108	 0.01928 	   2.5554	 0.00010 	 133.0000	 0.00060 	 199.5000	 0.00047 	   0.0665	 3.94268 	 0.000340	 0.00000 	 0.000340	 0.00000 	   6.6500	 0.02392 	   6.6500	 0.02444 
	  67	   5.1876	 0.01960 	   5.1876	 0.01918 	   2.5938	 0.00011 	 135.0000	 0.00060 	 202.5000	 0.00047 	   0.0675	 3.80198 	 0.000347	 0.00000 	 0.000347	 0.00000 	   6.7500	 0.02438 	   6.7500	 0.02250 
	  68	   5.2645	 0.01950 	   5.2645	 0.01909 	   2.6322	 0.00012 	 137.0000	 0.00060 	 205.5000	 0.00047 	   0.0685	 3.75458 	 0.000353	 0.00000 	 0.000353	 0.00000 	   6.8500	 0.02573 	   6.8500	 0.02072 
	  69	   5.3413	 0.01941 	   5.3413	 0.01900 	   2.6707	 0.00013 	 139.0000	 0.00060 	 208.5000	 0.00047 	   0.0695	 3.70422 	 0.000360	 0.00000 	 0.000360	 0.00000 	   6.9500	 0.02559 	   6.9500	 0.01899 
	  70	   5.4182	 0.01932 	   5.4182	 0.01890 	   2.7091	 0.00015 	 141.0000	 0.00060 	 211.5000	 0.00047 	   0.0705	 3.54427 	 0.000366	 0.00000 	 0.000366	 0.00000 	   7.0500	 0.02513 	   7.0500	 0.01928 
	  71	   5.4950	 0.01923 	   5.4950	 0.01881 	   2.7475	 0.00016 	 143.0000	 0.00061 	 214.5000	 0.00047 	   0.0715	 3.62128 	 0.000373	 0.00000 	 0.000373	 0.00000 	   7.1500	 0.02601 	   7.1500	 0.01712 
	  72	   5.5719	 0.01914 	   5.5719	 0.01872 	   2.7859	 0.00017 	 145.0000	 0.00061 	 217.5000	 0.00047 	   0.0725	 3.46429 	 0.000380	 0.00000 	 0.000380	 0.00000 	   7.2500	 0.02619 	   7.2500	 0.01576 
	  73	   5.6487	 0.01905 	   5.6487	 0.01863 	   2.8244	 0.00019 	 147.0000	 0.00061 	 220.5000	 0.00047 	   0.0735	 3.48354 	 0.000387	 0.00000 	 0.000387	 0.00000 	   7.3500	 0.02610 	   7.3500	 0.01487 
	  74	   5.7256	 0.01896 	   5.7256	 0.01855 	   2.8628	 0.00020 	 149.0000	 0.00061 	 223.5000	 0.00047 	   0.0745	 3.17695 	 0.000394	 0.00000 	 0.000394	 0.00000 	   7.4500	 0.02623 	   7.4500	 0.01437 
	  75	   5.8024	 0.01888 	   5.8024	 0.01846 	   2.9012	 0.00022 	 151.0000	 0.00061 	 226.5000	 0.00047 	   0.0755	 3.26582 	 0.000402	 0.00000 	 0.000402	 0.00000 	   7.5500	 0.02598 	   7.5500	 0.01294 
	  76	   5.8793	 0.01879 	   5.8793	 0.01838 	   2.9396	 0.00024 	 153.0000	 0.00061 	 229.5000	 0.00046 	   0.0765	 3.14733 	 0.000409	 0.00000 	 0.000409	 0.00000 	   7.6500	 0.02728 	   7.6500	 0.01167 
	  77	   5.9561	 0.01871 	   5.9561	 0.01829 	   2.9781	 0.00026 	 155.0000	 0.00061 	 232.5000	 0.00046 	   0.0775	 3.16362 	 0.000417	 0.00000 	 0.000417	 0.00000 	   7.7500	 0.02696 	   7.7500	 0.01023 
	  78	   6.0330	 0.01863 	   6.0330	 0.01821 	   3.0165	 0.00028 	 157.0000	 0.00061 	 235.5000	 0.00046 	   0.0785	 3.05699 	 0.000425	 0.00000 	 0.000425	 0.00000 	   7.8500	 0.02768 	   7.8500	 0.00945 
	  79	   6.1099	 0.01855 	   6.1099	 0.01813 	   3.0549	 0.00030 	 159.0000	 0.00062 	 238.5000	 0.00046 	   0.0795	 3.07920 	 0.000433	 0.00000 	 0.000433	 0.00000 	   7.9500	 0.02829 	   7.9500	 0.00985 
	  80	   6.1867	 0.01847 	   6.1867	 0.01805 	   3.0934	 0.00032 	 161.0000	 0.00062 	 241.5000	 0.00046 	   0.0805	 2.93554 	 0.000441	 0.00000 	 0.000441	 0.00000 	   8.0500	 0.02970 	   8.0500	 0.00905 
	  81	   6.2636	 0.01839 	   6.2636	 0.01797 	   3.1318	 0.00035 	 163.0000	 0.00062 	 244.5000	 0.00046 	   0.0815	 2.96071 	 0.000449	 0.00000 	 0.000449	 0.00000 	   8.1500	 0.02718 	   8.1500	 0.00761 
	  82	   6.3404	 0.01831 	   6.3404	 0.01789 	   3.1702	 0.00037 	 165.0000	 0.00062 	 247.5000	 0.00046 	   0.0825	 2.76817 	 0.000457	 0.00000 	 0.000457	 0.00000 	   8.2500	 0.02783 	   8.2500	 0.00755 
	  83	   6.4173	 0.01824 	   6.4173	 0.01782 	   3.2086	 0.00040 	 167.0000	 0.00063 	 250.5000	 0.00046 	   0.0835	 2.86296 	 0.000466	 0.00000 	 0.000466	 0.00000 	   8.3500	 0.02707 	   8.3500	 0.00714 
	  84	   6.4941	 0.01816 	   6.4941	 0.01774 	   3.2471	 0.00043 	 169.0000	 0.00063 	 253.5000	 0.00046 	   0.0845	 2.76521 	 0.000474	 0.00000 	 0.000474	 0.00000 	   8.4500	 0.02773 	   8.4500	 0.00678 
	  85	   6.5710	 0.01809 	   6.5710	 0.01767 	   3.2855	 0.00047 	 171.0000	 0.00063 	 256.5000	 0.00046 	   0.0855	 2.68523 	 0.000483	 0.00000 	 0.000483	 0.00000 	   8.5500	 0.02850 	   8.5500	 0.00631 
	  86	   6.6478	 0.01802 	   6.6478	 0.01760 	   3.3239	 0.00050 	 173.0000	 0.00064 	 259.5000	 0.00046 	   0.0865	 2.68967 	 0.000492	 0.00000 	 0.000492	 0.00000 	   8.6500	 0.02845 	   8.6500	 0.00635 
	  87	   6.7247	 0.01794 	   6.7247	 0.01752 	   3.3623	 0.00054 	 175.0000	 0.00064 	 262.5000	 0.00046 	   0.0875	 2.59636 	 0.000501	 0.00000 	 0.000501	 0.00000 	   8.7500	 0.02633 	   8.7500	 0.00569 
	  88	   6.8015	 0.01788 	   6.8015	 0.01745 	   3.4008	 0.00058 	 177.0000	 0.00064 	 265.5000	 0.00046 	   0.0885	 2.53712 	 0.000511	 0.00000 	 0.000511	 0.00000 	   8.8500	 0.02971 	   8.8500	 0.00465 
	  89	   6.8784	 0.01781 	   6.8784	 0.01738 	   3.4392	 0.00063 	 179.0000	 0.00064 	 268.5000	 0.00046 	   0.0895	 2.52083 	 0.000520	 0.00000 	 0.000520	 0.00000 	   8.9500	 0.02864 	   8.9500	 0.00413 
	  90	   6.9552	 0.01774 	   6.9552	 0.01732 	   3.4776	 0.00067 	 181.0000	 0.00064 	 271.5000	 0.00045 	   0.0905	 2.31051 	 0.000530	 0.00000 	 0.000530	 0.00000 	   9.0500	 0.02907 	   9.0500	 0.00480 
	  91	   7.0321	 0.01767 	   7.0321	 0.01725 	   3.5160	 0.00072 	 183.0000	 0.00064 	 274.5000	 0.00045 	   0.0915	 2.38753 	 0.000540	 0.00000 	 0.000540	 0.00000 	   9.1500	 0.03010 	   9.1500	 0.00395 
	  92	   7.1089	 0.01761 	   7.1089	 0.01718 	   3.5545	 0.00078 	 185.0000	 0.00064 	 277.5000	 0.00045 	   0.0925	 2.35939 	 0.000550	 0.00000 	 0.000550	 0.00000 	   9.2500	 0.02968 	   9.2500	 0.00394 
	  93	   7.1858	 0.01755 	   7.1858	 0.01712 	   3.5929	 0.00084 	 187.0000	 0.00064 	 280.5000	 0.00045 	   0.0935	 2.34162 	 0.000560	 0.00000 	 0.000560	 0.00000 	   9.3500	 0.03047 	   9.3500	 0.00281 
	  94	   7.2627	 0.01748 	   7.2627	 0.01705 	   3.6313	 0.00090 	 189.0000	 0.00064 	 283.5000	 0.00045 	   0.0945	 2.25719 	 0.000570	 0.00000 	 0.000570	 0.00000 	   9.4500	 0.03051 	   9.4500	 0.00320 
	  95	   7.3395	 0.01742 	   7.3395	 0.01699 	   3.6698	 0.00097 	 191.0000	 0.00065 	 286.5000	 0.00045 	   0.0955	 2.29126 	 0.000581	 0.00000 	 0.000581	 0.00000 	   9.5500	 0.02977 	   9.5500	 0.00308 
	  96	   7.4164	 0.01736 	   7.4164	 0.01693 	   3.7082	 0.00104 	 193.0000	 0.00065 	 289.5000	 0.00045 	   0.0965	 2.16240 	 0.000592	 0.00000 	 0.000592	 0.00000 	   9.6500	 0.03021 	   9.6500	 0.00296 
	  97	   7.4932	 0.01730 	   7.4932	 0.01686 	   3.7466	 0.00111 	 195.0000	 0.00065 	 292.5000	 0.00045 	   0.0975	 2.19795 	 0.000603	 0.00000 	 0.000603	 0.00000 	   9.7500	 0.02989 	   9.7500	 0.00302 
	  98	   7.5701	 0.01725 	   7.5701	 0.01680 	   3.7850	 0.00119 	 197.0000	 0.00065 	 295.5000	 0.00045 	   0.0985	 2.07946 	 0.000614	 0.00000 	 0.000614	 0.00000 	   9.8500	 0.02719 	   9.8500	 0.00290 
	  99	   7.6469	 0.01719 	   7.6469	 0.01674 	   3.8235	 0.00128 	 199.0000	 0.00065 	 298.5000	 0.00045 	   0.0995	 1.96838 	 0.000625	 0.00000 	 0.000625	 0.00000 	   9.9500	 0.03053 	   9.9500	 0.00206 
	 100	   7.7238	 0.01713 	   7.7238	 0.01668 	   3.8619	 0.00137 	 201.0000	 0.00065 	 301.5000	 0.00045 	   0.1005	 2.07798 	 0.000637	 0.00000 	 0.000637	 0.00000 	  10.0500	 0.03017 	  10.0500	 0.00231 
	 101	   7.8006	 0.01708 	   7.8006	 0.01663 	   3.9003	 0.00147 	 203.0000	 0.00065 	 304.5000	 0.00045 	   0.1015	 1.95653 	 0.000649	 0.00000 	 0.000649	 0.00000 	  10.1500	 0.02965 	  10.1500	 0.00233 
	 102	   7.8775	 0.01702 	   7.8775	 0.01657 	   3.9387	 0.00158 	 205.0000	 0.00065 	 307.5000	 0.00045 	   0.1025	 1.96838 	 0.000661	 0.00000 	 0.000661	 0.00000 	  10.2500	 0.03032 	  10.2500	 0.00218 
	 103	   7.9543	 0.01697 	   7.9543	 0.01651 	   3.9772	 0.00169 	 207.0000	 0.00065 	 310.5000	 0.00045 	   0.1035	 1.88247 	 0.000673	 0.00000 	 0.000673	 0.00000 	  10.3500	 0.02946 	  10.3500	 0.00197 
	 104	   8.0312	 0.01692 	   8.0312	 0.01645 	   4.0156	 0.00181 	 209.0000	 0.00065 	 313.5000	 0.00045 	   0.1045	 1.84545 	 0.000685	 0.00000 	 0.000685	 0.00000 	  10.4500	 0.02993 	  10.4500	 0.00144 
	 105	   8.1080	 0.01687 	   8.1080	 0.01640 	   4.0540	 0.00194 	 211.0000	 0.00065 	 316.5000	 0.00044 	   0.1055	 1.91802 	 0.000698	 0.00000 	 0.000698	 0.00000 	  10.5500	 0.02958 	  10.5500	 0.00154 
	 106	   8.1849	 0.01682 	   8.1849	 0.01635 	   4.0924	 0.00208 	 213.0000	 0.00065 	 319.5000	 0.00044 	   0.1065	 1.87507 	 0.000711	 0.00000 	 0.000711	 0.00000 	  10.6500	 0.02784 	  10.6500	 0.00138 
	 107	   8.2618	 0.01677 	   8.2618	 0.01629 	   4.1309	 0.00222 	 215.0000	 0.00065 	 322.5000	 0.00044 	   0.1075	 1.81583 	 0.000724	 0.00000 	 0.000724	 0.00000 	  10.7500	 0.02993 	  10.7500	 0.00118 
	 108	   8.3386	 0.01672 	   8.3386	 0.01624 	   4.1693	 0.00238 	 217.0000	 0.00065 	 325.5000	 0.00044 	   0.1085	 1.71807 	 0.000738	 0.00000 	 0.000738	 0.00000 	  10.8500	 0.02912 	  10.8500	 0.00132 
	 109	   8.4155	 0.01667 	   8.4155	 0.01619 	   4.2077	 0.00254 	 219.0000	 0.00065 	 328.5000	 0.00044 	   0.1095	 1.79509 	 0.000752	 0.00000 	 0.000752	 0.00000 	  10.9500	 0.02998 	  10.9500	 0.00132 
	 110	   8.4923	 0.01662 	   8.4923	 0.01614 	   4.2462	 0.00271 	 221.0000	 0.00065 	 331.5000	 0.00044 	   0.1105	 1.75214 	 0.000766	 0.00000 	 0.000766	 0.00000 	  11.0500	 0.02829 	  11.0500	 0.00099 
	 111	   8.5692	 0.01658 	   8.5692	 0.01609 	   4.2846	 0.00290 	 223.0000	 0.00065 	 334.5000	 0.00044 	   0.1115	 1.63069 	 0.000780	 0.00000 	 0.000780	 0.00000 	  11.1500	 0.03048 	  11.1500	 0.00107 
	 112	   8.6460	 0.01653 	   8.6460	 0.01604 	   4.3230	 0.00309 	 225.0000	 0.00065 	 337.5000	 0.00044 	   0.1125	 1.64550 	 0.000794	 0.00000 	 0.000794	 0.00000 	  11.2500	 0.02984 	  11.2500	 0.00120 
	 113	   8.7229	 0.01648 	   8.7229	 0.01599 	   4.3614	 0.00330 	 227.0000	 0.00065 	 340.5000	 0.00044 	   0.1135	 1.65290 	 0.000809	 0.00000 	 0.000809	 0.00000 	  11.3500	 0.02836 	  11.3500	 0.00099 
	 114	   8.7997	 0.01644 	   8.7997	 0.01594 	   4.3999	 0.00352 	 229.0000	 0.00065 	 343.5000	 0.00044 	   0.1145	 1.57144 	 0.000824	 0.00000 	 0.000824	 0.00000 	  11.4500	 0.02854 	  11.4500	 0.00107 
	 115	   8.8766	 0.01640 	   8.8766	 0.01589 	   4.4383	 0.00375 	 231.0000	 0.00064 	 346.5000	 0.00044 	   0.1155	 1.55367 	 0.000839	 0.00000 	 0.000839	 0.00000 	  11.5500	 0.02974 	  11.5500	 0.00105 
	 116	   8.9534	 0.01635 	   8.9534	 0.01585 	   4.4767	 0.00399 	 233.0000	 0.00064 	 349.5000	 0.00044 	   0.1165	 1.58329 	 0.000855	 0.00000 	 0.000855	 0.00000 	  11.6500	 0.02904 	  11.6500	 0.00099 
	 117	   9.0303	 0.01631 	   9.0303	 0.01580 	   4.5151	 0.00425 	 235.0000	 0.00064 	 352.5000	 0.00044 	   0.1175	 1.44851 	 0.000871	 0.00000 	 0.000871	 0.00000 	  11.7500	 0.02946 	  11.7500	 0.00068 
	 118	   9.1071	 0.01627 	   9.1071	 0.01576 	   4.5536	 0.00452 	 237.0000	 0.00064 	 355.5000	 0.00044 	   0.1185	 1.52997 	 0.000887	 0.00000 	 0.000887	 0.00000 	  11.8500	 0.02823 	  11.8500	 0.00090 
	 119	   9.1840	 0.01623 	   9.1840	 0.01571 	   4.5920	 0.00480 	 239.0000	 0.00064 	 358.5000	 0.00044 	   0.1195	 1.44851 	 0.000904	 0.00000 	 0.000904	 0.00000 	  11.9500	 0.02931 	  11.9500	 0.00071 
	 120	   9.2608	 0.01618 	   9.2608	 0.01567 	   4.6304	 0.00510 	 241.0000	 0.00064 	 361.5000	 0.00044 	   0.1205	 1.51072 	 0.000920	 0.00000 	 0.000920	 0.00000 	  12.0500	 0.02829 	  12.0500	 0.00062 
	 121	   9.3377	 0.01614 	   9.3377	 0.01562 	   4.6689	 0.00541 	 243.0000	 0.00064 	 364.5000	 0.00044 	   0.1215	 1.47073 	 0.000938	 0.00000 	 0.000938	 0.00000 	  12.1500	 0.03011 	  12.1500	 0.00083 
	 122	   9.4146	 0.01610 	   9.4146	 0.01558 	   4.7073	 0.00575 	 245.0000	 0.00064 	 367.5000	 0.00044 	   0.1225	 1.39223 	 0.000955	 0.00000 	 0.000955	 0.00000 	  12.2500	 0.02952 	  12.2500	 0.00076 
	 123	   9.4914	 0.01606 	   9.4914	 0.01554 	   4.7457	 0.00609 	 247.0000	 0.00064 	 370.5000	 0.00043 	   0.1235	 1.39964 	 0.000973	 0.00000 	 0.000973	 0.00000 	  12.3500	 0.02930 	  12.3500	 0.00055 
	 124	   9.5683	 0.01602 	   9.5683	 0.01550 	   4.7841	 0.00646 	 249.0000	 0.00064 	 373.5000	 0.00043 	   0.1245	 1.42333 	 0.000991	 0.00000 	 0.000991	 0.00000 	  12.4500	 0.03084 	  12.4500	 0.00059 
	 125	   9.6451	 0.01598 	   9.6451	 0.01546 	   4.8226	 0.00684 	 251.0000	 0.00064 	 376.5000	 0.00043 	   0.1255	 1.45592 	 0.001009	 0.00000 	 0.001009	 0.00000 	  12.5500	 0.02977 	  12.5500	 0.00053 
	 126	   9.7220	 0.01595 	   9.7220	 0.01542 	   4.8610	 0.00724 	 253.0000	 0.00063 	 379.5000	 0.00044 	   0.1265	 1.42185 	 0.001028	 0.00000 	 0.001028	 0.00000 	  12.6500	 0.02999 	  12.6500	 0.00044 
	 127	   9.7988	 0.01591 	   9.7988	 0.01538 	   4.8994	 0.00765 	 255.0000	 0.00063 	 382.5000	 0.00044 	   0.1275	 1.36113 	 0.001047	 0.00000 	 0.001047	 0.00000 	  12.7500	 0.02854 	  12.7500	 0.00073 
	 128	   9.8757	 0.01587 	   9.8757	 0.01534 	   4.9378	 0.00809 	 257.0000	 0.00063 	 385.5000	 0.00044 	   0.1285	 1.35224 	 0.001067	 0.00000 	 0.001067	 0.00000 	  12.8500	 0.02912 	  12.8500	 0.00031 
	 129	   9.9525	 0.01583 	   9.9525	 0.01530 	   4.9763	 0.00854 	 259.0000	 0.00063 	 388.5000	 0.00044 	   0.1295	 1.30337 	 0.001086	 0.00000 	 0.001086	 0.00000 	  12.9500	 0.02869 	  12.9500	 0.00025 
	 130	  10.0294	 0.01580 	  10.0294	 0.01527 	   5.0147	 0.00902 	 261.0000	 0.00063 	 391.5000	 0.00044 	   0.1305	 1.25005 	 0.001107	 0.00000 	 0.001107	 0.00000 	  13.0500	 0.02746 	  13.0500	 0.00027 
	 131	  10.1062	 0.01576 	  10.1062	 0.01523 	   5.0531	 0.00951 	 263.0000	 0.00063 	 394.5000	 0.00044 	   0.1315	 1.24708 	 0.001127	 0.00000 	 0.001127	 0.00000 	  13.1500	 0.02848 	  13.1500	 0.00030 
	 132	  10.1831	 0.01572 	  10.1831	 0.01520 	   5.0915	 0.01002 	 265.0000	 0.00063 	 397.5000	 0.00044 	   0.1325	 1.19969 	 0.001148	 0.00000 	 0.001148	 0.00000 	  13.2500	 0.02835 	  13.2500	 0.00056 
	 133	  10.2599	 0.01569 	  10.2599	 0.01516 	   5.1300	 0.01056 	 267.0000	 0.00062 	 400.5000	 0.00044 	   0.1335	 1.29744 	 0.001169	 0.00000 	 0.001169	 0.00000 	  13.3500	 0.02894 	  13.3500	 0.00031 
	 134	  10.3368	 0.01565 	  10.3368	 0.01512 	   5.1684	 0.01111 	 269.0000	 0.00062 	 403.5000	 0.00044 	   0.1345	 1.19821 	 0.001191	 0.00000 	 0.001191	 0.00000 	  13.4500	 0.02835 	  13.4500	 0.00016 
	 135	  10.4136	 0.01562 	  10.4136	 0.01509 	   5.2068	 0.01169 	 271.0000	 0.00062 	 406.5000	 0.00044 	   0.1355	 1.19228 	 0.001213	 0.00000 	 0.001213	 0.00000 	  13.5500	 0.02888 	  13.5500	 0.00031 
	 136	  10.4905	 0.01558 	  10.4905	 0.01506 	   5.2453	 0.01229 	 273.0000	 0.00062 	 409.5000	 0.00044 	   0.1365	 1.19969 	 0.001236	 0.00000 	 0.001236	 0.00000 	  13.6500	 0.02890 	  13.6500	 0.00024 
	 137	  10.5674	 0.01555 	  10.5674	 0.01502 	   5.2837	 0.01291 	 275.0000	 0.00062 	 412.5000	 0.00045 	   0.1375	 1.12563 	 0.001259	 0.00000 	 0.001259	 0.00000 	  13.7500	 0.02854 	  13.7500	 0.00021 
	 138	  10.6442	 0.01551 	  10.6442	 0.01499 	   5.3221	 0.01355 	 277.0000	 0.00061 	 415.5000	 0.00045 	   0.1385	 1.17599 	 0.001282	 0.00000 	 0.001282	 0.00000 	  13.8500	 0.02823 	  13.8500	 0.00016 
	 139	  10.7211	 0.01548 	  10.7211	 0.01496 	   5.3605	 0.01422 	 279.0000	 0.00061 	 418.5000	 0.00045 	   0.1395	 1.07083 	 0.001306	 0.00000 	 0.001306	 0.00000 	  13.9500	 0.02793 	  13.9500	 0.00030 
	 140	  10.7979	 0.01545 	  10.7979	 0.01493 	   5.3990	 0.01490 	 281.0000	 0.00061 	 421.5000	 0.00045 	   0.1405	 1.13304 	 0.001330	 0.00000 	 0.001330	 0.00000 	  14.0500	 0.02930 	  14.0500	 0.00037 
	 141	  10.8748	 0.01541 	  10.8748	 0.01490 	   5.4374	 0.01561 	 283.0000	 0.00061 	 424.5000	 0.00045 	   0.1415	 1.01900 	 0.001355	 0.00000 	 0.001355	 0.00000 	  14.1500	 0.02870 	  14.1500	 0.00030 
	 142	  10.9516	 0.01538 	  10.9516	 0.01486 	   5.4758	 0.01635 	 285.0000	 0.00061 	 427.5000	 0.00045 	   0.1425	 1.03825 	 0.001380	 0.00000 	 0.001380	 0.00000 	  14.2500	 0.02758 	  14.2500	 0.00016 
	 143	  11.0285	 0.01535 	  11.0285	 0.01483 	   5.5142	 0.01710 	 287.0000	 0.00060 	 430.5000	 0.00045 	   0.1435	 1.07528 	 0.001406	 0.00000 	 0.001406	 0.00000 	  14.3500	 0.02780 	  14.3500	 0.00021 
	 144	  11.1053	 0.01532 	  11.1053	 0.01480 	   5.5527	 0.01788 	 289.0000	 0.00060 	 433.5000	 0.00045 	   0.1445	 0.98789 	 0.001432	 0.00000 	 0.001432	 0.00000 	  14.4500	 0.02666 	  14.4500	 0.00013 
	 145	  11.1822	 0.01529 	  11.1822	 0.01477 	   5.5911	 0.01868 	 291.0000	 0.00060 	 436.5000	 0.00044 	   0.1455	 1.00418 	 0.001459	 0.00000 	 0.001459	 0.00000 	  14.5500	 0.02619 	  14.5500	 0.00016 
	 146	  11.2590	 0.01525 	  11.2590	 0.01474 	   5.6295	 0.01951 	 293.0000	 0.00060 	 439.5000	 0.00044 	   0.1465	 1.05602 	 0.001486	 0.00000 	 0.001486	 0.00000 	  14.6500	 0.02610 	  14.6500	 0.00009 
	 147	  11.3359	 0.01522 	  11.3359	 0.01472 	   5.6679	 0.02036 	 295.0000	 0.00060 	 442.5000	 0.00044 	   0.1475	 1.05158 	 0.001514	 0.00000 	 0.001514	 0.00000 	  14.7500	 0.02679 	  14.7500	 0.00013 
	 148	  11.4127	 0.01519 	  11.4127	 0.01469 	   5.7064	 0.02123 	 297.0000	 0.00060 	 445.5000	 0.00044 	   0.1485	 0.99678 	 0.001542	 0.00000 	 0.001542	 0.00000 	  14.8500	 0.02682 	  14.8500	 0.00007 
	 149	  11.4896	 0.01516 	  11.4896	 0.01466 	   5.7448	 0.02213 	 299.0000	 0.00060 	 448.5000	 0.00044 	   0.1495	 0.94642 	 0.001570	 0.00000 	 0.001570	 0.00000 	  14.9500	 0.02619 	  14.9500	 0.00015 
	 150	  11.5665	 0.01513 	  11.5665	 0.01463 	   5.7832	 0.02304 	 301.0000	 0.00060 	 451.5000	 0.00044 	   0.1505	 0.95383 	 0.001600	 0.00000 	 0.001600	 0.00000 	  15.0500	 0.02697 	  15.0500	 0.00007 
	 151	  11.6433	 0.01510 	  11.6433	 0.01460 	   5.8217	 0.02399 	 303.0000	 0.00060 	 454.5000	 0.00044 	   0.1515	 0.94494 	 0.001629	 0.00000 	 0.001629	 0.00000 	  15.1500	 0.02629 	  15.1500	 0.00012 
	 152	  11.7202	 0.01507 	  11.7202	 0.01458 	   5.8601	 0.02495 	 305.0000	 0.00060 	 457.5000	 0.00044 	   0.1525	 0.98641 	 0.001660	 0.00000 	 0.001660	 0.00000 	  15.2500	 0.02704 	  15.2500	 0.00009 
	 153	  11.7970	 0.01504 	  11.7970	 0.01455 	   5.8985	 0.02594 	 307.0000	 0.00060 	 460.5000	 0.00044 	   0.1535	 0.92865 	 0.001690	 0.00000 	 0.001690	 0.00000 	  15.3500	 0.02662 	  15.3500	 0.00003 
	 154	  11.8739	 0.01501 	  11.8739	 0.01452 	   5.9369	 0.02695 	 309.0000	 0.00060 	 463.5000	 0.00044 	   0.1545	 0.94050 	 0.001722	 0.00000 	 0.001722	 0.00000 	  15.4500	 0.02667 	  15.4500	 0.00012 
	 155	  11.9507	 0.01499 	  11.9507	 0.01450 	   5.9754	 0.02798 	 311.0000	 0.00060 	 466.5000	 0.00043 	   0.1555	 0.95827 	 0.001754	 0.00000 	 0.001754	 0.00000 	  15.5500	 0.02533 	  15.5500	 0.00013 
	 156	  12.0276	 0.01496 	  12.0276	 0.01447 	   6.0138	 0.02903 	 313.0000	 0.00060 	 469.5000	 0.00043 	   0.1565	 0.86348 	 0.001786	 0.00000 	 0.001786	 0.00000 	  15.6500	 0.02651 	  15.6500	 0.00001 
	 157	  12.1044	 0.01493 	  12.1044	 0.01445 	   6.0522	 0.03011 	 315.0000	 0.00060 	 472.5000	 0.00043 	   0.1575	 0.84719 	 0.001820	 0.00000 	 0.001820	 0.00000 	  15.7500	 0.02743 	  15.7500	 0.00012 
	 158	  12.1813	 0.01490 	  12.1813	 0.01442 	   6.0906	 0.03120 	 317.0000	 0.00060 	 475.5000	 0.00043 	   0.1585	 0.80720 	 0.001854	 0.00000 	 0.001854	 0.00000 	  15.8500	 0.02447 	  15.8500	 0.00004 
	 159	  12.2581	 0.01487 	  12.2581	 0.01440 	   6.1291	 0.03232 	 319.0000	 0.00060 	 478.5000	 0.00043 	   0.1595	 0.89755 	 0.001888	 0.00000 	 0.001888	 0.00000 	  15.9500	 0.02423 	  15.9500	 0.00003 
	 160	  12.3350	 0.01485 	  12.3350	 0.01437 	   6.1675	 0.03346 	 321.0000	 0.00060 	 481.5000	 0.00043 	   0.1605	 0.80424 	 0.001923	 0.00000 	 0.001923	 0.00000 	  16.0500	 0.02570 	  16.0500	 0.00007 
	 161	  12.4118	 0.01482 	  12.4118	 0.01435 	   6.2059	 0.03462 	 323.0000	 0.00060 	 484.5000	 0.00043 	   0.1615	 0.79387 	 0.001959	 0.00000 	 0.001959	 0.00000 	  16.1500	 0.02510 	  16.1500	 0.00001 
	 162	  12.4887	 0.01479 	  12.4887	 0.01433 	   6.2443	 0.03580 	 325.0000	 0.00060 	 487.5000	 0.00043 	   0.1625	 0.79535 	 0.001995	 0.00000 	 0.001995	 0.00000 	  16.2500	 0.02614 	  16.2500	 0.00009 
	 163	  12.5655	 0.01477 	  12.5655	 0.01430 	   6.2828	 0.03700 	 327.0000	 0.00059 	 490.5000	 0.00043 	   0.1635	 0.81312 	 0.002032	 0.00000 	 0.002032	 0.00000 	  16.3500	 0.02487 	  16.3500	 0.00013 
	 164	  12.6424	 0.01474 	  12.6424	 0.01428 	   6.3212	 0.03821 	 329.0000	 0.00059 	 493.5000	 0.00043 	   0.1645	 0.79535 	 0.002070	 0.00000 	 0.002070	 0.00000 	  16.4500	 0.02545 	  16.4500	 0.00001 
	 165	  12.7193	 0.01471 	  12.7193	 0.01426 	   6.3596	 0.03945 	 331.0000	 0.00059 	 496.5000	 0.00043 	   0.1655	 0.79683 	 0.002109	 0.00000 	 0.002109	 0.00000 	  16.5500	 0.02555 	  16.5500	 0.00007 
	 166	  12.7961	 0.01469 	  12.7961	 0.01423 	   6.3981	 0.04070 	 333.0000	 0.00059 	 499.5000	 0.00043 	   0.1665	 0.77017 	 0.002148	 0.00000 	 0.002148	 0.00000 	  16.6500	 0.02359 	  16.6500	 0.00001 
	 167	  12.8730	 0.01466 	  12.8730	 0.01421 	   6.4365	 0.04197 	 335.0000	 0.00059 	 502.5000	 0.00043 	   0.1675	 0.75240 	 0.002188	 0.00000 	 0.002188	 0.00000 	  16.7500	 0.02462 	  16.7500	 0.00007 
	 168	  12.9498	 0.01464 	  12.9498	 0.01419 	   6.4749	 0.04326 	 337.0000	 0.00059 	 505.5000	 0.00043 	   0.1685	 0.71981 	 0.002228	 0.00000 	 0.002228	 0.00000 	  16.8500	 0.02496 	  16.8500	 0.00016 
	 169	  13.0267	 0.01461 	  13.0267	 0.01417 	   6.5133	 0.04456 	 339.0000	 0.00059 	 508.5000	 0.00043 	   0.1695	 0.71833 	 0.002270	 0.00000 	 0.002270	 0.00000 	  16.9500	 0.02454 	  16.9500	 0.00003 
	 170	  13.1035	 0.01459 	  13.1035	 0.01415 	   6.5518	 0.04588 	 341.0000	 0.00059 	 511.5000	 0.00043 	   0.1705	 0.68871 	 0.002312	 0.00000 	 0.002312	 0.00000 	  17.0500	 0.02470 	  17.0500	 0.00009 
	 171	  13.1804	 0.01456 	  13.1804	 0.01412 	   6.5902	 0.04721 	 343.0000	 0.00059 	 514.5000	 0.00043 	   0.1715	 0.77017 	 0.002355	 0.00000 	 0.002355	 0.00000 	  17.1500	 0.02374 	  17.1500	 0.00003 
	 172	  13.2572	 0.01454 	  13.2572	 0.01410 	   6.6286	 0.04856 	 345.0000	 0.00059 	 517.5000	 0.00043 	   0.1725	 0.74499 	 0.002399	 0.00000 	 0.002399	 0.00000 	  17.2500	 0.02519 	  17.2500	 0.00001 
	 173	  13.3341	 0.01452 	  13.3341	 0.01408 	   6.6670	 0.04992 	 347.0000	 0.00059 	 520.5000	 0.00043 	   0.1735	 0.71241 	 0.002443	 0.00000 	 0.002443	 0.00000 	  17.3500	 0.02503 	  17.3500	 0.00004 
	 174	  13.4109	 0.01449 	  13.4109	 0.01406 	   6.7055	 0.05129 	 349.0000	 0.00059 	 523.5000	 0.00043 	   0.1745	 0.75388 	 0.002489	 0.00000 	 0.002489	 0.00000 	  17.4500	 0.02374 	  17.4500	 0.00000 
	 175	  13.4878	 0.01447 	  13.4878	 0.01404 	   6.7439	 0.05267 	 351.0000	 0.00059 	 526.5000	 0.00043 	   0.1755	 0.69463 	 0.002535	 0.00000 	 0.002535	 0.00000 	  17.5500	 0.02450 	  17.5500	 0.00006 
	 176	  13.5646	 0.01444 	  13.5646	 0.01402 	   6.7823	 0.05407 	 353.0000	 0.00059 	 529.5000	 0.00043 	   0.1765	 0.65613 	 0.002582	 0.00000 	 0.002582	 0.00000 	  17.6500	 0.02263 	  17.6500	 0.00006 
	 177	  13.6415	 0.01442 	  13.6415	 0.01400 	   6.8207	 0.05547 	 355.0000	 0.00059 	 532.5000	 0.00043 	   0.1775	 0.71537 	 0.002630	 0.00000 	 0.002630	 0.00000 	  17.7500	 0.02506 	  17.7500	 0.00000 
	 178	  13.7184	 0.01440 	  13.7184	 0.01398 	   6.8592	 0.05689 	 357.0000	 0.00059 	 535.5000	 0.00043 	   0.1785	 0.62354 	 0.002679	 0.00000 	 0.002679	 0.00000 	  17.8500	 0.02334 	  17.8500	 0.00001 
	 179	  13.7952	 0.01438 	  13.7952	 0.01396 	   6.8976	 0.05831 	 359.0000	 0.00059 	 538.5000	 0.00043 	   0.1795	 0.69463 	 0.002729	 0.00000 	 0.002729	 0.00000 	  17.9500	 0.02353 	  17.9500	 0.00007 
	 180	  13.8721	 0.01435 	  13.8721	 0.01394 	   6.9360	 0.05974 	 361.0000	 0.00059 	 541.5000	 0.00043 	   0.1805	 0.60873 	 0.002780	 0.00000 	 0.002780	 0.00000 	  18.0500	 0.02325 	  18.0500	 0.00003 
	 181	  13.9489	 0.01433 	  13.9489	 0.01392 	   6.9745	 0.06118 	 363.0000	 0.00059 	 544.5000	 0.00043 	   0.1815	 0.59984 	 0.002831	 0.00000 	 0.002831	 0.00000 	  18.1500	 0.02340 	  18.1500	 0.00004 
	 182	  14.0258	 0.01431 	  14.0258	 0.01391 	   7.0129	 0.06262 	 365.0000	 0.00059 	 547.5000	 0.00043 	   0.1825	 0.57615 	 0.002884	 0.00000 	 0.002884	 0.00000 	  18.2500	 0.02490 	  18.2500	 0.00003 
	 183	  14.1026	 0.01429 	  14.1026	 0.01389 	   7.0513	 0.06407 	 367.0000	 0.00059 	 550.5000	 0.00043 	   0.1835	 0.57467 	 0.002938	 0.00000 	 0.002938	 0.00000 	  18.3500	 0.02356 	  18.3500	 0.00001 
	 184	  14.1795	 0.01427 	  14.1795	 0.01387 	   7.0897	 0.06552 	 369.0000	 0.00059 	 553.5000	 0.00043 	   0.1845	 0.58948 	 0.002992	 0.00000 	 0.002992	 0.00000 	  18.4500	 0.02359 	  18.4500	 0.00004 
	 185	  14.2563	 0.01425 	  14.2563	 0.01385 	   7.1282	 0.06698 	 371.0000	 0.00059 	 556.5000	 0.00043 	   0.1855	 0.60133 	 0.003048	 0.00000 	 0.003048	 0.00000 	  18.5500	 0.02288 	  18.5500	 0.00000 
	 186	  14.3332	 0.01423 	  14.3332	 0.01383 	   7.1666	 0.06844 	 373.0000	 0.00059 	 559.5000	 0.00043 	   0.1865	 0.53023 	 0.003105	 0.00000 	 0.003105	 0.00000 	  18.6500	 0.02297 	  18.6500	 0.00001 
	 187	  14.4100	 0.01420 	  14.4100	 0.01381 	   7.2050	 0.06990 	 375.0000	 0.00059 	 562.5000	 0.00043 	   0.1875	 0.60873 	 0.003162	 0.00000 	 0.003162	 0.00000 	  18.7500	 0.02426 	  18.7500	 0.00000 
	 188	  14.4869	 0.01418 	  14.4869	 0.01380 	   7.2434	 0.07136 	 377.0000	 0.00059 	 565.5000	 0.00043 	   0.1885	 0.59540 	 0.003221	 0.00000 	 0.003221	 0.00000 	  18.8500	 0.02346 	  18.8500	 0.00001 
	 189	  14.5637	 0.01416 	  14.5637	 0.01378 	   7.2819	 0.07283 	 379.0000	 0.00059 	 568.5000	 0.00043 	   0.1895	 0.54504 	 0.003281	 0.00000 	 0.003281	 0.00000 	  18.9500	 0.02245 	  18.9500	 0.00000 
	 190	  14.6406	 0.01414 	  14.6406	 0.01376 	   7.3203	 0.07429 	 381.0000	 0.00059 	 571.5000	 0.00043 	   0.1905	 0.57318 	 0.003342	 0.00000 	 0.003342	 0.00000 	  19.0500	 0.02235 	  19.0500	 0.00000 
	 191	  14.7174	 0.01412 	  14.7174	 0.01374 	   7.3587	 0.07575 	 383.0000	 0.00059 	 574.5000	 0.00043 	   0.1915	 0.55393 	 0.003404	 0.00000 	 0.003404	 0.00000 	  19.1500	 0.02351 	  19.1500	 0.00000 
	 192	  14.7943	 0.01410 	  14.7943	 0.01373 	   7.3971	 0.07720 	 385.0000	 0.00059 	 577.5000	 0.00043 	   0.1925	 0.54356 	 0.003467	 0.00000 	 0.003467	 0.00000 	  19.2500	 0.02330 	  19.2500	 0.00006 
	 193	  14.8712	 0.01408 	  14.8712	 0.01371 	   7.4356	 0.07866 	 387.0000	 0.00059 	 580.5000	 0.00043 	   0.1935	 0.53616 	 0.003532	 0.00000 	 0.003532	 0.00000 	  19.3500	 0.02158 	  19.3500	 0.00007 
	 194	  14.9480	 0.01407 	  14.9480	 0.01369 	   7.4740	 0.08011 	 389.0000	 0.00059 	 583.5000	 0.00043 	   0.1945	 0.53912 	 0.003597	 0.00000 	 0.003597	 0.00000 	  19.4500	 0.02171 	  19.4500	 0.00000 
	 195	  15.0249	 0.01405 	  15.0249	 0.01368 	   7.5124	 0.08155 	 391.0000	 0.00059 	 586.5000	 0.00043 	   0.1955	 0.50950 	 0.003664	 0.00000 	 0.003664	 0.00000 	  19.5500	 0.02287 	  19.5500	 0.00000 
	 196	  15.1017	 0.01403 	  15.1017	 0.01366 	   7.5509	 0.08299 	 393.0000	 0.00059 	 589.5000	 0.00043 	   0.1965	 0.55541 	 0.003733	 0.00000 	 0.003733	 0.00000 	  19.6500	 0.02248 	  19.6500	 0.00003 
	 197	  15.1786	 0.01401 	  15.1786	 0.01365 	   7.5893	 0.08442 	 395.0000	 0.00059 	 592.5000	 0.00043 	   0.1975	 0.47247 	 0.003802	 0.00000 	 0.003802	 0.00000 	  19.7500	 0.02278 	  19.7500	 0.00000 
	 198	  15.2554	 0.01399 	  15.2554	 0.01363 	   7.6277	 0.08584 	 397.0000	 0.00059 	 595.5000	 0.00043 	   0.1985	 0.48284 	 0.003873	 0.00000 	 0.003873	 0.00000 	  19.8500	 0.02072 	  19.8500	 0.00000 
	 199	  15.3323	 0.01397 	  15.3323	 0.01362 	   7.6661	 0.08726 	 399.0000	 0.00059 	 598.5000	 0.00043 	   0.1995	 0.47691 	 0.003945	 0.00000 	 0.003945	 0.00000 	  19.9500	 0.02256 	  19.9500	 0.00000 
	 200	  15.4091	 0.01395 	  15.4091	 0.01360 	   7.7046	 0.08866 	 401.0000	 0.00059 	 601.5000	 0.00043 	   0.2005	 0.50061 	 0.004018	 0.00000 	 0.004018	 0.00000 	  20.0500	 0.02285 	  20.0500	 0.00000 
	 201	  15.4860	 0.01394 	  15.4860	 0.01358 	   7.7430	 0.09005 	 403.0000	 0.00059 	 604.5000	 0.00043 	   0.2015	 0.50061 	 0.004093	 0.00000 	 0.004093	 0.00000 	  20.1500	 0.02176 	  20.1500	 0.00000 
	 202	  15.5628	 0.01392 	  15.5628	 0.01357 	   7.7814	 0.09144 	 405.0000	 0.00059 	 607.5000	 0.00043 	   0.2025	 0.52283 	 0.004169	 0.00000 	 0.004169	 0.00000 	  20.2500	 0.02214 	  20.2500	 0.00000 
	 203	  15.6397	 0.01390 	  15.6397	 0.01356 	   7.8198	 0.09281 	 407.0000	 0.00059 	 610.5000	 0.00043 	   0.2035	 0.44137 	 0.004246	 0.00000 	 0.004246	 0.00000 	  20.3500	 0.02063 	  20.3500	 0.00000 
	 204	  15.7165	 0.01388 	  15.7165	 0.01354 	   7.8583	 0.09417 	 409.0000	 0.00059 	 613.5000	 0.00043 	   0.2045	 0.45766 	 0.004325	 0.00000 	 0.004325	 0.00000 	  20.4500	 0.02188 	  20.4500	 0.00000 
	 205	  15.7934	 0.01386 	  15.7934	 0.01353 	   7.8967	 0.09551 	 411.0000	 0.00059 	 616.5000	 0.00043 	   0.2055	 0.42952 	 0.004406	 0.00000 	 0.004406	 0.00000 	  20.5500	 0.02133 	  20.5500	 0.00000 
	 206	  15.8702	 0.01385 	  15.8702	 0.01351 	   7.9351	 0.09684 	 413.0000	 0.00059 	 619.5000	 0.00043 	   0.2065	 0.43100 	 0.004487	 0.00000 	 0.004487	 0.00000 	  20.6500	 0.02106 	  20.6500	 0.00000 
	 207	  15.9471	 0.01383 	  15.9471	 0.01350 	   7.9736	 0.09816 	 415.0000	 0.00059 	 622.5000	 0.00042 	   0.2075	 0.48580 	 0.004571	 0.00000 	 0.004571	 0.00000 	  20.7500	 0.01974 	  20.7500	 0.00000 
	 208	  16.0240	 0.01381 	  16.0240	 0.01348 	   8.0120	 0.09946 	 417.0000	 0.00059 	 625.5000	 0.00042 	   0.2085	 0.45618 	 0.004656	 0.00000 	 0.004656	 0.00000 	  20.8500	 0.02238 	  20.8500	 0.00000 
	 209	  16.1008	 0.01380 	  16.1008	 0.01347 	   8.0504	 0.10074 	 419.0000	 0.00059 	 628.5000	 0.00042 	   0.2095	 0.44137 	 0.004742	 0.00000 	 0.004742	 0.00000 	  20.9500	 0.02134 	  20.9500	 0.00001 
	 210	  16.1777	 0.01378 	  16.1777	 0.01346 	   8.0888	 0.10201 	 421.0000	 0.00059 	 631.5000	 0.00042 	   0.2105	 0.44729 	 0.004831	 0.00000 	 0.004831	 0.00000 	  21.0500	 0.02133 	  21.0500	 0.00000 
	 211	  16.2545	 0.01376 	  16.2545	 0.01344 	   8.1273	 0.10326 	 423.0000	 0.00059 	 634.5000	 0.00042 	   0.2115	 0.42656 	 0.004920	 0.00000 	 0.004920	 0.00000 	  21.1500	 0.02114 	  21.1500	 0.00001 
	 212	  16.3314	 0.01375 	  16.3314	 0.01343 	   8.1657	 0.10449 	 425.0000	 0.00059 	 637.5000	 0.00042 	   0.2125	 0.46655 	   0.0050	 0.00000 	   0.0050	 0.00000 	  21.2500	 0.02045 	  21.2500	 0.00000 
	 213	  16.4082	 0.01373 	  16.4082	 0.01342 	   8.2041	 0.10570 	 427.0000	 0.00059 	 640.5000	 0.00042 	   0.2135	 0.38805 	   0.0051	 0.00000 	   0.0051	 0.00000 	  21.3500	 0.02162 	  21.3500	 0.00000 
	 214	  16.4851	 0.01372 	  16.4851	 0.01340 	   8.2425	 0.10690 	 429.0000	 0.00059 	 643.5000	 0.00042 	   0.2145	 0.39990 	   0.0052	 0.00000 	   0.0052	 0.00000 	  21.4500	 0.02074 	  21.4500	 0.00000 
	 215	  16.5619	 0.01370 	  16.5619	 0.01339 	   8.2810	 0.10807 	 431.0000	 0.00059 	 646.5000	 0.00042 	   0.2155	 0.44137 	   0.0053	 0.00000 	   0.0053	 0.00000 	  21.5500	 0.01986 	  21.5500	 0.00000 
	 216	  16.6388	 0.01369 	  16.6388	 0.01338 	   8.3194	 0.10922 	 433.0000	 0.00059 	 649.5000	 0.00042 	   0.2165	 0.42952 	   0.0054	 0.00000 	   0.0054	 0.00000 	  21.6500	 0.02118 	  21.6500	 0.00000 
	 217	  16.7156	 0.01367 	  16.7156	 0.01336 	   8.3578	 0.11035 	 435.0000	 0.00059 	 652.5000	 0.00042 	   0.2175	 0.40582 	   0.0055	 0.00000 	   0.0055	 0.00000 	  21.7500	 0.02242 	  21.7500	 0.00000 
	 218	  16.7925	 0.01365 	  16.7925	 0.01335 	   8.3962	 0.11146 	 437.0000	 0.00059 	 655.5000	 0.00042 	   0.2185	 0.38360 	   0.0056	 0.00000 	   0.0056	 0.00000 	  21.8500	 0.02029 	  21.8500	 0.00000 
	 219	  16.8693	 0.01364 	  16.8693	 0.01334 	   8.4347	 0.11254 	 439.0000	 0.00059 	 658.5000	 0.00042 	   0.2195	 0.43692 	   0.0057	 0.00000 	   0.0057	 0.00000 	  21.9500	 0.02026 	  21.9500	 0.00000 
	 220	  16.9462	 0.01362 	  16.9462	 0.01333 	   8.4731	 0.11360 	 441.0000	 0.00059 	 661.5000	 0.00042 	   0.2205	 0.39249 	   0.0058	 0.00000 	   0.0058	 0.00000 	  22.0500	 0.02028 	  22.0500	 0.00001 
	 221	  17.0231	 0.01361 	  17.0231	 0.01331 	   8.5115	 0.11464 	 443.0000	 0.00059 	 664.5000	 0.00042 	   0.2215	 0.37916 	   0.0059	 0.00000 	   0.0059	 0.00000 	  22.1500	 0.02034 	  22.1500	 0.00003 
	 222	  17.0999	 0.01360 	  17.0999	 0.01330 	   8.5500	 0.11566 	 445.0000	 0.00059 	 667.5000	 0.00041 	   0.2225	 0.42211 	   0.0060	 0.00000 	   0.0060	 0.00000 	  22.2500	 0.01986 	  22.2500	 0.00000 
	 223	  17.1768	 0.01358 	  17.1768	 0.01329 	   8.5884	 0.11665 	 447.0000	 0.00059 	 670.5000	 0.00041 	   0.2235	 0.38064 	   0.0061	 0.00000 	   0.0061	 0.00000 	  22.3500	 0.01920 	  22.3500	 0.00000 
	 224	  17.2536	 0.01357 	  17.2536	 0.01328 	   8.6268	 0.11762 	 449.0000	 0.00059 	 673.5000	 0.00041 	   0.2245	 0.39990 	   0.0063	 0.00000 	   0.0063	 0.00000 	  22.4500	 0.01957 	  22.4500	 0.00000 
	 225	  17.3305	 0.01355 	  17.3305	 0.01327 	   8.6652	 0.11856 	 451.0000	 0.00059 	 676.5000	 0.00041 	   0.2255	 0.41619 	   0.0064	 0.00000 	   0.0064	 0.00000 	  22.5500	 0.01959 	  22.5500	 0.00001 
	 226	  17.4073	 0.01354 	  17.4073	 0.01326 	   8.7037	 0.11947 	 453.0000	 0.00059 	 679.5000	 0.00041 	   0.2265	 0.41915 	   0.0065	 0.00000 	   0.0065	 0.00000 	  22.6500	 0.01945 	  22.6500	 0.00000 
	 227	  17.4842	 0.01352 	  17.4842	 0.01324 	   8.7421	 0.12037 	 455.0000	 0.00059 	 682.5000	 0.00041 	   0.2275	 0.36287 	   0.0066	 0.00000 	   0.0066	 0.00000 	  22.7500	 0.01903 	  22.7500	 0.00000 
	 228	  17.5610	 0.01351 	  17.5610	 0.01323 	   8.7805	 0.12123 	 457.0000	 0.00059 	 685.5000	 0.00041 	   0.2285	 0.39101 	   0.0067	 0.00000 	   0.0067	 0.00000 	  22.8500	 0.01957 	  22.8500	 0.00000 
	 229	  17.6379	 0.01350 	  17.6379	 0.01322 	   8.8189	 0.12207 	 459.0000	 0.00059 	 688.5000	 0.00041 	   0.2295	 0.41026 	   0.0069	 0.00000 	   0.0069	 0.00000 	  22.9500	 0.02093 	  22.9500	 0.00000 
	 230	  17.7147	 0.01348 	  17.7147	 0.01321 	   8.8574	 0.12288 	 461.0000	 0.00059 	 691.5000	 0.00041 	   0.2305	 0.39397 	   0.0070	 0.00000 	   0.0070	 0.00000 	  23.0500	 0.01945 	  23.0500	 0.00000 
	 231	  17.7916	 0.01347 	  17.7916	 0.01320 	   8.8958	 0.12367 	 463.0000	 0.00059 	 694.5000	 0.00041 	   0.2315	 0.39693 	   0.0071	 0.00000 	   0.0071	 0.00000 	  23.1500	 0.02017 	  23.1500	 0.00000 
	 232	  17.8684	 0.01346 	  17.8684	 0.01319 	   8.9342	 0.12442 	 465.0000	 0.00059 	 697.5000	 0.00041 	   0.2325	 0.39397 	   0.0072	 0.00000 	   0.0072	 0.00000 	  23.2500	 0.02004 	  23.2500	 0.00000 
	 233	  17.9453	 0.01344 	  17.9453	 0.01318 	   8.9726	 0.12516 	 467.0000	 0.00059 	 700.5000	 0.00041 	   0.2335	 0.38212 	   0.0074	 0.00000 	   0.0074	 0.00000 	  23.3500	 0.01918 	  23.3500	 0.00000 
	 234	  18.0221	 0.01343 	  18.0221	 0.01317 	   9.0111	 0.12586 	 469.0000	 0.00059 	 703.5000	 0.00041 	   0.2345	 0.38064 	   0.0075	 0.00000 	   0.0075	 0.00000 	  23.4500	 0.01951 	  23.4500	 0.00000 
	 235	  18.0990	 0.01342 	  18.0990	 0.01316 	   9.0495	 0.12654 	 471.0000	 0.00059 	 706.5000	 0.00041 	   0.2355	 0.40434 	   0.0077	 0.00000 	   0.0077	 0.00000 	  23.5500	 0.01882 	  23.5500	 0.00000 
	 236	  18.1759	 0.01340 	  18.1759	 0.01315 	   9.0879	 0.12719 	 473.0000	 0.00059 	 709.5000	 0.00041 	   0.2365	 0.38953 	   0.0078	 0.00000 	   0.0078	 0.00000 	  23.6500	 0.01957 	  23.6500	 0.00000 
	 237	  18.2527	 0.01339 	  18.2527	 0.01314 	   9.1264	 0.12781 	 475.0000	 0.00059 	 712.5000	 0.00041 	   0.2375	 0.34510 	   0.0079	 0.00000 	   0.0079	 0.00000 	  23.7500	 0.01887 	  23.7500	 0.00000 
	 238	  18.3296	 0.01338 	  18.3296	 0.01313 	   9.1648	 0.12840 	 477.0000	 0.00058 	 715.5000	 0.00041 	   0.2385	 0.35398 	   0.0081	 0.00000 	   0.0081	 0.00000 	  23.8500	 0.01958 	  23.8500	 0.00000 
	 239	  18.4064	 0.01337 	  18.4064	 0.01312 	   9.2032	 0.12897 	 479.0000	 0.00058 	 718.5000	 0.00041 	   0.2395	 0.34510 	   0.0082	 0.00000 	   0.0082	 0.00000 	  23.9500	 0.01857 	  23.9500	 0.00000 
	 240	  18.4833	 0.01335 	  18.4833	 0.01311 	   9.2416	 0.12950 	 481.0000	 0.00058 	 721.5000	 0.00041 	   0.2405	 0.31844 	   0.0084	 0.00000 	   0.0084	 0.00000 	  24.0500	 0.01770 	  24.0500	 0.00003 
	 241	  18.5601	 0.01334 	  18.5601	 0.01310 	   9.2801	 0.13001 	 483.0000	 0.00058 	 724.5000	 0.00041 	   0.2415	 0.32288 	   0.0086	 0.00000 	   0.0086	 0.00000 	  24.1500	 0.01906 	  24.1500	 0.00000 
	 242	  18.6370	 0.01333 	  18.6370	 0.01309 	   9.3185	 0.13049 	 485.0000	 0.00058 	 727.5000	 0.00041 	   0.2425	 0.29622 	   0.0087	 0.00000 	   0.0087	 0.00000 	  24.2500	 0.01863 	  24.2500	 0.00000 
	 243	  18.7138	 0.01332 	  18.7138	 0.01308 	   9.3569	 0.13095 	 487.0000	 0.00058 	 730.5000	 0.00041 	   0.2435	 0.33177 	   0.0089	 0.00000 	   0.0089	 0.00000 	  24.3500	 0.01804 	  24.3500	 0.00000 
	 244	  18.7907	 0.01331 	  18.7907	 0.01307 	   9.3953	 0.13137 	 489.0000	 0.00058 	 733.5000	 0.00041 	   0.2445	 0.29326 	   0.0090	 0.00000 	   0.0090	 0.00000 	  24.4500	 0.01871 	  24.4500	 0.00000 
	 245	  18.8675	 0.01329 	  18.8675	 0.01306 	   9.4338	 0.13177 	 491.0000	 0.00058 	 736.5000	 0.00041 	   0.2455	 0.30659 	   0.0092	 0.00000 	   0.0092	 0.00000 	  24.5500	 0.01881 	  24.5500	 0.00000 
	 246	  18.9444	 0.01328 	  18.9444	 0.01305 	   9.4722	 0.13214 	 493.0000	 0.00058 	 739.5000	 0.00041 	   0.2465	 0.32584 	   0.0094	 0.00000 	   0.0094	 0.00000 	  24.6500	 0.01882 	  24.6500	 0.00000 
	 247	  19.0212	 0.01327 	  19.0212	 0.01304 	   9.5106	 0.13248 	 495.0000	 0.00058 	 742.5000	 0.00041 	   0.2475	 0.33917 	   0.0095	 0.00000 	   0.0095	 0.00000 	  24.7500	 0.01859 	  24.7500	 0.00001 
	 248	  19.0981	 0.01326 	  19.0981	 0.01303 	   9.5490	 0.13280 	 497.0000	 0.00058 	 745.5000	 0.00041 	   0.2485	 0.35398 	   0.0097	 0.00000 	   0.0097	 0.00000 	  24.8500	 0.01801 	  24.8500	 0.00000 
	 249	  19.1749	 0.01325 	  19.1749	 0.01302 	   9.5875	 0.13308 	 499.0000	 0.00058 	 748.5000	 0.00041 	   0.2495	 0.33028 	   0.0099	 0.00000 	   0.0099	 0.00000 	  24.9500	 0.01709 	  24.9500	 0.00000 
	 250	  19.2518	 0.01324 	  19.2518	 0.01301 	   9.6259	 0.13334 	 501.0000	 0.00058 	 751.5000	 0.00041 	   0.2505	 0.32436 	   0.0101	 0.00000 	   0.0101	 0.00000 	  25.0500	 0.01828 	  25.0500	 0.00000 
	 251	  19.3287	 0.01323 	  19.3287	 0.01300 	   9.6643	 0.13358 	 503.0000	 0.00058 	 754.5000	 0.00041 	   0.2515	 0.29770 	   0.0103	 0.00000 	   0.0103	 0.00000 	  25.1500	 0.01835 	  25.1500	 0.00000 
	 252	  19.4055	 0.01322 	  19.4055	 0.01299 	   9.7028	 0.13378 	 505.0000	 0.00058 	 757.5000	 0.00041 	   0.2525	 0.30659 	   0.0105	 0.00000 	   0.0105	 0.00000 	  25.2500	 0.01805 	  25.2500	 0.00001 
	 253	  19.4824	 0.01320 	  19.4824	 0.01299 	   9.7412	 0.13396 	 507.0000	 0.00058 	 760.5000	 0.00041 	   0.2535	 0.30214 	   0.0107	 0.00000 	   0.0107	 0.00000 	  25.3500	 0.01888 	  25.3500	 0.00000 
	 254	  19.5592	 0.01319 	  19.5592	 0.01298 	   9.7796	 0.13411 	 509.0000	 0.00058 	 763.5000	 0.00041 	   0.2545	 0.30214 	   0.0109	 0.00000 	   0.0109	 0.00000 	  25.4500	 0.01708 	  25.4500	 0.00000 
	 255	  19.6361	 0.01318 	  19.6361	 0.01297 	   9.8180	 0.13424 	 511.0000	 0.00058 	 766.5000	 0.00041 	   0.2555	 0.28289 	   0.0111	 0.00000 	   0.0111	 0.00000 	  25.5500	 0.01779 	  25.5500	 0.00000 
	 256	  19.7129	 0.01317 	  19.7129	 0.01296 	   9.8565	 0.13434 	 513.0000	 0.00058 	 769.5000	 0.00041 	   0.2565	 0.29030 	   0.0113	 0.00000 	   0.0113	 0.00000 	  25.6500	 0.01754 	  25.6500	 0.00000 
	 257	  19.7898	 0.01316 	  19.7898	 0.01295 	   9.8949	 0.13441 	 515.0000	 0.00058 	 772.5000	 0.00041 	   0.2575	 0.30362 	   0.0115	 0.00000 	   0.0115	 0.00000 	  25.7500	 0.01717 	  25.7500	 0.00000 
	 258	  19.8666	 0.01315 	  19.8666	 0.01294 	   9.9333	 0.13446 	 517.0000	 0.00058 	 775.5000	 0.00041 	   0.2585	 0.29030 	   0.0117	 0.00000 	   0.0117	 0.00000 	  25.8500	 0.01813 	  25.8500	 0.00000 
	 259	  19.9435	 0.01314 	  19.9435	 0.01293 	   9.9717	 0.13448 	 519.0000	 0.00058 	 778.5000	 0.00041 	   0.2595	 0.32732 	   0.0119	 0.00000 	   0.0119	 0.00000 	  25.9500	 0.01687 	  25.9500	 0.00000 
	 260	  20.0203	 0.01313 	  20.0203	 0.01293 	  10.0102	 0.13447 	 521.0000	 0.00058 	 781.5000	 0.00041 	   0.2605	 0.28289 	   0.0121	 0.00000 	   0.0121	 0.00000 	  26.0500	 0.01771 	  26.0500	 0.00000 
	 261	  20.0972	 0.01312 	  20.0972	 0.01292 	  10.0486	 0.13444 	 523.0000	 0.00058 	 784.5000	 0.00041 	   0.2615	 0.25475 	   0.0124	 0.00000 	   0.0124	 0.00000 	  26.1500	 0.01761 	  26.1500	 0.00000 
	 262	  20.1740	 0.01311 	  20.1740	 0.01291 	  10.0870	 0.13439 	 525.0000	 0.00058 	 787.5000	 0.00041 	   0.2625	 0.27548 	   0.0126	 0.00000 	   0.0126	 0.00000 	  26.2500	 0.01712 	  26.2500	 0.00000 
	 263	  20.2509	 0.01310 	  20.2509	 0.01290 	  10.1254	 0.13431 	 527.0000	 0.00058 	 790.5000	 0.00041 	   0.2635	 0.24882 	   0.0128	 0.00000 	   0.0128	 0.00000 	  26.3500	 0.01592 	  26.3500	 0.00000 
	 264	  20.3278	 0.01309 	  20.3278	 0.01289 	  10.1639	 0.13421 	 529.0000	 0.00058 	 793.5000	 0.00041 	   0.2645	 0.25623 	   0.0131	 0.00000 	   0.0131	 0.00000 	  26.4500	 0.01648 	  26.4500	 0.00000 
	 265	  20.4046	 0.01308 	  20.4046	 0.01289 	  10.2023	 0.13408 	 531.0000	 0.00058 	 796.5000	 0.00040 	   0.2655	 0.27697 	   0.0133	 0.00000 	   0.0133	 0.00000 	  26.5500	 0.01648 	  26.5500	 0.00000 
	 266	  20.4815	 0.01307 	  20.4815	 0.01288 	  10.2407	 0.13393 	 533.0000	 0.00058 	 799.5000	 0.00040 	   0.2665	 0.25771 	   0.0136	 0.00000 	   0.0136	 0.00000 	  26.6500	 0.01705 	  26.6500	 0.00000 
	 267	  20.5583	 0.01306 	  20.5583	 0.01287 	  10.2792	 0.13376 	 535.0000	 0.00058 	 802.5000	 0.00040 	   0.2675	 0.26660 	   0.0138	 0.00000 	   0.0138	 0.00000 	  26.7500	 0.01697 	  26.7500	 0.00000 
	 268	  20.6352	 0.01305 	  20.6352	 0.01286 	  10.3176	 0.13356 	 537.0000	 0.00057 	 805.5000	 0.00040 	   0.2685	 0.27104 	   0.0141	 0.00000 	   0.0141	 0.00000 	  26.8500	 0.01758 	  26.8500	 0.00000 
	 269	  20.7120	 0.01304 	  20.7120	 0.01286 	  10.3560	 0.13334 	 539.0000	 0.00057 	 808.5000	 0.00040 	   0.2695	 0.27400 	   0.0143	 0.00000 	   0.0143	 0.00000 	  26.9500	 0.01731 	  26.9500	 0.00000 
	 270	  20.7889	 0.01304 	  20.7889	 0.01285 	  10.3944	 0.13310 	 541.0000	 0.00057 	 811.5000	 0.00040 	   0.2705	 0.19847 	   0.0146	 0.00000 	   0.0146	 0.00000 	  27.0500	 0.01665 	  27.0500	 0.00000 
	 271	  20.8657	 0.01303 	  20.8657	 0.01284 	  10.4329	 0.13284 	 543.0000	 0.00057 	 814.5000	 0.00040 	   0.2715	 0.23994 	   0.0149	 0.00000 	   0.0149	 0.00000 	  27.1500	 0.01662 	  27.1500	 0.00000 
	 272	  20.9426	 0.01302 	  20.9426	 0.01283 	  10.4713	 0.13256 	 545.0000	 0.00057 	 817.5000	 0.00040 	   0.2725	 0.23105 	   0.0151	 0.00000 	   0.0151	 0.00000 	  27.2500	 0.01728 	  27.2500	 0.00000 
	 273	  21.0194	 0.01301 	  21.0194	 0.01283 	  10.5097	 0.13225 	 547.0000	 0.00057 	 820.5000	 0.00040 	   0.2735	 0.21772 	   0.0154	 0.00000 	   0.0154	 0.00000 	  27.3500	 0.01733 	  27.3500	 0.00000 
	 274	  21.0963	 0.01300 	  21.0963	 0.01282 	  10.5481	 0.13193 	 549.0000	 0.00057 	 823.5000	 0.00040 	   0.2745	 0.22809 	   0.0157	 0.00000 	   0.0157	 0.00000 	  27.4500	 0.01585 	  27.4500	 0.00000 
	 275	  21.1731	 0.01299 	  21.1731	 0.01281 	  10.5866	 0.13158 	 551.0000	 0.00057 	 826.5000	 0.00040 	   0.2755	 0.24734 	   0.0160	 0.00000 	   0.0160	 0.00000 	  27.5500	 0.01478 	  27.5500	 0.00000 
	 276	  21.2500	 0.01298 	  21.2500	 0.01281 	  10.6250	 0.13122 	 553.0000	 0.00057 	 829.5000	 0.00040 	   0.2765	 0.23846 	   0.0163	 0.00000 	   0.0163	 0.00000 	  27.6500	 0.01656 	  27.6500	 0.00000 
	 277	  21.3268	 0.01297 	  21.3268	 0.01280 	  10.6634	 0.13083 	 555.0000	 0.00057 	 832.5000	 0.00040 	   0.2775	 0.25623 	   0.0166	 0.00000 	   0.0166	 0.00000 	  27.7500	 0.01474 	  27.7500	 0.00000 
	 278	  21.4037	 0.01296 	  21.4037	 0.01279 	  10.7019	 0.13043 	 557.0000	 0.00057 	 835.5000	 0.00040 	   0.2785	 0.24882 	   0.0169	 0.00000 	   0.0169	 0.00000 	  27.8500	 0.01817 	  27.8500	 0.00000 
	 279	  21.4806	 0.01296 	  21.4806	 0.01279 	  10.7403	 0.13000 	 559.0000	 0.00057 	 838.5000	 0.00040 	   0.2795	 0.23253 	   0.0172	 0.00000 	   0.0172	 0.00000 	  27.9500	 0.01651 	  27.9500	 0.00000 
	 280	  21.5574	 0.01295 	  21.5574	 0.01278 	  10.7787	 0.12956 	 561.0000	 0.00057 	 841.5000	 0.00040 	   0.2805	 0.23105 	   0.0175	 0.00000 	   0.0175	 0.00000 	  28.0500	 0.01638 	  28.0500	 0.00000 
	 281	  21.6343	 0.01294 	  21.6343	 0.01277 	  10.8171	 0.12910 	 563.0000	 0.00057 	 844.5000	 0.00040 	   0.2815	 0.23105 	   0.0179	 0.00000 	   0.0179	 0.00000 	  28.1500	 0.01567 	  28.1500	 0.00000 
	 282	  21.7111	 0.01293 	  21.7111	 0.01277 	  10.8556	 0.12863 	 565.0000	 0.00056 	 847.5000	 0.00040 	   0.2825	 0.22661 	   0.0182	 0.00000 	   0.0182	 0.00000 	  28.2500	 0.01648 	  28.2500	 0.00000 
	 283	  21.7880	 0.01292 	  21.7880	 0.01276 	  10.8940	 0.12813 	 567.0000	 0.00056 	 850.5000	 0.00040 	   0.2835	 0.23401 	   0.0185	 0.00000 	   0.0185	 0.00000 	  28.3500	 0.01549 	  28.3500	 0.00000 
	 284	  21.8648	 0.01291 	  21.8648	 0.01275 	  10.9324	 0.12762 	 569.0000	 0.00056 	 853.5000	 0.00040 	   0.2845	 0.24438 	   0.0189	 0.00000 	   0.0189	 0.00000 	  28.4500	 0.01758 	  28.4500	 0.00000 
	 285	  21.9417	 0.01291 	  21.9417	 0.01275 	  10.9708	 0.12710 	 571.0000	 0.00056 	 856.5000	 0.00040 	   0.2855	 0.25771 	   0.0192	 0.00000 	   0.0192	 0.00000 	  28.5500	 0.01586 	  28.5500	 0.00000 
	 286	  22.0185	 0.01290 	  22.0185	 0.01274 	  11.0093	 0.12655 	 573.0000	 0.00056 	 859.5000	 0.00040 	   0.2865	 0.19995 	   0.0196	 0.00000 	   0.0196	 0.00000 	  28.6500	 0.01499 	  28.6500	 0.00000 
	 287	  22.0954	 0.01289 	  22.0954	 0.01273 	  11.0477	 0.12599 	 575.0000	 0.00056 	 862.5000	 0.00040 	   0.2875	 0.26215 	   0.0200	 0.00000 	   0.0200	 0.00000 	  28.7500	 0.01563 	  28.7500	 0.00000 
	 288	  22.1722	 0.01288 	  22.1722	 0.01273 	  11.0861	 0.12542 	 577.0000	 0.00056 	 865.5000	 0.00039 	   0.2885	 0.21032 	   0.0203	 0.00000 	   0.0203	 0.00000 	  28.8500	 0.01613 	  28.8500	 0.00000 
	 289	  22.2491	 0.01287 	  22.2491	 0.01272 	  11.1245	 0.12483 	 579.0000	 0.00056 	 868.5000	 0.00039 	   0.2895	 0.17477 	   0.0207	 0.00000 	   0.0207	 0.00000 	  28.9500	 0.01523 	  28.9500	 0.00000 
	 290	  22.3259	 0.01287 	  22.3259	 0.01271 	  11.1630	 0.12423 	 581.0000	 0.00056 	 871.5000	 0.00039 	   0.2905	 0.25327 	   0.0211	 0.00000 	   0.0211	 0.00000 	  29.0500	 0.01632 	  29.0500	 0.00000 
	 291	  22.4028	 0.01286 	  22.4028	 0.01271 	  11.2014	 0.12362 	 583.0000	 0.00056 	 874.5000	 0.00039 	   0.2915	 0.21624 	   0.0215	 0.00000 	   0.0215	 0.00000 	  29.1500	 0.01573 	  29.1500	 0.00000 
	 292	  22.4796	 0.01285 	  22.4796	 0.01270 	  11.2398	 0.12299 	 585.0000	 0.00056 	 877.5000	 0.00039 	   0.2925	 0.22365 	   0.0219	 0.00000 	   0.0219	 0.00000 	  29.2500	 0.01539 	  29.2500	 0.00000 
	 293	  22.5565	 0.01284 	  22.5565	 0.01270 	  11.2783	 0.12235 	 587.0000	 0.00056 	 880.5000	 0.00039 	   0.2935	 0.16440 	   0.0223	 0.00000 	   0.0223	 0.00000 	  29.3500	 0.01606 	  29.3500	 0.00000 
	 294	  22.6334	 0.01284 	  22.6334	 0.01269 	  11.3167	 0.12169 	 589.0000	 0.00056 	 883.5000	 0.00039 	   0.2945	 0.20587 	   0.0227	 0.00000 	   0.0227	 0.00000 	  29.4500	 0.01594 	  29.4500	 0.00000 
	 295	  22.7102	 0.01283 	  22.7102	 0.01268 	  11.3551	 0.12102 	 591.0000	 0.00056 	 886.5000	 0.00039 	   0.2955	 0.19847 	   0.0231	 0.00000 	   0.0231	 0.00000 	  29.5500	 0.01533 	  29.5500	 0.00000 
	 296	  22.7871	 0.01282 	  22.7871	 0.01268 	  11.3935	 0.12034 	 593.0000	 0.00056 	 889.5000	 0.00039 	   0.2965	 0.19550 	   0.0236	 0.00000 	   0.0236	 0.00000 	  29.6500	 0.01549 	  29.6500	 0.00000 
	 297	  22.8639	 0.01281 	  22.8639	 0.01267 	  11.4320	 0.11965 	 595.0000	 0.00056 	 892.5000	 0.00039 	   0.2975	 0.20587 	   0.0240	 0.00000 	   0.0240	 0.00000 	  29.7500	 0.01542 	  29.7500	 0.00000 
	 298	  22.9408	 0.01281 	  22.9408	 0.01267 	  11.4704	 0.11895 	 597.0000	 0.00056 	 895.5000	 0.00039 	   0.2985	 0.22513 	   0.0244	 0.00000 	   0.0244	 0.00000 	  29.8500	 0.01505 	  29.8500	 0.00000 
	 299	  23.0176	 0.01280 	  23.0176	 0.01266 	  11.5088	 0.11824 	 599.0000	 0.00056 	 898.5000	 0.00039 	   0.2995	 0.19550 	   0.0249	 0.00000 	   0.0249	 0.00000 	  29.9500	 0.01527 	  29.9500	 0.00000 
	 300	  23.0945	 0.01279 	  23.0945	 0.01266 	  11.5472	 0.11752 	 601.0000	 0.00056 	 901.5000	 0.00039 	   0.3005	 0.20439 	   0.0254	 0.00000 	   0.0254	 0.00000 	  30.0500	 0.01400 	  30.0500	 0.00000 
	 301	  23.1713	 0.01279 	  23.1713	 0.01265 	  11.5857	 0.11679 	 603.0000	 0.00056 	 904.5000	 0.00039 	   0.3015	 0.20735 	   0.0258	 0.00000 	   0.0258	 0.00000 	  30.1500	 0.01518 	  30.1500	 0.00000 
	 302	  23.2482	 0.01278 	  23.2482	 0.01264 	  11.6241	 0.11605 	 605.0000	 0.00056 	 907.5000	 0.00039 	   0.3025	 0.21772 	   0.0263	 0.00000 	   0.0263	 0.00000 	  30.2500	 0.01506 	  30.2500	 0.00000 
	 303	  23.3250	 0.01277 	  23.3250	 0.01264 	  11.6625	 0.11530 	 607.0000	 0.00056 	 910.5000	 0.00039 	   0.3035	 0.19550 	   0.0268	 0.00000 	   0.0268	 0.00000 	  30.3500	 0.01437 	  30.3500	 0.00000 
	 304	  23.4019	 0.01277 	  23.4019	 0.01263 	  11.7009	 0.11454 	 609.0000	 0.00056 	 913.5000	 0.00039 	   0.3045	 0.19254 	   0.0273	 0.00000 	   0.0273	 0.00000 	  30.4500	 0.01443 	  30.4500	 0.00000 
	 305	  23.4787	 0.01276 	  23.4787	 0.01263 	  11.7394	 0.11377 	 611.0000	 0.00056 	 916.5000	 0.00039 	   0.3055	 0.21920 	   0.0278	 0.00000 	   0.0278	 0.00000 	  30.5500	 0.01545 	  30.5500	 0.00000 
	 306	  23.5556	 0.01275 	  23.5556	 0.01262 	  11.7778	 0.11300 	 613.0000	 0.00056 	 919.5000	 0.00039 	   0.3065	 0.18366 	   0.0283	 0.00000 	   0.0283	 0.00000 	  30.6500	 0.01475 	  30.6500	 0.00000 
	 307	  23.6325	 0.01275 	  23.6325	 0.01262 	  11.8162	 0.11222 	 615.0000	 0.00056 	 922.5000	 0.00039 	   0.3075	 0.18662 	   0.0288	 0.00000 	   0.0288	 0.00000 	  30.7500	 0.01364 	  30.7500	 0.00000 
	 308	  23.7093	 0.01274 	  23.7093	 0.01261 	  11.8547	 0.11143 	 617.0000	 0.00056 	 925.5000	 0.00039 	   0.3085	 0.18958 	   0.0294	 0.00000 	   0.0294	 0.00000 	  30.8500	 0.01398 	  30.8500	 0.00000 
	 309	  23.7862	 0.01273 	  23.7862	 0.01261 	  11.8931	 0.11063 	 619.0000	 0.00056 	 928.5000	 0.00039 	   0.3095	 0.18069 	   0.0299	 0.00000 	   0.0299	 0.00000 	  30.9500	 0.01333 	  30.9500	 0.00000 
	 310	  23.8630	 0.01273 	  23.8630	 0.01260 	  11.9315	 0.10983 	 621.0000	 0.00056 	 931.5000	 0.00039 	   0.3105	 0.18514 	   0.0305	 0.00000 	   0.0305	 0.00000 	  31.0500	 0.01419 	  31.0500	 0.00000 
	 311	  23.9399	 0.01272 	  23.9399	 0.01260 	  11.9699	 0.10902 	 623.0000	 0.00056 	 934.5000	 0.00039 	   0.3115	 0.16440 	   0.0310	 0.00000 	   0.0310	 0.00000 	  31.1500	 0.01355 	  31.1500	 0.00000 
	 312	  24.0167	 0.01271 	  24.0167	 0.01259 	  12.0084	 0.10820 	 625.0000	 0.00056 	 937.5000	 0.00039 	   0.3125	 0.18662 	   0.0316	 0.00000 	   0.0316	 0.00000 	  31.2500	 0.01534 	  31.2500	 0.00000 
	 313	  24.0936	 0.01271 	  24.0936	 0.01259 	  12.0468	 0.10738 	 627.0000	 0.00056 	 940.5000	 0.00039 	   0.3135	 0.18958 	   0.0322	 0.00000 	   0.0322	 0.00000 	  31.3500	 0.01367 	  31.3500	 0.00000 
	 314	  24.1704	 0.01270 	  24.1704	 0.01258 	  12.0852	 0.10656 	 629.0000	 0.00056 	 943.5000	 0.00039 	   0.3145	 0.20439 	   0.0328	 0.00000 	   0.0328	 0.00000 	  31.4500	 0.01506 	  31.4500	 0.00000 
	 315	  24.2473	 0.01269 	  24.2473	 0.01258 	  12.1236	 0.10573 	 631.0000	 0.00056 	 946.5000	 0.00039 	   0.3155	 0.16736 	   0.0334	 0.00000 	   0.0334	 0.00000 	  31.5500	 0.01468 	  31.5500	 0.00000 
	 316	  24.3241	 0.01269 	  24.3241	 0.01257 	  12.1621	 0.10489 	 633.0000	 0.00056 	 949.5000	 0.00039 	   0.3165	 0.18958 	   0.0340	 0.00000 	   0.0340	 0.00000 	  31.6500	 0.01330 	  31.6500	 0.00000 
	 317	  24.4010	 0.01268 	  24.4010	 0.01257 	  12.2005	 0.10406 	 635.0000	 0.00056 	 952.5000	 0.00039 	   0.3175	 0.16440 	   0.0347	 0.00000 	   0.0347	 0.00000 	  31.7500	 0.01354 	  31.7500	 0.00000 
	 318	  24.4778	 0.01268 	  24.4778	 0.01256 	  12.2389	 0.10321 	 637.0000	 0.00056 	 955.5000	 0.00039 	   0.3185	 0.16736 	   0.0353	 0.00000 	   0.0353	 0.00000 	  31.8500	 0.01312 	  31.8500	 0.00000 
	 319	  24.5547	 0.01267 	  24.5547	 0.01256 	  12.2773	 0.10237 	 639.0000	 0.00056 	 958.5000	 0.00039 	   0.3195	 0.17181 	   0.0360	 0.00000 	   0.0360	 0.00000 	  31.9500	 0.01416 	  31.9500	 0.00000 
	 320	  24.6315	 0.01266 	  24.6315	 0.01255 	  12.3158	 0.10152 	 641.0000	 0.00056 	 961.5000	 0.00039 	   0.3205	 0.18958 	   0.0366	 0.00000 	   0.0366	 0.00000 	  32.0500	 0.01376 	  32.0500	 0.00000 
	 321	  24.7084	 0.01266 	  24.7084	 0.01255 	  12.3542	 0.10067 	 643.0000	 0.00056 	 964.5000	 0.00039 	   0.3215	 0.15107 	   0.0373	 0.00000 	   0.0373	 0.00000 	  32.1500	 0.01252 	  32.1500	 0.00000 
	 322	  24.7853	 0.01265 	  24.7853	 0.01254 	  12.3926	 0.09981 	 645.0000	 0.00055 	 967.5000	 0.00039 	   0.3225	 0.14515 	   0.0380	 0.00000 	   0.0380	 0.00000 	  32.2500	 0.01346 	  32.2500	 0.00000 
	 323	  24.8621	 0.01265 	  24.8621	 0.01254 	  12.4311	 0.09896 	 647.0000	 0.00055 	 970.5000	 0.00039 	   0.3235	 0.15996 	   0.0387	 0.00000 	   0.0387	 0.00000 	  32.3500	 0.01352 	  32.3500	 0.00000 
	 324	  24.9390	 0.01264 	  24.9390	 0.01253 	  12.4695	 0.09810 	 649.0000	 0.00055 	 973.5000	 0.00039 	   0.3245	 0.16588 	   0.0394	 0.00000 	   0.0394	 0.00000 	  32.4500	 0.01385 	  32.4500	 0.00000 
	 325	  25.0158	 0.01263 	  25.0158	 0.01253 	  12.5079	 0.09724 	 651.0000	 0.00055 	 976.5000	 0.00039 	   0.3255	 0.16292 	   0.0402	 0.00000 	   0.0402	 0.00000 	  32.5500	 0.01364 	  32.5500	 0.00000 
	 326	  25.0927	 0.01263 	  25.0927	 0.01252 	  12.5463	 0.09638 	 653.0000	 0.00055 	 979.5000	 0.00039 	   0.3265	 0.17921 	   0.0409	 0.00000 	   0.0409	 0.00000 	  32.6500	 0.01333 	  32.6500	 0.00000 
	 327	  25.1695	 0.01262 	  25.1695	 0.01252 	  12.5848	 0.09552 	 655.0000	 0.00055 	 982.5000	 0.00039 	   0.3275	 0.15107 	   0.0417	 0.00000 	   0.0417	 0.00000 	  32.7500	 0.01343 	  32.7500	 0.00000 
	 328	  25.2464	 0.01262 	  25.2464	 0.01251 	  12.6232	 0.09465 	 657.0000	 0.00055 	 985.5000	 0.00038 	   0.3285	 0.14811 	   0.0425	 0.00000 	   0.0425	 0.00000 	  32.8500	 0.01363 	  32.8500	 0.00000 
	 329	  25.3232	 0.01261 	  25.3232	 0.01251 	  12.6616	 0.09379 	 659.0000	 0.00055 	 988.5000	 0.00038 	   0.3295	 0.13774 	   0.0433	 0.00000 	   0.0433	 0.00000 	  32.9500	 0.01303 	  32.9500	 0.00000 
	 330	  25.4001	 0.01261 	  25.4001	 0.01250 	  12.7000	 0.09292 	 661.0000	 0.00055 	 991.5000	 0.00038 	   0.3305	 0.14959 	   0.0441	 0.00000 	   0.0441	 0.00000 	  33.0500	 0.01373 	  33.0500	 0.00000 
	 331	  25.4769	 0.01260 	  25.4769	 0.01250 	  12.7385	 0.09206 	 663.0000	 0.00055 	 994.5000	 0.00038 	   0.3315	 0.18069 	   0.0449	 0.00000 	   0.0449	 0.00000 	  33.1500	 0.01330 	  33.1500	 0.00000 
	 332	  25.5538	 0.01259 	  25.5538	 0.01250 	  12.7769	 0.09119 	 665.0000	 0.00055 	 997.5000	 0.00038 	   0.3325	 0.13182 	   0.0457	 0.00000 	   0.0457	 0.00000 	  33.2500	 0.01271 	  33.2500	 0.00000 
	 333	  25.6306	 0.01259 	  25.6306	 0.01249 	  12.8153	 0.09033 	 667.0000	 0.00055 	1000.5000	 0.00038 	   0.3335	 0.13626 	   0.0466	 0.00000 	   0.0466	 0.00000 	  33.3500	 0.01280 	  33.3500	 0.00000 
	 334	  25.7075	 0.01258 	  25.7075	 0.01249 	  12.8537	 0.08946 	 669.0000	 0.00054 	1003.5000	 0.00038 	   0.3345	 0.14959 	   0.0474	 0.00000 	   0.0474	 0.00000 	  33.4500	 0.01225 	  33.4500	 0.00000 
	 335	  25.7843	 0.01258 	  25.7843	 0.01248 	  12.8922	 0.08860 	 671.0000	 0.00054 	1006.5000	 0.00038 	   0.3355	 0.14367 	   0.0483	 0.00000 	   0.0483	 0.00000 	  33.5500	 0.01257 	  33.5500	 0.00000 
	 336	  25.8612	 0.01257 	  25.8612	 0.01248 	  12.9306	 0.08774 	 673.0000	 0.00054 	1009.5000	 0.00038 	   0.3365	 0.13774 	   0.0492	 0.00000 	   0.0492	 0.00000 	  33.6500	 0.01262 	  33.6500	 0.00000 
	 337	  25.9381	 0.01257 	  25.9381	 0.01247 	  12.9690	 0.08688 	 675.0000	 0.00054 	1012.5000	 0.00038 	   0.3375	 0.12293 	   0.0501	 0.00000 	   0.0501	 0.00000 	  33.7500	 0.01314 	  33.7500	 0.00000 
	 338	  26.0149	 0.01256 	  26.0149	 0.01247 	  13.0075	 0.08602 	 677.0000	 0.00054 	1015.5000	 0.00038 	   0.3385	 0.12886 	   0.0511	 0.00000 	   0.0511	 0.00000 	  33.8500	 0.01240 	  33.8500	 0.00000 
	 339	  26.0918	 0.01256 	  26.0918	 0.01247 	  13.0459	 0.08516 	 679.0000	 0.00054 	1018.5000	 0.00038 	   0.3395	 0.14515 	   0.0520	 0.00000 	   0.0520	 0.00000 	  33.9500	 0.01209 	  33.9500	 0.00000 
	 340	  26.1686	 0.01255 	  26.1686	 0.01246 	  13.0843	 0.08431 	 681.0000	 0.00054 	1021.5000	 0.00038 	   0.3405	 0.14663 	   0.0530	 0.00000 	   0.0530	 0.00000 	  34.0500	 0.01262 	  34.0500	 0.00000 
	 341	  26.2455	 0.01255 	  26.2455	 0.01246 	  13.1227	 0.08345 	 683.0000	 0.00054 	1024.5000	 0.00038 	   0.3415	 0.14663 	   0.0540	 0.00000 	   0.0540	 0.00000 	  34.1500	 0.01241 	  34.1500	 0.00000 
	 342	  26.3223	 0.01254 	  26.3223	 0.01245 	  13.1612	 0.08260 	 685.0000	 0.00054 	1027.5000	 0.00038 	   0.3425	 0.12589 	   0.0550	 0.00000 	   0.0550	 0.00000 	  34.2500	 0.01183 	  34.2500	 0.00000 
	 343	  26.3992	 0.01254 	  26.3992	 0.01245 	  13.1996	 0.08175 	 687.0000	 0.00054 	1030.5000	 0.00038 	   0.3435	 0.14959 	   0.0560	 0.00000 	   0.0560	 0.00000 	  34.3500	 0.01327 	  34.3500	 0.00000 
	 344	  26.4760	 0.01253 	  26.4760	 0.01244 	  13.2380	 0.08090 	 689.0000	 0.00054 	1033.5000	 0.00038 	   0.3445	 0.14811 	   0.0570	 0.00000 	   0.0570	 0.00000 	  34.4500	 0.01272 	  34.4500	 0.00000 
	 345	  26.5529	 0.01253 	  26.5529	 0.01244 	  13.2764	 0.08006 	 691.0000	 0.00054 	1036.5000	 0.00038 	   0.3455	 0.14959 	   0.0581	 0.00000 	   0.0581	 0.00000 	  34.5500	 0.01311 	  34.5500	 0.00000 
	 346	  26.6297	 0.01252 	  26.6297	 0.01244 	  13.3149	 0.07922 	 693.0000	 0.00054 	1039.5000	 0.00038 	   0.3465	 0.13626 	   0.0592	 0.00000 	   0.0592	 0.00000 	  34.6500	 0.01133 	  34.6500	 0.00000 
	 347	  26.7066	 0.01252 	  26.7066	 0.01243 	  13.3533	 0.07838 	 695.0000	 0.00054 	1042.5000	 0.00038 	   0.3475	 0.14663 	   0.0603	 0.00000 	   0.0603	 0.00000 	  34.7500	 0.01244 	  34.7500	 0.00000 
	 348	  26.7834	 0.01251 	  26.7834	 0.01243 	  13.3917	 0.07754 	 697.0000	 0.00054 	1045.5000	 0.00038 	   0.3485	 0.11997 	   0.0614	 0.00000 	   0.0614	 0.00000 	  34.8500	 0.01191 	  34.8500	 0.00000 
	 349	  26.8603	 0.01251 	  26.8603	 0.01243 	  13.4301	 0.07671 	 699.0000	 0.00054 	1048.5000	 0.00038 	   0.3495	 0.15403 	   0.0625	 0.00000 	   0.0625	 0.00000 	  34.9500	 0.01139 	  34.9500	 0.00000 
	 350	  26.9372	 0.01250 	  26.9372	 0.01242 	  13.4686	 0.07588 	 701.0000	 0.00054 	1051.5000	 0.00038 	   0.3505	 0.15107 	   0.0637	 0.00000 	   0.0637	 0.00000 	  35.0500	 0.01268 	  35.0500	 0.00000 
	 351	  27.0140	 0.01250 	  27.0140	 0.01242 	  13.5070	 0.07506 	 703.0000	 0.00054 	1054.5000	 0.00038 	   0.3515	 0.13626 	   0.0649	 0.00000 	   0.0649	 0.00000 	  35.1500	 0.01237 	  35.1500	 0.00000 
	 352	  27.0909	 0.01249 	  27.0909	 0.01241 	  13.5454	 0.07424 	 705.0000	 0.00054 	1057.5000	 0.00037 	   0.3525	 0.12886 	   0.0661	 0.00000 	   0.0661	 0.00000 	  35.2500	 0.01172 	  35.2500	 0.00000 
	 353	  27.1677	 0.01249 	  27.1677	 0.01241 	  13.5839	 0.07342 	 707.0000	 0.00054 	1060.5000	 0.00037 	   0.3535	 0.13182 	   0.0673	 0.00000 	   0.0673	 0.00000 	  35.3500	 0.01182 	  35.3500	 0.00000 
	 354	  27.2446	 0.01248 	  27.2446	 0.01241 	  13.6223	 0.07261 	 709.0000	 0.00054 	1063.5000	 0.00037 	   0.3545	 0.14811 	   0.0685	 0.00000 	   0.0685	 0.00000 	  35.4500	 0.01212 	  35.4500	 0.00000 
	 355	  27.3214	 0.01248 	  27.3214	 0.01240 	  13.6607	 0.07180 	 711.0000	 0.00054 	1066.5000	 0.00037 	   0.3555	 0.13034 	   0.0698	 0.00000 	   0.0698	 0.00000 	  35.5500	 0.01283 	  35.5500	 0.00000 
	 356	  27.3983	 0.01247 	  27.3983	 0.01240 	  13.6991	 0.07100 	 713.0000	 0.00054 	1069.5000	 0.00037 	   0.3565	 0.14219 	   0.0711	 0.00000 	   0.0711	 0.00000 	  35.6500	 0.01158 	  35.6500	 0.00000 
	 357	  27.4751	 0.01247 	  27.4751	 0.01240 	  13.7376	 0.07020 	 715.0000	 0.00054 	1072.5000	 0.00037 	   0.3575	 0.11997 	   0.0724	 0.00000 	   0.0724	 0.00000 	  35.7500	 0.01206 	  35.7500	 0.00000 
	 358	  27.5520	 0.01247 	  27.5520	 0.01239 	  13.7760	 0.06940 	 717.0000	 0.00054 	1075.5000	 0.00037 	   0.3585	 0.13774 	   0.0738	 0.00000 	   0.0738	 0.00000 	  35.8500	 0.01237 	  35.8500	 0.00000 
	 359	  27.6288	 0.01246 	  27.6288	 0.01239 	  13.8144	 0.06861 	 719.0000	 0.00054 	1078.5000	 0.00037 	   0.3595	 0.13182 	   0.0752	 0.00000 	   0.0752	 0.00000 	  35.9500	 0.01253 	  35.9500	 0.00000 
	 360	  27.7057	 0.01246 	  27.7057	 0.01238 	  13.8528	 0.06782 	 721.0000	 0.00054 	1081.5000	 0.00037 	   0.3605	 0.12145 	   0.0766	 0.00000 	   0.0766	 0.00000 	  36.0500	 0.01158 	  36.0500	 0.00000 
	 361	  27.7825	 0.01245 	  27.7825	 0.01238 	  13.8913	 0.06704 	 723.0000	 0.00054 	1084.5000	 0.00037 	   0.3615	 0.11997 	   0.0780	 0.00000 	   0.0780	 0.00000 	  36.1500	 0.01151 	  36.1500	 0.00000 
	 362	  27.8594	 0.01245 	  27.8594	 0.01238 	  13.9297	 0.06627 	 725.0000	 0.00054 	1087.5000	 0.00037 	   0.3625	 0.12145 	   0.0794	 0.00000 	   0.0794	 0.00000 	  36.2500	 0.01140 	  36.2500	 0.00000 
	 363	  27.9362	 0.01244 	  27.9362	 0.01237 	  13.9681	 0.06549 	 727.0000	 0.00054 	1090.5000	 0.00037 	   0.3635	 0.11553 	   0.0809	 0.00000 	   0.0809	 0.00000 	  36.3500	 0.01145 	  36.3500	 0.00000 
	 364	  28.0131	 0.01244 	  28.0131	 0.01237 	  14.0066	 0.06473 	 729.0000	 0.00054 	1093.5000	 0.00037 	   0.3645	 0.12145 	   0.0824	 0.00000 	   0.0824	 0.00000 	  36.4500	 0.01167 	  36.4500	 0.00000 
	 365	  28.0900	 0.01243 	  28.0900	 0.01237 	  14.0450	 0.06397 	 731.0000	 0.00054 	1096.5000	 0.00037 	   0.3655	 0.12886 	   0.0839	 0.00000 	   0.0839	 0.00000 	  36.5500	 0.01225 	  36.5500	 0.00000 
	 366	  28.1668	 0.01243 	  28.1668	 0.01236 	  14.0834	 0.06321 	 733.0000	 0.00054 	1099.5000	 0.00037 	   0.3665	 0.11849 	   0.0855	 0.00000 	   0.0855	 0.00000 	  36.6500	 0.01182 	  36.6500	 0.00000 
	 367	  28.2437	 0.01243 	  28.2437	 0.01236 	  14.1218	 0.06246 	 735.0000	 0.00054 	1102.5000	 0.00037 	   0.3675	 0.13182 	   0.0871	 0.00000 	   0.0871	 0.00000 	  36.7500	 0.01194 	  36.7500	 0.00000 
	 368	  28.3205	 0.01242 	  28.3205	 0.01236 	  14.1603	 0.06171 	 737.0000	 0.00054 	1105.5000	 0.00037 	   0.3685	 0.13922 	   0.0887	 0.00000 	   0.0887	 0.00000 	  36.8500	 0.01133 	  36.8500	 0.00000 
	 369	  28.3974	 0.01242 	  28.3974	 0.01235 	  14.1987	 0.06097 	 739.0000	 0.00054 	1108.5000	 0.00037 	   0.3695	 0.10664 	   0.0904	 0.00000 	   0.0904	 0.00000 	  36.9500	 0.01142 	  36.9500	 0.00000 
	 370	  28.4742	 0.01241 	  28.4742	 0.01235 	  14.2371	 0.06024 	 741.0000	 0.00054 	1111.5000	 0.00037 	   0.3705	 0.13034 	   0.0920	 0.00000 	   0.0920	 0.00000 	  37.0500	 0.01106 	  37.0500	 0.00000 
	 371	  28.5511	 0.01241 	  28.5511	 0.01235 	  14.2755	 0.05951 	 743.0000	 0.00054 	1114.5000	 0.00037 	   0.3715	 0.09775 	   0.0938	 0.00000 	   0.0938	 0.00000 	  37.1500	 0.01183 	  37.1500	 0.00000 
	 372	  28.6279	 0.01241 	  28.6279	 0.01234 	  14.3140	 0.05879 	 745.0000	 0.00054 	1117.5000	 0.00037 	   0.3725	 0.12886 	   0.0955	 0.00000 	   0.0955	 0.00000 	  37.2500	 0.01206 	  37.2500	 0.00000 
	 373	  28.7048	 0.01240 	  28.7048	 0.01234 	  14.3524	 0.05807 	 747.0000	 0.00054 	1120.5000	 0.00037 	   0.3735	 0.09775 	   0.0973	 0.00000 	   0.0973	 0.00000 	  37.3500	 0.01132 	  37.3500	 0.00000 
	 374	  28.7816	 0.01240 	  28.7816	 0.01234 	  14.3908	 0.05736 	 749.0000	 0.00053 	1123.5000	 0.00037 	   0.3745	 0.10516 	   0.0991	 0.00000 	   0.0991	 0.00000 	  37.4500	 0.01217 	  37.4500	 0.00000 
	 375	  28.8585	 0.01239 	  28.8585	 0.01233 	  14.4292	 0.05665 	 751.0000	 0.00053 	1126.5000	 0.00037 	   0.3755	 0.12441 	   0.1009	 0.00000 	   0.1009	 0.00000 	  37.5500	 0.01127 	  37.5500	 0.00000 
	 376	  28.9353	 0.01239 	  28.9353	 0.01233 	  14.4677	 0.05595 	 753.0000	 0.00053 	1129.5000	 0.00036 	   0.3765	 0.14219 	   0.1028	 0.00000 	   0.1028	 0.00000 	  37.6500	 0.01028 	  37.6500	 0.00000 
	 377	  29.0122	 0.01238 	  29.0122	 0.01233 	  14.5061	 0.05525 	 755.0000	 0.00053 	1132.5000	 0.00036 	   0.3775	 0.11701 	   0.1047	 0.00000 	   0.1047	 0.00000 	  37.7500	 0.01120 	  37.7500	 0.00000 
	 378	  29.0891	 0.01238 	  29.0891	 0.01232 	  14.5445	 0.05456 	 757.0000	 0.00053 	1135.5000	 0.00036 	   0.3785	 0.12589 	   0.1067	 0.00000 	   0.1067	 0.00000 	  37.8500	 0.01025 	  37.8500	 0.00000 
	 379	  29.1659	 0.01238 	  29.1659	 0.01232 	  14.5830	 0.05388 	 759.0000	 0.00053 	1138.5000	 0.00036 	   0.3795	 0.12441 	   0.1086	 0.00000 	   0.1086	 0.00000 	  37.9500	 0.01074 	  37.9500	 0.00000 
	 380	  29.2428	 0.01237 	  29.2428	 0.01232 	  14.6214	 0.05320 	 761.0000	 0.00053 	1141.5000	 0.00036 	   0.3805	 0.10368 	   0.1107	 0.00000 	   0.1107	 0.00000 	  38.0500	 0.01121 	  38.0500	 0.00000 
	 381	  29.3196	 0.01237 	  29.3196	 0.01231 	  14.6598	 0.05253 	 763.0000	 0.00053 	1144.5000	 0.00036 	   0.3815	 0.10071 	   0.1127	 0.00000 	   0.1127	 0.00000 	  38.1500	 0.01063 	  38.1500	 0.00000 
	 382	  29.3965	 0.01237 	  29.3965	 0.01231 	  14.6982	 0.05187 	 765.0000	 0.00053 	1147.5000	 0.00036 	   0.3825	 0.11256 	   0.1148	 0.00000 	   0.1148	 0.00000 	  38.2500	 0.01157 	  38.2500	 0.00000 
	 383	  29.4733	 0.01236 	  29.4733	 0.01231 	  14.7367	 0.05121 	 767.0000	 0.00053 	1150.5000	 0.00036 	   0.3835	 0.10516 	   0.1169	 0.00000 	   0.1169	 0.00000 	  38.3500	 0.01167 	  38.3500	 0.00000 
	 384	  29.5502	 0.01236 	  29.5502	 0.01231 	  14.7751	 0.05056 	 769.0000	 0.00053 	1153.5000	 0.00036 	   0.3845	 0.10960 	   0.1191	 0.00000 	   0.1191	 0.00000 	  38.4500	 0.01102 	  38.4500	 0.00000 
	 385	  29.6270	 0.01235 	  29.6270	 0.01230 	  14.8135	 0.04991 	 771.0000	 0.00053 	1156.5000	 0.00036 	   0.3855	 0.09923 	   0.1213	 0.00000 	   0.1213	 0.00000 	  38.5500	 0.01075 	  38.5500	 0.00000 
	 386	  29.7039	 0.01235 	  29.7039	 0.01230 	  14.8519	 0.04927 	 773.0000	 0.00052 	1159.5000	 0.00036 	   0.3865	 0.11256 	   0.1236	 0.00000 	   0.1236	 0.00000 	  38.6500	 0.01120 	  38.6500	 0.00000 
	 387	  29.7807	 0.01235 	  29.7807	 0.01230 	  14.8904	 0.04863 	 775.0000	 0.00052 	1162.5000	 0.00036 	   0.3875	 0.10960 	   0.1259	 0.00000 	   0.1259	 0.00000 	  38.7500	 0.01060 	  38.7500	 0.00000 
	 388	  29.8576	 0.01234 	  29.8576	 0.01229 	  14.9288	 0.04800 	 777.0000	 0.00052 	1165.5000	 0.00036 	   0.3885	 0.11108 	   0.1282	 0.00000 	   0.1282	 0.00000 	  38.8500	 0.01031 	  38.8500	 0.00000 
	 389	  29.9344	 0.01234 	  29.9344	 0.01229 	  14.9672	 0.04738 	 779.0000	 0.00052 	1168.5000	 0.00036 	   0.3895	 0.11404 	   0.1306	 0.00000 	   0.1306	 0.00000 	  38.9500	 0.01099 	  38.9500	 0.00000 
	 390	  30.0113	 0.01233 	  30.0113	 0.01229 	  15.0056	 0.04676 	 781.0000	 0.00052 	1171.5000	 0.00036 	   0.3905	 0.11849 	   0.1330	 0.00000 	   0.1330	 0.00000 	  39.0500	 0.01121 	  39.0500	 0.00000 
	 391	  30.0881	 0.01233 	  30.0881	 0.01228 	  15.0441	 0.04615 	 783.0000	 0.00052 	1174.5000	 0.00036 	   0.3915	 0.12737 	   0.1355	 0.00000 	   0.1355	 0.00000 	  39.1500	 0.00955 	  39.1500	 0.00000 
	 392	  30.1650	 0.01233 	  30.1650	 0.01228 	  15.0825	 0.04555 	 785.0000	 0.00052 	1177.5000	 0.00036 	   0.3925	 0.10071 	   0.1380	 0.00000 	   0.1380	 0.00000 	  39.2500	 0.01066 	  39.2500	 0.00000 
	 393	  30.2419	 0.01232 	  30.2419	 0.01228 	  15.1209	 0.04495 	 787.0000	 0.00052 	1180.5000	 0.00036 	   0.3935	 0.11108 	   0.1406	 0.00000 	   0.1406	 0.00000 	  39.3500	 0.00989 	  39.3500	 0.00000 
	 394	  30.3187	 0.01232 	  30.3187	 0.01228 	  15.1594	 0.04435 	 789.0000	 0.00052 	1183.5000	 0.00036 	   0.3945	 0.10220 	   0.1432	 0.00000 	   0.1432	 0.00000 	  39.4500	 0.01100 	  39.4500	 0.00000 
	 395	  30.3956	 0.01232 	  30.3956	 0.01227 	  15.1978	 0.04377 	 791.0000	 0.00052 	1186.5000	 0.00036 	   0.3955	 0.11404 	   0.1459	 0.00000 	   0.1459	 0.00000 	  39.5500	 0.01026 	  39.5500	 0.00000 
	 396	  30.4724	 0.01231 	  30.4724	 0.01227 	  15.2362	 0.04319 	 793.0000	 0.00052 	1189.5000	 0.00036 	   0.3965	 0.10664 	   0.1486	 0.00000 	   0.1486	 0.00000 	  39.6500	 0.01035 	  39.6500	 0.00000 
	 397	  30.5493	 0.01231 	  30.5493	 0.01227 	  15.2746	 0.04261 	 795.0000	 0.00052 	1192.5000	 0.00036 	   0.3975	 0.10368 	   0.1514	 0.00000 	   0.1514	 0.00000 	  39.7500	 0.00896 	  39.7500	 0.00000 
	 398	  30.6261	 0.01231 	  30.6261	 0.01226 	  15.3131	 0.04204 	 797.0000	 0.00052 	1195.5000	 0.00036 	   0.3985	 0.08590 	   0.1542	 0.00000 	   0.1542	 0.00000 	  39.8500	 0.01013 	  39.8500	 0.00000 
	 399	  30.7030	 0.01230 	  30.7030	 0.01226 	  15.3515	 0.04148 	 799.0000	 0.00051 	1198.5000	 0.00036 	   0.3995	 0.10071 	   0.1570	 0.00000 	   0.1570	 0.00000 	  39.9500	 0.01065 	  39.9500	 0.00000 
	 400	  30.7798	 0.01230 	  30.7798	 0.01226 	  15.3899	 0.04092 	 801.0000	 0.00051 	1201.5000	 0.00036 	   0.4005	 0.09627 	   0.1600	 0.00000 	   0.1600	 0.00000 	  40.0500	 0.00951 	  40.0500	 0.00000 
	 401	  30.8567	 0.01230 	  30.8567	 0.01226 	  15.4283	 0.04037 	 803.0000	 0.00051 	1204.5000	 0.00036 	   0.4015	 0.10516 	   0.1629	 0.00000 	   0.1629	 0.00000 	  40.1500	 0.01031 	  40.1500	 0.00000 
	 402	  30.9335	 0.01229 	  30.9335	 0.01225 	  15.4668	 0.03983 	 805.0000	 0.00051 	1207.5000	 0.00036 	   0.4025	 0.15700 	   0.1660	 0.00000 	   0.1660	 0.00000 	  40.2500	 0.00943 	  40.2500	 0.00000 
	 403	  31.0104	 0.01229 	  31.0104	 0.01225 	  15.5052	 0.03929 	 807.0000	 0.00051 	1210.5000	 0.00036 	   0.4035	 0.10960 	   0.1690	 0.00000 	   0.1690	 0.00000 	  40.3500	 0.00967 	  40.3500	 0.00000 
	 404	  31.0872	 0.01229 	  31.0872	 0.01225 	  15.5436	 0.03876 	 809.0000	 0.00051 	1213.5000	 0.00036 	   0.4045	 0.09775 	   0.1722	 0.00000 	   0.1722	 0.00000 	  40.4500	 0.00951 	  40.4500	 0.00000 
	 405	  31.1641	 0.01228 	  31.1641	 0.01225 	  15.5820	 0.03823 	 811.0000	 0.00051 	1216.5000	 0.00036 	   0.4055	 0.09183 	   0.1754	 0.00000 	   0.1754	 0.00000 	  40.5500	 0.00932 	  40.5500	 0.00000 
	 406	  31.2409	 0.01228 	  31.2409	 0.01224 	  15.6205	 0.03771 	 813.0000	 0.00051 	1219.5000	 0.00036 	   0.4065	 0.08146 	   0.1786	 0.00000 	   0.1786	 0.00000 	  40.6500	 0.00960 	  40.6500	 0.00000 
	 407	  31.3178	 0.01227 	  31.3178	 0.01224 	  15.6589	 0.03719 	 815.0000	 0.00051 	1222.5000	 0.00036 	   0.4075	 0.08590 	   0.1820	 0.00000 	   0.1820	 0.00000 	  40.7500	 0.01007 	  40.7500	 0.00000 
	 408	  31.3947	 0.01227 	  31.3947	 0.01224 	  15.6973	 0.03668 	 817.0000	 0.00051 	1225.5000	 0.00036 	   0.4085	 0.09775 	   0.1854	 0.00000 	   0.1854	 0.00000 	  40.8500	 0.01040 	  40.8500	 0.00000 
	 409	  31.4715	 0.01227 	  31.4715	 0.01224 	  15.7358	 0.03618 	 819.0000	 0.00051 	1228.5000	 0.00036 	   0.4095	 0.10220 	   0.1888	 0.00000 	   0.1888	 0.00000 	  40.9500	 0.00997 	  40.9500	 0.00000 
	 410	  31.5484	 0.01226 	  31.5484	 0.01223 	  15.7742	 0.03568 	 821.0000	 0.00051 	1231.5000	 0.00036 	   0.4105	 0.08887 	   0.1923	 0.00000 	   0.1923	 0.00000 	  41.0500	 0.00821 	  41.0500	 0.00000 
	 411	  31.6252	 0.01226 	  31.6252	 0.01223 	  15.8126	 0.03519 	 823.0000	 0.00051 	1234.5000	 0.00036 	   0.4115	 0.09035 	   0.1959	 0.00000 	   0.1959	 0.00000 	  41.1500	 0.00911 	  41.1500	 0.00000 
	 412	  31.7021	 0.01226 	  31.7021	 0.01223 	  15.8510	 0.03470 	 825.0000	 0.00051 	1237.5000	 0.00036 	   0.4125	 0.09923 	   0.1995	 0.00000 	   0.1995	 0.00000 	  41.2500	 0.01035 	  41.2500	 0.00000 
	 413	  31.7789	 0.01226 	  31.7789	 0.01223 	  15.8895	 0.03422 	 827.0000	 0.00051 	1240.5000	 0.00036 	   0.4135	 0.10220 	   0.2032	 0.00000 	   0.2032	 0.00000 	  41.3500	 0.00923 	  41.3500	 0.00000 
	 414	  31.8558	 0.01225 	  31.8558	 0.01222 	  15.9279	 0.03375 	 829.0000	 0.00051 	1243.5000	 0.00036 	   0.4145	 0.12886 	   0.2070	 0.00000 	   0.2070	 0.00000 	  41.4500	 0.00967 	  41.4500	 0.00000 
	 415	  31.9326	 0.01225 	  31.9326	 0.01222 	  15.9663	 0.03328 	 831.0000	 0.00051 	1246.5000	 0.00036 	   0.4155	 0.08442 	   0.2109	 0.00000 	   0.2109	 0.00000 	  41.5500	 0.01023 	  41.5500	 0.00000 
	 416	  32.0095	 0.01225 	  32.0095	 0.01222 	  16.0047	 0.03281 	 833.0000	 0.00051 	1249.5000	 0.00036 	   0.4165	 0.09627 	   0.2148	 0.00000 	   0.2148	 0.00000 	  41.6500	 0.00914 	  41.6500	 0.00000 
	 417	  32.0863	 0.01224 	  32.0863	 0.01222 	  16.0432	 0.03236 	 835.0000	 0.00051 	1252.5000	 0.00036 	   0.4175	 0.10516 	   0.2188	 0.00000 	   0.2188	 0.00000 	  41.7500	 0.00859 	  41.7500	 0.00000 
	 418	  32.1632	 0.01224 	  32.1632	 0.01221 	  16.0816	 0.03190 	 837.0000	 0.00051 	1255.5000	 0.00036 	   0.4185	 0.07257 	   0.2228	 0.00000 	   0.2228	 0.00000 	  41.8500	 0.00862 	  41.8500	 0.00000 
	 419	  32.2400	 0.01224 	  32.2400	 0.01221 	  16.1200	 0.03146 	 839.0000	 0.00051 	1258.5000	 0.00036 	   0.4195	 0.07257 	   0.2270	 0.00000 	   0.2270	 0.00000 	  41.9500	 0.00936 	  41.9500	 0.00000 
	 420	  32.3169	 0.01223 	  32.3169	 0.01221 	  16.1584	 0.03101 	 841.0000	 0.00050 	1261.5000	 0.00036 	   0.4205	 0.11256 	   0.2312	 0.00000 	   0.2312	 0.00000 	  42.0500	 0.00940 	  42.0500	 0.00000 
	 421	  32.3938	 0.01223 	  32.3938	 0.01221 	  16.1969	 0.03058 	 843.0000	 0.00050 	1264.5000	 0.00036 	   0.4215	 0.09627 	   0.2355	 0.00000 	   0.2355	 0.00000 	  42.1500	 0.00930 	  42.1500	 0.00000 
	 422	  32.4706	 0.01223 	  32.4706	 0.01220 	  16.2353	 0.03015 	 845.0000	 0.00050 	1267.5000	 0.00036 	   0.4225	 0.10220 	   0.2399	 0.00000 	   0.2399	 0.00000 	  42.2500	 0.00892 	  42.2500	 0.00000 
	 423	  32.5475	 0.01222 	  32.5475	 0.01220 	  16.2737	 0.02972 	 847.0000	 0.00050 	1270.5000	 0.00036 	   0.4235	 0.09775 	   0.2443	 0.00000 	   0.2443	 0.00000 	  42.3500	 0.00966 	  42.3500	 0.00000 
	 424	  32.6243	 0.01222 	  32.6243	 0.01220 	  16.3122	 0.02930 	 849.0000	 0.00050 	1273.5000	 0.00036 	   0.4245	 0.08738 	   0.2489	 0.00000 	   0.2489	 0.00000 	  42.4500	 0.00863 	  42.4500	 0.00000 
	 425	  32.7012	 0.01222 	  32.7012	 0.01220 	  16.3506	 0.02888 	 851.0000	 0.00050 	1276.5000	 0.00035 	   0.4255	 0.08738 	   0.2535	 0.00000 	   0.2535	 0.00000 	  42.5500	 0.00883 	  42.5500	 0.00000 
	 426	  32.7780	 0.01221 	  32.7780	 0.01219 	  16.3890	 0.02847 	 853.0000	 0.00050 	1279.5000	 0.00035 	   0.4265	 0.07850 	   0.2582	 0.00000 	   0.2582	 0.00000 	  42.6500	 0.00859 	  42.6500	 0.00000 
	 427	  32.8549	 0.01221 	  32.8549	 0.01219 	  16.4274	 0.02807 	 855.0000	 0.00051 	1282.5000	 0.00035 	   0.4275	 0.12589 	   0.2630	 0.00000 	   0.2630	 0.00000 	  42.7500	 0.00849 	  42.7500	 0.00000 
	 428	  32.9317	 0.01221 	  32.9317	 0.01219 	  16.4659	 0.02767 	 857.0000	 0.00051 	1285.5000	 0.00035 	   0.4285	 0.08442 	   0.2679	 0.00000 	   0.2679	 0.00000 	  42.8500	 0.00980 	  42.8500	 0.00000 
	 429	  33.0086	 0.01221 	  33.0086	 0.01219 	  16.5043	 0.02728 	 859.0000	 0.00051 	1288.5000	 0.00035 	   0.4295	 0.08294 	   0.2729	 0.00000 	   0.2729	 0.00000 	  42.9500	 0.00942 	  42.9500	 0.00000 
	 430	  33.0854	 0.01220 	  33.0854	 0.01218 	  16.5427	 0.02689 	 861.0000	 0.00051 	1291.5000	 0.00035 	   0.4305	 0.10812 	   0.2780	 0.00000 	   0.2780	 0.00000 	  43.0500	 0.00880 	  43.0500	 0.00000 
	 431	  33.1623	 0.01220 	  33.1623	 0.01218 	  16.5811	 0.02650 	 863.0000	 0.00051 	1294.5000	 0.00035 	   0.4315	 0.09923 	   0.2831	 0.00000 	   0.2831	 0.00000 	  43.1500	 0.00822 	  43.1500	 0.00000 
	 432	  33.2391	 0.01220 	  33.2391	 0.01218 	  16.6196	 0.02612 	 865.0000	 0.00051 	1297.5000	 0.00035 	   0.4325	 0.09627 	   0.2884	 0.00000 	   0.2884	 0.00000 	  43.2500	 0.00823 	  43.2500	 0.00000 
	 433	  33.3160	 0.01219 	  33.3160	 0.01218 	  16.6580	 0.02575 	 867.0000	 0.00051 	1300.5000	 0.00035 	   0.4335	 0.09183 	   0.2938	 0.00000 	   0.2938	 0.00000 	  43.3500	 0.00896 	  43.3500	 0.00000 
	 434	  33.3928	 0.01219 	  33.3928	 0.01218 	  16.6964	 0.02538 	 869.0000	 0.00051 	1303.5000	 0.00035 	   0.4345	 0.07109 	   0.2992	 0.00000 	   0.2992	 0.00000 	  43.4500	 0.00914 	  43.4500	 0.00000 
	 435	  33.4697	 0.01219 	  33.4697	 0.01217 	  16.7348	 0.02501 	 871.0000	 0.00051 	1306.5000	 0.00035 	   0.4355	 0.06221 	   0.3048	 0.00000 	   0.3048	 0.00000 	  43.5500	 0.00875 	  43.5500	 0.00000 
	 436	  33.5466	 0.01218 	  33.5466	 0.01217 	  16.7733	 0.02465 	 873.0000	 0.00051 	1309.5000	 0.00035 	   0.4365	 0.08294 	   0.3105	 0.00000 	   0.3105	 0.00000 	  43.6500	 0.00723 	  43.6500	 0.00000 
	 437	  33.6234	 0.01218 	  33.6234	 0.01217 	  16.8117	 0.02429 	 875.0000	 0.00050 	1312.5000	 0.00035 	   0.4375	 0.10960 	   0.3162	 0.00000 	   0.3162	 0.00000 	  43.7500	 0.00846 	  43.7500	 0.00000 
	 438	  33.7003	 0.01218 	  33.7003	 0.01217 	  16.8501	 0.02394 	 877.0000	 0.00050 	1315.5000	 0.00035 	   0.4385	 0.09479 	   0.3221	 0.00000 	   0.3221	 0.00000 	  43.8500	 0.00823 	  43.8500	 0.00000 
	 439	  33.7771	 0.01218 	  33.7771	 0.01216 	  16.8886	 0.02360 	 879.0000	 0.00050 	1318.5000	 0.00035 	   0.4395	 0.07998 	   0.3281	 0.00000 	   0.3281	 0.00000 	  43.9500	 0.00831 	  43.9500	 0.00000 
	 440	  33.8540	 0.01217 	  33.8540	 0.01216 	  16.9270	 0.02326 	 881.0000	 0.00050 	1321.5000	 0.00035 	   0.4405	 0.09331 	   0.3342	 0.00000 	   0.3342	 0.00001 	  44.0500	 0.00866 	  44.0500	 0.00000 
	 441	  33.9308	 0.01217 	  33.9308	 0.01216 	  16.9654	 0.02292 	 883.0000	 0.00050 	1324.5000	 0.00035 	   0.4415	 0.07554 	   0.3404	 0.00000 	   0.3404	 0.00001 	  44.1500	 0.00807 	  44.1500	 0.00000 
	 442	  34.0077	 0.01217 	  34.0077	 0.01216 	  17.0038	 0.02259 	 885.0000	 0.00050 	1327.5000	 0.00035 	   0.4425	 0.06072 	   0.3467	 0.00000 	   0.3467	 0.00001 	  44.2500	 0.00877 	  44.2500	 0.00000 
	 443	  34.0845	 0.01217 	  34.0845	 0.01216 	  17.0423	 0.02226 	 887.0000	 0.00050 	1330.5000	 0.00035 	   0.4435	 0.08146 	   0.3532	 0.00000 	   0.3532	 0.00001 	  44.3500	 0.00906 	  44.3500	 0.00000 
	 444	  34.1614	 0.01216 	  34.1614	 0.01215 	  17.0807	 0.02193 	 889.0000	 0.00050 	1333.5000	 0.00035 	   0.4445	 0.06813 	   0.3597	 0.00000 	   0.3597	 0.00001 	  44.4500	 0.00866 	  44.4500	 0.00000 
	 445	  34.2382	 0.01216 	  34.2382	 0.01215 	  17.1191	 0.02161 	 891.0000	 0.00050 	1336.5000	 0.00035 	   0.4455	 0.09183 	   0.3664	 0.00000 	   0.3664	 0.00001 	  44.5500	 0.00769 	  44.5500	 0.00000 
	 446	  34.3151	 0.01216 	  34.3151	 0.01215 	  17.1575	 0.02130 	 893.0000	 0.00050 	1339.5000	 0.00035 	   0.4465	 0.06813 	   0.3733	 0.00000 	   0.3733	 0.00002 	  44.6500	 0.00865 	  44.6500	 0.00000 
	 447	  34.3919	 0.01215 	  34.3919	 0.01215 	  17.1960	 0.02099 	 895.0000	 0.00050 	1342.5000	 0.00035 	   0.4475	 0.09479 	   0.3802	 0.00000 	   0.3802	 0.00002 	  44.7500	 0.00749 	  44.7500	 0.00000 
	 448	  34.4688	 0.01215 	  34.4688	 0.01215 	  17.2344	 0.02068 	 897.0000	 0.00050 	1345.5000	 0.00035 	   0.4485	 0.08294 	   0.3873	 0.00000 	   0.3873	 0.00003 	  44.8500	 0.00807 	  44.8500	 0.00000 
	 449	  34.5456	 0.01215 	  34.5456	 0.01214 	  17.2728	 0.02038 	 899.0000	 0.00050 	1348.5000	 0.00034 	   0.4495	 0.07702 	   0.3945	 0.00000 	   0.3945	 0.00003 	  44.9500	 0.00908 	  44.9500	 0.00000 
	 450	  34.6225	 0.01215 	  34.6225	 0.01214 	  17.3113	 0.02008 	 901.0000	 0.00050 	1351.5000	 0.00034 	   0.4505	 0.06961 	   0.4018	 0.00000 	   0.4018	 0.00004 	  45.0500	 0.00792 	  45.0500	 0.00000 
	 451	  34.6994	 0.01214 	  34.6994	 0.01214 	  17.3497	 0.01979 	 903.0000	 0.00050 	1354.5000	 0.00034 	   0.4515	 0.09775 	   0.4093	 0.00000 	   0.4093	 0.00005 	  45.1500	 0.00892 	  45.1500	 0.00000 
	 452	  34.7762	 0.01214 	  34.7762	 0.01214 	  17.3881	 0.01950 	 905.0000	 0.00050 	1357.5000	 0.00034 	   0.4525	 0.07850 	   0.4169	 0.00000 	   0.4169	 0.00006 	  45.2500	 0.00732 	  45.2500	 0.00000 
	 453	  34.8531	 0.01214 	  34.8531	 0.01214 	  17.4265	 0.01921 	 907.0000	 0.00050 	1360.5000	 0.00034 	   0.4535	 0.09479 	   0.4246	 0.00000 	   0.4246	 0.00006 	  45.3500	 0.00810 	  45.3500	 0.00000 
	 454	  34.9299	 0.01214 	  34.9299	 0.01213 	  17.4650	 0.01893 	 909.0000	 0.00050 	1363.5000	 0.00034 	   0.4545	 0.09035 	   0.4325	 0.00000 	   0.4325	 0.00008 	  45.4500	 0.00843 	  45.4500	 0.00000 
	 455	  35.0068	 0.01213 	  35.0068	 0.01213 	  17.5034	 0.01865 	 911.0000	 0.00050 	1366.5000	 0.00034 	   0.4555	 0.08294 	   0.4406	 0.00000 	   0.4406	 0.00009 	  45.5500	 0.00782 	  45.5500	 0.00000 
	 456	  35.0836	 0.01213 	  35.0836	 0.01213 	  17.5418	 0.01838 	 913.0000	 0.00050 	1369.5000	 0.00034 	   0.4565	 0.08294 	   0.4487	 0.00001 	   0.4487	 0.00010 	  45.6500	 0.00803 	  45.6500	 0.00000 
	 457	  35.1605	 0.01213 	  35.1605	 0.01213 	  17.5802	 0.01811 	 915.0000	 0.00050 	1372.5000	 0.00034 	   0.4575	 0.07702 	   0.4571	 0.00001 	   0.4571	 0.00012 	  45.7500	 0.00871 	  45.7500	 0.00000 
	 458	  35.2373	 0.01213 	  35.2373	 0.01213 	  17.6187	 0.01784 	 917.0000	 0.00050 	1375.5000	 0.00034 	   0.4585	 0.08887 	   0.4656	 0.00001 	   0.4656	 0.00013 	  45.8500	 0.00825 	  45.8500	 0.00000 
	 459	  35.3142	 0.01212 	  35.3142	 0.01212 	  17.6571	 0.01758 	 919.0000	 0.00050 	1378.5000	 0.00034 	   0.4595	 0.08294 	   0.4742	 0.00001 	   0.4742	 0.00016 	  45.9500	 0.00764 	  45.9500	 0.00000 
	 460	  35.3910	 0.01212 	  35.3910	 0.01212 	  17.6955	 0.01732 	 921.0000	 0.00050 	1381.5000	 0.00034 	   0.4605	 0.07850 	   0.4831	 0.00001 	   0.4831	 0.00020 	  46.0500	 0.00754 	  46.0500	 0.00000 
	 461	  35.4679	 0.01212 	  35.4679	 0.01212 	  17.7339	 0.01706 	 923.0000	 0.00049 	1384.5000	 0.00034 	   0.4615	 0.09923 	   0.4920	 0.00001 	   0.4920	 0.00024 	  46.1500	 0.00812 	  46.1500	 0.00000 
	 462	  35.5447	 0.01211 	  35.5447	 0.01212 	  17.7724	 0.01681 	 925.0000	 0.00049 	1387.5000	 0.00034 	   0.4625	 0.07405 	   0.5012	 0.00002 	   0.5012	 0.00026 	  46.2500	 0.00788 	  46.2500	 0.00000 
	 463	  35.6216	 0.01211 	  35.6216	 0.01212 	  17.8108	 0.01656 	 927.0000	 0.00049 	1390.5000	 0.00034 	   0.4635	 0.09627 	   0.5105	 0.00002 	   0.5105	 0.00032 	  46.3500	 0.00758 	  46.3500	 0.00000 
	 464	  35.6985	 0.01211 	  35.6985	 0.01211 	  17.8492	 0.01632 	 929.0000	 0.00049 	1393.5000	 0.00034 	   0.4645	 0.09775 	   0.5200	 0.00004 	   0.5200	 0.00034 	  46.4500	 0.00832 	  46.4500	 0.00000 
	 465	  35.7753	 0.01211 	  35.7753	 0.01211 	  17.8877	 0.01608 	 931.0000	 0.00049 	1396.5000	 0.00034 	   0.4655	 0.06813 	   0.5297	 0.00004 	   0.5297	 0.00040 	  46.5500	 0.00736 	  46.5500	 0.00000 
	 466	  35.8522	 0.01210 	  35.8522	 0.01211 	  17.9261	 0.01584 	 933.0000	 0.00049 	1399.5000	 0.00034 	   0.4665	 0.08887 	   0.5395	 0.00005 	   0.5395	 0.00045 	  46.6500	 0.00770 	  46.6500	 0.00000 
	 467	  35.9290	 0.01210 	  35.9290	 0.01211 	  17.9645	 0.01561 	 935.0000	 0.00049 	1402.5000	 0.00034 	   0.4675	 0.08590 	   0.5495	 0.00006 	   0.5495	 0.00052 	  46.7500	 0.00786 	  46.7500	 0.00000 
	 468	  36.0059	 0.01210 	  36.0059	 0.01211 	  18.0029	 0.01538 	 937.0000	 0.00049 	1405.5000	 0.00033 	   0.4685	 0.08442 	   0.5598	 0.00007 	   0.5598	 0.00059 	  46.8500	 0.00732 	  46.8500	 0.00000 
	 469	  36.0827	 0.01210 	  36.0827	 0.01210 	  18.0414	 0.01515 	 939.0000	 0.00049 	1408.5000	 0.00033 	   0.4695	 0.07405 	   0.5702	 0.00009 	   0.5702	 0.00065 	  46.9500	 0.00683 	  46.9500	 0.00000 
	 470	  36.1596	 0.01210 	  36.1596	 0.01210 	  18.0798	 0.01492 	 941.0000	 0.00049 	1411.5000	 0.00033 	   0.4705	 0.06961 	   0.5808	 0.00010 	   0.5808	 0.00076 	  47.0500	 0.00781 	  47.0500	 0.00000 
	 471	  36.2364	 0.01209 	  36.2364	 0.01210 	  18.1182	 0.01470 	 943.0000	 0.00049 	1414.5000	 0.00033 	   0.4715	 0.07554 	   0.5916	 0.00011 	   0.5916	 0.00088 	  47.1500	 0.00785 	  47.1500	 0.00000 
	 472	  36.3133	 0.01209 	  36.3133	 0.01210 	  18.1566	 0.01449 	 945.0000	 0.00049 	1417.5000	 0.00033 	   0.4725	 0.07998 	   0.6026	 0.00015 	   0.6026	 0.00094 	  47.2500	 0.00831 	  47.2500	 0.00000 
	 473	  36.3901	 0.01209 	  36.3901	 0.01210 	  18.1951	 0.01427 	 947.0000	 0.00049 	1420.5000	 0.00033 	   0.4735	 0.07405 	   0.6138	 0.00017 	   0.6138	 0.00101 	  47.3500	 0.00784 	  47.3500	 0.00000 
	 474	  36.4670	 0.01209 	  36.4670	 0.01210 	  18.2335	 0.01406 	 949.0000	 0.00049 	1423.5000	 0.00033 	   0.4745	 0.08294 	   0.6252	 0.00020 	   0.6252	 0.00112 	  47.4500	 0.00749 	  47.4500	 0.00000 
	 475	  36.5438	 0.01208 	  36.5438	 0.01209 	  18.2719	 0.01385 	 951.0000	 0.00048 	1426.5000	 0.00033 	   0.4755	 0.06221 	   0.6368	 0.00024 	   0.6368	 0.00126 	  47.5500	 0.00776 	  47.5500	 0.00000 
	 476	  36.6207	 0.01208 	  36.6207	 0.01209 	  18.3103	 0.01365 	 953.0000	 0.00048 	1429.5000	 0.00033 	   0.4765	 0.06961 	   0.6486	 0.00028 	   0.6486	 0.00137 	  47.6500	 0.00809 	  47.6500	 0.00000 
	 477	  36.6975	 0.01208 	  36.6975	 0.01209 	  18.3488	 0.01344 	 955.0000	 0.00048 	1432.5000	 0.00033 	   0.4775	 0.06072 	   0.6607	 0.00031 	   0.6607	 0.00147 	  47.7500	 0.00711 	  47.7500	 0.00000 
	 478	  36.7744	 0.01208 	  36.7744	 0.01209 	  18.3872	 0.01324 	 957.0000	 0.00048 	1435.5000	 0.00033 	   0.4785	 0.08146 	   0.6730	 0.00036 	   0.6730	 0.00161 	  47.8500	 0.00698 	  47.8500	 0.00000 
	 479	  36.8513	 0.01207 	  36.8513	 0.01209 	  18.4256	 0.01305 	 959.0000	 0.00048 	1438.5000	 0.00033 	   0.4795	 0.05924 	   0.6855	 0.00042 	   0.6855	 0.00171 	  47.9500	 0.00784 	  47.9500	 0.00000 
	 480	  36.9281	 0.01207 	  36.9281	 0.01208 	  18.4641	 0.01285 	 961.0000	 0.00048 	1441.5000	 0.00033 	   0.4805	 0.07554 	   0.6982	 0.00050 	   0.6982	 0.00190 	  48.0500	 0.00792 	  48.0500	 0.00000 
	 481	  37.0050	 0.01207 	  37.0050	 0.01208 	  18.5025	 0.01266 	 963.0000	 0.00048 	1444.5000	 0.00033 	   0.4815	 0.07405 	   0.7112	 0.00055 	   0.7112	 0.00199 	  48.1500	 0.00798 	  48.1500	 0.00000 
	 482	  37.0818	 0.01207 	  37.0818	 0.01208 	  18.5409	 0.01248 	 965.0000	 0.00048 	1447.5000	 0.00033 	   0.4825	 0.07109 	   0.7244	 0.00065 	   0.7244	 0.00213 	  48.2500	 0.00773 	  48.2500	 0.00000 
	 483	  37.1587	 0.01206 	  37.1587	 0.01208 	  18.5793	 0.01229 	 967.0000	 0.00048 	1450.5000	 0.00033 	   0.4835	 0.06221 	   0.7379	 0.00073 	   0.7379	 0.00224 	  48.3500	 0.00745 	  48.3500	 0.00000 
	 484	  37.2355	 0.01206 	  37.2355	 0.01208 	  18.6178	 0.01211 	 969.0000	 0.00048 	1453.5000	 0.00033 	   0.4845	 0.05628 	   0.7516	 0.00081 	   0.7516	 0.00232 	  48.4500	 0.00754 	  48.4500	 0.00000 
	 485	  37.3124	 0.01206 	  37.3124	 0.01208 	  18.6562	 0.01193 	 971.0000	 0.00048 	1456.5000	 0.00033 	   0.4855	 0.05480 	   0.7656	 0.00092 	   0.7656	 0.00238 	  48.5500	 0.00792 	  48.5500	 0.00000 
	 486	  37.3892	 0.01206 	  37.3892	 0.01207 	  18.6946	 0.01175 	 973.0000	 0.00048 	1459.5000	 0.00032 	   0.4865	 0.04740 	   0.7798	 0.00100 	   0.7798	 0.00256 	  48.6500	 0.00736 	  48.6500	 0.00000 
	 487	  37.4661	 0.01206 	  37.4661	 0.01207 	  18.7330	 0.01158 	 975.0000	 0.00048 	1462.5000	 0.00032 	   0.4875	 0.07702 	   0.7943	 0.00108 	   0.7943	 0.00262 	  48.7500	 0.00742 	  48.7500	 0.00000 
	 488	  37.5429	 0.01205 	  37.5429	 0.01207 	  18.7715	 0.01141 	 977.0000	 0.00048 	1465.5000	 0.00032 	   0.4885	 0.04591 	   0.8091	 0.00122 	   0.8091	 0.00266 	  48.8500	 0.00672 	  48.8500	 0.00000 
	 489	  37.6198	 0.01205 	  37.6198	 0.01207 	  18.8099	 0.01124 	 979.0000	 0.00048 	1468.5000	 0.00032 	   0.4895	 0.07554 	   0.8241	 0.00133 	   0.8241	 0.00276 	  48.9500	 0.00749 	  48.9500	 0.00000 
	 490	  37.6966	 0.01205 	  37.6966	 0.01207 	  18.8483	 0.01107 	 981.0000	 0.00048 	1471.5000	 0.00032 	   0.4905	 0.06813 	   0.8395	 0.00146 	   0.8395	 0.00280 	  49.0500	 0.00717 	  49.0500	 0.00000 
	 491	  37.7735	 0.01205 	  37.7735	 0.01207 	  18.8867	 0.01091 	 983.0000	 0.00048 	1474.5000	 0.00032 	   0.4915	 0.08146 	   0.8551	 0.00159 	   0.8551	 0.00289 	  49.1500	 0.00729 	  49.1500	 0.00000 
	 492	  37.8503	 0.01204 	  37.8503	 0.01206 	  18.9252	 0.01074 	 985.0000	 0.00047 	1477.5000	 0.00032 	   0.4925	 0.06369 	   0.8710	 0.00171 	   0.8710	 0.00285 	  49.2500	 0.00709 	  49.2500	 0.00000 
	 493	  37.9272	 0.01204 	  37.9272	 0.01206 	  18.9636	 0.01059 	 987.0000	 0.00047 	1480.5000	 0.00032 	   0.4935	 0.05036 	   0.8872	 0.00179 	   0.8872	 0.00284 	  49.3500	 0.00687 	  49.3500	 0.00000 
	 494	  38.0041	 0.01204 	  38.0041	 0.01206 	  19.0020	 0.01043 	 989.0000	 0.00047 	1483.5000	 0.00032 	   0.4945	 0.05480 	   0.9036	 0.00194 	   0.9036	 0.00280 	  49.4500	 0.00696 	  49.4500	 0.00000 
	 495	  38.0809	 0.01204 	  38.0809	 0.01206 	  19.0405	 0.01027 	 991.0000	 0.00047 	1486.5000	 0.00032 	   0.4955	 0.05184 	   0.9204	 0.00206 	   0.9204	 0.00278 	  49.5500	 0.00672 	  49.5500	 0.00000 
	 496	  38.1578	 0.01204 	  38.1578	 0.01206 	  19.0789	 0.01012 	 993.0000	 0.00047 	1489.5000	 0.00032 	   0.4965	 0.06961 	   0.9376	 0.00222 	   0.9376	 0.00277 	  49.6500	 0.00718 	  49.6500	 0.00000 
	 497	  38.2346	 0.01203 	  38.2346	 0.01206 	  19.1173	 0.00997 	 995.0000	 0.00047 	1492.5000	 0.00032 	   0.4975	 0.05480 	   0.9550	 0.00230 	   0.9550	 0.00270 	  49.7500	 0.00638 	  49.7500	 0.00000 
	 498	  38.3115	 0.01203 	  38.3115	 0.01205 	  19.1557	 0.00982 	 997.0000	 0.00047 	1495.5000	 0.00032 	   0.4985	 0.06517 	   0.9727	 0.00240 	   0.9727	 0.00268 	  49.8500	 0.00638 	  49.8500	 0.00000 
	 499	  38.3883	 0.01203 	  38.3883	 0.01205 	  19.1942	 0.00968 	 999.0000	 0.00047 	1498.5000	 0.00032 	   0.4995	 0.06665 	   0.9908	 0.00251 	   0.9908	 0.00264 	  49.9500	 0.00717 	  49.9500	 0.00000 
	 500	  38.4652	 0.01203 	  38.4652	 0.01205 	  19.2326	 0.00954 	1001.0000	 0.00047 	1501.5000	 0.00032 	   0.5005	 0.05628 	   1.0093	 0.00264 	   1.0093	 0.00251 	  50.0500	 0.00704 	  50.0500	 0.00000 
	 501	  38.5420	 0.01202 	  38.5420	 0.01205 	  19.2710	 0.00940 	1003.0000	 0.00047 	1504.5000	 0.00032 	   0.5015	 0.06221 	   1.0280	 0.00268 	   1.0280	 0.00240 	  50.1500	 0.00675 	  50.1500	 0.00000 
	 502	  38.6189	 0.01202 	  38.6189	 0.01205 	  19.3094	 0.00926 	1005.0000	 0.00047 	1507.5000	 0.00032 	   0.5025	 0.06517 	   1.0471	 0.00270 	   1.0471	 0.00230 	  50.2500	 0.00775 	  50.2500	 0.00000 
	 503	  38.6957	 0.01202 	  38.6957	 0.01205 	  19.3479	 0.00912 	1007.0000	 0.00047 	1510.5000	 0.00032 	   0.5035	 0.09479 	   1.0666	 0.00277 	   1.0666	 0.00222 	  50.3500	 0.00714 	  50.3500	 0.00000 
	 504	  38.7726	 0.01202 	  38.7726	 0.01205 	  19.3863	 0.00899 	1009.0000	 0.00047 	1513.5000	 0.00032 	   0.5045	 0.06665 	   1.0864	 0.00278 	   1.0864	 0.00206 	  50.4500	 0.00656 	  50.4500	 0.00000 
	 505	  38.8494	 0.01202 	  38.8494	 0.01204 	  19.4247	 0.00885 	1011.0000	 0.00047 	1516.5000	 0.00032 	   0.5055	 0.06221 	   1.1066	 0.00280 	   1.1066	 0.00194 	  50.5500	 0.00712 	  50.5500	 0.00000 
	 506	  38.9263	 0.01201 	  38.9263	 0.01204 	  19.4631	 0.00872 	1013.0000	 0.00047 	1519.5000	 0.00032 	   0.5065	 0.07109 	   1.1272	 0.00284 	   1.1272	 0.00179 	  50.6500	 0.00704 	  50.6500	 0.00000 
	 507	  39.0032	 0.01201 	  39.0032	 0.01204 	  19.5016	 0.00859 	1015.0000	 0.00047 	1522.5000	 0.00032 	   0.5075	 0.07109 	   1.1482	 0.00285 	   1.1482	 0.00171 	  50.7500	 0.00690 	  50.7500	 0.00000 
	 508	  39.0800	 0.01201 	  39.0800	 0.01204 	  19.5400	 0.00847 	1017.0000	 0.00047 	1525.5000	 0.00032 	   0.5085	 0.07850 	   1.1695	 0.00289 	   1.1695	 0.00159 	  50.8500	 0.00619 	  50.8500	 0.00000 
	 509	  39.1569	 0.01201 	  39.1569	 0.01204 	  19.5784	 0.00834 	1019.0000	 0.00047 	1528.5000	 0.00032 	   0.5095	 0.06517 	   1.1912	 0.00280 	   1.1912	 0.00146 	  50.9500	 0.00678 	  50.9500	 0.00000 
	 510	  39.2337	 0.01201 	  39.2337	 0.01204 	  19.6169	 0.00822 	1021.0000	 0.00047 	1531.5000	 0.00032 	   0.5105	 0.05036 	   1.2134	 0.00276 	   1.2134	 0.00133 	  51.0500	 0.00632 	  51.0500	 0.00000 
	 511	  39.3106	 0.01200 	  39.3106	 0.01203 	  19.6553	 0.00810 	1023.0000	 0.00047 	1534.5000	 0.00032 	   0.5115	 0.07554 	   1.2359	 0.00266 	   1.2359	 0.00122 	  51.1500	 0.00627 	  51.1500	 0.00000 
	 512	  39.3874	 0.01200 	  39.3874	 0.01203 	  19.6937	 0.00798 	1025.0000	 0.00047 	1537.5000	 0.00032 	   0.5125	 0.06072 	   1.2589	 0.00262 	   1.2589	 0.00108 	  51.2500	 0.00668 	  51.2500	 0.00000 
	 513	  39.4643	 0.01200 	  39.4643	 0.01203 	  19.7321	 0.00786 	1027.0000	 0.00047 	1540.5000	 0.00032 	   0.5135	 0.05924 	   1.2823	 0.00256 	   1.2823	 0.00100 	  51.3500	 0.00677 	  51.3500	 0.00000 
	 514	  39.5411	 0.01200 	  39.5411	 0.01203 	  19.7706	 0.00775 	1029.0000	 0.00047 	1543.5000	 0.00032 	   0.5145	 0.06072 	   1.3062	 0.00238 	   1.3062	 0.00092 	  51.4500	 0.00690 	  51.4500	 0.00000 
	 515	  39.6180	 0.01200 	  39.6180	 0.01203 	  19.8090	 0.00763 	1031.0000	 0.00046 	1546.5000	 0.00032 	   0.5155	 0.06369 	   1.3305	 0.00232 	   1.3305	 0.00081 	  51.5500	 0.00717 	  51.5500	 0.00000 
	 516	  39.6948	 0.01199 	  39.6948	 0.01203 	  19.8474	 0.00752 	1033.0000	 0.00046 	1549.5000	 0.00032 	   0.5165	 0.07405 	   1.3552	 0.00224 	   1.3552	 0.00073 	  51.6500	 0.00634 	  51.6500	 0.00000 
	 517	  39.7717	 0.01199 	  39.7717	 0.01203 	  19.8858	 0.00741 	1035.0000	 0.00046 	1552.5000	 0.00032 	   0.5175	 0.04295 	   1.3804	 0.00213 	   1.3804	 0.00065 	  51.7500	 0.00624 	  51.7500	 0.00000 
	 518	  39.8485	 0.01199 	  39.8485	 0.01202 	  19.9243	 0.00730 	1037.0000	 0.00046 	1555.5000	 0.00032 	   0.5185	 0.06221 	   1.4060	 0.00199 	   1.4060	 0.00055 	  51.8500	 0.00744 	  51.8500	 0.00000 
	 519	  39.9254	 0.01199 	  39.9254	 0.01202 	  19.9627	 0.00720 	1039.0000	 0.00046 	1558.5000	 0.00031 	   0.5195	 0.06072 	   1.4322	 0.00190 	   1.4322	 0.00050 	  51.9500	 0.00653 	  51.9500	 0.00000 
	 520	  40.0022	 0.01199 	  40.0022	 0.01202 	  20.0011	 0.00709 	1041.0000	 0.00046 	1561.5000	 0.00031 	   0.5205	 0.06369 	   1.4588	 0.00171 	   1.4588	 0.00042 	  52.0500	 0.00675 	  52.0500	 0.00000 
	 521	  40.0791	 0.01198 	  40.0791	 0.01202 	  20.0396	 0.00699 	1043.0000	 0.00046 	1564.5000	 0.00031 	   0.5215	 0.06221 	   1.4859	 0.00161 	   1.4859	 0.00036 	  52.1500	 0.00629 	  52.1500	 0.00000 
	 522	  40.1560	 0.01198 	  40.1560	 0.01202 	  20.0780	 0.00689 	1045.0000	 0.00046 	1567.5000	 0.00031 	   0.5225	 0.06961 	   1.5136	 0.00147 	   1.5136	 0.00031 	  52.2500	 0.00641 	  52.2500	 0.00000 
	 523	  40.2328	 0.01198 	  40.2328	 0.01202 	  20.1164	 0.00679 	1047.0000	 0.00046 	1570.5000	 0.00031 	   0.5235	 0.06072 	   1.5417	 0.00137 	   1.5417	 0.00028 	  52.3500	 0.00655 	  52.3500	 0.00000 
	 524	  40.3097	 0.01198 	  40.3097	 0.01202 	  20.1548	 0.00669 	1049.0000	 0.00046 	1573.5000	 0.00031 	   0.5245	 0.06369 	   1.5704	 0.00126 	   1.5704	 0.00024 	  52.4500	 0.00655 	  52.4500	 0.00000 
	 525	  40.3865	 0.01198 	  40.3865	 0.01201 	  20.1933	 0.00659 	1051.0000	 0.00046 	1576.5000	 0.00031 	   0.5255	 0.06813 	   1.5996	 0.00112 	   1.5996	 0.00020 	  52.5500	 0.00652 	  52.5500	 0.00000 
	 526	  40.4634	 0.01197 	  40.4634	 0.01201 	  20.2317	 0.00649 	1053.0000	 0.00046 	1579.5000	 0.00031 	   0.5265	 0.07257 	   1.6293	 0.00101 	   1.6293	 0.00017 	  52.6500	 0.00604 	  52.6500	 0.00000 
	 527	  40.5402	 0.01197 	  40.5402	 0.01201 	  20.2701	 0.00640 	1055.0000	 0.00046 	1582.5000	 0.00031 	   0.5275	 0.05036 	   1.6596	 0.00094 	   1.6596	 0.00015 	  52.7500	 0.00640 	  52.7500	 0.00000 
	 528	  40.6171	 0.01197 	  40.6171	 0.01201 	  20.3085	 0.00631 	1057.0000	 0.00046 	1585.5000	 0.00031 	   0.5285	 0.04888 	   1.6904	 0.00088 	   1.6904	 0.00011 	  52.8500	 0.00637 	  52.8500	 0.00000 
	 529	  40.6939	 0.01197 	  40.6939	 0.01201 	  20.3470	 0.00621 	1059.0000	 0.00046 	1588.5000	 0.00031 	   0.5295	 0.06665 	   1.7219	 0.00076 	   1.7219	 0.00010 	  52.9500	 0.00634 	  52.9500	 0.00000 
	 530	  40.7708	 0.01197 	  40.7708	 0.01201 	  20.3854	 0.00612 	1061.0000	 0.00046 	1591.5000	 0.00031 	   0.5305	 0.06369 	   1.7539	 0.00065 	   1.7539	 0.00009 	  53.0500	 0.00638 	  53.0500	 0.00000 
	 531	  40.8476	 0.01197 	  40.8476	 0.01201 	  20.4238	 0.00604 	1063.0000	 0.00046 	1594.5000	 0.00031 	   0.5315	 0.05628 	   1.7865	 0.00059 	   1.7865	 0.00007 	  53.1500	 0.00558 	  53.1500	 0.00000 
	 532	  40.9245	 0.01196 	  40.9245	 0.01200 	  20.4622	 0.00595 	1065.0000	 0.00046 	1597.5000	 0.00031 	   0.5325	 0.04443 	   1.8197	 0.00052 	   1.8197	 0.00006 	  53.2500	 0.00678 	  53.2500	 0.00000 
	 533	  41.0013	 0.01196 	  41.0013	 0.01200 	  20.5007	 0.00586 	1067.0000	 0.00046 	1600.5000	 0.00031 	   0.5335	 0.05776 	   1.8535	 0.00045 	   1.8535	 0.00005 	  53.3500	 0.00640 	  53.3500	 0.00000 
	 534	  41.0782	 0.01196 	  41.0782	 0.01200 	  20.5391	 0.00578 	1069.0000	 0.00046 	1603.5000	 0.00031 	   0.5345	 0.06961 	   1.8880	 0.00040 	   1.8880	 0.00004 	  53.4500	 0.00591 	  53.4500	 0.00000 
	 535	  41.1551	 0.01196 	  41.1551	 0.01200 	  20.5775	 0.00570 	1071.0000	 0.00046 	1606.5000	 0.00031 	   0.5355	 0.05924 	   1.9231	 0.00034 	   1.9231	 0.00004 	  53.5500	 0.00665 	  53.5500	 0.00000 
	 536	  41.2319	 0.01196 	  41.2319	 0.01200 	  20.6160	 0.00561 	1073.0000	 0.00046 	1609.5000	 0.00031 	   0.5365	 0.05924 	   1.9588	 0.00032 	   1.9588	 0.00002 	  53.6500	 0.00677 	  53.6500	 0.00000 
	 537	  41.3088	 0.01195 	  41.3088	 0.01200 	  20.6544	 0.00553 	1075.0000	 0.00046 	1612.5000	 0.00031 	   0.5375	 0.07257 	   1.9953	 0.00026 	   1.9953	 0.00002 	  53.7500	 0.00702 	  53.7500	 0.00000 
	 538	  41.3856	 0.01195 	  41.3856	 0.01200 	  20.6928	 0.00545 	1077.0000	 0.00046 	1615.5000	 0.00031 	   0.5385	 0.06072 	   2.0324	 0.00024 	   2.0324	 0.00001 	  53.8500	 0.00628 	  53.8500	 0.00000 
	 539	  41.4625	 0.01195 	  41.4625	 0.01200 	  20.7312	 0.00537 	1079.0000	 0.00046 	1618.5000	 0.00031 	   0.5395	 0.06072 	   2.0701	 0.00020 	   2.0701	 0.00001 	  53.9500	 0.00627 	  53.9500	 0.00000 
	 540	  41.5393	 0.01195 	  41.5393	 0.01199 	  20.7697	 0.00530 	1081.0000	 0.00046 	1621.5000	 0.00031 	   0.5405	 0.05924 	   2.1086	 0.00016 	   2.1086	 0.00001 	  54.0500	 0.00570 	  54.0500	 0.00000 
	 541	  41.6162	 0.01195 	  41.6162	 0.01199 	  20.8081	 0.00522 	1083.0000	 0.00046 	1624.5000	 0.00031 	   0.5415	 0.04888 	   2.1478	 0.00013 	   2.1478	 0.00001 	  54.1500	 0.00604 	  54.1500	 0.00000 
	 542	  41.6930	 0.01194 	  41.6930	 0.01199 	  20.8465	 0.00515 	1085.0000	 0.00046 	1627.5000	 0.00031 	   0.5425	 0.05036 	   2.1878	 0.00012 	   2.1878	 0.00001 	  54.2500	 0.00659 	  54.2500	 0.00000 
	 543	  41.7699	 0.01194 	  41.7699	 0.01199 	  20.8849	 0.00507 	1087.0000	 0.00046 	1630.5000	 0.00031 	   0.5435	 0.07109 	   2.2284	 0.00010 	   2.2284	 0.00001 	  54.3500	 0.00634 	  54.3500	 0.00000 
	 544	  41.8467	 0.01194 	  41.8467	 0.01199 	  20.9234	 0.00500 	1089.0000	 0.00046 	1633.5000	 0.00031 	   0.5445	 0.05924 	   2.2699	 0.00009 	   2.2699	 0.00000 	  54.4500	 0.00600 	  54.4500	 0.00000 
	 545	  41.9236	 0.01194 	  41.9236	 0.01199 	  20.9618	 0.00493 	1091.0000	 0.00046 	1636.5000	 0.00031 	   0.5455	 0.06665 	   2.3121	 0.00008 	   2.3121	 0.00000 	  54.5500	 0.00554 	  54.5500	 0.00000 
	 546	  42.0004	 0.01194 	  42.0004	 0.01199 	  21.0002	 0.00486 	1093.0000	 0.00046 	1639.5000	 0.00031 	   0.5465	 0.05776 	   2.3550	 0.00006 	   2.3550	 0.00000 	  54.6500	 0.00601 	  54.6500	 0.00000 
	 547	  42.0773	 0.01194 	  42.0773	 0.01199 	  21.0386	 0.00479 	1095.0000	 0.00046 	1642.5000	 0.00030 	   0.5475	 0.05184 	   2.3988	 0.00006 	   2.3988	 0.00000 	  54.7500	 0.00601 	  54.7500	 0.00000 
	 548	  42.1541	 0.01193 	  42.1541	 0.01198 	  21.0771	 0.00472 	1097.0000	 0.00046 	1645.5000	 0.00030 	   0.5485	 0.05332 	   2.4434	 0.00005 	   2.4434	 0.00000 	  54.8500	 0.00616 	  54.8500	 0.00000 
	 549	  42.2310	 0.01193 	  42.2310	 0.01198 	  21.1155	 0.00466 	1099.0000	 0.00046 	1648.5000	 0.00030 	   0.5495	 0.06072 	   2.4889	 0.00004 	   2.4889	 0.00000 	  54.9500	 0.00607 	  54.9500	 0.00000 
	 550	  42.3079	 0.01193 	  42.3079	 0.01198 	  21.1539	 0.00459 	1101.0000	 0.00046 	1651.5000	 0.00030 	   0.5505	 0.04888 	   2.5351	 0.00003 	   2.5351	 0.00000 	  55.0500	 0.00632 	  55.0500	 0.00000 
	 551	  42.3847	 0.01193 	  42.3847	 0.01198 	  21.1924	 0.00453 	1103.0000	 0.00046 	1654.5000	 0.00030 	   0.5515	 0.05628 	   2.5823	 0.00003 	   2.5823	 0.00000 	  55.1500	 0.00585 	  55.1500	 0.00000 
	 552	  42.4616	 0.01193 	  42.4616	 0.01198 	  21.2308	 0.00446 	1105.0000	 0.00046 	1657.5000	 0.00030 	   0.5525	 0.05480 	   2.6303	 0.00002 	   2.6303	 0.00000 	  55.2500	 0.00640 	  55.2500	 0.00000 
	 553	  42.5384	 0.01193 	  42.5384	 0.01198 	  21.2692	 0.00440 	1107.0000	 0.00046 	1660.5000	 0.00030 	   0.5535	 0.05332 	   2.6792	 0.00002 	   2.6792	 0.00000 	  55.3500	 0.00606 	  55.3500	 0.00000 
	 554	  42.6153	 0.01192 	  42.6153	 0.01198 	  21.3076	 0.00434 	1109.0000	 0.00046 	1663.5000	 0.00030 	   0.5545	 0.06072 	   2.7290	 0.00001 	   2.7290	 0.00000 	  55.4500	 0.00589 	  55.4500	 0.00000 
	 555	  42.6921	 0.01192 	  42.6921	 0.01198 	  21.3461	 0.00428 	1111.0000	 0.00046 	1666.5000	 0.00030 	   0.5555	 0.05628 	   2.7797	 0.00001 	   2.7797	 0.00000 	  55.5500	 0.00587 	  55.5500	 0.00000 
	 556	  42.7690	 0.01192 	  42.7690	 0.01197 	  21.3845	 0.00422 	1113.0000	 0.00046 	1669.5000	 0.00030 	   0.5565	 0.05924 	   2.8314	 0.00001 	   2.8314	 0.00000 	  55.6500	 0.00520 	  55.6500	 0.00000 
	 557	  42.8458	 0.01192 	  42.8458	 0.01197 	  21.4229	 0.00416 	1115.0000	 0.00046 	1672.5000	 0.00030 	   0.5575	 0.06517 	   2.8840	 0.00001 	   2.8840	 0.00000 	  55.7500	 0.00615 	  55.7500	 0.00000 
	 558	  42.9227	 0.01192 	  42.9227	 0.01197 	  21.4613	 0.00410 	1117.0000	 0.00046 	1675.5000	 0.00030 	   0.5585	 0.06961 	   2.9376	 0.00001 	   2.9376	 0.00000 	  55.8500	 0.00632 	  55.8500	 0.00000 
	 559	  42.9995	 0.01192 	  42.9995	 0.01197 	  21.4998	 0.00404 	1119.0000	 0.00046 	1678.5000	 0.00030 	   0.5595	 0.04295 	   2.9923	 0.00001 	   2.9923	 0.00000 	  55.9500	 0.00643 	  55.9500	 0.00000 
	 560	  43.0764	 0.01191 	  43.0764	 0.01197 	  21.5382	 0.00398 	1121.0000	 0.00046 	1681.5000	 0.00030 	   0.5605	 0.06221 	   3.0479	 0.00000 	   3.0479	 0.00000 	  56.0500	 0.00520 	  56.0500	 0.00000 
	 561	  43.1532	 0.01191 	  43.1532	 0.01197 	  21.5766	 0.00393 	1123.0000	 0.00046 	1684.5000	 0.00030 	   0.5615	 0.05480 	   3.1046	 0.00000 	   3.1046	 0.00000 	  56.1500	 0.00635 	  56.1500	 0.00000 
	 562	  43.2301	 0.01191 	  43.2301	 0.01197 	  21.6150	 0.00387 	1125.0000	 0.00046 	1687.5000	 0.00030 	   0.5625	 0.06072 	   3.1623	 0.00000 	   3.1623	 0.00000 	  56.2500	 0.00558 	  56.2500	 0.00000 
	 563	  43.3069	 0.01191 	  43.3069	 0.01197 	  21.6535	 0.00382 	1127.0000	 0.00046 	1690.5000	 0.00030 	   0.5635	 0.04740 	   3.2211	 0.00000 	   3.2211	 0.00000 	  56.3500	 0.00677 	  56.3500	 0.00000 
	 564	  43.3838	 0.01191 	  43.3838	 0.01196 	  21.6919	 0.00377 	1129.0000	 0.00046 	1693.5000	 0.00030 	   0.5645	 0.07702 	   3.2810	 0.00000 	   3.2810	 0.00000 	  56.4500	 0.00592 	  56.4500	 0.00000 
	 565	  43.4607	 0.01191 	  43.4607	 0.01196 	  21.7303	 0.00372 	1131.0000	 0.00046 	1696.5000	 0.00030 	   0.5655	 0.03999 	   3.3420	 0.00000 	   3.3420	 0.00000 	  56.5500	 0.00567 	  56.5500	 0.00000 
	 566	  43.5375	 0.01190 	  43.5375	 0.01196 	  21.7688	 0.00366 	1133.0000	 0.00046 	1699.5000	 0.00030 	   0.5665	 0.06813 	   3.4041	 0.00000 	   3.4041	 0.00000 	  56.6500	 0.00551 	  56.6500	 0.00000 
	 567	  43.6144	 0.01190 	  43.6144	 0.01196 	  21.8072	 0.00361 	1135.0000	 0.00046 	1702.5000	 0.00030 	   0.5675	 0.04740 	   3.4674	 0.00000 	   3.4674	 0.00000 	  56.7500	 0.00524 	  56.7500	 0.00000 
	 568	  43.6912	 0.01190 	  43.6912	 0.01196 	  21.8456	 0.00356 	1137.0000	 0.00046 	1705.5000	 0.00030 	   0.5685	 0.04147 	   3.5318	 0.00000 	   3.5318	 0.00000 	  56.8500	 0.00563 	  56.8500	 0.00000 
	 569	  43.7681	 0.01190 	  43.7681	 0.01196 	  21.8840	 0.00351 	1139.0000	 0.00046 	1708.5000	 0.00030 	   0.5695	 0.05480 	   3.5975	 0.00000 	   3.5975	 0.00000 	  56.9500	 0.00613 	  56.9500	 0.00000 
	 570	  43.8449	 0.01190 	  43.8449	 0.01196 	  21.9225	 0.00347 	1141.0000	 0.00046 	1711.5000	 0.00030 	   0.5705	 0.03703 	   3.6644	 0.00000 	   3.6644	 0.00000 	  57.0500	 0.00588 	  57.0500	 0.00000 
	 571	  43.9218	 0.01190 	  43.9218	 0.01196 	  21.9609	 0.00342 	1143.0000	 0.00046 	1714.5000	 0.00030 	   0.5715	 0.05924 	   3.7325	 0.00000 	   3.7325	 0.00000 	  57.1500	 0.00557 	  57.1500	 0.00000 
	 572	  43.9986	 0.01189 	  43.9986	 0.01195 	  21.9993	 0.00337 	1145.0000	 0.00046 	1717.5000	 0.00030 	   0.5725	 0.04443 	   3.8019	 0.00000 	   3.8019	 0.00000 	  57.2500	 0.00517 	  57.2500	 0.00000 
	 573	  44.0755	 0.01189 	  44.0755	 0.01195 	  22.0377	 0.00333 	1147.0000	 0.00046 	1720.5000	 0.00030 	   0.5735	 0.06665 	   3.8726	 0.00000 	   3.8726	 0.00000 	  57.3500	 0.00558 	  57.3500	 0.00000 
	 574	  44.1523	 0.01189 	  44.1523	 0.01195 	  22.0762	 0.00328 	1149.0000	 0.00046 	1723.5000	 0.00030 	   0.5745	 0.06369 	   3.9446	 0.00000 	   3.9446	 0.00000 	  57.4500	 0.00600 	  57.4500	 0.00000 
	 575	  44.2292	 0.01189 	  44.2292	 0.01195 	  22.1146	 0.00324 	1151.0000	 0.00046 	1726.5000	 0.00030 	   0.5755	 0.05924 	   4.0179	 0.00000 	   4.0179	 0.00000 	  57.5500	 0.00601 	  57.5500	 0.00000 
	 576	  44.3060	 0.01189 	  44.3060	 0.01195 	  22.1530	 0.00319 	1153.0000	 0.00046 	1729.5000	 0.00029 	   0.5765	 0.05776 	   4.0926	 0.00000 	   4.0926	 0.00000 	  57.6500	 0.00585 	  57.6500	 0.00000 
	 577	  44.3829	 0.01189 	  44.3829	 0.01195 	  22.1914	 0.00315 	1155.0000	 0.00046 	1732.5000	 0.00029 	   0.5775	 0.04740 	   4.1687	 0.00000 	   4.1687	 0.00000 	  57.7500	 0.00588 	  57.7500	 0.00000 
	 578	  44.4598	 0.01188 	  44.4598	 0.01195 	  22.2299	 0.00311 	1157.0000	 0.00046 	1735.5000	 0.00029 	   0.5785	 0.05332 	   4.2462	 0.00000 	   4.2462	 0.00000 	  57.8500	 0.00538 	  57.8500	 0.00000 
	 579	  44.5366	 0.01188 	  44.5366	 0.01195 	  22.2683	 0.00306 	1159.0000	 0.00046 	1738.5000	 0.00029 	   0.5795	 0.05924 	   4.3251	 0.00000 	   4.3251	 0.00000 	  57.9500	 0.00551 	  57.9500	 0.00000 
	 580	  44.6135	 0.01188 	  44.6135	 0.01195 	  22.3067	 0.00302 	1161.0000	 0.00046 	1741.5000	 0.00029 	   0.5805	 0.04740 	   4.4055	 0.00000 	   4.4055	 0.00000 	  58.0500	 0.00493 	  58.0500	 0.00000 
	 581	  44.6903	 0.01188 	  44.6903	 0.01194 	  22.3452	 0.00298 	1163.0000	 0.00046 	1744.5000	 0.00029 	   0.5815	 0.04443 	   4.4875	 0.00000 	   4.4875	 0.00000 	  58.1500	 0.00509 	  58.1500	 0.00000 
	 582	  44.7672	 0.01188 	  44.7672	 0.01194 	  22.3836	 0.00294 	1165.0000	 0.00046 	1747.5000	 0.00029 	   0.5825	 0.05924 	   4.5709	 0.00000 	   4.5709	 0.00000 	  58.2500	 0.00542 	  58.2500	 0.00000 
	 583	  44.8440	 0.01188 	  44.8440	 0.01194 	  22.4220	 0.00290 	1167.0000	 0.00046 	1750.5000	 0.00029 	   0.5835	 0.05480 	   4.6559	 0.00000 	   4.6559	 0.00000 	  58.3500	 0.00549 	  58.3500	 0.00000 
	 584	  44.9209	 0.01188 	  44.9209	 0.01194 	  22.4604	 0.00286 	1169.0000	 0.00046 	1753.5000	 0.00029 	   0.5845	 0.05776 	   4.7424	 0.00000 	   4.7424	 0.00000 	  58.4500	 0.00563 	  58.4500	 0.00000 
	 585	  44.9977	 0.01187 	  44.9977	 0.01194 	  22.4989	 0.00282 	1171.0000	 0.00046 	1756.5000	 0.00029 	   0.5855	 0.05036 	   4.8306	 0.00000 	   4.8306	 0.00000 	  58.5500	 0.00515 	  58.5500	 0.00000 
	 586	  45.0746	 0.01187 	  45.0746	 0.01194 	  22.5373	 0.00279 	1173.0000	 0.00046 	1759.5000	 0.00029 	   0.5865	 0.05480 	   4.9204	 0.00000 	   4.9204	 0.00000 	  58.6500	 0.00530 	  58.6500	 0.00000 
	 587	  45.1514	 0.01187 	  45.1514	 0.01194 	  22.5757	 0.00275 	1175.0000	 0.00046 	1762.5000	 0.00029 	   0.5875	 0.04147 	   5.0119	 0.00000 	   5.0119	 0.00000 	  58.7500	 0.00538 	  58.7500	 0.00000 
	 588	  45.2283	 0.01187 	  45.2283	 0.01194 	  22.6141	 0.00271 	1177.0000	 0.00046 	1765.5000	 0.00029 	   0.5885	 0.05332 	   5.1050	 0.00000 	   5.1050	 0.00000 	  58.8500	 0.00575 	  58.8500	 0.00000 
	 589	  45.3051	 0.01187 	  45.3051	 0.01194 	  22.6526	 0.00268 	1179.0000	 0.00046 	1768.5000	 0.00029 	   0.5895	 0.04147 	   5.2000	 0.00000 	   5.2000	 0.00000 	  58.9500	 0.00578 	  58.9500	 0.00000 
	 590	  45.3820	 0.01187 	  45.3820	 0.01193 	  22.6910	 0.00264 	1181.0000	 0.00046 	1771.5000	 0.00029 	   0.5905	 0.06072 	   5.2966	 0.00000 	   5.2966	 0.00000 	  59.0500	 0.00581 	  59.0500	 0.00000 
	 591	  45.4588	 0.01186 	  45.4588	 0.01193 	  22.7294	 0.00261 	1183.0000	 0.00046 	1774.5000	 0.00029 	   0.5915	 0.05628 	   5.3951	 0.00000 	   5.3951	 0.00000 	  59.1500	 0.00585 	  59.1500	 0.00000 
	 592	  45.5357	 0.01186 	  45.5357	 0.01193 	  22.7678	 0.00257 	1185.0000	 0.00045 	1777.5000	 0.00029 	   0.5925	 0.06072 	   5.4954	 0.00000 	   5.4954	 0.00000 	  59.2500	 0.00567 	  59.2500	 0.00000 
	 593	  45.6126	 0.01186 	  45.6126	 0.01193 	  22.8063	 0.00254 	1187.0000	 0.00045 	1780.5000	 0.00029 	   0.5935	 0.03555 	   5.5976	 0.00000 	   5.5976	 0.00000 	  59.3500	 0.00541 	  59.3500	 0.00000 
	 594	  45.6894	 0.01186 	  45.6894	 0.01193 	  22.8447	 0.00250 	1189.0000	 0.00045 	1783.5000	 0.00029 	   0.5945	 0.05332 	   5.7016	 0.00000 	   5.7016	 0.00000 	  59.4500	 0.00523 	  59.4500	 0.00000 
	 595	  45.7663	 0.01186 	  45.7663	 0.01193 	  22.8831	 0.00247 	1191.0000	 0.00045 	1786.5000	 0.00029 	   0.5955	 0.05924 	   5.8076	 0.00000 	   5.8076	 0.00000 	  59.5500	 0.00523 	  59.5500	 0.00000 
	 596	  45.8431	 0.01186 	  45.8431	 0.01193 	  22.9216	 0.00244 	1193.0000	 0.00045 	1789.5000	 0.00029 	   0.5965	 0.06961 	   5.9156	 0.00000 	   5.9156	 0.00000 	  59.6500	 0.00538 	  59.6500	 0.00000 
	 597	  45.9200	 0.01186 	  45.9200	 0.01193 	  22.9600	 0.00241 	1195.0000	 0.00045 	1792.5000	 0.00029 	   0.5975	 0.05184 	   6.0256	 0.00000 	   6.0256	 0.00000 	  59.7500	 0.00496 	  59.7500	 0.00000 
	 598	  45.9968	 0.01185 	  45.9968	 0.01193 	  22.9984	 0.00238 	1197.0000	 0.00045 	1795.5000	 0.00029 	   0.5985	 0.05776 	   6.1376	 0.00000 	   6.1376	 0.00000 	  59.8500	 0.00508 	  59.8500	 0.00000 
	 599	  46.0737	 0.01185 	  46.0737	 0.01193 	  23.0368	 0.00235 	1199.0000	 0.00045 	1798.5000	 0.00029 	   0.5995	 0.06072 	   6.2517	 0.00000 	   6.2517	 0.00000 	  59.9500	 0.00515 	  59.9500	 0.00000 
	 600	  46.1505	 0.01185 	  46.1505	 0.01192 	  23.0753	 0.00231 	1201.0000	 0.00045 	1801.5000	 0.00029 	   0.6005	 0.04591 	   6.3680	 0.00000 	   6.3680	 0.00000 	  60.0500	 0.00517 	  60.0500	 0.00000 
	 601	  46.2274	 0.01185 	  46.2274	 0.01192 	  23.1137	 0.00228 	1203.0000	 0.00045 	1804.5000	 0.00029 	   0.6015	 0.04591 	   6.4863	 0.00000 	   6.4863	 0.00000 	  60.1500	 0.00535 	  60.1500	 0.00000 
	 602	  46.3042	 0.01185 	  46.3042	 0.01192 	  23.1521	 0.00226 	1205.0000	 0.00045 	1807.5000	 0.00029 	   0.6025	 0.05036 	   6.6069	 0.00000 	   6.6069	 0.00000 	  60.2500	 0.00557 	  60.2500	 0.00000 
	 603	  46.3811	 0.01185 	  46.3811	 0.01192 	  23.1905	 0.00223 	1207.0000	 0.00045 	1810.5000	 0.00029 	   0.6035	 0.04295 	   6.7298	 0.00000 	   6.7298	 0.00000 	  60.3500	 0.00557 	  60.3500	 0.00000 
	 604	  46.4579	 0.01185 	  46.4579	 0.01192 	  23.2290	 0.00220 	1209.0000	 0.00045 	1813.5000	 0.00029 	   0.6045	 0.04888 	   6.8549	 0.00000 	   6.8549	 0.00000 	  60.4500	 0.00512 	  60.4500	 0.00000 
	 605	  46.5348	 0.01184 	  46.5348	 0.01192 	  23.2674	 0.00217 	1211.0000	 0.00045 	1816.5000	 0.00029 	   0.6055	 0.06072 	   6.9823	 0.00000 	   6.9823	 0.00000 	  60.5500	 0.00533 	  60.5500	 0.00000 
	 606	  46.6116	 0.01184 	  46.6116	 0.01192 	  23.3058	 0.00214 	1213.0000	 0.00045 	1819.5000	 0.00029 	   0.6065	 0.06221 	   7.1121	 0.00000 	   7.1121	 0.00000 	  60.6500	 0.00530 	  60.6500	 0.00000 
	 607	  46.6885	 0.01184 	  46.6885	 0.01192 	  23.3443	 0.00211 	1215.0000	 0.00045 	1822.5000	 0.00029 	   0.6075	 0.04295 	   7.2444	 0.00000 	   7.2444	 0.00000 	  60.7500	 0.00470 	  60.7500	 0.00000 
	 608	  46.7654	 0.01184 	  46.7654	 0.01192 	  23.3827	 0.00209 	1217.0000	 0.00045 	1825.5000	 0.00029 	   0.6085	 0.05480 	   7.3790	 0.00000 	   7.3790	 0.00000 	  60.8500	 0.00600 	  60.8500	 0.00000 
	 609	  46.8422	 0.01184 	  46.8422	 0.01192 	  23.4211	 0.00206 	1219.0000	 0.00045 	1828.5000	 0.00029 	   0.6095	 0.04147 	   7.5162	 0.00000 	   7.5162	 0.00000 	  60.9500	 0.00567 	  60.9500	 0.00000 
	 610	  46.9191	 0.01184 	  46.9191	 0.01191 	  23.4595	 0.00203 	1221.0000	 0.00045 	1831.5000	 0.00029 	   0.6105	 0.03110 	   7.6560	 0.00000 	   7.6560	 0.00000 	  61.0500	 0.00526 	  61.0500	 0.00000 
	 611	  46.9959	 0.01184 	  46.9959	 0.01191 	  23.4980	 0.00201 	1223.0000	 0.00045 	1834.5000	 0.00029 	   0.6115	 0.04443 	   7.7983	 0.00000 	   7.7983	 0.00000 	  61.1500	 0.00520 	  61.1500	 0.00000 
	 612	  47.0728	 0.01183 	  47.0728	 0.01191 	  23.5364	 0.00198 	1225.0000	 0.00045 	1837.5000	 0.00029 	   0.6125	 0.03407 	   7.9433	 0.00000 	   7.9433	 0.00000 	  61.2500	 0.00468 	  61.2500	 0.00000 
	 613	  47.1496	 0.01183 	  47.1496	 0.01191 	  23.5748	 0.00196 	1227.0000	 0.00045 	1840.5000	 0.00029 	   0.6135	 0.03110 	   8.0910	 0.00000 	   8.0910	 0.00000 	  61.3500	 0.00495 	  61.3500	 0.00000 
	 614	  47.2265	 0.01183 	  47.2265	 0.01191 	  23.6132	 0.00193 	1229.0000	 0.00045 	1843.5000	 0.00029 	   0.6145	 0.03999 	   8.2414	 0.00000 	   8.2414	 0.00000 	  61.4500	 0.00564 	  61.4500	 0.00000 
	 615	  47.3033	 0.01183 	  47.3033	 0.01191 	  23.6517	 0.00191 	1231.0000	 0.00045 	1846.5000	 0.00029 	   0.6155	 0.06517 	   8.3946	 0.00000 	   8.3946	 0.00000 	  61.5500	 0.00504 	  61.5500	 0.00000 
	 616	  47.3802	 0.01183 	  47.3802	 0.01191 	  23.6901	 0.00188 	1233.0000	 0.00044 	1849.5000	 0.00029 	   0.6165	 0.06072 	   8.5507	 0.00000 	   8.5507	 0.00000 	  61.6500	 0.00517 	  61.6500	 0.00000 
	 617	  47.4570	 0.01183 	  47.4570	 0.01191 	  23.7285	 0.00186 	1235.0000	 0.00044 	1852.5000	 0.00028 	   0.6175	 0.05184 	   8.7096	 0.00000 	   8.7096	 0.00000 	  61.7500	 0.00520 	  61.7500	 0.00000 
	 618	  47.5339	 0.01183 	  47.5339	 0.01191 	  23.7669	 0.00184 	1237.0000	 0.00044 	1855.5000	 0.00028 	   0.6185	 0.05628 	   8.8716	 0.00000 	   8.8716	 0.00000 	  61.8500	 0.00515 	  61.8500	 0.00000 
	 619	  47.6107	 0.01182 	  47.6107	 0.01191 	  23.8054	 0.00181 	1239.0000	 0.00044 	1858.5000	 0.00028 	   0.6195	 0.05184 	   9.0365	 0.00000 	   9.0365	 0.00000 	  61.9500	 0.00541 	  61.9500	 0.00000 
	 620	  47.6876	 0.01182 	  47.6876	 0.01190 	  23.8438	 0.00179 	1241.0000	 0.00044 	1861.5000	 0.00028 	   0.6205	 0.04443 	   9.2045	 0.00000 	   9.2045	 0.00000 	  62.0500	 0.00450 	  62.0500	 0.00000 
	 621	  47.7645	 0.01182 	  47.7645	 0.01190 	  23.8822	 0.00177 	1243.0000	 0.00044 	1864.5000	 0.00028 	   0.6215	 0.04740 	   9.3756	 0.00000 	   9.3756	 0.00000 	  62.1500	 0.00477 	  62.1500	 0.00000 
	 622	  47.8413	 0.01182 	  47.8413	 0.01190 	  23.9207	 0.00175 	1245.0000	 0.00044 	1867.5000	 0.00028 	   0.6225	 0.06221 	   9.5499	 0.00000 	   9.5499	 0.00000 	  62.2500	 0.00416 	  62.2500	 0.00000 
	 623	  47.9182	 0.01182 	  47.9182	 0.01190 	  23.9591	 0.00173 	1247.0000	 0.00044 	1870.5000	 0.00028 	   0.6235	 0.04740 	   9.7275	 0.00000 	   9.7275	 0.00000 	  62.3500	 0.00467 	  62.3500	 0.00000 
	 624	  47.9950	 0.01182 	  47.9950	 0.01190 	  23.9975	 0.00170 	1249.0000	 0.00044 	1873.5000	 0.00028 	   0.6245	 0.04591 	   9.9083	 0.00000 	   9.9083	 0.00000 	  62.4500	 0.00477 	  62.4500	 0.00000 
	 625	  48.0719	 0.01182 	  48.0719	 0.01190 	  24.0359	 0.00168 	1251.0000	 0.00044 	1876.5000	 0.00028 	   0.6255	 0.05184 	  10.0925	 0.00000 	  10.0925	 0.00000 	  62.5500	 0.00511 	  62.5500	 0.00000 
	 626	  48.1487	 0.01182 	  48.1487	 0.01190 	  24.0744	 0.00166 	1253.0000	 0.00044 	1879.5000	 0.00028 	   0.6265	 0.05332 	  10.2802	 0.00000 	  10.2802	 0.00000 	  62.6500	 0.00467 	  62.6500	 0.00000 
	 627	  48.2256	 0.01181 	  48.2256	 0.01190 	  24.1128	 0.00164 	1255.0000	 0.00044 	1882.5000	 0.00028 	   0.6275	 0.04740 	  10.4713	 0.00000 	  10.4713	 0.00000 	  62.7500	 0.00453 	  62.7500	 0.00000 
	 628	  48.3024	 0.01181 	  48.3024	 0.01190 	  24.1512	 0.00162 	1257.0000	 0.00044 	1885.5000	 0.00028 	   0.6285	 0.04591 	  10.6660	 0.00000 	  10.6660	 0.00000 	  62.8500	 0.00471 	  62.8500	 0.00000 
	 629	  48.3793	 0.01181 	  48.3793	 0.01190 	  24.1896	 0.00160 	1259.0000	 0.00044 	1888.5000	 0.00028 	   0.6295	 0.04740 	  10.8643	 0.00000 	  10.8643	 0.00000 	  62.9500	 0.00526 	  62.9500	 0.00000 
	 630	  48.4561	 0.01181 	  48.4561	 0.01190 	  24.2281	 0.00158 	1261.0000	 0.00044 	1891.5000	 0.00028 	   0.6305	 0.04443 	  11.0662	 0.00000 	  11.0662	 0.00000 	  63.0500	 0.00517 	  63.0500	 0.00000 
	 631	  48.5330	 0.01181 	  48.5330	 0.01189 	  24.2665	 0.00156 	1263.0000	 0.00044 	1894.5000	 0.00028 	   0.6315	 0.04147 	  11.2720	 0.00000 	  11.2720	 0.00000 	  63.1500	 0.00481 	  63.1500	 0.00000 
	 632	  48.6098	 0.01181 	  48.6098	 0.01189 	  24.3049	 0.00154 	1265.0000	 0.00044 	1897.5000	 0.00028 	   0.6325	 0.05628 	  11.4815	 0.00000 	  11.4815	 0.00000 	  63.2500	 0.00449 	  63.2500	 0.00000 
	 633	  48.6867	 0.01181 	  48.6867	 0.01189 	  24.3433	 0.00153 	1267.0000	 0.00044 	1900.5000	 0.00028 	   0.6335	 0.04147 	  11.6950	 0.00000 	  11.6950	 0.00000 	  63.3500	 0.00483 	  63.3500	 0.00000 
	 634	  48.7635	 0.01180 	  48.7635	 0.01189 	  24.3818	 0.00151 	1269.0000	 0.00044 	1903.5000	 0.00028 	   0.6345	 0.04147 	  11.9124	 0.00000 	  11.9124	 0.00000 	  63.4500	 0.00493 	  63.4500	 0.00000 
	 635	  48.8404	 0.01180 	  48.8404	 0.01189 	  24.4202	 0.00149 	1271.0000	 0.00044 	1906.5000	 0.00028 	   0.6355	 0.04591 	  12.1339	 0.00000 	  12.1339	 0.00000 	  63.5500	 0.00474 	  63.5500	 0.00000 
	 636	  48.9173	 0.01180 	  48.9173	 0.01189 	  24.4586	 0.00147 	1273.0000	 0.00044 	1909.5000	 0.00028 	   0.6365	 0.04591 	  12.3595	 0.00000 	  12.3595	 0.00000 	  63.6500	 0.00495 	  63.6500	 0.00000 
	 637	  48.9941	 0.01180 	  48.9941	 0.01189 	  24.4971	 0.00145 	1275.0000	 0.00044 	1912.5000	 0.00028 	   0.6375	 0.04443 	  12.5893	 0.00000 	  12.5893	 0.00000 	  63.7500	 0.00521 	  63.7500	 0.00000 
	 638	  49.0710	 0.01180 	  49.0710	 0.01189 	  24.5355	 0.00144 	1277.0000	 0.00044 	1915.5000	 0.00028 	   0.6385	 0.05036 	  12.8233	 0.00000 	  12.8233	 0.00000 	  63.8500	 0.00437 	  63.8500	 0.00000 
	 639	  49.1478	 0.01180 	  49.1478	 0.01189 	  24.5739	 0.00142 	1279.0000	 0.00044 	1918.5000	 0.00028 	   0.6395	 0.03703 	  13.0617	 0.00000 	  13.0617	 0.00000 	  63.9500	 0.00529 	  63.9500	 0.00000 
	 640	  49.2247	 0.01180 	  49.2247	 0.01189 	  24.6123	 0.00140 	1281.0000	 0.00044 	1921.5000	 0.00028 	   0.6405	 0.03851 	  13.3045	 0.00000 	  13.3045	 0.00000 	  64.0500	 0.00446 	  64.0500	 0.00000 
	 641	  49.3015	 0.01180 	  49.3015	 0.01189 	  24.6508	 0.00139 	1283.0000	 0.00044 	1924.5000	 0.00028 	   0.6415	 0.03110 	  13.5519	 0.00000 	  13.5519	 0.00000 	  64.1500	 0.00449 	  64.1500	 0.00000 
	 642	  49.3784	 0.01179 	  49.3784	 0.01188 	  24.6892	 0.00137 	1285.0000	 0.00044 	1927.5000	 0.00028 	   0.6425	 0.03110 	  13.8038	 0.00000 	  13.8038	 0.00000 	  64.2500	 0.00458 	  64.2500	 0.00000 
	 643	  49.4552	 0.01179 	  49.4552	 0.01188 	  24.7276	 0.00135 	1287.0000	 0.00044 	1930.5000	 0.00028 	   0.6435	 0.04295 	  14.0605	 0.00000 	  14.0605	 0.00000 	  64.3500	 0.00444 	  64.3500	 0.00000 
	 644	  49.5321	 0.01179 	  49.5321	 0.01188 	  24.7660	 0.00134 	1289.0000	 0.00044 	1933.5000	 0.00028 	   0.6445	 0.04443 	  14.3219	 0.00000 	  14.3219	 0.00000 	  64.4500	 0.00474 	  64.4500	 0.00000 
	 645	  49.6089	 0.01179 	  49.6089	 0.01188 	  24.8045	 0.00132 	1291.0000	 0.00044 	1936.5000	 0.00028 	   0.6455	 0.04295 	  14.5881	 0.00000 	  14.5881	 0.00000 	  64.5500	 0.00467 	  64.5500	 0.00000 
	 646	  49.6858	 0.01179 	  49.6858	 0.01188 	  24.8429	 0.00131 	1293.0000	 0.00043 	1939.5000	 0.00027 	   0.6465	 0.03407 	  14.8594	 0.00000 	  14.8594	 0.00000 	  64.6500	 0.00490 	  64.6500	 0.00000 
	 647	  49.7626	 0.01179 	  49.7626	 0.01188 	  24.8813	 0.00129 	1295.0000	 0.00043 	1942.5000	 0.00027 	   0.6475	 0.04295 	  15.1356	 0.00000 	  15.1356	 0.00000 	  64.7500	 0.00437 	  64.7500	 0.00000 
	 648	  49.8395	 0.01179 	  49.8395	 0.01188 	  24.9197	 0.00128 	1297.0000	 0.00043 	1945.5000	 0.00027 	   0.6485	 0.04443 	  15.4170	 0.00000 	  15.4170	 0.00000 	  64.8500	 0.00507 	  64.8500	 0.00000 
	 649	  49.9163	 0.01179 	  49.9163	 0.01188 	  24.9582	 0.00126 	1299.0000	 0.00043 	1948.5000	 0.00027 	   0.6495	 0.02962 	  15.7036	 0.00000 	  15.7036	 0.00000 	  64.9500	 0.00434 	  64.9500	 0.00000 
	 650	  49.9932	 0.01178 	  49.9932	 0.01188 	  24.9966	 0.00125 	1301.0000	 0.00043 	1951.5000	 0.00027 	   0.6505	 0.03851 	  15.9956	 0.00000 	  15.9956	 0.00000 	  65.0500	 0.00487 	  65.0500	 0.00000 
	 651	  50.0701	 0.01178 	  50.0701	 0.01188 	  25.0350	 0.00123 	1303.0000	 0.00043 	1954.5000	 0.00027 	   0.6515	 0.05776 	  16.2930	 0.00000 	  16.2930	 0.00000 	  65.1500	 0.00432 	  65.1500	 0.00000 
	 652	  50.1469	 0.01178 	  50.1469	 0.01188 	  25.0735	 0.00122 	1305.0000	 0.00043 	1957.5000	 0.00027 	   0.6525	 0.05924 	  16.5959	 0.00000 	  16.5959	 0.00000 	  65.2500	 0.00512 	  65.2500	 0.00000 
	 653	  50.2238	 0.01178 	  50.2238	 0.01187 	  25.1119	 0.00120 	1307.0000	 0.00043 	1960.5000	 0.00027 	   0.6535	 0.03851 	  16.9044	 0.00000 	  16.9044	 0.00000 	  65.3500	 0.00440 	  65.3500	 0.00000 
	 654	  50.3006	 0.01178 	  50.3006	 0.01187 	  25.1503	 0.00119 	1309.0000	 0.00043 	1963.5000	 0.00027 	   0.6545	 0.03999 	  17.2187	 0.00000 	  17.2187	 0.00000 	  65.4500	 0.00461 	  65.4500	 0.00000 
	 655	  50.3775	 0.01178 	  50.3775	 0.01187 	  25.1887	 0.00118 	1311.0000	 0.00043 	1966.5000	 0.00027 	   0.6555	 0.05184 	  17.5388	 0.00000 	  17.5388	 0.00000 	  65.5500	 0.00446 	  65.5500	 0.00000 
	 656	  50.4543	 0.01178 	  50.4543	 0.01187 	  25.2272	 0.00116 	1313.0000	 0.00043 	1969.5000	 0.00027 	   0.6565	 0.04295 	  17.8649	 0.00000 	  17.8649	 0.00000 	  65.6500	 0.00472 	  65.6500	 0.00000 
	 657	  50.5312	 0.01178 	  50.5312	 0.01187 	  25.2656	 0.00115 	1315.0000	 0.00043 	1972.5000	 0.00027 	   0.6575	 0.04888 	  18.1970	 0.00000 	  18.1970	 0.00000 	  65.7500	 0.00432 	  65.7500	 0.00000 
	 658	  50.6080	 0.01177 	  50.6080	 0.01187 	  25.3040	 0.00114 	1317.0000	 0.00043 	1975.5000	 0.00027 	   0.6585	 0.05628 	  18.5353	 0.00000 	  18.5353	 0.00000 	  65.8500	 0.00438 	  65.8500	 0.00000 
	 659	  50.6849	 0.01177 	  50.6849	 0.01187 	  25.3424	 0.00112 	1319.0000	 0.00043 	1978.5000	 0.00027 	   0.6595	 0.03407 	  18.8799	 0.00000 	  18.8799	 0.00000 	  65.9500	 0.00456 	  65.9500	 0.00000 
	 660	  50.7617	 0.01177 	  50.7617	 0.01187 	  25.3809	 0.00111 	1321.0000	 0.00043 	1981.5000	 0.00027 	   0.6605	 0.05628 	  19.2309	 0.00000 	  19.2309	 0.00000 	  66.0500	 0.00403 	  66.0500	 0.00000 
	 661	  50.8386	 0.01177 	  50.8386	 0.01187 	  25.4193	 0.00110 	1323.0000	 0.00043 	1984.5000	 0.00027 	   0.6615	 0.03999 	  19.5884	 0.00000 	  19.5884	 0.00000 	  66.1500	 0.00480 	  66.1500	 0.00000 
	 662	  50.9154	 0.01177 	  50.9154	 0.01187 	  25.4577	 0.00109 	1325.0000	 0.00043 	1987.5000	 0.00027 	   0.6625	 0.03407 	  19.9526	 0.00000 	  19.9526	 0.00000 	  66.2500	 0.00481 	  66.2500	 0.00000 
	 663	  50.9923	 0.01177 	  50.9923	 0.01187 	  25.4961	 0.00107 	1327.0000	 0.00043 	1990.5000	 0.00027 	   0.6635	 0.03703 	  20.3236	 0.00000 	  20.3236	 0.00000 	  66.3500	 0.00465 	  66.3500	 0.00000 
	 664	  51.0692	 0.01177 	  51.0692	 0.01187 	  25.5346	 0.00106 	1329.0000	 0.00043 	1993.5000	 0.00027 	   0.6645	 0.03258 	  20.7014	 0.00000 	  20.7014	 0.00000 	  66.4500	 0.00502 	  66.4500	 0.00000 
	 665	  51.1460	 0.01177 	  51.1460	 0.01186 	  25.5730	 0.00105 	1331.0000	 0.00043 	1996.5000	 0.00027 	   0.6655	 0.05332 	  21.0863	 0.00000 	  21.0863	 0.00000 	  66.5500	 0.00464 	  66.5500	 0.00000 
	 666	  51.2229	 0.01177 	  51.2229	 0.01186 	  25.6114	 0.00104 	1333.0000	 0.00043 	1999.5000	 0.00027 	   0.6665	 0.03110 	  21.4783	 0.00000 	  21.4783	 0.00000 	  66.6500	 0.00444 	  66.6500	 0.00000 
	 667	  51.2997	 0.01176 	  51.2997	 0.01186 	  25.6499	 0.00103 	1335.0000	 0.00043 	2002.5000	 0.00027 	   0.6675	 0.03999 	  21.8776	 0.00000 	  21.8776	 0.00000 	  66.7500	 0.00413 	  66.7500	 0.00000 
	 668	  51.3766	 0.01176 	  51.3766	 0.01186 	  25.6883	 0.00101 	1337.0000	 0.00043 	2005.5000	 0.00027 	   0.6685	 0.03999 	  22.2844	 0.00000 	  22.2844	 0.00000 	  66.8500	 0.00425 	  66.8500	 0.00000 
	 669	  51.4534	 0.01176 	  51.4534	 0.01186 	  25.7267	 0.00100 	1339.0000	 0.00043 	2008.5000	 0.00027 	   0.6695	 0.03703 	  22.6986	 0.00000 	  22.6986	 0.00000 	  66.9500	 0.00438 	  66.9500	 0.00000 
	 670	  51.5303	 0.01176 	  51.5303	 0.01186 	  25.7651	 0.00099 	1341.0000	 0.00043 	2011.5000	 0.00027 	   0.6705	 0.04147 	  23.1206	 0.00000 	  23.1206	 0.00000 	  67.0500	 0.00406 	  67.0500	 0.00000 
	 671	  51.6071	 0.01176 	  51.6071	 0.01186 	  25.8036	 0.00098 	1343.0000	 0.00043 	2014.5000	 0.00027 	   0.6715	 0.04147 	  23.5505	 0.00000 	  23.5505	 0.00000 	  67.1500	 0.00416 	  67.1500	 0.00000 
	 672	  51.6840	 0.01176 	  51.6840	 0.01186 	  25.8420	 0.00097 	1345.0000	 0.00043 	2017.5000	 0.00027 	   0.6725	 0.03407 	  23.9883	 0.00000 	  23.9883	 0.00000 	  67.2500	 0.00382 	  67.2500	 0.00000 
	 673	  51.7608	 0.01176 	  51.7608	 0.01186 	  25.8804	 0.00096 	1347.0000	 0.00043 	2020.5000	 0.00027 	   0.6735	 0.04888 	  24.4343	 0.00000 	  24.4343	 0.00000 	  67.3500	 0.00416 	  67.3500	 0.00000 
	 674	  51.8377	 0.01176 	  51.8377	 0.01186 	  25.9188	 0.00095 	1349.0000	 0.00043 	2023.5000	 0.00027 	   0.6745	 0.04591 	  24.8886	 0.00000 	  24.8886	 0.00000 	  67.4500	 0.00462 	  67.4500	 0.00000 
	 675	  51.9145	 0.01176 	  51.9145	 0.01186 	  25.9573	 0.00094 	1351.0000	 0.00043 	2026.5000	 0.00027 	   0.6755	 0.05036 	  25.3513	 0.00000 	  25.3513	 0.00000 	  67.5500	 0.00432 	  67.5500	 0.00000 
	 676	  51.9914	 0.01175 	  51.9914	 0.01186 	  25.9957	 0.00093 	1353.0000	 0.00043 	2029.5000	 0.00027 	   0.6765	 0.03110 	  25.8226	 0.00000 	  25.8226	 0.00000 	  67.6500	 0.00427 	  67.6500	 0.00000 
	 677	  52.0682	 0.01175 	  52.0682	 0.01186 	  26.0341	 0.00092 	1355.0000	 0.00042 	2032.5000	 0.00027 	   0.6775	 0.04295 	  26.3027	 0.00000 	  26.3027	 0.00000 	  67.7500	 0.00379 	  67.7500	 0.00000 
	 678	  52.1451	 0.01175 	  52.1451	 0.01185 	  26.0726	 0.00091 	1357.0000	 0.00042 	2035.5000	 0.00027 	   0.6785	 0.04740 	  26.7917	 0.00000 	  26.7917	 0.00000 	  67.8500	 0.00430 	  67.8500	 0.00000 
	 679	  52.2220	 0.01175 	  52.2220	 0.01185 	  26.1110	 0.00090 	1359.0000	 0.00042 	2038.5000	 0.00027 	   0.6795	 0.03407 	  27.2898	 0.00000 	  27.2898	 0.00000 	  67.9500	 0.00394 	  67.9500	 0.00000 
	 680	  52.2988	 0.01175 	  52.2988	 0.01185 	  26.1494	 0.00089 	1361.0000	 0.00042 	2041.5000	 0.00027 	   0.6805	 0.03258 	  27.7971	 0.00000 	  27.7971	 0.00000 	  68.0500	 0.00437 	  68.0500	 0.00000 
	 681	  52.3757	 0.01175 	  52.3757	 0.01185 	  26.1878	 0.00088 	1363.0000	 0.00042 	2044.5000	 0.00027 	   0.6815	 0.02666 	  28.3139	 0.00000 	  28.3139	 0.00000 	  68.1500	 0.00440 	  68.1500	 0.00000 
	 682	  52.4525	 0.01175 	  52.4525	 0.01185 	  26.2263	 0.00087 	1365.0000	 0.00042 	2047.5000	 0.00027 	   0.6825	 0.04443 	  28.8403	 0.00000 	  28.8403	 0.00000 	  68.2500	 0.00428 	  68.2500	 0.00000 
	 683	  52.5294	 0.01175 	  52.5294	 0.01185 	  26.2647	 0.00086 	1367.0000	 0.00042 	2050.5000	 0.00027 	   0.6835	 0.04443 	  29.3765	 0.00000 	  29.3765	 0.00000 	  68.3500	 0.00444 	  68.3500	 0.00000 
	 684	  52.6062	 0.01175 	  52.6062	 0.01185 	  26.3031	 0.00085 	1369.0000	 0.00042 	2053.5000	 0.00027 	   0.6845	 0.05776 	  29.9226	 0.00000 	  29.9226	 0.00000 	  68.4500	 0.00391 	  68.4500	 0.00000 
	 685	  52.6831	 0.01174 	  52.6831	 0.01185 	  26.3415	 0.00084 	1371.0000	 0.00042 	2056.5000	 0.00027 	   0.6855	 0.03851 	  30.4789	 0.00000 	  30.4789	 0.00000 	  68.5500	 0.00444 	  68.5500	 0.00000 
	 686	  52.7599	 0.01174 	  52.7599	 0.01185 	  26.3800	 0.00083 	1373.0000	 0.00042 	2059.5000	 0.00026 	   0.6865	 0.02222 	  31.0456	 0.00000 	  31.0456	 0.00000 	  68.6500	 0.00441 	  68.6500	 0.00000 
	 687	  52.8368	 0.01174 	  52.8368	 0.01185 	  26.4184	 0.00082 	1375.0000	 0.00042 	2062.5000	 0.00026 	   0.6875	 0.03703 	  31.6228	 0.00000 	  31.6228	 0.00000 	  68.7500	 0.00378 	  68.7500	 0.00000 
	 688	  52.9136	 0.01174 	  52.9136	 0.01185 	  26.4568	 0.00082 	1377.0000	 0.00042 	2065.5000	 0.00026 	   0.6885	 0.03851 	  32.2107	 0.00000 	  32.2107	 0.00000 	  68.8500	 0.00470 	  68.8500	 0.00000 
	 689	  52.9905	 0.01174 	  52.9905	 0.01185 	  26.4952	 0.00081 	1379.0000	 0.00042 	2068.5000	 0.00026 	   0.6895	 0.04591 	  32.8095	 0.00000 	  32.8095	 0.00000 	  68.9500	 0.00421 	  68.9500	 0.00000 
	 690	  53.0673	 0.01174 	  53.0673	 0.01185 	  26.5337	 0.00080 	1381.0000	 0.00042 	2071.5000	 0.00026 	   0.6905	 0.03407 	  33.4195	 0.00000 	  33.4195	 0.00000 	  69.0500	 0.00404 	  69.0500	 0.00000 
	 691	  53.1442	 0.01174 	  53.1442	 0.01184 	  26.5721	 0.00079 	1383.0000	 0.00042 	2074.5000	 0.00026 	   0.6915	 0.04295 	  34.0408	 0.00000 	  34.0408	 0.00000 	  69.1500	 0.00462 	  69.1500	 0.00000 
	 692	  53.2210	 0.01174 	  53.2210	 0.01184 	  26.6105	 0.00078 	1385.0000	 0.00042 	2077.5000	 0.00026 	   0.6925	 0.02962 	  34.6737	 0.00000 	  34.6737	 0.00000 	  69.2500	 0.00434 	  69.2500	 0.00000 
	 693	  53.2979	 0.01174 	  53.2979	 0.01184 	  26.6490	 0.00077 	1387.0000	 0.00041 	2080.5000	 0.00026 	   0.6935	 0.03555 	  35.3183	 0.00000 	  35.3183	 0.00000 	  69.3500	 0.00410 	  69.3500	 0.00000 
	 694	  53.3748	 0.01173 	  53.3748	 0.01184 	  26.6874	 0.00077 	1389.0000	 0.00041 	2083.5000	 0.00026 	   0.6945	 0.03407 	  35.9749	 0.00000 	  35.9749	 0.00000 	  69.4500	 0.00470 	  69.4500	 0.00000 
	 695	  53.4516	 0.01173 	  53.4516	 0.01184 	  26.7258	 0.00076 	1391.0000	 0.00041 	2086.5000	 0.00026 	   0.6955	 0.03999 	  36.6438	 0.00000 	  36.6438	 0.00000 	  69.5500	 0.00379 	  69.5500	 0.00000 
	 696	  53.5285	 0.01173 	  53.5285	 0.01184 	  26.7642	 0.00075 	1393.0000	 0.00041 	2089.5000	 0.00026 	   0.6965	 0.03851 	  37.3250	 0.00000 	  37.3250	 0.00000 	  69.6500	 0.00425 	  69.6500	 0.00000 
	 697	  53.6053	 0.01173 	  53.6053	 0.01184 	  26.8027	 0.00074 	1395.0000	 0.00041 	2092.5000	 0.00026 	   0.6975	 0.04295 	  38.0189	 0.00000 	  38.0189	 0.00000 	  69.7500	 0.00379 	  69.7500	 0.00000 
	 698	  53.6822	 0.01173 	  53.6822	 0.01184 	  26.8411	 0.00073 	1397.0000	 0.00041 	2095.5000	 0.00026 	   0.6985	 0.05480 	  38.7258	 0.00000 	  38.7258	 0.00000 	  69.8500	 0.00401 	  69.8500	 0.00000 
	 699	  53.7590	 0.01173 	  53.7590	 0.01184 	  26.8795	 0.00073 	1399.0000	 0.00041 	2098.5000	 0.00026 	   0.6995	 0.03110 	  39.4457	 0.00000 	  39.4457	 0.00000 	  69.9500	 0.00475 	  69.9500	 0.00000 
	 700	  53.8359	 0.01173 	  53.8359	 0.01184 	  26.9179	 0.00072 	1401.0000	 0.00041 	2101.5000	 0.00026 	   0.7005	 0.03703 	  40.1791	 0.00000 	  40.1791	 0.00000 	  70.0500	 0.00384 	  70.0500	 0.00000 
	 701	  53.9127	 0.01173 	  53.9127	 0.01184 	  26.9564	 0.00071 	1403.0000	 0.00041 	2104.5000	 0.00026 	   0.7015	 0.02962 	  40.9261	 0.00000 	  40.9261	 0.00000 	  70.1500	 0.00480 	  70.1500	 0.00000 
	 702	  53.9896	 0.01173 	  53.9896	 0.01184 	  26.9948	 0.00071 	1405.0000	 0.00041 	2107.5000	 0.00026 	   0.7025	 0.03851 	  41.6869	 0.00000 	  41.6869	 0.00000 	  70.2500	 0.00376 	  70.2500	 0.00000 
	 703	  54.0664	 0.01172 	  54.0664	 0.01184 	  27.0332	 0.00070 	1407.0000	 0.00041 	2110.5000	 0.00026 	   0.7035	 0.03703 	  42.4620	 0.00000 	  42.4620	 0.00000 	  70.3500	 0.00435 	  70.3500	 0.00000 
	 704	  54.1433	 0.01172 	  54.1433	 0.01183 	  27.0716	 0.00069 	1409.0000	 0.00041 	2113.5000	 0.00026 	   0.7045	 0.03703 	  43.2514	 0.00000 	  43.2514	 0.00000 	  70.4500	 0.00390 	  70.4500	 0.00000 
	 705	  54.2201	 0.01172 	  54.2201	 0.01183 	  27.1101	 0.00068 	1411.0000	 0.00041 	2116.5000	 0.00026 	   0.7055	 0.03999 	  44.0555	 0.00000 	  44.0555	 0.00000 	  70.5500	 0.00410 	  70.5500	 0.00000 
	 706	  54.2970	 0.01172 	  54.2970	 0.01183 	  27.1485	 0.00068 	1413.0000	 0.00041 	2119.5000	 0.00026 	   0.7065	 0.04740 	  44.8745	 0.00000 	  44.8745	 0.00000 	  70.6500	 0.00415 	  70.6500	 0.00000 
	 707	  54.3739	 0.01172 	  54.3739	 0.01183 	  27.1869	 0.00067 	1415.0000	 0.00041 	2122.5000	 0.00026 	   0.7075	 0.02518 	  45.7088	 0.00000 	  45.7088	 0.00000 	  70.7500	 0.00471 	  70.7500	 0.00000 
	 708	  54.4507	 0.01172 	  54.4507	 0.01183 	  27.2254	 0.00066 	1417.0000	 0.00041 	2125.5000	 0.00026 	   0.7085	 0.04740 	  46.5586	 0.00000 	  46.5586	 0.00000 	  70.8500	 0.00452 	  70.8500	 0.00000 
	 709	  54.5276	 0.01172 	  54.5276	 0.01183 	  27.2638	 0.00066 	1419.0000	 0.00041 	2128.5000	 0.00026 	   0.7095	 0.05628 	  47.4242	 0.00000 	  47.4242	 0.00000 	  70.9500	 0.00344 	  70.9500	 0.00000 
	 710	  54.6044	 0.01172 	  54.6044	 0.01183 	  27.3022	 0.00065 	1421.0000	 0.00041 	2131.5000	 0.00026 	   0.7105	 0.05184 	  48.3059	 0.00000 	  48.3059	 0.00000 	  71.0500	 0.00412 	  71.0500	 0.00000 
	 711	  54.6813	 0.01172 	  54.6813	 0.01183 	  27.3406	 0.00064 	1423.0000	 0.00041 	2134.5000	 0.00026 	   0.7115	 0.04888 	  49.2040	 0.00000 	  49.2040	 0.00000 	  71.1500	 0.00404 	  71.1500	 0.00000 
	 712	  54.7581	 0.01172 	  54.7581	 0.01183 	  27.3791	 0.00064 	1425.0000	 0.00041 	2137.5000	 0.00026 	   0.7125	 0.05480 	  50.1187	 0.00000 	  50.1187	 0.00000 	  71.2500	 0.00424 	  71.2500	 0.00000 
	 713	  54.8350	 0.01171 	  54.8350	 0.01183 	  27.4175	 0.00063 	1427.0000	 0.00041 	2140.5000	 0.00026 	   0.7135	 0.03110 	  51.0505	 0.00000 	  51.0505	 0.00000 	  71.3500	 0.00385 	  71.3500	 0.00000 
	 714	  54.9118	 0.01171 	  54.9118	 0.01183 	  27.4559	 0.00062 	1429.0000	 0.00041 	2143.5000	 0.00026 	   0.7145	 0.04740 	  51.9996	 0.00000 	  51.9996	 0.00000 	  71.4500	 0.00357 	  71.4500	 0.00000 
	 715	  54.9887	 0.01171 	  54.9887	 0.01183 	  27.4943	 0.00062 	1431.0000	 0.00041 	2146.5000	 0.00026 	   0.7155	 0.03851 	  52.9663	 0.00000 	  52.9663	 0.00000 	  71.5500	 0.00366 	  71.5500	 0.00000 
	 716	  55.0655	 0.01171 	  55.0655	 0.01183 	  27.5328	 0.00061 	1433.0000	 0.00041 	2149.5000	 0.00026 	   0.7165	 0.03999 	  53.9511	 0.00000 	  53.9511	 0.00000 	  71.6500	 0.00422 	  71.6500	 0.00000 
	 717	  55.1424	 0.01171 	  55.1424	 0.01183 	  27.5712	 0.00061 	1435.0000	 0.00041 	2152.5000	 0.00025 	   0.7175	 0.03999 	  54.9541	 0.00000 	  54.9541	 0.00000 	  71.7500	 0.00330 	  71.7500	 0.00000 
	 718	  55.2192	 0.01171 	  55.2192	 0.01182 	  27.6096	 0.00060 	1437.0000	 0.00041 	2155.5000	 0.00025 	   0.7185	 0.03407 	  55.9758	 0.00000 	  55.9758	 0.00000 	  71.8500	 0.00379 	  71.8500	 0.00000 
	 719	  55.2961	 0.01171 	  55.2961	 0.01182 	  27.6480	 0.00059 	1439.0000	 0.00041 	2158.5000	 0.00025 	   0.7195	 0.03110 	  57.0164	 0.00000 	  57.0164	 0.00000 	  71.9500	 0.00413 	  71.9500	 0.00000 
	 720	  55.3729	 0.01171 	  55.3729	 0.01182 	  27.6865	 0.00059 	1441.0000	 0.00041 	2161.5000	 0.00025 	   0.7205	 0.03703 	  58.0764	 0.00000 	  58.0764	 0.00000 	  72.0500	 0.00355 	  72.0500	 0.00000 
	 721	  55.4498	 0.01171 	  55.4498	 0.01182 	  27.7249	 0.00058 	1443.0000	 0.00041 	2164.5000	 0.00025 	   0.7215	 0.03999 	  59.1562	 0.00000 	  59.1562	 0.00000 	  72.1500	 0.00428 	  72.1500	 0.00000 
	 722	  55.5267	 0.01171 	  55.5267	 0.01182 	  27.7633	 0.00058 	1445.0000	 0.00041 	2167.5000	 0.00025 	   0.7225	 0.04740 	  60.2560	 0.00000 	  60.2560	 0.00000 	  72.2500	 0.00370 	  72.2500	 0.00000 
	 723	  55.6035	 0.01170 	  55.6035	 0.01182 	  27.8018	 0.00057 	1447.0000	 0.00041 	2170.5000	 0.00025 	   0.7235	 0.03110 	  61.3762	 0.00000 	  61.3762	 0.00000 	  72.3500	 0.00388 	  72.3500	 0.00000 
	 724	  55.6804	 0.01170 	  55.6804	 0.01182 	  27.8402	 0.00057 	1449.0000	 0.00041 	2173.5000	 0.00025 	   0.7245	 0.03999 	  62.5173	 0.00000 	  62.5173	 0.00000 	  72.4500	 0.00435 	  72.4500	 0.00000 
	 725	  55.7572	 0.01170 	  55.7572	 0.01182 	  27.8786	 0.00056 	1451.0000	 0.00041 	2176.5000	 0.00025 	   0.7255	 0.03407 	  63.6796	 0.00000 	  63.6796	 0.00000 	  72.5500	 0.00398 	  72.5500	 0.00000 
	 726	  55.8341	 0.01170 	  55.8341	 0.01182 	  27.9170	 0.00056 	1453.0000	 0.00041 	2179.5000	 0.00025 	   0.7265	 0.04591 	  64.8634	 0.00000 	  64.8634	 0.00000 	  72.6500	 0.00344 	  72.6500	 0.00000 
	 727	  55.9109	 0.01170 	  55.9109	 0.01182 	  27.9555	 0.00055 	1455.0000	 0.00041 	2182.5000	 0.00025 	   0.7275	 0.02666 	  66.0693	 0.00000 	  66.0693	 0.00000 	  72.7500	 0.00344 	  72.7500	 0.00000 
	 728	  55.9878	 0.01170 	  55.9878	 0.01182 	  27.9939	 0.00054 	1457.0000	 0.00041 	2185.5000	 0.00025 	   0.7285	 0.02814 	  67.2977	 0.00000 	  67.2977	 0.00000 	  72.8500	 0.00345 	  72.8500	 0.00000 
	 729	  56.0646	 0.01170 	  56.0646	 0.01182 	  28.0323	 0.00054 	1459.0000	 0.00041 	2188.5000	 0.00025 	   0.7295	 0.03110 	  68.5488	 0.00000 	  68.5488	 0.00000 	  72.9500	 0.00415 	  72.9500	 0.00000 
	 730	  56.1415	 0.01170 	  56.1415	 0.01182 	  28.0707	 0.00053 	1461.0000	 0.00041 	2191.5000	 0.00025 	   0.7305	 0.03407 	  69.8232	 0.00000 	  69.8232	 0.00000 	  73.0500	 0.00390 	  73.0500	 0.00000 
	 731	  56.2183	 0.01170 	  56.2183	 0.01182 	  28.1092	 0.00053 	1463.0000	 0.00041 	2194.5000	 0.00025 	   0.7315	 0.03703 	  71.1214	 0.00000 	  71.1214	 0.00000 	  73.1500	 0.00384 	  73.1500	 0.00000 
	 732	  56.2952	 0.01170 	  56.2952	 0.01182 	  28.1476	 0.00052 	1465.0000	 0.00041 	2197.5000	 0.00025 	   0.7325	 0.02814 	  72.4436	 0.00000 	  72.4436	 0.00000 	  73.2500	 0.00376 	  73.2500	 0.00000 
	 733	  56.3720	 0.01169 	  56.3720	 0.01181 	  28.1860	 0.00052 	1467.0000	 0.00041 	2200.5000	 0.00025 	   0.7335	 0.03555 	  73.7904	 0.00000 	  73.7904	 0.00000 	  73.3500	 0.00341 	  73.3500	 0.00000 
	 734	  56.4489	 0.01169 	  56.4489	 0.01181 	  28.2244	 0.00051 	1469.0000	 0.00041 	2203.5000	 0.00025 	   0.7345	 0.03258 	  75.1623	 0.00000 	  75.1623	 0.00000 	  73.4500	 0.00376 	  73.4500	 0.00000 
	 735	  56.5258	 0.01169 	  56.5258	 0.01181 	  28.2629	 0.00051 	1471.0000	 0.00041 	2206.5000	 0.00025 	   0.7355	 0.03555 	  76.5597	 0.00000 	  76.5597	 0.00000 	  73.5500	 0.00400 	  73.5500	 0.00000 
	 736	  56.6026	 0.01169 	  56.6026	 0.01181 	  28.3013	 0.00051 	1473.0000	 0.00041 	2209.5000	 0.00025 	   0.7365	 0.02666 	  77.9830	 0.00000 	  77.9830	 0.00000 	  73.6500	 0.00427 	  73.6500	 0.00000 
	 737	  56.6795	 0.01169 	  56.6795	 0.01181 	  28.3397	 0.00050 	1475.0000	 0.00041 	2212.5000	 0.00025 	   0.7375	 0.02222 	  79.4328	 0.00000 	  79.4328	 0.00000 	  73.7500	 0.00418 	  73.7500	 0.00000 
	 738	  56.7563	 0.01169 	  56.7563	 0.01181 	  28.3782	 0.00050 	1477.0000	 0.00041 	2215.5000	 0.00025 	   0.7385	 0.04147 	  80.9096	 0.00000 	  80.9096	 0.00000 	  73.8500	 0.00363 	  73.8500	 0.00000 
	 739	  56.8332	 0.01169 	  56.8332	 0.01181 	  28.4166	 0.00049 	1479.0000	 0.00041 	2218.5000	 0.00025 	   0.7395	 0.04443 	  82.4138	 0.00000 	  82.4138	 0.00000 	  73.9500	 0.00395 	  73.9500	 0.00000 
	 740	  56.9100	 0.01169 	  56.9100	 0.01181 	  28.4550	 0.00049 	1481.0000	 0.00041 	2221.5000	 0.00025 	   0.7405	 0.03407 	  83.9460	 0.00000 	  83.9460	 0.00000 	  74.0500	 0.00350 	  74.0500	 0.00000 
	 741	  56.9869	 0.01169 	  56.9869	 0.01181 	  28.4934	 0.00048 	1483.0000	 0.00040 	2224.5000	 0.00025 	   0.7415	 0.03555 	  85.5067	 0.00000 	  85.5067	 0.00000 	  74.1500	 0.00391 	  74.1500	 0.00000 
	 742	  57.0637	 0.01169 	  57.0637	 0.01181 	  28.5319	 0.00048 	1485.0000	 0.00040 	2227.5000	 0.00025 	   0.7425	 0.03407 	  87.0964	 0.00000 	  87.0964	 0.00000 	  74.2500	 0.00366 	  74.2500	 0.00000 
	 743	  57.1406	 0.01169 	  57.1406	 0.01181 	  28.5703	 0.00047 	1487.0000	 0.00040 	2230.5000	 0.00024 	   0.7435	 0.03999 	  88.7156	 0.00000 	  88.7156	 0.00000 	  74.3500	 0.00418 	  74.3500	 0.00000 
	 744	  57.2174	 0.01168 	  57.2174	 0.01181 	  28.6087	 0.00047 	1489.0000	 0.00040 	2233.5000	 0.00024 	   0.7445	 0.03110 	  90.3649	 0.00000 	  90.3649	 0.00000 	  74.4500	 0.00407 	  74.4500	 0.00000 
	 745	  57.2943	 0.01168 	  57.2943	 0.01181 	  28.6471	 0.00046 	1491.0000	 0.00040 	2236.5000	 0.00024 	   0.7455	 0.03407 	  92.0450	 0.00000 	  92.0450	 0.00000 	  74.5500	 0.00357 	  74.5500	 0.00000 
	 746	  57.3711	 0.01168 	  57.3711	 0.01181 	  28.6856	 0.00046 	1493.0000	 0.00040 	2239.5000	 0.00024 	   0.7465	 0.03555 	  93.7562	 0.00000 	  93.7562	 0.00000 	  74.6500	 0.00376 	  74.6500	 0.00000 
	 747	  57.4480	 0.01168 	  57.4480	 0.01181 	  28.7240	 0.00046 	1495.0000	 0.00040 	2242.5000	 0.00024 	   0.7475	 0.03555 	  95.4993	 0.00000 	  95.4993	 0.00000 	  74.7500	 0.00381 	  74.7500	 0.00000 
	 748	  57.5248	 0.01168 	  57.5248	 0.01181 	  28.7624	 0.00045 	1497.0000	 0.00040 	2245.5000	 0.00024 	   0.7485	 0.03703 	  97.2747	 0.00000 	  97.2747	 0.00000 	  74.8500	 0.00363 	  74.8500	 0.00000 
	 749	  57.6017	 0.01168 	  57.6017	 0.01180 	  28.8008	 0.00045 	1499.0000	 0.00040 	2248.5000	 0.00024 	   0.7495	 0.03258 	  99.0832	 0.00000 	  99.0832	 0.00000 	  74.9500	 0.00317 	  74.9500	 0.00000 
	 750	  57.6786	 0.01168 	  57.6786	 0.01180 	  28.8393	 0.00044 	1501.0000	 0.00040 	2251.5000	 0.00024 	   0.7505	 0.03110 	 100.9253	 0.00000 	 100.9253	 0.00000 	  75.0500	 0.00342 	  75.0500	 0.00000 
	 751	  57.7554	 0.01168 	  57.7554	 0.01180 	  28.8777	 0.00044 	1503.0000	 0.00040 	2254.5000	 0.00024 	   0.7515	 0.01925 	 102.8016	 0.00000 	 102.8016	 0.00000 	  75.1500	 0.00382 	  75.1500	 0.00000 
	 752	  57.8323	 0.01168 	  57.8323	 0.01180 	  28.9161	 0.00044 	1505.0000	 0.00040 	2257.5000	 0.00024 	   0.7525	 0.02518 	 104.7129	 0.00000 	 104.7129	 0.00000 	  75.2500	 0.00363 	  75.2500	 0.00000 
	 753	  57.9091	 0.01168 	  57.9091	 0.01180 	  28.9546	 0.00043 	1507.0000	 0.00040 	2260.5000	 0.00024 	   0.7535	 0.03110 	 106.6596	 0.00000 	 106.6596	 0.00000 	  75.3500	 0.00315 	  75.3500	 0.00000 
	 754	  57.9860	 0.01168 	  57.9860	 0.01180 	  28.9930	 0.00043 	1509.0000	 0.00040 	2263.5000	 0.00024 	   0.7545	 0.03703 	 108.6426	 0.00000 	 108.6426	 0.00000 	  75.4500	 0.00332 	  75.4500	 0.00000 
	 755	  58.0628	 0.01167 	  58.0628	 0.01180 	  29.0314	 0.00042 	1511.0000	 0.00040 	2266.5000	 0.00024 	   0.7555	 0.03407 	 110.6624	 0.00000 	 110.6624	 0.00000 	  75.5500	 0.00390 	  75.5500	 0.00000 
	 756	  58.1397	 0.01167 	  58.1397	 0.01180 	  29.0698	 0.00042 	1513.0000	 0.00040 	2269.5000	 0.00024 	   0.7565	 0.02814 	 112.7197	 0.00000 	 112.7197	 0.00000 	  75.6500	 0.00307 	  75.6500	 0.00000 
	 757	  58.2165	 0.01167 	  58.2165	 0.01180 	  29.1083	 0.00042 	1515.0000	 0.00040 	2272.5000	 0.00024 	   0.7575	 0.03999 	 114.8154	 0.00000 	 114.8154	 0.00000 	  75.7500	 0.00379 	  75.7500	 0.00000 
	 758	  58.2934	 0.01167 	  58.2934	 0.01180 	  29.1467	 0.00041 	1517.0000	 0.00040 	2275.5000	 0.00024 	   0.7585	 0.03703 	 116.9499	 0.00000 	 116.9499	 0.00000 	  75.8500	 0.00345 	  75.8500	 0.00000 
	 759	  58.3702	 0.01167 	  58.3702	 0.01180 	  29.1851	 0.00041 	1519.0000	 0.00040 	2278.5000	 0.00024 	   0.7595	 0.01925 	 119.1242	 0.00000 	 119.1242	 0.00000 	  75.9500	 0.00353 	  75.9500	 0.00000 
	 760	  58.4471	 0.01167 	  58.4471	 0.01180 	  29.2235	 0.00041 	1521.0000	 0.00040 	2281.5000	 0.00024 	   0.7605	 0.02962 	 121.3389	 0.00000 	 121.3389	 0.00000 	  76.0500	 0.00379 	  76.0500	 0.00000 
	 761	  58.5239	 0.01167 	  58.5239	 0.01180 	  29.2620	 0.00040 	1523.0000	 0.00040 	2284.5000	 0.00024 	   0.7615	 0.02074 	 123.5947	 0.00000 	 123.5947	 0.00000 	  76.1500	 0.00299 	  76.1500	 0.00000 
	 762	  58.6008	 0.01167 	  58.6008	 0.01180 	  29.3004	 0.00040 	1525.0000	 0.00040 	2287.5000	 0.00024 	   0.7625	 0.03555 	 125.8925	 0.00000 	 125.8925	 0.00000 	  76.2500	 0.00401 	  76.2500	 0.00000 
	 763	  58.6776	 0.01167 	  58.6776	 0.01180 	  29.3388	 0.00040 	1527.0000	 0.00040 	2290.5000	 0.00024 	   0.7635	 0.03999 	 128.2331	 0.00000 	 128.2331	 0.00000 	  76.3500	 0.00400 	  76.3500	 0.00000 
	 764	  58.7545	 0.01167 	  58.7545	 0.01180 	  29.3773	 0.00039 	1529.0000	 0.00040 	2293.5000	 0.00024 	   0.7645	 0.03407 	 130.6171	 0.00000 	 130.6171	 0.00000 	  76.4500	 0.00381 	  76.4500	 0.00000 
	 765	  58.8314	 0.01167 	  58.8314	 0.01179 	  29.4157	 0.00039 	1531.0000	 0.00040 	2296.5000	 0.00024 	   0.7655	 0.02666 	 133.0454	 0.00000 	 133.0454	 0.00000 	  76.5500	 0.00379 	  76.5500	 0.00000 
	 766	  58.9082	 0.01166 	  58.9082	 0.01179 	  29.4541	 0.00038 	1533.0000	 0.00040 	2299.5000	 0.00024 	   0.7665	 0.03110 	 135.5189	 0.00000 	 135.5189	 0.00000 	  76.6500	 0.00366 	  76.6500	 0.00000 
	 767	  58.9851	 0.01166 	  58.9851	 0.01179 	  29.4925	 0.00038 	1535.0000	 0.00040 	2302.5000	 0.00024 	   0.7675	 0.03258 	 138.0384	 0.00000 	 138.0384	 0.00000 	  76.7500	 0.00298 	  76.7500	 0.00000 
	 768	  59.0619	 0.01166 	  59.0619	 0.01179 	  29.5310	 0.00038 	1537.0000	 0.00040 	2305.5000	 0.00024 	   0.7685	 0.02666 	 140.6048	 0.00000 	 140.6048	 0.00000 	  76.8500	 0.00301 	  76.8500	 0.00000 
	 769	  59.1388	 0.01166 	  59.1388	 0.01179 	  29.5694	 0.00037 	1539.0000	 0.00040 	2308.5000	 0.00024 	   0.7695	 0.02962 	 143.2188	 0.00000 	 143.2188	 0.00000 	  76.9500	 0.00406 	  76.9500	 0.00000 
	 770	  59.2156	 0.01166 	  59.2156	 0.01179 	  29.6078	 0.00037 	1541.0000	 0.00040 	2311.5000	 0.00024 	   0.7705	 0.05036 	 145.8814	 0.00000 	 145.8814	 0.00000 	  77.0500	 0.00338 	  77.0500	 0.00000 
	 771	  59.2925	 0.01166 	  59.2925	 0.01179 	  29.6462	 0.00037 	1543.0000	 0.00040 	2314.5000	 0.00024 	   0.7715	 0.03258 	 148.5936	 0.00000 	 148.5936	 0.00000 	  77.1500	 0.00338 	  77.1500	 0.00000 
	 772	  59.3693	 0.01166 	  59.3693	 0.01179 	  29.6847	 0.00037 	1545.0000	 0.00040 	2317.5000	 0.00024 	   0.7725	 0.03110 	 151.3561	 0.00000 	 151.3561	 0.00000 	  77.2500	 0.00335 	  77.2500	 0.00000 
	 773	  59.4462	 0.01166 	  59.4462	 0.01179 	  29.7231	 0.00036 	1547.0000	 0.00040 	2320.5000	 0.00024 	   0.7735	 0.02370 	 154.1700	 0.00000 	 154.1700	 0.00000 	  77.3500	 0.00317 	  77.3500	 0.00000 
	 774	  59.5230	 0.01166 	  59.5230	 0.01179 	  29.7615	 0.00036 	1549.0000	 0.00040 	2323.5000	 0.00023 	   0.7745	 0.02814 	 157.0363	 0.00000 	 157.0363	 0.00000 	  77.4500	 0.00323 	  77.4500	 0.00000 
	 775	  59.5999	 0.01166 	  59.5999	 0.01179 	  29.7999	 0.00036 	1551.0000	 0.00040 	2326.5000	 0.00023 	   0.7755	 0.03110 	 159.9558	 0.00000 	 159.9558	 0.00000 	  77.5500	 0.00314 	  77.5500	 0.00000 
	 776	  59.6767	 0.01166 	  59.6767	 0.01179 	  29.8384	 0.00035 	1553.0000	 0.00040 	2329.5000	 0.00023 	   0.7765	 0.02962 	 162.9296	 0.00000 	 162.9296	 0.00000 	  77.6500	 0.00307 	  77.6500	 0.00000 
	 777	  59.7536	 0.01165 	  59.7536	 0.01179 	  29.8768	 0.00035 	1555.0000	 0.00040 	2332.5000	 0.00023 	   0.7775	 0.03703 	 165.9587	 0.00000 	 165.9587	 0.00000 	  77.7500	 0.00320 	  77.7500	 0.00000 
	 778	  59.8305	 0.01165 	  59.8305	 0.01179 	  29.9152	 0.00035 	1557.0000	 0.00040 	2335.5000	 0.00023 	   0.7785	 0.02074 	 169.0441	 0.00000 	 169.0441	 0.00000 	  77.8500	 0.00372 	  77.8500	 0.00000 
	 779	  59.9073	 0.01165 	  59.9073	 0.01179 	  29.9537	 0.00034 	1559.0000	 0.00040 	2338.5000	 0.00023 	   0.7795	 0.03703 	 172.1869	 0.00000 	 172.1869	 0.00000 	  77.9500	 0.00364 	  77.9500	 0.00000 
	 780	  59.9842	 0.01165 	  59.9842	 0.01179 	  29.9921	 0.00034 	1561.0000	 0.00040 	2341.5000	 0.00023 	   0.7805	 0.02814 	 175.3881	 0.00000 	 175.3881	 0.00000 	  78.0500	 0.00342 	  78.0500	 0.00000 
	 781	  60.0610	 0.01165 	  60.0610	 0.01179 	  30.0305	 0.00034 	1563.0000	 0.00040 	2344.5000	 0.00023 	   0.7815	 0.03999 	 178.6488	 0.00000 	 178.6488	 0.00000 	  78.1500	 0.00345 	  78.1500	 0.00000 
	 782	  60.1379	 0.01165 	  60.1379	 0.01178 	  30.0689	 0.00034 	1565.0000	 0.00040 	2347.5000	 0.00023 	   0.7825	 0.01925 	 181.9701	 0.00000 	 181.9701	 0.00000 	  78.2500	 0.00324 	  78.2500	 0.00000 
	 783	  60.2147	 0.01165 	  60.2147	 0.01178 	  30.1074	 0.00033 	1567.0000	 0.00040 	2350.5000	 0.00023 	   0.7835	 0.03407 	 185.3532	 0.00000 	 185.3532	 0.00000 	  78.3500	 0.00342 	  78.3500	 0.00000 
	 784	  60.2916	 0.01165 	  60.2916	 0.01178 	  30.1458	 0.00033 	1569.0000	 0.00040 	2353.5000	 0.00023 	   0.7845	 0.03407 	 188.7991	 0.00000 	 188.7991	 0.00000 	  78.4500	 0.00323 	  78.4500	 0.00000 
	 785	  60.3684	 0.01165 	  60.3684	 0.01178 	  30.1842	 0.00033 	1571.0000	 0.00040 	2356.5000	 0.00023 	   0.7855	 0.03258 	 192.3092	 0.00000 	 192.3092	 0.00000 	  78.5500	 0.00268 	  78.5500	 0.00000 
	 786	  60.4453	 0.01165 	  60.4453	 0.01178 	  30.2226	 0.00032 	1573.0000	 0.00040 	2359.5000	 0.00023 	   0.7865	 0.03555 	 195.8845	 0.00000 	 195.8845	 0.00000 	  78.6500	 0.00339 	  78.6500	 0.00000 
	 787	  60.5221	 0.01165 	  60.5221	 0.01178 	  30.2611	 0.00032 	1575.0000	 0.00040 	2362.5000	 0.00023 	   0.7875	 0.03110 	 199.5262	 0.00000 	 199.5262	 0.00000 	  78.7500	 0.00353 	  78.7500	 0.00000 
	 788	  60.5990	 0.01165 	  60.5990	 0.01178 	  30.2995	 0.00032 	1577.0000	 0.00040 	2365.5000	 0.00023 	   0.7885	 0.02666 	 203.2357	 0.00000 	 203.2357	 0.00000 	  78.8500	 0.00327 	  78.8500	 0.00000 
	 789	  60.6758	 0.01164 	  60.6758	 0.01178 	  30.3379	 0.00032 	1579.0000	 0.00040 	2368.5000	 0.00023 	   0.7895	 0.04295 	 207.0141	 0.00000 	 207.0141	 0.00000 	  78.9500	 0.00336 	  78.9500	 0.00000 
	 790	  60.7527	 0.01164 	  60.7527	 0.01178 	  30.3763	 0.00031 	1581.0000	 0.00040 	2371.5000	 0.00023 	   0.7905	 0.02518 	 210.8628	 0.00000 	 210.8628	 0.00000 	  79.0500	 0.00333 	  79.0500	 0.00000 
	 791	  60.8295	 0.01164 	  60.8295	 0.01178 	  30.4148	 0.00031 	1583.0000	 0.00040 	2374.5000	 0.00023 	   0.7915	 0.04147 	 214.7830	 0.00000 	 214.7830	 0.00000 	  79.1500	 0.00329 	  79.1500	 0.00000 
	 792	  60.9064	 0.01164 	  60.9064	 0.01178 	  30.4532	 0.00031 	1585.0000	 0.00040 	2377.5000	 0.00023 	   0.7925	 0.03555 	 218.7762	 0.00000 	 218.7762	 0.00000 	  79.2500	 0.00338 	  79.2500	 0.00000 
	 793	  60.9833	 0.01164 	  60.9833	 0.01178 	  30.4916	 0.00031 	1587.0000	 0.00039 	2380.5000	 0.00023 	   0.7935	 0.02962 	 222.8435	 0.00000 	 222.8435	 0.00000 	  79.3500	 0.00351 	  79.3500	 0.00000 
	 794	  61.0601	 0.01164 	  61.0601	 0.01178 	  30.5301	 0.00030 	1589.0000	 0.00039 	2383.5000	 0.00023 	   0.7945	 0.03407 	 226.9865	 0.00000 	 226.9865	 0.00000 	  79.4500	 0.00298 	  79.4500	 0.00000 
	 795	  61.1370	 0.01164 	  61.1370	 0.01178 	  30.5685	 0.00030 	1591.0000	 0.00039 	2386.5000	 0.00023 	   0.7955	 0.03851 	 231.2065	 0.00000 	 231.2065	 0.00000 	  79.5500	 0.00357 	  79.5500	 0.00000 
	 796	  61.2138	 0.01164 	  61.2138	 0.01178 	  30.6069	 0.00030 	1593.0000	 0.00039 	2389.5000	 0.00023 	   0.7965	 0.03407 	 235.5049	 0.00000 	 235.5049	 0.00000 	  79.6500	 0.00348 	  79.6500	 0.00000 
	 797	  61.2907	 0.01164 	  61.2907	 0.01178 	  30.6453	 0.00030 	1595.0000	 0.00039 	2392.5000	 0.00023 	   0.7975	 0.03555 	 239.8833	 0.00000 	 239.8833	 0.00000 	  79.7500	 0.00327 	  79.7500	 0.00000 
	 798	  61.3675	 0.01164 	  61.3675	 0.01178 	  30.6838	 0.00029 	1597.0000	 0.00039 	2395.5000	 0.00023 	   0.7985	 0.01925 	 244.3431	 0.00000 	 244.3431	 0.00000 	  79.8500	 0.00350 	  79.8500	 0.00000 
	 799	  61.4444	 0.01164 	  61.4444	 0.01178 	  30.7222	 0.00029 	1599.0000	 0.00039 	2398.5000	 0.00023 	   0.7995	 0.03258 	 248.8857	 0.00000 	 248.8857	 0.00000 	  79.9500	 0.00327 	  79.9500	 0.00000 
	 800	  61.5212	 0.01164 	  61.5212	 0.01177 	  30.7606	 0.00029 	1601.0000	 0.00039 	2401.5000	 0.00023 	   0.8005	 0.02518 	 253.5129	 0.00000 	 253.5129	 0.00000 	  80.0500	 0.00275 	  80.0500	 0.00000 
	 801	  61.5981	 0.01164 	  61.5981	 0.01177 	  30.7990	 0.00029 	1603.0000	 0.00039 	2404.5000	 0.00023 	   0.8015	 0.02814 	 258.2260	 0.00000 	 258.2260	 0.00000 	  80.1500	 0.00357 	  80.1500	 0.00000 
	 802	  61.6749	 0.01163 	  61.6749	 0.01177 	  30.8375	 0.00028 	1605.0000	 0.00039 	2407.5000	 0.00022 	   0.8025	 0.03555 	 263.0268	 0.00000 	 263.0268	 0.00000 	  80.2500	 0.00353 	  80.2500	 0.00000 
	 803	  61.7518	 0.01163 	  61.7518	 0.01177 	  30.8759	 0.00028 	1607.0000	 0.00039 	2410.5000	 0.00022 	   0.8035	 0.04443 	 267.9168	 0.00000 	 267.9168	 0.00000 	  80.3500	 0.00344 	  80.3500	 0.00000 
	 804	  61.8286	 0.01163 	  61.8286	 0.01177 	  30.9143	 0.00028 	1609.0000	 0.00039 	2413.5000	 0.00022 	   0.8045	 0.01925 	 272.8978	 0.00000 	 272.8978	 0.00000 	  80.4500	 0.00314 	  80.4500	 0.00000 
	 805	  61.9055	 0.01163 	  61.9055	 0.01177 	  30.9527	 0.00028 	1611.0000	 0.00039 	2416.5000	 0.00022 	   0.8055	 0.03851 	 277.9713	 0.00000 	 277.9713	 0.00000 	  80.5500	 0.00324 	  80.5500	 0.00000 
	 806	  61.9823	 0.01163 	  61.9823	 0.01177 	  30.9912	 0.00028 	1613.0000	 0.00039 	2419.5000	 0.00022 	   0.8065	 0.02370 	 283.1392	 0.00000 	 283.1392	 0.00000 	  80.6500	 0.00323 	  80.6500	 0.00000 
	 807	  62.0592	 0.01163 	  62.0592	 0.01177 	  31.0296	 0.00027 	1615.0000	 0.00039 	2422.5000	 0.00022 	   0.8075	 0.02370 	 288.4032	 0.00000 	 288.4032	 0.00000 	  80.7500	 0.00327 	  80.7500	 0.00000 
	 808	  62.1361	 0.01163 	  62.1361	 0.01177 	  31.0680	 0.00027 	1617.0000	 0.00039 	2425.5000	 0.00022 	   0.8085	 0.01777 	 293.7650	 0.00000 	 293.7650	 0.00000 	  80.8500	 0.00318 	  80.8500	 0.00000 
	 809	  62.2129	 0.01163 	  62.2129	 0.01177 	  31.1065	 0.00027 	1619.0000	 0.00039 	2428.5000	 0.00022 	   0.8095	 0.02666 	 299.2265	 0.00000 	 299.2265	 0.00000 	  80.9500	 0.00360 	  80.9500	 0.00000 
	 810	  62.2898	 0.01163 	  62.2898	 0.01177 	  31.1449	 0.00027 	1621.0000	 0.00039 	2431.5000	 0.00022 	   0.8105	 0.04295 	 304.7895	 0.00000 	 304.7895	 0.00000 	  81.0500	 0.00361 	  81.0500	 0.00000 
	 811	  62.3666	 0.01163 	  62.3666	 0.01177 	  31.1833	 0.00027 	1623.0000	 0.00039 	2434.5000	 0.00022 	   0.8115	 0.03407 	 310.4560	 0.00000 	 310.4560	 0.00000 	  81.1500	 0.00292 	  81.1500	 0.00000 
	 812	  62.4435	 0.01163 	  62.4435	 0.01177 	  31.2217	 0.00026 	1625.0000	 0.00039 	2437.5000	 0.00022 	   0.8125	 0.02962 	 316.2278	 0.00000 	 316.2278	 0.00000 	  81.2500	 0.00289 	  81.2500	 0.00000 
	 813	  62.5203	 0.01163 	  62.5203	 0.01177 	  31.2602	 0.00026 	1627.0000	 0.00039 	2440.5000	 0.00022 	   0.8135	 0.01925 	 322.1069	 0.00000 	 322.1069	 0.00000 	  81.3500	 0.00327 	  81.3500	 0.00000 
	 814	  62.5972	 0.01162 	  62.5972	 0.01177 	  31.2986	 0.00026 	1629.0000	 0.00039 	2443.5000	 0.00022 	   0.8145	 0.02814 	 328.0953	 0.00000 	 328.0953	 0.00000 	  81.4500	 0.00348 	  81.4500	 0.00000 
	 815	  62.6740	 0.01162 	  62.6740	 0.01177 	  31.3370	 0.00026 	1631.0000	 0.00039 	2446.5000	 0.00022 	   0.8155	 0.01777 	 334.1950	 0.00000 	 334.1950	 0.00000 	  81.5500	 0.00355 	  81.5500	 0.00000 
	 816	  62.7509	 0.01162 	  62.7509	 0.01177 	  31.3754	 0.00025 	1633.0000	 0.00039 	2449.5000	 0.00022 	   0.8165	 0.02962 	 340.4082	 0.00000 	 340.4082	 0.00000 	  81.6500	 0.00304 	  81.6500	 0.00000 
	 817	  62.8277	 0.01162 	  62.8277	 0.01177 	  31.4139	 0.00025 	1635.0000	 0.00039 	2452.5000	 0.00022 	   0.8175	 0.02222 	 346.7369	 0.00000 	 346.7369	 0.00000 	  81.7500	 0.00305 	  81.7500	 0.00000 
	 818	  62.9046	 0.01162 	  62.9046	 0.01177 	  31.4523	 0.00025 	1637.0000	 0.00039 	2455.5000	 0.00022 	   0.8185	 0.02814 	 353.1832	 0.00000 	 353.1832	 0.00000 	  81.8500	 0.00336 	  81.8500	 0.00000 
	 819	  62.9814	 0.01162 	  62.9814	 0.01176 	  31.4907	 0.00025 	1639.0000	 0.00039 	2458.5000	 0.00022 	   0.8195	 0.02370 	 359.7493	 0.00000 	 359.7493	 0.00000 	  81.9500	 0.00321 	  81.9500	 0.00000 
	 820	  63.0583	 0.01162 	  63.0583	 0.01176 	  31.5291	 0.00025 	1641.0000	 0.00039 	2461.5000	 0.00022 	   0.8205	 0.02518 	 366.4376	 0.00000 	 366.4376	 0.00000 	  82.0500	 0.00311 	  82.0500	 0.00000 
	 821	  63.1352	 0.01162 	  63.1352	 0.01176 	  31.5676	 0.00025 	1643.0000	 0.00039 	2464.5000	 0.00022 	   0.8215	 0.02074 	 373.2502	 0.00000 	 373.2502	 0.00000 	  82.1500	 0.00310 	  82.1500	 0.00000 
	 822	  63.2120	 0.01162 	  63.2120	 0.01176 	  31.6060	 0.00024 	1645.0000	 0.00038 	2467.5000	 0.00022 	   0.8225	 0.02074 	 380.1894	 0.00000 	 380.1894	 0.00000 	  82.2500	 0.00311 	  82.2500	 0.00000 
	 823	  63.2889	 0.01162 	  63.2889	 0.01176 	  31.6444	 0.00024 	1647.0000	 0.00038 	2470.5000	 0.00022 	   0.8235	 0.02962 	 387.2576	 0.00000 	 387.2576	 0.00000 	  82.3500	 0.00292 	  82.3500	 0.00000 
	 824	  63.3657	 0.01162 	  63.3657	 0.01176 	  31.6829	 0.00024 	1649.0000	 0.00038 	2473.5000	 0.00022 	   0.8245	 0.04443 	 394.4573	 0.00000 	 394.4573	 0.00000 	  82.4500	 0.00324 	  82.4500	 0.00000 
	 825	  63.4426	 0.01162 	  63.4426	 0.01176 	  31.7213	 0.00024 	1651.0000	 0.00038 	2476.5000	 0.00022 	   0.8255	 0.02222 	 401.7908	 0.00000 	 401.7908	 0.00000 	  82.5500	 0.00295 	  82.5500	 0.00000 
	 826	  63.5194	 0.01162 	  63.5194	 0.01176 	  31.7597	 0.00024 	1653.0000	 0.00038 	2479.5000	 0.00022 	   0.8265	 0.03258 	 409.2607	 0.00000 	 409.2607	 0.00000 	  82.6500	 0.00298 	  82.6500	 0.00000 
	 827	  63.5963	 0.01162 	  63.5963	 0.01176 	  31.7981	 0.00023 	1655.0000	 0.00038 	2482.5000	 0.00022 	   0.8275	 0.03258 	 416.8694	 0.00000 	 416.8694	 0.00000 	  82.7500	 0.00298 	  82.7500	 0.00000 
	 828	  63.6731	 0.01161 	  63.6731	 0.01176 	  31.8366	 0.00023 	1657.0000	 0.00038 	2485.5000	 0.00022 	   0.8285	 0.02222 	 424.6196	 0.00000 	 424.6196	 0.00000 	  82.8500	 0.00317 	  82.8500	 0.00000 
	 829	  63.7500	 0.01161 	  63.7500	 0.01176 	  31.8750	 0.00023 	1659.0000	 0.00038 	2488.5000	 0.00022 	   0.8295	 0.02074 	 432.5138	 0.00000 	 432.5138	 0.00000 	  82.9500	 0.00296 	  82.9500	 0.00000 
	 830	  63.8268	 0.01161 	  63.8268	 0.01176 	  31.9134	 0.00023 	1661.0000	 0.00038 	2491.5000	 0.00022 	   0.8305	 0.03703 	 440.5549	 0.00000 	 440.5549	 0.00000 	  83.0500	 0.00310 	  83.0500	 0.00000 
	 831	  63.9037	 0.01161 	  63.9037	 0.01176 	  31.9518	 0.00023 	1663.0000	 0.00038 	2494.5000	 0.00022 	   0.8315	 0.02666 	 448.7454	 0.00000 	 448.7454	 0.00000 	  83.1500	 0.00327 	  83.1500	 0.00000 
	 832	  63.9805	 0.01161 	  63.9805	 0.01176 	  31.9903	 0.00023 	1665.0000	 0.00038 	2497.5000	 0.00022 	   0.8325	 0.02370 	 457.0882	 0.00000 	 457.0882	 0.00000 	  83.2500	 0.00314 	  83.2500	 0.00000 
	 833	  64.0574	 0.01161 	  64.0574	 0.01176 	  32.0287	 0.00022 	1667.0000	 0.00038 	2500.5000	 0.00022 	   0.8335	 0.03110 	 465.5861	 0.00000 	 465.5861	 0.00000 	  83.3500	 0.00264 	  83.3500	 0.00000 
	 834	  64.1342	 0.01161 	  64.1342	 0.01176 	  32.0671	 0.00022 	1669.0000	 0.00038 	2503.5000	 0.00022 	   0.8345	 0.02370 	 474.2420	 0.00000 	 474.2420	 0.00000 	  83.4500	 0.00270 	  83.4500	 0.00000 
	 835	  64.2111	 0.01161 	  64.2111	 0.01176 	  32.1056	 0.00022 	1671.0000	 0.00038 	2506.5000	 0.00022 	   0.8355	 0.04295 	 483.0588	 0.00000 	 483.0588	 0.00000 	  83.5500	 0.00284 	  83.5500	 0.00000 
	 836	  64.2880	 0.01161 	  64.2880	 0.01176 	  32.1440	 0.00022 	1673.0000	 0.00038 	2509.5000	 0.00022 	   0.8365	 0.02370 	 492.0395	 0.00000 	 492.0395	 0.00000 	  83.6500	 0.00307 	  83.6500	 0.00000 
	 837	  64.3648	 0.01161 	  64.3648	 0.01176 	  32.1824	 0.00022 	1675.0000	 0.00038 	2512.5000	 0.00022 	   0.8375	 0.03407 	 501.1872	 0.00000 	 501.1872	 0.00000 	  83.7500	 0.00286 	  83.7500	 0.00000 
	 838	  64.4417	 0.01161 	  64.4417	 0.01176 	  32.2208	 0.00022 	1677.0000	 0.00038 	2515.5000	 0.00022 	   0.8385	 0.02814 	 510.5050	 0.00000 	 510.5050	 0.00000 	  83.8500	 0.00255 	  83.8500	 0.00000 
	 839	  64.5185	 0.01161 	  64.5185	 0.01175 	  32.2593	 0.00021 	1679.0000	 0.00038 	2518.5000	 0.00022 	   0.8395	 0.03407 	 519.9960	 0.00000 	 519.9960	 0.00000 	  83.9500	 0.00277 	  83.9500	 0.00000 
	 840	  64.5954	 0.01161 	  64.5954	 0.01175 	  32.2977	 0.00021 	1681.0000	 0.00038 	2521.5000	 0.00022 	   0.8405	 0.02962 	 529.6634	 0.00000 	 529.6634	 0.00000 	  84.0500	 0.00295 	  84.0500	 0.00000 
	 841	  64.6722	 0.01160 	  64.6722	 0.01175 	  32.3361	 0.00021 	1683.0000	 0.00038 	2524.5000	 0.00022 	   0.8415	 0.02370 	 539.5106	 0.00000 	 539.5106	 0.00000 	  84.1500	 0.00302 	  84.1500	 0.00000 
	 842	  64.7491	 0.01160 	  64.7491	 0.01175 	  32.3745	 0.00021 	1685.0000	 0.00038 	2527.5000	 0.00022 	   0.8425	 0.03110 	 549.5409	 0.00000 	 549.5409	 0.00000 	  84.2500	 0.00264 	  84.2500	 0.00000 
	 843	  64.8259	 0.01160 	  64.8259	 0.01175 	  32.4130	 0.00021 	1687.0000	 0.00038 	2530.5000	 0.00022 	   0.8435	 0.02370 	 559.7576	 0.00000 	 559.7576	 0.00000 	  84.3500	 0.00284 	  84.3500	 0.00000 
	 844	  64.9028	 0.01160 	  64.9028	 0.01175 	  32.4514	 0.00021 	1689.0000	 0.00038 	2533.5000	 0.00022 	   0.8445	 0.03407 	 570.1643	 0.00000 	 570.1643	 0.00000 	  84.4500	 0.00280 	  84.4500	 0.00000 
	 845	  64.9796	 0.01160 	  64.9796	 0.01175 	  32.4898	 0.00020 	1691.0000	 0.00038 	2536.5000	 0.00022 	   0.8455	 0.03110 	 580.7644	 0.00000 	 580.7644	 0.00000 	  84.5500	 0.00302 	  84.5500	 0.00000 
	 846	  65.0565	 0.01160 	  65.0565	 0.01175 	  32.5282	 0.00020 	1693.0000	 0.00038 	2539.5000	 0.00022 	   0.8465	 0.02370 	 591.5616	 0.00000 	 591.5616	 0.00000 	  84.6500	 0.00281 	  84.6500	 0.00000 
	 847	  65.1333	 0.01160 	  65.1333	 0.01175 	  32.5667	 0.00020 	1695.0000	 0.00038 	2542.5000	 0.00022 	   0.8475	 0.02666 	 602.5596	 0.00000 	 602.5596	 0.00000 	  84.7500	 0.00296 	  84.7500	 0.00000 
	 848	  65.2102	 0.01160 	  65.2102	 0.01175 	  32.6051	 0.00020 	1697.0000	 0.00038 	2545.5000	 0.00022 	   0.8485	 0.03407 	 613.7620	 0.00000 	 613.7620	 0.00000 	  84.8500	 0.00259 	  84.8500	 0.00000 
	 849	  65.2870	 0.01160 	  65.2870	 0.01175 	  32.6435	 0.00020 	1699.0000	 0.00038 	2548.5000	 0.00022 	   0.8495	 0.03703 	 625.1727	 0.00000 	 625.1727	 0.00000 	  84.9500	 0.00286 	  84.9500	 0.00000 
	 850	  65.3639	 0.01160 	  65.3639	 0.01175 	  32.6820	 0.00020 	1701.0000	 0.00038 	2551.5000	 0.00022 	   0.8505	 0.02370 	 636.7955	 0.00000 	 636.7955	 0.00000 	  85.0500	 0.00268 	  85.0500	 0.00000 
	 851	  65.4408	 0.01160 	  65.4408	 0.01175 	  32.7204	 0.00020 	1703.0000	 0.00038 	2554.5000	 0.00022 	   0.8515	 0.02666 	 648.6344	 0.00000 	 648.6344	 0.00000 	  85.1500	 0.00281 	  85.1500	 0.00000 
	 852	  65.5176	 0.01160 	  65.5176	 0.01175 	  32.7588	 0.00019 	1705.0000	 0.00038 	2557.5000	 0.00021 	   0.8525	 0.03258 	 660.6934	 0.00000 	 660.6934	 0.00000 	  85.2500	 0.00259 	  85.2500	 0.00000 
	 853	  65.5945	 0.01160 	  65.5945	 0.01175 	  32.7972	 0.00019 	1707.0000	 0.00038 	2560.5000	 0.00021 	   0.8535	 0.03407 	 672.9767	 0.00000 	 672.9767	 0.00000 	  85.3500	 0.00302 	  85.3500	 0.00000 
	 854	  65.6713	 0.01160 	  65.6713	 0.01175 	  32.8357	 0.00019 	1709.0000	 0.00038 	2563.5000	 0.00021 	   0.8545	 0.03555 	 685.4882	 0.00000 	 685.4882	 0.00000 	  85.4500	 0.00261 	  85.4500	 0.00000 
	 855	  65.7482	 0.01159 	  65.7482	 0.01175 	  32.8741	 0.00019 	1711.0000	 0.00038 	2566.5000	 0.00021 	   0.8555	 0.02814 	 698.2324	 0.00000 	 698.2324	 0.00000 	  85.5500	 0.00235 	  85.5500	 0.00000 
	 856	  65.8250	 0.01159 	  65.8250	 0.01175 	  32.9125	 0.00019 	1713.0000	 0.00038 	2569.5000	 0.00021 	   0.8565	 0.02518 	 711.2135	 0.00000 	 711.2135	 0.00000 	  85.6500	 0.00298 	  85.6500	 0.00000 
	 857	  65.9019	 0.01159 	  65.9019	 0.01175 	  32.9509	 0.00019 	1715.0000	 0.00038 	2572.5000	 0.00021 	   0.8575	 0.03258 	 724.4360	 0.00000 	 724.4360	 0.00000 	  85.7500	 0.00305 	  85.7500	 0.00000 
	 858	  65.9787	 0.01159 	  65.9787	 0.01175 	  32.9894	 0.00019 	1717.0000	 0.00038 	2575.5000	 0.00021 	   0.8585	 0.02370 	 737.9042	 0.00000 	 737.9042	 0.00000 	  85.8500	 0.00264 	  85.8500	 0.00000 
	 859	  66.0556	 0.01159 	  66.0556	 0.01175 	  33.0278	 0.00019 	1719.0000	 0.00038 	2578.5000	 0.00021 	   0.8595	 0.02074 	 751.6229	 0.00000 	 751.6229	 0.00000 	  85.9500	 0.00296 	  85.9500	 0.00000 
	 860	  66.1324	 0.01159 	  66.1324	 0.01174 	  33.0662	 0.00018 	1721.0000	 0.00038 	2581.5000	 0.00021 	   0.8605	 0.01925 	 765.5966	 0.00000 	 765.5966	 0.00000 	  86.0500	 0.00305 	  86.0500	 0.00000 
	 861	  66.2093	 0.01159 	  66.2093	 0.01174 	  33.1046	 0.00018 	1723.0000	 0.00038 	2584.5000	 0.00021 	   0.8615	 0.03703 	 779.8301	 0.00000 	 779.8301	 0.00000 	  86.1500	 0.00275 	  86.1500	 0.00000 
	 862	  66.2861	 0.01159 	  66.2861	 0.01174 	  33.1431	 0.00018 	1725.0000	 0.00038 	2587.5000	 0.00021 	   0.8625	 0.03999 	 794.3282	 0.00000 	 794.3282	 0.00000 	  86.2500	 0.00261 	  86.2500	 0.00000 
	 863	  66.3630	 0.01159 	  66.3630	 0.01174 	  33.1815	 0.00018 	1727.0000	 0.00038 	2590.5000	 0.00021 	   0.8635	 0.02518 	 809.0959	 0.00000 	 809.0959	 0.00000 	  86.3500	 0.00255 	  86.3500	 0.00000 
	 864	  66.4399	 0.01159 	  66.4399	 0.01174 	  33.2199	 0.00018 	1729.0000	 0.00038 	2593.5000	 0.00021 	   0.8645	 0.02814 	 824.1381	 0.00000 	 824.1381	 0.00000 	  86.4500	 0.00256 	  86.4500	 0.00000 
	 865	  66.5167	 0.01159 	  66.5167	 0.01174 	  33.2584	 0.00018 	1731.0000	 0.00038 	2596.5000	 0.00021 	   0.8655	 0.03258 	 839.4600	 0.00000 	 839.4600	 0.00000 	  86.5500	 0.00258 	  86.5500	 0.00000 
	 866	  66.5936	 0.01159 	  66.5936	 0.01174 	  33.2968	 0.00018 	1733.0000	 0.00038 	2599.5000	 0.00021 	   0.8665	 0.01925 	 855.0667	 0.00000 	 855.0667	 0.00000 	  86.6500	 0.00268 	  86.6500	 0.00000 
	 867	  66.6704	 0.01159 	  66.6704	 0.01174 	  33.3352	 0.00017 	1735.0000	 0.00038 	2602.5000	 0.00021 	   0.8675	 0.02370 	 870.9636	 0.00000 	 870.9636	 0.00000 	  86.7500	 0.00261 	  86.7500	 0.00000 
	 868	  66.7473	 0.01159 	  66.7473	 0.01174 	  33.3736	 0.00017 	1737.0000	 0.00038 	2605.5000	 0.00021 	   0.8685	 0.03110 	 887.1560	 0.00000 	 887.1560	 0.00000 	  86.8500	 0.00290 	  86.8500	 0.00000 
	 869	  66.8241	 0.01159 	  66.8241	 0.01174 	  33.4121	 0.00017 	1739.0000	 0.00038 	2608.5000	 0.00021 	   0.8695	 0.03407 	 903.6495	 0.00000 	 903.6495	 0.00000 	  86.9500	 0.00262 	  86.9500	 0.00000 
	 870	  66.9010	 0.01158 	  66.9010	 0.01174 	  33.4505	 0.00017 	1741.0000	 0.00038 	2611.5000	 0.00021 	   0.8705	 0.03258 	 920.4496	 0.00000 	 920.4496	 0.00000 	  87.0500	 0.00268 	  87.0500	 0.00000 
	 871	  66.9778	 0.01158 	  66.9778	 0.01174 	  33.4889	 0.00017 	1743.0000	 0.00038 	2614.5000	 0.00021 	   0.8715	 0.02814 	 937.5620	 0.00000 	 937.5620	 0.00000 	  87.1500	 0.00299 	  87.1500	 0.00000 
	 872	  67.0547	 0.01158 	  67.0547	 0.01174 	  33.5273	 0.00017 	1745.0000	 0.00038 	2617.5000	 0.00021 	   0.8725	 0.02370 	 954.9926	 0.00000 	 954.9926	 0.00000 	  87.2500	 0.00243 	  87.2500	 0.00000 
	 873	  67.1315	 0.01158 	  67.1315	 0.01174 	  33.5658	 0.00017 	1747.0000	 0.00038 	2620.5000	 0.00021 	   0.8735	 0.02074 	 972.7472	 0.00000 	 972.7472	 0.00000 	  87.3500	 0.00256 	  87.3500	 0.00000 
	 874	  67.2084	 0.01158 	  67.2084	 0.01174 	  33.6042	 0.00017 	1749.0000	 0.00038 	2623.5000	 0.00021 	   0.8745	 0.02814 	 990.8319	 0.00000 	 990.8319	 0.00000 	  87.4500	 0.00281 	  87.4500	 0.00000 
	 875	  67.2852	 0.01158 	  67.2852	 0.01174 	  33.6426	 0.00017 	1751.0000	 0.00038 	2626.5000	 0.00021 	   0.8755	 0.01777 	1009.2529	 0.00000 	1009.2529	 0.00000 	  87.5500	 0.00261 	  87.5500	 0.00000 
	 876	  67.3621	 0.01158 	  67.3621	 0.01174 	  33.6810	 0.00016 	1753.0000	 0.00038 	2629.5000	 0.00021 	   0.8765	 0.02518 	1028.0163	 0.00000 	1028.0163	 0.00000 	  87.6500	 0.00238 	  87.6500	 0.00000 
	 877	  67.4389	 0.01158 	  67.4389	 0.01174 	  33.7195	 0.00016 	1755.0000	 0.00038 	2632.5000	 0.00021 	   0.8775	 0.02074 	1047.1285	 0.00000 	1047.1285	 0.00000 	  87.7500	 0.00259 	  87.7500	 0.00000 
	 878	  67.5158	 0.01158 	  67.5158	 0.01174 	  33.7579	 0.00016 	1757.0000	 0.00038 	2635.5000	 0.00021 	   0.8785	 0.02518 	1066.5961	 0.00000 	1066.5961	 0.00000 	  87.8500	 0.00277 	  87.8500	 0.00000 
	 879	  67.5927	 0.01158 	  67.5927	 0.01174 	  33.7963	 0.00016 	1759.0000	 0.00038 	2638.5000	 0.00021 	   0.8795	 0.02666 	1086.4256	 0.00000 	1086.4256	 0.00000 	  87.9500	 0.00234 	  87.9500	 0.00000 
	 880	  67.6695	 0.01158 	  67.6695	 0.01174 	  33.8348	 0.00016 	1761.0000	 0.00038 	2641.5000	 0.00021 	   0.8805	 0.03407 	1106.6238	 0.00000 	1106.6238	 0.00000 	  88.0500	 0.00235 	  88.0500	 0.00000 
	 881	  67.7464	 0.01158 	  67.7464	 0.01174 	  33.8732	 0.00016 	1763.0000	 0.00038 	2644.5000	 0.00021 	   0.8815	 0.01629 	1127.1975	 0.00000 	1127.1975	 0.00000 	  88.1500	 0.00261 	  88.1500	 0.00000 
	 882	  67.8232	 0.01158 	  67.8232	 0.01173 	  33.9116	 0.00016 	1765.0000	 0.00037 	2647.5000	 0.00021 	   0.8825	 0.02518 	1148.1536	 0.00000 	1148.1536	 0.00000 	  88.2500	 0.00247 	  88.2500	 0.00000 
	 883	  67.9001	 0.01158 	  67.9001	 0.01173 	  33.9500	 0.00016 	1767.0000	 0.00037 	2650.5000	 0.00021 	   0.8835	 0.02074 	1169.4994	 0.00000 	1169.4994	 0.00000 	  88.3500	 0.00209 	  88.3500	 0.00000 
	 884	  67.9769	 0.01158 	  67.9769	 0.01173 	  33.9885	 0.00016 	1769.0000	 0.00037 	2653.5000	 0.00021 	   0.8845	 0.02962 	1191.2420	 0.00000 	1191.2420	 0.00000 	  88.4500	 0.00213 	  88.4500	 0.00000 
	 885	  68.0538	 0.01157 	  68.0538	 0.01173 	  34.0269	 0.00015 	1771.0000	 0.00037 	2656.5000	 0.00021 	   0.8855	 0.02666 	1213.3889	 0.00000 	1213.3889	 0.00000 	  88.5500	 0.00250 	  88.5500	 0.00000 
	 886	  68.1306	 0.01157 	  68.1306	 0.01173 	  34.0653	 0.00015 	1773.0000	 0.00037 	2659.5000	 0.00021 	   0.8865	 0.01481 	1235.9474	 0.00000 	1235.9474	 0.00000 	  88.6500	 0.00252 	  88.6500	 0.00000 
	 887	  68.2075	 0.01157 	  68.2075	 0.01173 	  34.1037	 0.00015 	1775.0000	 0.00037 	2662.5000	 0.00021 	   0.8875	 0.03110 	1258.9254	 0.00000 	1258.9254	 0.00000 	  88.7500	 0.00271 	  88.7500	 0.00000 
	 888	  68.2843	 0.01157 	  68.2843	 0.01173 	  34.1422	 0.00015 	1777.0000	 0.00037 	2665.5000	 0.00021 	   0.8885	 0.02814 	1282.3306	 0.00000 	1282.3306	 0.00000 	  88.8500	 0.00238 	  88.8500	 0.00000 
	 889	  68.3612	 0.01157 	  68.3612	 0.01173 	  34.1806	 0.00015 	1779.0000	 0.00037 	2668.5000	 0.00021 	   0.8895	 0.02666 	1306.1709	 0.00000 	1306.1709	 0.00000 	  88.9500	 0.00258 	  88.9500	 0.00000 
	 890	  68.4380	 0.01157 	  68.4380	 0.01173 	  34.2190	 0.00015 	1781.0000	 0.00037 	2671.5000	 0.00021 	   0.8905	 0.02370 	1330.4544	 0.00000 	1330.4544	 0.00000 	  89.0500	 0.00247 	  89.0500	 0.00000 
	 891	  68.5149	 0.01157 	  68.5149	 0.01173 	  34.2574	 0.00015 	1783.0000	 0.00037 	2674.5000	 0.00021 	   0.8915	 0.01481 	1355.1894	 0.00000 	1355.1894	 0.00000 	  89.1500	 0.00249 	  89.1500	 0.00000 
	 892	  68.5918	 0.01157 	  68.5918	 0.01173 	  34.2959	 0.00015 	1785.0000	 0.00037 	2677.5000	 0.00021 	   0.8925	 0.03703 	1380.3843	 0.00000 	1380.3843	 0.00000 	  89.2500	 0.00295 	  89.2500	 0.00000 
	 893	  68.6686	 0.01157 	  68.6686	 0.01173 	  34.3343	 0.00015 	1787.0000	 0.00037 	2680.5000	 0.00021 	   0.8935	 0.02222 	1406.0475	 0.00000 	1406.0475	 0.00000 	  89.3500	 0.00277 	  89.3500	 0.00000 
	 894	  68.7455	 0.01157 	  68.7455	 0.01173 	  34.3727	 0.00015 	1789.0000	 0.00037 	2683.5000	 0.00021 	   0.8945	 0.01629 	1432.1879	 0.00000 	1432.1879	 0.00000 	  89.4500	 0.00235 	  89.4500	 0.00000 
	 895	  68.8223	 0.01157 	  68.8223	 0.01173 	  34.4112	 0.00014 	1791.0000	 0.00037 	2686.5000	 0.00021 	   0.8955	 0.03258 	1458.8143	 0.00000 	1458.8143	 0.00000 	  89.5500	 0.00261 	  89.5500	 0.00000 
	 896	  68.8992	 0.01157 	  68.8992	 0.01173 	  34.4496	 0.00014 	1793.0000	 0.00037 	2689.5000	 0.00021 	   0.8965	 0.02222 	1485.9356	 0.00000 	1485.9356	 0.00000 	  89.6500	 0.00268 	  89.6500	 0.00000 
	 897	  68.9760	 0.01157 	  68.9760	 0.01173 	  34.4880	 0.00014 	1795.0000	 0.00037 	2692.5000	 0.00021 	   0.8975	 0.02814 	1513.5612	 0.00000 	1513.5612	 0.00000 	  89.7500	 0.00280 	  89.7500	 0.00000 
	 898	  69.0529	 0.01157 	  69.0529	 0.01173 	  34.5264	 0.00014 	1797.0000	 0.00037 	2695.5000	 0.00020 	   0.8985	 0.02222 	1541.7005	 0.00000 	1541.7005	 0.00000 	  89.8500	 0.00213 	  89.8500	 0.00000 
	 899	  69.1297	 0.01157 	  69.1297	 0.01173 	  34.5649	 0.00014 	1799.0000	 0.00037 	2698.5000	 0.00020 	   0.8995	 0.02962 	1570.3628	 0.00000 	1570.3628	 0.00000 	  89.9500	 0.00222 	  89.9500	 0.00000 
	 900	  69.2066	 0.01156 	  69.2066	 0.01173 	  34.6033	 0.00014 	1801.0000	 0.00037 	2701.5000	 0.00020 	   0.9005	 0.02370 	1599.5580	 0.00000 	1599.5580	 0.00000 	  90.0500	 0.00233 	  90.0500	 0.00000 
	 901	  69.2834	 0.01156 	  69.2834	 0.01173 	  34.6417	 0.00014 	1803.0000	 0.00037 	2704.5000	 0.00020 	   0.9015	 0.03110 	1629.2960	 0.00000 	1629.2960	 0.00000 	  90.1500	 0.00258 	  90.1500	 0.00000 
	 902	  69.3603	 0.01156 	  69.3603	 0.01173 	  34.6801	 0.00014 	1805.0000	 0.00037 	2707.5000	 0.00020 	   0.9025	 0.02518 	1659.5869	 0.00000 	1659.5869	 0.00000 	  90.2500	 0.00249 	  90.2500	 0.00000 
	 903	  69.4371	 0.01156 	  69.4371	 0.01173 	  34.7186	 0.00014 	1807.0000	 0.00037 	2710.5000	 0.00020 	   0.9035	 0.02814 	1690.4409	 0.00000 	1690.4409	 0.00000 	  90.3500	 0.00230 	  90.3500	 0.00000 
	 904	  69.5140	 0.01156 	  69.5140	 0.01173 	  34.7570	 0.00014 	1809.0000	 0.00037 	2713.5000	 0.00020 	   0.9045	 0.02666 	1721.8686	 0.00000 	1721.8686	 0.00000 	  90.4500	 0.00225 	  90.4500	 0.00000 
	 905	  69.5908	 0.01156 	  69.5908	 0.01172 	  34.7954	 0.00014 	1811.0000	 0.00037 	2716.5000	 0.00020 	   0.9055	 0.01777 	1753.8805	 0.00000 	1753.8805	 0.00000 	  90.5500	 0.00253 	  90.5500	 0.00000 
	 906	  69.6677	 0.01156 	  69.6677	 0.01172 	  34.8338	 0.00013 	1813.0000	 0.00037 	2719.5000	 0.00020 	   0.9065	 0.02370 	1786.4876	 0.00000 	1786.4876	 0.00000 	  90.6500	 0.00222 	  90.6500	 0.00000 
	 907	  69.7446	 0.01156 	  69.7446	 0.01172 	  34.8723	 0.00013 	1815.0000	 0.00037 	2722.5000	 0.00020 	   0.9075	 0.02074 	1819.7009	 0.00000 	1819.7009	 0.00000 	  90.7500	 0.00267 	  90.7500	 0.00000 
	 908	  69.8214	 0.01156 	  69.8214	 0.01172 	  34.9107	 0.00013 	1817.0000	 0.00037 	2725.5000	 0.00020 	   0.9085	 0.02962 	1853.5316	 0.00000 	1853.5316	 0.00000 	  90.8500	 0.00267 	  90.8500	 0.00000 
	 909	  69.8983	 0.01156 	  69.8983	 0.01172 	  34.9491	 0.00013 	1819.0000	 0.00037 	2728.5000	 0.00020 	   0.9095	 0.02814 	1887.9913	 0.00000 	1887.9913	 0.00000 	  90.9500	 0.00227 	  90.9500	 0.00000 
	 910	  69.9751	 0.01156 	  69.9751	 0.01172 	  34.9876	 0.00013 	1821.0000	 0.00037 	2731.5000	 0.00020 	   0.9105	 0.02814 	1923.0917	 0.00000 	1923.0917	 0.00000 	  91.0500	 0.00267 	  91.0500	 0.00000 
	 911	  70.0520	 0.01156 	  70.0520	 0.01172 	  35.0260	 0.00013 	1823.0000	 0.00037 	2734.5000	 0.00020 	   0.9115	 0.03110 	1958.8447	 0.00000 	1958.8447	 0.00000 	  91.1500	 0.00243 	  91.1500	 0.00000 
	 912	  70.1288	 0.01156 	  70.1288	 0.01172 	  35.0644	 0.00013 	1825.0000	 0.00037 	2737.5000	 0.00020 	   0.9125	 0.02222 	1995.2623	 0.00000 	1995.2623	 0.00000 	  91.2500	 0.00274 	  91.2500	 0.00000 
	 913	  70.2057	 0.01156 	  70.2057	 0.01172 	  35.1028	 0.00013 	1827.0000	 0.00037 	2740.5000	 0.00020 	   0.9135	 0.02666 	2032.3570	 0.00000 	2032.3570	 0.00000 	  91.3500	 0.00206 	  91.3500	 0.00000 
	 914	  70.2825	 0.01156 	  70.2825	 0.01172 	  35.1413	 0.00013 	1829.0000	 0.00037 	2743.5000	 0.00020 	   0.9145	 0.02962 	2070.1413	 0.00000 	2070.1413	 0.00000 	  91.4500	 0.00225 	  91.4500	 0.00000 
	 915	  70.3594	 0.01156 	  70.3594	 0.01172 	  35.1797	 0.00013 	1831.0000	 0.00037 	2746.5000	 0.00020 	   0.9155	 0.02518 	2108.6281	 0.00000 	2108.6281	 0.00000 	  91.5500	 0.00275 	  91.5500	 0.00000 
	 916	  70.4362	 0.01156 	  70.4362	 0.01172 	  35.2181	 0.00013 	1833.0000	 0.00037 	2749.5000	 0.00020 	   0.9165	 0.02666 	2147.8305	 0.00000 	2147.8305	 0.00000 	  91.6500	 0.00201 	  91.6500	 0.00000 
	 917	  70.5131	 0.01155 	  70.5131	 0.01172 	  35.2565	 0.00013 	1835.0000	 0.00037 	2752.5000	 0.00020 	   0.9175	 0.03258 	2187.7616	 0.00000 	2187.7616	 0.00000 	  91.7500	 0.00212 	  91.7500	 0.00000 
	 918	  70.5899	 0.01155 	  70.5899	 0.01172 	  35.2950	 0.00012 	1837.0000	 0.00037 	2755.5000	 0.00020 	   0.9185	 0.03110 	2228.4351	 0.00000 	2228.4351	 0.00000 	  91.8500	 0.00287 	  91.8500	 0.00000 
	 919	  70.6668	 0.01155 	  70.6668	 0.01172 	  35.3334	 0.00012 	1839.0000	 0.00037 	2758.5000	 0.00020 	   0.9195	 0.01481 	2269.8649	 0.00000 	2269.8649	 0.00000 	  91.9500	 0.00268 	  91.9500	 0.00000 
	 920	  70.7436	 0.01155 	  70.7436	 0.01172 	  35.3718	 0.00012 	1841.0000	 0.00037 	2761.5000	 0.00020 	   0.9205	 0.02814 	2312.0648	 0.00000 	2312.0648	 0.00000 	  92.0500	 0.00209 	  92.0500	 0.00000 
	 921	  70.8205	 0.01155 	  70.8205	 0.01172 	  35.4103	 0.00012 	1843.0000	 0.00037 	2764.5000	 0.00020 	   0.9215	 0.01925 	2355.0493	 0.00000 	2355.0493	 0.00000 	  92.1500	 0.00222 	  92.1500	 0.00000 
	 922	  70.8974	 0.01155 	  70.8974	 0.01172 	  35.4487	 0.00012 	1845.0000	 0.00037 	2767.5000	 0.00020 	   0.9225	 0.01481 	2398.8329	 0.00000 	2398.8329	 0.00000 	  92.2500	 0.00284 	  92.2500	 0.00000 
	 923	  70.9742	 0.01155 	  70.9742	 0.01172 	  35.4871	 0.00012 	1847.0000	 0.00037 	2770.5000	 0.00020 	   0.9235	 0.02814 	2443.4306	 0.00000 	2443.4306	 0.00000 	  92.3500	 0.00256 	  92.3500	 0.00000 
	 924	  71.0511	 0.01155 	  71.0511	 0.01172 	  35.5255	 0.00012 	1849.0000	 0.00037 	2773.5000	 0.00020 	   0.9245	 0.02370 	2488.8573	 0.00000 	2488.8573	 0.00000 	  92.4500	 0.00295 	  92.4500	 0.00000 
	 925	  71.1279	 0.01155 	  71.1279	 0.01172 	  35.5640	 0.00012 	1851.0000	 0.00037 	2776.5000	 0.00020 	   0.9255	 0.02518 	2535.1286	 0.00000 	2535.1286	 0.00000 	  92.5500	 0.00188 	  92.5500	 0.00000 
	 926	  71.2048	 0.01155 	  71.2048	 0.01172 	  35.6024	 0.00012 	1853.0000	 0.00037 	2779.5000	 0.00020 	   0.9265	 0.03555 	2582.2602	 0.00000 	2582.2602	 0.00000 	  92.6500	 0.00221 	  92.6500	 0.00000 
	 927	  71.2816	 0.01155 	  71.2816	 0.01172 	  35.6408	 0.00012 	1855.0000	 0.00037 	2782.5000	 0.00020 	   0.9275	 0.01777 	2630.2680	 0.00000 	2630.2680	 0.00000 	  92.7500	 0.00219 	  92.7500	 0.00000 
	 928	  71.3585	 0.01155 	  71.3585	 0.01172 	  35.6792	 0.00012 	1857.0000	 0.00037 	2785.5000	 0.00020 	   0.9285	 0.03555 	2679.1683	 0.00000 	2679.1683	 0.00000 	  92.8500	 0.00235 	  92.8500	 0.00000 
	 929	  71.4353	 0.01155 	  71.4353	 0.01172 	  35.7177	 0.00012 	1859.0000	 0.00037 	2788.5000	 0.00020 	   0.9295	 0.02074 	2728.9778	 0.00000 	2728.9778	 0.00000 	  92.9500	 0.00264 	  92.9500	 0.00000 
	 930	  71.5122	 0.01155 	  71.5122	 0.01171 	  35.7561	 0.00012 	1861.0000	 0.00037 	2791.5000	 0.00020 	   0.9305	 0.01481 	2779.7133	 0.00000 	2779.7133	 0.00000 	  93.0500	 0.00280 	  93.0500	 0.00000 
	 931	  71.5890	 0.01155 	  71.5890	 0.01171 	  35.7945	 0.00011 	1863.0000	 0.00037 	2794.5000	 0.00020 	   0.9315	 0.01925 	2831.3920	 0.00000 	2831.3920	 0.00000 	  93.1500	 0.00231 	  93.1500	 0.00000 
	 932	  71.6659	 0.01155 	  71.6659	 0.01171 	  35.8329	 0.00011 	1865.0000	 0.00037 	2797.5000	 0.00020 	   0.9325	 0.02962 	2884.0315	 0.00000 	2884.0315	 0.00000 	  93.2500	 0.00244 	  93.2500	 0.00000 
	 933	  71.7427	 0.01154 	  71.7427	 0.01171 	  35.8714	 0.00011 	1867.0000	 0.00037 	2800.5000	 0.00020 	   0.9335	 0.02222 	2937.6497	 0.00000 	2937.6497	 0.00000 	  93.3500	 0.00231 	  93.3500	 0.00000 
	 934	  71.8196	 0.01154 	  71.8196	 0.01171 	  35.9098	 0.00011 	1869.0000	 0.00037 	2803.5000	 0.00020 	   0.9345	 0.01629 	2992.2646	 0.00000 	2992.2646	 0.00000 	  93.4500	 0.00253 	  93.4500	 0.00000 
	 935	  71.8965	 0.01154 	  71.8965	 0.01171 	  35.9482	 0.00011 	1871.0000	 0.00037 	2806.5000	 0.00020 	   0.9355	 0.02074 	3047.8950	 0.00000 	3047.8950	 0.00000 	  93.5500	 0.00194 	  93.5500	 0.00000 
	 936	  71.9733	 0.01154 	  71.9733	 0.01171 	  35.9867	 0.00011 	1873.0000	 0.00037 	2809.5000	 0.00020 	   0.9365	 0.01629 	3104.5596	 0.00000 	3104.5596	 0.00000 	  93.6500	 0.00209 	  93.6500	 0.00000 
	 937	  72.0502	 0.01154 	  72.0502	 0.01171 	  36.0251	 0.00011 	1875.0000	 0.00037 	2812.5000	 0.00020 	   0.9375	 0.02518 	3162.2777	 0.00000 	3162.2777	 0.00000 	  93.7500	 0.00218 	  93.7500	 0.00000 
	 938	  72.1270	 0.01154 	  72.1270	 0.01171 	  36.0635	 0.00011 	1877.0000	 0.00037 	2815.5000	 0.00020 	   0.9385	 0.02370 	3221.0688	 0.00000 	3221.0688	 0.00000 	  93.8500	 0.00182 	  93.8500	 0.00000 
	 939	  72.2039	 0.01154 	  72.2039	 0.01171 	  36.1019	 0.00011 	1879.0000	 0.00037 	2818.5000	 0.00020 	   0.9395	 0.02518 	3280.9529	 0.00000 	3280.9529	 0.00000 	  93.9500	 0.00252 	  93.9500	 0.00000 
	 940	  72.2807	 0.01154 	  72.2807	 0.01171 	  36.1404	 0.00011 	1881.0000	 0.00037 	2821.5000	 0.00020 	   0.9405	 0.03851 	3341.9504	 0.00000 	3341.9504	 0.00000 	  94.0500	 0.00250 	  94.0500	 0.00000 
	 941	  72.3576	 0.01154 	  72.3576	 0.01171 	  36.1788	 0.00011 	1883.0000	 0.00037 	2824.5000	 0.00020 	   0.9415	 0.02074 	3404.0819	 0.00000 	3404.0819	 0.00000 	  94.1500	 0.00197 	  94.1500	 0.00000 
	 942	  72.4344	 0.01154 	  72.4344	 0.01171 	  36.2172	 0.00011 	1885.0000	 0.00037 	2827.5000	 0.00020 	   0.9425	 0.01925 	3467.3685	 0.00000 	3467.3685	 0.00000 	  94.2500	 0.00240 	  94.2500	 0.00000 
	 943	  72.5113	 0.01154 	  72.5113	 0.01171 	  36.2556	 0.00011 	1887.0000	 0.00037 	2830.5000	 0.00020 	   0.9435	 0.02518 	3531.8317	 0.00000 	3531.8317	 0.00000 	  94.3500	 0.00250 	  94.3500	 0.00000 
	 944	  72.5881	 0.01154 	  72.5881	 0.01171 	  36.2941	 0.00011 	1889.0000	 0.00036 	2833.5000	 0.00020 	   0.9445	 0.01629 	3597.4934	 0.00000 	3597.4934	 0.00000 	  94.4500	 0.00240 	  94.4500	 0.00000 
	 945	  72.6650	 0.01154 	  72.6650	 0.01171 	  36.3325	 0.00011 	1891.0000	 0.00036 	2836.5000	 0.00020 	   0.9455	 0.01925 	3664.3757	 0.00000 	3664.3757	 0.00000 	  94.5500	 0.00231 	  94.5500	 0.00000 
	 946	  72.7418	 0.01154 	  72.7418	 0.01171 	  36.3709	 0.00010 	1893.0000	 0.00036 	2839.5000	 0.00020 	   0.9465	 0.01777 	3732.5016	 0.00000 	3732.5016	 0.00000 	  94.6500	 0.00249 	  94.6500	 0.00000 
	 947	  72.8187	 0.01154 	  72.8187	 0.01171 	  36.4093	 0.00010 	1895.0000	 0.00036 	2842.5000	 0.00020 	   0.9475	 0.02518 	3801.8940	 0.00000 	3801.8940	 0.00000 	  94.7500	 0.00290 	  94.7500	 0.00000 
	 948	  72.8955	 0.01154 	  72.8955	 0.01171 	  36.4478	 0.00010 	1897.0000	 0.00036 	2845.5000	 0.00019 	   0.9485	 0.02222 	3872.5764	 0.00000 	3872.5764	 0.00000 	  94.8500	 0.00222 	  94.8500	 0.00000 
	 949	  72.9724	 0.01154 	  72.9724	 0.01171 	  36.4862	 0.00010 	1899.0000	 0.00036 	2848.5000	 0.00019 	   0.9495	 0.02222 	3944.5730	 0.00000 	3944.5730	 0.00000 	  94.9500	 0.00302 	  94.9500	 0.00000 
	 950	  73.0493	 0.01154 	  73.0493	 0.01171 	  36.5246	 0.00010 	1901.0000	 0.00036 	2851.5000	 0.00019 	   0.9505	 0.01481 	4017.9081	 0.00000 	4017.9081	 0.00000 	  95.0500	 0.00261 	  95.0500	 0.00000 
	 951	  73.1261	 0.01153 	  73.1261	 0.01171 	  36.5631	 0.00010 	1903.0000	 0.00036 	2854.5000	 0.00019 	   0.9515	 0.01629 	4092.6066	 0.00000 	4092.6066	 0.00000 	  95.1500	 0.00197 	  95.1500	 0.00000 
	 952	  73.2030	 0.01153 	  73.2030	 0.01171 	  36.6015	 0.00010 	1905.0000	 0.00036 	2857.5000	 0.00019 	   0.9525	 0.02074 	4168.6938	 0.00000 	4168.6938	 0.00000 	  95.2500	 0.00235 	  95.2500	 0.00000 
	 953	  73.2798	 0.01153 	  73.2798	 0.01171 	  36.6399	 0.00010 	1907.0000	 0.00036 	2860.5000	 0.00019 	   0.9535	 0.02222 	4246.1956	 0.00000 	4246.1956	 0.00000 	  95.3500	 0.00222 	  95.3500	 0.00000 
	 954	  73.3567	 0.01153 	  73.3567	 0.01171 	  36.6783	 0.00010 	1909.0000	 0.00036 	2863.5000	 0.00019 	   0.9545	 0.01481 	4325.1383	 0.00000 	4325.1383	 0.00000 	  95.4500	 0.00204 	  95.4500	 0.00000 
	 955	  73.4335	 0.01153 	  73.4335	 0.01171 	  36.7168	 0.00010 	1911.0000	 0.00036 	2866.5000	 0.00019 	   0.9555	 0.02074 	4405.5486	 0.00000 	4405.5486	 0.00000 	  95.5500	 0.00210 	  95.5500	 0.00000 
	 956	  73.5104	 0.01153 	  73.5104	 0.01170 	  36.7552	 0.00010 	1913.0000	 0.00036 	2869.5000	 0.00019 	   0.9565	 0.02074 	4487.4539	 0.00000 	4487.4539	 0.00000 	  95.6500	 0.00218 	  95.6500	 0.00000 
	 957	  73.5872	 0.01153 	  73.5872	 0.01170 	  36.7936	 0.00010 	1915.0000	 0.00036 	2872.5000	 0.00019 	   0.9575	 0.03407 	4570.8819	 0.00000 	4570.8819	 0.00000 	  95.7500	 0.00169 	  95.7500	 0.00000 
	 958	  73.6641	 0.01153 	  73.6641	 0.01170 	  36.8320	 0.00010 	1917.0000	 0.00036 	2875.5000	 0.00019 	   0.9585	 0.02074 	4655.8609	 0.00000 	4655.8609	 0.00000 	  95.8500	 0.00264 	  95.8500	 0.00000 
	 959	  73.7409	 0.01153 	  73.7409	 0.01170 	  36.8705	 0.00010 	1919.0000	 0.00036 	2878.5000	 0.00019 	   0.9595	 0.01925 	4742.4199	 0.00000 	4742.4199	 0.00000 	  95.9500	 0.00216 	  95.9500	 0.00000 
	 960	  73.8178	 0.01153 	  73.8178	 0.01170 	  36.9089	 0.00010 	1921.0000	 0.00036 	2881.5000	 0.00019 	   0.9605	 0.02074 	4830.5880	 0.00000 	4830.5880	 0.00000 	  96.0500	 0.00204 	  96.0500	 0.00000 
	 961	  73.8946	 0.01153 	  73.8946	 0.01170 	  36.9473	 0.00010 	1923.0000	 0.00036 	2884.5000	 0.00019 	   0.9615	 0.01925 	4920.3954	 0.00000 	4920.3954	 0.00000 	  96.1500	 0.00231 	  96.1500	 0.00000 
	 962	  73.9715	 0.01153 	  73.9715	 0.01170 	  36.9857	 0.00010 	1925.0000	 0.00036 	2887.5000	 0.00019 	   0.9625	 0.01185 	5011.8723	 0.00000 	5011.8723	 0.00000 	  96.2500	 0.00207 	  96.2500	 0.00000 
	 963	  74.0483	 0.01153 	  74.0483	 0.01170 	  37.0242	 0.00009 	1927.0000	 0.00036 	2890.5000	 0.00019 	   0.9635	 0.02370 	5105.0500	 0.00000 	5105.0500	 0.00000 	  96.3500	 0.00161 	  96.3500	 0.00000 
	 964	  74.1252	 0.01153 	  74.1252	 0.01170 	  37.0626	 0.00009 	1929.0000	 0.00036 	2893.5000	 0.00019 	   0.9645	 0.01185 	5199.9600	 0.00000 	5199.9600	 0.00000 	  96.4500	 0.00252 	  96.4500	 0.00000 
	 965	  74.2021	 0.01153 	  74.2021	 0.01170 	  37.1010	 0.00009 	1931.0000	 0.00036 	2896.5000	 0.00019 	   0.9655	 0.02962 	5296.6344	 0.00000 	5296.6344	 0.00000 	  96.5500	 0.00172 	  96.5500	 0.00000 
	 966	  74.2789	 0.01153 	  74.2789	 0.01170 	  37.1395	 0.00009 	1933.0000	 0.00036 	2899.5000	 0.00019 	   0.9665	 0.02370 	5395.1062	 0.00000 	5395.1062	 0.00000 	  96.6500	 0.00253 	  96.6500	 0.00000 
	 967	  74.3558	 0.01153 	  74.3558	 0.01170 	  37.1779	 0.00009 	1935.0000	 0.00036 	2902.5000	 0.00019 	   0.9675	 0.01481 	5495.4087	 0.00000 	5495.4087	 0.00000 	  96.7500	 0.00244 	  96.7500	 0.00000 
	 968	  74.4326	 0.01153 	  74.4326	 0.01170 	  37.2163	 0.00009 	1937.0000	 0.00036 	2905.5000	 0.00019 	   0.9685	 0.01481 	5597.5760	 0.00000 	5597.5760	 0.00000 	  96.8500	 0.00188 	  96.8500	 0.00000 
	 969	  74.5095	 0.01152 	  74.5095	 0.01170 	  37.2547	 0.00009 	1939.0000	 0.00036 	2908.5000	 0.00019 	   0.9695	 0.01925 	5701.6427	 0.00000 	5701.6427	 0.00000 	  96.9500	 0.00233 	  96.9500	 0.00000 
	 970	  74.5863	 0.01152 	  74.5863	 0.01170 	  37.2932	 0.00009 	1941.0000	 0.00036 	2911.5000	 0.00019 	   0.9705	 0.02814 	5807.6442	 0.00000 	5807.6442	 0.00000 	  97.0500	 0.00184 	  97.0500	 0.00000 
	 971	  74.6632	 0.01152 	  74.6632	 0.01170 	  37.3316	 0.00009 	1943.0000	 0.00036 	2914.5000	 0.00019 	   0.9715	 0.01481 	5915.6163	 0.00000 	5915.6163	 0.00000 	  97.1500	 0.00207 	  97.1500	 0.00000 
	 972	  74.7400	 0.01152 	  74.7400	 0.01170 	  37.3700	 0.00009 	1945.0000	 0.00036 	2917.5000	 0.00019 	   0.9725	 0.02222 	6025.5959	 0.00000 	6025.5959	 0.00000 	  97.2500	 0.00184 	  97.2500	 0.00000 
	 973	  74.8169	 0.01152 	  74.8169	 0.01170 	  37.4084	 0.00009 	1947.0000	 0.00036 	2920.5000	 0.00019 	   0.9735	 0.02370 	6137.6201	 0.00000 	6137.6201	 0.00000 	  97.3500	 0.00218 	  97.3500	 0.00000 
	 974	  74.8937	 0.01152 	  74.8937	 0.01170 	  37.4469	 0.00009 	1949.0000	 0.00036 	2923.5000	 0.00019 	   0.9745	 0.02518 	6251.7269	 0.00000 	6251.7269	 0.00000 	  97.4500	 0.00206 	  97.4500	 0.00000 
	 975	  74.9706	 0.01152 	  74.9706	 0.01170 	  37.4853	 0.00009 	1951.0000	 0.00036 	2926.5000	 0.00019 	   0.9755	 0.01777 	6367.9552	 0.00000 	6367.9552	 0.00000 	  97.5500	 0.00222 	  97.5500	 0.00000 
	 976	  75.0474	 0.01152 	  75.0474	 0.01170 	  37.5237	 0.00009 	1953.0000	 0.00036 	2929.5000	 0.00019 	   0.9765	 0.02222 	6486.3443	 0.00000 	6486.3443	 0.00000 	  97.6500	 0.00252 	  97.6500	 0.00000 
	 977	  75.1243	 0.01152 	  75.1243	 0.01170 	  37.5621	 0.00009 	1955.0000	 0.00036 	2932.5000	 0.00019 	   0.9775	 0.01629 	6606.9345	 0.00000 	6606.9345	 0.00000 	  97.7500	 0.00284 	  97.7500	 0.00000 
	 978	  75.2012	 0.01152 	  75.2012	 0.01170 	  37.6006	 0.00009 	1957.0000	 0.00036 	2935.5000	 0.00019 	   0.9785	 0.02666 	6729.7666	 0.00000 	6729.7666	 0.00000 	  97.8500	 0.00240 	  97.8500	 0.00000 
	 979	  75.2780	 0.01152 	  75.2780	 0.01170 	  37.6390	 0.00009 	1959.0000	 0.00036 	2938.5000	 0.00019 	   0.9795	 0.02074 	6854.8823	 0.00000 	6854.8823	 0.00000 	  97.9500	 0.00188 	  97.9500	 0.00000 
	 980	  75.3549	 0.01152 	  75.3549	 0.01170 	  37.6774	 0.00009 	1961.0000	 0.00036 	2941.5000	 0.00019 	   0.9805	 0.01777 	6982.3240	 0.00000 	6982.3240	 0.00000 	  98.0500	 0.00210 	  98.0500	 0.00000 
	 981	  75.4317	 0.01152 	  75.4317	 0.01170 	  37.7159	 0.00009 	1963.0000	 0.00036 	2944.5000	 0.00019 	   0.9815	 0.01481 	7112.1351	 0.00000 	7112.1351	 0.00000 	  98.1500	 0.00218 	  98.1500	 0.00000 
	 982	  75.5086	 0.01152 	  75.5086	 0.01170 	  37.7543	 0.00008 	1965.0000	 0.00036 	2947.5000	 0.00019 	   0.9825	 0.02074 	7244.3596	 0.00000 	7244.3596	 0.00000 	  98.2500	 0.00218 	  98.2500	 0.00000 
	 983	  75.5854	 0.01152 	  75.5854	 0.01170 	  37.7927	 0.00008 	1967.0000	 0.00036 	2950.5000	 0.00019 	   0.9835	 0.01777 	7379.0423	 0.00000 	7379.0423	 0.00000 	  98.3500	 0.00187 	  98.3500	 0.00000 
	 984	  75.6623	 0.01152 	  75.6623	 0.01169 	  37.8311	 0.00008 	1969.0000	 0.00036 	2953.5000	 0.00019 	   0.9845	 0.02222 	7516.2289	 0.00000 	7516.2289	 0.00000 	  98.4500	 0.00150 	  98.4500	 0.00000 
	 985	  75.7391	 0.01152 	  75.7391	 0.01169 	  37.8696	 0.00008 	1971.0000	 0.00036 	2956.5000	 0.00019 	   0.9855	 0.01629 	7655.9661	 0.00000 	7655.9661	 0.00000 	  98.5500	 0.00244 	  98.5500	 0.00000 
	 986	  75.8160	 0.01152 	  75.8160	 0.01169 	  37.9080	 0.00008 	1973.0000	 0.00036 	2959.5000	 0.00019 	   0.9865	 0.02074 	7798.3011	 0.00000 	7798.3011	 0.00000 	  98.6500	 0.00188 	  98.6500	 0.00000 
	 987	  75.8928	 0.01152 	  75.8928	 0.01169 	  37.9464	 0.00008 	1975.0000	 0.00035 	2962.5000	 0.00019 	   0.9875	 0.02962 	7943.2823	 0.00000 	7943.2823	 0.00000 	  98.7500	 0.00197 	  98.7500	 0.00000 
	 988	  75.9697	 0.01151 	  75.9697	 0.01169 	  37.9848	 0.00008 	1977.0000	 0.00035 	2965.5000	 0.00019 	   0.9885	 0.01629 	8090.9590	 0.00000 	8090.9590	 0.00000 	  98.8500	 0.00227 	  98.8500	 0.00000 
	 989	  76.0465	 0.01151 	  76.0465	 0.01169 	  38.0233	 0.00008 	1979.0000	 0.00035 	2968.5000	 0.00019 	   0.9895	 0.02222 	8241.3812	 0.00000 	8241.3812	 0.00000 	  98.9500	 0.00164 	  98.9500	 0.00000 
	 990	  76.1234	 0.01151 	  76.1234	 0.01169 	  38.0617	 0.00008 	1981.0000	 0.00035 	2971.5000	 0.00019 	   0.9905	 0.02074 	8394.5999	 0.00000 	8394.5999	 0.00000 	  99.0500	 0.00203 	  99.0500	 0.00000 
	 991	  76.2002	 0.01151 	  76.2002	 0.01169 	  38.1001	 0.00008 	1983.0000	 0.00035 	2974.5000	 0.00019 	   0.9915	 0.01629 	8550.6671	 0.00000 	8550.6671	 0.00000 	  99.1500	 0.00221 	  99.1500	 0.00000 
	 992	  76.2771	 0.01151 	  76.2771	 0.01169 	  38.1386	 0.00008 	1985.0000	 0.00035 	2977.5000	 0.00019 	   0.9925	 0.02074 	8709.6359	 0.00000 	8709.6359	 0.00000 	  99.2500	 0.00198 	  99.2500	 0.00000 
	 993	  76.3540	 0.01151 	  76.3540	 0.01169 	  38.1770	 0.00008 	1987.0000	 0.00035 	2980.5000	 0.00019 	   0.9935	 0.01629 	8871.5601	 0.00000 	8871.5601	 0.00000 	  99.3500	 0.00225 	  99.3500	 0.00000 
	 994	  76.4308	 0.01151 	  76.4308	 0.01169 	  38.2154	 0.00008 	1989.0000	 0.00035 	2983.5000	 0.00019 	   0.9945	 0.01777 	9036.4947	 0.00000 	9036.4947	 0.00000 	  99.4500	 0.00235 	  99.4500	 0.00000 
	 995	  76.5077	 0.01151 	  76.5077	 0.01169 	  38.2538	 0.00008 	1991.0000	 0.00035 	2986.5000	 0.00018 	   0.9955	 0.02370 	9204.4957	 0.00000 	9204.4957	 0.00000 	  99.5500	 0.00170 	  99.5500	 0.00000 
	 996	  76.5845	 0.01151 	  76.5845	 0.01169 	  38.2923	 0.00008 	1993.0000	 0.00035 	2989.5000	 0.00018 	   0.9965	 0.01925 	9375.6201	 0.00000 	9375.6201	 0.00000 	  99.6500	 0.00247 	  99.6500	 0.00000 
	 997	  76.6614	 0.01151 	  76.6614	 0.01169 	  38.3307	 0.00008 	1995.0000	 0.00035 	2992.5000	 0.00018 	   0.9975	 0.01481 	9549.9259	 0.00000 	9549.9259	 0.00000 	  99.7500	 0.00227 	  99.7500	 0.00000 
	 998	  76.7382	 0.01151 	  76.7382	 0.01169 	  38.3691	 0.00008 	1997.0000	 0.00035 	2995.5000	 0.00018 	   0.9985	 0.02370 	9727.4722	 0.00000 	9727.4722	 0.00000 	  99.8500	 0.00228 	  99.8500	 0.00000 
	 999	  76.8151	 0.01151 	  76.8151	 0.01169 	  38.4075	 0.00008 	1999.0000	 0.00035 	2998.5000	 0.00018 	   0.9995	 0.01629 	9908.3194	 0.00000 	9908.3194	 0.00000 	  99.9500	 0.00212 	  99.9500	 0.00000 
 Before			 0.00000		 0.00000		 0.00000		 0.00000		 0.00000		 0.00000		 0.00000		 0.00000		 0.00000		 0.00000
 After			 0.00000		 0.00000		 0.00000		 0.00000		 0.00000		 0.00000		 0.00000		 0.00000		 0.00000		 0.00000
	Generation time in years specified at runtime: 5.000000 
	Geometric mean of mutation rates per year (based on rates specified in input file): 2.812000e-006
	Geometric mean of ML estimates of relevant mutation rate scalars: 1.191242e+000


MARGINAL DISTRIBUTION VALUES IN DEMOGRAPHIC UNITS
	Calculations use mutation rates (in years) and generation time (in years) input at runtime
	  - note, curve height has not been adjusted with the scale change. Integration does not equal 1 
	Parameter	Meaning	Units 
	q1	Pop1 Ne	Individuals 
	q2	Pop2 Ne	Individuals 
	qa	Ancest.Pop Ne	Individuals 
	t	Years Div.	Years
	m1	Pop1 Migr.	Average # of migrations per 1000 generations per gene copy
	m2	Pop1 Migr.	Average # of migrations per 1000 generations per gene copy
========================================
 Summaries
	Value  	 q1  	 q2  	 qa  	 m1  	 m2  	 t   
	Minbin 	 813.9324	 813.9324	 406.9662	   0.0118	   0.0177	 211.8140
	Maxbin	1627050.9272	1627050.9272	813525.4636	  23.5938	  35.3907	423416.2116
	HiPt  	59417.0674	57789.2025	211215.4655	   0.0118	   0.0177	4024.4662
	HiSmth	59417.0674	57789.2025	211215.4655	   0.0118	   0.0177	2753.5822
	Mean  	752915.9936	756672.5110	239478.7162	  10.3107	  14.5434	29481.4829
	95Lo  	39882.6891	34999.0945	128194.3577	   0.2006	   0.2302	 635.4420
	95Hi  	1581470.7111	1583098.5760	413070.7081	  22.7676	  33.8327	177288.3287
	HPD90Lo	15464.7162 	8953.2567 	127380.4253 	  0.0118 	  0.0177 	211.8140?
	HPD90Hi	1451241.5224 	1451241.5224 	346328.2489 	 20.3598 	 29.4775 	67568.6701?

	Parameter	q1  	L	q2  	L	qa  	L	m1  	L	m2  	L	t   	L
	HiPt	59417.0674	 0.02190 	57789.2025	 0.02158 	211215.4655	 0.13448 	   0.0118	 0.00255 	   0.0177	 0.00254 	4024.4662	18.43522 

	   0	 813.9324	 0.00123 	 813.9324	 0.00531 	 406.9662	 0.00000 	   0.0118	 0.00255 	   0.0177	 0.00254 	 211.8140	17.62950 
	   1	2441.7973	 0.00290 	2441.7973	 0.00762 	1220.8986	 0.00000 	   0.0354	 0.00182 	   0.0531	 0.00159 	 635.4420	17.74059 
	   2	4069.6621	 0.00452 	4069.6621	 0.00957 	2034.8311	 0.00000 	   0.0590	 0.00145 	   0.0885	 0.00125 	1059.0701	17.77613 
	   3	5697.5270	 0.00611 	5697.5270	 0.01095 	2848.7635	 0.00000 	   0.0826	 0.00132 	   0.1239	 0.00107 	1482.6981	18.14789 
	   4	7325.3919	 0.00744 	7325.3919	 0.01192 	3662.6959	 0.00000 	   0.1062	 0.00132 	   0.1593	 0.00090 	1906.3261	18.00718 
	   5	8953.2567	 0.00860 	8953.2567	 0.01266 	4476.6284	 0.00000 	   0.1298	 0.00131 	   0.1947	 0.00080 	2329.9541	18.29896 
	   6	10581.1216	 0.00976 	10581.1216	 0.01328 	5290.5608	 0.00000 	   0.1534	 0.00130 	   0.2302	 0.00076 	2753.5822	18.32266 
	   7	12208.9864	 0.01084 	12208.9864	 0.01385 	6104.4932	 0.00000 	   0.1770	 0.00126 	   0.2656	 0.00073 	3177.2102	17.91239 
	   8	13836.8513	 0.01177 	13836.8513	 0.01440 	6918.4257	 0.00000 	   0.2006	 0.00119 	   0.3010	 0.00067 	3600.8382	18.17899 
	   9	15464.7162	 0.01260 	15464.7162	 0.01495 	7732.3581	 0.00000 	   0.2243	 0.00111 	   0.3364	 0.00063 	4024.4662	18.43522 
	  10	17092.5810	 0.01339 	17092.5810	 0.01551 	8546.2905	 0.00000 	   0.2479	 0.00104 	   0.3718	 0.00058 	4448.0943	17.98645 
	  11	18720.4459	 0.01418 	18720.4459	 0.01606 	9360.2229	 0.00000 	   0.2715	 0.00099 	   0.4072	 0.00054 	4871.7223	17.89758 
	  12	20348.3107	 0.01496 	20348.3107	 0.01658 	10174.1554	 0.00000 	   0.2951	 0.00096 	   0.4426	 0.00051 	5295.3503	17.93313 
	  13	21976.1756	 0.01571 	21976.1756	 0.01707 	10988.0878	 0.00000 	   0.3187	 0.00093 	   0.4780	 0.00050 	5718.9783	17.23109 
	  14	23604.0405	 0.01641 	23604.0405	 0.01751 	11802.0202	 0.00000 	   0.3423	 0.00089 	   0.5134	 0.00050 	6142.6064	17.03855 
	  15	25231.9053	 0.01707 	25231.9053	 0.01793 	12615.9527	 0.00000 	   0.3659	 0.00085 	   0.5488	 0.00050 	6566.2344	16.97190 
	  16	26859.7702	 0.01767 	26859.7702	 0.01831 	13429.8851	 0.00000 	   0.3895	 0.00082 	   0.5842	 0.00050 	6989.8624	16.16174 
	  17	28487.6350	 0.01821 	28487.6350	 0.01867 	14243.8175	 0.00000 	   0.4131	 0.00079 	   0.6196	 0.00049 	7413.4904	15.81664 
	  18	30115.4999	 0.01871 	30115.4999	 0.01901 	15057.7500	 0.00000 	   0.4367	 0.00076 	   0.6551	 0.00049 	7837.1185	15.69519 
	  19	31743.3648	 0.01916 	31743.3648	 0.01933 	15871.6824	 0.00000 	   0.4603	 0.00074 	   0.6905	 0.00049 	8260.7465	15.20347 
	  20	33371.2296	 0.01956 	33371.2296	 0.01963 	16685.6148	 0.00000 	   0.4839	 0.00073 	   0.7259	 0.00050 	8684.3745	14.55919 
	  21	34999.0945	 0.01993 	34999.0945	 0.01992 	17499.5472	 0.00000 	   0.5075	 0.00071 	   0.7613	 0.00051 	9108.0026	14.53549 
	  22	36626.9593	 0.02026 	36626.9593	 0.02018 	18313.4797	 0.00000 	   0.5311	 0.00070 	   0.7967	 0.00051 	9531.6306	13.67794 
	  23	38254.8242	 0.02055 	38254.8242	 0.02043 	19127.4121	 0.00000 	   0.5547	 0.00069 	   0.8321	 0.00051 	9955.2586	13.38468 
	  24	39882.6891	 0.02080 	39882.6891	 0.02065 	19941.3445	 0.00000 	   0.5783	 0.00068 	   0.8675	 0.00051 	10378.8866	13.29433 
	  25	41510.5539	 0.02102 	41510.5539	 0.02084 	20755.2770	 0.00000 	   0.6019	 0.00067 	   0.9029	 0.00052 	10802.5147	13.12104 
	  26	43138.4188	 0.02120 	43138.4188	 0.02100 	21569.2094	 0.00000 	   0.6255	 0.00066 	   0.9383	 0.00052 	11226.1427	12.97886 
	  27	44766.2836	 0.02136 	44766.2836	 0.02114 	22383.1418	 0.00000 	   0.6492	 0.00065 	   0.9737	 0.00051 	11649.7707	12.60562 
	  28	46394.1485	 0.02149 	46394.1485	 0.02126 	23197.0742	 0.00000 	   0.6728	 0.00065 	   1.0091	 0.00050 	12073.3987	12.31681 
	  29	48022.0134	 0.02160 	48022.0134	 0.02135 	24011.0067	 0.00000 	   0.6964	 0.00064 	   1.0445	 0.00050 	12497.0268	11.69475 
	  30	49649.8782	 0.02169 	49649.8782	 0.02143 	24824.9391	 0.00000 	   0.7200	 0.00063 	   1.0800	 0.00050 	12920.6548	11.56885 
	  31	51277.7431	 0.02176 	51277.7431	 0.02148 	25638.8715	 0.00000 	   0.7436	 0.00062 	   1.1154	 0.00049 	13344.2828	10.88903 
	  32	52905.6079	 0.02181 	52905.6079	 0.02153 	26452.8040	 0.00000 	   0.7672	 0.00062 	   1.1508	 0.00048 	13767.9108	10.53653 
	  33	54533.4728	 0.02185 	54533.4728	 0.02156 	27266.7364	 0.00000 	   0.7908	 0.00062 	   1.1862	 0.00048 	14191.5389	10.04777 
	  34	56161.3377	 0.02188 	56161.3377	 0.02157 	28080.6688	 0.00000 	   0.8144	 0.00062 	   1.2216	 0.00048 	14615.1669	 9.69823 
	  35	57789.2025	 0.02190 	57789.2025	 0.02158 	28894.6013	 0.00000 	   0.8380	 0.00062 	   1.2570	 0.00048 	15038.7949	 9.33980 
	  36	59417.0674	 0.02190 	59417.0674	 0.02158 	29708.5337	 0.00001 	   0.8616	 0.00062 	   1.2924	 0.00048 	15462.4229	 8.87326 
	  37	61044.9322	 0.02189 	61044.9322	 0.02156 	30522.4661	 0.00001 	   0.8852	 0.00062 	   1.3278	 0.00048 	15886.0510	 8.63776 
	  38	62672.7971	 0.02188 	62672.7971	 0.02154 	31336.3985	 0.00001 	   0.9088	 0.00062 	   1.3632	 0.00048 	16309.6790	 8.10901 
	  39	64300.6620	 0.02185 	64300.6620	 0.02151 	32150.3310	 0.00001 	   0.9324	 0.00062 	   1.3986	 0.00048 	16733.3070	 8.15196 
	  40	65928.5268	 0.02182 	65928.5268	 0.02147 	32964.2634	 0.00001 	   0.9560	 0.00062 	   1.4340	 0.00048 	17156.9350	 7.71059 
	  41	67556.3917	 0.02178 	67556.3917	 0.02143 	33778.1958	 0.00001 	   0.9796	 0.00062 	   1.4694	 0.00048 	17580.5631	 7.43659 
	  42	69184.2565	 0.02174 	69184.2565	 0.02138 	34592.1283	 0.00001 	   1.0032	 0.00063 	   1.5049	 0.00048 	18004.1911	 7.17740 
	  43	70812.1214	 0.02168 	70812.1214	 0.02132 	35406.0607	 0.00001 	   1.0268	 0.00062 	   1.5403	 0.00048 	18427.8191	 6.96116 
	  44	72439.9863	 0.02163 	72439.9863	 0.02126 	36219.9931	 0.00001 	   1.0504	 0.00062 	   1.5757	 0.00048 	18851.4471	 6.91969 
	  45	74067.8511	 0.02156 	74067.8511	 0.02119 	37033.9256	 0.00001 	   1.0741	 0.00061 	   1.6111	 0.00049 	19275.0752	 6.54941 
	  46	75695.7160	 0.02150 	75695.7160	 0.02112 	37847.8580	 0.00001 	   1.0977	 0.00061 	   1.6465	 0.00049 	19698.7032	 6.37020 
	  47	77323.5808	 0.02142 	77323.5808	 0.02105 	38661.7904	 0.00001 	   1.1213	 0.00060 	   1.6819	 0.00050 	20122.3312	 6.21469 
	  48	78951.4457	 0.02135 	78951.4457	 0.02097 	39475.7228	 0.00002 	   1.1449	 0.00060 	   1.7173	 0.00050 	20545.9592	 6.14655 
	  49	80579.3106	 0.02127 	80579.3106	 0.02089 	40289.6553	 0.00002 	   1.1685	 0.00060 	   1.7527	 0.00050 	20969.5873	 6.06065 
	  50	82207.1754	 0.02119 	82207.1754	 0.02080 	41103.5877	 0.00002 	   1.1921	 0.00060 	   1.7881	 0.00049 	21393.2153	 5.83849 
	  51	83835.0403	 0.02110 	83835.0403	 0.02071 	41917.5201	 0.00002 	   1.2157	 0.00060 	   1.8235	 0.00049 	21816.8433	 5.80590 
	  52	85462.9051	 0.02102 	85462.9051	 0.02062 	42731.4526	 0.00003 	   1.2393	 0.00059 	   1.8589	 0.00049 	22240.4713	 5.50968 
	  53	87090.7700	 0.02093 	87090.7700	 0.02053 	43545.3850	 0.00003 	   1.2629	 0.00059 	   1.8944	 0.00048 	22664.0994	 5.26382 
	  54	88718.6349	 0.02084 	88718.6349	 0.02044 	44359.3174	 0.00003 	   1.2865	 0.00059 	   1.9298	 0.00048 	23087.7274	 5.39119 
	  55	90346.4997	 0.02074 	90346.4997	 0.02034 	45173.2499	 0.00004 	   1.3101	 0.00059 	   1.9652	 0.00048 	23511.3554	 5.39119 
	  56	91974.3646	 0.02065 	91974.3646	 0.02025 	45987.1823	 0.00004 	   1.3337	 0.00059 	   2.0006	 0.00048 	23934.9834	 5.24160 
	  57	93602.2294	 0.02056 	93602.2294	 0.02015 	46801.1147	 0.00004 	   1.3573	 0.00059 	   2.0360	 0.00048 	24358.6115	 5.05054 
	  58	95230.0943	 0.02046 	95230.0943	 0.02005 	47615.0471	 0.00005 	   1.3809	 0.00059 	   2.0714	 0.00048 	24782.2395	 5.01500 
	  59	96857.9591	 0.02036 	96857.9591	 0.01996 	48428.9796	 0.00005 	   1.4045	 0.00059 	   2.1068	 0.00048 	25205.8675	 4.70100 
	  60	98485.8240	 0.02027 	98485.8240	 0.01986 	49242.9120	 0.00006 	   1.4281	 0.00060 	   2.1422	 0.00048 	25629.4955	 4.44329 
	  61	100113.6889	 0.02017 	100113.6889	 0.01976 	50056.8444	 0.00007 	   1.4517	 0.00060 	   2.1776	 0.00048 	26053.1236	 4.47588 
	  62	101741.5537	 0.02008 	101741.5537	 0.01966 	50870.7769	 0.00007 	   1.4754	 0.00060 	   2.2130	 0.00048 	26476.7516	 4.43441 
	  63	103369.4186	 0.01998 	103369.4186	 0.01957 	51684.7093	 0.00008 	   1.4990	 0.00060 	   2.2484	 0.00048 	26900.3796	 4.30407 
	  64	104997.2834	 0.01988 	104997.2834	 0.01947 	52498.6417	 0.00009 	   1.5226	 0.00060 	   2.2838	 0.00047 	27324.0077	 4.01674 
	  65	106625.1483	 0.01979 	106625.1483	 0.01937 	53312.5742	 0.00010 	   1.5462	 0.00060 	   2.3193	 0.00047 	27747.6357	 3.95749 
	  66	108253.0132	 0.01969 	108253.0132	 0.01928 	54126.5066	 0.00010 	   1.5698	 0.00060 	   2.3547	 0.00047 	28171.2637	 3.94268 
	  67	109880.8780	 0.01960 	109880.8780	 0.01918 	54940.4390	 0.00011 	   1.5934	 0.00060 	   2.3901	 0.00047 	28594.8917	 3.80198 
	  68	111508.7429	 0.01950 	111508.7429	 0.01909 	55754.3714	 0.00012 	   1.6170	 0.00060 	   2.4255	 0.00047 	29018.5198	 3.75458 
	  69	113136.6077	 0.01941 	113136.6077	 0.01900 	56568.3039	 0.00013 	   1.6406	 0.00060 	   2.4609	 0.00047 	29442.1478	 3.70422 
	  70	114764.4726	 0.01932 	114764.4726	 0.01890 	57382.2363	 0.00015 	   1.6642	 0.00060 	   2.4963	 0.00047 	29865.7758	 3.54427 
	  71	116392.3375	 0.01923 	116392.3375	 0.01881 	58196.1687	 0.00016 	   1.6878	 0.00061 	   2.5317	 0.00047 	30289.4038	 3.62128 
	  72	118020.2023	 0.01914 	118020.2023	 0.01872 	59010.1012	 0.00017 	   1.7114	 0.00061 	   2.5671	 0.00047 	30713.0319	 3.46429 
	  73	119648.0672	 0.01905 	119648.0672	 0.01863 	59824.0336	 0.00019 	   1.7350	 0.00061 	   2.6025	 0.00047 	31136.6599	 3.48354 
	  74	121275.9320	 0.01896 	121275.9320	 0.01855 	60637.9660	 0.00020 	   1.7586	 0.00061 	   2.6379	 0.00047 	31560.2879	 3.17695 
	  75	122903.7969	 0.01888 	122903.7969	 0.01846 	61451.8985	 0.00022 	   1.7822	 0.00061 	   2.6733	 0.00047 	31983.9159	 3.26582 
	  76	124531.6618	 0.01879 	124531.6618	 0.01838 	62265.8309	 0.00024 	   1.8058	 0.00061 	   2.7087	 0.00046 	32407.5440	 3.14733 
	  77	126159.5266	 0.01871 	126159.5266	 0.01829 	63079.7633	 0.00026 	   1.8294	 0.00061 	   2.7442	 0.00046 	32831.1720	 3.16362 
	  78	127787.3915	 0.01863 	127787.3915	 0.01821 	63893.6957	 0.00028 	   1.8530	 0.00061 	   2.7796	 0.00046 	33254.8000	 3.05699 
	  79	129415.2563	 0.01855 	129415.2563	 0.01813 	64707.6282	 0.00030 	   1.8766	 0.00062 	   2.8150	 0.00046 	33678.4280	 3.07920 
	  80	131043.1212	 0.01847 	131043.1212	 0.01805 	65521.5606	 0.00032 	   1.9003	 0.00062 	   2.8504	 0.00046 	34102.0561	 2.93554 
	  81	132670.9861	 0.01839 	132670.9861	 0.01797 	66335.4930	 0.00035 	   1.9239	 0.00062 	   2.8858	 0.00046 	34525.6841	 2.96071 
	  82	134298.8509	 0.01831 	134298.8509	 0.01789 	67149.4255	 0.00037 	   1.9475	 0.00062 	   2.9212	 0.00046 	34949.3121	 2.76817 
	  83	135926.7158	 0.01824 	135926.7158	 0.01782 	67963.3579	 0.00040 	   1.9711	 0.00063 	   2.9566	 0.00046 	35372.9401	 2.86296 
	  84	137554.5806	 0.01816 	137554.5806	 0.01774 	68777.2903	 0.00043 	   1.9947	 0.00063 	   2.9920	 0.00046 	35796.5682	 2.76521 
	  85	139182.4455	 0.01809 	139182.4455	 0.01767 	69591.2227	 0.00047 	   2.0183	 0.00063 	   3.0274	 0.00046 	36220.1962	 2.68523 
	  86	140810.3104	 0.01802 	140810.3104	 0.01760 	70405.1552	 0.00050 	   2.0419	 0.00064 	   3.0628	 0.00046 	36643.8242	 2.68967 
	  87	142438.1752	 0.01794 	142438.1752	 0.01752 	71219.0876	 0.00054 	   2.0655	 0.00064 	   3.0982	 0.00046 	37067.4522	 2.59636 
	  88	144066.0401	 0.01788 	144066.0401	 0.01745 	72033.0200	 0.00058 	   2.0891	 0.00064 	   3.1336	 0.00046 	37491.0803	 2.53712 
	  89	145693.9049	 0.01781 	145693.9049	 0.01738 	72846.9525	 0.00063 	   2.1127	 0.00064 	   3.1691	 0.00046 	37914.7083	 2.52083 
	  90	147321.7698	 0.01774 	147321.7698	 0.01732 	73660.8849	 0.00067 	   2.1363	 0.00064 	   3.2045	 0.00045 	38338.3363	 2.31051 
	  91	148949.6347	 0.01767 	148949.6347	 0.01725 	74474.8173	 0.00072 	   2.1599	 0.00064 	   3.2399	 0.00045 	38761.9643	 2.38753 
	  92	150577.4995	 0.01761 	150577.4995	 0.01718 	75288.7498	 0.00078 	   2.1835	 0.00064 	   3.2753	 0.00045 	39185.5924	 2.35939 
	  93	152205.3644	 0.01755 	152205.3644	 0.01712 	76102.6822	 0.00084 	   2.2071	 0.00064 	   3.3107	 0.00045 	39609.2204	 2.34162 
	  94	153833.2292	 0.01748 	153833.2292	 0.01705 	76916.6146	 0.00090 	   2.2307	 0.00064 	   3.3461	 0.00045 	40032.8484	 2.25719 
	  95	155461.0941	 0.01742 	155461.0941	 0.01699 	77730.5470	 0.00097 	   2.2543	 0.00065 	   3.3815	 0.00045 	40456.4764	 2.29126 
	  96	157088.9590	 0.01736 	157088.9590	 0.01693 	78544.4795	 0.00104 	   2.2779	 0.00065 	   3.4169	 0.00045 	40880.1045	 2.16240 
	  97	158716.8238	 0.01730 	158716.8238	 0.01686 	79358.4119	 0.00111 	   2.3015	 0.00065 	   3.4523	 0.00045 	41303.7325	 2.19795 
	  98	160344.6887	 0.01725 	160344.6887	 0.01680 	80172.3443	 0.00119 	   2.3252	 0.00065 	   3.4877	 0.00045 	41727.3605	 2.07946 
	  99	161972.5535	 0.01719 	161972.5535	 0.01674 	80986.2768	 0.00128 	   2.3488	 0.00065 	   3.5231	 0.00045 	42150.9885	 1.96838 
	 100	163600.4184	 0.01713 	163600.4184	 0.01668 	81800.2092	 0.00137 	   2.3724	 0.00065 	   3.5585	 0.00045 	42574.6166	 2.07798 
	 101	165228.2833	 0.01708 	165228.2833	 0.01663 	82614.1416	 0.00147 	   2.3960	 0.00065 	   3.5940	 0.00045 	42998.2446	 1.95653 
	 102	166856.1481	 0.01702 	166856.1481	 0.01657 	83428.0741	 0.00158 	   2.4196	 0.00065 	   3.6294	 0.00045 	43421.8726	 1.96838 
	 103	168484.0130	 0.01697 	168484.0130	 0.01651 	84242.0065	 0.00169 	   2.4432	 0.00065 	   3.6648	 0.00045 	43845.5007	 1.88247 
	 104	170111.8778	 0.01692 	170111.8778	 0.01645 	85055.9389	 0.00181 	   2.4668	 0.00065 	   3.7002	 0.00045 	44269.1287	 1.84545 
	 105	171739.7427	 0.01687 	171739.7427	 0.01640 	85869.8713	 0.00194 	   2.4904	 0.00065 	   3.7356	 0.00044 	44692.7567	 1.91802 
	 106	173367.6076	 0.01682 	173367.6076	 0.01635 	86683.8038	 0.00208 	   2.5140	 0.00065 	   3.7710	 0.00044 	45116.3847	 1.87507 
	 107	174995.4724	 0.01677 	174995.4724	 0.01629 	87497.7362	 0.00222 	   2.5376	 0.00065 	   3.8064	 0.00044 	45540.0128	 1.81583 
	 108	176623.3373	 0.01672 	176623.3373	 0.01624 	88311.6686	 0.00238 	   2.5612	 0.00065 	   3.8418	 0.00044 	45963.6408	 1.71807 
	 109	178251.2021	 0.01667 	178251.2021	 0.01619 	89125.6011	 0.00254 	   2.5848	 0.00065 	   3.8772	 0.00044 	46387.2688	 1.79509 
	 110	179879.0670	 0.01662 	179879.0670	 0.01614 	89939.5335	 0.00271 	   2.6084	 0.00065 	   3.9126	 0.00044 	46810.8968	 1.75214 
	 111	181506.9319	 0.01658 	181506.9319	 0.01609 	90753.4659	 0.00290 	   2.6320	 0.00065 	   3.9480	 0.00044 	47234.5249	 1.63069 
	 112	183134.7967	 0.01653 	183134.7967	 0.01604 	91567.3984	 0.00309 	   2.6556	 0.00065 	   3.9834	 0.00044 	47658.1529	 1.64550 
	 113	184762.6616	 0.01648 	184762.6616	 0.01599 	92381.3308	 0.00330 	   2.6792	 0.00065 	   4.0189	 0.00044 	48081.7809	 1.65290 
	 114	186390.5264	 0.01644 	186390.5264	 0.01594 	93195.2632	 0.00352 	   2.7028	 0.00065 	   4.0543	 0.00044 	48505.4089	 1.57144 
	 115	188018.3913	 0.01640 	188018.3913	 0.01589 	94009.1956	 0.00375 	   2.7264	 0.00064 	   4.0897	 0.00044 	48929.0370	 1.55367 
	 116	189646.2561	 0.01635 	189646.2561	 0.01585 	94823.1281	 0.00399 	   2.7501	 0.00064 	   4.1251	 0.00044 	49352.6650	 1.58329 
	 117	191274.1210	 0.01631 	191274.1210	 0.01580 	95637.0605	 0.00425 	   2.7737	 0.00064 	   4.1605	 0.00044 	49776.2930	 1.44851 
	 118	192901.9859	 0.01627 	192901.9859	 0.01576 	96450.9929	 0.00452 	   2.7973	 0.00064 	   4.1959	 0.00044 	50199.9210	 1.52997 
	 119	194529.8507	 0.01623 	194529.8507	 0.01571 	97264.9254	 0.00480 	   2.8209	 0.00064 	   4.2313	 0.00044 	50623.5491	 1.44851 
	 120	196157.7156	 0.01618 	196157.7156	 0.01567 	98078.8578	 0.00510 	   2.8445	 0.00064 	   4.2667	 0.00044 	51047.1771	 1.51072 
	 121	197785.5804	 0.01614 	197785.5804	 0.01562 	98892.7902	 0.00541 	   2.8681	 0.00064 	   4.3021	 0.00044 	51470.8051	 1.47073 
	 122	199413.4453	 0.01610 	199413.4453	 0.01558 	99706.7227	 0.00575 	   2.8917	 0.00064 	   4.3375	 0.00044 	51894.4331	 1.39223 
	 123	201041.3102	 0.01606 	201041.3102	 0.01554 	100520.6551	 0.00609 	   2.9153	 0.00064 	   4.3729	 0.00043 	52318.0612	 1.39964 
	 124	202669.1750	 0.01602 	202669.1750	 0.01550 	101334.5875	 0.00646 	   2.9389	 0.00064 	   4.4083	 0.00043 	52741.6892	 1.42333 
	 125	204297.0399	 0.01598 	204297.0399	 0.01546 	102148.5199	 0.00684 	   2.9625	 0.00064 	   4.4438	 0.00043 	53165.3172	 1.45592 
	 126	205924.9047	 0.01595 	205924.9047	 0.01542 	102962.4524	 0.00724 	   2.9861	 0.00063 	   4.4792	 0.00044 	53588.9452	 1.42185 
	 127	207552.7696	 0.01591 	207552.7696	 0.01538 	103776.3848	 0.00765 	   3.0097	 0.00063 	   4.5146	 0.00044 	54012.5733	 1.36113 
	 128	209180.6345	 0.01587 	209180.6345	 0.01534 	104590.3172	 0.00809 	   3.0333	 0.00063 	   4.5500	 0.00044 	54436.2013	 1.35224 
	 129	210808.4993	 0.01583 	210808.4993	 0.01530 	105404.2497	 0.00854 	   3.0569	 0.00063 	   4.5854	 0.00044 	54859.8293	 1.30337 
	 130	212436.3642	 0.01580 	212436.3642	 0.01527 	106218.1821	 0.00902 	   3.0805	 0.00063 	   4.6208	 0.00044 	55283.4573	 1.25005 
	 131	214064.2290	 0.01576 	214064.2290	 0.01523 	107032.1145	 0.00951 	   3.1041	 0.00063 	   4.6562	 0.00044 	55707.0854	 1.24708 
	 132	215692.0939	 0.01572 	215692.0939	 0.01520 	107846.0470	 0.01002 	   3.1277	 0.00063 	   4.6916	 0.00044 	56130.7134	 1.19969 
	 133	217319.9588	 0.01569 	217319.9588	 0.01516 	108659.9794	 0.01056 	   3.1513	 0.00062 	   4.7270	 0.00044 	56554.3414	 1.29744 
	 134	218947.8236	 0.01565 	218947.8236	 0.01512 	109473.9118	 0.01111 	   3.1750	 0.00062 	   4.7624	 0.00044 	56977.9694	 1.19821 
	 135	220575.6885	 0.01562 	220575.6885	 0.01509 	110287.8442	 0.01169 	   3.1986	 0.00062 	   4.7978	 0.00044 	57401.5975	 1.19228 
	 136	222203.5533	 0.01558 	222203.5533	 0.01506 	111101.7767	 0.01229 	   3.2222	 0.00062 	   4.8332	 0.00044 	57825.2255	 1.19969 
	 137	223831.4182	 0.01555 	223831.4182	 0.01502 	111915.7091	 0.01291 	   3.2458	 0.00062 	   4.8687	 0.00045 	58248.8535	 1.12563 
	 138	225459.2831	 0.01551 	225459.2831	 0.01499 	112729.6415	 0.01355 	   3.2694	 0.00061 	   4.9041	 0.00045 	58672.4815	 1.17599 
	 139	227087.1479	 0.01548 	227087.1479	 0.01496 	113543.5740	 0.01422 	   3.2930	 0.00061 	   4.9395	 0.00045 	59096.1096	 1.07083 
	 140	228715.0128	 0.01545 	228715.0128	 0.01493 	114357.5064	 0.01490 	   3.3166	 0.00061 	   4.9749	 0.00045 	59519.7376	 1.13304 
	 141	230342.8776	 0.01541 	230342.8776	 0.01490 	115171.4388	 0.01561 	   3.3402	 0.00061 	   5.0103	 0.00045 	59943.3656	 1.01900 
	 142	231970.7425	 0.01538 	231970.7425	 0.01486 	115985.3712	 0.01635 	   3.3638	 0.00061 	   5.0457	 0.00045 	60366.9937	 1.03825 
	 143	233598.6074	 0.01535 	233598.6074	 0.01483 	116799.3037	 0.01710 	   3.3874	 0.00060 	   5.0811	 0.00045 	60790.6217	 1.07528 
	 144	235226.4722	 0.01532 	235226.4722	 0.01480 	117613.2361	 0.01788 	   3.4110	 0.00060 	   5.1165	 0.00045 	61214.2497	 0.98789 
	 145	236854.3371	 0.01529 	236854.3371	 0.01477 	118427.1685	 0.01868 	   3.4346	 0.00060 	   5.1519	 0.00044 	61637.8777	 1.00418 
	 146	238482.2019	 0.01525 	238482.2019	 0.01474 	119241.1010	 0.01951 	   3.4582	 0.00060 	   5.1873	 0.00044 	62061.5058	 1.05602 
	 147	240110.0668	 0.01522 	240110.0668	 0.01472 	120055.0334	 0.02036 	   3.4818	 0.00060 	   5.2227	 0.00044 	62485.1338	 1.05158 
	 148	241737.9317	 0.01519 	241737.9317	 0.01469 	120868.9658	 0.02123 	   3.5054	 0.00060 	   5.2582	 0.00044 	62908.7618	 0.99678 
	 149	243365.7965	 0.01516 	243365.7965	 0.01466 	121682.8983	 0.02213 	   3.5290	 0.00060 	   5.2936	 0.00044 	63332.3898	 0.94642 
	 150	244993.6614	 0.01513 	244993.6614	 0.01463 	122496.8307	 0.02304 	   3.5526	 0.00060 	   5.3290	 0.00044 	63756.0179	 0.95383 
	 151	246621.5262	 0.01510 	246621.5262	 0.01460 	123310.7631	 0.02399 	   3.5763	 0.00060 	   5.3644	 0.00044 	64179.6459	 0.94494 
	 152	248249.3911	 0.01507 	248249.3911	 0.01458 	124124.6955	 0.02495 	   3.5999	 0.00060 	   5.3998	 0.00044 	64603.2739	 0.98641 
	 153	249877.2560	 0.01504 	249877.2560	 0.01455 	124938.6280	 0.02594 	   3.6235	 0.00060 	   5.4352	 0.00044 	65026.9019	 0.92865 
	 154	251505.1208	 0.01501 	251505.1208	 0.01452 	125752.5604	 0.02695 	   3.6471	 0.00060 	   5.4706	 0.00044 	65450.5300	 0.94050 
	 155	253132.9857	 0.01499 	253132.9857	 0.01450 	126566.4928	 0.02798 	   3.6707	 0.00060 	   5.5060	 0.00043 	65874.1580	 0.95827 
	 156	254760.8505	 0.01496 	254760.8505	 0.01447 	127380.4253	 0.02903 	   3.6943	 0.00060 	   5.5414	 0.00043 	66297.7860	 0.86348 
	 157	256388.7154	 0.01493 	256388.7154	 0.01445 	128194.3577	 0.03011 	   3.7179	 0.00060 	   5.5768	 0.00043 	66721.4140	 0.84719 
	 158	258016.5803	 0.01490 	258016.5803	 0.01442 	129008.2901	 0.03120 	   3.7415	 0.00060 	   5.6122	 0.00043 	67145.0421	 0.80720 
	 159	259644.4451	 0.01487 	259644.4451	 0.01440 	129822.2226	 0.03232 	   3.7651	 0.00060 	   5.6476	 0.00043 	67568.6701	 0.89755 
	 160	261272.3100	 0.01485 	261272.3100	 0.01437 	130636.1550	 0.03346 	   3.7887	 0.00060 	   5.6831	 0.00043 	67992.2981	 0.80424 
	 161	262900.1748	 0.01482 	262900.1748	 0.01435 	131450.0874	 0.03462 	   3.8123	 0.00060 	   5.7185	 0.00043 	68415.9261	 0.79387 
	 162	264528.0397	 0.01479 	264528.0397	 0.01433 	132264.0198	 0.03580 	   3.8359	 0.00060 	   5.7539	 0.00043 	68839.5542	 0.79535 
	 163	266155.9046	 0.01477 	266155.9046	 0.01430 	133077.9523	 0.03700 	   3.8595	 0.00059 	   5.7893	 0.00043 	69263.1822	 0.81312 
	 164	267783.7694	 0.01474 	267783.7694	 0.01428 	133891.8847	 0.03821 	   3.8831	 0.00059 	   5.8247	 0.00043 	69686.8102	 0.79535 
	 165	269411.6343	 0.01471 	269411.6343	 0.01426 	134705.8171	 0.03945 	   3.9067	 0.00059 	   5.8601	 0.00043 	70110.4382	 0.79683 
	 166	271039.4991	 0.01469 	271039.4991	 0.01423 	135519.7496	 0.04070 	   3.9303	 0.00059 	   5.8955	 0.00043 	70534.0663	 0.77017 
	 167	272667.3640	 0.01466 	272667.3640	 0.01421 	136333.6820	 0.04197 	   3.9539	 0.00059 	   5.9309	 0.00043 	70957.6943	 0.75240 
	 168	274295.2288	 0.01464 	274295.2288	 0.01419 	137147.6144	 0.04326 	   3.9775	 0.00059 	   5.9663	 0.00043 	71381.3223	 0.71981 
	 169	275923.0937	 0.01461 	275923.0937	 0.01417 	137961.5469	 0.04456 	   4.0012	 0.00059 	   6.0017	 0.00043 	71804.9503	 0.71833 
	 170	277550.9586	 0.01459 	277550.9586	 0.01415 	138775.4793	 0.04588 	   4.0248	 0.00059 	   6.0371	 0.00043 	72228.5784	 0.68871 
	 171	279178.8234	 0.01456 	279178.8234	 0.01412 	139589.4117	 0.04721 	   4.0484	 0.00059 	   6.0725	 0.00043 	72652.2064	 0.77017 
	 172	280806.6883	 0.01454 	280806.6883	 0.01410 	140403.3441	 0.04856 	   4.0720	 0.00059 	   6.1080	 0.00043 	73075.8344	 0.74499 
	 173	282434.5531	 0.01452 	282434.5531	 0.01408 	141217.2766	 0.04992 	   4.0956	 0.00059 	   6.1434	 0.00043 	73499.4624	 0.71241 
	 174	284062.4180	 0.01449 	284062.4180	 0.01406 	142031.2090	 0.05129 	   4.1192	 0.00059 	   6.1788	 0.00043 	73923.0905	 0.75388 
	 175	285690.2829	 0.01447 	285690.2829	 0.01404 	142845.1414	 0.05267 	   4.1428	 0.00059 	   6.2142	 0.00043 	74346.7185	 0.69463 
	 176	287318.1477	 0.01444 	287318.1477	 0.01402 	143659.0739	 0.05407 	   4.1664	 0.00059 	   6.2496	 0.00043 	74770.3465	 0.65613 
	 177	288946.0126	 0.01442 	288946.0126	 0.01400 	144473.0063	 0.05547 	   4.1900	 0.00059 	   6.2850	 0.00043 	75193.9745	 0.71537 
	 178	290573.8774	 0.01440 	290573.8774	 0.01398 	145286.9387	 0.05689 	   4.2136	 0.00059 	   6.3204	 0.00043 	75617.6026	 0.62354 
	 179	292201.7423	 0.01438 	292201.7423	 0.01396 	146100.8712	 0.05831 	   4.2372	 0.00059 	   6.3558	 0.00043 	76041.2306	 0.69463 
	 180	293829.6072	 0.01435 	293829.6072	 0.01394 	146914.8036	 0.05974 	   4.2608	 0.00059 	   6.3912	 0.00043 	76464.8586	 0.60873 
	 181	295457.4720	 0.01433 	295457.4720	 0.01392 	147728.7360	 0.06118 	   4.2844	 0.00059 	   6.4266	 0.00043 	76888.4866	 0.59984 
	 182	297085.3369	 0.01431 	297085.3369	 0.01391 	148542.6684	 0.06262 	   4.3080	 0.00059 	   6.4620	 0.00043 	77312.1147	 0.57615 
	 183	298713.2017	 0.01429 	298713.2017	 0.01389 	149356.6009	 0.06407 	   4.3316	 0.00059 	   6.4974	 0.00043 	77735.7427	 0.57467 
	 184	300341.0666	 0.01427 	300341.0666	 0.01387 	150170.5333	 0.06552 	   4.3552	 0.00059 	   6.5329	 0.00043 	78159.3707	 0.58948 
	 185	301968.9315	 0.01425 	301968.9315	 0.01385 	150984.4657	 0.06698 	   4.3788	 0.00059 	   6.5683	 0.00043 	78582.9988	 0.60133 
	 186	303596.7963	 0.01423 	303596.7963	 0.01383 	151798.3982	 0.06844 	   4.4024	 0.00059 	   6.6037	 0.00043 	79006.6268	 0.53023 
	 187	305224.6612	 0.01420 	305224.6612	 0.01381 	152612.3306	 0.06990 	   4.4261	 0.00059 	   6.6391	 0.00043 	79430.2548	 0.60873 
	 188	306852.5260	 0.01418 	306852.5260	 0.01380 	153426.2630	 0.07136 	   4.4497	 0.00059 	   6.6745	 0.00043 	79853.8828	 0.59540 
	 189	308480.3909	 0.01416 	308480.3909	 0.01378 	154240.1955	 0.07283 	   4.4733	 0.00059 	   6.7099	 0.00043 	80277.5109	 0.54504 
	 190	310108.2558	 0.01414 	310108.2558	 0.01376 	155054.1279	 0.07429 	   4.4969	 0.00059 	   6.7453	 0.00043 	80701.1389	 0.57318 
	 191	311736.1206	 0.01412 	311736.1206	 0.01374 	155868.0603	 0.07575 	   4.5205	 0.00059 	   6.7807	 0.00043 	81124.7669	 0.55393 
	 192	313363.9855	 0.01410 	313363.9855	 0.01373 	156681.9927	 0.07720 	   4.5441	 0.00059 	   6.8161	 0.00043 	81548.3949	 0.54356 
	 193	314991.8503	 0.01408 	314991.8503	 0.01371 	157495.9252	 0.07866 	   4.5677	 0.00059 	   6.8515	 0.00043 	81972.0230	 0.53616 
	 194	316619.7152	 0.01407 	316619.7152	 0.01369 	158309.8576	 0.08011 	   4.5913	 0.00059 	   6.8869	 0.00043 	82395.6510	 0.53912 
	 195	318247.5801	 0.01405 	318247.5801	 0.01368 	159123.7900	 0.08155 	   4.6149	 0.00059 	   6.9223	 0.00043 	82819.2790	 0.50950 
	 196	319875.4449	 0.01403 	319875.4449	 0.01366 	159937.7225	 0.08299 	   4.6385	 0.00059 	   6.9578	 0.00043 	83242.9070	 0.55541 
	 197	321503.3098	 0.01401 	321503.3098	 0.01365 	160751.6549	 0.08442 	   4.6621	 0.00059 	   6.9932	 0.00043 	83666.5351	 0.47247 
	 198	323131.1746	 0.01399 	323131.1746	 0.01363 	161565.5873	 0.08584 	   4.6857	 0.00059 	   7.0286	 0.00043 	84090.1631	 0.48284 
	 199	324759.0395	 0.01397 	324759.0395	 0.01362 	162379.5197	 0.08726 	   4.7093	 0.00059 	   7.0640	 0.00043 	84513.7911	 0.47691 
	 200	326386.9044	 0.01395 	326386.9044	 0.01360 	163193.4522	 0.08866 	   4.7329	 0.00059 	   7.0994	 0.00043 	84937.4191	 0.50061 
	 201	328014.7692	 0.01394 	328014.7692	 0.01358 	164007.3846	 0.09005 	   4.7565	 0.00059 	   7.1348	 0.00043 	85361.0472	 0.50061 
	 202	329642.6341	 0.01392 	329642.6341	 0.01357 	164821.3170	 0.09144 	   4.7801	 0.00059 	   7.1702	 0.00043 	85784.6752	 0.52283 
	 203	331270.4989	 0.01390 	331270.4989	 0.01356 	165635.2495	 0.09281 	   4.8037	 0.00059 	   7.2056	 0.00043 	86208.3032	 0.44137 
	 204	332898.3638	 0.01388 	332898.3638	 0.01354 	166449.1819	 0.09417 	   4.8273	 0.00059 	   7.2410	 0.00043 	86631.9312	 0.45766 
	 205	334526.2287	 0.01386 	334526.2287	 0.01353 	167263.1143	 0.09551 	   4.8510	 0.00059 	   7.2764	 0.00043 	87055.5593	 0.42952 
	 206	336154.0935	 0.01385 	336154.0935	 0.01351 	168077.0468	 0.09684 	   4.8746	 0.00059 	   7.3118	 0.00043 	87479.1873	 0.43100 
	 207	337781.9584	 0.01383 	337781.9584	 0.01350 	168890.9792	 0.09816 	   4.8982	 0.00059 	   7.3472	 0.00042 	87902.8153	 0.48580 
	 208	339409.8232	 0.01381 	339409.8232	 0.01348 	169704.9116	 0.09946 	   4.9218	 0.00059 	   7.3827	 0.00042 	88326.4433	 0.45618 
	 209	341037.6881	 0.01380 	341037.6881	 0.01347 	170518.8440	 0.10074 	   4.9454	 0.00059 	   7.4181	 0.00042 	88750.0714	 0.44137 
	 210	342665.5530	 0.01378 	342665.5530	 0.01346 	171332.7765	 0.10201 	   4.9690	 0.00059 	   7.4535	 0.00042 	89173.6994	 0.44729 
	 211	344293.4178	 0.01376 	344293.4178	 0.01344 	172146.7089	 0.10326 	   4.9926	 0.00059 	   7.4889	 0.00042 	89597.3274	 0.42656 
	 212	345921.2827	 0.01375 	345921.2827	 0.01343 	172960.6413	 0.10449 	   5.0162	 0.00059 	   7.5243	 0.00042 	90020.9554	 0.46655 
	 213	347549.1475	 0.01373 	347549.1475	 0.01342 	173774.5738	 0.10570 	   5.0398	 0.00059 	   7.5597	 0.00042 	90444.5835	 0.38805 
	 214	349177.0124	 0.01372 	349177.0124	 0.01340 	174588.5062	 0.10690 	   5.0634	 0.00059 	   7.5951	 0.00042 	90868.2115	 0.39990 
	 215	350804.8773	 0.01370 	350804.8773	 0.01339 	175402.4386	 0.10807 	   5.0870	 0.00059 	   7.6305	 0.00042 	91291.8395	 0.44137 
	 216	352432.7421	 0.01369 	352432.7421	 0.01338 	176216.3711	 0.10922 	   5.1106	 0.00059 	   7.6659	 0.00042 	91715.4675	 0.42952 
	 217	354060.6070	 0.01367 	354060.6070	 0.01336 	177030.3035	 0.11035 	   5.1342	 0.00059 	   7.7013	 0.00042 	92139.0956	 0.40582 
	 218	355688.4718	 0.01365 	355688.4718	 0.01335 	177844.2359	 0.11146 	   5.1578	 0.00059 	   7.7367	 0.00042 	92562.7236	 0.38360 
	 219	357316.3367	 0.01364 	357316.3367	 0.01334 	178658.1683	 0.11254 	   5.1814	 0.00059 	   7.7721	 0.00042 	92986.3516	 0.43692 
	 220	358944.2016	 0.01362 	358944.2016	 0.01333 	179472.1008	 0.11360 	   5.2050	 0.00059 	   7.8076	 0.00042 	93409.9796	 0.39249 
	 221	360572.0664	 0.01361 	360572.0664	 0.01331 	180286.0332	 0.11464 	   5.2286	 0.00059 	   7.8430	 0.00042 	93833.6077	 0.37916 
	 222	362199.9313	 0.01360 	362199.9313	 0.01330 	181099.9656	 0.11566 	   5.2522	 0.00059 	   7.8784	 0.00041 	94257.2357	 0.42211 
	 223	363827.7961	 0.01358 	363827.7961	 0.01329 	181913.8981	 0.11665 	   5.2759	 0.00059 	   7.9138	 0.00041 	94680.8637	 0.38064 
	 224	365455.6610	 0.01357 	365455.6610	 0.01328 	182727.8305	 0.11762 	   5.2995	 0.00059 	   7.9492	 0.00041 	95104.4918	 0.39990 
	 225	367083.5258	 0.01355 	367083.5258	 0.01327 	183541.7629	 0.11856 	   5.3231	 0.00059 	   7.9846	 0.00041 	95528.1198	 0.41619 
	 226	368711.3907	 0.01354 	368711.3907	 0.01326 	184355.6954	 0.11947 	   5.3467	 0.00059 	   8.0200	 0.00041 	95951.7478	 0.41915 
	 227	370339.2556	 0.01352 	370339.2556	 0.01324 	185169.6278	 0.12037 	   5.3703	 0.00059 	   8.0554	 0.00041 	96375.3758	 0.36287 
	 228	371967.1204	 0.01351 	371967.1204	 0.01323 	185983.5602	 0.12123 	   5.3939	 0.00059 	   8.0908	 0.00041 	96799.0039	 0.39101 
	 229	373594.9853	 0.01350 	373594.9853	 0.01322 	186797.4926	 0.12207 	   5.4175	 0.00059 	   8.1262	 0.00041 	97222.6319	 0.41026 
	 230	375222.8501	 0.01348 	375222.8501	 0.01321 	187611.4251	 0.12288 	   5.4411	 0.00059 	   8.1616	 0.00041 	97646.2599	 0.39397 
	 231	376850.7150	 0.01347 	376850.7150	 0.01320 	188425.3575	 0.12367 	   5.4647	 0.00059 	   8.1970	 0.00041 	98069.8879	 0.39693 
	 232	378478.5799	 0.01346 	378478.5799	 0.01319 	189239.2899	 0.12442 	   5.4883	 0.00059 	   8.2325	 0.00041 	98493.5160	 0.39397 
	 233	380106.4447	 0.01344 	380106.4447	 0.01318 	190053.2224	 0.12516 	   5.5119	 0.00059 	   8.2679	 0.00041 	98917.1440	 0.38212 
	 234	381734.3096	 0.01343 	381734.3096	 0.01317 	190867.1548	 0.12586 	   5.5355	 0.00059 	   8.3033	 0.00041 	99340.7720	 0.38064 
	 235	383362.1744	 0.01342 	383362.1744	 0.01316 	191681.0872	 0.12654 	   5.5591	 0.00059 	   8.3387	 0.00041 	99764.4000	 0.40434 
	 236	384990.0393	 0.01340 	384990.0393	 0.01315 	192495.0197	 0.12719 	   5.5827	 0.00059 	   8.3741	 0.00041 	100188.0281	 0.38953 
	 237	386617.9042	 0.01339 	386617.9042	 0.01314 	193308.9521	 0.12781 	   5.6063	 0.00059 	   8.4095	 0.00041 	100611.6561	 0.34510 
	 238	388245.7690	 0.01338 	388245.7690	 0.01313 	194122.8845	 0.12840 	   5.6299	 0.00058 	   8.4449	 0.00041 	101035.2841	 0.35398 
	 239	389873.6339	 0.01337 	389873.6339	 0.01312 	194936.8169	 0.12897 	   5.6535	 0.00058 	   8.4803	 0.00041 	101458.9121	 0.34510 
	 240	391501.4987	 0.01335 	391501.4987	 0.01311 	195750.7494	 0.12950 	   5.6772	 0.00058 	   8.5157	 0.00041 	101882.5402	 0.31844 
	 241	393129.3636	 0.01334 	393129.3636	 0.01310 	196564.6818	 0.13001 	   5.7008	 0.00058 	   8.5511	 0.00041 	102306.1682	 0.32288 
	 242	394757.2285	 0.01333 	394757.2285	 0.01309 	197378.6142	 0.13049 	   5.7244	 0.00058 	   8.5865	 0.00041 	102729.7962	 0.29622 
	 243	396385.0933	 0.01332 	396385.0933	 0.01308 	198192.5467	 0.13095 	   5.7480	 0.00058 	   8.6220	 0.00041 	103153.4242	 0.33177 
	 244	398012.9582	 0.01331 	398012.9582	 0.01307 	199006.4791	 0.13137 	   5.7716	 0.00058 	   8.6574	 0.00041 	103577.0523	 0.29326 
	 245	399640.8230	 0.01329 	399640.8230	 0.01306 	199820.4115	 0.13177 	   5.7952	 0.00058 	   8.6928	 0.00041 	104000.6803	 0.30659 
	 246	401268.6879	 0.01328 	401268.6879	 0.01305 	200634.3440	 0.13214 	   5.8188	 0.00058 	   8.7282	 0.00041 	104424.3083	 0.32584 
	 247	402896.5528	 0.01327 	402896.5528	 0.01304 	201448.2764	 0.13248 	   5.8424	 0.00058 	   8.7636	 0.00041 	104847.9363	 0.33917 
	 248	404524.4176	 0.01326 	404524.4176	 0.01303 	202262.2088	 0.13280 	   5.8660	 0.00058 	   8.7990	 0.00041 	105271.5644	 0.35398 
	 249	406152.2825	 0.01325 	406152.2825	 0.01302 	203076.1412	 0.13308 	   5.8896	 0.00058 	   8.8344	 0.00041 	105695.1924	 0.33028 
	 250	407780.1473	 0.01324 	407780.1473	 0.01301 	203890.0737	 0.13334 	   5.9132	 0.00058 	   8.8698	 0.00041 	106118.8204	 0.32436 
	 251	409408.0122	 0.01323 	409408.0122	 0.01300 	204704.0061	 0.13358 	   5.9368	 0.00058 	   8.9052	 0.00041 	106542.4484	 0.29770 
	 252	411035.8771	 0.01322 	411035.8771	 0.01299 	205517.9385	 0.13378 	   5.9604	 0.00058 	   8.9406	 0.00041 	106966.0765	 0.30659 
	 253	412663.7419	 0.01320 	412663.7419	 0.01299 	206331.8710	 0.13396 	   5.9840	 0.00058 	   8.9760	 0.00041 	107389.7045	 0.30214 
	 254	414291.6068	 0.01319 	414291.6068	 0.01298 	207145.8034	 0.13411 	   6.0076	 0.00058 	   9.0114	 0.00041 	107813.3325	 0.30214 
	 255	415919.4716	 0.01318 	415919.4716	 0.01297 	207959.7358	 0.13424 	   6.0312	 0.00058 	   9.0469	 0.00041 	108236.9605	 0.28289 
	 256	417547.3365	 0.01317 	417547.3365	 0.01296 	208773.6682	 0.13434 	   6.0548	 0.00058 	   9.0823	 0.00041 	108660.5886	 0.29030 
	 257	419175.2014	 0.01316 	419175.2014	 0.01295 	209587.6007	 0.13441 	   6.0784	 0.00058 	   9.1177	 0.00041 	109084.2166	 0.30362 
	 258	420803.0662	 0.01315 	420803.0662	 0.01294 	210401.5331	 0.13446 	   6.1021	 0.00058 	   9.1531	 0.00041 	109507.8446	 0.29030 
	 259	422430.9311	 0.01314 	422430.9311	 0.01293 	211215.4655	 0.13448 	   6.1257	 0.00058 	   9.1885	 0.00041 	109931.4726	 0.32732 
	 260	424058.7959	 0.01313 	424058.7959	 0.01293 	212029.3980	 0.13447 	   6.1493	 0.00058 	   9.2239	 0.00041 	110355.1007	 0.28289 
	 261	425686.6608	 0.01312 	425686.6608	 0.01292 	212843.3304	 0.13444 	   6.1729	 0.00058 	   9.2593	 0.00041 	110778.7287	 0.25475 
	 262	427314.5257	 0.01311 	427314.5257	 0.01291 	213657.2628	 0.13439 	   6.1965	 0.00058 	   9.2947	 0.00041 	111202.3567	 0.27548 
	 263	428942.3905	 0.01310 	428942.3905	 0.01290 	214471.1953	 0.13431 	   6.2201	 0.00058 	   9.3301	 0.00041 	111625.9847	 0.24882 
	 264	430570.2554	 0.01309 	430570.2554	 0.01289 	215285.1277	 0.13421 	   6.2437	 0.00058 	   9.3655	 0.00041 	112049.6128	 0.25623 
	 265	432198.1202	 0.01308 	432198.1202	 0.01289 	216099.0601	 0.13408 	   6.2673	 0.00058 	   9.4009	 0.00040 	112473.2408	 0.27697 
	 266	433825.9851	 0.01307 	433825.9851	 0.01288 	216912.9925	 0.13393 	   6.2909	 0.00058 	   9.4363	 0.00040 	112896.8688	 0.25771 
	 267	435453.8500	 0.01306 	435453.8500	 0.01287 	217726.9250	 0.13376 	   6.3145	 0.00058 	   9.4718	 0.00040 	113320.4969	 0.26660 
	 268	437081.7148	 0.01305 	437081.7148	 0.01286 	218540.8574	 0.13356 	   6.3381	 0.00057 	   9.5072	 0.00040 	113744.1249	 0.27104 
	 269	438709.5797	 0.01304 	438709.5797	 0.01286 	219354.7898	 0.13334 	   6.3617	 0.00057 	   9.5426	 0.00040 	114167.7529	 0.27400 
	 270	440337.4445	 0.01304 	440337.4445	 0.01285 	220168.7223	 0.13310 	   6.3853	 0.00057 	   9.5780	 0.00040 	114591.3809	 0.19847 
	 271	441965.3094	 0.01303 	441965.3094	 0.01284 	220982.6547	 0.13284 	   6.4089	 0.00057 	   9.6134	 0.00040 	115015.0090	 0.23994 
	 272	443593.1743	 0.01302 	443593.1743	 0.01283 	221796.5871	 0.13256 	   6.4325	 0.00057 	   9.6488	 0.00040 	115438.6370	 0.23105 
	 273	445221.0391	 0.01301 	445221.0391	 0.01283 	222610.5196	 0.13225 	   6.4561	 0.00057 	   9.6842	 0.00040 	115862.2650	 0.21772 
	 274	446848.9040	 0.01300 	446848.9040	 0.01282 	223424.4520	 0.13193 	   6.4797	 0.00057 	   9.7196	 0.00040 	116285.8930	 0.22809 
	 275	448476.7688	 0.01299 	448476.7688	 0.01281 	224238.3844	 0.13158 	   6.5033	 0.00057 	   9.7550	 0.00040 	116709.5211	 0.24734 
	 276	450104.6337	 0.01298 	450104.6337	 0.01281 	225052.3168	 0.13122 	   6.5270	 0.00057 	   9.7904	 0.00040 	117133.1491	 0.23846 
	 277	451732.4986	 0.01297 	451732.4986	 0.01280 	225866.2493	 0.13083 	   6.5506	 0.00057 	   9.8258	 0.00040 	117556.7771	 0.25623 
	 278	453360.3634	 0.01296 	453360.3634	 0.01279 	226680.1817	 0.13043 	   6.5742	 0.00057 	   9.8612	 0.00040 	117980.4051	 0.24882 
	 279	454988.2283	 0.01296 	454988.2283	 0.01279 	227494.1141	 0.13000 	   6.5978	 0.00057 	   9.8967	 0.00040 	118404.0332	 0.23253 
	 280	456616.0931	 0.01295 	456616.0931	 0.01278 	228308.0466	 0.12956 	   6.6214	 0.00057 	   9.9321	 0.00040 	118827.6612	 0.23105 
	 281	458243.9580	 0.01294 	458243.9580	 0.01277 	229121.9790	 0.12910 	   6.6450	 0.00057 	   9.9675	 0.00040 	119251.2892	 0.23105 
	 282	459871.8228	 0.01293 	459871.8228	 0.01277 	229935.9114	 0.12863 	   6.6686	 0.00056 	  10.0029	 0.00040 	119674.9172	 0.22661 
	 283	461499.6877	 0.01292 	461499.6877	 0.01276 	230749.8439	 0.12813 	   6.6922	 0.00056 	  10.0383	 0.00040 	120098.5453	 0.23401 
	 284	463127.5526	 0.01291 	463127.5526	 0.01275 	231563.7763	 0.12762 	   6.7158	 0.00056 	  10.0737	 0.00040 	120522.1733	 0.24438 
	 285	464755.4174	 0.01291 	464755.4174	 0.01275 	232377.7087	 0.12710 	   6.7394	 0.00056 	  10.1091	 0.00040 	120945.8013	 0.25771 
	 286	466383.2823	 0.01290 	466383.2823	 0.01274 	233191.6411	 0.12655 	   6.7630	 0.00056 	  10.1445	 0.00040 	121369.4293	 0.19995 
	 287	468011.1471	 0.01289 	468011.1471	 0.01273 	234005.5736	 0.12599 	   6.7866	 0.00056 	  10.1799	 0.00040 	121793.0574	 0.26215 
	 288	469639.0120	 0.01288 	469639.0120	 0.01273 	234819.5060	 0.12542 	   6.8102	 0.00056 	  10.2153	 0.00039 	122216.6854	 0.21032 
	 289	471266.8769	 0.01287 	471266.8769	 0.01272 	235633.4384	 0.12483 	   6.8338	 0.00056 	  10.2507	 0.00039 	122640.3134	 0.17477 
	 290	472894.7417	 0.01287 	472894.7417	 0.01271 	236447.3709	 0.12423 	   6.8574	 0.00056 	  10.2861	 0.00039 	123063.9414	 0.25327 
	 291	474522.6066	 0.01286 	474522.6066	 0.01271 	237261.3033	 0.12362 	   6.8810	 0.00056 	  10.3216	 0.00039 	123487.5695	 0.21624 
	 292	476150.4714	 0.01285 	476150.4714	 0.01270 	238075.2357	 0.12299 	   6.9046	 0.00056 	  10.3570	 0.00039 	123911.1975	 0.22365 
	 293	477778.3363	 0.01284 	477778.3363	 0.01270 	238889.1682	 0.12235 	   6.9282	 0.00056 	  10.3924	 0.00039 	124334.8255	 0.16440 
	 294	479406.2012	 0.01284 	479406.2012	 0.01269 	239703.1006	 0.12169 	   6.9519	 0.00056 	  10.4278	 0.00039 	124758.4535	 0.20587 
	 295	481034.0660	 0.01283 	481034.0660	 0.01268 	240517.0330	 0.12102 	   6.9755	 0.00056 	  10.4632	 0.00039 	125182.0816	 0.19847 
	 296	482661.9309	 0.01282 	482661.9309	 0.01268 	241330.9654	 0.12034 	   6.9991	 0.00056 	  10.4986	 0.00039 	125605.7096	 0.19550 
	 297	484289.7957	 0.01281 	484289.7957	 0.01267 	242144.8979	 0.11965 	   7.0227	 0.00056 	  10.5340	 0.00039 	126029.3376	 0.20587 
	 298	485917.6606	 0.01281 	485917.6606	 0.01267 	242958.8303	 0.11895 	   7.0463	 0.00056 	  10.5694	 0.00039 	126452.9656	 0.22513 
	 299	487545.5255	 0.01280 	487545.5255	 0.01266 	243772.7627	 0.11824 	   7.0699	 0.00056 	  10.6048	 0.00039 	126876.5937	 0.19550 
	 300	489173.3903	 0.01279 	489173.3903	 0.01266 	244586.6952	 0.11752 	   7.0935	 0.00056 	  10.6402	 0.00039 	127300.2217	 0.20439 
	 301	490801.2552	 0.01279 	490801.2552	 0.01265 	245400.6276	 0.11679 	   7.1171	 0.00056 	  10.6756	 0.00039 	127723.8497	 0.20735 
	 302	492429.1200	 0.01278 	492429.1200	 0.01264 	246214.5600	 0.11605 	   7.1407	 0.00056 	  10.7110	 0.00039 	128147.4777	 0.21772 
	 303	494056.9849	 0.01277 	494056.9849	 0.01264 	247028.4925	 0.11530 	   7.1643	 0.00056 	  10.7465	 0.00039 	128571.1058	 0.19550 
	 304	495684.8498	 0.01277 	495684.8498	 0.01263 	247842.4249	 0.11454 	   7.1879	 0.00056 	  10.7819	 0.00039 	128994.7338	 0.19254 
	 305	497312.7146	 0.01276 	497312.7146	 0.01263 	248656.3573	 0.11377 	   7.2115	 0.00056 	  10.8173	 0.00039 	129418.3618	 0.21920 
	 306	498940.5795	 0.01275 	498940.5795	 0.01262 	249470.2897	 0.11300 	   7.2351	 0.00056 	  10.8527	 0.00039 	129841.9899	 0.18366 
	 307	500568.4443	 0.01275 	500568.4443	 0.01262 	250284.2222	 0.11222 	   7.2587	 0.00056 	  10.8881	 0.00039 	130265.6179	 0.18662 
	 308	502196.3092	 0.01274 	502196.3092	 0.01261 	251098.1546	 0.11143 	   7.2823	 0.00056 	  10.9235	 0.00039 	130689.2459	 0.18958 
	 309	503824.1741	 0.01273 	503824.1741	 0.01261 	251912.0870	 0.11063 	   7.3059	 0.00056 	  10.9589	 0.00039 	131112.8739	 0.18069 
	 310	505452.0389	 0.01273 	505452.0389	 0.01260 	252726.0195	 0.10983 	   7.3295	 0.00056 	  10.9943	 0.00039 	131536.5020	 0.18514 
	 311	507079.9038	 0.01272 	507079.9038	 0.01260 	253539.9519	 0.10902 	   7.3531	 0.00056 	  11.0297	 0.00039 	131960.1300	 0.16440 
	 312	508707.7686	 0.01271 	508707.7686	 0.01259 	254353.8843	 0.10820 	   7.3768	 0.00056 	  11.0651	 0.00039 	132383.7580	 0.18662 
	 313	510335.6335	 0.01271 	510335.6335	 0.01259 	255167.8167	 0.10738 	   7.4004	 0.00056 	  11.1005	 0.00039 	132807.3860	 0.18958 
	 314	511963.4984	 0.01270 	511963.4984	 0.01258 	255981.7492	 0.10656 	   7.4240	 0.00056 	  11.1359	 0.00039 	133231.0141	 0.20439 
	 315	513591.3632	 0.01269 	513591.3632	 0.01258 	256795.6816	 0.10573 	   7.4476	 0.00056 	  11.1714	 0.00039 	133654.6421	 0.16736 
	 316	515219.2281	 0.01269 	515219.2281	 0.01257 	257609.6140	 0.10489 	   7.4712	 0.00056 	  11.2068	 0.00039 	134078.2701	 0.18958 
	 317	516847.0929	 0.01268 	516847.0929	 0.01257 	258423.5465	 0.10406 	   7.4948	 0.00056 	  11.2422	 0.00039 	134501.8981	 0.16440 
	 318	518474.9578	 0.01268 	518474.9578	 0.01256 	259237.4789	 0.10321 	   7.5184	 0.00056 	  11.2776	 0.00039 	134925.5262	 0.16736 
	 319	520102.8227	 0.01267 	520102.8227	 0.01256 	260051.4113	 0.10237 	   7.5420	 0.00056 	  11.3130	 0.00039 	135349.1542	 0.17181 
	 320	521730.6875	 0.01266 	521730.6875	 0.01255 	260865.3438	 0.10152 	   7.5656	 0.00056 	  11.3484	 0.00039 	135772.7822	 0.18958 
	 321	523358.5524	 0.01266 	523358.5524	 0.01255 	261679.2762	 0.10067 	   7.5892	 0.00056 	  11.3838	 0.00039 	136196.4102	 0.15107 
	 322	524986.4172	 0.01265 	524986.4172	 0.01254 	262493.2086	 0.09981 	   7.6128	 0.00055 	  11.4192	 0.00039 	136620.0383	 0.14515 
	 323	526614.2821	 0.01265 	526614.2821	 0.01254 	263307.1410	 0.09896 	   7.6364	 0.00055 	  11.4546	 0.00039 	137043.6663	 0.15996 
	 324	528242.1470	 0.01264 	528242.1470	 0.01253 	264121.0735	 0.09810 	   7.6600	 0.00055 	  11.4900	 0.00039 	137467.2943	 0.16588 
	 325	529870.0118	 0.01263 	529870.0118	 0.01253 	264935.0059	 0.09724 	   7.6836	 0.00055 	  11.5254	 0.00039 	137890.9223	 0.16292 
	 326	531497.8767	 0.01263 	531497.8767	 0.01252 	265748.9383	 0.09638 	   7.7072	 0.00055 	  11.5608	 0.00039 	138314.5504	 0.17921 
	 327	533125.7415	 0.01262 	533125.7415	 0.01252 	266562.8708	 0.09552 	   7.7308	 0.00055 	  11.5963	 0.00039 	138738.1784	 0.15107 
	 328	534753.6064	 0.01262 	534753.6064	 0.01251 	267376.8032	 0.09465 	   7.7544	 0.00055 	  11.6317	 0.00038 	139161.8064	 0.14811 
	 329	536381.4713	 0.01261 	536381.4713	 0.01251 	268190.7356	 0.09379 	   7.7781	 0.00055 	  11.6671	 0.00038 	139585.4344	 0.13774 
	 330	538009.3361	 0.01261 	538009.3361	 0.01250 	269004.6681	 0.09292 	   7.8017	 0.00055 	  11.7025	 0.00038 	140009.0625	 0.14959 
	 331	539637.2010	 0.01260 	539637.2010	 0.01250 	269818.6005	 0.09206 	   7.8253	 0.00055 	  11.7379	 0.00038 	140432.6905	 0.18069 
	 332	541265.0658	 0.01259 	541265.0658	 0.01250 	270632.5329	 0.09119 	   7.8489	 0.00055 	  11.7733	 0.00038 	140856.3185	 0.13182 
	 333	542892.9307	 0.01259 	542892.9307	 0.01249 	271446.4653	 0.09033 	   7.8725	 0.00055 	  11.8087	 0.00038 	141279.9465	 0.13626 
	 334	544520.7956	 0.01258 	544520.7956	 0.01249 	272260.3978	 0.08946 	   7.8961	 0.00054 	  11.8441	 0.00038 	141703.5746	 0.14959 
	 335	546148.6604	 0.01258 	546148.6604	 0.01248 	273074.3302	 0.08860 	   7.9197	 0.00054 	  11.8795	 0.00038 	142127.2026	 0.14367 
	 336	547776.5253	 0.01257 	547776.5253	 0.01248 	273888.2626	 0.08774 	   7.9433	 0.00054 	  11.9149	 0.00038 	142550.8306	 0.13774 
	 337	549404.3901	 0.01257 	549404.3901	 0.01247 	274702.1951	 0.08688 	   7.9669	 0.00054 	  11.9503	 0.00038 	142974.4586	 0.12293 
	 338	551032.2550	 0.01256 	551032.2550	 0.01247 	275516.1275	 0.08602 	   7.9905	 0.00054 	  11.9858	 0.00038 	143398.0867	 0.12886 
	 339	552660.1198	 0.01256 	552660.1198	 0.01247 	276330.0599	 0.08516 	   8.0141	 0.00054 	  12.0212	 0.00038 	143821.7147	 0.14515 
	 340	554287.9847	 0.01255 	554287.9847	 0.01246 	277143.9924	 0.08431 	   8.0377	 0.00054 	  12.0566	 0.00038 	144245.3427	 0.14663 
	 341	555915.8496	 0.01255 	555915.8496	 0.01246 	277957.9248	 0.08345 	   8.0613	 0.00054 	  12.0920	 0.00038 	144668.9707	 0.14663 
	 342	557543.7144	 0.01254 	557543.7144	 0.01245 	278771.8572	 0.08260 	   8.0849	 0.00054 	  12.1274	 0.00038 	145092.5988	 0.12589 
	 343	559171.5793	 0.01254 	559171.5793	 0.01245 	279585.7896	 0.08175 	   8.1085	 0.00054 	  12.1628	 0.00038 	145516.2268	 0.14959 
	 344	560799.4441	 0.01253 	560799.4441	 0.01244 	280399.7221	 0.08090 	   8.1321	 0.00054 	  12.1982	 0.00038 	145939.8548	 0.14811 
	 345	562427.3090	 0.01253 	562427.3090	 0.01244 	281213.6545	 0.08006 	   8.1557	 0.00054 	  12.2336	 0.00038 	146363.4828	 0.14959 
	 346	564055.1739	 0.01252 	564055.1739	 0.01244 	282027.5869	 0.07922 	   8.1793	 0.00054 	  12.2690	 0.00038 	146787.1109	 0.13626 
	 347	565683.0387	 0.01252 	565683.0387	 0.01243 	282841.5194	 0.07838 	   8.2030	 0.00054 	  12.3044	 0.00038 	147210.7389	 0.14663 
	 348	567310.9036	 0.01251 	567310.9036	 0.01243 	283655.4518	 0.07754 	   8.2266	 0.00054 	  12.3398	 0.00038 	147634.3669	 0.11997 
	 349	568938.7684	 0.01251 	568938.7684	 0.01243 	284469.3842	 0.07671 	   8.2502	 0.00054 	  12.3752	 0.00038 	148057.9950	 0.15403 
	 350	570566.6333	 0.01250 	570566.6333	 0.01242 	285283.3167	 0.07588 	   8.2738	 0.00054 	  12.4107	 0.00038 	148481.6230	 0.15107 
	 351	572194.4982	 0.01250 	572194.4982	 0.01242 	286097.2491	 0.07506 	   8.2974	 0.00054 	  12.4461	 0.00038 	148905.2510	 0.13626 
	 352	573822.3630	 0.01249 	573822.3630	 0.01241 	286911.1815	 0.07424 	   8.3210	 0.00054 	  12.4815	 0.00037 	149328.8790	 0.12886 
	 353	575450.2279	 0.01249 	575450.2279	 0.01241 	287725.1139	 0.07342 	   8.3446	 0.00054 	  12.5169	 0.00037 	149752.5071	 0.13182 
	 354	577078.0927	 0.01248 	577078.0927	 0.01241 	288539.0464	 0.07261 	   8.3682	 0.00054 	  12.5523	 0.00037 	150176.1351	 0.14811 
	 355	578705.9576	 0.01248 	578705.9576	 0.01240 	289352.9788	 0.07180 	   8.3918	 0.00054 	  12.5877	 0.00037 	150599.7631	 0.13034 
	 356	580333.8225	 0.01247 	580333.8225	 0.01240 	290166.9112	 0.07100 	   8.4154	 0.00054 	  12.6231	 0.00037 	151023.3911	 0.14219 
	 357	581961.6873	 0.01247 	581961.6873	 0.01240 	290980.8437	 0.07020 	   8.4390	 0.00054 	  12.6585	 0.00037 	151447.0192	 0.11997 
	 358	583589.5522	 0.01247 	583589.5522	 0.01239 	291794.7761	 0.06940 	   8.4626	 0.00054 	  12.6939	 0.00037 	151870.6472	 0.13774 
	 359	585217.4170	 0.01246 	585217.4170	 0.01239 	292608.7085	 0.06861 	   8.4862	 0.00054 	  12.7293	 0.00037 	152294.2752	 0.13182 
	 360	586845.2819	 0.01246 	586845.2819	 0.01238 	293422.6410	 0.06782 	   8.5098	 0.00054 	  12.7647	 0.00037 	152717.9032	 0.12145 
	 361	588473.1468	 0.01245 	588473.1468	 0.01238 	294236.5734	 0.06704 	   8.5334	 0.00054 	  12.8001	 0.00037 	153141.5313	 0.11997 
	 362	590101.0116	 0.01245 	590101.0116	 0.01238 	295050.5058	 0.06627 	   8.5570	 0.00054 	  12.8356	 0.00037 	153565.1593	 0.12145 
	 363	591728.8765	 0.01244 	591728.8765	 0.01237 	295864.4382	 0.06549 	   8.5806	 0.00054 	  12.8710	 0.00037 	153988.7873	 0.11553 
	 364	593356.7413	 0.01244 	593356.7413	 0.01237 	296678.3707	 0.06473 	   8.6042	 0.00054 	  12.9064	 0.00037 	154412.4153	 0.12145 
	 365	594984.6062	 0.01243 	594984.6062	 0.01237 	297492.3031	 0.06397 	   8.6279	 0.00054 	  12.9418	 0.00037 	154836.0434	 0.12886 
	 366	596612.4711	 0.01243 	596612.4711	 0.01236 	298306.2355	 0.06321 	   8.6515	 0.00054 	  12.9772	 0.00037 	155259.6714	 0.11849 
	 367	598240.3359	 0.01243 	598240.3359	 0.01236 	299120.1680	 0.06246 	   8.6751	 0.00054 	  13.0126	 0.00037 	155683.2994	 0.13182 
	 368	599868.2008	 0.01242 	599868.2008	 0.01236 	299934.1004	 0.06171 	   8.6987	 0.00054 	  13.0480	 0.00037 	156106.9274	 0.13922 
	 369	601496.0656	 0.01242 	601496.0656	 0.01235 	300748.0328	 0.06097 	   8.7223	 0.00054 	  13.0834	 0.00037 	156530.5555	 0.10664 
	 370	603123.9305	 0.01241 	603123.9305	 0.01235 	301561.9652	 0.06024 	   8.7459	 0.00054 	  13.1188	 0.00037 	156954.1835	 0.13034 
	 371	604751.7954	 0.01241 	604751.7954	 0.01235 	302375.8977	 0.05951 	   8.7695	 0.00054 	  13.1542	 0.00037 	157377.8115	 0.09775 
	 372	606379.6602	 0.01241 	606379.6602	 0.01234 	303189.8301	 0.05879 	   8.7931	 0.00054 	  13.1896	 0.00037 	157801.4395	 0.12886 
	 373	608007.5251	 0.01240 	608007.5251	 0.01234 	304003.7625	 0.05807 	   8.8167	 0.00054 	  13.2250	 0.00037 	158225.0676	 0.09775 
	 374	609635.3899	 0.01240 	609635.3899	 0.01234 	304817.6950	 0.05736 	   8.8403	 0.00053 	  13.2605	 0.00037 	158648.6956	 0.10516 
	 375	611263.2548	 0.01239 	611263.2548	 0.01233 	305631.6274	 0.05665 	   8.8639	 0.00053 	  13.2959	 0.00037 	159072.3236	 0.12441 
	 376	612891.1197	 0.01239 	612891.1197	 0.01233 	306445.5598	 0.05595 	   8.8875	 0.00053 	  13.3313	 0.00036 	159495.9516	 0.14219 
	 377	614518.9845	 0.01238 	614518.9845	 0.01233 	307259.4923	 0.05525 	   8.9111	 0.00053 	  13.3667	 0.00036 	159919.5797	 0.11701 
	 378	616146.8494	 0.01238 	616146.8494	 0.01232 	308073.4247	 0.05456 	   8.9347	 0.00053 	  13.4021	 0.00036 	160343.2077	 0.12589 
	 379	617774.7142	 0.01238 	617774.7142	 0.01232 	308887.3571	 0.05388 	   8.9583	 0.00053 	  13.4375	 0.00036 	160766.8357	 0.12441 
	 380	619402.5791	 0.01237 	619402.5791	 0.01232 	309701.2895	 0.05320 	   8.9819	 0.00053 	  13.4729	 0.00036 	161190.4637	 0.10368 
	 381	621030.4440	 0.01237 	621030.4440	 0.01231 	310515.2220	 0.05253 	   9.0055	 0.00053 	  13.5083	 0.00036 	161614.0918	 0.10071 
	 382	622658.3088	 0.01237 	622658.3088	 0.01231 	311329.1544	 0.05187 	   9.0291	 0.00053 	  13.5437	 0.00036 	162037.7198	 0.11256 
	 383	624286.1737	 0.01236 	624286.1737	 0.01231 	312143.0868	 0.05121 	   9.0528	 0.00053 	  13.5791	 0.00036 	162461.3478	 0.10516 
	 384	625914.0385	 0.01236 	625914.0385	 0.01231 	312957.0193	 0.05056 	   9.0764	 0.00053 	  13.6145	 0.00036 	162884.9758	 0.10960 
	 385	627541.9034	 0.01235 	627541.9034	 0.01230 	313770.9517	 0.04991 	   9.1000	 0.00053 	  13.6499	 0.00036 	163308.6039	 0.09923 
	 386	629169.7683	 0.01235 	629169.7683	 0.01230 	314584.8841	 0.04927 	   9.1236	 0.00052 	  13.6854	 0.00036 	163732.2319	 0.11256 
	 387	630797.6331	 0.01235 	630797.6331	 0.01230 	315398.8166	 0.04863 	   9.1472	 0.00052 	  13.7208	 0.00036 	164155.8599	 0.10960 
	 388	632425.4980	 0.01234 	632425.4980	 0.01229 	316212.7490	 0.04800 	   9.1708	 0.00052 	  13.7562	 0.00036 	164579.4880	 0.11108 
	 389	634053.3628	 0.01234 	634053.3628	 0.01229 	317026.6814	 0.04738 	   9.1944	 0.00052 	  13.7916	 0.00036 	165003.1160	 0.11404 
	 390	635681.2277	 0.01233 	635681.2277	 0.01229 	317840.6138	 0.04676 	   9.2180	 0.00052 	  13.8270	 0.00036 	165426.7440	 0.11849 
	 391	637309.0925	 0.01233 	637309.0925	 0.01228 	318654.5463	 0.04615 	   9.2416	 0.00052 	  13.8624	 0.00036 	165850.3720	 0.12737 
	 392	638936.9574	 0.01233 	638936.9574	 0.01228 	319468.4787	 0.04555 	   9.2652	 0.00052 	  13.8978	 0.00036 	166274.0001	 0.10071 
	 393	640564.8223	 0.01232 	640564.8223	 0.01228 	320282.4111	 0.04495 	   9.2888	 0.00052 	  13.9332	 0.00036 	166697.6281	 0.11108 
	 394	642192.6871	 0.01232 	642192.6871	 0.01228 	321096.3436	 0.04435 	   9.3124	 0.00052 	  13.9686	 0.00036 	167121.2561	 0.10220 
	 395	643820.5520	 0.01232 	643820.5520	 0.01227 	321910.2760	 0.04377 	   9.3360	 0.00052 	  14.0040	 0.00036 	167544.8841	 0.11404 
	 396	645448.4168	 0.01231 	645448.4168	 0.01227 	322724.2084	 0.04319 	   9.3596	 0.00052 	  14.0394	 0.00036 	167968.5122	 0.10664 
	 397	647076.2817	 0.01231 	647076.2817	 0.01227 	323538.1409	 0.04261 	   9.3832	 0.00052 	  14.0748	 0.00036 	168392.1402	 0.10368 
	 398	648704.1466	 0.01231 	648704.1466	 0.01226 	324352.0733	 0.04204 	   9.4068	 0.00052 	  14.1103	 0.00036 	168815.7682	 0.08590 
	 399	650332.0114	 0.01230 	650332.0114	 0.01226 	325166.0057	 0.04148 	   9.4304	 0.00051 	  14.1457	 0.00036 	169239.3962	 0.10071 
	 400	651959.8763	 0.01230 	651959.8763	 0.01226 	325979.9381	 0.04092 	   9.4540	 0.00051 	  14.1811	 0.00036 	169663.0243	 0.09627 
	 401	653587.7411	 0.01230 	653587.7411	 0.01226 	326793.8706	 0.04037 	   9.4777	 0.00051 	  14.2165	 0.00036 	170086.6523	 0.10516 
	 402	655215.6060	 0.01229 	655215.6060	 0.01225 	327607.8030	 0.03983 	   9.5013	 0.00051 	  14.2519	 0.00036 	170510.2803	 0.15700 
	 403	656843.4709	 0.01229 	656843.4709	 0.01225 	328421.7354	 0.03929 	   9.5249	 0.00051 	  14.2873	 0.00036 	170933.9083	 0.10960 
	 404	658471.3357	 0.01229 	658471.3357	 0.01225 	329235.6679	 0.03876 	   9.5485	 0.00051 	  14.3227	 0.00036 	171357.5364	 0.09775 
	 405	660099.2006	 0.01228 	660099.2006	 0.01225 	330049.6003	 0.03823 	   9.5721	 0.00051 	  14.3581	 0.00036 	171781.1644	 0.09183 
	 406	661727.0654	 0.01228 	661727.0654	 0.01224 	330863.5327	 0.03771 	   9.5957	 0.00051 	  14.3935	 0.00036 	172204.7924	 0.08146 
	 407	663354.9303	 0.01227 	663354.9303	 0.01224 	331677.4652	 0.03719 	   9.6193	 0.00051 	  14.4289	 0.00036 	172628.4204	 0.08590 
	 408	664982.7952	 0.01227 	664982.7952	 0.01224 	332491.3976	 0.03668 	   9.6429	 0.00051 	  14.4643	 0.00036 	173052.0485	 0.09775 
	 409	666610.6600	 0.01227 	666610.6600	 0.01224 	333305.3300	 0.03618 	   9.6665	 0.00051 	  14.4997	 0.00036 	173475.6765	 0.10220 
	 410	668238.5249	 0.01226 	668238.5249	 0.01223 	334119.2624	 0.03568 	   9.6901	 0.00051 	  14.5352	 0.00036 	173899.3045	 0.08887 
	 411	669866.3897	 0.01226 	669866.3897	 0.01223 	334933.1949	 0.03519 	   9.7137	 0.00051 	  14.5706	 0.00036 	174322.9325	 0.09035 
	 412	671494.2546	 0.01226 	671494.2546	 0.01223 	335747.1273	 0.03470 	   9.7373	 0.00051 	  14.6060	 0.00036 	174746.5606	 0.09923 
	 413	673122.1195	 0.01226 	673122.1195	 0.01223 	336561.0597	 0.03422 	   9.7609	 0.00051 	  14.6414	 0.00036 	175170.1886	 0.10220 
	 414	674749.9843	 0.01225 	674749.9843	 0.01222 	337374.9922	 0.03375 	   9.7845	 0.00051 	  14.6768	 0.00036 	175593.8166	 0.12886 
	 415	676377.8492	 0.01225 	676377.8492	 0.01222 	338188.9246	 0.03328 	   9.8081	 0.00051 	  14.7122	 0.00036 	176017.4446	 0.08442 
	 416	678005.7140	 0.01225 	678005.7140	 0.01222 	339002.8570	 0.03281 	   9.8317	 0.00051 	  14.7476	 0.00036 	176441.0727	 0.09627 
	 417	679633.5789	 0.01224 	679633.5789	 0.01222 	339816.7895	 0.03236 	   9.8553	 0.00051 	  14.7830	 0.00036 	176864.7007	 0.10516 
	 418	681261.4438	 0.01224 	681261.4438	 0.01221 	340630.7219	 0.03190 	   9.8789	 0.00051 	  14.8184	 0.00036 	177288.3287	 0.07257 
	 419	682889.3086	 0.01224 	682889.3086	 0.01221 	341444.6543	 0.03146 	   9.9026	 0.00051 	  14.8538	 0.00036 	177711.9567	 0.07257 
	 420	684517.1735	 0.01223 	684517.1735	 0.01221 	342258.5867	 0.03101 	   9.9262	 0.00050 	  14.8892	 0.00036 	178135.5848	 0.11256 
	 421	686145.0383	 0.01223 	686145.0383	 0.01221 	343072.5192	 0.03058 	   9.9498	 0.00050 	  14.9246	 0.00036 	178559.2128	 0.09627 
	 422	687772.9032	 0.01223 	687772.9032	 0.01220 	343886.4516	 0.03015 	   9.9734	 0.00050 	  14.9601	 0.00036 	178982.8408	 0.10220 
	 423	689400.7681	 0.01222 	689400.7681	 0.01220 	344700.3840	 0.02972 	   9.9970	 0.00050 	  14.9955	 0.00036 	179406.4688	 0.09775 
	 424	691028.6329	 0.01222 	691028.6329	 0.01220 	345514.3165	 0.02930 	  10.0206	 0.00050 	  15.0309	 0.00036 	179830.0969	 0.08738 
	 425	692656.4978	 0.01222 	692656.4978	 0.01220 	346328.2489	 0.02888 	  10.0442	 0.00050 	  15.0663	 0.00035 	180253.7249	 0.08738 
	 426	694284.3626	 0.01221 	694284.3626	 0.01219 	347142.1813	 0.02847 	  10.0678	 0.00050 	  15.1017	 0.00035 	180677.3529	 0.07850 
	 427	695912.2275	 0.01221 	695912.2275	 0.01219 	347956.1137	 0.02807 	  10.0914	 0.00051 	  15.1371	 0.00035 	181100.9810	 0.12589 
	 428	697540.0924	 0.01221 	697540.0924	 0.01219 	348770.0462	 0.02767 	  10.1150	 0.00051 	  15.1725	 0.00035 	181524.6090	 0.08442 
	 429	699167.9572	 0.01221 	699167.9572	 0.01219 	349583.9786	 0.02728 	  10.1386	 0.00051 	  15.2079	 0.00035 	181948.2370	 0.08294 
	 430	700795.8221	 0.01220 	700795.8221	 0.01218 	350397.9110	 0.02689 	  10.1622	 0.00051 	  15.2433	 0.00035 	182371.8650	 0.10812 
	 431	702423.6869	 0.01220 	702423.6869	 0.01218 	351211.8435	 0.02650 	  10.1858	 0.00051 	  15.2787	 0.00035 	182795.4931	 0.09923 
	 432	704051.5518	 0.01220 	704051.5518	 0.01218 	352025.7759	 0.02612 	  10.2094	 0.00051 	  15.3141	 0.00035 	183219.1211	 0.09627 
	 433	705679.4167	 0.01219 	705679.4167	 0.01218 	352839.7083	 0.02575 	  10.2330	 0.00051 	  15.3496	 0.00035 	183642.7491	 0.09183 
	 434	707307.2815	 0.01219 	707307.2815	 0.01218 	353653.6408	 0.02538 	  10.2566	 0.00051 	  15.3850	 0.00035 	184066.3771	 0.07109 
	 435	708935.1464	 0.01219 	708935.1464	 0.01217 	354467.5732	 0.02501 	  10.2802	 0.00051 	  15.4204	 0.00035 	184490.0052	 0.06221 
	 436	710563.0112	 0.01218 	710563.0112	 0.01217 	355281.5056	 0.02465 	  10.3039	 0.00051 	  15.4558	 0.00035 	184913.6332	 0.08294 
	 437	712190.8761	 0.01218 	712190.8761	 0.01217 	356095.4380	 0.02429 	  10.3275	 0.00050 	  15.4912	 0.00035 	185337.2612	 0.10960 
	 438	713818.7410	 0.01218 	713818.7410	 0.01217 	356909.3705	 0.02394 	  10.3511	 0.00050 	  15.5266	 0.00035 	185760.8892	 0.09479 
	 439	715446.6058	 0.01218 	715446.6058	 0.01216 	357723.3029	 0.02360 	  10.3747	 0.00050 	  15.5620	 0.00035 	186184.5173	 0.07998 
	 440	717074.4707	 0.01217 	717074.4707	 0.01216 	358537.2353	 0.02326 	  10.3983	 0.00050 	  15.5974	 0.00035 	186608.1453	 0.09331 
	 441	718702.3355	 0.01217 	718702.3355	 0.01216 	359351.1678	 0.02292 	  10.4219	 0.00050 	  15.6328	 0.00035 	187031.7733	 0.07554 
	 442	720330.2004	 0.01217 	720330.2004	 0.01216 	360165.1002	 0.02259 	  10.4455	 0.00050 	  15.6682	 0.00035 	187455.4013	 0.06072 
	 443	721958.0653	 0.01217 	721958.0653	 0.01216 	360979.0326	 0.02226 	  10.4691	 0.00050 	  15.7036	 0.00035 	187879.0294	 0.08146 
	 444	723585.9301	 0.01216 	723585.9301	 0.01215 	361792.9651	 0.02193 	  10.4927	 0.00050 	  15.7390	 0.00035 	188302.6574	 0.06813 
	 445	725213.7950	 0.01216 	725213.7950	 0.01215 	362606.8975	 0.02161 	  10.5163	 0.00050 	  15.7745	 0.00035 	188726.2854	 0.09183 
	 446	726841.6598	 0.01216 	726841.6598	 0.01215 	363420.8299	 0.02130 	  10.5399	 0.00050 	  15.8099	 0.00035 	189149.9134	 0.06813 
	 447	728469.5247	 0.01215 	728469.5247	 0.01215 	364234.7623	 0.02099 	  10.5635	 0.00050 	  15.8453	 0.00035 	189573.5415	 0.09479 
	 448	730097.3895	 0.01215 	730097.3895	 0.01215 	365048.6948	 0.02068 	  10.5871	 0.00050 	  15.8807	 0.00035 	189997.1695	 0.08294 
	 449	731725.2544	 0.01215 	731725.2544	 0.01214 	365862.6272	 0.02038 	  10.6107	 0.00050 	  15.9161	 0.00034 	190420.7975	 0.07702 
	 450	733353.1193	 0.01215 	733353.1193	 0.01214 	366676.5596	 0.02008 	  10.6343	 0.00050 	  15.9515	 0.00034 	190844.4255	 0.06961 
	 451	734980.9841	 0.01214 	734980.9841	 0.01214 	367490.4921	 0.01979 	  10.6579	 0.00050 	  15.9869	 0.00034 	191268.0536	 0.09775 
	 452	736608.8490	 0.01214 	736608.8490	 0.01214 	368304.4245	 0.01950 	  10.6815	 0.00050 	  16.0223	 0.00034 	191691.6816	 0.07850 
	 453	738236.7138	 0.01214 	738236.7138	 0.01214 	369118.3569	 0.01921 	  10.7051	 0.00050 	  16.0577	 0.00034 	192115.3096	 0.09479 
	 454	739864.5787	 0.01214 	739864.5787	 0.01213 	369932.2894	 0.01893 	  10.7288	 0.00050 	  16.0931	 0.00034 	192538.9376	 0.09035 
	 455	741492.4436	 0.01213 	741492.4436	 0.01213 	370746.2218	 0.01865 	  10.7524	 0.00050 	  16.1285	 0.00034 	192962.5657	 0.08294 
	 456	743120.3084	 0.01213 	743120.3084	 0.01213 	371560.1542	 0.01838 	  10.7760	 0.00050 	  16.1639	 0.00034 	193386.1937	 0.08294 
	 457	744748.1733	 0.01213 	744748.1733	 0.01213 	372374.0866	 0.01811 	  10.7996	 0.00050 	  16.1994	 0.00034 	193809.8217	 0.07702 
	 458	746376.0381	 0.01213 	746376.0381	 0.01213 	373188.0191	 0.01784 	  10.8232	 0.00050 	  16.2348	 0.00034 	194233.4497	 0.08887 
	 459	748003.9030	 0.01212 	748003.9030	 0.01212 	374001.9515	 0.01758 	  10.8468	 0.00050 	  16.2702	 0.00034 	194657.0778	 0.08294 
	 460	749631.7679	 0.01212 	749631.7679	 0.01212 	374815.8839	 0.01732 	  10.8704	 0.00050 	  16.3056	 0.00034 	195080.7058	 0.07850 
	 461	751259.6327	 0.01212 	751259.6327	 0.01212 	375629.8164	 0.01706 	  10.8940	 0.00049 	  16.3410	 0.00034 	195504.3338	 0.09923 
	 462	752887.4976	 0.01211 	752887.4976	 0.01212 	376443.7488	 0.01681 	  10.9176	 0.00049 	  16.3764	 0.00034 	195927.9618	 0.07405 
	 463	754515.3624	 0.01211 	754515.3624	 0.01212 	377257.6812	 0.01656 	  10.9412	 0.00049 	  16.4118	 0.00034 	196351.5899	 0.09627 
	 464	756143.2273	 0.01211 	756143.2273	 0.01211 	378071.6137	 0.01632 	  10.9648	 0.00049 	  16.4472	 0.00034 	196775.2179	 0.09775 
	 465	757771.0922	 0.01211 	757771.0922	 0.01211 	378885.5461	 0.01608 	  10.9884	 0.00049 	  16.4826	 0.00034 	197198.8459	 0.06813 
	 466	759398.9570	 0.01210 	759398.9570	 0.01211 	379699.4785	 0.01584 	  11.0120	 0.00049 	  16.5180	 0.00034 	197622.4739	 0.08887 
	 467	761026.8219	 0.01210 	761026.8219	 0.01211 	380513.4109	 0.01561 	  11.0356	 0.00049 	  16.5534	 0.00034 	198046.1020	 0.08590 
	 468	762654.6867	 0.01210 	762654.6867	 0.01211 	381327.3434	 0.01538 	  11.0592	 0.00049 	  16.5888	 0.00033 	198469.7300	 0.08442 
	 469	764282.5516	 0.01210 	764282.5516	 0.01210 	382141.2758	 0.01515 	  11.0828	 0.00049 	  16.6243	 0.00033 	198893.3580	 0.07405 
	 470	765910.4165	 0.01210 	765910.4165	 0.01210 	382955.2082	 0.01492 	  11.1064	 0.00049 	  16.6597	 0.00033 	199316.9861	 0.06961 
	 471	767538.2813	 0.01209 	767538.2813	 0.01210 	383769.1407	 0.01470 	  11.1300	 0.00049 	  16.6951	 0.00033 	199740.6141	 0.07554 
	 472	769166.1462	 0.01209 	769166.1462	 0.01210 	384583.0731	 0.01449 	  11.1537	 0.00049 	  16.7305	 0.00033 	200164.2421	 0.07998 
	 473	770794.0110	 0.01209 	770794.0110	 0.01210 	385397.0055	 0.01427 	  11.1773	 0.00049 	  16.7659	 0.00033 	200587.8701	 0.07405 
	 474	772421.8759	 0.01209 	772421.8759	 0.01210 	386210.9379	 0.01406 	  11.2009	 0.00049 	  16.8013	 0.00033 	201011.4982	 0.08294 
	 475	774049.7408	 0.01208 	774049.7408	 0.01209 	387024.8704	 0.01385 	  11.2245	 0.00048 	  16.8367	 0.00033 	201435.1262	 0.06221 
	 476	775677.6056	 0.01208 	775677.6056	 0.01209 	387838.8028	 0.01365 	  11.2481	 0.00048 	  16.8721	 0.00033 	201858.7542	 0.06961 
	 477	777305.4705	 0.01208 	777305.4705	 0.01209 	388652.7352	 0.01344 	  11.2717	 0.00048 	  16.9075	 0.00033 	202282.3822	 0.06072 
	 478	778933.3353	 0.01208 	778933.3353	 0.01209 	389466.6677	 0.01324 	  11.2953	 0.00048 	  16.9429	 0.00033 	202706.0103	 0.08146 
	 479	780561.2002	 0.01207 	780561.2002	 0.01209 	390280.6001	 0.01305 	  11.3189	 0.00048 	  16.9783	 0.00033 	203129.6383	 0.05924 
	 480	782189.0651	 0.01207 	782189.0651	 0.01208 	391094.5325	 0.01285 	  11.3425	 0.00048 	  17.0137	 0.00033 	203553.2663	 0.07554 
	 481	783816.9299	 0.01207 	783816.9299	 0.01208 	391908.4650	 0.01266 	  11.3661	 0.00048 	  17.0492	 0.00033 	203976.8943	 0.07405 
	 482	785444.7948	 0.01207 	785444.7948	 0.01208 	392722.3974	 0.01248 	  11.3897	 0.00048 	  17.0846	 0.00033 	204400.5224	 0.07109 
	 483	787072.6596	 0.01206 	787072.6596	 0.01208 	393536.3298	 0.01229 	  11.4133	 0.00048 	  17.1200	 0.00033 	204824.1504	 0.06221 
	 484	788700.5245	 0.01206 	788700.5245	 0.01208 	394350.2622	 0.01211 	  11.4369	 0.00048 	  17.1554	 0.00033 	205247.7784	 0.05628 
	 485	790328.3894	 0.01206 	790328.3894	 0.01208 	395164.1947	 0.01193 	  11.4605	 0.00048 	  17.1908	 0.00033 	205671.4064	 0.05480 
	 486	791956.2542	 0.01206 	791956.2542	 0.01207 	395978.1271	 0.01175 	  11.4841	 0.00048 	  17.2262	 0.00032 	206095.0345	 0.04740 
	 487	793584.1191	 0.01206 	793584.1191	 0.01207 	396792.0595	 0.01158 	  11.5077	 0.00048 	  17.2616	 0.00032 	206518.6625	 0.07702 
	 488	795211.9839	 0.01205 	795211.9839	 0.01207 	397605.9920	 0.01141 	  11.5313	 0.00048 	  17.2970	 0.00032 	206942.2905	 0.04591 
	 489	796839.8488	 0.01205 	796839.8488	 0.01207 	398419.9244	 0.01124 	  11.5549	 0.00048 	  17.3324	 0.00032 	207365.9185	 0.07554 
	 490	798467.7137	 0.01205 	798467.7137	 0.01207 	399233.8568	 0.01107 	  11.5786	 0.00048 	  17.3678	 0.00032 	207789.5466	 0.06813 
	 491	800095.5785	 0.01205 	800095.5785	 0.01207 	400047.7893	 0.01091 	  11.6022	 0.00048 	  17.4032	 0.00032 	208213.1746	 0.08146 
	 492	801723.4434	 0.01204 	801723.4434	 0.01206 	400861.7217	 0.01074 	  11.6258	 0.00047 	  17.4386	 0.00032 	208636.8026	 0.06369 
	 493	803351.3082	 0.01204 	803351.3082	 0.01206 	401675.6541	 0.01059 	  11.6494	 0.00047 	  17.4741	 0.00032 	209060.4306	 0.05036 
	 494	804979.1731	 0.01204 	804979.1731	 0.01206 	402489.5865	 0.01043 	  11.6730	 0.00047 	  17.5095	 0.00032 	209484.0587	 0.05480 
	 495	806607.0380	 0.01204 	806607.0380	 0.01206 	403303.5190	 0.01027 	  11.6966	 0.00047 	  17.5449	 0.00032 	209907.6867	 0.05184 
	 496	808234.9028	 0.01204 	808234.9028	 0.01206 	404117.4514	 0.01012 	  11.7202	 0.00047 	  17.5803	 0.00032 	210331.3147	 0.06961 
	 497	809862.7677	 0.01203 	809862.7677	 0.01206 	404931.3838	 0.00997 	  11.7438	 0.00047 	  17.6157	 0.00032 	210754.9427	 0.05480 
	 498	811490.6325	 0.01203 	811490.6325	 0.01205 	405745.3163	 0.00982 	  11.7674	 0.00047 	  17.6511	 0.00032 	211178.5708	 0.06517 
	 499	813118.4974	 0.01203 	813118.4974	 0.01205 	406559.2487	 0.00968 	  11.7910	 0.00047 	  17.6865	 0.00032 	211602.1988	 0.06665 
	 500	814746.3623	 0.01203 	814746.3623	 0.01205 	407373.1811	 0.00954 	  11.8146	 0.00047 	  17.7219	 0.00032 	212025.8268	 0.05628 
	 501	816374.2271	 0.01202 	816374.2271	 0.01205 	408187.1136	 0.00940 	  11.8382	 0.00047 	  17.7573	 0.00032 	212449.4548	 0.06221 
	 502	818002.0920	 0.01202 	818002.0920	 0.01205 	409001.0460	 0.00926 	  11.8618	 0.00047 	  17.7927	 0.00032 	212873.0829	 0.06517 
	 503	819629.9568	 0.01202 	819629.9568	 0.01205 	409814.9784	 0.00912 	  11.8854	 0.00047 	  17.8281	 0.00032 	213296.7109	 0.09479 
	 504	821257.8217	 0.01202 	821257.8217	 0.01205 	410628.9108	 0.00899 	  11.9090	 0.00047 	  17.8635	 0.00032 	213720.3389	 0.06665 
	 505	822885.6865	 0.01202 	822885.6865	 0.01204 	411442.8433	 0.00885 	  11.9326	 0.00047 	  17.8990	 0.00032 	214143.9669	 0.06221 
	 506	824513.5514	 0.01201 	824513.5514	 0.01204 	412256.7757	 0.00872 	  11.9562	 0.00047 	  17.9344	 0.00032 	214567.5950	 0.07109 
	 507	826141.4163	 0.01201 	826141.4163	 0.01204 	413070.7081	 0.00859 	  11.9798	 0.00047 	  17.9698	 0.00032 	214991.2230	 0.07109 
	 508	827769.2811	 0.01201 	827769.2811	 0.01204 	413884.6406	 0.00847 	  12.0035	 0.00047 	  18.0052	 0.00032 	215414.8510	 0.07850 
	 509	829397.1460	 0.01201 	829397.1460	 0.01204 	414698.5730	 0.00834 	  12.0271	 0.00047 	  18.0406	 0.00032 	215838.4791	 0.06517 
	 510	831025.0108	 0.01201 	831025.0108	 0.01204 	415512.5054	 0.00822 	  12.0507	 0.00047 	  18.0760	 0.00032 	216262.1071	 0.05036 
	 511	832652.8757	 0.01200 	832652.8757	 0.01203 	416326.4379	 0.00810 	  12.0743	 0.00047 	  18.1114	 0.00032 	216685.7351	 0.07554 
	 512	834280.7406	 0.01200 	834280.7406	 0.01203 	417140.3703	 0.00798 	  12.0979	 0.00047 	  18.1468	 0.00032 	217109.3631	 0.06072 
	 513	835908.6054	 0.01200 	835908.6054	 0.01203 	417954.3027	 0.00786 	  12.1215	 0.00047 	  18.1822	 0.00032 	217532.9912	 0.05924 
	 514	837536.4703	 0.01200 	837536.4703	 0.01203 	418768.2351	 0.00775 	  12.1451	 0.00047 	  18.2176	 0.00032 	217956.6192	 0.06072 
	 515	839164.3351	 0.01200 	839164.3351	 0.01203 	419582.1676	 0.00763 	  12.1687	 0.00046 	  18.2530	 0.00032 	218380.2472	 0.06369 
	 516	840792.2000	 0.01199 	840792.2000	 0.01203 	420396.1000	 0.00752 	  12.1923	 0.00046 	  18.2885	 0.00032 	218803.8752	 0.07405 
	 517	842420.0649	 0.01199 	842420.0649	 0.01203 	421210.0324	 0.00741 	  12.2159	 0.00046 	  18.3239	 0.00032 	219227.5033	 0.04295 
	 518	844047.9297	 0.01199 	844047.9297	 0.01202 	422023.9649	 0.00730 	  12.2395	 0.00046 	  18.3593	 0.00032 	219651.1313	 0.06221 
	 519	845675.7946	 0.01199 	845675.7946	 0.01202 	422837.8973	 0.00720 	  12.2631	 0.00046 	  18.3947	 0.00031 	220074.7593	 0.06072 
	 520	847303.6594	 0.01199 	847303.6594	 0.01202 	423651.8297	 0.00709 	  12.2867	 0.00046 	  18.4301	 0.00031 	220498.3873	 0.06369 
	 521	848931.5243	 0.01198 	848931.5243	 0.01202 	424465.7622	 0.00699 	  12.3103	 0.00046 	  18.4655	 0.00031 	220922.0154	 0.06221 
	 522	850559.3892	 0.01198 	850559.3892	 0.01202 	425279.6946	 0.00689 	  12.3339	 0.00046 	  18.5009	 0.00031 	221345.6434	 0.06961 
	 523	852187.2540	 0.01198 	852187.2540	 0.01202 	426093.6270	 0.00679 	  12.3575	 0.00046 	  18.5363	 0.00031 	221769.2714	 0.06072 
	 524	853815.1189	 0.01198 	853815.1189	 0.01202 	426907.5594	 0.00669 	  12.3811	 0.00046 	  18.5717	 0.00031 	222192.8994	 0.06369 
	 525	855442.9837	 0.01198 	855442.9837	 0.01201 	427721.4919	 0.00659 	  12.4048	 0.00046 	  18.6071	 0.00031 	222616.5275	 0.06813 
	 526	857070.8486	 0.01197 	857070.8486	 0.01201 	428535.4243	 0.00649 	  12.4284	 0.00046 	  18.6425	 0.00031 	223040.1555	 0.07257 
	 527	858698.7135	 0.01197 	858698.7135	 0.01201 	429349.3567	 0.00640 	  12.4520	 0.00046 	  18.6779	 0.00031 	223463.7835	 0.05036 
	 528	860326.5783	 0.01197 	860326.5783	 0.01201 	430163.2892	 0.00631 	  12.4756	 0.00046 	  18.7134	 0.00031 	223887.4115	 0.04888 
	 529	861954.4432	 0.01197 	861954.4432	 0.01201 	430977.2216	 0.00621 	  12.4992	 0.00046 	  18.7488	 0.00031 	224311.0396	 0.06665 
	 530	863582.3080	 0.01197 	863582.3080	 0.01201 	431791.1540	 0.00612 	  12.5228	 0.00046 	  18.7842	 0.00031 	224734.6676	 0.06369 
	 531	865210.1729	 0.01197 	865210.1729	 0.01201 	432605.0864	 0.00604 	  12.5464	 0.00046 	  18.8196	 0.00031 	225158.2956	 0.05628 
	 532	866838.0378	 0.01196 	866838.0378	 0.01200 	433419.0189	 0.00595 	  12.5700	 0.00046 	  18.8550	 0.00031 	225581.9236	 0.04443 
	 533	868465.9026	 0.01196 	868465.9026	 0.01200 	434232.9513	 0.00586 	  12.5936	 0.00046 	  18.8904	 0.00031 	226005.5517	 0.05776 
	 534	870093.7675	 0.01196 	870093.7675	 0.01200 	435046.8837	 0.00578 	  12.6172	 0.00046 	  18.9258	 0.00031 	226429.1797	 0.06961 
	 535	871721.6323	 0.01196 	871721.6323	 0.01200 	435860.8162	 0.00570 	  12.6408	 0.00046 	  18.9612	 0.00031 	226852.8077	 0.05924 
	 536	873349.4972	 0.01196 	873349.4972	 0.01200 	436674.7486	 0.00561 	  12.6644	 0.00046 	  18.9966	 0.00031 	227276.4357	 0.05924 
	 537	874977.3621	 0.01195 	874977.3621	 0.01200 	437488.6810	 0.00553 	  12.6880	 0.00046 	  19.0320	 0.00031 	227700.0638	 0.07257 
	 538	876605.2269	 0.01195 	876605.2269	 0.01200 	438302.6135	 0.00545 	  12.7116	 0.00046 	  19.0674	 0.00031 	228123.6918	 0.06072 
	 539	878233.0918	 0.01195 	878233.0918	 0.01200 	439116.5459	 0.00537 	  12.7352	 0.00046 	  19.1028	 0.00031 	228547.3198	 0.06072 
	 540	879860.9566	 0.01195 	879860.9566	 0.01199 	439930.4783	 0.00530 	  12.7588	 0.00046 	  19.1383	 0.00031 	228970.9478	 0.05924 
	 541	881488.8215	 0.01195 	881488.8215	 0.01199 	440744.4107	 0.00522 	  12.7824	 0.00046 	  19.1737	 0.00031 	229394.5759	 0.04888 
	 542	883116.6864	 0.01194 	883116.6864	 0.01199 	441558.3432	 0.00515 	  12.8060	 0.00046 	  19.2091	 0.00031 	229818.2039	 0.05036 
	 543	884744.5512	 0.01194 	884744.5512	 0.01199 	442372.2756	 0.00507 	  12.8297	 0.00046 	  19.2445	 0.00031 	230241.8319	 0.07109 
	 544	886372.4161	 0.01194 	886372.4161	 0.01199 	443186.2080	 0.00500 	  12.8533	 0.00046 	  19.2799	 0.00031 	230665.4599	 0.05924 
	 545	888000.2809	 0.01194 	888000.2809	 0.01199 	444000.1405	 0.00493 	  12.8769	 0.00046 	  19.3153	 0.00031 	231089.0880	 0.06665 
	 546	889628.1458	 0.01194 	889628.1458	 0.01199 	444814.0729	 0.00486 	  12.9005	 0.00046 	  19.3507	 0.00031 	231512.7160	 0.05776 
	 547	891256.0107	 0.01194 	891256.0107	 0.01199 	445628.0053	 0.00479 	  12.9241	 0.00046 	  19.3861	 0.00030 	231936.3440	 0.05184 
	 548	892883.8755	 0.01193 	892883.8755	 0.01198 	446441.9378	 0.00472 	  12.9477	 0.00046 	  19.4215	 0.00030 	232359.9720	 0.05332 
	 549	894511.7404	 0.01193 	894511.7404	 0.01198 	447255.8702	 0.00466 	  12.9713	 0.00046 	  19.4569	 0.00030 	232783.6001	 0.06072 
	 550	896139.6052	 0.01193 	896139.6052	 0.01198 	448069.8026	 0.00459 	  12.9949	 0.00046 	  19.4923	 0.00030 	233207.2281	 0.04888 
	 551	897767.4701	 0.01193 	897767.4701	 0.01198 	448883.7350	 0.00453 	  13.0185	 0.00046 	  19.5277	 0.00030 	233630.8561	 0.05628 
	 552	899395.3350	 0.01193 	899395.3350	 0.01198 	449697.6675	 0.00446 	  13.0421	 0.00046 	  19.5632	 0.00030 	234054.4842	 0.05480 
	 553	901023.1998	 0.01193 	901023.1998	 0.01198 	450511.5999	 0.00440 	  13.0657	 0.00046 	  19.5986	 0.00030 	234478.1122	 0.05332 
	 554	902651.0647	 0.01192 	902651.0647	 0.01198 	451325.5323	 0.00434 	  13.0893	 0.00046 	  19.6340	 0.00030 	234901.7402	 0.06072 
	 555	904278.9295	 0.01192 	904278.9295	 0.01198 	452139.4648	 0.00428 	  13.1129	 0.00046 	  19.6694	 0.00030 	235325.3682	 0.05628 
	 556	905906.7944	 0.01192 	905906.7944	 0.01197 	452953.3972	 0.00422 	  13.1365	 0.00046 	  19.7048	 0.00030 	235748.9963	 0.05924 
	 557	907534.6593	 0.01192 	907534.6593	 0.01197 	453767.3296	 0.00416 	  13.1601	 0.00046 	  19.7402	 0.00030 	236172.6243	 0.06517 
	 558	909162.5241	 0.01192 	909162.5241	 0.01197 	454581.2621	 0.00410 	  13.1837	 0.00046 	  19.7756	 0.00030 	236596.2523	 0.06961 
	 559	910790.3890	 0.01192 	910790.3890	 0.01197 	455395.1945	 0.00404 	  13.2073	 0.00046 	  19.8110	 0.00030 	237019.8803	 0.04295 
	 560	912418.2538	 0.01191 	912418.2538	 0.01197 	456209.1269	 0.00398 	  13.2309	 0.00046 	  19.8464	 0.00030 	237443.5084	 0.06221 
	 561	914046.1187	 0.01191 	914046.1187	 0.01197 	457023.0593	 0.00393 	  13.2546	 0.00046 	  19.8818	 0.00030 	237867.1364	 0.05480 
	 562	915673.9835	 0.01191 	915673.9835	 0.01197 	457836.9918	 0.00387 	  13.2782	 0.00046 	  19.9172	 0.00030 	238290.7644	 0.06072 
	 563	917301.8484	 0.01191 	917301.8484	 0.01197 	458650.9242	 0.00382 	  13.3018	 0.00046 	  19.9526	 0.00030 	238714.3924	 0.04740 
	 564	918929.7133	 0.01191 	918929.7133	 0.01196 	459464.8566	 0.00377 	  13.3254	 0.00046 	  19.9881	 0.00030 	239138.0205	 0.07702 
	 565	920557.5781	 0.01191 	920557.5781	 0.01196 	460278.7891	 0.00372 	  13.3490	 0.00046 	  20.0235	 0.00030 	239561.6485	 0.03999 
	 566	922185.4430	 0.01190 	922185.4430	 0.01196 	461092.7215	 0.00366 	  13.3726	 0.00046 	  20.0589	 0.00030 	239985.2765	 0.06813 
	 567	923813.3078	 0.01190 	923813.3078	 0.01196 	461906.6539	 0.00361 	  13.3962	 0.00046 	  20.0943	 0.00030 	240408.9045	 0.04740 
	 568	925441.1727	 0.01190 	925441.1727	 0.01196 	462720.5864	 0.00356 	  13.4198	 0.00046 	  20.1297	 0.00030 	240832.5326	 0.04147 
	 569	927069.0376	 0.01190 	927069.0376	 0.01196 	463534.5188	 0.00351 	  13.4434	 0.00046 	  20.1651	 0.00030 	241256.1606	 0.05480 
	 570	928696.9024	 0.01190 	928696.9024	 0.01196 	464348.4512	 0.00347 	  13.4670	 0.00046 	  20.2005	 0.00030 	241679.7886	 0.03703 
	 571	930324.7673	 0.01190 	930324.7673	 0.01196 	465162.3836	 0.00342 	  13.4906	 0.00046 	  20.2359	 0.00030 	242103.4166	 0.05924 
	 572	931952.6321	 0.01189 	931952.6321	 0.01195 	465976.3161	 0.00337 	  13.5142	 0.00046 	  20.2713	 0.00030 	242527.0447	 0.04443 
	 573	933580.4970	 0.01189 	933580.4970	 0.01195 	466790.2485	 0.00333 	  13.5378	 0.00046 	  20.3067	 0.00030 	242950.6727	 0.06665 
	 574	935208.3619	 0.01189 	935208.3619	 0.01195 	467604.1809	 0.00328 	  13.5614	 0.00046 	  20.3421	 0.00030 	243374.3007	 0.06369 
	 575	936836.2267	 0.01189 	936836.2267	 0.01195 	468418.1134	 0.00324 	  13.5850	 0.00046 	  20.3775	 0.00030 	243797.9287	 0.05924 
	 576	938464.0916	 0.01189 	938464.0916	 0.01195 	469232.0458	 0.00319 	  13.6086	 0.00046 	  20.4130	 0.00029 	244221.5568	 0.05776 
	 577	940091.9564	 0.01189 	940091.9564	 0.01195 	470045.9782	 0.00315 	  13.6322	 0.00046 	  20.4484	 0.00029 	244645.1848	 0.04740 
	 578	941719.8213	 0.01188 	941719.8213	 0.01195 	470859.9107	 0.00311 	  13.6558	 0.00046 	  20.4838	 0.00029 	245068.8128	 0.05332 
	 579	943347.6862	 0.01188 	943347.6862	 0.01195 	471673.8431	 0.00306 	  13.6795	 0.00046 	  20.5192	 0.00029 	245492.4408	 0.05924 
	 580	944975.5510	 0.01188 	944975.5510	 0.01195 	472487.7755	 0.00302 	  13.7031	 0.00046 	  20.5546	 0.00029 	245916.0689	 0.04740 
	 581	946603.4159	 0.01188 	946603.4159	 0.01194 	473301.7079	 0.00298 	  13.7267	 0.00046 	  20.5900	 0.00029 	246339.6969	 0.04443 
	 582	948231.2807	 0.01188 	948231.2807	 0.01194 	474115.6404	 0.00294 	  13.7503	 0.00046 	  20.6254	 0.00029 	246763.3249	 0.05924 
	 583	949859.1456	 0.01188 	949859.1456	 0.01194 	474929.5728	 0.00290 	  13.7739	 0.00046 	  20.6608	 0.00029 	247186.9529	 0.05480 
	 584	951487.0105	 0.01188 	951487.0105	 0.01194 	475743.5052	 0.00286 	  13.7975	 0.00046 	  20.6962	 0.00029 	247610.5810	 0.05776 
	 585	953114.8753	 0.01187 	953114.8753	 0.01194 	476557.4377	 0.00282 	  13.8211	 0.00046 	  20.7316	 0.00029 	248034.2090	 0.05036 
	 586	954742.7402	 0.01187 	954742.7402	 0.01194 	477371.3701	 0.00279 	  13.8447	 0.00046 	  20.7670	 0.00029 	248457.8370	 0.05480 
	 587	956370.6050	 0.01187 	956370.6050	 0.01194 	478185.3025	 0.00275 	  13.8683	 0.00046 	  20.8024	 0.00029 	248881.4650	 0.04147 
	 588	957998.4699	 0.01187 	957998.4699	 0.01194 	478999.2349	 0.00271 	  13.8919	 0.00046 	  20.8379	 0.00029 	249305.0931	 0.05332 
	 589	959626.3348	 0.01187 	959626.3348	 0.01194 	479813.1674	 0.00268 	  13.9155	 0.00046 	  20.8733	 0.00029 	249728.7211	 0.04147 
	 590	961254.1996	 0.01187 	961254.1996	 0.01193 	480627.0998	 0.00264 	  13.9391	 0.00046 	  20.9087	 0.00029 	250152.3491	 0.06072 
	 591	962882.0645	 0.01186 	962882.0645	 0.01193 	481441.0322	 0.00261 	  13.9627	 0.00046 	  20.9441	 0.00029 	250575.9772	 0.05628 
	 592	964509.9293	 0.01186 	964509.9293	 0.01193 	482254.9647	 0.00257 	  13.9863	 0.00045 	  20.9795	 0.00029 	250999.6052	 0.06072 
	 593	966137.7942	 0.01186 	966137.7942	 0.01193 	483068.8971	 0.00254 	  14.0099	 0.00045 	  21.0149	 0.00029 	251423.2332	 0.03555 
	 594	967765.6591	 0.01186 	967765.6591	 0.01193 	483882.8295	 0.00250 	  14.0335	 0.00045 	  21.0503	 0.00029 	251846.8612	 0.05332 
	 595	969393.5239	 0.01186 	969393.5239	 0.01193 	484696.7620	 0.00247 	  14.0571	 0.00045 	  21.0857	 0.00029 	252270.4893	 0.05924 
	 596	971021.3888	 0.01186 	971021.3888	 0.01193 	485510.6944	 0.00244 	  14.0807	 0.00045 	  21.1211	 0.00029 	252694.1173	 0.06961 
	 597	972649.2536	 0.01186 	972649.2536	 0.01193 	486324.6268	 0.00241 	  14.1044	 0.00045 	  21.1565	 0.00029 	253117.7453	 0.05184 
	 598	974277.1185	 0.01185 	974277.1185	 0.01193 	487138.5592	 0.00238 	  14.1280	 0.00045 	  21.1919	 0.00029 	253541.3733	 0.05776 
	 599	975904.9834	 0.01185 	975904.9834	 0.01193 	487952.4917	 0.00235 	  14.1516	 0.00045 	  21.2273	 0.00029 	253965.0014	 0.06072 
	 600	977532.8482	 0.01185 	977532.8482	 0.01192 	488766.4241	 0.00231 	  14.1752	 0.00045 	  21.2628	 0.00029 	254388.6294	 0.04591 
	 601	979160.7131	 0.01185 	979160.7131	 0.01192 	489580.3565	 0.00228 	  14.1988	 0.00045 	  21.2982	 0.00029 	254812.2574	 0.04591 
	 602	980788.5779	 0.01185 	980788.5779	 0.01192 	490394.2890	 0.00226 	  14.2224	 0.00045 	  21.3336	 0.00029 	255235.8854	 0.05036 
	 603	982416.4428	 0.01185 	982416.4428	 0.01192 	491208.2214	 0.00223 	  14.2460	 0.00045 	  21.3690	 0.00029 	255659.5135	 0.04295 
	 604	984044.3077	 0.01185 	984044.3077	 0.01192 	492022.1538	 0.00220 	  14.2696	 0.00045 	  21.4044	 0.00029 	256083.1415	 0.04888 
	 605	985672.1725	 0.01184 	985672.1725	 0.01192 	492836.0863	 0.00217 	  14.2932	 0.00045 	  21.4398	 0.00029 	256506.7695	 0.06072 
	 606	987300.0374	 0.01184 	987300.0374	 0.01192 	493650.0187	 0.00214 	  14.3168	 0.00045 	  21.4752	 0.00029 	256930.3975	 0.06221 
	 607	988927.9022	 0.01184 	988927.9022	 0.01192 	494463.9511	 0.00211 	  14.3404	 0.00045 	  21.5106	 0.00029 	257354.0256	 0.04295 
	 608	990555.7671	 0.01184 	990555.7671	 0.01192 	495277.8835	 0.00209 	  14.3640	 0.00045 	  21.5460	 0.00029 	257777.6536	 0.05480 
	 609	992183.6320	 0.01184 	992183.6320	 0.01192 	496091.8160	 0.00206 	  14.3876	 0.00045 	  21.5814	 0.00029 	258201.2816	 0.04147 
	 610	993811.4968	 0.01184 	993811.4968	 0.01191 	496905.7484	 0.00203 	  14.4112	 0.00045 	  21.6168	 0.00029 	258624.9096	 0.03110 
	 611	995439.3617	 0.01184 	995439.3617	 0.01191 	497719.6808	 0.00201 	  14.4348	 0.00045 	  21.6523	 0.00029 	259048.5377	 0.04443 
	 612	997067.2265	 0.01183 	997067.2265	 0.01191 	498533.6133	 0.00198 	  14.4584	 0.00045 	  21.6877	 0.00029 	259472.1657	 0.03407 
	 613	998695.0914	 0.01183 	998695.0914	 0.01191 	499347.5457	 0.00196 	  14.4820	 0.00045 	  21.7231	 0.00029 	259895.7937	 0.03110 
	 614	1000322.9562	 0.01183 	1000322.9562	 0.01191 	500161.4781	 0.00193 	  14.5057	 0.00045 	  21.7585	 0.00029 	260319.4217	 0.03999 
	 615	1001950.8211	 0.01183 	1001950.8211	 0.01191 	500975.4106	 0.00191 	  14.5293	 0.00045 	  21.7939	 0.00029 	260743.0498	 0.06517 
	 616	1003578.6860	 0.01183 	1003578.6860	 0.01191 	501789.3430	 0.00188 	  14.5529	 0.00044 	  21.8293	 0.00029 	261166.6778	 0.06072 
	 617	1005206.5508	 0.01183 	1005206.5508	 0.01191 	502603.2754	 0.00186 	  14.5765	 0.00044 	  21.8647	 0.00028 	261590.3058	 0.05184 
	 618	1006834.4157	 0.01183 	1006834.4157	 0.01191 	503417.2078	 0.00184 	  14.6001	 0.00044 	  21.9001	 0.00028 	262013.9338	 0.05628 
	 619	1008462.2805	 0.01182 	1008462.2805	 0.01191 	504231.1403	 0.00181 	  14.6237	 0.00044 	  21.9355	 0.00028 	262437.5619	 0.05184 
	 620	1010090.1454	 0.01182 	1010090.1454	 0.01190 	505045.0727	 0.00179 	  14.6473	 0.00044 	  21.9709	 0.00028 	262861.1899	 0.04443 
	 621	1011718.0103	 0.01182 	1011718.0103	 0.01190 	505859.0051	 0.00177 	  14.6709	 0.00044 	  22.0063	 0.00028 	263284.8179	 0.04740 
	 622	1013345.8751	 0.01182 	1013345.8751	 0.01190 	506672.9376	 0.00175 	  14.6945	 0.00044 	  22.0417	 0.00028 	263708.4459	 0.06221 
	 623	1014973.7400	 0.01182 	1014973.7400	 0.01190 	507486.8700	 0.00173 	  14.7181	 0.00044 	  22.0772	 0.00028 	264132.0740	 0.04740 
	 624	1016601.6048	 0.01182 	1016601.6048	 0.01190 	508300.8024	 0.00170 	  14.7417	 0.00044 	  22.1126	 0.00028 	264555.7020	 0.04591 
	 625	1018229.4697	 0.01182 	1018229.4697	 0.01190 	509114.7349	 0.00168 	  14.7653	 0.00044 	  22.1480	 0.00028 	264979.3300	 0.05184 
	 626	1019857.3346	 0.01182 	1019857.3346	 0.01190 	509928.6673	 0.00166 	  14.7889	 0.00044 	  22.1834	 0.00028 	265402.9580	 0.05332 
	 627	1021485.1994	 0.01181 	1021485.1994	 0.01190 	510742.5997	 0.00164 	  14.8125	 0.00044 	  22.2188	 0.00028 	265826.5861	 0.04740 
	 628	1023113.0643	 0.01181 	1023113.0643	 0.01190 	511556.5321	 0.00162 	  14.8361	 0.00044 	  22.2542	 0.00028 	266250.2141	 0.04591 
	 629	1024740.9291	 0.01181 	1024740.9291	 0.01190 	512370.4646	 0.00160 	  14.8597	 0.00044 	  22.2896	 0.00028 	266673.8421	 0.04740 
	 630	1026368.7940	 0.01181 	1026368.7940	 0.01190 	513184.3970	 0.00158 	  14.8833	 0.00044 	  22.3250	 0.00028 	267097.4701	 0.04443 
	 631	1027996.6589	 0.01181 	1027996.6589	 0.01189 	513998.3294	 0.00156 	  14.9069	 0.00044 	  22.3604	 0.00028 	267521.0982	 0.04147 
	 632	1029624.5237	 0.01181 	1029624.5237	 0.01189 	514812.2619	 0.00154 	  14.9306	 0.00044 	  22.3958	 0.00028 	267944.7262	 0.05628 
	 633	1031252.3886	 0.01181 	1031252.3886	 0.01189 	515626.1943	 0.00153 	  14.9542	 0.00044 	  22.4312	 0.00028 	268368.3542	 0.04147 
	 634	1032880.2534	 0.01180 	1032880.2534	 0.01189 	516440.1267	 0.00151 	  14.9778	 0.00044 	  22.4666	 0.00028 	268791.9823	 0.04147 
	 635	1034508.1183	 0.01180 	1034508.1183	 0.01189 	517254.0592	 0.00149 	  15.0014	 0.00044 	  22.5021	 0.00028 	269215.6103	 0.04591 
	 636	1036135.9832	 0.01180 	1036135.9832	 0.01189 	518067.9916	 0.00147 	  15.0250	 0.00044 	  22.5375	 0.00028 	269639.2383	 0.04591 
	 637	1037763.8480	 0.01180 	1037763.8480	 0.01189 	518881.9240	 0.00145 	  15.0486	 0.00044 	  22.5729	 0.00028 	270062.8663	 0.04443 
	 638	1039391.7129	 0.01180 	1039391.7129	 0.01189 	519695.8564	 0.00144 	  15.0722	 0.00044 	  22.6083	 0.00028 	270486.4944	 0.05036 
	 639	1041019.5777	 0.01180 	1041019.5777	 0.01189 	520509.7889	 0.00142 	  15.0958	 0.00044 	  22.6437	 0.00028 	270910.1224	 0.03703 
	 640	1042647.4426	 0.01180 	1042647.4426	 0.01189 	521323.7213	 0.00140 	  15.1194	 0.00044 	  22.6791	 0.00028 	271333.7504	 0.03851 
	 641	1044275.3075	 0.01180 	1044275.3075	 0.01189 	522137.6537	 0.00139 	  15.1430	 0.00044 	  22.7145	 0.00028 	271757.3784	 0.03110 
	 642	1045903.1723	 0.01179 	1045903.1723	 0.01188 	522951.5862	 0.00137 	  15.1666	 0.00044 	  22.7499	 0.00028 	272181.0065	 0.03110 
	 643	1047531.0372	 0.01179 	1047531.0372	 0.01188 	523765.5186	 0.00135 	  15.1902	 0.00044 	  22.7853	 0.00028 	272604.6345	 0.04295 
	 644	1049158.9020	 0.01179 	1049158.9020	 0.01188 	524579.4510	 0.00134 	  15.2138	 0.00044 	  22.8207	 0.00028 	273028.2625	 0.04443 
	 645	1050786.7669	 0.01179 	1050786.7669	 0.01188 	525393.3834	 0.00132 	  15.2374	 0.00044 	  22.8561	 0.00028 	273451.8905	 0.04295 
	 646	1052414.6318	 0.01179 	1052414.6318	 0.01188 	526207.3159	 0.00131 	  15.2610	 0.00043 	  22.8915	 0.00027 	273875.5186	 0.03407 
	 647	1054042.4966	 0.01179 	1054042.4966	 0.01188 	527021.2483	 0.00129 	  15.2846	 0.00043 	  22.9270	 0.00027 	274299.1466	 0.04295 
	 648	1055670.3615	 0.01179 	1055670.3615	 0.01188 	527835.1807	 0.00128 	  15.3082	 0.00043 	  22.9624	 0.00027 	274722.7746	 0.04443 
	 649	1057298.2263	 0.01179 	1057298.2263	 0.01188 	528649.1132	 0.00126 	  15.3318	 0.00043 	  22.9978	 0.00027 	275146.4026	 0.02962 
	 650	1058926.0912	 0.01178 	1058926.0912	 0.01188 	529463.0456	 0.00125 	  15.3555	 0.00043 	  23.0332	 0.00027 	275570.0307	 0.03851 
	 651	1060553.9561	 0.01178 	1060553.9561	 0.01188 	530276.9780	 0.00123 	  15.3791	 0.00043 	  23.0686	 0.00027 	275993.6587	 0.05776 
	 652	1062181.8209	 0.01178 	1062181.8209	 0.01188 	531090.9105	 0.00122 	  15.4027	 0.00043 	  23.1040	 0.00027 	276417.2867	 0.05924 
	 653	1063809.6858	 0.01178 	1063809.6858	 0.01187 	531904.8429	 0.00120 	  15.4263	 0.00043 	  23.1394	 0.00027 	276840.9147	 0.03851 
	 654	1065437.5506	 0.01178 	1065437.5506	 0.01187 	532718.7753	 0.00119 	  15.4499	 0.00043 	  23.1748	 0.00027 	277264.5428	 0.03999 
	 655	1067065.4155	 0.01178 	1067065.4155	 0.01187 	533532.7077	 0.00118 	  15.4735	 0.00043 	  23.2102	 0.00027 	277688.1708	 0.05184 
	 656	1068693.2804	 0.01178 	1068693.2804	 0.01187 	534346.6402	 0.00116 	  15.4971	 0.00043 	  23.2456	 0.00027 	278111.7988	 0.04295 
	 657	1070321.1452	 0.01178 	1070321.1452	 0.01187 	535160.5726	 0.00115 	  15.5207	 0.00043 	  23.2810	 0.00027 	278535.4268	 0.04888 
	 658	1071949.0101	 0.01177 	1071949.0101	 0.01187 	535974.5050	 0.00114 	  15.5443	 0.00043 	  23.3164	 0.00027 	278959.0549	 0.05628 
	 659	1073576.8749	 0.01177 	1073576.8749	 0.01187 	536788.4375	 0.00112 	  15.5679	 0.00043 	  23.3519	 0.00027 	279382.6829	 0.03407 
	 660	1075204.7398	 0.01177 	1075204.7398	 0.01187 	537602.3699	 0.00111 	  15.5915	 0.00043 	  23.3873	 0.00027 	279806.3109	 0.05628 
	 661	1076832.6047	 0.01177 	1076832.6047	 0.01187 	538416.3023	 0.00110 	  15.6151	 0.00043 	  23.4227	 0.00027 	280229.9389	 0.03999 
	 662	1078460.4695	 0.01177 	1078460.4695	 0.01187 	539230.2348	 0.00109 	  15.6387	 0.00043 	  23.4581	 0.00027 	280653.5670	 0.03407 
	 663	1080088.3344	 0.01177 	1080088.3344	 0.01187 	540044.1672	 0.00107 	  15.6623	 0.00043 	  23.4935	 0.00027 	281077.1950	 0.03703 
	 664	1081716.1992	 0.01177 	1081716.1992	 0.01187 	540858.0996	 0.00106 	  15.6859	 0.00043 	  23.5289	 0.00027 	281500.8230	 0.03258 
	 665	1083344.0641	 0.01177 	1083344.0641	 0.01186 	541672.0320	 0.00105 	  15.7095	 0.00043 	  23.5643	 0.00027 	281924.4510	 0.05332 
	 666	1084971.9290	 0.01177 	1084971.9290	 0.01186 	542485.9645	 0.00104 	  15.7331	 0.00043 	  23.5997	 0.00027 	282348.0791	 0.03110 
	 667	1086599.7938	 0.01176 	1086599.7938	 0.01186 	543299.8969	 0.00103 	  15.7567	 0.00043 	  23.6351	 0.00027 	282771.7071	 0.03999 
	 668	1088227.6587	 0.01176 	1088227.6587	 0.01186 	544113.8293	 0.00101 	  15.7804	 0.00043 	  23.6705	 0.00027 	283195.3351	 0.03999 
	 669	1089855.5235	 0.01176 	1089855.5235	 0.01186 	544927.7618	 0.00100 	  15.8040	 0.00043 	  23.7059	 0.00027 	283618.9631	 0.03703 
	 670	1091483.3884	 0.01176 	1091483.3884	 0.01186 	545741.6942	 0.00099 	  15.8276	 0.00043 	  23.7413	 0.00027 	284042.5912	 0.04147 
	 671	1093111.2532	 0.01176 	1093111.2532	 0.01186 	546555.6266	 0.00098 	  15.8512	 0.00043 	  23.7768	 0.00027 	284466.2192	 0.04147 
	 672	1094739.1181	 0.01176 	1094739.1181	 0.01186 	547369.5591	 0.00097 	  15.8748	 0.00043 	  23.8122	 0.00027 	284889.8472	 0.03407 
	 673	1096366.9830	 0.01176 	1096366.9830	 0.01186 	548183.4915	 0.00096 	  15.8984	 0.00043 	  23.8476	 0.00027 	285313.4753	 0.04888 
	 674	1097994.8478	 0.01176 	1097994.8478	 0.01186 	548997.4239	 0.00095 	  15.9220	 0.00043 	  23.8830	 0.00027 	285737.1033	 0.04591 
	 675	1099622.7127	 0.01176 	1099622.7127	 0.01186 	549811.3563	 0.00094 	  15.9456	 0.00043 	  23.9184	 0.00027 	286160.7313	 0.05036 
	 676	1101250.5775	 0.01175 	1101250.5775	 0.01186 	550625.2888	 0.00093 	  15.9692	 0.00043 	  23.9538	 0.00027 	286584.3593	 0.03110 
	 677	1102878.4424	 0.01175 	1102878.4424	 0.01186 	551439.2212	 0.00092 	  15.9928	 0.00042 	  23.9892	 0.00027 	287007.9874	 0.04295 
	 678	1104506.3073	 0.01175 	1104506.3073	 0.01185 	552253.1536	 0.00091 	  16.0164	 0.00042 	  24.0246	 0.00027 	287431.6154	 0.04740 
	 679	1106134.1721	 0.01175 	1106134.1721	 0.01185 	553067.0861	 0.00090 	  16.0400	 0.00042 	  24.0600	 0.00027 	287855.2434	 0.03407 
	 680	1107762.0370	 0.01175 	1107762.0370	 0.01185 	553881.0185	 0.00089 	  16.0636	 0.00042 	  24.0954	 0.00027 	288278.8714	 0.03258 
	 681	1109389.9018	 0.01175 	1109389.9018	 0.01185 	554694.9509	 0.00088 	  16.0872	 0.00042 	  24.1308	 0.00027 	288702.4995	 0.02666 
	 682	1111017.7667	 0.01175 	1111017.7667	 0.01185 	555508.8834	 0.00087 	  16.1108	 0.00042 	  24.1662	 0.00027 	289126.1275	 0.04443 
	 683	1112645.6316	 0.01175 	1112645.6316	 0.01185 	556322.8158	 0.00086 	  16.1344	 0.00042 	  24.2017	 0.00027 	289549.7555	 0.04443 
	 684	1114273.4964	 0.01175 	1114273.4964	 0.01185 	557136.7482	 0.00085 	  16.1580	 0.00042 	  24.2371	 0.00027 	289973.3835	 0.05776 
	 685	1115901.3613	 0.01174 	1115901.3613	 0.01185 	557950.6806	 0.00084 	  16.1816	 0.00042 	  24.2725	 0.00027 	290397.0116	 0.03851 
	 686	1117529.2261	 0.01174 	1117529.2261	 0.01185 	558764.6131	 0.00083 	  16.2053	 0.00042 	  24.3079	 0.00026 	290820.6396	 0.02222 
	 687	1119157.0910	 0.01174 	1119157.0910	 0.01185 	559578.5455	 0.00082 	  16.2289	 0.00042 	  24.3433	 0.00026 	291244.2676	 0.03703 
	 688	1120784.9559	 0.01174 	1120784.9559	 0.01185 	560392.4779	 0.00082 	  16.2525	 0.00042 	  24.3787	 0.00026 	291667.8956	 0.03851 
	 689	1122412.8207	 0.01174 	1122412.8207	 0.01185 	561206.4104	 0.00081 	  16.2761	 0.00042 	  24.4141	 0.00026 	292091.5237	 0.04591 
	 690	1124040.6856	 0.01174 	1124040.6856	 0.01185 	562020.3428	 0.00080 	  16.2997	 0.00042 	  24.4495	 0.00026 	292515.1517	 0.03407 
	 691	1125668.5504	 0.01174 	1125668.5504	 0.01184 	562834.2752	 0.00079 	  16.3233	 0.00042 	  24.4849	 0.00026 	292938.7797	 0.04295 
	 692	1127296.4153	 0.01174 	1127296.4153	 0.01184 	563648.2077	 0.00078 	  16.3469	 0.00042 	  24.5203	 0.00026 	293362.4077	 0.02962 
	 693	1128924.2802	 0.01174 	1128924.2802	 0.01184 	564462.1401	 0.00077 	  16.3705	 0.00041 	  24.5557	 0.00026 	293786.0358	 0.03555 
	 694	1130552.1450	 0.01173 	1130552.1450	 0.01184 	565276.0725	 0.00077 	  16.3941	 0.00041 	  24.5911	 0.00026 	294209.6638	 0.03407 
	 695	1132180.0099	 0.01173 	1132180.0099	 0.01184 	566090.0049	 0.00076 	  16.4177	 0.00041 	  24.6266	 0.00026 	294633.2918	 0.03999 
	 696	1133807.8747	 0.01173 	1133807.8747	 0.01184 	566903.9374	 0.00075 	  16.4413	 0.00041 	  24.6620	 0.00026 	295056.9198	 0.03851 
	 697	1135435.7396	 0.01173 	1135435.7396	 0.01184 	567717.8698	 0.00074 	  16.4649	 0.00041 	  24.6974	 0.00026 	295480.5479	 0.04295 
	 698	1137063.6045	 0.01173 	1137063.6045	 0.01184 	568531.8022	 0.00073 	  16.4885	 0.00041 	  24.7328	 0.00026 	295904.1759	 0.05480 
	 699	1138691.4693	 0.01173 	1138691.4693	 0.01184 	569345.7347	 0.00073 	  16.5121	 0.00041 	  24.7682	 0.00026 	296327.8039	 0.03110 
	 700	1140319.3342	 0.01173 	1140319.3342	 0.01184 	570159.6671	 0.00072 	  16.5357	 0.00041 	  24.8036	 0.00026 	296751.4319	 0.03703 
	 701	1141947.1990	 0.01173 	1141947.1990	 0.01184 	570973.5995	 0.00071 	  16.5593	 0.00041 	  24.8390	 0.00026 	297175.0600	 0.02962 
	 702	1143575.0639	 0.01173 	1143575.0639	 0.01184 	571787.5319	 0.00071 	  16.5829	 0.00041 	  24.8744	 0.00026 	297598.6880	 0.03851 
	 703	1145202.9288	 0.01172 	1145202.9288	 0.01184 	572601.4644	 0.00070 	  16.6066	 0.00041 	  24.9098	 0.00026 	298022.3160	 0.03703 
	 704	1146830.7936	 0.01172 	1146830.7936	 0.01183 	573415.3968	 0.00069 	  16.6302	 0.00041 	  24.9452	 0.00026 	298445.9440	 0.03703 
	 705	1148458.6585	 0.01172 	1148458.6585	 0.01183 	574229.3292	 0.00068 	  16.6538	 0.00041 	  24.9806	 0.00026 	298869.5721	 0.03999 
	 706	1150086.5233	 0.01172 	1150086.5233	 0.01183 	575043.2617	 0.00068 	  16.6774	 0.00041 	  25.0161	 0.00026 	299293.2001	 0.04740 
	 707	1151714.3882	 0.01172 	1151714.3882	 0.01183 	575857.1941	 0.00067 	  16.7010	 0.00041 	  25.0515	 0.00026 	299716.8281	 0.02518 
	 708	1153342.2531	 0.01172 	1153342.2531	 0.01183 	576671.1265	 0.00066 	  16.7246	 0.00041 	  25.0869	 0.00026 	300140.4561	 0.04740 
	 709	1154970.1179	 0.01172 	1154970.1179	 0.01183 	577485.0590	 0.00066 	  16.7482	 0.00041 	  25.1223	 0.00026 	300564.0842	 0.05628 
	 710	1156597.9828	 0.01172 	1156597.9828	 0.01183 	578298.9914	 0.00065 	  16.7718	 0.00041 	  25.1577	 0.00026 	300987.7122	 0.05184 
	 711	1158225.8476	 0.01172 	1158225.8476	 0.01183 	579112.9238	 0.00064 	  16.7954	 0.00041 	  25.1931	 0.00026 	301411.3402	 0.04888 
	 712	1159853.7125	 0.01172 	1159853.7125	 0.01183 	579926.8562	 0.00064 	  16.8190	 0.00041 	  25.2285	 0.00026 	301834.9683	 0.05480 
	 713	1161481.5774	 0.01171 	1161481.5774	 0.01183 	580740.7887	 0.00063 	  16.8426	 0.00041 	  25.2639	 0.00026 	302258.5963	 0.03110 
	 714	1163109.4422	 0.01171 	1163109.4422	 0.01183 	581554.7211	 0.00062 	  16.8662	 0.00041 	  25.2993	 0.00026 	302682.2243	 0.04740 
	 715	1164737.3071	 0.01171 	1164737.3071	 0.01183 	582368.6535	 0.00062 	  16.8898	 0.00041 	  25.3347	 0.00026 	303105.8523	 0.03851 
	 716	1166365.1719	 0.01171 	1166365.1719	 0.01183 	583182.5860	 0.00061 	  16.9134	 0.00041 	  25.3701	 0.00026 	303529.4804	 0.03999 
	 717	1167993.0368	 0.01171 	1167993.0368	 0.01183 	583996.5184	 0.00061 	  16.9370	 0.00041 	  25.4055	 0.00025 	303953.1084	 0.03999 
	 718	1169620.9017	 0.01171 	1169620.9017	 0.01182 	584810.4508	 0.00060 	  16.9606	 0.00041 	  25.4410	 0.00025 	304376.7364	 0.03407 
	 719	1171248.7665	 0.01171 	1171248.7665	 0.01182 	585624.3833	 0.00059 	  16.9842	 0.00041 	  25.4764	 0.00025 	304800.3644	 0.03110 
	 720	1172876.6314	 0.01171 	1172876.6314	 0.01182 	586438.3157	 0.00059 	  17.0078	 0.00041 	  25.5118	 0.00025 	305223.9925	 0.03703 
	 721	1174504.4962	 0.01171 	1174504.4962	 0.01182 	587252.2481	 0.00058 	  17.0315	 0.00041 	  25.5472	 0.00025 	305647.6205	 0.03999 
	 722	1176132.3611	 0.01171 	1176132.3611	 0.01182 	588066.1805	 0.00058 	  17.0551	 0.00041 	  25.5826	 0.00025 	306071.2485	 0.04740 
	 723	1177760.2260	 0.01170 	1177760.2260	 0.01182 	588880.1130	 0.00057 	  17.0787	 0.00041 	  25.6180	 0.00025 	306494.8765	 0.03110 
	 724	1179388.0908	 0.01170 	1179388.0908	 0.01182 	589694.0454	 0.00057 	  17.1023	 0.00041 	  25.6534	 0.00025 	306918.5046	 0.03999 
	 725	1181015.9557	 0.01170 	1181015.9557	 0.01182 	590507.9778	 0.00056 	  17.1259	 0.00041 	  25.6888	 0.00025 	307342.1326	 0.03407 
	 726	1182643.8205	 0.01170 	1182643.8205	 0.01182 	591321.9103	 0.00056 	  17.1495	 0.00041 	  25.7242	 0.00025 	307765.7606	 0.04591 
	 727	1184271.6854	 0.01170 	1184271.6854	 0.01182 	592135.8427	 0.00055 	  17.1731	 0.00041 	  25.7596	 0.00025 	308189.3886	 0.02666 
	 728	1185899.5502	 0.01170 	1185899.5502	 0.01182 	592949.7751	 0.00054 	  17.1967	 0.00041 	  25.7950	 0.00025 	308613.0167	 0.02814 
	 729	1187527.4151	 0.01170 	1187527.4151	 0.01182 	593763.7076	 0.00054 	  17.2203	 0.00041 	  25.8304	 0.00025 	309036.6447	 0.03110 
	 730	1189155.2800	 0.01170 	1189155.2800	 0.01182 	594577.6400	 0.00053 	  17.2439	 0.00041 	  25.8659	 0.00025 	309460.2727	 0.03407 
	 731	1190783.1448	 0.01170 	1190783.1448	 0.01182 	595391.5724	 0.00053 	  17.2675	 0.00041 	  25.9013	 0.00025 	309883.9007	 0.03703 
	 732	1192411.0097	 0.01170 	1192411.0097	 0.01182 	596205.5048	 0.00052 	  17.2911	 0.00041 	  25.9367	 0.00025 	310307.5288	 0.02814 
	 733	1194038.8745	 0.01169 	1194038.8745	 0.01181 	597019.4373	 0.00052 	  17.3147	 0.00041 	  25.9721	 0.00025 	310731.1568	 0.03555 
	 734	1195666.7394	 0.01169 	1195666.7394	 0.01181 	597833.3697	 0.00051 	  17.3383	 0.00041 	  26.0075	 0.00025 	311154.7848	 0.03258 
	 735	1197294.6043	 0.01169 	1197294.6043	 0.01181 	598647.3021	 0.00051 	  17.3619	 0.00041 	  26.0429	 0.00025 	311578.4128	 0.03555 
	 736	1198922.4691	 0.01169 	1198922.4691	 0.01181 	599461.2346	 0.00051 	  17.3855	 0.00041 	  26.0783	 0.00025 	312002.0409	 0.02666 
	 737	1200550.3340	 0.01169 	1200550.3340	 0.01181 	600275.1670	 0.00050 	  17.4091	 0.00041 	  26.1137	 0.00025 	312425.6689	 0.02222 
	 738	1202178.1988	 0.01169 	1202178.1988	 0.01181 	601089.0994	 0.00050 	  17.4327	 0.00041 	  26.1491	 0.00025 	312849.2969	 0.04147 
	 739	1203806.0637	 0.01169 	1203806.0637	 0.01181 	601903.0319	 0.00049 	  17.4564	 0.00041 	  26.1845	 0.00025 	313272.9249	 0.04443 
	 740	1205433.9286	 0.01169 	1205433.9286	 0.01181 	602716.9643	 0.00049 	  17.4800	 0.00041 	  26.2199	 0.00025 	313696.5530	 0.03407 
	 741	1207061.7934	 0.01169 	1207061.7934	 0.01181 	603530.8967	 0.00048 	  17.5036	 0.00040 	  26.2553	 0.00025 	314120.1810	 0.03555 
	 742	1208689.6583	 0.01169 	1208689.6583	 0.01181 	604344.8291	 0.00048 	  17.5272	 0.00040 	  26.2908	 0.00025 	314543.8090	 0.03407 
	 743	1210317.5231	 0.01169 	1210317.5231	 0.01181 	605158.7616	 0.00047 	  17.5508	 0.00040 	  26.3262	 0.00024 	314967.4370	 0.03999 
	 744	1211945.3880	 0.01168 	1211945.3880	 0.01181 	605972.6940	 0.00047 	  17.5744	 0.00040 	  26.3616	 0.00024 	315391.0651	 0.03110 
	 745	1213573.2529	 0.01168 	1213573.2529	 0.01181 	606786.6264	 0.00046 	  17.5980	 0.00040 	  26.3970	 0.00024 	315814.6931	 0.03407 
	 746	1215201.1177	 0.01168 	1215201.1177	 0.01181 	607600.5589	 0.00046 	  17.6216	 0.00040 	  26.4324	 0.00024 	316238.3211	 0.03555 
	 747	1216828.9826	 0.01168 	1216828.9826	 0.01181 	608414.4913	 0.00046 	  17.6452	 0.00040 	  26.4678	 0.00024 	316661.9491	 0.03555 
	 748	1218456.8474	 0.01168 	1218456.8474	 0.01181 	609228.4237	 0.00045 	  17.6688	 0.00040 	  26.5032	 0.00024 	317085.5772	 0.03703 
	 749	1220084.7123	 0.01168 	1220084.7123	 0.01180 	610042.3562	 0.00045 	  17.6924	 0.00040 	  26.5386	 0.00024 	317509.2052	 0.03258 
	 750	1221712.5772	 0.01168 	1221712.5772	 0.01180 	610856.2886	 0.00044 	  17.7160	 0.00040 	  26.5740	 0.00024 	317932.8332	 0.03110 
	 751	1223340.4420	 0.01168 	1223340.4420	 0.01180 	611670.2210	 0.00044 	  17.7396	 0.00040 	  26.6094	 0.00024 	318356.4612	 0.01925 
	 752	1224968.3069	 0.01168 	1224968.3069	 0.01180 	612484.1534	 0.00044 	  17.7632	 0.00040 	  26.6448	 0.00024 	318780.0893	 0.02518 
	 753	1226596.1717	 0.01168 	1226596.1717	 0.01180 	613298.0859	 0.00043 	  17.7868	 0.00040 	  26.6802	 0.00024 	319203.7173	 0.03110 
	 754	1228224.0366	 0.01168 	1228224.0366	 0.01180 	614112.0183	 0.00043 	  17.8104	 0.00040 	  26.7157	 0.00024 	319627.3453	 0.03703 
	 755	1229851.9015	 0.01167 	1229851.9015	 0.01180 	614925.9507	 0.00042 	  17.8340	 0.00040 	  26.7511	 0.00024 	320050.9734	 0.03407 
	 756	1231479.7663	 0.01167 	1231479.7663	 0.01180 	615739.8832	 0.00042 	  17.8576	 0.00040 	  26.7865	 0.00024 	320474.6014	 0.02814 
	 757	1233107.6312	 0.01167 	1233107.6312	 0.01180 	616553.8156	 0.00042 	  17.8813	 0.00040 	  26.8219	 0.00024 	320898.2294	 0.03999 
	 758	1234735.4960	 0.01167 	1234735.4960	 0.01180 	617367.7480	 0.00041 	  17.9049	 0.00040 	  26.8573	 0.00024 	321321.8574	 0.03703 
	 759	1236363.3609	 0.01167 	1236363.3609	 0.01180 	618181.6804	 0.00041 	  17.9285	 0.00040 	  26.8927	 0.00024 	321745.4855	 0.01925 
	 760	1237991.2258	 0.01167 	1237991.2258	 0.01180 	618995.6129	 0.00041 	  17.9521	 0.00040 	  26.9281	 0.00024 	322169.1135	 0.02962 
	 761	1239619.0906	 0.01167 	1239619.0906	 0.01180 	619809.5453	 0.00040 	  17.9757	 0.00040 	  26.9635	 0.00024 	322592.7415	 0.02074 
	 762	1241246.9555	 0.01167 	1241246.9555	 0.01180 	620623.4777	 0.00040 	  17.9993	 0.00040 	  26.9989	 0.00024 	323016.3695	 0.03555 
	 763	1242874.8203	 0.01167 	1242874.8203	 0.01180 	621437.4102	 0.00040 	  18.0229	 0.00040 	  27.0343	 0.00024 	323439.9976	 0.03999 
	 764	1244502.6852	 0.01167 	1244502.6852	 0.01180 	622251.3426	 0.00039 	  18.0465	 0.00040 	  27.0697	 0.00024 	323863.6256	 0.03407 
	 765	1246130.5501	 0.01167 	1246130.5501	 0.01179 	623065.2750	 0.00039 	  18.0701	 0.00040 	  27.1051	 0.00024 	324287.2536	 0.02666 
	 766	1247758.4149	 0.01166 	1247758.4149	 0.01179 	623879.2075	 0.00038 	  18.0937	 0.00040 	  27.1406	 0.00024 	324710.8816	 0.03110 
	 767	1249386.2798	 0.01166 	1249386.2798	 0.01179 	624693.1399	 0.00038 	  18.1173	 0.00040 	  27.1760	 0.00024 	325134.5097	 0.03258 
	 768	1251014.1446	 0.01166 	1251014.1446	 0.01179 	625507.0723	 0.00038 	  18.1409	 0.00040 	  27.2114	 0.00024 	325558.1377	 0.02666 
	 769	1252642.0095	 0.01166 	1252642.0095	 0.01179 	626321.0047	 0.00037 	  18.1645	 0.00040 	  27.2468	 0.00024 	325981.7657	 0.02962 
	 770	1254269.8744	 0.01166 	1254269.8744	 0.01179 	627134.9372	 0.00037 	  18.1881	 0.00040 	  27.2822	 0.00024 	326405.3937	 0.05036 
	 771	1255897.7392	 0.01166 	1255897.7392	 0.01179 	627948.8696	 0.00037 	  18.2117	 0.00040 	  27.3176	 0.00024 	326829.0218	 0.03258 
	 772	1257525.6041	 0.01166 	1257525.6041	 0.01179 	628762.8020	 0.00037 	  18.2353	 0.00040 	  27.3530	 0.00024 	327252.6498	 0.03110 
	 773	1259153.4689	 0.01166 	1259153.4689	 0.01179 	629576.7345	 0.00036 	  18.2589	 0.00040 	  27.3884	 0.00024 	327676.2778	 0.02370 
	 774	1260781.3338	 0.01166 	1260781.3338	 0.01179 	630390.6669	 0.00036 	  18.2825	 0.00040 	  27.4238	 0.00023 	328099.9058	 0.02814 
	 775	1262409.1987	 0.01166 	1262409.1987	 0.01179 	631204.5993	 0.00036 	  18.3062	 0.00040 	  27.4592	 0.00023 	328523.5339	 0.03110 
	 776	1264037.0635	 0.01166 	1264037.0635	 0.01179 	632018.5318	 0.00035 	  18.3298	 0.00040 	  27.4946	 0.00023 	328947.1619	 0.02962 
	 777	1265664.9284	 0.01165 	1265664.9284	 0.01179 	632832.4642	 0.00035 	  18.3534	 0.00040 	  27.5300	 0.00023 	329370.7899	 0.03703 
	 778	1267292.7932	 0.01165 	1267292.7932	 0.01179 	633646.3966	 0.00035 	  18.3770	 0.00040 	  27.5655	 0.00023 	329794.4179	 0.02074 
	 779	1268920.6581	 0.01165 	1268920.6581	 0.01179 	634460.3290	 0.00034 	  18.4006	 0.00040 	  27.6009	 0.00023 	330218.0460	 0.03703 
	 780	1270548.5230	 0.01165 	1270548.5230	 0.01179 	635274.2615	 0.00034 	  18.4242	 0.00040 	  27.6363	 0.00023 	330641.6740	 0.02814 
	 781	1272176.3878	 0.01165 	1272176.3878	 0.01179 	636088.1939	 0.00034 	  18.4478	 0.00040 	  27.6717	 0.00023 	331065.3020	 0.03999 
	 782	1273804.2527	 0.01165 	1273804.2527	 0.01178 	636902.1263	 0.00034 	  18.4714	 0.00040 	  27.7071	 0.00023 	331488.9300	 0.01925 
	 783	1275432.1175	 0.01165 	1275432.1175	 0.01178 	637716.0588	 0.00033 	  18.4950	 0.00040 	  27.7425	 0.00023 	331912.5581	 0.03407 
	 784	1277059.9824	 0.01165 	1277059.9824	 0.01178 	638529.9912	 0.00033 	  18.5186	 0.00040 	  27.7779	 0.00023 	332336.1861	 0.03407 
	 785	1278687.8472	 0.01165 	1278687.8472	 0.01178 	639343.9236	 0.00033 	  18.5422	 0.00040 	  27.8133	 0.00023 	332759.8141	 0.03258 
	 786	1280315.7121	 0.01165 	1280315.7121	 0.01178 	640157.8561	 0.00032 	  18.5658	 0.00040 	  27.8487	 0.00023 	333183.4421	 0.03555 
	 787	1281943.5770	 0.01165 	1281943.5770	 0.01178 	640971.7885	 0.00032 	  18.5894	 0.00040 	  27.8841	 0.00023 	333607.0702	 0.03110 
	 788	1283571.4418	 0.01165 	1283571.4418	 0.01178 	641785.7209	 0.00032 	  18.6130	 0.00040 	  27.9195	 0.00023 	334030.6982	 0.02666 
	 789	1285199.3067	 0.01164 	1285199.3067	 0.01178 	642599.6533	 0.00032 	  18.6366	 0.00040 	  27.9549	 0.00023 	334454.3262	 0.04295 
	 790	1286827.1715	 0.01164 	1286827.1715	 0.01178 	643413.5858	 0.00031 	  18.6602	 0.00040 	  27.9904	 0.00023 	334877.9542	 0.02518 
	 791	1288455.0364	 0.01164 	1288455.0364	 0.01178 	644227.5182	 0.00031 	  18.6838	 0.00040 	  28.0258	 0.00023 	335301.5823	 0.04147 
	 792	1290082.9013	 0.01164 	1290082.9013	 0.01178 	645041.4506	 0.00031 	  18.7074	 0.00040 	  28.0612	 0.00023 	335725.2103	 0.03555 
	 793	1291710.7661	 0.01164 	1291710.7661	 0.01178 	645855.3831	 0.00031 	  18.7311	 0.00039 	  28.0966	 0.00023 	336148.8383	 0.02962 
	 794	1293338.6310	 0.01164 	1293338.6310	 0.01178 	646669.3155	 0.00030 	  18.7547	 0.00039 	  28.1320	 0.00023 	336572.4664	 0.03407 
	 795	1294966.4958	 0.01164 	1294966.4958	 0.01178 	647483.2479	 0.00030 	  18.7783	 0.00039 	  28.1674	 0.00023 	336996.0944	 0.03851 
	 796	1296594.3607	 0.01164 	1296594.3607	 0.01178 	648297.1804	 0.00030 	  18.8019	 0.00039 	  28.2028	 0.00023 	337419.7224	 0.03407 
	 797	1298222.2256	 0.01164 	1298222.2256	 0.01178 	649111.1128	 0.00030 	  18.8255	 0.00039 	  28.2382	 0.00023 	337843.3504	 0.03555 
	 798	1299850.0904	 0.01164 	1299850.0904	 0.01178 	649925.0452	 0.00029 	  18.8491	 0.00039 	  28.2736	 0.00023 	338266.9785	 0.01925 
	 799	1301477.9553	 0.01164 	1301477.9553	 0.01178 	650738.9776	 0.00029 	  18.8727	 0.00039 	  28.3090	 0.00023 	338690.6065	 0.03258 
	 800	1303105.8201	 0.01164 	1303105.8201	 0.01177 	651552.9101	 0.00029 	  18.8963	 0.00039 	  28.3444	 0.00023 	339114.2345	 0.02518 
	 801	1304733.6850	 0.01164 	1304733.6850	 0.01177 	652366.8425	 0.00029 	  18.9199	 0.00039 	  28.3799	 0.00023 	339537.8625	 0.02814 
	 802	1306361.5499	 0.01163 	1306361.5499	 0.01177 	653180.7749	 0.00028 	  18.9435	 0.00039 	  28.4153	 0.00022 	339961.4906	 0.03555 
	 803	1307989.4147	 0.01163 	1307989.4147	 0.01177 	653994.7074	 0.00028 	  18.9671	 0.00039 	  28.4507	 0.00022 	340385.1186	 0.04443 
	 804	1309617.2796	 0.01163 	1309617.2796	 0.01177 	654808.6398	 0.00028 	  18.9907	 0.00039 	  28.4861	 0.00022 	340808.7466	 0.01925 
	 805	1311245.1444	 0.01163 	1311245.1444	 0.01177 	655622.5722	 0.00028 	  19.0143	 0.00039 	  28.5215	 0.00022 	341232.3746	 0.03851 
	 806	1312873.0093	 0.01163 	1312873.0093	 0.01177 	656436.5047	 0.00028 	  19.0379	 0.00039 	  28.5569	 0.00022 	341656.0027	 0.02370 
	 807	1314500.8742	 0.01163 	1314500.8742	 0.01177 	657250.4371	 0.00027 	  19.0615	 0.00039 	  28.5923	 0.00022 	342079.6307	 0.02370 
	 808	1316128.7390	 0.01163 	1316128.7390	 0.01177 	658064.3695	 0.00027 	  19.0851	 0.00039 	  28.6277	 0.00022 	342503.2587	 0.01777 
	 809	1317756.6039	 0.01163 	1317756.6039	 0.01177 	658878.3019	 0.00027 	  19.1087	 0.00039 	  28.6631	 0.00022 	342926.8867	 0.02666 
	 810	1319384.4687	 0.01163 	1319384.4687	 0.01177 	659692.2344	 0.00027 	  19.1324	 0.00039 	  28.6985	 0.00022 	343350.5148	 0.04295 
	 811	1321012.3336	 0.01163 	1321012.3336	 0.01177 	660506.1668	 0.00027 	  19.1560	 0.00039 	  28.7339	 0.00022 	343774.1428	 0.03407 
	 812	1322640.1985	 0.01163 	1322640.1985	 0.01177 	661320.0992	 0.00026 	  19.1796	 0.00039 	  28.7693	 0.00022 	344197.7708	 0.02962 
	 813	1324268.0633	 0.01163 	1324268.0633	 0.01177 	662134.0317	 0.00026 	  19.2032	 0.00039 	  28.8048	 0.00022 	344621.3988	 0.01925 
	 814	1325895.9282	 0.01162 	1325895.9282	 0.01177 	662947.9641	 0.00026 	  19.2268	 0.00039 	  28.8402	 0.00022 	345045.0269	 0.02814 
	 815	1327523.7930	 0.01162 	1327523.7930	 0.01177 	663761.8965	 0.00026 	  19.2504	 0.00039 	  28.8756	 0.00022 	345468.6549	 0.01777 
	 816	1329151.6579	 0.01162 	1329151.6579	 0.01177 	664575.8289	 0.00025 	  19.2740	 0.00039 	  28.9110	 0.00022 	345892.2829	 0.02962 
	 817	1330779.5228	 0.01162 	1330779.5228	 0.01177 	665389.7614	 0.00025 	  19.2976	 0.00039 	  28.9464	 0.00022 	346315.9109	 0.02222 
	 818	1332407.3876	 0.01162 	1332407.3876	 0.01177 	666203.6938	 0.00025 	  19.3212	 0.00039 	  28.9818	 0.00022 	346739.5390	 0.02814 
	 819	1334035.2525	 0.01162 	1334035.2525	 0.01176 	667017.6262	 0.00025 	  19.3448	 0.00039 	  29.0172	 0.00022 	347163.1670	 0.02370 
	 820	1335663.1173	 0.01162 	1335663.1173	 0.01176 	667831.5587	 0.00025 	  19.3684	 0.00039 	  29.0526	 0.00022 	347586.7950	 0.02518 
	 821	1337290.9822	 0.01162 	1337290.9822	 0.01176 	668645.4911	 0.00025 	  19.3920	 0.00039 	  29.0880	 0.00022 	348010.4230	 0.02074 
	 822	1338918.8471	 0.01162 	1338918.8471	 0.01176 	669459.4235	 0.00024 	  19.4156	 0.00038 	  29.1234	 0.00022 	348434.0511	 0.02074 
	 823	1340546.7119	 0.01162 	1340546.7119	 0.01176 	670273.3560	 0.00024 	  19.4392	 0.00038 	  29.1588	 0.00022 	348857.6791	 0.02962 
	 824	1342174.5768	 0.01162 	1342174.5768	 0.01176 	671087.2884	 0.00024 	  19.4628	 0.00038 	  29.1942	 0.00022 	349281.3071	 0.04443 
	 825	1343802.4416	 0.01162 	1343802.4416	 0.01176 	671901.2208	 0.00024 	  19.4864	 0.00038 	  29.2297	 0.00022 	349704.9351	 0.02222 
	 826	1345430.3065	 0.01162 	1345430.3065	 0.01176 	672715.1532	 0.00024 	  19.5100	 0.00038 	  29.2651	 0.00022 	350128.5632	 0.03258 
	 827	1347058.1714	 0.01162 	1347058.1714	 0.01176 	673529.0857	 0.00023 	  19.5336	 0.00038 	  29.3005	 0.00022 	350552.1912	 0.03258 
	 828	1348686.0362	 0.01161 	1348686.0362	 0.01176 	674343.0181	 0.00023 	  19.5573	 0.00038 	  29.3359	 0.00022 	350975.8192	 0.02222 
	 829	1350313.9011	 0.01161 	1350313.9011	 0.01176 	675156.9505	 0.00023 	  19.5809	 0.00038 	  29.3713	 0.00022 	351399.4472	 0.02074 
	 830	1351941.7659	 0.01161 	1351941.7659	 0.01176 	675970.8830	 0.00023 	  19.6045	 0.00038 	  29.4067	 0.00022 	351823.0753	 0.03703 
	 831	1353569.6308	 0.01161 	1353569.6308	 0.01176 	676784.8154	 0.00023 	  19.6281	 0.00038 	  29.4421	 0.00022 	352246.7033	 0.02666 
	 832	1355197.4957	 0.01161 	1355197.4957	 0.01176 	677598.7478	 0.00023 	  19.6517	 0.00038 	  29.4775	 0.00022 	352670.3313	 0.02370 
	 833	1356825.3605	 0.01161 	1356825.3605	 0.01176 	678412.6803	 0.00022 	  19.6753	 0.00038 	  29.5129	 0.00022 	353093.9593	 0.03110 
	 834	1358453.2254	 0.01161 	1358453.2254	 0.01176 	679226.6127	 0.00022 	  19.6989	 0.00038 	  29.5483	 0.00022 	353517.5874	 0.02370 
	 835	1360081.0902	 0.01161 	1360081.0902	 0.01176 	680040.5451	 0.00022 	  19.7225	 0.00038 	  29.5837	 0.00022 	353941.2154	 0.04295 
	 836	1361708.9551	 0.01161 	1361708.9551	 0.01176 	680854.4775	 0.00022 	  19.7461	 0.00038 	  29.6191	 0.00022 	354364.8434	 0.02370 
	 837	1363336.8199	 0.01161 	1363336.8199	 0.01176 	681668.4100	 0.00022 	  19.7697	 0.00038 	  29.6546	 0.00022 	354788.4715	 0.03407 
	 838	1364964.6848	 0.01161 	1364964.6848	 0.01176 	682482.3424	 0.00022 	  19.7933	 0.00038 	  29.6900	 0.00022 	355212.0995	 0.02814 
	 839	1366592.5497	 0.01161 	1366592.5497	 0.01175 	683296.2748	 0.00021 	  19.8169	 0.00038 	  29.7254	 0.00022 	355635.7275	 0.03407 
	 840	1368220.4145	 0.01161 	1368220.4145	 0.01175 	684110.2073	 0.00021 	  19.8405	 0.00038 	  29.7608	 0.00022 	356059.3555	 0.02962 
	 841	1369848.2794	 0.01160 	1369848.2794	 0.01175 	684924.1397	 0.00021 	  19.8641	 0.00038 	  29.7962	 0.00022 	356482.9836	 0.02370 
	 842	1371476.1442	 0.01160 	1371476.1442	 0.01175 	685738.0721	 0.00021 	  19.8877	 0.00038 	  29.8316	 0.00022 	356906.6116	 0.03110 
	 843	1373104.0091	 0.01160 	1373104.0091	 0.01175 	686552.0046	 0.00021 	  19.9113	 0.00038 	  29.8670	 0.00022 	357330.2396	 0.02370 
	 844	1374731.8740	 0.01160 	1374731.8740	 0.01175 	687365.9370	 0.00021 	  19.9349	 0.00038 	  29.9024	 0.00022 	357753.8676	 0.03407 
	 845	1376359.7388	 0.01160 	1376359.7388	 0.01175 	688179.8694	 0.00020 	  19.9585	 0.00038 	  29.9378	 0.00022 	358177.4957	 0.03110 
	 846	1377987.6037	 0.01160 	1377987.6037	 0.01175 	688993.8018	 0.00020 	  19.9822	 0.00038 	  29.9732	 0.00022 	358601.1237	 0.02370 
	 847	1379615.4685	 0.01160 	1379615.4685	 0.01175 	689807.7343	 0.00020 	  20.0058	 0.00038 	  30.0086	 0.00022 	359024.7517	 0.02666 
	 848	1381243.3334	 0.01160 	1381243.3334	 0.01175 	690621.6667	 0.00020 	  20.0294	 0.00038 	  30.0440	 0.00022 	359448.3797	 0.03407 
	 849	1382871.1983	 0.01160 	1382871.1983	 0.01175 	691435.5991	 0.00020 	  20.0530	 0.00038 	  30.0795	 0.00022 	359872.0078	 0.03703 
	 850	1384499.0631	 0.01160 	1384499.0631	 0.01175 	692249.5316	 0.00020 	  20.0766	 0.00038 	  30.1149	 0.00022 	360295.6358	 0.02370 
	 851	1386126.9280	 0.01160 	1386126.9280	 0.01175 	693063.4640	 0.00020 	  20.1002	 0.00038 	  30.1503	 0.00022 	360719.2638	 0.02666 
	 852	1387754.7928	 0.01160 	1387754.7928	 0.01175 	693877.3964	 0.00019 	  20.1238	 0.00038 	  30.1857	 0.00021 	361142.8918	 0.03258 
	 853	1389382.6577	 0.01160 	1389382.6577	 0.01175 	694691.3289	 0.00019 	  20.1474	 0.00038 	  30.2211	 0.00021 	361566.5199	 0.03407 
	 854	1391010.5226	 0.01160 	1391010.5226	 0.01175 	695505.2613	 0.00019 	  20.1710	 0.00038 	  30.2565	 0.00021 	361990.1479	 0.03555 
	 855	1392638.3874	 0.01159 	1392638.3874	 0.01175 	696319.1937	 0.00019 	  20.1946	 0.00038 	  30.2919	 0.00021 	362413.7759	 0.02814 
	 856	1394266.2523	 0.01159 	1394266.2523	 0.01175 	697133.1261	 0.00019 	  20.2182	 0.00038 	  30.3273	 0.00021 	362837.4039	 0.02518 
	 857	1395894.1171	 0.01159 	1395894.1171	 0.01175 	697947.0586	 0.00019 	  20.2418	 0.00038 	  30.3627	 0.00021 	363261.0320	 0.03258 
	 858	1397521.9820	 0.01159 	1397521.9820	 0.01175 	698760.9910	 0.00019 	  20.2654	 0.00038 	  30.3981	 0.00021 	363684.6600	 0.02370 
	 859	1399149.8469	 0.01159 	1399149.8469	 0.01175 	699574.9234	 0.00019 	  20.2890	 0.00038 	  30.4335	 0.00021 	364108.2880	 0.02074 
	 860	1400777.7117	 0.01159 	1400777.7117	 0.01174 	700388.8559	 0.00018 	  20.3126	 0.00038 	  30.4689	 0.00021 	364531.9160	 0.01925 
	 861	1402405.5766	 0.01159 	1402405.5766	 0.01174 	701202.7883	 0.00018 	  20.3362	 0.00038 	  30.5044	 0.00021 	364955.5441	 0.03703 
	 862	1404033.4414	 0.01159 	1404033.4414	 0.01174 	702016.7207	 0.00018 	  20.3598	 0.00038 	  30.5398	 0.00021 	365379.1721	 0.03999 
	 863	1405661.3063	 0.01159 	1405661.3063	 0.01174 	702830.6532	 0.00018 	  20.3834	 0.00038 	  30.5752	 0.00021 	365802.8001	 0.02518 
	 864	1407289.1712	 0.01159 	1407289.1712	 0.01174 	703644.5856	 0.00018 	  20.4071	 0.00038 	  30.6106	 0.00021 	366226.4281	 0.02814 
	 865	1408917.0360	 0.01159 	1408917.0360	 0.01174 	704458.5180	 0.00018 	  20.4307	 0.00038 	  30.6460	 0.00021 	366650.0562	 0.03258 
	 866	1410544.9009	 0.01159 	1410544.9009	 0.01174 	705272.4504	 0.00018 	  20.4543	 0.00038 	  30.6814	 0.00021 	367073.6842	 0.01925 
	 867	1412172.7657	 0.01159 	1412172.7657	 0.01174 	706086.3829	 0.00017 	  20.4779	 0.00038 	  30.7168	 0.00021 	367497.3122	 0.02370 
	 868	1413800.6306	 0.01159 	1413800.6306	 0.01174 	706900.3153	 0.00017 	  20.5015	 0.00038 	  30.7522	 0.00021 	367920.9402	 0.03110 
	 869	1415428.4955	 0.01159 	1415428.4955	 0.01174 	707714.2477	 0.00017 	  20.5251	 0.00038 	  30.7876	 0.00021 	368344.5683	 0.03407 
	 870	1417056.3603	 0.01158 	1417056.3603	 0.01174 	708528.1802	 0.00017 	  20.5487	 0.00038 	  30.8230	 0.00021 	368768.1963	 0.03258 
	 871	1418684.2252	 0.01158 	1418684.2252	 0.01174 	709342.1126	 0.00017 	  20.5723	 0.00038 	  30.8584	 0.00021 	369191.8243	 0.02814 
	 872	1420312.0900	 0.01158 	1420312.0900	 0.01174 	710156.0450	 0.00017 	  20.5959	 0.00038 	  30.8938	 0.00021 	369615.4523	 0.02370 
	 873	1421939.9549	 0.01158 	1421939.9549	 0.01174 	710969.9774	 0.00017 	  20.6195	 0.00038 	  30.9293	 0.00021 	370039.0804	 0.02074 
	 874	1423567.8198	 0.01158 	1423567.8198	 0.01174 	711783.9099	 0.00017 	  20.6431	 0.00038 	  30.9647	 0.00021 	370462.7084	 0.02814 
	 875	1425195.6846	 0.01158 	1425195.6846	 0.01174 	712597.8423	 0.00017 	  20.6667	 0.00038 	  31.0001	 0.00021 	370886.3364	 0.01777 
	 876	1426823.5495	 0.01158 	1426823.5495	 0.01174 	713411.7747	 0.00016 	  20.6903	 0.00038 	  31.0355	 0.00021 	371309.9645	 0.02518 
	 877	1428451.4143	 0.01158 	1428451.4143	 0.01174 	714225.7072	 0.00016 	  20.7139	 0.00038 	  31.0709	 0.00021 	371733.5925	 0.02074 
	 878	1430079.2792	 0.01158 	1430079.2792	 0.01174 	715039.6396	 0.00016 	  20.7375	 0.00038 	  31.1063	 0.00021 	372157.2205	 0.02518 
	 879	1431707.1441	 0.01158 	1431707.1441	 0.01174 	715853.5720	 0.00016 	  20.7611	 0.00038 	  31.1417	 0.00021 	372580.8485	 0.02666 
	 880	1433335.0089	 0.01158 	1433335.0089	 0.01174 	716667.5045	 0.00016 	  20.7847	 0.00038 	  31.1771	 0.00021 	373004.4766	 0.03407 
	 881	1434962.8738	 0.01158 	1434962.8738	 0.01174 	717481.4369	 0.00016 	  20.8083	 0.00038 	  31.2125	 0.00021 	373428.1046	 0.01629 
	 882	1436590.7386	 0.01158 	1436590.7386	 0.01173 	718295.3693	 0.00016 	  20.8320	 0.00037 	  31.2479	 0.00021 	373851.7326	 0.02518 
	 883	1438218.6035	 0.01158 	1438218.6035	 0.01173 	719109.3017	 0.00016 	  20.8556	 0.00037 	  31.2833	 0.00021 	374275.3606	 0.02074 
	 884	1439846.4684	 0.01158 	1439846.4684	 0.01173 	719923.2342	 0.00016 	  20.8792	 0.00037 	  31.3187	 0.00021 	374698.9887	 0.02962 
	 885	1441474.3332	 0.01157 	1441474.3332	 0.01173 	720737.1666	 0.00015 	  20.9028	 0.00037 	  31.3542	 0.00021 	375122.6167	 0.02666 
	 886	1443102.1981	 0.01157 	1443102.1981	 0.01173 	721551.0990	 0.00015 	  20.9264	 0.00037 	  31.3896	 0.00021 	375546.2447	 0.01481 
	 887	1444730.0629	 0.01157 	1444730.0629	 0.01173 	722365.0315	 0.00015 	  20.9500	 0.00037 	  31.4250	 0.00021 	375969.8727	 0.03110 
	 888	1446357.9278	 0.01157 	1446357.9278	 0.01173 	723178.9639	 0.00015 	  20.9736	 0.00037 	  31.4604	 0.00021 	376393.5008	 0.02814 
	 889	1447985.7927	 0.01157 	1447985.7927	 0.01173 	723992.8963	 0.00015 	  20.9972	 0.00037 	  31.4958	 0.00021 	376817.1288	 0.02666 
	 890	1449613.6575	 0.01157 	1449613.6575	 0.01173 	724806.8288	 0.00015 	  21.0208	 0.00037 	  31.5312	 0.00021 	377240.7568	 0.02370 
	 891	1451241.5224	 0.01157 	1451241.5224	 0.01173 	725620.7612	 0.00015 	  21.0444	 0.00037 	  31.5666	 0.00021 	377664.3848	 0.01481 
	 892	1452869.3872	 0.01157 	1452869.3872	 0.01173 	726434.6936	 0.00015 	  21.0680	 0.00037 	  31.6020	 0.00021 	378088.0129	 0.03703 
	 893	1454497.2521	 0.01157 	1454497.2521	 0.01173 	727248.6260	 0.00015 	  21.0916	 0.00037 	  31.6374	 0.00021 	378511.6409	 0.02222 
	 894	1456125.1169	 0.01157 	1456125.1169	 0.01173 	728062.5585	 0.00015 	  21.1152	 0.00037 	  31.6728	 0.00021 	378935.2689	 0.01629 
	 895	1457752.9818	 0.01157 	1457752.9818	 0.01173 	728876.4909	 0.00014 	  21.1388	 0.00037 	  31.7082	 0.00021 	379358.8969	 0.03258 
	 896	1459380.8467	 0.01157 	1459380.8467	 0.01173 	729690.4233	 0.00014 	  21.1624	 0.00037 	  31.7437	 0.00021 	379782.5250	 0.02222 
	 897	1461008.7115	 0.01157 	1461008.7115	 0.01173 	730504.3558	 0.00014 	  21.1860	 0.00037 	  31.7791	 0.00021 	380206.1530	 0.02814 
	 898	1462636.5764	 0.01157 	1462636.5764	 0.01173 	731318.2882	 0.00014 	  21.2096	 0.00037 	  31.8145	 0.00020 	380629.7810	 0.02222 
	 899	1464264.4412	 0.01157 	1464264.4412	 0.01173 	732132.2206	 0.00014 	  21.2333	 0.00037 	  31.8499	 0.00020 	381053.4090	 0.02962 
	 900	1465892.3061	 0.01156 	1465892.3061	 0.01173 	732946.1531	 0.00014 	  21.2569	 0.00037 	  31.8853	 0.00020 	381477.0371	 0.02370 
	 901	1467520.1710	 0.01156 	1467520.1710	 0.01173 	733760.0855	 0.00014 	  21.2805	 0.00037 	  31.9207	 0.00020 	381900.6651	 0.03110 
	 902	1469148.0358	 0.01156 	1469148.0358	 0.01173 	734574.0179	 0.00014 	  21.3041	 0.00037 	  31.9561	 0.00020 	382324.2931	 0.02518 
	 903	1470775.9007	 0.01156 	1470775.9007	 0.01173 	735387.9503	 0.00014 	  21.3277	 0.00037 	  31.9915	 0.00020 	382747.9211	 0.02814 
	 904	1472403.7655	 0.01156 	1472403.7655	 0.01173 	736201.8828	 0.00014 	  21.3513	 0.00037 	  32.0269	 0.00020 	383171.5492	 0.02666 
	 905	1474031.6304	 0.01156 	1474031.6304	 0.01172 	737015.8152	 0.00014 	  21.3749	 0.00037 	  32.0623	 0.00020 	383595.1772	 0.01777 
	 906	1475659.4953	 0.01156 	1475659.4953	 0.01172 	737829.7476	 0.00013 	  21.3985	 0.00037 	  32.0977	 0.00020 	384018.8052	 0.02370 
	 907	1477287.3601	 0.01156 	1477287.3601	 0.01172 	738643.6801	 0.00013 	  21.4221	 0.00037 	  32.1331	 0.00020 	384442.4332	 0.02074 
	 908	1478915.2250	 0.01156 	1478915.2250	 0.01172 	739457.6125	 0.00013 	  21.4457	 0.00037 	  32.1686	 0.00020 	384866.0613	 0.02962 
	 909	1480543.0898	 0.01156 	1480543.0898	 0.01172 	740271.5449	 0.00013 	  21.4693	 0.00037 	  32.2040	 0.00020 	385289.6893	 0.02814 
	 910	1482170.9547	 0.01156 	1482170.9547	 0.01172 	741085.4774	 0.00013 	  21.4929	 0.00037 	  32.2394	 0.00020 	385713.3173	 0.02814 
	 911	1483798.8196	 0.01156 	1483798.8196	 0.01172 	741899.4098	 0.00013 	  21.5165	 0.00037 	  32.2748	 0.00020 	386136.9453	 0.03110 
	 912	1485426.6844	 0.01156 	1485426.6844	 0.01172 	742713.3422	 0.00013 	  21.5401	 0.00037 	  32.3102	 0.00020 	386560.5734	 0.02222 
	 913	1487054.5493	 0.01156 	1487054.5493	 0.01172 	743527.2746	 0.00013 	  21.5637	 0.00037 	  32.3456	 0.00020 	386984.2014	 0.02666 
	 914	1488682.4141	 0.01156 	1488682.4141	 0.01172 	744341.2071	 0.00013 	  21.5873	 0.00037 	  32.3810	 0.00020 	387407.8294	 0.02962 
	 915	1490310.2790	 0.01156 	1490310.2790	 0.01172 	745155.1395	 0.00013 	  21.6109	 0.00037 	  32.4164	 0.00020 	387831.4574	 0.02518 
	 916	1491938.1439	 0.01156 	1491938.1439	 0.01172 	745969.0719	 0.00013 	  21.6345	 0.00037 	  32.4518	 0.00020 	388255.0855	 0.02666 
	 917	1493566.0087	 0.01155 	1493566.0087	 0.01172 	746783.0044	 0.00013 	  21.6582	 0.00037 	  32.4872	 0.00020 	388678.7135	 0.03258 
	 918	1495193.8736	 0.01155 	1495193.8736	 0.01172 	747596.9368	 0.00012 	  21.6818	 0.00037 	  32.5226	 0.00020 	389102.3415	 0.03110 
	 919	1496821.7384	 0.01155 	1496821.7384	 0.01172 	748410.8692	 0.00012 	  21.7054	 0.00037 	  32.5580	 0.00020 	389525.9696	 0.01481 
	 920	1498449.6033	 0.01155 	1498449.6033	 0.01172 	749224.8016	 0.00012 	  21.7290	 0.00037 	  32.5935	 0.00020 	389949.5976	 0.02814 
	 921	1500077.4682	 0.01155 	1500077.4682	 0.01172 	750038.7341	 0.00012 	  21.7526	 0.00037 	  32.6289	 0.00020 	390373.2256	 0.01925 
	 922	1501705.3330	 0.01155 	1501705.3330	 0.01172 	750852.6665	 0.00012 	  21.7762	 0.00037 	  32.6643	 0.00020 	390796.8536	 0.01481 
	 923	1503333.1979	 0.01155 	1503333.1979	 0.01172 	751666.5989	 0.00012 	  21.7998	 0.00037 	  32.6997	 0.00020 	391220.4817	 0.02814 
	 924	1504961.0627	 0.01155 	1504961.0627	 0.01172 	752480.5314	 0.00012 	  21.8234	 0.00037 	  32.7351	 0.00020 	391644.1097	 0.02370 
	 925	1506588.9276	 0.01155 	1506588.9276	 0.01172 	753294.4638	 0.00012 	  21.8470	 0.00037 	  32.7705	 0.00020 	392067.7377	 0.02518 
	 926	1508216.7925	 0.01155 	1508216.7925	 0.01172 	754108.3962	 0.00012 	  21.8706	 0.00037 	  32.8059	 0.00020 	392491.3657	 0.03555 
	 927	1509844.6573	 0.01155 	1509844.6573	 0.01172 	754922.3287	 0.00012 	  21.8942	 0.00037 	  32.8413	 0.00020 	392914.9938	 0.01777 
	 928	1511472.5222	 0.01155 	1511472.5222	 0.01172 	755736.2611	 0.00012 	  21.9178	 0.00037 	  32.8767	 0.00020 	393338.6218	 0.03555 
	 929	1513100.3870	 0.01155 	1513100.3870	 0.01172 	756550.1935	 0.00012 	  21.9414	 0.00037 	  32.9121	 0.00020 	393762.2498	 0.02074 
	 930	1514728.2519	 0.01155 	1514728.2519	 0.01171 	757364.1259	 0.00012 	  21.9650	 0.00037 	  32.9475	 0.00020 	394185.8778	 0.01481 
	 931	1516356.1168	 0.01155 	1516356.1168	 0.01171 	758178.0584	 0.00011 	  21.9886	 0.00037 	  32.9829	 0.00020 	394609.5059	 0.01925 
	 932	1517983.9816	 0.01155 	1517983.9816	 0.01171 	758991.9908	 0.00011 	  22.0122	 0.00037 	  33.0184	 0.00020 	395033.1339	 0.02962 
	 933	1519611.8465	 0.01154 	1519611.8465	 0.01171 	759805.9232	 0.00011 	  22.0358	 0.00037 	  33.0538	 0.00020 	395456.7619	 0.02222 
	 934	1521239.7113	 0.01154 	1521239.7113	 0.01171 	760619.8557	 0.00011 	  22.0594	 0.00037 	  33.0892	 0.00020 	395880.3899	 0.01629 
	 935	1522867.5762	 0.01154 	1522867.5762	 0.01171 	761433.7881	 0.00011 	  22.0831	 0.00037 	  33.1246	 0.00020 	396304.0180	 0.02074 
	 936	1524495.4411	 0.01154 	1524495.4411	 0.01171 	762247.7205	 0.00011 	  22.1067	 0.00037 	  33.1600	 0.00020 	396727.6460	 0.01629 
	 937	1526123.3059	 0.01154 	1526123.3059	 0.01171 	763061.6530	 0.00011 	  22.1303	 0.00037 	  33.1954	 0.00020 	397151.2740	 0.02518 
	 938	1527751.1708	 0.01154 	1527751.1708	 0.01171 	763875.5854	 0.00011 	  22.1539	 0.00037 	  33.2308	 0.00020 	397574.9020	 0.02370 
	 939	1529379.0356	 0.01154 	1529379.0356	 0.01171 	764689.5178	 0.00011 	  22.1775	 0.00037 	  33.2662	 0.00020 	397998.5301	 0.02518 
	 940	1531006.9005	 0.01154 	1531006.9005	 0.01171 	765503.4502	 0.00011 	  22.2011	 0.00037 	  33.3016	 0.00020 	398422.1581	 0.03851 
	 941	1532634.7654	 0.01154 	1532634.7654	 0.01171 	766317.3827	 0.00011 	  22.2247	 0.00037 	  33.3370	 0.00020 	398845.7861	 0.02074 
	 942	1534262.6302	 0.01154 	1534262.6302	 0.01171 	767131.3151	 0.00011 	  22.2483	 0.00037 	  33.3724	 0.00020 	399269.4141	 0.01925 
	 943	1535890.4951	 0.01154 	1535890.4951	 0.01171 	767945.2475	 0.00011 	  22.2719	 0.00037 	  33.4078	 0.00020 	399693.0422	 0.02518 
	 944	1537518.3599	 0.01154 	1537518.3599	 0.01171 	768759.1800	 0.00011 	  22.2955	 0.00036 	  33.4433	 0.00020 	400116.6702	 0.01629 
	 945	1539146.2248	 0.01154 	1539146.2248	 0.01171 	769573.1124	 0.00011 	  22.3191	 0.00036 	  33.4787	 0.00020 	400540.2982	 0.01925 
	 946	1540774.0897	 0.01154 	1540774.0897	 0.01171 	770387.0448	 0.00010 	  22.3427	 0.00036 	  33.5141	 0.00020 	400963.9262	 0.01777 
	 947	1542401.9545	 0.01154 	1542401.9545	 0.01171 	771200.9773	 0.00010 	  22.3663	 0.00036 	  33.5495	 0.00020 	401387.5543	 0.02518 
	 948	1544029.8194	 0.01154 	1544029.8194	 0.01171 	772014.9097	 0.00010 	  22.3899	 0.00036 	  33.5849	 0.00019 	401811.1823	 0.02222 
	 949	1545657.6842	 0.01154 	1545657.6842	 0.01171 	772828.8421	 0.00010 	  22.4135	 0.00036 	  33.6203	 0.00019 	402234.8103	 0.02222 
	 950	1547285.5491	 0.01154 	1547285.5491	 0.01171 	773642.7745	 0.00010 	  22.4371	 0.00036 	  33.6557	 0.00019 	402658.4383	 0.01481 
	 951	1548913.4139	 0.01153 	1548913.4139	 0.01171 	774456.7070	 0.00010 	  22.4607	 0.00036 	  33.6911	 0.00019 	403082.0664	 0.01629 
	 952	1550541.2788	 0.01153 	1550541.2788	 0.01171 	775270.6394	 0.00010 	  22.4843	 0.00036 	  33.7265	 0.00019 	403505.6944	 0.02074 
	 953	1552169.1437	 0.01153 	1552169.1437	 0.01171 	776084.5718	 0.00010 	  22.5080	 0.00036 	  33.7619	 0.00019 	403929.3224	 0.02222 
	 954	1553797.0085	 0.01153 	1553797.0085	 0.01171 	776898.5043	 0.00010 	  22.5316	 0.00036 	  33.7973	 0.00019 	404352.9504	 0.01481 
	 955	1555424.8734	 0.01153 	1555424.8734	 0.01171 	777712.4367	 0.00010 	  22.5552	 0.00036 	  33.8327	 0.00019 	404776.5785	 0.02074 
	 956	1557052.7382	 0.01153 	1557052.7382	 0.01170 	778526.3691	 0.00010 	  22.5788	 0.00036 	  33.8682	 0.00019 	405200.2065	 0.02074 
	 957	1558680.6031	 0.01153 	1558680.6031	 0.01170 	779340.3016	 0.00010 	  22.6024	 0.00036 	  33.9036	 0.00019 	405623.8345	 0.03407 
	 958	1560308.4680	 0.01153 	1560308.4680	 0.01170 	780154.2340	 0.00010 	  22.6260	 0.00036 	  33.9390	 0.00019 	406047.4626	 0.02074 
	 959	1561936.3328	 0.01153 	1561936.3328	 0.01170 	780968.1664	 0.00010 	  22.6496	 0.00036 	  33.9744	 0.00019 	406471.0906	 0.01925 
	 960	1563564.1977	 0.01153 	1563564.1977	 0.01170 	781782.0988	 0.00010 	  22.6732	 0.00036 	  34.0098	 0.00019 	406894.7186	 0.02074 
	 961	1565192.0625	 0.01153 	1565192.0625	 0.01170 	782596.0313	 0.00010 	  22.6968	 0.00036 	  34.0452	 0.00019 	407318.3466	 0.01925 
	 962	1566819.9274	 0.01153 	1566819.9274	 0.01170 	783409.9637	 0.00010 	  22.7204	 0.00036 	  34.0806	 0.00019 	407741.9747	 0.01185 
	 963	1568447.7923	 0.01153 	1568447.7923	 0.01170 	784223.8961	 0.00009 	  22.7440	 0.00036 	  34.1160	 0.00019 	408165.6027	 0.02370 
	 964	1570075.6571	 0.01153 	1570075.6571	 0.01170 	785037.8286	 0.00009 	  22.7676	 0.00036 	  34.1514	 0.00019 	408589.2307	 0.01185 
	 965	1571703.5220	 0.01153 	1571703.5220	 0.01170 	785851.7610	 0.00009 	  22.7912	 0.00036 	  34.1868	 0.00019 	409012.8587	 0.02962 
	 966	1573331.3868	 0.01153 	1573331.3868	 0.01170 	786665.6934	 0.00009 	  22.8148	 0.00036 	  34.2222	 0.00019 	409436.4868	 0.02370 
	 967	1574959.2517	 0.01153 	1574959.2517	 0.01170 	787479.6259	 0.00009 	  22.8384	 0.00036 	  34.2576	 0.00019 	409860.1148	 0.01481 
	 968	1576587.1166	 0.01153 	1576587.1166	 0.01170 	788293.5583	 0.00009 	  22.8620	 0.00036 	  34.2931	 0.00019 	410283.7428	 0.01481 
	 969	1578214.9814	 0.01152 	1578214.9814	 0.01170 	789107.4907	 0.00009 	  22.8856	 0.00036 	  34.3285	 0.00019 	410707.3708	 0.01925 
	 970	1579842.8463	 0.01152 	1579842.8463	 0.01170 	789921.4231	 0.00009 	  22.9092	 0.00036 	  34.3639	 0.00019 	411130.9989	 0.02814 
	 971	1581470.7111	 0.01152 	1581470.7111	 0.01170 	790735.3556	 0.00009 	  22.9329	 0.00036 	  34.3993	 0.00019 	411554.6269	 0.01481 
	 972	1583098.5760	 0.01152 	1583098.5760	 0.01170 	791549.2880	 0.00009 	  22.9565	 0.00036 	  34.4347	 0.00019 	411978.2549	 0.02222 
	 973	1584726.4409	 0.01152 	1584726.4409	 0.01170 	792363.2204	 0.00009 	  22.9801	 0.00036 	  34.4701	 0.00019 	412401.8829	 0.02370 
	 974	1586354.3057	 0.01152 	1586354.3057	 0.01170 	793177.1529	 0.00009 	  23.0037	 0.00036 	  34.5055	 0.00019 	412825.5110	 0.02518 
	 975	1587982.1706	 0.01152 	1587982.1706	 0.01170 	793991.0853	 0.00009 	  23.0273	 0.00036 	  34.5409	 0.00019 	413249.1390	 0.01777 
	 976	1589610.0354	 0.01152 	1589610.0354	 0.01170 	794805.0177	 0.00009 	  23.0509	 0.00036 	  34.5763	 0.00019 	413672.7670	 0.02222 
	 977	1591237.9003	 0.01152 	1591237.9003	 0.01170 	795618.9501	 0.00009 	  23.0745	 0.00036 	  34.6117	 0.00019 	414096.3950	 0.01629 
	 978	1592865.7652	 0.01152 	1592865.7652	 0.01170 	796432.8826	 0.00009 	  23.0981	 0.00036 	  34.6471	 0.00019 	414520.0231	 0.02666 
	 979	1594493.6300	 0.01152 	1594493.6300	 0.01170 	797246.8150	 0.00009 	  23.1217	 0.00036 	  34.6825	 0.00019 	414943.6511	 0.02074 
	 980	1596121.4949	 0.01152 	1596121.4949	 0.01170 	798060.7474	 0.00009 	  23.1453	 0.00036 	  34.7180	 0.00019 	415367.2791	 0.01777 
	 981	1597749.3597	 0.01152 	1597749.3597	 0.01170 	798874.6799	 0.00009 	  23.1689	 0.00036 	  34.7534	 0.00019 	415790.9071	 0.01481 
	 982	1599377.2246	 0.01152 	1599377.2246	 0.01170 	799688.6123	 0.00008 	  23.1925	 0.00036 	  34.7888	 0.00019 	416214.5352	 0.02074 
	 983	1601005.0895	 0.01152 	1601005.0895	 0.01170 	800502.5447	 0.00008 	  23.2161	 0.00036 	  34.8242	 0.00019 	416638.1632	 0.01777 
	 984	1602632.9543	 0.01152 	1602632.9543	 0.01169 	801316.4772	 0.00008 	  23.2397	 0.00036 	  34.8596	 0.00019 	417061.7912	 0.02222 
	 985	1604260.8192	 0.01152 	1604260.8192	 0.01169 	802130.4096	 0.00008 	  23.2633	 0.00036 	  34.8950	 0.00019 	417485.4192	 0.01629 
	 986	1605888.6840	 0.01152 	1605888.6840	 0.01169 	802944.3420	 0.00008 	  23.2869	 0.00036 	  34.9304	 0.00019 	417909.0473	 0.02074 
	 987	1607516.5489	 0.01152 	1607516.5489	 0.01169 	803758.2744	 0.00008 	  23.3105	 0.00035 	  34.9658	 0.00019 	418332.6753	 0.02962 
	 988	1609144.4138	 0.01151 	1609144.4138	 0.01169 	804572.2069	 0.00008 	  23.3342	 0.00035 	  35.0012	 0.00019 	418756.3033	 0.01629 
	 989	1610772.2786	 0.01151 	1610772.2786	 0.01169 	805386.1393	 0.00008 	  23.3578	 0.00035 	  35.0366	 0.00019 	419179.9313	 0.02222 
	 990	1612400.1435	 0.01151 	1612400.1435	 0.01169 	806200.0717	 0.00008 	  23.3814	 0.00035 	  35.0720	 0.00019 	419603.5594	 0.02074 
	 991	1614028.0083	 0.01151 	1614028.0083	 0.01169 	807014.0042	 0.00008 	  23.4050	 0.00035 	  35.1075	 0.00019 	420027.1874	 0.01629 
	 992	1615655.8732	 0.01151 	1615655.8732	 0.01169 	807827.9366	 0.00008 	  23.4286	 0.00035 	  35.1429	 0.00019 	420450.8154	 0.02074 
	 993	1617283.7381	 0.01151 	1617283.7381	 0.01169 	808641.8690	 0.00008 	  23.4522	 0.00035 	  35.1783	 0.00019 	420874.4434	 0.01629 
	 994	1618911.6029	 0.01151 	1618911.6029	 0.01169 	809455.8015	 0.00008 	  23.4758	 0.00035 	  35.2137	 0.00019 	421298.0715	 0.01777 
	 995	1620539.4678	 0.01151 	1620539.4678	 0.01169 	810269.7339	 0.00008 	  23.4994	 0.00035 	  35.2491	 0.00018 	421721.6995	 0.02370 
	 996	1622167.3326	 0.01151 	1622167.3326	 0.01169 	811083.6663	 0.00008 	  23.5230	 0.00035 	  35.2845	 0.00018 	422145.3275	 0.01925 
	 997	1623795.1975	 0.01151 	1623795.1975	 0.01169 	811897.5987	 0.00008 	  23.5466	 0.00035 	  35.3199	 0.00018 	422568.9556	 0.01481 
	 998	1625423.0624	 0.01151 	1625423.0624	 0.01169 	812711.5312	 0.00008 	  23.5702	 0.00035 	  35.3553	 0.00018 	422992.5836	 0.02370 
	 999	1627050.9272	 0.01151 	1627050.9272	 0.01169 	813525.4636	 0.00008 	  23.5938	 0.00035 	  35.3907	 0.00018 	423416.2116	 0.01629 
 Before			 0.00000		 0.00000		 0.00000		 0.00000		 0.00000		 0.00000
 After			 0.00000		 0.00000		 0.00000		 0.00000		 0.00000		 0.00000


ASCII Curves - Approximate Posterior Densities 
===================================================
q1   curve 
  0.0219  | *                                                        
          | **                                                      
          | **                                                      
          | ***                                                     
          | * *                                                     
          | * *                                                     
          | * **                                                    
          |*   *                                                    
          |*   *                                                    
          |*   **                                                   
          |*    *                                                   
          |*    **                                                  
          |*     **                                                 
          |       **                                                
          |*       *                                                
          |*        **                                              
          |          **                                             
          |*          ****                                          
          |              ****                                       
          |*                *********                               
          |*                        ************************        
          |                                                ******   
          |*                                                        
          |                                                         
          |*                                                        
          |                                                         
          |*                                                        
          |                                                         
          |*                                                        
          |                                                         
          |                                                         
          |*                                                        
          |                                                         
          |                                                         
          |*                                                        
          |                                                         
          |                                                         
          |*                                                        
          |                                                         
  0.0012  |                                                           
          -*------------------------------------------------------ 
            0.0384                                            76.8151 

q2   curve 
 0.02158  | *                                                        
          | **                                                      
          | **                                                      
          | **                                                      
          | ***                                                     
          | * *                                                     
          | * *                                                     
          |*  *                                                     
          |*  **                                                    
          |*   *                                                    
          |*   *                                                    
          |    **                                                   
          |*    *                                                   
          |*    *                                                   
          |*    **                                                  
          |*     *                                                  
          |      **                                                 
          |*      **                                                
          |*       *                                                
          |*       **                                               
          |          **                                             
          |*          ***                                           
          |*            ****                                        
          |                *******                                  
          |*                     ******************                 
          |                                       ***************   
          |                                                         
          |*                                                        
          |                                                         
          |                                                         
          |*                                                        
          |                                                         
          |                                                         
          |                                                         
          |                                                         
          |*                                                        
          |                                                         
          |                                                         
          |                                                         
  0.0053  |                                                           
          -*------------------------------------------------------ 
            0.0384                                            76.8151 

qa   curve 
  0.1345  |              *                                           
          |             **                                          
          |            ****                                         
          |            *  *                                         
          |            *  *                                         
          |            *  **                                        
          |           **   *                                        
          |           *    *                                        
          |           *    *                                        
          |           *    **                                       
          |           *     *                                       
          |           *     *                                       
          |           *     *                                       
          |          *      *                                       
          |          *      **                                      
          |          *       *                                      
          |          *       *                                      
          |          *       *                                      
          |          *       **                                     
          |          *        *                                     
          |          *        *                                     
          |         **        *                                     
          |         *         *                                     
          |         *          *                                    
          |         *          *                                    
          |         *          *                                    
          |         *          **                                   
          |         *           *                                   
          |        **           *                                   
          |        *            *                                   
          |        *             *                                  
          |        *             *                                  
          |        *             **                                 
          |        *              *                                 
          |       **              **                                
          |       *                *                                
          |       *                 *                               
          |       *                 **                              
          |      **                  ***                            
  0.0000  |      *                     ***                            
          -*******-----------------------************************- 
            0.0192                                            38.4075 

m1   curve 
0.002548  |*                                                         
          |                                                         
          |                                                         
          |                                                         
          |                                                         
          |                                                         
          |                                                         
          |                                                         
          |                                                         
          |                                                         
          |                                                         
          |                                                         
          |                                                         
          |                                                         
          |*                                                        
          |                                                         
          |                                                         
          |                                                         
          |                                                         
          |                                                         
          |                                                         
          |*                                                        
          |                                                         
          |*                                                        
          |*                                                        
          |*                                                        
          |                                                         
          |*                                                        
          |*                                                        
          |*                                                        
          |*                                                        
          |*                                                        
          |*                                                        
          |**                                                       
          | *                                                       
          | *  ****                                                 
          | ****  ********                                          
          |              ********                                   
          |                     ********                            
  0.0004  |                            ************                   
          ----------------------------------------**************** 
            1.0000                                           1999.0000 

m2   curve 
0.002543  |*                                                         
          |                                                         
          |                                                         
          |                                                         
          |                                                         
          |                                                         
          |                                                         
          |                                                         
          |                                                         
          |                                                         
          |                                                         
          |                                                         
          |                                                         
          |                                                         
          |                                                         
          |                                                         
          |                                                         
          |*                                                        
          |                                                         
          |                                                         
          |                                                         
          |                                                         
          |*                                                        
          |                                                         
          |                                                         
          |*                                                        
          |                                                         
          |                                                         
          |*                                                        
          |                                                         
          |*                                                        
          |*                                                        
          |*                                                        
          |*                                                        
          |*                                                        
          |****                                                     
          | ***********                                             
          |           **********                                    
          |                    **********                           
  0.0002  |                              ***********                  
          -----------------------------------------*************** 
            1.5000                                           2998.5000 

t    curve 
 0.01844  |*                                                         
          |*                                                        
          |*                                                        
          |*                                                        
          |*                                                        
          |*                                                        
          |*                                                        
          |                                                         
          | *                                                       
          | *                                                       
          |                                                         
          | *                                                       
          | *                                                       
          | *                                                       
          | *                                                       
          | *                                                       
          |                                                         
          | *                                                       
          | *                                                       
          | *                                                       
          | *                                                       
          | *                                                       
          | *                                                       
          |  *                                                      
          |  *                                                      
          |  *                                                      
          |  *                                                      
          |  *                                                      
          |  *                                                      
          |  **                                                     
          |   *                                                     
          |   *                                                     
          |   *                                                     
          |   **                                                    
          |   **                                                    
          |    **                                                   
          |    **                                                   
          |     **                                                  
          |      ***                                                
  0.0000  |        ****                                               
          -----------********************************************* 
            0.0005                                             0.9995 

0u  curve 
 0.02895  |                           *                              
          |                           *                             
          |                           *                             
          |                           *                             
          |                           *                             
          |                           *                             
          |                          *                              
          |                          *                              
          |                           *                             
          |                          *                              
          |                          **                             
          |                           *                             
          |                          *                              
          |                           *                             
          |                          * *                            
          |                                                         
          |                          *                              
          |                          * *                            
          |                          * *                            
          |                                                         
          |                          * *                            
          |                                                         
          |                          * *                            
          |                            *                            
          |                          *                              
          |                            *                            
          |                          *                              
          |                          * *                            
          |                          * *                            
          |                          *                              
          |                          * *                            
          |                            *                            
          |                          * *                            
          |                         *  *                            
          |                         *  *                            
          |                         *  *                            
          |                         *  *                            
          |                         *   *                           
          |                         *   *                           
  0.0000  |                         *   *                             
          -**************************---************************** 
            0.0001           Log Scale                       9908.3194 

1u  curve 
 0.02895  |                          *                               
          |                          *                              
          |                          *                              
          |                          *                              
          |                          *                              
          |                          *                              
          |                           *                             
          |                           *                             
          |                          *                              
          |                           *                             
          |                          **                             
          |                          *                              
          |                           *                             
          |                         *                               
          |                         * *                             
          |                                                         
          |                           *                             
          |                         * *                             
          |                         * *                             
          |                                                         
          |                         * *                             
          |                                                         
          |                         * *                             
          |                         *                               
          |                           *                             
          |                         *                               
          |                           *                             
          |                         * *                             
          |                         * *                             
          |                           *                             
          |                         * *                             
          |                         *                               
          |                         * *                             
          |                         * *                             
          |                         *  *                            
          |                         *  *                            
          |                         *  *                            
          |                        *   *                            
          |                        *   *                            
  0.0000  |                        *   *                              
          -*************************---*************************** 
            0.0001           Log Scale                       9908.3194 

0_Ka curve 
0.003084  |      *                                                   
          |    ***                                                  
          |    ****                                                 
          |    ****                                                 
          |    ****                                                 
          |    ** **                                                
          |    *  **                                                
          |   **  **                                                
          |   *    **                                               
          |   *    ***                                              
          |        ***                                              
          |   *     ***                                             
          |   *      **                                             
          |   *      ***                                            
          |   *      ***                                            
          |   *       **                                            
          |  *         **                                           
          |  *          * *                                         
          |            ****                                         
          |  *          ***                                         
          |  *           ***                                        
          |  *           ****                                       
          |                **                                       
          |  *             ***                                      
          |  *              ***                                     
          |  *               ***                                    
          |  *               ****                                   
          |                    ***                                  
          |                     ***                                 
          |  *                  ****                                
          | *                    ******                             
          | *                     *******                           
          | *                       ******                          
          | *                          ******                       
          | *                            ****** **                  
          | *                               *********               
          | *                                  *********            
          | *                                      **************   
          | *                                             ********  
  0.0000  |**                                                   *     
          -*------------------------------------------------------ 
            0.0500                                            99.9500 

1_Ka curve 
 0.03543  | *                                                        
          | *                                                       
          | *                                                       
          | *                                                       
          | *                                                       
          | *                                                       
          |                                                         
          | *                                                       
          | *                                                       
          |                                                         
          |**                                                       
          | *                                                       
          |                                                         
          |**                                                       
          |                                                         
          | *                                                       
          |  *                                                      
          |*                                                        
          |  *                                                      
          |  *                                                      
          |                                                         
          |* *                                                      
          |  *                                                      
          |  *                                                      
          |                                                         
          |* *                                                      
          |  *                                                      
          |                                                         
          |* *                                                      
          |  *                                                      
          |  *                                                      
          |* *                                                      
          |  *                                                      
          |  *                                                      
          |  **                                                     
          |*  *                                                     
          |   *                                                     
          |*  *                                                     
          |*  *                                                     
  0.0000  |*  **                                                      
          -*---*************************************************** 
            0.0500                                            99.9500 


ASCII Plots of Parameter Trends 
===================================================
Log[P(G)+P(D|G)] trend 
1.009e+005|          *                                                                              
          |                                                                                         
          |            *                                                                            
          |       *                                                                                 
          |                                                                                         
          |                                                                                         
          |                                                                                         
          |                                                                                         
          |     *          *                                                                        
          |                                                                                         
          |         *                              *                                                
          |                                                                                         
          |   *                               *                                                     
          |                                                                                         
          |                                             *                                           
          |                                 *                                                       
          |                   *           *         *                             *                 
          |              *                       ** *    **      *                 *                
          |                                *    *         *        *                                
          |          **                   * *   * *                                                 
          |                                  *   *                 *     *                          
          |   *                     *              ** **    ***  *       *   *      *               
          |*          * * *          * *     **      * *           **            *                  
          |    *      *  *         *     **           *       *        *       *  * * *             
          |                       *   *  * *         *  *    *  *    * **   * *     **      **    * 
          | *    ****         *  * *         **        * *            *** *       *     *  ** **    
          | * *    *     *   **  * *** **    * * *     **    ***   ****   * **********  **** *  **  
-4074.2217|*******   ************** ** * * **  *  ******* ***** ***  ** * ******* ** ******* * **** 
          -********************************************-*****-********-***********-********-******* 

t    trend 
  0.9403  |                  *                                                                      
          |                                                                                         
          |                                                                     *                   
          |                                                                                         
          |                                           *                                             
          |                                                                                         
          |                                                                                         
          |                           *                                          *                  
          |                                                                                         
          |                                                                    *                    
          |                                                                                         
          |                                                                                         
          |                                                                                         
          |      *                                                                                  
          |                        *                                                                
          |                                                                                         
          |                                                                                         
          |     *            *                               *                    **                
          |                                                               *            *            
          |   *   *                                                     *                           
          |                                                                                         
          |         *      *                                 *          *            **             
          |      *   *         *           * *                                                      
          |  *   *     *                         *  *     *   *   *                    *            
          |     *  *     *        * *  *      *   **    **                *      *      **  *       
          |       * *         *             **  *  *          *    * *  *   *       *        * *    
          |   *      **  **         **** **** * ** *** *  * **     ** ** *  *****   **    **** ** * 
  0.0000  |****** *  ****** * ************* ** ***  **** * ** ************************** *** * **** 
          -*************************************-************************************************** 

0u  trend - log scale 
   2.658  |                                        *                                                
          |           *                               *                                             
          |                                                                                         
          |                                *                                            *           
          |  *        *                                     *    *                                  
          |                                                                     *              *    
          |    *       *       *               **  *                                  *             
          |  *      **          * *                *        *    *    *  *   *                      
          |**                   *    *     *         *  ** **            *      *  *      ***       
          |      *    * ** * *          *       *   *            *             *  * *               
          |   *    *   *    *    ****  *** * *    *   ** * * ** *   *       *      *  *  *    *     
          | * *   ***    *    *                    **         ** *** *    *   *    *** *      * *   
          |  *  ***     * *  **  *   *  ***  *  * * *  *     *       ******* * ***   *   **  *  **  
          |**   **  *  **        **      *  * * **       **** **    ****  **           *  * *  **** 
          |  * ** **    *  *   *  **  *   *    *  * **  ***  ** *   **           **    *     ** *   
          |    ** ** *    * * ****  **      * *  *** ***        * ** *     **** **  *  ** *    * ** 
          |** ***   **     ** * *  * *** * ***   *   * * *     **  **  **   **** *   *  **  *    *  
          |*   *     **  * * *  * * * *** * ***  *    ** **  *     *  *       **    *   * ** *  *   
          |      *      ****** *    *    * ** **          *    *  *    **  *  **  *  ***     ** **  
          |****    *  *  *  *    *             *           *   * *    *   * *            *   *      
          |*    *      *             * *       *  * *   *     *            *   *  *    *   **  *    
          |      *      * *  *     *       *           *   *     *      *          *  *    *     *  
          |                   *               *       * *                *                 *      * 
          |       * *    *           *  *     *  *      *          **    *    *   *  *            * 
          |    *                      *                        *     *       *  * **                
          |   *           *             *                         *              *                  
          |                                                                             *           
  0.5143  |                                                 *                        *              
          ------------------------------------------------------*---------------------------------- 

1u  trend - log scale 
   1.945  |                                                     *                                   
          |                                                                                         
          |                                                 *                        *              
          |                                                                             *           
          |   *           *             *                         *              *                  
          |    *                      *                        *     *       *  * **                
          |       * *    *           *  *     *  *      *          **    *    *   *  *            * 
          |                   *               *       * *                *                 *      * 
          |      *      * *  *     *       *           *   *     *      *          *  *    *     *  
          |*    *      *             * *       *  * *   *     *            *   *  *    *   **  *    
          |****    *  *  *  *    *             *           *   * *    *   * *            *   *      
          |      *      ****** *    *    * ** **          *    *  *    **  *  **  *  ***     ** **  
          |*   *     **  * * *  * * * *** * ***  *    ** **  *     *  *       **    *   * ** *  *   
          |** ***   **     ** * *  * *** * ***   *   * * *     **  **  **   **** *   *  **  *    *  
          |    ** ** *    * * ****  **      * *  *** ***        * ** *     **** **  *  ** *    * ** 
          |  * ** **    *  *   *  **  *   *    *  * **  ***  ** *   **           **    *     ** *   
          |**   **  *  **        **      *  * * **       **** **    ****  **           *  * *  **** 
          |  *  ***     * *  **  *   *  ***  *  * * *  *     *       ******* * ***   *   **  *  **  
          | * *   ***    *    *                    **         ** *** *    *   *    *** *      * *   
          |   *    *   *    *    ****  *** * *    *   ** * * ** *   *       *      *  *  *    *     
          |      *    * ** * *          *       *   *            *             *  * *               
          |**                   *    *     *         *  ** **            *      *  *      ***       
          |  *      **          * *                *        *    *    *  *   *                      
          |    *       *       *               **  *                                  *             
          |                                                                     *              *    
          |  *        *                                     *    *                                  
          |                                *                                            *           
  0.3762  |                                                                                         
          ------------*----------------------------*--*-------------------------------------------- 

0_Ka trend 
   99.99  |                      *                                                                  
          |                                             *                     *  *     *            
          |                            *                       *                * *                 
          |         *         *                       *    *              *   *                     
          |                                             *     * *        *           *              
          | **     *     *   *     *                                            *       *       *   
          | *                                        *               *                              
          |      **                           *                               *    *                
          |*        *                              *              *             *     *             
          |                                      *  *                   *                           
          | *  *          *   *  *   *               *   ****  *             * *           *   *    
          |      *                         *                      *     *  * *         **     *     
          | * *                           * **    *    * **                     *        *   *  * * 
          |           *        *        *              *      *  *  *                *              
          |  *                            *              *   *  *               **    *           * 
          |       *        *     *  ***             *  *               *    *        *              
          |*  *       *       **  *   *    *  *     *       **   *      *           *               
          |       *                      *     *                                   *       *        
          |    *   *  * *  * *           * *                     *        *** *                  *  
          |         *   **        *        *   *   *    *         *      *       ** *               
          |  *  *   *  *   * *       ** *            ***    *   ****   *  *                         
          |            * ** *****  **   ***  *  *   *  **    **  **     *  *                 * * *  
          | * ***    * * **     * ** **  *  *     *  * **     * *         ** *   ** *   **  *       
          |  *   **  *  ***    * ** *       * *  *   **      * **  **** * *   *   *      *** ** *   
          |  * *  **  ***  ** * **  *  **     *  *       **  *    * *   *    * * *******  * *   **  
          |* *    *  ***    *  ** *    **** *   ***       *   **     * * ** *        * ** **   **** 
          |*  * ** * *  *   *      * *     * * ** *** * *  **      * **  *  ** *    *   *******  *  
  2.8215  |*  * **  * *    * *  *    ***  *    ****** *  * **    *  **** * **  * **  * * ** ***   * 
          --*--*-----*----**-----**----------*-*---*-----*-*--*---------------*-------*---*----*--- 

1_Ka trend 
   13.85  |                                                 *                                       
          |                                                                                         
          |                                                                                         
          |                                                                                         
          |                                                                                         
          |                                                                                         
          |                                                                                         
          |                                                                                         
          |                                                                          *              
          |                                             *                                           
          |                                                                                         
          |                                                                                         
          |                                                                                         
          |  *          *                                                     *                     
          |                   * *                                                                   
          |             *                                                                           
          |                              *       *                    **  *                     *   
          |              *          *      *                                                        
          |       *              *      *         **   * *                                      *   
          |   *** *               * **          * *   *   **   **  * *  * * *               **      
          |        *      * *   *        ** *  **              *  *              *   *       *      
          |* * *     ** **    ** ***       ***  ***  * * * *** * * *  *  *  *   * *     *  *  *     
          | ** *     ****  *  ** **   *    **    ** * *    **       ***    ***      *   *  **   *   
          |**  *  * * *  ** * * * **  * *   * * *** * **  ****    *  *   *   ****  **** * *****  ** 
          |** *******      *** *   *  ** * *** * *  **  * *  ***    *  *   * *** * *** *****  *** * 
          |* **       *** **   * *   * ** *  ** * * * **** *  * ** *****  ************** ******** * 
          |**** ** *****  * **  **  ***** *  ***   ***    *   **  **** ***  * * *     **     *** ** 
  1.0170  | *   *  * **  ***  *   *  **** *** **   *   * *     * * *  * * **  *   *   *** * *  * *  
          ------*------*-*-----*-*-*-----------------*-----*-----**-------*----*---*-*--**-------** 

Migration Distributions 
	-	Locus_0 	-	-	-	-	-	-	-	Locus_1 	-	-	-	-	-	-
	pt	m1#	p	m1time	p	m2#	p	m2time	p	m1#	p	m1time	p	m2#	p	m2time	p
	   0	   0	 0.00000	   0.0005	 8.98889	   0	 0.00000	   0.0005	 8.08792	   0	 0.00000	   0.0005	12.02052	   0	 0.00000	   0.0005	13.61274
	   1	   1	 0.00000	   0.0015	 7.88240	   1	 0.00000	   0.0015	 7.65161	   1	 0.00000	   0.0015	11.43271	   1	 0.00000	   0.0015	11.50556
	   2	   2	 0.00000	   0.0025	 7.50972	   2	 0.00000	   0.0025	 7.43203	   2	 0.00000	   0.0025	11.07143	   2	 0.00000	   0.0025	11.08770
	   3	   3	 0.00000	   0.0035	 7.25755	   3	 0.00000	   0.0035	 7.22309	   3	 0.00000	   0.0035	10.78194	   3	 0.00000	   0.0035	10.78658
	   4	   4	 0.00000	   0.0045	 7.04480	   4	 0.00000	   0.0045	 7.02162	   4	 0.00000	   0.0045	10.48806	   4	 0.00000	   0.0045	10.48818
	   5	   5	 0.00000	   0.0055	 6.84362	   5	 0.00000	   0.0055	 6.83042	   5	 0.00000	   0.0055	10.21116	   5	 0.00000	   0.0055	10.21063
	   6	   6	 0.00000	   0.0065	 6.64301	   6	 0.00000	   0.0065	 6.63790	   6	 0.00000	   0.0065	 9.92631	   6	 0.00000	   0.0065	 9.93261
	   7	   7	 0.00000	   0.0075	 6.45128	   7	 0.00000	   0.0075	 6.44546	   7	 0.00000	   0.0075	 9.65986	   7	 0.00000	   0.0075	 9.66606
	   8	   8	 0.00000	   0.0085	 6.26214	   8	 0.00000	   0.0085	 6.26353	   8	 0.00000	   0.0085	 9.39618	   8	 0.00000	   0.0085	 9.39066
	   9	   9	 0.00000	   0.0095	 6.07355	   9	 0.00000	   0.0095	 6.07263	   9	 0.00000	   0.0095	 9.11175	   9	 0.00000	   0.0095	 9.11567
	  10	  10	 0.00000	   0.0105	 5.88618	  10	 0.00000	   0.0105	 5.88124	  10	 0.00000	   0.0105	 8.84904	  10	 0.00000	   0.0105	 8.84660
	  11	  11	 0.00000	   0.0115	 5.70116	  11	 0.00000	   0.0115	 5.70204	  11	 0.00000	   0.0115	 8.59756	  11	 0.00000	   0.0115	 8.59597
	  12	  12	 0.00000	   0.0125	 5.51948	  12	 0.00000	   0.0125	 5.52114	  12	 0.00000	   0.0125	 8.34835	  12	 0.00000	   0.0125	 8.34801
	  13	  13	 0.00000	   0.0135	 5.34241	  13	 0.00000	   0.0135	 5.34055	  13	 0.00000	   0.0135	 8.10548	  13	 0.00000	   0.0135	 8.10315
[truncated: 136,262 more chars]
