# Supplementary material for: Selection and demographic history shape the molecular evolution of the gamete compatibility protein bindin in Pisaster sea stars
Source: Ecol Evol. 2014 Mar 31;4(9):1567–88. doi: 10.1002/ece3.1042 (PMC4063459; doi:10.1002/ece3.1042)
Supplement: Supplementary file 2 [file ece30004-1567-SD2.zip › ece31042-sup-0009-cor.bam.outL.txt]

IMa LOAD TREES MODE 
IMa - Isolation with Migration [analytic] Output  -  IMa source code copyright Jody Hey, Rasmus Nielsen  2007-2008  -  code date: December 17, 2009 
P. ochraceus
bam=poc

INPUT AND STARTING INFORMATION 
================================

Command line string :  -i cor.poc.2.input.txt -o cor.poc.2.out5L -q1 20 -q2 20 -qA 10 -m1 2000 -m2 3000 -t 1 -u 5 -d 20 -n 100 -k 20 -fg -g1 0.9 -g2 0.8 -b 3000000 -L50000 -p45 -c012 -r cor.poc.2.out5 
Input filename : cor.poc.2.input.txt 
Output filename: cor.poc.2.out5L 
Random number seed : 1366693564 
IM Model:
     - Inheritance Scalars are treated as constants, as given in input file
- Run Duration - 
- Metropolis Coupling -
     None 

- Maximum Values for Integrated Parameters -
     Max for q1 : 76.85 
     Max for q2 : 76.85 
     Max for qa : 38.43 
     Max for m1 : 2000.00 
     Max for m2 : 3000.00 
     Max for t  : 1.00 

All tree information used for surface estimation printed to fileGeneration time specified (in years): 5.00
Base filename for loading files with sampled genealogies: cor.poc.2.out5*.ti
Files loaded with sampled genealogies:
   cor.poc.2.out5.ti

HEADER INFORMATION FROM FIRST TREE FILE
========================================

-------------------------------------------

Header for tree file:  cor.poc.2.out5.ti

-------------------------------------------

IMa - Isolation with Migration [analytic] Output  -  IMa source code copyright Jody Hey, Rasmus Nielsen  2007-2008  -  code date: December 17, 2009 


INPUT AND STARTING INFORMATION 
================================

Command line string :  -i cor.poc.2.input.txt -o cor.poc.2.out5 -q1 20 -q2 20 -qA 10 -m1 2000 -m2 3000 -t 1 -u 5 -d 20 -n 100 -k 20 -fg -g1 0.9 -g2 0.8 -b 3000000 -L0.5 -p2345 
Input filename : cor.poc.2.input.txt 
Output filename: cor.poc.2.out5 
Random number seed : 1364965656 
IM Model:
     - Inheritance Scalars are treated as constants, as given in input file
- Run Duration - 
     Burn period, # steps: 3000000 
      Record period, # seconds per interval: 1800 
- Metropolis Coupling -
     Metropolis Coupling implemented using 100 chains 
     Geometric Increment Model   term1: 0.900  term2: 0.800

- Maximum Values for Integrated Parameters -
     Max for q1 : 76.85 
     Max for q2 : 76.85 
     Max for qa : 38.43 
     Max for m1 : 2000.00 
     Max for m2 : 3000.00 
     Max for t  : 1.00 

All tree information used for surface estimation printed to fileGeneration time specified (in years): 5.00

-------------------------------------------

End of deader for tree file:  cor.poc.2.out5.ti

-------------------------------------------


==============================================
END OF HEADER INFORMATION FROM FIRST TREE FILE

   # of files: 1    total number of loaded genealogies: 50000 out of a total of: 337587 


MCMC INFORMATION
===========================


PEAK LOCATIONS AND PROBABILITES
=================================


Marginal Peak Locations and Probabilities
------------------------------------------
 Set    q1          P         q2          P         qa          P         m1          P         m2          P      
   0      2.9969   0.0223      2.1759  0.02371      9.9823   0.1343     13.1619 0.001557      1.7984 0.003417 
   1      3.0055   0.0211      2.9400  0.02231      9.9718   0.1349      0.2858  0.00239    478.8605 0.000468 
 ALL      3.0039   0.0217      2.5372  0.02266      9.9769   0.1346     13.5652 0.001333      1.8157 0.002457 
  95%Lo    0.1239                0.0141               <min                 <min                 <min              
  95%Hi   >max                 >max                 17.3576               >max               1288.4217            


Multidimensional Peak Location and Posterior Probability
--------------------------------------------------------
 Set   t       log(P)      q1         q2         qa         m1         m2      
   0     0.9928 -17.3172     1.9268    11.4632     8.3163    71.6137     0.0470 
   1     0.7782 -17.9973     8.4860    10.8138     5.0101    25.8673     0.4399 
 ALL     0.6071 -17.6319    14.2898     0.5466     5.0620    26.6940    90.3415 


Nested Models Peak Location and Posterior Probability
------------------------------------------------------
Model      t          log(P)      q1          q2          qa          m1          m2         df       2LLR
 ABCDD    0.5301    -18.8059   27.1845      7.2648     10.0224      5.0137  [   5.0137]    1        2.3481 
 ABCD0    0.0172    -20.3594   27.9514      0.6169      7.3288     52.5752  [   0.0001]    1*       5.4550 
 ABC0D    0.4478    -19.7085    8.0550     38.4171     16.0488  [   0.0001]    47.9458     1*       4.1532 
 ABC00    0.0009    -28.6543   38.4239     38.4224     13.5081  [   0.0001] [   0.0001]    2*      22.0449 
 AACDE    0.7742    -18.9138   11.1501  [  11.1501]     5.8642     25.3505      0.4020     1        2.5639 
 AAADE    0.8883    -19.6662    6.8939  [   6.8939] [   6.8939]    36.0513     65.5098     2        4.0687 
 AACDD    0.5653    -20.8459    6.7260  [   6.7260]     9.8622    107.7755  [ 107.7755]    2        6.4281 
 AAC00    0.0009    -28.6543   38.4268  [  38.4268]    13.5118  [   0.0001] [   0.0001]    3*      22.0449 
 AAADD    0.5156    -21.4644    6.5790  [   6.5790] [   6.5790]    50.0748  [  50.0748]    3        7.6651 
 AAA00    0.0009    -28.6987   13.5251  [  13.5251] [  13.5251] [   0.0001] [   0.0001]    4*      22.1336 
 ABADE    0.6976    -18.6013   11.8887      1.0407  [  11.8887]     3.2081     52.7794     1        1.9389 
 ABADD    0.9098    -19.5812    4.2099     11.3184  [   4.2099]    55.6014  [  55.6014]    2        3.8987 
 ABA00    0.0009    -28.6840   13.5247     38.4267  [  13.5247] [   0.0001] [   0.0001]    3*      22.1043 
 ABBDE    0.9912    -18.3338    2.0294     10.9601  [  10.9601]    71.4102      0.0478     1        1.4038 
 ABBDD    0.5248    -19.2594   27.1424      9.0904  [   9.0904]     5.0556  [   5.0556]    2        3.2551 
 ABB00    0.0009    -28.6690   38.4268     13.5158  [  13.5158] [   0.0001] [   0.0001]    3*      22.0743 
  * test distribution of 2LLR is a mixture 


MARGINAL DISTRIBUTION VALUES AND HISTOGRAMS - curve height is an estimate of marginal posterior probability
========================================
 Summaries
	Value  	 q1  	 q2  	 qa  	 m1  	 m2  	 t   
	Minbin 	   0.0384	   0.0384	   0.0192	   1.0000	   1.5000	   0.0005
	Maxbin	  76.8151	  76.8151	  38.4075	1999.0000	2998.5000	   0.9985
	HiPt  	   3.0357	   2.5746	   9.9717	   1.0000	   1.5000	   0.0115
	HiSmth	   3.0357	   2.5746	   9.9717	   1.0000	   1.5000	   0.0005
	Mean  	  35.5758	  35.5931	  11.3077	 874.3676	1230.0509	   0.0703
	95Lo  	   1.8829	   1.6524	   6.0906	  17.0000	  16.5000	   0.0015
	95Hi  	  74.6632	  74.7400	  19.5016	1929.0000	2860.5000	   0.4275
	HPD90Lo	  0.7301 	  0.4227 	  6.0138 	  1.0000 	  1.5000 	  0.0005?
	HPD90Hi	 68.5149 	 68.5149 	 16.3506 	1727.0000 	2488.5000 	  0.1715?

	Parameter	q1  	L	q2  	L	qa  	L	m1  	L	m2  	L	t   	L
	HiPt	   3.0357	 0.02170 	   2.5746	 0.02266 	   9.9717	 0.13462 	   1.0000	 0.00266 	   1.5000	 0.00234 	   0.0115	19.10000 

	   0	   0.0384	 0.00075 	   0.0384	 0.00497 	   0.0192	 0.00000 	   1.0000	 0.00266 	   1.5000	 0.00234 	 0.000500	18.32000 
	   1	   0.1153	 0.00297 	   0.1153	 0.00806 	   0.0576	 0.00000 	   3.0000	 0.00180 	   4.5000	 0.00182 	 0.001500	17.50000 
	   2	   0.1921	 0.00448 	   0.1921	 0.00898 	   0.0961	 0.00000 	   5.0000	 0.00130 	   7.5000	 0.00134 	 0.002500	17.78000 
	   3	   0.2690	 0.00603 	   0.2690	 0.01088 	   0.1345	 0.00000 	   7.0000	 0.00119 	  10.5000	 0.00114 	 0.003500	17.12000 
	   4	   0.3458	 0.00692 	   0.3458	 0.01190 	   0.1729	 0.00000 	   9.0000	 0.00120 	  13.5000	 0.00092 	 0.004500	17.36000 
	   5	   0.4227	 0.00793 	   0.4227	 0.01276 	   0.2113	 0.00000 	  11.0000	 0.00126 	  16.5000	 0.00082 	   0.0055	17.76000 
	   6	   0.4995	 0.00918 	   0.4995	 0.01360 	   0.2498	 0.00000 	  13.0000	 0.00133 	  19.5000	 0.00075 	   0.0065	17.98000 
	   7	   0.5764	 0.01041 	   0.5764	 0.01438 	   0.2882	 0.00000 	  15.0000	 0.00130 	  22.5000	 0.00068 	   0.0075	17.56000 
	   8	   0.6533	 0.01147 	   0.6533	 0.01504 	   0.3266	 0.00000 	  17.0000	 0.00121 	  25.5000	 0.00064 	   0.0085	18.22000 
	   9	   0.7301	 0.01244 	   0.7301	 0.01562 	   0.3651	 0.00000 	  19.0000	 0.00115 	  28.5000	 0.00063 	   0.0095	17.48000 
	  10	   0.8070	 0.01332 	   0.8070	 0.01616 	   0.4035	 0.00000 	  21.0000	 0.00108 	  31.5000	 0.00060 	   0.0105	17.50000 
	  11	   0.8838	 0.01412 	   0.8838	 0.01668 	   0.4419	 0.00000 	  23.0000	 0.00099 	  34.5000	 0.00056 	   0.0115	19.10000 
	  12	   0.9607	 0.01485 	   0.9607	 0.01717 	   0.4803	 0.00000 	  25.0000	 0.00095 	  37.5000	 0.00052 	   0.0125	18.80000 
	  13	   1.0375	 0.01551 	   1.0375	 0.01764 	   0.5188	 0.00000 	  27.0000	 0.00093 	  40.5000	 0.00049 	   0.0135	17.20000 
	  14	   1.1144	 0.01612 	   1.1144	 0.01809 	   0.5572	 0.00000 	  29.0000	 0.00086 	  43.5000	 0.00047 	   0.0145	17.04000 
	  15	   1.1912	 0.01668 	   1.1912	 0.01852 	   0.5956	 0.00000 	  31.0000	 0.00079 	  46.5000	 0.00048 	   0.0155	16.76000 
	  16	   1.2681	 0.01720 	   1.2681	 0.01892 	   0.6340	 0.00000 	  33.0000	 0.00075 	  49.5000	 0.00048 	   0.0165	16.18000 
	  17	   1.3449	 0.01768 	   1.3449	 0.01930 	   0.6725	 0.00000 	  35.0000	 0.00074 	  52.5000	 0.00047 	   0.0175	15.52000 
	  18	   1.4218	 0.01814 	   1.4218	 0.01965 	   0.7109	 0.00000 	  37.0000	 0.00074 	  55.5000	 0.00046 	   0.0185	16.04000 
	  19	   1.4986	 0.01857 	   1.4986	 0.01999 	   0.7493	 0.00001 	  39.0000	 0.00073 	  58.5000	 0.00046 	   0.0195	15.20000 
	  20	   1.5755	 0.01897 	   1.5755	 0.02032 	   0.7877	 0.00001 	  41.0000	 0.00070 	  61.5000	 0.00047 	   0.0205	14.74000 
	  21	   1.6524	 0.01934 	   1.6524	 0.02064 	   0.8262	 0.00001 	  43.0000	 0.00068 	  64.5000	 0.00050 	   0.0215	14.00000 
	  22	   1.7292	 0.01968 	   1.7292	 0.02095 	   0.8646	 0.00001 	  45.0000	 0.00068 	  67.5000	 0.00052 	   0.0225	13.78000 
	  23	   1.8061	 0.01999 	   1.8061	 0.02125 	   0.9030	 0.00001 	  47.0000	 0.00067 	  70.5000	 0.00052 	   0.0235	13.84000 
	  24	   1.8829	 0.02026 	   1.8829	 0.02154 	   0.9415	 0.00001 	  49.0000	 0.00065 	  73.5000	 0.00054 	   0.0245	13.32000 
	  25	   1.9598	 0.02049 	   1.9598	 0.02179 	   0.9799	 0.00001 	  51.0000	 0.00064 	  76.5000	 0.00053 	   0.0255	12.50000 
	  26	   2.0366	 0.02070 	   2.0366	 0.02202 	   1.0183	 0.00001 	  53.0000	 0.00063 	  79.5000	 0.00050 	   0.0265	13.34000 
	  27	   2.1135	 0.02088 	   2.1135	 0.02221 	   1.0567	 0.00001 	  55.0000	 0.00063 	  82.5000	 0.00049 	   0.0275	13.12000 
	  28	   2.1903	 0.02103 	   2.1903	 0.02237 	   1.0952	 0.00001 	  57.0000	 0.00063 	  85.5000	 0.00048 	   0.0285	12.40000 
	  29	   2.2672	 0.02117 	   2.2672	 0.02249 	   1.1336	 0.00001 	  59.0000	 0.00063 	  88.5000	 0.00048 	   0.0295	11.98000 
	  30	   2.3440	 0.02128 	   2.3440	 0.02258 	   1.1720	 0.00001 	  61.0000	 0.00061 	  91.5000	 0.00049 	   0.0305	11.34000 
	  31	   2.4209	 0.02138 	   2.4209	 0.02263 	   1.2104	 0.00001 	  63.0000	 0.00060 	  94.5000	 0.00048 	   0.0315	11.24000 
	  32	   2.4977	 0.02146 	   2.4977	 0.02266 	   1.2489	 0.00001 	  65.0000	 0.00058 	  97.5000	 0.00047 	   0.0325	10.02000 
	  33	   2.5746	 0.02153 	   2.5746	 0.02266 	   1.2873	 0.00001 	  67.0000	 0.00058 	 100.5000	 0.00046 	   0.0335	 9.50000 
	  34	   2.6514	 0.02159 	   2.6514	 0.02264 	   1.3257	 0.00001 	  69.0000	 0.00058 	 103.5000	 0.00045 	   0.0345	 9.04000 
	  35	   2.7283	 0.02164 	   2.7283	 0.02259 	   1.3641	 0.00001 	  71.0000	 0.00058 	 106.5000	 0.00045 	   0.0355	 8.96000 
	  36	   2.8052	 0.02167 	   2.8052	 0.02254 	   1.4026	 0.00001 	  73.0000	 0.00059 	 109.5000	 0.00045 	   0.0365	 8.98000 
	  37	   2.8820	 0.02169 	   2.8820	 0.02246 	   1.4410	 0.00001 	  75.0000	 0.00060 	 112.5000	 0.00045 	   0.0375	 8.80000 
	  38	   2.9589	 0.02170 	   2.9589	 0.02238 	   1.4794	 0.00001 	  77.0000	 0.00061 	 115.5000	 0.00046 	   0.0385	 7.72000 
	  39	   3.0357	 0.02170 	   3.0357	 0.02229 	   1.5179	 0.00002 	  79.0000	 0.00062 	 118.5000	 0.00047 	   0.0395	 8.40000 
	  40	   3.1126	 0.02169 	   3.1126	 0.02218 	   1.5563	 0.00002 	  81.0000	 0.00064 	 121.5000	 0.00047 	   0.0405	 7.06000 
	  41	   3.1894	 0.02168 	   3.1894	 0.02208 	   1.5947	 0.00002 	  83.0000	 0.00065 	 124.5000	 0.00047 	   0.0415	 7.72000 
	  42	   3.2663	 0.02165 	   3.2663	 0.02197 	   1.6331	 0.00002 	  85.0000	 0.00064 	 127.5000	 0.00046 	   0.0425	 6.76000 
	  43	   3.3431	 0.02162 	   3.3431	 0.02185 	   1.6716	 0.00002 	  87.0000	 0.00063 	 130.5000	 0.00046 	   0.0435	 6.62000 
	  44	   3.4200	 0.02158 	   3.4200	 0.02174 	   1.7100	 0.00002 	  89.0000	 0.00060 	 133.5000	 0.00047 	   0.0445	 7.42000 
	  45	   3.4968	 0.02153 	   3.4968	 0.02162 	   1.7484	 0.00002 	  91.0000	 0.00058 	 136.5000	 0.00048 	   0.0455	 7.08000 
	  46	   3.5737	 0.02148 	   3.5737	 0.02151 	   1.7868	 0.00002 	  93.0000	 0.00057 	 139.5000	 0.00049 	   0.0465	 6.72000 
	  47	   3.6505	 0.02142 	   3.6505	 0.02139 	   1.8253	 0.00002 	  95.0000	 0.00057 	 142.5000	 0.00050 	   0.0475	 6.16000 
	  48	   3.7274	 0.02136 	   3.7274	 0.02128 	   1.8637	 0.00002 	  97.0000	 0.00058 	 145.5000	 0.00050 	   0.0485	 5.98000 
	  49	   3.8042	 0.02129 	   3.8042	 0.02116 	   1.9021	 0.00002 	  99.0000	 0.00060 	 148.5000	 0.00050 	   0.0495	 5.98000 
	  50	   3.8811	 0.02122 	   3.8811	 0.02104 	   1.9406	 0.00003 	 101.0000	 0.00062 	 151.5000	 0.00050 	   0.0505	 6.82000 
	  51	   3.9580	 0.02114 	   3.9580	 0.02093 	   1.9790	 0.00003 	 103.0000	 0.00063 	 154.5000	 0.00050 	   0.0515	 5.80000 
	  52	   4.0348	 0.02106 	   4.0348	 0.02081 	   2.0174	 0.00003 	 105.0000	 0.00063 	 157.5000	 0.00049 	   0.0525	 6.00000 
	  53	   4.1117	 0.02097 	   4.1117	 0.02070 	   2.0558	 0.00004 	 107.0000	 0.00062 	 160.5000	 0.00048 	   0.0535	 5.18000 
	  54	   4.1885	 0.02088 	   4.1885	 0.02059 	   2.0943	 0.00004 	 109.0000	 0.00061 	 163.5000	 0.00048 	   0.0545	 5.28000 
	  55	   4.2654	 0.02079 	   4.2654	 0.02047 	   2.1327	 0.00004 	 111.0000	 0.00060 	 166.5000	 0.00048 	   0.0555	 5.06000 
	  56	   4.3422	 0.02070 	   4.3422	 0.02036 	   2.1711	 0.00005 	 113.0000	 0.00059 	 169.5000	 0.00048 	   0.0565	 5.24000 
	  57	   4.4191	 0.02060 	   4.4191	 0.02025 	   2.2095	 0.00005 	 115.0000	 0.00058 	 172.5000	 0.00048 	   0.0575	 5.26000 
	  58	   4.4959	 0.02050 	   4.4959	 0.02014 	   2.2480	 0.00006 	 117.0000	 0.00058 	 175.5000	 0.00048 	   0.0585	 5.22000 
	  59	   4.5728	 0.02040 	   4.5728	 0.02003 	   2.2864	 0.00006 	 119.0000	 0.00058 	 178.5000	 0.00047 	   0.0595	 4.64000 
	  60	   4.6496	 0.02030 	   4.6496	 0.01992 	   2.3248	 0.00007 	 121.0000	 0.00059 	 181.5000	 0.00047 	   0.0605	 4.12000 
	  61	   4.7265	 0.02020 	   4.7265	 0.01981 	   2.3632	 0.00007 	 123.0000	 0.00059 	 184.5000	 0.00047 	   0.0615	 4.72000 
	  62	   4.8033	 0.02010 	   4.8033	 0.01971 	   2.4017	 0.00008 	 125.0000	 0.00059 	 187.5000	 0.00046 	   0.0625	 4.62000 
	  63	   4.8802	 0.01999 	   4.8802	 0.01960 	   2.4401	 0.00009 	 127.0000	 0.00060 	 190.5000	 0.00045 	   0.0635	 4.32000 
	  64	   4.9571	 0.01989 	   4.9571	 0.01949 	   2.4785	 0.00010 	 129.0000	 0.00060 	 193.5000	 0.00044 	   0.0645	 3.74000 
	  65	   5.0339	 0.01979 	   5.0339	 0.01939 	   2.5170	 0.00010 	 131.0000	 0.00059 	 196.5000	 0.00044 	   0.0655	 4.40000 
	  66	   5.1108	 0.01968 	   5.1108	 0.01929 	   2.5554	 0.00011 	 133.0000	 0.00059 	 199.5000	 0.00044 	   0.0665	 3.70000 
	  67	   5.1876	 0.01958 	   5.1876	 0.01919 	   2.5938	 0.00012 	 135.0000	 0.00059 	 202.5000	 0.00044 	   0.0675	 3.50000 
	  68	   5.2645	 0.01948 	   5.2645	 0.01909 	   2.6322	 0.00013 	 137.0000	 0.00060 	 205.5000	 0.00045 	   0.0685	 3.60000 
	  69	   5.3413	 0.01938 	   5.3413	 0.01899 	   2.6707	 0.00014 	 139.0000	 0.00060 	 208.5000	 0.00045 	   0.0695	 3.42000 
	  70	   5.4182	 0.01928 	   5.4182	 0.01890 	   2.7091	 0.00016 	 141.0000	 0.00060 	 211.5000	 0.00046 	   0.0705	 3.36000 
	  71	   5.4950	 0.01919 	   5.4950	 0.01880 	   2.7475	 0.00017 	 143.0000	 0.00060 	 214.5000	 0.00046 	   0.0715	 3.58000 
	  72	   5.5719	 0.01909 	   5.5719	 0.01871 	   2.7859	 0.00018 	 145.0000	 0.00060 	 217.5000	 0.00046 	   0.0725	 3.26000 
	  73	   5.6487	 0.01900 	   5.6487	 0.01862 	   2.8244	 0.00020 	 147.0000	 0.00061 	 220.5000	 0.00046 	   0.0735	 3.46000 
	  74	   5.7256	 0.01890 	   5.7256	 0.01853 	   2.8628	 0.00021 	 149.0000	 0.00061 	 223.5000	 0.00047 	   0.0745	 3.50000 
	  75	   5.8024	 0.01881 	   5.8024	 0.01844 	   2.9012	 0.00023 	 151.0000	 0.00062 	 226.5000	 0.00047 	   0.0755	 3.22000 
	  76	   5.8793	 0.01872 	   5.8793	 0.01836 	   2.9396	 0.00025 	 153.0000	 0.00063 	 229.5000	 0.00047 	   0.0765	 3.14000 
	  77	   5.9561	 0.01864 	   5.9561	 0.01827 	   2.9781	 0.00026 	 155.0000	 0.00064 	 232.5000	 0.00047 	   0.0775	 3.30000 
	  78	   6.0330	 0.01855 	   6.0330	 0.01819 	   3.0165	 0.00028 	 157.0000	 0.00065 	 235.5000	 0.00046 	   0.0785	 3.32000 
	  79	   6.1099	 0.01847 	   6.1099	 0.01811 	   3.0549	 0.00030 	 159.0000	 0.00065 	 238.5000	 0.00046 	   0.0795	 3.58000 
	  80	   6.1867	 0.01839 	   6.1867	 0.01803 	   3.0934	 0.00033 	 161.0000	 0.00066 	 241.5000	 0.00046 	   0.0805	 3.36000 
	  81	   6.2636	 0.01830 	   6.2636	 0.01795 	   3.1318	 0.00035 	 163.0000	 0.00067 	 244.5000	 0.00045 	   0.0815	 2.88000 
	  82	   6.3404	 0.01823 	   6.3404	 0.01788 	   3.1702	 0.00038 	 165.0000	 0.00068 	 247.5000	 0.00045 	   0.0825	 2.36000 
	  83	   6.4173	 0.01815 	   6.4173	 0.01780 	   3.2086	 0.00040 	 167.0000	 0.00068 	 250.5000	 0.00045 	   0.0835	 2.68000 
	  84	   6.4941	 0.01807 	   6.4941	 0.01773 	   3.2471	 0.00043 	 169.0000	 0.00068 	 253.5000	 0.00045 	   0.0845	 2.40000 
	  85	   6.5710	 0.01800 	   6.5710	 0.01765 	   3.2855	 0.00046 	 171.0000	 0.00067 	 256.5000	 0.00045 	   0.0855	 2.82000 
	  86	   6.6478	 0.01793 	   6.6478	 0.01758 	   3.3239	 0.00050 	 173.0000	 0.00067 	 259.5000	 0.00045 	   0.0865	 2.54000 
	  87	   6.7247	 0.01786 	   6.7247	 0.01751 	   3.3623	 0.00053 	 175.0000	 0.00066 	 262.5000	 0.00045 	   0.0875	 2.62000 
	  88	   6.8015	 0.01779 	   6.8015	 0.01744 	   3.4008	 0.00057 	 177.0000	 0.00066 	 265.5000	 0.00045 	   0.0885	 2.82000 
	  89	   6.8784	 0.01772 	   6.8784	 0.01737 	   3.4392	 0.00061 	 179.0000	 0.00065 	 268.5000	 0.00044 	   0.0895	 2.46000 
	  90	   6.9552	 0.01765 	   6.9552	 0.01730 	   3.4776	 0.00066 	 181.0000	 0.00065 	 271.5000	 0.00044 	   0.0905	 2.18000 
	  91	   7.0321	 0.01759 	   7.0321	 0.01724 	   3.5160	 0.00070 	 183.0000	 0.00065 	 274.5000	 0.00044 	   0.0915	 2.38000 
	  92	   7.1089	 0.01753 	   7.1089	 0.01717 	   3.5545	 0.00075 	 185.0000	 0.00066 	 277.5000	 0.00044 	   0.0925	 2.12000 
	  93	   7.1858	 0.01746 	   7.1858	 0.01711 	   3.5929	 0.00081 	 187.0000	 0.00066 	 280.5000	 0.00044 	   0.0935	 2.14000 
	  94	   7.2627	 0.01740 	   7.2627	 0.01704 	   3.6313	 0.00087 	 189.0000	 0.00066 	 283.5000	 0.00044 	   0.0945	 2.54000 
	  95	   7.3395	 0.01734 	   7.3395	 0.01698 	   3.6698	 0.00093 	 191.0000	 0.00065 	 286.5000	 0.00044 	   0.0955	 1.88000 
	  96	   7.4164	 0.01728 	   7.4164	 0.01692 	   3.7082	 0.00099 	 193.0000	 0.00065 	 289.5000	 0.00045 	   0.0965	 2.16000 
	  97	   7.4932	 0.01723 	   7.4932	 0.01686 	   3.7466	 0.00107 	 195.0000	 0.00064 	 292.5000	 0.00045 	   0.0975	 2.12000 
	  98	   7.5701	 0.01717 	   7.5701	 0.01680 	   3.7850	 0.00114 	 197.0000	 0.00064 	 295.5000	 0.00045 	   0.0985	 1.92000 
	  99	   7.6469	 0.01711 	   7.6469	 0.01674 	   3.8235	 0.00123 	 199.0000	 0.00064 	 298.5000	 0.00046 	   0.0995	 1.84000 
	 100	   7.7238	 0.01706 	   7.7238	 0.01668 	   3.8619	 0.00131 	 201.0000	 0.00064 	 301.5000	 0.00046 	   0.1005	 2.22000 
	 101	   7.8006	 0.01701 	   7.8006	 0.01662 	   3.9003	 0.00141 	 203.0000	 0.00064 	 304.5000	 0.00046 	   0.1015	 1.74000 
	 102	   7.8775	 0.01695 	   7.8775	 0.01657 	   3.9387	 0.00151 	 205.0000	 0.00064 	 307.5000	 0.00046 	   0.1025	 2.36000 
	 103	   7.9543	 0.01690 	   7.9543	 0.01651 	   3.9772	 0.00162 	 207.0000	 0.00064 	 310.5000	 0.00046 	   0.1035	 2.04000 
	 104	   8.0312	 0.01685 	   8.0312	 0.01646 	   4.0156	 0.00173 	 209.0000	 0.00064 	 313.5000	 0.00046 	   0.1045	 1.78000 
	 105	   8.1080	 0.01680 	   8.1080	 0.01640 	   4.0540	 0.00186 	 211.0000	 0.00064 	 316.5000	 0.00046 	   0.1055	 1.70000 
	 106	   8.1849	 0.01675 	   8.1849	 0.01635 	   4.0924	 0.00199 	 213.0000	 0.00064 	 319.5000	 0.00045 	   0.1065	 1.82000 
	 107	   8.2618	 0.01670 	   8.2618	 0.01630 	   4.1309	 0.00213 	 215.0000	 0.00064 	 322.5000	 0.00045 	   0.1075	 2.06000 
	 108	   8.3386	 0.01665 	   8.3386	 0.01625 	   4.1693	 0.00228 	 217.0000	 0.00064 	 325.5000	 0.00045 	   0.1085	 2.04000 
	 109	   8.4155	 0.01661 	   8.4155	 0.01620 	   4.2077	 0.00243 	 219.0000	 0.00064 	 328.5000	 0.00044 	   0.1095	 1.96000 
	 110	   8.4923	 0.01656 	   8.4923	 0.01615 	   4.2462	 0.00260 	 221.0000	 0.00064 	 331.5000	 0.00044 	   0.1105	 1.36000 
	 111	   8.5692	 0.01651 	   8.5692	 0.01610 	   4.2846	 0.00278 	 223.0000	 0.00064 	 334.5000	 0.00044 	   0.1115	 1.80000 
	 112	   8.6460	 0.01647 	   8.6460	 0.01605 	   4.3230	 0.00297 	 225.0000	 0.00063 	 337.5000	 0.00044 	   0.1125	 1.68000 
	 113	   8.7229	 0.01642 	   8.7229	 0.01600 	   4.3614	 0.00317 	 227.0000	 0.00063 	 340.5000	 0.00044 	   0.1135	 1.24000 
	 114	   8.7997	 0.01638 	   8.7997	 0.01596 	   4.3999	 0.00339 	 229.0000	 0.00062 	 343.5000	 0.00044 	   0.1145	 2.08000 
	 115	   8.8766	 0.01634 	   8.8766	 0.01591 	   4.4383	 0.00361 	 231.0000	 0.00062 	 346.5000	 0.00045 	   0.1155	 1.30000 
	 116	   8.9534	 0.01629 	   8.9534	 0.01587 	   4.4767	 0.00385 	 233.0000	 0.00062 	 349.5000	 0.00045 	   0.1165	 1.66000 
	 117	   9.0303	 0.01625 	   9.0303	 0.01582 	   4.5151	 0.00410 	 235.0000	 0.00062 	 352.5000	 0.00045 	   0.1175	 1.58000 
	 118	   9.1071	 0.01621 	   9.1071	 0.01578 	   4.5536	 0.00437 	 237.0000	 0.00063 	 355.5000	 0.00045 	   0.1185	 1.42000 
	 119	   9.1840	 0.01617 	   9.1840	 0.01573 	   4.5920	 0.00465 	 239.0000	 0.00063 	 358.5000	 0.00045 	   0.1195	 1.36000 
	 120	   9.2608	 0.01612 	   9.2608	 0.01569 	   4.6304	 0.00495 	 241.0000	 0.00064 	 361.5000	 0.00045 	   0.1205	 1.78000 
	 121	   9.3377	 0.01608 	   9.3377	 0.01565 	   4.6689	 0.00526 	 243.0000	 0.00064 	 364.5000	 0.00044 	   0.1215	 1.28000 
	 122	   9.4146	 0.01604 	   9.4146	 0.01561 	   4.7073	 0.00559 	 245.0000	 0.00064 	 367.5000	 0.00044 	   0.1225	 1.58000 
	 123	   9.4914	 0.01600 	   9.4914	 0.01557 	   4.7457	 0.00593 	 247.0000	 0.00064 	 370.5000	 0.00044 	   0.1235	 1.74000 
	 124	   9.5683	 0.01596 	   9.5683	 0.01553 	   4.7841	 0.00629 	 249.0000	 0.00063 	 373.5000	 0.00044 	   0.1245	 1.30000 
	 125	   9.6451	 0.01593 	   9.6451	 0.01549 	   4.8226	 0.00667 	 251.0000	 0.00063 	 376.5000	 0.00043 	   0.1255	 1.32000 
	 126	   9.7220	 0.01589 	   9.7220	 0.01545 	   4.8610	 0.00706 	 253.0000	 0.00062 	 379.5000	 0.00043 	   0.1265	 1.22000 
	 127	   9.7988	 0.01585 	   9.7988	 0.01541 	   4.8994	 0.00748 	 255.0000	 0.00062 	 382.5000	 0.00043 	   0.1275	 1.20000 
	 128	   9.8757	 0.01581 	   9.8757	 0.01537 	   4.9378	 0.00791 	 257.0000	 0.00061 	 385.5000	 0.00043 	   0.1285	 1.42000 
	 129	   9.9525	 0.01578 	   9.9525	 0.01534 	   4.9763	 0.00836 	 259.0000	 0.00061 	 388.5000	 0.00043 	   0.1295	 1.28000 
	 130	  10.0294	 0.01574 	  10.0294	 0.01530 	   5.0147	 0.00884 	 261.0000	 0.00061 	 391.5000	 0.00043 	   0.1305	 1.38000 
	 131	  10.1062	 0.01570 	  10.1062	 0.01526 	   5.0531	 0.00933 	 263.0000	 0.00061 	 394.5000	 0.00043 	   0.1315	 1.16000 
	 132	  10.1831	 0.01567 	  10.1831	 0.01523 	   5.0915	 0.00984 	 265.0000	 0.00061 	 397.5000	 0.00043 	   0.1325	 1.42000 
	 133	  10.2599	 0.01563 	  10.2599	 0.01519 	   5.1300	 0.01037 	 267.0000	 0.00061 	 400.5000	 0.00043 	   0.1335	 1.20000 
	 134	  10.3368	 0.01560 	  10.3368	 0.01516 	   5.1684	 0.01093 	 269.0000	 0.00061 	 403.5000	 0.00043 	   0.1345	 1.08000 
	 135	  10.4136	 0.01556 	  10.4136	 0.01512 	   5.2068	 0.01150 	 271.0000	 0.00061 	 406.5000	 0.00044 	   0.1355	 1.22000 
	 136	  10.4905	 0.01553 	  10.4905	 0.01509 	   5.2453	 0.01210 	 273.0000	 0.00061 	 409.5000	 0.00044 	   0.1365	 1.38000 
	 137	  10.5674	 0.01550 	  10.5674	 0.01506 	   5.2837	 0.01272 	 275.0000	 0.00061 	 412.5000	 0.00044 	   0.1375	 1.08000 
	 138	  10.6442	 0.01546 	  10.6442	 0.01502 	   5.3221	 0.01336 	 277.0000	 0.00061 	 415.5000	 0.00044 	   0.1385	 1.02000 
	 139	  10.7211	 0.01543 	  10.7211	 0.01499 	   5.3605	 0.01402 	 279.0000	 0.00061 	 418.5000	 0.00045 	   0.1395	 0.68000 
	 140	  10.7979	 0.01540 	  10.7979	 0.01496 	   5.3990	 0.01471 	 281.0000	 0.00061 	 421.5000	 0.00045 	   0.1405	 1.08000 
	 141	  10.8748	 0.01537 	  10.8748	 0.01493 	   5.4374	 0.01542 	 283.0000	 0.00061 	 424.5000	 0.00045 	   0.1415	 1.26000 
	 142	  10.9516	 0.01533 	  10.9516	 0.01489 	   5.4758	 0.01615 	 285.0000	 0.00060 	 427.5000	 0.00044 	   0.1425	 1.00000 
	 143	  11.0285	 0.01530 	  11.0285	 0.01486 	   5.5142	 0.01691 	 287.0000	 0.00060 	 430.5000	 0.00044 	   0.1435	 1.22000 
	 144	  11.1053	 0.01527 	  11.1053	 0.01483 	   5.5527	 0.01769 	 289.0000	 0.00060 	 433.5000	 0.00044 	   0.1445	 1.08000 
	 145	  11.1822	 0.01524 	  11.1822	 0.01480 	   5.5911	 0.01849 	 291.0000	 0.00060 	 436.5000	 0.00044 	   0.1455	 1.08000 
	 146	  11.2590	 0.01521 	  11.2590	 0.01477 	   5.6295	 0.01932 	 293.0000	 0.00059 	 439.5000	 0.00043 	   0.1465	 1.04000 
	 147	  11.3359	 0.01518 	  11.3359	 0.01474 	   5.6679	 0.02017 	 295.0000	 0.00059 	 442.5000	 0.00044 	   0.1475	 1.34000 
	 148	  11.4127	 0.01515 	  11.4127	 0.01471 	   5.7064	 0.02104 	 297.0000	 0.00059 	 445.5000	 0.00044 	   0.1485	 1.04000 
	 149	  11.4896	 0.01512 	  11.4896	 0.01469 	   5.7448	 0.02193 	 299.0000	 0.00059 	 448.5000	 0.00044 	   0.1495	 1.20000 
	 150	  11.5665	 0.01510 	  11.5665	 0.01466 	   5.7832	 0.02285 	 301.0000	 0.00059 	 451.5000	 0.00044 	   0.1505	 0.82000 
	 151	  11.6433	 0.01507 	  11.6433	 0.01463 	   5.8217	 0.02379 	 303.0000	 0.00058 	 454.5000	 0.00044 	   0.1515	 0.84000 
	 152	  11.7202	 0.01504 	  11.7202	 0.01460 	   5.8601	 0.02476 	 305.0000	 0.00058 	 457.5000	 0.00045 	   0.1525	 0.98000 
	 153	  11.7970	 0.01501 	  11.7970	 0.01457 	   5.8985	 0.02575 	 307.0000	 0.00058 	 460.5000	 0.00045 	   0.1535	 1.12000 
	 154	  11.8739	 0.01498 	  11.8739	 0.01455 	   5.9369	 0.02676 	 309.0000	 0.00058 	 463.5000	 0.00045 	   0.1545	 1.00000 
	 155	  11.9507	 0.01496 	  11.9507	 0.01452 	   5.9754	 0.02779 	 311.0000	 0.00059 	 466.5000	 0.00045 	   0.1555	 0.98000 
	 156	  12.0276	 0.01493 	  12.0276	 0.01449 	   6.0138	 0.02885 	 313.0000	 0.00059 	 469.5000	 0.00045 	   0.1565	 0.68000 
	 157	  12.1044	 0.01490 	  12.1044	 0.01447 	   6.0522	 0.02992 	 315.0000	 0.00059 	 472.5000	 0.00045 	   0.1575	 0.80000 
	 158	  12.1813	 0.01488 	  12.1813	 0.01444 	   6.0906	 0.03102 	 317.0000	 0.00059 	 475.5000	 0.00045 	   0.1585	 0.74000 
	 159	  12.2581	 0.01485 	  12.2581	 0.01442 	   6.1291	 0.03214 	 319.0000	 0.00059 	 478.5000	 0.00045 	   0.1595	 0.98000 
	 160	  12.3350	 0.01483 	  12.3350	 0.01439 	   6.1675	 0.03328 	 321.0000	 0.00060 	 481.5000	 0.00045 	   0.1605	 0.68000 
	 161	  12.4118	 0.01480 	  12.4118	 0.01437 	   6.2059	 0.03444 	 323.0000	 0.00060 	 484.5000	 0.00045 	   0.1615	 0.80000 
	 162	  12.4887	 0.01478 	  12.4887	 0.01434 	   6.2443	 0.03562 	 325.0000	 0.00060 	 487.5000	 0.00045 	   0.1625	 0.72000 
	 163	  12.5655	 0.01475 	  12.5655	 0.01432 	   6.2828	 0.03683 	 327.0000	 0.00060 	 490.5000	 0.00045 	   0.1635	 0.84000 
	 164	  12.6424	 0.01473 	  12.6424	 0.01430 	   6.3212	 0.03805 	 329.0000	 0.00061 	 493.5000	 0.00044 	   0.1645	 0.82000 
	 165	  12.7193	 0.01471 	  12.7193	 0.01427 	   6.3596	 0.03928 	 331.0000	 0.00061 	 496.5000	 0.00044 	   0.1655	 0.90000 
	 166	  12.7961	 0.01468 	  12.7961	 0.01425 	   6.3981	 0.04054 	 333.0000	 0.00061 	 499.5000	 0.00044 	   0.1665	 0.66000 
	 167	  12.8730	 0.01466 	  12.8730	 0.01422 	   6.4365	 0.04181 	 335.0000	 0.00060 	 502.5000	 0.00043 	   0.1675	 0.80000 
	 168	  12.9498	 0.01463 	  12.9498	 0.01420 	   6.4749	 0.04310 	 337.0000	 0.00060 	 505.5000	 0.00043 	   0.1685	 0.82000 
	 169	  13.0267	 0.01461 	  13.0267	 0.01418 	   6.5133	 0.04441 	 339.0000	 0.00060 	 508.5000	 0.00043 	   0.1695	 0.70000 
	 170	  13.1035	 0.01459 	  13.1035	 0.01416 	   6.5518	 0.04573 	 341.0000	 0.00059 	 511.5000	 0.00043 	   0.1705	 0.88000 
	 171	  13.1804	 0.01457 	  13.1804	 0.01413 	   6.5902	 0.04707 	 343.0000	 0.00059 	 514.5000	 0.00043 	   0.1715	 1.06000 
	 172	  13.2572	 0.01454 	  13.2572	 0.01411 	   6.6286	 0.04842 	 345.0000	 0.00059 	 517.5000	 0.00044 	   0.1725	 0.78000 
	 173	  13.3341	 0.01452 	  13.3341	 0.01409 	   6.6670	 0.04979 	 347.0000	 0.00059 	 520.5000	 0.00044 	   0.1735	 0.80000 
	 174	  13.4109	 0.01450 	  13.4109	 0.01407 	   6.7055	 0.05116 	 349.0000	 0.00059 	 523.5000	 0.00044 	   0.1745	 0.68000 
	 175	  13.4878	 0.01448 	  13.4878	 0.01405 	   6.7439	 0.05255 	 351.0000	 0.00059 	 526.5000	 0.00044 	   0.1755	 0.70000 
	 176	  13.5646	 0.01446 	  13.5646	 0.01403 	   6.7823	 0.05396 	 353.0000	 0.00059 	 529.5000	 0.00044 	   0.1765	 0.66000 
	 177	  13.6415	 0.01444 	  13.6415	 0.01401 	   6.8207	 0.05537 	 355.0000	 0.00059 	 532.5000	 0.00044 	   0.1775	 0.66000 
	 178	  13.7184	 0.01442 	  13.7184	 0.01399 	   6.8592	 0.05679 	 357.0000	 0.00060 	 535.5000	 0.00044 	   0.1785	 0.56000 
	 179	  13.7952	 0.01440 	  13.7952	 0.01397 	   6.8976	 0.05822 	 359.0000	 0.00060 	 538.5000	 0.00044 	   0.1795	 0.62000 
	 180	  13.8721	 0.01437 	  13.8721	 0.01395 	   6.9360	 0.05966 	 361.0000	 0.00059 	 541.5000	 0.00044 	   0.1805	 0.66000 
	 181	  13.9489	 0.01435 	  13.9489	 0.01393 	   6.9745	 0.06110 	 363.0000	 0.00059 	 544.5000	 0.00044 	   0.1815	 0.64000 
	 182	  14.0258	 0.01433 	  14.0258	 0.01391 	   7.0129	 0.06255 	 365.0000	 0.00059 	 547.5000	 0.00044 	   0.1825	 0.66000 
	 183	  14.1026	 0.01431 	  14.1026	 0.01389 	   7.0513	 0.06401 	 367.0000	 0.00059 	 550.5000	 0.00044 	   0.1835	 0.64000 
	 184	  14.1795	 0.01430 	  14.1795	 0.01387 	   7.0897	 0.06547 	 369.0000	 0.00059 	 553.5000	 0.00044 	   0.1845	 0.74000 
	 185	  14.2563	 0.01428 	  14.2563	 0.01385 	   7.1282	 0.06694 	 371.0000	 0.00059 	 556.5000	 0.00044 	   0.1855	 0.60000 
	 186	  14.3332	 0.01426 	  14.3332	 0.01383 	   7.1666	 0.06841 	 373.0000	 0.00059 	 559.5000	 0.00044 	   0.1865	 0.44000 
	 187	  14.4100	 0.01424 	  14.4100	 0.01381 	   7.2050	 0.06988 	 375.0000	 0.00059 	 562.5000	 0.00044 	   0.1875	 0.64000 
	 188	  14.4869	 0.01422 	  14.4869	 0.01380 	   7.2434	 0.07135 	 377.0000	 0.00059 	 565.5000	 0.00044 	   0.1885	 0.60000 
	 189	  14.5637	 0.01420 	  14.5637	 0.01378 	   7.2819	 0.07282 	 379.0000	 0.00059 	 568.5000	 0.00044 	   0.1895	 0.38000 
	 190	  14.6406	 0.01418 	  14.6406	 0.01376 	   7.3203	 0.07429 	 381.0000	 0.00059 	 571.5000	 0.00044 	   0.1905	 0.48000 
	 191	  14.7174	 0.01416 	  14.7174	 0.01374 	   7.3587	 0.07576 	 383.0000	 0.00059 	 574.5000	 0.00044 	   0.1915	 0.46000 
	 192	  14.7943	 0.01414 	  14.7943	 0.01373 	   7.3971	 0.07722 	 385.0000	 0.00059 	 577.5000	 0.00044 	   0.1925	 0.70000 
	 193	  14.8712	 0.01413 	  14.8712	 0.01371 	   7.4356	 0.07869 	 387.0000	 0.00060 	 580.5000	 0.00044 	   0.1935	 0.62000 
	 194	  14.9480	 0.01411 	  14.9480	 0.01369 	   7.4740	 0.08014 	 389.0000	 0.00060 	 583.5000	 0.00044 	   0.1945	 0.58000 
	 195	  15.0249	 0.01409 	  15.0249	 0.01367 	   7.5124	 0.08160 	 391.0000	 0.00060 	 586.5000	 0.00044 	   0.1955	 0.56000 
	 196	  15.1017	 0.01407 	  15.1017	 0.01366 	   7.5509	 0.08304 	 393.0000	 0.00060 	 589.5000	 0.00043 	   0.1965	 0.52000 
	 197	  15.1786	 0.01406 	  15.1786	 0.01364 	   7.5893	 0.08448 	 395.0000	 0.00060 	 592.5000	 0.00043 	   0.1975	 0.38000 
	 198	  15.2554	 0.01404 	  15.2554	 0.01363 	   7.6277	 0.08592 	 397.0000	 0.00059 	 595.5000	 0.00043 	   0.1985	 0.32000 
	 199	  15.3323	 0.01402 	  15.3323	 0.01361 	   7.6661	 0.08734 	 399.0000	 0.00059 	 598.5000	 0.00043 	   0.1995	 0.46000 
	 200	  15.4091	 0.01401 	  15.4091	 0.01359 	   7.7046	 0.08875 	 401.0000	 0.00059 	 601.5000	 0.00043 	   0.2005	 0.62000 
	 201	  15.4860	 0.01399 	  15.4860	 0.01358 	   7.7430	 0.09015 	 403.0000	 0.00059 	 604.5000	 0.00043 	   0.2015	 0.76000 
	 202	  15.5628	 0.01397 	  15.5628	 0.01356 	   7.7814	 0.09155 	 405.0000	 0.00059 	 607.5000	 0.00043 	   0.2025	 0.52000 
	 203	  15.6397	 0.01396 	  15.6397	 0.01355 	   7.8198	 0.09293 	 407.0000	 0.00060 	 610.5000	 0.00043 	   0.2035	 0.50000 
	 204	  15.7165	 0.01394 	  15.7165	 0.01353 	   7.8583	 0.09429 	 409.0000	 0.00060 	 613.5000	 0.00043 	   0.2045	 0.66000 
	 205	  15.7934	 0.01392 	  15.7934	 0.01352 	   7.8967	 0.09565 	 411.0000	 0.00060 	 616.5000	 0.00043 	   0.2055	 0.34000 
	 206	  15.8702	 0.01391 	  15.8702	 0.01350 	   7.9351	 0.09698 	 413.0000	 0.00060 	 619.5000	 0.00043 	   0.2065	 0.26000 
	 207	  15.9471	 0.01389 	  15.9471	 0.01349 	   7.9736	 0.09831 	 415.0000	 0.00060 	 622.5000	 0.00043 	   0.2075	 0.42000 
	 208	  16.0240	 0.01388 	  16.0240	 0.01347 	   8.0120	 0.09961 	 417.0000	 0.00061 	 625.5000	 0.00043 	   0.2085	 0.40000 
	 209	  16.1008	 0.01386 	  16.1008	 0.01346 	   8.0504	 0.10091 	 419.0000	 0.00061 	 628.5000	 0.00043 	   0.2095	 0.58000 
	 210	  16.1777	 0.01385 	  16.1777	 0.01345 	   8.0888	 0.10218 	 421.0000	 0.00061 	 631.5000	 0.00043 	   0.2105	 0.42000 
	 211	  16.2545	 0.01383 	  16.2545	 0.01343 	   8.1273	 0.10343 	 423.0000	 0.00061 	 634.5000	 0.00043 	   0.2115	 0.56000 
	 212	  16.3314	 0.01382 	  16.3314	 0.01342 	   8.1657	 0.10467 	 425.0000	 0.00061 	 637.5000	 0.00043 	   0.2125	 0.48000 
	 213	  16.4082	 0.01380 	  16.4082	 0.01340 	   8.2041	 0.10589 	 427.0000	 0.00061 	 640.5000	 0.00042 	   0.2135	 0.32000 
	 214	  16.4851	 0.01379 	  16.4851	 0.01339 	   8.2425	 0.10709 	 429.0000	 0.00061 	 643.5000	 0.00042 	   0.2145	 0.32000 
	 215	  16.5619	 0.01377 	  16.5619	 0.01338 	   8.2810	 0.10826 	 431.0000	 0.00061 	 646.5000	 0.00042 	   0.2155	 0.54000 
	 216	  16.6388	 0.01376 	  16.6388	 0.01336 	   8.3194	 0.10942 	 433.0000	 0.00061 	 649.5000	 0.00042 	   0.2165	 0.50000 
	 217	  16.7156	 0.01374 	  16.7156	 0.01335 	   8.3578	 0.11055 	 435.0000	 0.00061 	 652.5000	 0.00042 	   0.2175	 0.34000 
	 218	  16.7925	 0.01373 	  16.7925	 0.01334 	   8.3962	 0.11166 	 437.0000	 0.00061 	 655.5000	 0.00042 	   0.2185	 0.24000 
	 219	  16.8693	 0.01371 	  16.8693	 0.01332 	   8.4347	 0.11275 	 439.0000	 0.00061 	 658.5000	 0.00042 	   0.2195	 0.54000 
	 220	  16.9462	 0.01370 	  16.9462	 0.01331 	   8.4731	 0.11382 	 441.0000	 0.00061 	 661.5000	 0.00042 	   0.2205	 0.42000 
	 221	  17.0231	 0.01369 	  17.0231	 0.01330 	   8.5115	 0.11486 	 443.0000	 0.00061 	 664.5000	 0.00042 	   0.2215	 0.42000 
	 222	  17.0999	 0.01367 	  17.0999	 0.01329 	   8.5500	 0.11588 	 445.0000	 0.00061 	 667.5000	 0.00042 	   0.2225	 0.44000 
	 223	  17.1768	 0.01366 	  17.1768	 0.01328 	   8.5884	 0.11687 	 447.0000	 0.00061 	 670.5000	 0.00042 	   0.2235	 0.46000 
	 224	  17.2536	 0.01365 	  17.2536	 0.01326 	   8.6268	 0.11784 	 449.0000	 0.00061 	 673.5000	 0.00042 	   0.2245	 0.26000 
	 225	  17.3305	 0.01363 	  17.3305	 0.01325 	   8.6652	 0.11879 	 451.0000	 0.00061 	 676.5000	 0.00042 	   0.2255	 0.50000 
	 226	  17.4073	 0.01362 	  17.4073	 0.01324 	   8.7037	 0.11970 	 453.0000	 0.00061 	 679.5000	 0.00041 	   0.2265	 0.44000 
	 227	  17.4842	 0.01361 	  17.4842	 0.01323 	   8.7421	 0.12060 	 455.0000	 0.00061 	 682.5000	 0.00041 	   0.2275	 0.46000 
	 228	  17.5610	 0.01359 	  17.5610	 0.01322 	   8.7805	 0.12146 	 457.0000	 0.00061 	 685.5000	 0.00041 	   0.2285	 0.32000 
	 229	  17.6379	 0.01358 	  17.6379	 0.01320 	   8.8189	 0.12230 	 459.0000	 0.00061 	 688.5000	 0.00041 	   0.2295	 0.34000 
	 230	  17.7147	 0.01357 	  17.7147	 0.01319 	   8.8574	 0.12311 	 461.0000	 0.00061 	 691.5000	 0.00040 	   0.2305	 0.42000 
	 231	  17.7916	 0.01355 	  17.7916	 0.01318 	   8.8958	 0.12390 	 463.0000	 0.00061 	 694.5000	 0.00040 	   0.2315	 0.44000 
	 232	  17.8684	 0.01354 	  17.8684	 0.01317 	   8.9342	 0.12466 	 465.0000	 0.00060 	 697.5000	 0.00040 	   0.2325	 0.54000 
	 233	  17.9453	 0.01353 	  17.9453	 0.01316 	   8.9726	 0.12539 	 467.0000	 0.00060 	 700.5000	 0.00040 	   0.2335	 0.34000 
	 234	  18.0221	 0.01352 	  18.0221	 0.01315 	   9.0111	 0.12609 	 469.0000	 0.00060 	 703.5000	 0.00040 	   0.2345	 0.40000 
	 235	  18.0990	 0.01350 	  18.0990	 0.01314 	   9.0495	 0.12676 	 471.0000	 0.00060 	 706.5000	 0.00040 	   0.2355	 0.36000 
	 236	  18.1759	 0.01349 	  18.1759	 0.01313 	   9.0879	 0.12741 	 473.0000	 0.00060 	 709.5000	 0.00040 	   0.2365	 0.28000 
	 237	  18.2527	 0.01348 	  18.2527	 0.01312 	   9.1264	 0.12803 	 475.0000	 0.00060 	 712.5000	 0.00040 	   0.2375	 0.46000 
	 238	  18.3296	 0.01347 	  18.3296	 0.01311 	   9.1648	 0.12862 	 477.0000	 0.00059 	 715.5000	 0.00040 	   0.2385	 0.46000 
	 239	  18.4064	 0.01345 	  18.4064	 0.01310 	   9.2032	 0.12919 	 479.0000	 0.00059 	 718.5000	 0.00040 	   0.2395	 0.26000 
	 240	  18.4833	 0.01344 	  18.4833	 0.01309 	   9.2416	 0.12972 	 481.0000	 0.00059 	 721.5000	 0.00040 	   0.2405	 0.24000 
	 241	  18.5601	 0.01343 	  18.5601	 0.01308 	   9.2801	 0.13023 	 483.0000	 0.00059 	 724.5000	 0.00040 	   0.2415	 0.36000 
	 242	  18.6370	 0.01342 	  18.6370	 0.01307 	   9.3185	 0.13071 	 485.0000	 0.00060 	 727.5000	 0.00040 	   0.2425	 0.26000 
	 243	  18.7138	 0.01341 	  18.7138	 0.01306 	   9.3569	 0.13116 	 487.0000	 0.00060 	 730.5000	 0.00040 	   0.2435	 0.18000 
	 244	  18.7907	 0.01340 	  18.7907	 0.01305 	   9.3953	 0.13158 	 489.0000	 0.00060 	 733.5000	 0.00040 	   0.2445	 0.30000 
	 245	  18.8675	 0.01338 	  18.8675	 0.01304 	   9.4338	 0.13197 	 491.0000	 0.00060 	 736.5000	 0.00040 	   0.2455	 0.38000 
	 246	  18.9444	 0.01337 	  18.9444	 0.01303 	   9.4722	 0.13234 	 493.0000	 0.00060 	 739.5000	 0.00040 	   0.2465	 0.44000 
	 247	  19.0212	 0.01336 	  19.0212	 0.01302 	   9.5106	 0.13268 	 495.0000	 0.00060 	 742.5000	 0.00041 	   0.2475	 0.34000 
	 248	  19.0981	 0.01335 	  19.0981	 0.01301 	   9.5490	 0.13299 	 497.0000	 0.00060 	 745.5000	 0.00041 	   0.2485	 0.46000 
	 249	  19.1749	 0.01334 	  19.1749	 0.01300 	   9.5875	 0.13327 	 499.0000	 0.00061 	 748.5000	 0.00041 	   0.2495	 0.36000 
	 250	  19.2518	 0.01333 	  19.2518	 0.01299 	   9.6259	 0.13353 	 501.0000	 0.00061 	 751.5000	 0.00041 	   0.2505	 0.24000 
	 251	  19.3287	 0.01332 	  19.3287	 0.01298 	   9.6643	 0.13376 	 503.0000	 0.00061 	 754.5000	 0.00041 	   0.2515	 0.32000 
	 252	  19.4055	 0.01331 	  19.4055	 0.01297 	   9.7028	 0.13396 	 505.0000	 0.00060 	 757.5000	 0.00041 	   0.2525	 0.36000 
	 253	  19.4824	 0.01330 	  19.4824	 0.01296 	   9.7412	 0.13413 	 507.0000	 0.00060 	 760.5000	 0.00040 	   0.2535	 0.48000 
	 254	  19.5592	 0.01329 	  19.5592	 0.01296 	   9.7796	 0.13428 	 509.0000	 0.00060 	 763.5000	 0.00040 	   0.2545	 0.20000 
	 255	  19.6361	 0.01327 	  19.6361	 0.01295 	   9.8180	 0.13440 	 511.0000	 0.00060 	 766.5000	 0.00040 	   0.2555	 0.18000 
	 256	  19.7129	 0.01326 	  19.7129	 0.01294 	   9.8565	 0.13449 	 513.0000	 0.00060 	 769.5000	 0.00040 	   0.2565	 0.24000 
	 257	  19.7898	 0.01325 	  19.7898	 0.01293 	   9.8949	 0.13456 	 515.0000	 0.00060 	 772.5000	 0.00040 	   0.2575	 0.42000 
	 258	  19.8666	 0.01324 	  19.8666	 0.01292 	   9.9333	 0.13460 	 517.0000	 0.00060 	 775.5000	 0.00040 	   0.2585	 0.28000 
	 259	  19.9435	 0.01323 	  19.9435	 0.01291 	   9.9717	 0.13462 	 519.0000	 0.00060 	 778.5000	 0.00040 	   0.2595	 0.34000 
	 260	  20.0203	 0.01322 	  20.0203	 0.01290 	  10.0102	 0.13461 	 521.0000	 0.00060 	 781.5000	 0.00040 	   0.2605	 0.32000 
	 261	  20.0972	 0.01321 	  20.0972	 0.01290 	  10.0486	 0.13457 	 523.0000	 0.00060 	 784.5000	 0.00040 	   0.2615	 0.38000 
	 262	  20.1740	 0.01320 	  20.1740	 0.01289 	  10.0870	 0.13451 	 525.0000	 0.00060 	 787.5000	 0.00040 	   0.2625	 0.20000 
	 263	  20.2509	 0.01319 	  20.2509	 0.01288 	  10.1254	 0.13443 	 527.0000	 0.00060 	 790.5000	 0.00040 	   0.2635	 0.24000 
	 264	  20.3278	 0.01318 	  20.3278	 0.01287 	  10.1639	 0.13432 	 529.0000	 0.00060 	 793.5000	 0.00040 	   0.2645	 0.28000 
	 265	  20.4046	 0.01317 	  20.4046	 0.01286 	  10.2023	 0.13419 	 531.0000	 0.00060 	 796.5000	 0.00040 	   0.2655	 0.42000 
	 266	  20.4815	 0.01316 	  20.4815	 0.01286 	  10.2407	 0.13404 	 533.0000	 0.00059 	 799.5000	 0.00040 	   0.2665	 0.22000 
	 267	  20.5583	 0.01315 	  20.5583	 0.01285 	  10.2792	 0.13386 	 535.0000	 0.00059 	 802.5000	 0.00040 	   0.2675	 0.18000 
	 268	  20.6352	 0.01314 	  20.6352	 0.01284 	  10.3176	 0.13366 	 537.0000	 0.00059 	 805.5000	 0.00040 	   0.2685	 0.38000 
	 269	  20.7120	 0.01313 	  20.7120	 0.01283 	  10.3560	 0.13343 	 539.0000	 0.00059 	 808.5000	 0.00040 	   0.2695	 0.18000 
	 270	  20.7889	 0.01313 	  20.7889	 0.01283 	  10.3944	 0.13319 	 541.0000	 0.00059 	 811.5000	 0.00040 	   0.2705	 0.24000 
	 271	  20.8657	 0.01312 	  20.8657	 0.01282 	  10.4329	 0.13292 	 543.0000	 0.00059 	 814.5000	 0.00040 	   0.2715	 0.24000 
	 272	  20.9426	 0.01311 	  20.9426	 0.01281 	  10.4713	 0.13263 	 545.0000	 0.00058 	 817.5000	 0.00040 	   0.2725	 0.36000 
	 273	  21.0194	 0.01310 	  21.0194	 0.01280 	  10.5097	 0.13232 	 547.0000	 0.00058 	 820.5000	 0.00040 	   0.2735	 0.10000 
	 274	  21.0963	 0.01309 	  21.0963	 0.01280 	  10.5481	 0.13199 	 549.0000	 0.00058 	 823.5000	 0.00040 	   0.2745	 0.36000 
	 275	  21.1731	 0.01308 	  21.1731	 0.01279 	  10.5866	 0.13164 	 551.0000	 0.00058 	 826.5000	 0.00041 	   0.2755	 0.14000 
	 276	  21.2500	 0.01307 	  21.2500	 0.01278 	  10.6250	 0.13127 	 553.0000	 0.00058 	 829.5000	 0.00041 	   0.2765	 0.26000 
	 277	  21.3268	 0.01306 	  21.3268	 0.01277 	  10.6634	 0.13088 	 555.0000	 0.00058 	 832.5000	 0.00041 	   0.2775	 0.12000 
	 278	  21.4037	 0.01305 	  21.4037	 0.01277 	  10.7019	 0.13047 	 557.0000	 0.00058 	 835.5000	 0.00041 	   0.2785	 0.34000 
	 279	  21.4806	 0.01304 	  21.4806	 0.01276 	  10.7403	 0.13004 	 559.0000	 0.00058 	 838.5000	 0.00041 	   0.2795	 0.18000 
	 280	  21.5574	 0.01304 	  21.5574	 0.01275 	  10.7787	 0.12960 	 561.0000	 0.00058 	 841.5000	 0.00041 	   0.2805	 0.30000 
	 281	  21.6343	 0.01303 	  21.6343	 0.01275 	  10.8171	 0.12913 	 563.0000	 0.00058 	 844.5000	 0.00041 	   0.2815	 0.26000 
	 282	  21.7111	 0.01302 	  21.7111	 0.01274 	  10.8556	 0.12865 	 565.0000	 0.00058 	 847.5000	 0.00041 	   0.2825	 0.28000 
	 283	  21.7880	 0.01301 	  21.7880	 0.01273 	  10.8940	 0.12816 	 567.0000	 0.00058 	 850.5000	 0.00041 	   0.2835	 0.26000 
	 284	  21.8648	 0.01300 	  21.8648	 0.01273 	  10.9324	 0.12764 	 569.0000	 0.00058 	 853.5000	 0.00041 	   0.2845	 0.18000 
	 285	  21.9417	 0.01299 	  21.9417	 0.01272 	  10.9708	 0.12711 	 571.0000	 0.00058 	 856.5000	 0.00041 	   0.2855	 0.32000 
	 286	  22.0185	 0.01298 	  22.0185	 0.01271 	  11.0093	 0.12656 	 573.0000	 0.00058 	 859.5000	 0.00041 	   0.2865	 0.26000 
	 287	  22.0954	 0.01298 	  22.0954	 0.01271 	  11.0477	 0.12600 	 575.0000	 0.00058 	 862.5000	 0.00041 	   0.2875	 0.36000 
	 288	  22.1722	 0.01297 	  22.1722	 0.01270 	  11.0861	 0.12543 	 577.0000	 0.00058 	 865.5000	 0.00041 	   0.2885	 0.20000 
	 289	  22.2491	 0.01296 	  22.2491	 0.01269 	  11.1245	 0.12483 	 579.0000	 0.00058 	 868.5000	 0.00041 	   0.2895	 0.22000 
	 290	  22.3259	 0.01295 	  22.3259	 0.01269 	  11.1630	 0.12423 	 581.0000	 0.00057 	 871.5000	 0.00040 	   0.2905	 0.26000 
	 291	  22.4028	 0.01294 	  22.4028	 0.01268 	  11.2014	 0.12361 	 583.0000	 0.00057 	 874.5000	 0.00040 	   0.2915	 0.26000 
	 292	  22.4796	 0.01294 	  22.4796	 0.01268 	  11.2398	 0.12298 	 585.0000	 0.00057 	 877.5000	 0.00040 	   0.2925	 0.14000 
	 293	  22.5565	 0.01293 	  22.5565	 0.01267 	  11.2783	 0.12233 	 587.0000	 0.00057 	 880.5000	 0.00040 	   0.2935	 0.14000 
	 294	  22.6334	 0.01292 	  22.6334	 0.01266 	  11.3167	 0.12168 	 589.0000	 0.00057 	 883.5000	 0.00040 	   0.2945	 0.24000 
	 295	  22.7102	 0.01291 	  22.7102	 0.01266 	  11.3551	 0.12101 	 591.0000	 0.00057 	 886.5000	 0.00040 	   0.2955	 0.26000 
	 296	  22.7871	 0.01291 	  22.7871	 0.01265 	  11.3935	 0.12032 	 593.0000	 0.00057 	 889.5000	 0.00040 	   0.2965	 0.32000 
	 297	  22.8639	 0.01290 	  22.8639	 0.01265 	  11.4320	 0.11963 	 595.0000	 0.00056 	 892.5000	 0.00040 	   0.2975	 0.12000 
	 298	  22.9408	 0.01289 	  22.9408	 0.01264 	  11.4704	 0.11893 	 597.0000	 0.00056 	 895.5000	 0.00040 	   0.2985	 0.28000 
	 299	  23.0176	 0.01288 	  23.0176	 0.01263 	  11.5088	 0.11822 	 599.0000	 0.00056 	 898.5000	 0.00040 	   0.2995	 0.20000 
	 300	  23.0945	 0.01288 	  23.0945	 0.01263 	  11.5472	 0.11749 	 601.0000	 0.00056 	 901.5000	 0.00040 	   0.3005	 0.30000 
	 301	  23.1713	 0.01287 	  23.1713	 0.01262 	  11.5857	 0.11676 	 603.0000	 0.00056 	 904.5000	 0.00040 	   0.3015	 0.34000 
	 302	  23.2482	 0.01286 	  23.2482	 0.01262 	  11.6241	 0.11602 	 605.0000	 0.00056 	 907.5000	 0.00040 	   0.3025	 0.28000 
	 303	  23.3250	 0.01285 	  23.3250	 0.01261 	  11.6625	 0.11526 	 607.0000	 0.00056 	 910.5000	 0.00040 	   0.3035	 0.16000 
	 304	  23.4019	 0.01285 	  23.4019	 0.01261 	  11.7009	 0.11450 	 609.0000	 0.00056 	 913.5000	 0.00040 	   0.3045	 0.20000 
	 305	  23.4787	 0.01284 	  23.4787	 0.01260 	  11.7394	 0.11374 	 611.0000	 0.00056 	 916.5000	 0.00040 	   0.3055	 0.18000 
	 306	  23.5556	 0.01283 	  23.5556	 0.01259 	  11.7778	 0.11296 	 613.0000	 0.00056 	 919.5000	 0.00040 	   0.3065	 0.08000 
	 307	  23.6325	 0.01282 	  23.6325	 0.01259 	  11.8162	 0.11218 	 615.0000	 0.00057 	 922.5000	 0.00040 	   0.3075	 0.18000 
	 308	  23.7093	 0.01282 	  23.7093	 0.01258 	  11.8547	 0.11139 	 617.0000	 0.00057 	 925.5000	 0.00039 	   0.3085	 0.20000 
	 309	  23.7862	 0.01281 	  23.7862	 0.01258 	  11.8931	 0.11059 	 619.0000	 0.00057 	 928.5000	 0.00039 	   0.3095	 0.12000 
	 310	  23.8630	 0.01280 	  23.8630	 0.01257 	  11.9315	 0.10978 	 621.0000	 0.00057 	 931.5000	 0.00039 	   0.3105	 0.20000 
	 311	  23.9399	 0.01280 	  23.9399	 0.01257 	  11.9699	 0.10897 	 623.0000	 0.00057 	 934.5000	 0.00039 	   0.3115	 0.10000 
	 312	  24.0167	 0.01279 	  24.0167	 0.01256 	  12.0084	 0.10816 	 625.0000	 0.00057 	 937.5000	 0.00039 	   0.3125	 0.22000 
	 313	  24.0936	 0.01278 	  24.0936	 0.01256 	  12.0468	 0.10734 	 627.0000	 0.00057 	 940.5000	 0.00039 	   0.3135	 0.24000 
	 314	  24.1704	 0.01278 	  24.1704	 0.01255 	  12.0852	 0.10651 	 629.0000	 0.00057 	 943.5000	 0.00039 	   0.3145	 0.18000 
	 315	  24.2473	 0.01277 	  24.2473	 0.01255 	  12.1236	 0.10568 	 631.0000	 0.00057 	 946.5000	 0.00039 	   0.3155	 0.12000 
	 316	  24.3241	 0.01276 	  24.3241	 0.01254 	  12.1621	 0.10485 	 633.0000	 0.00057 	 949.5000	 0.00039 	   0.3165	 0.22000 
	 317	  24.4010	 0.01276 	  24.4010	 0.01254 	  12.2005	 0.10401 	 635.0000	 0.00057 	 952.5000	 0.00039 	   0.3175	 0.12000 
	 318	  24.4778	 0.01275 	  24.4778	 0.01253 	  12.2389	 0.10317 	 637.0000	 0.00057 	 955.5000	 0.00039 	   0.3185	 0.18000 
	 319	  24.5547	 0.01274 	  24.5547	 0.01253 	  12.2773	 0.10232 	 639.0000	 0.00057 	 958.5000	 0.00039 	   0.3195	 0.10000 
	 320	  24.6315	 0.01274 	  24.6315	 0.01252 	  12.3158	 0.10147 	 641.0000	 0.00057 	 961.5000	 0.00039 	   0.3205	 0.22000 
	 321	  24.7084	 0.01273 	  24.7084	 0.01252 	  12.3542	 0.10062 	 643.0000	 0.00057 	 964.5000	 0.00039 	   0.3215	 0.12000 
	 322	  24.7853	 0.01272 	  24.7853	 0.01251 	  12.3926	 0.09977 	 645.0000	 0.00057 	 967.5000	 0.00039 	   0.3225	 0.18000 
	 323	  24.8621	 0.01272 	  24.8621	 0.01251 	  12.4311	 0.09891 	 647.0000	 0.00057 	 970.5000	 0.00039 	   0.3235	 0.20000 
	 324	  24.9390	 0.01271 	  24.9390	 0.01250 	  12.4695	 0.09805 	 649.0000	 0.00057 	 973.5000	 0.00039 	   0.3245	 0.16000 
	 325	  25.0158	 0.01271 	  25.0158	 0.01250 	  12.5079	 0.09720 	 651.0000	 0.00057 	 976.5000	 0.00039 	   0.3255	 0.20000 
	 326	  25.0927	 0.01270 	  25.0927	 0.01249 	  12.5463	 0.09633 	 653.0000	 0.00057 	 979.5000	 0.00039 	   0.3265	 0.20000 
	 327	  25.1695	 0.01269 	  25.1695	 0.01249 	  12.5848	 0.09547 	 655.0000	 0.00057 	 982.5000	 0.00039 	   0.3275	 0.10000 
	 328	  25.2464	 0.01269 	  25.2464	 0.01248 	  12.6232	 0.09461 	 657.0000	 0.00056 	 985.5000	 0.00039 	   0.3285	 0.26000 
	 329	  25.3232	 0.01268 	  25.3232	 0.01248 	  12.6616	 0.09375 	 659.0000	 0.00056 	 988.5000	 0.00039 	   0.3295	 0.12000 
	 330	  25.4001	 0.01268 	  25.4001	 0.01248 	  12.7000	 0.09288 	 661.0000	 0.00056 	 991.5000	 0.00038 	   0.3305	 0.10000 
	 331	  25.4769	 0.01267 	  25.4769	 0.01247 	  12.7385	 0.09202 	 663.0000	 0.00056 	 994.5000	 0.00038 	   0.3315	 0.14000 
	 332	  25.5538	 0.01266 	  25.5538	 0.01247 	  12.7769	 0.09115 	 665.0000	 0.00055 	 997.5000	 0.00038 	   0.3325	 0.08000 
	 333	  25.6306	 0.01266 	  25.6306	 0.01246 	  12.8153	 0.09029 	 667.0000	 0.00055 	1000.5000	 0.00038 	   0.3335	 0.12000 
	 334	  25.7075	 0.01265 	  25.7075	 0.01246 	  12.8537	 0.08943 	 669.0000	 0.00055 	1003.5000	 0.00038 	   0.3345	 0.20000 
	 335	  25.7843	 0.01265 	  25.7843	 0.01245 	  12.8922	 0.08856 	 671.0000	 0.00055 	1006.5000	 0.00038 	   0.3355	 0.16000 
	 336	  25.8612	 0.01264 	  25.8612	 0.01245 	  12.9306	 0.08770 	 673.0000	 0.00055 	1009.5000	 0.00038 	   0.3365	 0.10000 
	 337	  25.9381	 0.01264 	  25.9381	 0.01244 	  12.9690	 0.08684 	 675.0000	 0.00054 	1012.5000	 0.00038 	   0.3375	 0.00000 
	 338	  26.0149	 0.01263 	  26.0149	 0.01244 	  13.0075	 0.08599 	 677.0000	 0.00054 	1015.5000	 0.00038 	   0.3385	 0.10000 
	 339	  26.0918	 0.01262 	  26.0918	 0.01244 	  13.0459	 0.08513 	 679.0000	 0.00054 	1018.5000	 0.00038 	   0.3395	 0.08000 
	 340	  26.1686	 0.01262 	  26.1686	 0.01243 	  13.0843	 0.08427 	 681.0000	 0.00054 	1021.5000	 0.00037 	   0.3405	 0.16000 
	 341	  26.2455	 0.01261 	  26.2455	 0.01243 	  13.1227	 0.08342 	 683.0000	 0.00054 	1024.5000	 0.00037 	   0.3415	 0.16000 
	 342	  26.3223	 0.01261 	  26.3223	 0.01242 	  13.1612	 0.08257 	 685.0000	 0.00054 	1027.5000	 0.00037 	   0.3425	 0.14000 
	 343	  26.3992	 0.01260 	  26.3992	 0.01242 	  13.1996	 0.08172 	 687.0000	 0.00054 	1030.5000	 0.00037 	   0.3435	 0.12000 
	 344	  26.4760	 0.01260 	  26.4760	 0.01242 	  13.2380	 0.08088 	 689.0000	 0.00054 	1033.5000	 0.00037 	   0.3445	 0.22000 
	 345	  26.5529	 0.01259 	  26.5529	 0.01241 	  13.2764	 0.08003 	 691.0000	 0.00054 	1036.5000	 0.00037 	   0.3455	 0.18000 
	 346	  26.6297	 0.01259 	  26.6297	 0.01241 	  13.3149	 0.07919 	 693.0000	 0.00054 	1039.5000	 0.00038 	   0.3465	 0.12000 
	 347	  26.7066	 0.01258 	  26.7066	 0.01240 	  13.3533	 0.07835 	 695.0000	 0.00054 	1042.5000	 0.00038 	   0.3475	 0.18000 
	 348	  26.7834	 0.01258 	  26.7834	 0.01240 	  13.3917	 0.07752 	 697.0000	 0.00054 	1045.5000	 0.00038 	   0.3485	 0.18000 
	 349	  26.8603	 0.01257 	  26.8603	 0.01240 	  13.4301	 0.07669 	 699.0000	 0.00054 	1048.5000	 0.00038 	   0.3495	 0.14000 
	 350	  26.9372	 0.01257 	  26.9372	 0.01239 	  13.4686	 0.07586 	 701.0000	 0.00054 	1051.5000	 0.00038 	   0.3505	 0.16000 
	 351	  27.0140	 0.01256 	  27.0140	 0.01239 	  13.5070	 0.07504 	 703.0000	 0.00053 	1054.5000	 0.00038 	   0.3515	 0.12000 
	 352	  27.0909	 0.01256 	  27.0909	 0.01238 	  13.5454	 0.07422 	 705.0000	 0.00053 	1057.5000	 0.00038 	   0.3525	 0.12000 
	 353	  27.1677	 0.01255 	  27.1677	 0.01238 	  13.5839	 0.07340 	 707.0000	 0.00053 	1060.5000	 0.00038 	   0.3535	 0.18000 
	 354	  27.2446	 0.01255 	  27.2446	 0.01238 	  13.6223	 0.07259 	 709.0000	 0.00053 	1063.5000	 0.00038 	   0.3545	 0.20000 
	 355	  27.3214	 0.01254 	  27.3214	 0.01237 	  13.6607	 0.07178 	 711.0000	 0.00053 	1066.5000	 0.00038 	   0.3555	 0.14000 
	 356	  27.3983	 0.01254 	  27.3983	 0.01237 	  13.6991	 0.07098 	 713.0000	 0.00053 	1069.5000	 0.00038 	   0.3565	 0.14000 
	 357	  27.4751	 0.01253 	  27.4751	 0.01237 	  13.7376	 0.07018 	 715.0000	 0.00053 	1072.5000	 0.00038 	   0.3575	 0.06000 
	 358	  27.5520	 0.01253 	  27.5520	 0.01236 	  13.7760	 0.06939 	 717.0000	 0.00053 	1075.5000	 0.00038 	   0.3585	 0.10000 
	 359	  27.6288	 0.01252 	  27.6288	 0.01236 	  13.8144	 0.06860 	 719.0000	 0.00053 	1078.5000	 0.00038 	   0.3595	 0.10000 
	 360	  27.7057	 0.01252 	  27.7057	 0.01235 	  13.8528	 0.06781 	 721.0000	 0.00053 	1081.5000	 0.00038 	   0.3605	 0.04000 
	 361	  27.7825	 0.01251 	  27.7825	 0.01235 	  13.8913	 0.06703 	 723.0000	 0.00053 	1084.5000	 0.00038 	   0.3615	 0.04000 
	 362	  27.8594	 0.01251 	  27.8594	 0.01235 	  13.9297	 0.06626 	 725.0000	 0.00053 	1087.5000	 0.00038 	   0.3625	 0.20000 
	 363	  27.9362	 0.01250 	  27.9362	 0.01234 	  13.9681	 0.06549 	 727.0000	 0.00053 	1090.5000	 0.00038 	   0.3635	 0.14000 
	 364	  28.0131	 0.01250 	  28.0131	 0.01234 	  14.0066	 0.06472 	 729.0000	 0.00053 	1093.5000	 0.00038 	   0.3645	 0.14000 
	 365	  28.0900	 0.01249 	  28.0900	 0.01234 	  14.0450	 0.06396 	 731.0000	 0.00053 	1096.5000	 0.00038 	   0.3655	 0.08000 
	 366	  28.1668	 0.01249 	  28.1668	 0.01233 	  14.0834	 0.06320 	 733.0000	 0.00053 	1099.5000	 0.00038 	   0.3665	 0.10000 
	 367	  28.2437	 0.01248 	  28.2437	 0.01233 	  14.1218	 0.06245 	 735.0000	 0.00053 	1102.5000	 0.00038 	   0.3675	 0.10000 
	 368	  28.3205	 0.01248 	  28.3205	 0.01233 	  14.1603	 0.06171 	 737.0000	 0.00053 	1105.5000	 0.00038 	   0.3685	 0.16000 
	 369	  28.3974	 0.01247 	  28.3974	 0.01232 	  14.1987	 0.06097 	 739.0000	 0.00053 	1108.5000	 0.00038 	   0.3695	 0.04000 
	 370	  28.4742	 0.01247 	  28.4742	 0.01232 	  14.2371	 0.06024 	 741.0000	 0.00053 	1111.5000	 0.00038 	   0.3705	 0.18000 
	 371	  28.5511	 0.01246 	  28.5511	 0.01232 	  14.2755	 0.05951 	 743.0000	 0.00053 	1114.5000	 0.00038 	   0.3715	 0.04000 
	 372	  28.6279	 0.01246 	  28.6279	 0.01231 	  14.3140	 0.05879 	 745.0000	 0.00053 	1117.5000	 0.00038 	   0.3725	 0.22000 
	 373	  28.7048	 0.01246 	  28.7048	 0.01231 	  14.3524	 0.05807 	 747.0000	 0.00053 	1120.5000	 0.00038 	   0.3735	 0.12000 
	 374	  28.7816	 0.01245 	  28.7816	 0.01231 	  14.3908	 0.05736 	 749.0000	 0.00053 	1123.5000	 0.00038 	   0.3745	 0.14000 
	 375	  28.8585	 0.01245 	  28.8585	 0.01230 	  14.4292	 0.05665 	 751.0000	 0.00053 	1126.5000	 0.00038 	   0.3755	 0.18000 
	 376	  28.9353	 0.01244 	  28.9353	 0.01230 	  14.4677	 0.05595 	 753.0000	 0.00053 	1129.5000	 0.00038 	   0.3765	 0.24000 
	 377	  29.0122	 0.01244 	  29.0122	 0.01230 	  14.5061	 0.05526 	 755.0000	 0.00053 	1132.5000	 0.00038 	   0.3775	 0.20000 
	 378	  29.0891	 0.01243 	  29.0891	 0.01229 	  14.5445	 0.05457 	 757.0000	 0.00053 	1135.5000	 0.00038 	   0.3785	 0.08000 
	 379	  29.1659	 0.01243 	  29.1659	 0.01229 	  14.5830	 0.05389 	 759.0000	 0.00053 	1138.5000	 0.00037 	   0.3795	 0.08000 
	 380	  29.2428	 0.01243 	  29.2428	 0.01229 	  14.6214	 0.05321 	 761.0000	 0.00053 	1141.5000	 0.00037 	   0.3805	 0.12000 
	 381	  29.3196	 0.01242 	  29.3196	 0.01228 	  14.6598	 0.05254 	 763.0000	 0.00053 	1144.5000	 0.00037 	   0.3815	 0.04000 
	 382	  29.3965	 0.01242 	  29.3965	 0.01228 	  14.6982	 0.05187 	 765.0000	 0.00053 	1147.5000	 0.00036 	   0.3825	 0.10000 
	 383	  29.4733	 0.01241 	  29.4733	 0.01228 	  14.7367	 0.05121 	 767.0000	 0.00053 	1150.5000	 0.00036 	   0.3835	 0.08000 
	 384	  29.5502	 0.01241 	  29.5502	 0.01227 	  14.7751	 0.05056 	 769.0000	 0.00053 	1153.5000	 0.00036 	   0.3845	 0.10000 
	 385	  29.6270	 0.01240 	  29.6270	 0.01227 	  14.8135	 0.04991 	 771.0000	 0.00053 	1156.5000	 0.00036 	   0.3855	 0.12000 
	 386	  29.7039	 0.01240 	  29.7039	 0.01227 	  14.8519	 0.04927 	 773.0000	 0.00053 	1159.5000	 0.00036 	   0.3865	 0.08000 
	 387	  29.7807	 0.01240 	  29.7807	 0.01226 	  14.8904	 0.04864 	 775.0000	 0.00053 	1162.5000	 0.00035 	   0.3875	 0.12000 
	 388	  29.8576	 0.01239 	  29.8576	 0.01226 	  14.9288	 0.04801 	 777.0000	 0.00053 	1165.5000	 0.00035 	   0.3885	 0.06000 
	 389	  29.9344	 0.01239 	  29.9344	 0.01226 	  14.9672	 0.04739 	 779.0000	 0.00053 	1168.5000	 0.00035 	   0.3895	 0.16000 
	 390	  30.0113	 0.01238 	  30.0113	 0.01226 	  15.0056	 0.04677 	 781.0000	 0.00053 	1171.5000	 0.00035 	   0.3905	 0.18000 
	 391	  30.0881	 0.01238 	  30.0881	 0.01225 	  15.0441	 0.04616 	 783.0000	 0.00053 	1174.5000	 0.00035 	   0.3915	 0.06000 
	 392	  30.1650	 0.01238 	  30.1650	 0.01225 	  15.0825	 0.04555 	 785.0000	 0.00052 	1177.5000	 0.00035 	   0.3925	 0.06000 
	 393	  30.2419	 0.01237 	  30.2419	 0.01225 	  15.1209	 0.04496 	 787.0000	 0.00052 	1180.5000	 0.00035 	   0.3935	 0.16000 
	 394	  30.3187	 0.01237 	  30.3187	 0.01224 	  15.1594	 0.04436 	 789.0000	 0.00052 	1183.5000	 0.00035 	   0.3945	 0.08000 
	 395	  30.3956	 0.01236 	  30.3956	 0.01224 	  15.1978	 0.04378 	 791.0000	 0.00052 	1186.5000	 0.00036 	   0.3955	 0.10000 
	 396	  30.4724	 0.01236 	  30.4724	 0.01224 	  15.2362	 0.04320 	 793.0000	 0.00052 	1189.5000	 0.00036 	   0.3965	 0.02000 
	 397	  30.5493	 0.01236 	  30.5493	 0.01224 	  15.2746	 0.04262 	 795.0000	 0.00052 	1192.5000	 0.00036 	   0.3975	 0.14000 
	 398	  30.6261	 0.01235 	  30.6261	 0.01223 	  15.3131	 0.04205 	 797.0000	 0.00052 	1195.5000	 0.00036 	   0.3985	 0.06000 
	 399	  30.7030	 0.01235 	  30.7030	 0.01223 	  15.3515	 0.04149 	 799.0000	 0.00052 	1198.5000	 0.00036 	   0.3995	 0.08000 
	 400	  30.7798	 0.01235 	  30.7798	 0.01223 	  15.3899	 0.04093 	 801.0000	 0.00052 	1201.5000	 0.00036 	   0.4005	 0.06000 
	 401	  30.8567	 0.01234 	  30.8567	 0.01222 	  15.4283	 0.04038 	 803.0000	 0.00051 	1204.5000	 0.00036 	   0.4015	 0.08000 
	 402	  30.9335	 0.01234 	  30.9335	 0.01222 	  15.4668	 0.03984 	 805.0000	 0.00051 	1207.5000	 0.00036 	   0.4025	 0.06000 
	 403	  31.0104	 0.01233 	  31.0104	 0.01222 	  15.5052	 0.03930 	 807.0000	 0.00051 	1210.5000	 0.00036 	   0.4035	 0.16000 
	 404	  31.0872	 0.01233 	  31.0872	 0.01222 	  15.5436	 0.03877 	 809.0000	 0.00051 	1213.5000	 0.00036 	   0.4045	 0.06000 
	 405	  31.1641	 0.01233 	  31.1641	 0.01221 	  15.5820	 0.03824 	 811.0000	 0.00051 	1216.5000	 0.00036 	   0.4055	 0.12000 
	 406	  31.2409	 0.01232 	  31.2409	 0.01221 	  15.6205	 0.03772 	 813.0000	 0.00051 	1219.5000	 0.00036 	   0.4065	 0.10000 
	 407	  31.3178	 0.01232 	  31.3178	 0.01221 	  15.6589	 0.03720 	 815.0000	 0.00050 	1222.5000	 0.00036 	   0.4075	 0.14000 
	 408	  31.3947	 0.01232 	  31.3947	 0.01221 	  15.6973	 0.03669 	 817.0000	 0.00050 	1225.5000	 0.00036 	   0.4085	 0.06000 
	 409	  31.4715	 0.01231 	  31.4715	 0.01220 	  15.7358	 0.03619 	 819.0000	 0.00050 	1228.5000	 0.00036 	   0.4095	 0.04000 
	 410	  31.5484	 0.01231 	  31.5484	 0.01220 	  15.7742	 0.03569 	 821.0000	 0.00050 	1231.5000	 0.00036 	   0.4105	 0.06000 
	 411	  31.6252	 0.01231 	  31.6252	 0.01220 	  15.8126	 0.03520 	 823.0000	 0.00050 	1234.5000	 0.00036 	   0.4115	 0.10000 
	 412	  31.7021	 0.01230 	  31.7021	 0.01219 	  15.8510	 0.03471 	 825.0000	 0.00050 	1237.5000	 0.00036 	   0.4125	 0.04000 
	 413	  31.7789	 0.01230 	  31.7789	 0.01219 	  15.8895	 0.03423 	 827.0000	 0.00050 	1240.5000	 0.00036 	   0.4135	 0.08000 
	 414	  31.8558	 0.01229 	  31.8558	 0.01219 	  15.9279	 0.03376 	 829.0000	 0.00050 	1243.5000	 0.00036 	   0.4145	 0.10000 
	 415	  31.9326	 0.01229 	  31.9326	 0.01219 	  15.9663	 0.03329 	 831.0000	 0.00049 	1246.5000	 0.00036 	   0.4155	 0.08000 
	 416	  32.0095	 0.01229 	  32.0095	 0.01218 	  16.0047	 0.03282 	 833.0000	 0.00049 	1249.5000	 0.00036 	   0.4165	 0.08000 
	 417	  32.0863	 0.01228 	  32.0863	 0.01218 	  16.0432	 0.03237 	 835.0000	 0.00049 	1252.5000	 0.00036 	   0.4175	 0.12000 
	 418	  32.1632	 0.01228 	  32.1632	 0.01218 	  16.0816	 0.03191 	 837.0000	 0.00049 	1255.5000	 0.00036 	   0.4185	 0.08000 
	 419	  32.2400	 0.01228 	  32.2400	 0.01218 	  16.1200	 0.03147 	 839.0000	 0.00049 	1258.5000	 0.00036 	   0.4195	 0.04000 
	 420	  32.3169	 0.01227 	  32.3169	 0.01217 	  16.1584	 0.03102 	 841.0000	 0.00049 	1261.5000	 0.00036 	   0.4205	 0.16000 
	 421	  32.3938	 0.01227 	  32.3938	 0.01217 	  16.1969	 0.03059 	 843.0000	 0.00049 	1264.5000	 0.00036 	   0.4215	 0.18000 
	 422	  32.4706	 0.01227 	  32.4706	 0.01217 	  16.2353	 0.03016 	 845.0000	 0.00049 	1267.5000	 0.00036 	   0.4225	 0.08000 
	 423	  32.5475	 0.01226 	  32.5475	 0.01217 	  16.2737	 0.02973 	 847.0000	 0.00049 	1270.5000	 0.00036 	   0.4235	 0.08000 
	 424	  32.6243	 0.01226 	  32.6243	 0.01216 	  16.3122	 0.02931 	 849.0000	 0.00049 	1273.5000	 0.00036 	   0.4245	 0.10000 
	 425	  32.7012	 0.01226 	  32.7012	 0.01216 	  16.3506	 0.02889 	 851.0000	 0.00049 	1276.5000	 0.00036 	   0.4255	 0.04000 
	 426	  32.7780	 0.01225 	  32.7780	 0.01216 	  16.3890	 0.02848 	 853.0000	 0.00049 	1279.5000	 0.00036 	   0.4265	 0.06000 
	 427	  32.8549	 0.01225 	  32.8549	 0.01216 	  16.4274	 0.02808 	 855.0000	 0.00049 	1282.5000	 0.00036 	   0.4275	 0.26000 
	 428	  32.9317	 0.01225 	  32.9317	 0.01215 	  16.4659	 0.02768 	 857.0000	 0.00049 	1285.5000	 0.00036 	   0.4285	 0.06000 
	 429	  33.0086	 0.01224 	  33.0086	 0.01215 	  16.5043	 0.02728 	 859.0000	 0.00049 	1288.5000	 0.00036 	   0.4295	 0.12000 
	 430	  33.0854	 0.01224 	  33.0854	 0.01215 	  16.5427	 0.02689 	 861.0000	 0.00049 	1291.5000	 0.00036 	   0.4305	 0.14000 
	 431	  33.1623	 0.01224 	  33.1623	 0.01215 	  16.5811	 0.02651 	 863.0000	 0.00049 	1294.5000	 0.00036 	   0.4315	 0.12000 
	 432	  33.2391	 0.01223 	  33.2391	 0.01215 	  16.6196	 0.02613 	 865.0000	 0.00049 	1297.5000	 0.00036 	   0.4325	 0.10000 
	 433	  33.3160	 0.01223 	  33.3160	 0.01214 	  16.6580	 0.02575 	 867.0000	 0.00050 	1300.5000	 0.00035 	   0.4335	 0.02000 
	 434	  33.3928	 0.01223 	  33.3928	 0.01214 	  16.6964	 0.02538 	 869.0000	 0.00050 	1303.5000	 0.00035 	   0.4345	 0.04000 
	 435	  33.4697	 0.01223 	  33.4697	 0.01214 	  16.7348	 0.02502 	 871.0000	 0.00050 	1306.5000	 0.00035 	   0.4355	 0.08000 
	 436	  33.5466	 0.01222 	  33.5466	 0.01214 	  16.7733	 0.02466 	 873.0000	 0.00050 	1309.5000	 0.00035 	   0.4365	 0.06000 
	 437	  33.6234	 0.01222 	  33.6234	 0.01213 	  16.8117	 0.02430 	 875.0000	 0.00050 	1312.5000	 0.00035 	   0.4375	 0.12000 
	 438	  33.7003	 0.01222 	  33.7003	 0.01213 	  16.8501	 0.02395 	 877.0000	 0.00050 	1315.5000	 0.00035 	   0.4385	 0.06000 
	 439	  33.7771	 0.01221 	  33.7771	 0.01213 	  16.8886	 0.02361 	 879.0000	 0.00050 	1318.5000	 0.00035 	   0.4395	 0.08000 
	 440	  33.8540	 0.01221 	  33.8540	 0.01213 	  16.9270	 0.02326 	 881.0000	 0.00050 	1321.5000	 0.00035 	   0.4405	 0.12000 
	 441	  33.9308	 0.01221 	  33.9308	 0.01213 	  16.9654	 0.02293 	 883.0000	 0.00050 	1324.5000	 0.00035 	   0.4415	 0.10000 
	 442	  34.0077	 0.01220 	  34.0077	 0.01212 	  17.0038	 0.02259 	 885.0000	 0.00050 	1327.5000	 0.00035 	   0.4425	 0.06000 
	 443	  34.0845	 0.01220 	  34.0845	 0.01212 	  17.0423	 0.02227 	 887.0000	 0.00050 	1330.5000	 0.00035 	   0.4435	 0.06000 
	 444	  34.1614	 0.01220 	  34.1614	 0.01212 	  17.0807	 0.02194 	 889.0000	 0.00050 	1333.5000	 0.00035 	   0.4445	 0.10000 
	 445	  34.2382	 0.01220 	  34.2382	 0.01212 	  17.1191	 0.02162 	 891.0000	 0.00050 	1336.5000	 0.00035 	   0.4455	 0.12000 
	 446	  34.3151	 0.01219 	  34.3151	 0.01211 	  17.1575	 0.02131 	 893.0000	 0.00050 	1339.5000	 0.00035 	   0.4465	 0.08000 
	 447	  34.3919	 0.01219 	  34.3919	 0.01211 	  17.1960	 0.02100 	 895.0000	 0.00050 	1342.5000	 0.00035 	   0.4475	 0.08000 
	 448	  34.4688	 0.01219 	  34.4688	 0.01211 	  17.2344	 0.02069 	 897.0000	 0.00050 	1345.5000	 0.00035 	   0.4485	 0.12000 
	 449	  34.5456	 0.01218 	  34.5456	 0.01211 	  17.2728	 0.02039 	 899.0000	 0.00050 	1348.5000	 0.00035 	   0.4495	 0.06000 
	 450	  34.6225	 0.01218 	  34.6225	 0.01211 	  17.3113	 0.02009 	 901.0000	 0.00050 	1351.5000	 0.00035 	   0.4505	 0.12000 
	 451	  34.6994	 0.01218 	  34.6994	 0.01210 	  17.3497	 0.01980 	 903.0000	 0.00050 	1354.5000	 0.00035 	   0.4515	 0.06000 
	 452	  34.7762	 0.01217 	  34.7762	 0.01210 	  17.3881	 0.01951 	 905.0000	 0.00050 	1357.5000	 0.00035 	   0.4525	 0.08000 
	 453	  34.8531	 0.01217 	  34.8531	 0.01210 	  17.4265	 0.01922 	 907.0000	 0.00050 	1360.5000	 0.00035 	   0.4535	 0.12000 
	 454	  34.9299	 0.01217 	  34.9299	 0.01210 	  17.4650	 0.01894 	 909.0000	 0.00050 	1363.5000	 0.00035 	   0.4545	 0.08000 
	 455	  35.0068	 0.01217 	  35.0068	 0.01210 	  17.5034	 0.01866 	 911.0000	 0.00050 	1366.5000	 0.00035 	   0.4555	 0.14000 
	 456	  35.0836	 0.01216 	  35.0836	 0.01209 	  17.5418	 0.01839 	 913.0000	 0.00050 	1369.5000	 0.00034 	   0.4565	 0.06000 
	 457	  35.1605	 0.01216 	  35.1605	 0.01209 	  17.5802	 0.01811 	 915.0000	 0.00050 	1372.5000	 0.00034 	   0.4575	 0.02000 
	 458	  35.2373	 0.01216 	  35.2373	 0.01209 	  17.6187	 0.01785 	 917.0000	 0.00050 	1375.5000	 0.00034 	   0.4585	 0.08000 
	 459	  35.3142	 0.01216 	  35.3142	 0.01209 	  17.6571	 0.01759 	 919.0000	 0.00049 	1378.5000	 0.00034 	   0.4595	 0.14000 
	 460	  35.3910	 0.01215 	  35.3910	 0.01209 	  17.6955	 0.01733 	 921.0000	 0.00049 	1381.5000	 0.00034 	   0.4605	 0.08000 
	 461	  35.4679	 0.01215 	  35.4679	 0.01208 	  17.7339	 0.01707 	 923.0000	 0.00049 	1384.5000	 0.00034 	   0.4615	 0.14000 
	 462	  35.5447	 0.01215 	  35.5447	 0.01208 	  17.7724	 0.01682 	 925.0000	 0.00049 	1387.5000	 0.00034 	   0.4625	 0.04000 
	 463	  35.6216	 0.01214 	  35.6216	 0.01208 	  17.8108	 0.01657 	 927.0000	 0.00049 	1390.5000	 0.00034 	   0.4635	 0.08000 
	 464	  35.6985	 0.01214 	  35.6985	 0.01208 	  17.8492	 0.01633 	 929.0000	 0.00049 	1393.5000	 0.00034 	   0.4645	 0.10000 
	 465	  35.7753	 0.01214 	  35.7753	 0.01208 	  17.8877	 0.01609 	 931.0000	 0.00048 	1396.5000	 0.00034 	   0.4655	 0.16000 
	 466	  35.8522	 0.01214 	  35.8522	 0.01207 	  17.9261	 0.01585 	 933.0000	 0.00048 	1399.5000	 0.00034 	   0.4665	 0.08000 
	 467	  35.9290	 0.01213 	  35.9290	 0.01207 	  17.9645	 0.01561 	 935.0000	 0.00048 	1402.5000	 0.00034 	   0.4675	 0.04000 
	 468	  36.0059	 0.01213 	  36.0059	 0.01207 	  18.0029	 0.01538 	 937.0000	 0.00048 	1405.5000	 0.00034 	   0.4685	 0.04000 
	 469	  36.0827	 0.01213 	  36.0827	 0.01207 	  18.0414	 0.01515 	 939.0000	 0.00048 	1408.5000	 0.00034 	   0.4695	 0.04000 
	 470	  36.1596	 0.01213 	  36.1596	 0.01207 	  18.0798	 0.01493 	 941.0000	 0.00048 	1411.5000	 0.00034 	   0.4705	 0.10000 
	 471	  36.2364	 0.01212 	  36.2364	 0.01206 	  18.1182	 0.01471 	 943.0000	 0.00048 	1414.5000	 0.00034 	   0.4715	 0.06000 
	 472	  36.3133	 0.01212 	  36.3133	 0.01206 	  18.1566	 0.01449 	 945.0000	 0.00047 	1417.5000	 0.00034 	   0.4725	 0.04000 
	 473	  36.3901	 0.01212 	  36.3901	 0.01206 	  18.1951	 0.01428 	 947.0000	 0.00047 	1420.5000	 0.00033 	   0.4735	 0.10000 
	 474	  36.4670	 0.01212 	  36.4670	 0.01206 	  18.2335	 0.01407 	 949.0000	 0.00047 	1423.5000	 0.00033 	   0.4745	 0.04000 
	 475	  36.5438	 0.01211 	  36.5438	 0.01206 	  18.2719	 0.01386 	 951.0000	 0.00047 	1426.5000	 0.00033 	   0.4755	 0.04000 
	 476	  36.6207	 0.01211 	  36.6207	 0.01205 	  18.3103	 0.01365 	 953.0000	 0.00047 	1429.5000	 0.00033 	   0.4765	 0.18000 
	 477	  36.6975	 0.01211 	  36.6975	 0.01205 	  18.3488	 0.01345 	 955.0000	 0.00047 	1432.5000	 0.00033 	   0.4775	 0.12000 
	 478	  36.7744	 0.01210 	  36.7744	 0.01205 	  18.3872	 0.01325 	 957.0000	 0.00047 	1435.5000	 0.00033 	   0.4785	 0.14000 
	 479	  36.8513	 0.01210 	  36.8513	 0.01205 	  18.4256	 0.01305 	 959.0000	 0.00047 	1438.5000	 0.00033 	   0.4795	 0.04000 
	 480	  36.9281	 0.01210 	  36.9281	 0.01205 	  18.4641	 0.01286 	 961.0000	 0.00047 	1441.5000	 0.00033 	   0.4805	 0.14000 
	 481	  37.0050	 0.01210 	  37.0050	 0.01205 	  18.5025	 0.01267 	 963.0000	 0.00047 	1444.5000	 0.00033 	   0.4815	 0.06000 
	 482	  37.0818	 0.01209 	  37.0818	 0.01204 	  18.5409	 0.01248 	 965.0000	 0.00047 	1447.5000	 0.00033 	   0.4825	 0.08000 
	 483	  37.1587	 0.01209 	  37.1587	 0.01204 	  18.5793	 0.01230 	 967.0000	 0.00047 	1450.5000	 0.00033 	   0.4835	 0.08000 
	 484	  37.2355	 0.01209 	  37.2355	 0.01204 	  18.6178	 0.01211 	 969.0000	 0.00047 	1453.5000	 0.00033 	   0.4845	 0.02000 
	 485	  37.3124	 0.01209 	  37.3124	 0.01204 	  18.6562	 0.01194 	 971.0000	 0.00047 	1456.5000	 0.00033 	   0.4855	 0.06000 
	 486	  37.3892	 0.01208 	  37.3892	 0.01204 	  18.6946	 0.01176 	 973.0000	 0.00046 	1459.5000	 0.00033 	   0.4865	 0.06000 
	 487	  37.4661	 0.01208 	  37.4661	 0.01203 	  18.7330	 0.01158 	 975.0000	 0.00046 	1462.5000	 0.00033 	   0.4875	 0.06000 
	 488	  37.5429	 0.01208 	  37.5429	 0.01203 	  18.7715	 0.01141 	 977.0000	 0.00046 	1465.5000	 0.00032 	   0.4885	 0.04000 
	 489	  37.6198	 0.01208 	  37.6198	 0.01203 	  18.8099	 0.01124 	 979.0000	 0.00046 	1468.5000	 0.00032 	   0.4895	 0.04000 
	 490	  37.6966	 0.01208 	  37.6966	 0.01203 	  18.8483	 0.01108 	 981.0000	 0.00046 	1471.5000	 0.00032 	   0.4905	 0.00000 
	 491	  37.7735	 0.01207 	  37.7735	 0.01203 	  18.8867	 0.01091 	 983.0000	 0.00046 	1474.5000	 0.00032 	   0.4915	 0.08000 
	 492	  37.8503	 0.01207 	  37.8503	 0.01203 	  18.9252	 0.01075 	 985.0000	 0.00047 	1477.5000	 0.00032 	   0.4925	 0.02000 
	 493	  37.9272	 0.01207 	  37.9272	 0.01202 	  18.9636	 0.01059 	 987.0000	 0.00047 	1480.5000	 0.00032 	   0.4935	 0.06000 
	 494	  38.0041	 0.01207 	  38.0041	 0.01202 	  19.0020	 0.01043 	 989.0000	 0.00047 	1483.5000	 0.00032 	   0.4945	 0.06000 
	 495	  38.0809	 0.01206 	  38.0809	 0.01202 	  19.0405	 0.01028 	 991.0000	 0.00047 	1486.5000	 0.00032 	   0.4955	 0.04000 
	 496	  38.1578	 0.01206 	  38.1578	 0.01202 	  19.0789	 0.01013 	 993.0000	 0.00047 	1489.5000	 0.00032 	   0.4965	 0.02000 
	 497	  38.2346	 0.01206 	  38.2346	 0.01202 	  19.1173	 0.00998 	 995.0000	 0.00047 	1492.5000	 0.00032 	   0.4975	 0.12000 
	 498	  38.3115	 0.01206 	  38.3115	 0.01202 	  19.1557	 0.00983 	 997.0000	 0.00047 	1495.5000	 0.00032 	   0.4985	 0.08000 
	 499	  38.3883	 0.01205 	  38.3883	 0.01201 	  19.1942	 0.00969 	 999.0000	 0.00047 	1498.5000	 0.00032 	   0.4995	 0.04000 
	 500	  38.4652	 0.01205 	  38.4652	 0.01201 	  19.2326	 0.00954 	1001.0000	 0.00047 	1501.5000	 0.00032 	   0.5005	 0.08000 
	 501	  38.5420	 0.01205 	  38.5420	 0.01201 	  19.2710	 0.00940 	1003.0000	 0.00047 	1504.5000	 0.00032 	   0.5015	 0.04000 
	 502	  38.6189	 0.01205 	  38.6189	 0.01201 	  19.3094	 0.00926 	1005.0000	 0.00047 	1507.5000	 0.00032 	   0.5025	 0.04000 
	 503	  38.6957	 0.01205 	  38.6957	 0.01201 	  19.3479	 0.00913 	1007.0000	 0.00047 	1510.5000	 0.00032 	   0.5035	 0.10000 
	 504	  38.7726	 0.01204 	  38.7726	 0.01201 	  19.3863	 0.00899 	1009.0000	 0.00047 	1513.5000	 0.00032 	   0.5045	 0.04000 
	 505	  38.8494	 0.01204 	  38.8494	 0.01200 	  19.4247	 0.00886 	1011.0000	 0.00047 	1516.5000	 0.00032 	   0.5055	 0.10000 
	 506	  38.9263	 0.01204 	  38.9263	 0.01200 	  19.4631	 0.00873 	1013.0000	 0.00047 	1519.5000	 0.00032 	   0.5065	 0.08000 
	 507	  39.0032	 0.01204 	  39.0032	 0.01200 	  19.5016	 0.00860 	1015.0000	 0.00047 	1522.5000	 0.00032 	   0.5075	 0.08000 
	 508	  39.0800	 0.01203 	  39.0800	 0.01200 	  19.5400	 0.00847 	1017.0000	 0.00047 	1525.5000	 0.00032 	   0.5085	 0.12000 
	 509	  39.1569	 0.01203 	  39.1569	 0.01200 	  19.5784	 0.00835 	1019.0000	 0.00047 	1528.5000	 0.00032 	   0.5095	 0.16000 
	 510	  39.2337	 0.01203 	  39.2337	 0.01200 	  19.6169	 0.00823 	1021.0000	 0.00047 	1531.5000	 0.00032 	   0.5105	 0.00000 
	 511	  39.3106	 0.01203 	  39.3106	 0.01199 	  19.6553	 0.00810 	1023.0000	 0.00047 	1534.5000	 0.00032 	   0.5115	 0.02000 
	 512	  39.3874	 0.01203 	  39.3874	 0.01199 	  19.6937	 0.00799 	1025.0000	 0.00047 	1537.5000	 0.00031 	   0.5125	 0.06000 
	 513	  39.4643	 0.01202 	  39.4643	 0.01199 	  19.7321	 0.00787 	1027.0000	 0.00047 	1540.5000	 0.00031 	   0.5135	 0.06000 
	 514	  39.5411	 0.01202 	  39.5411	 0.01199 	  19.7706	 0.00775 	1029.0000	 0.00047 	1543.5000	 0.00031 	   0.5145	 0.02000 
	 515	  39.6180	 0.01202 	  39.6180	 0.01199 	  19.8090	 0.00764 	1031.0000	 0.00047 	1546.5000	 0.00031 	   0.5155	 0.08000 
	 516	  39.6948	 0.01202 	  39.6948	 0.01199 	  19.8474	 0.00753 	1033.0000	 0.00047 	1549.5000	 0.00031 	   0.5165	 0.08000 
	 517	  39.7717	 0.01201 	  39.7717	 0.01199 	  19.8858	 0.00742 	1035.0000	 0.00047 	1552.5000	 0.00031 	   0.5175	 0.06000 
	 518	  39.8485	 0.01201 	  39.8485	 0.01198 	  19.9243	 0.00731 	1037.0000	 0.00047 	1555.5000	 0.00031 	   0.5185	 0.14000 
	 519	  39.9254	 0.01201 	  39.9254	 0.01198 	  19.9627	 0.00720 	1039.0000	 0.00047 	1558.5000	 0.00031 	   0.5195	 0.08000 
	 520	  40.0022	 0.01201 	  40.0022	 0.01198 	  20.0011	 0.00710 	1041.0000	 0.00047 	1561.5000	 0.00031 	   0.5205	 0.04000 
	 521	  40.0791	 0.01201 	  40.0791	 0.01198 	  20.0396	 0.00699 	1043.0000	 0.00047 	1564.5000	 0.00031 	   0.5215	 0.02000 
	 522	  40.1560	 0.01200 	  40.1560	 0.01198 	  20.0780	 0.00689 	1045.0000	 0.00047 	1567.5000	 0.00031 	   0.5225	 0.10000 
	 523	  40.2328	 0.01200 	  40.2328	 0.01198 	  20.1164	 0.00679 	1047.0000	 0.00047 	1570.5000	 0.00031 	   0.5235	 0.08000 
	 524	  40.3097	 0.01200 	  40.3097	 0.01197 	  20.1548	 0.00669 	1049.0000	 0.00046 	1573.5000	 0.00031 	   0.5245	 0.04000 
	 525	  40.3865	 0.01200 	  40.3865	 0.01197 	  20.1933	 0.00659 	1051.0000	 0.00046 	1576.5000	 0.00031 	   0.5255	 0.06000 
	 526	  40.4634	 0.01200 	  40.4634	 0.01197 	  20.2317	 0.00650 	1053.0000	 0.00046 	1579.5000	 0.00031 	   0.5265	 0.12000 
	 527	  40.5402	 0.01199 	  40.5402	 0.01197 	  20.2701	 0.00640 	1055.0000	 0.00046 	1582.5000	 0.00031 	   0.5275	 0.08000 
	 528	  40.6171	 0.01199 	  40.6171	 0.01197 	  20.3085	 0.00631 	1057.0000	 0.00046 	1585.5000	 0.00031 	   0.5285	 0.08000 
	 529	  40.6939	 0.01199 	  40.6939	 0.01197 	  20.3470	 0.00622 	1059.0000	 0.00046 	1588.5000	 0.00031 	   0.5295	 0.06000 
	 530	  40.7708	 0.01199 	  40.7708	 0.01197 	  20.3854	 0.00613 	1061.0000	 0.00046 	1591.5000	 0.00031 	   0.5305	 0.00000 
	 531	  40.8476	 0.01199 	  40.8476	 0.01196 	  20.4238	 0.00604 	1063.0000	 0.00046 	1594.5000	 0.00031 	   0.5315	 0.00000 
	 532	  40.9245	 0.01198 	  40.9245	 0.01196 	  20.4622	 0.00595 	1065.0000	 0.00046 	1597.5000	 0.00031 	   0.5325	 0.02000 
	 533	  41.0013	 0.01198 	  41.0013	 0.01196 	  20.5007	 0.00587 	1067.0000	 0.00046 	1600.5000	 0.00031 	   0.5335	 0.06000 
	 534	  41.0782	 0.01198 	  41.0782	 0.01196 	  20.5391	 0.00578 	1069.0000	 0.00046 	1603.5000	 0.00031 	   0.5345	 0.10000 
	 535	  41.1551	 0.01198 	  41.1551	 0.01196 	  20.5775	 0.00570 	1071.0000	 0.00046 	1606.5000	 0.00031 	   0.5355	 0.08000 
	 536	  41.2319	 0.01198 	  41.2319	 0.01196 	  20.6160	 0.00562 	1073.0000	 0.00046 	1609.5000	 0.00031 	   0.5365	 0.08000 
	 537	  41.3088	 0.01197 	  41.3088	 0.01196 	  20.6544	 0.00554 	1075.0000	 0.00046 	1612.5000	 0.00031 	   0.5375	 0.14000 
	 538	  41.3856	 0.01197 	  41.3856	 0.01195 	  20.6928	 0.00546 	1077.0000	 0.00046 	1615.5000	 0.00031 	   0.5385	 0.12000 
	 539	  41.4625	 0.01197 	  41.4625	 0.01195 	  20.7312	 0.00538 	1079.0000	 0.00046 	1618.5000	 0.00031 	   0.5395	 0.08000 
	 540	  41.5393	 0.01197 	  41.5393	 0.01195 	  20.7697	 0.00530 	1081.0000	 0.00046 	1621.5000	 0.00031 	   0.5405	 0.06000 
	 541	  41.6162	 0.01197 	  41.6162	 0.01195 	  20.8081	 0.00523 	1083.0000	 0.00046 	1624.5000	 0.00031 	   0.5415	 0.04000 
	 542	  41.6930	 0.01196 	  41.6930	 0.01195 	  20.8465	 0.00515 	1085.0000	 0.00046 	1627.5000	 0.00031 	   0.5425	 0.04000 
	 543	  41.7699	 0.01196 	  41.7699	 0.01195 	  20.8849	 0.00508 	1087.0000	 0.00046 	1630.5000	 0.00031 	   0.5435	 0.08000 
	 544	  41.8467	 0.01196 	  41.8467	 0.01195 	  20.9234	 0.00501 	1089.0000	 0.00046 	1633.5000	 0.00031 	   0.5445	 0.10000 
	 545	  41.9236	 0.01196 	  41.9236	 0.01194 	  20.9618	 0.00494 	1091.0000	 0.00046 	1636.5000	 0.00031 	   0.5455	 0.04000 
	 546	  42.0004	 0.01196 	  42.0004	 0.01194 	  21.0002	 0.00487 	1093.0000	 0.00046 	1639.5000	 0.00031 	   0.5465	 0.12000 
	 547	  42.0773	 0.01195 	  42.0773	 0.01194 	  21.0386	 0.00480 	1095.0000	 0.00046 	1642.5000	 0.00030 	   0.5475	 0.04000 
	 548	  42.1541	 0.01195 	  42.1541	 0.01194 	  21.0771	 0.00473 	1097.0000	 0.00046 	1645.5000	 0.00030 	   0.5485	 0.06000 
	 549	  42.2310	 0.01195 	  42.2310	 0.01194 	  21.1155	 0.00466 	1099.0000	 0.00046 	1648.5000	 0.00030 	   0.5495	 0.02000 
	 550	  42.3079	 0.01195 	  42.3079	 0.01194 	  21.1539	 0.00460 	1101.0000	 0.00046 	1651.5000	 0.00030 	   0.5505	 0.08000 
	 551	  42.3847	 0.01195 	  42.3847	 0.01194 	  21.1924	 0.00453 	1103.0000	 0.00046 	1654.5000	 0.00030 	   0.5515	 0.08000 
	 552	  42.4616	 0.01194 	  42.4616	 0.01194 	  21.2308	 0.00447 	1105.0000	 0.00045 	1657.5000	 0.00030 	   0.5525	 0.04000 
	 553	  42.5384	 0.01194 	  42.5384	 0.01193 	  21.2692	 0.00440 	1107.0000	 0.00045 	1660.5000	 0.00030 	   0.5535	 0.02000 
	 554	  42.6153	 0.01194 	  42.6153	 0.01193 	  21.3076	 0.00434 	1109.0000	 0.00045 	1663.5000	 0.00030 	   0.5545	 0.10000 
	 555	  42.6921	 0.01194 	  42.6921	 0.01193 	  21.3461	 0.00428 	1111.0000	 0.00045 	1666.5000	 0.00030 	   0.5555	 0.02000 
	 556	  42.7690	 0.01194 	  42.7690	 0.01193 	  21.3845	 0.00422 	1113.0000	 0.00045 	1669.5000	 0.00030 	   0.5565	 0.04000 
	 557	  42.8458	 0.01194 	  42.8458	 0.01193 	  21.4229	 0.00416 	1115.0000	 0.00045 	1672.5000	 0.00030 	   0.5575	 0.06000 
	 558	  42.9227	 0.01193 	  42.9227	 0.01193 	  21.4613	 0.00410 	1117.0000	 0.00045 	1675.5000	 0.00030 	   0.5585	 0.12000 
	 559	  42.9995	 0.01193 	  42.9995	 0.01193 	  21.4998	 0.00405 	1119.0000	 0.00045 	1678.5000	 0.00030 	   0.5595	 0.04000 
	 560	  43.0764	 0.01193 	  43.0764	 0.01192 	  21.5382	 0.00399 	1121.0000	 0.00045 	1681.5000	 0.00030 	   0.5605	 0.04000 
	 561	  43.1532	 0.01193 	  43.1532	 0.01192 	  21.5766	 0.00393 	1123.0000	 0.00045 	1684.5000	 0.00030 	   0.5615	 0.06000 
	 562	  43.2301	 0.01193 	  43.2301	 0.01192 	  21.6150	 0.00388 	1125.0000	 0.00045 	1687.5000	 0.00029 	   0.5625	 0.06000 
	 563	  43.3069	 0.01192 	  43.3069	 0.01192 	  21.6535	 0.00382 	1127.0000	 0.00045 	1690.5000	 0.00029 	   0.5635	 0.06000 
	 564	  43.3838	 0.01192 	  43.3838	 0.01192 	  21.6919	 0.00377 	1129.0000	 0.00045 	1693.5000	 0.00029 	   0.5645	 0.14000 
	 565	  43.4607	 0.01192 	  43.4607	 0.01192 	  21.7303	 0.00372 	1131.0000	 0.00045 	1696.5000	 0.00029 	   0.5655	 0.06000 
	 566	  43.5375	 0.01192 	  43.5375	 0.01192 	  21.7688	 0.00367 	1133.0000	 0.00045 	1699.5000	 0.00029 	   0.5665	 0.12000 
	 567	  43.6144	 0.01192 	  43.6144	 0.01192 	  21.8072	 0.00362 	1135.0000	 0.00045 	1702.5000	 0.00029 	   0.5675	 0.02000 
	 568	  43.6912	 0.01192 	  43.6912	 0.01191 	  21.8456	 0.00357 	1137.0000	 0.00045 	1705.5000	 0.00029 	   0.5685	 0.04000 
	 569	  43.7681	 0.01191 	  43.7681	 0.01191 	  21.8840	 0.00352 	1139.0000	 0.00045 	1708.5000	 0.00029 	   0.5695	 0.00000 
	 570	  43.8449	 0.01191 	  43.8449	 0.01191 	  21.9225	 0.00347 	1141.0000	 0.00045 	1711.5000	 0.00029 	   0.5705	 0.02000 
	 571	  43.9218	 0.01191 	  43.9218	 0.01191 	  21.9609	 0.00342 	1143.0000	 0.00045 	1714.5000	 0.00029 	   0.5715	 0.08000 
	 572	  43.9986	 0.01191 	  43.9986	 0.01191 	  21.9993	 0.00338 	1145.0000	 0.00045 	1717.5000	 0.00029 	   0.5725	 0.00000 
	 573	  44.0755	 0.01191 	  44.0755	 0.01191 	  22.0377	 0.00333 	1147.0000	 0.00045 	1720.5000	 0.00029 	   0.5735	 0.14000 
	 574	  44.1523	 0.01191 	  44.1523	 0.01191 	  22.0762	 0.00328 	1149.0000	 0.00045 	1723.5000	 0.00029 	   0.5745	 0.04000 
	 575	  44.2292	 0.01190 	  44.2292	 0.01191 	  22.1146	 0.00324 	1151.0000	 0.00045 	1726.5000	 0.00029 	   0.5755	 0.06000 
	 576	  44.3060	 0.01190 	  44.3060	 0.01190 	  22.1530	 0.00320 	1153.0000	 0.00045 	1729.5000	 0.00029 	   0.5765	 0.06000 
	 577	  44.3829	 0.01190 	  44.3829	 0.01190 	  22.1914	 0.00315 	1155.0000	 0.00045 	1732.5000	 0.00029 	   0.5775	 0.00000 
	 578	  44.4598	 0.01190 	  44.4598	 0.01190 	  22.2299	 0.00311 	1157.0000	 0.00045 	1735.5000	 0.00029 	   0.5785	 0.00000 
	 579	  44.5366	 0.01190 	  44.5366	 0.01190 	  22.2683	 0.00307 	1159.0000	 0.00045 	1738.5000	 0.00029 	   0.5795	 0.08000 
	 580	  44.6135	 0.01190 	  44.6135	 0.01190 	  22.3067	 0.00303 	1161.0000	 0.00045 	1741.5000	 0.00029 	   0.5805	 0.02000 
	 581	  44.6903	 0.01189 	  44.6903	 0.01190 	  22.3452	 0.00299 	1163.0000	 0.00045 	1744.5000	 0.00029 	   0.5815	 0.00000 
	 582	  44.7672	 0.01189 	  44.7672	 0.01190 	  22.3836	 0.00294 	1165.0000	 0.00045 	1747.5000	 0.00029 	   0.5825	 0.04000 
	 583	  44.8440	 0.01189 	  44.8440	 0.01190 	  22.4220	 0.00291 	1167.0000	 0.00045 	1750.5000	 0.00029 	   0.5835	 0.00000 
	 584	  44.9209	 0.01189 	  44.9209	 0.01190 	  22.4604	 0.00287 	1169.0000	 0.00045 	1753.5000	 0.00029 	   0.5845	 0.06000 
	 585	  44.9977	 0.01189 	  44.9977	 0.01189 	  22.4989	 0.00283 	1171.0000	 0.00045 	1756.5000	 0.00029 	   0.5855	 0.04000 
	 586	  45.0746	 0.01189 	  45.0746	 0.01189 	  22.5373	 0.00279 	1173.0000	 0.00045 	1759.5000	 0.00029 	   0.5865	 0.06000 
	 587	  45.1514	 0.01188 	  45.1514	 0.01189 	  22.5757	 0.00275 	1175.0000	 0.00045 	1762.5000	 0.00029 	   0.5875	 0.08000 
	 588	  45.2283	 0.01188 	  45.2283	 0.01189 	  22.6141	 0.00272 	1177.0000	 0.00045 	1765.5000	 0.00029 	   0.5885	 0.16000 
	 589	  45.3051	 0.01188 	  45.3051	 0.01189 	  22.6526	 0.00268 	1179.0000	 0.00045 	1768.5000	 0.00029 	   0.5895	 0.02000 
	 590	  45.3820	 0.01188 	  45.3820	 0.01189 	  22.6910	 0.00264 	1181.0000	 0.00044 	1771.5000	 0.00029 	   0.5905	 0.02000 
	 591	  45.4588	 0.01188 	  45.4588	 0.01189 	  22.7294	 0.00261 	1183.0000	 0.00044 	1774.5000	 0.00029 	   0.5915	 0.02000 
	 592	  45.5357	 0.01188 	  45.5357	 0.01189 	  22.7678	 0.00258 	1185.0000	 0.00044 	1777.5000	 0.00029 	   0.5925	 0.06000 
	 593	  45.6126	 0.01187 	  45.6126	 0.01189 	  22.8063	 0.00254 	1187.0000	 0.00044 	1780.5000	 0.00029 	   0.5935	 0.04000 
	 594	  45.6894	 0.01187 	  45.6894	 0.01188 	  22.8447	 0.00251 	1189.0000	 0.00044 	1783.5000	 0.00029 	   0.5945	 0.02000 
	 595	  45.7663	 0.01187 	  45.7663	 0.01188 	  22.8831	 0.00247 	1191.0000	 0.00044 	1786.5000	 0.00029 	   0.5955	 0.02000 
	 596	  45.8431	 0.01187 	  45.8431	 0.01188 	  22.9216	 0.00244 	1193.0000	 0.00044 	1789.5000	 0.00029 	   0.5965	 0.06000 
	 597	  45.9200	 0.01187 	  45.9200	 0.01188 	  22.9600	 0.00241 	1195.0000	 0.00044 	1792.5000	 0.00029 	   0.5975	 0.04000 
	 598	  45.9968	 0.01187 	  45.9968	 0.01188 	  22.9984	 0.00238 	1197.0000	 0.00044 	1795.5000	 0.00029 	   0.5985	 0.06000 
	 599	  46.0737	 0.01186 	  46.0737	 0.01188 	  23.0368	 0.00235 	1199.0000	 0.00044 	1798.5000	 0.00029 	   0.5995	 0.04000 
	 600	  46.1505	 0.01186 	  46.1505	 0.01188 	  23.0753	 0.00232 	1201.0000	 0.00044 	1801.5000	 0.00029 	   0.6005	 0.08000 
	 601	  46.2274	 0.01186 	  46.2274	 0.01188 	  23.1137	 0.00229 	1203.0000	 0.00043 	1804.5000	 0.00029 	   0.6015	 0.00000 
	 602	  46.3042	 0.01186 	  46.3042	 0.01188 	  23.1521	 0.00226 	1205.0000	 0.00043 	1807.5000	 0.00029 	   0.6025	 0.02000 
	 603	  46.3811	 0.01186 	  46.3811	 0.01187 	  23.1905	 0.00223 	1207.0000	 0.00043 	1810.5000	 0.00029 	   0.6035	 0.06000 
	 604	  46.4579	 0.01186 	  46.4579	 0.01187 	  23.2290	 0.00220 	1209.0000	 0.00043 	1813.5000	 0.00029 	   0.6045	 0.00000 
	 605	  46.5348	 0.01186 	  46.5348	 0.01187 	  23.2674	 0.00217 	1211.0000	 0.00043 	1816.5000	 0.00029 	   0.6055	 0.04000 
	 606	  46.6116	 0.01185 	  46.6116	 0.01187 	  23.3058	 0.00214 	1213.0000	 0.00043 	1819.5000	 0.00029 	   0.6065	 0.12000 
	 607	  46.6885	 0.01185 	  46.6885	 0.01187 	  23.3443	 0.00212 	1215.0000	 0.00043 	1822.5000	 0.00029 	   0.6075	 0.06000 
	 608	  46.7654	 0.01185 	  46.7654	 0.01187 	  23.3827	 0.00209 	1217.0000	 0.00043 	1825.5000	 0.00029 	   0.6085	 0.06000 
	 609	  46.8422	 0.01185 	  46.8422	 0.01187 	  23.4211	 0.00206 	1219.0000	 0.00043 	1828.5000	 0.00029 	   0.6095	 0.08000 
	 610	  46.9191	 0.01185 	  46.9191	 0.01187 	  23.4595	 0.00204 	1221.0000	 0.00043 	1831.5000	 0.00029 	   0.6105	 0.06000 
	 611	  46.9959	 0.01185 	  46.9959	 0.01187 	  23.4980	 0.00201 	1223.0000	 0.00043 	1834.5000	 0.00029 	   0.6115	 0.06000 
	 612	  47.0728	 0.01184 	  47.0728	 0.01186 	  23.5364	 0.00198 	1225.0000	 0.00043 	1837.5000	 0.00029 	   0.6125	 0.04000 
	 613	  47.1496	 0.01184 	  47.1496	 0.01186 	  23.5748	 0.00196 	1227.0000	 0.00043 	1840.5000	 0.00029 	   0.6135	 0.00000 
	 614	  47.2265	 0.01184 	  47.2265	 0.01186 	  23.6132	 0.00193 	1229.0000	 0.00043 	1843.5000	 0.00029 	   0.6145	 0.10000 
	 615	  47.3033	 0.01184 	  47.3033	 0.01186 	  23.6517	 0.00191 	1231.0000	 0.00043 	1846.5000	 0.00029 	   0.6155	 0.12000 
	 616	  47.3802	 0.01184 	  47.3802	 0.01186 	  23.6901	 0.00189 	1233.0000	 0.00043 	1849.5000	 0.00029 	   0.6165	 0.04000 
	 617	  47.4570	 0.01184 	  47.4570	 0.01186 	  23.7285	 0.00186 	1235.0000	 0.00043 	1852.5000	 0.00029 	   0.6175	 0.08000 
	 618	  47.5339	 0.01184 	  47.5339	 0.01186 	  23.7669	 0.00184 	1237.0000	 0.00043 	1855.5000	 0.00029 	   0.6185	 0.04000 
	 619	  47.6107	 0.01183 	  47.6107	 0.01186 	  23.8054	 0.00182 	1239.0000	 0.00043 	1858.5000	 0.00029 	   0.6195	 0.00000 
	 620	  47.6876	 0.01183 	  47.6876	 0.01186 	  23.8438	 0.00179 	1241.0000	 0.00043 	1861.5000	 0.00029 	   0.6205	 0.04000 
	 621	  47.7645	 0.01183 	  47.7645	 0.01186 	  23.8822	 0.00177 	1243.0000	 0.00043 	1864.5000	 0.00029 	   0.6215	 0.08000 
	 622	  47.8413	 0.01183 	  47.8413	 0.01185 	  23.9207	 0.00175 	1245.0000	 0.00043 	1867.5000	 0.00029 	   0.6225	 0.10000 
	 623	  47.9182	 0.01183 	  47.9182	 0.01185 	  23.9591	 0.00173 	1247.0000	 0.00043 	1870.5000	 0.00029 	   0.6235	 0.02000 
	 624	  47.9950	 0.01183 	  47.9950	 0.01185 	  23.9975	 0.00171 	1249.0000	 0.00043 	1873.5000	 0.00029 	   0.6245	 0.02000 
	 625	  48.0719	 0.01183 	  48.0719	 0.01185 	  24.0359	 0.00169 	1251.0000	 0.00043 	1876.5000	 0.00029 	   0.6255	 0.06000 
	 626	  48.1487	 0.01182 	  48.1487	 0.01185 	  24.0744	 0.00166 	1253.0000	 0.00043 	1879.5000	 0.00029 	   0.6265	 0.00000 
	 627	  48.2256	 0.01182 	  48.2256	 0.01185 	  24.1128	 0.00164 	1255.0000	 0.00043 	1882.5000	 0.00029 	   0.6275	 0.06000 
	 628	  48.3024	 0.01182 	  48.3024	 0.01185 	  24.1512	 0.00162 	1257.0000	 0.00043 	1885.5000	 0.00029 	   0.6285	 0.04000 
	 629	  48.3793	 0.01182 	  48.3793	 0.01185 	  24.1896	 0.00160 	1259.0000	 0.00043 	1888.5000	 0.00029 	   0.6295	 0.08000 
	 630	  48.4561	 0.01182 	  48.4561	 0.01185 	  24.2281	 0.00158 	1261.0000	 0.00043 	1891.5000	 0.00029 	   0.6305	 0.02000 
	 631	  48.5330	 0.01182 	  48.5330	 0.01185 	  24.2665	 0.00157 	1263.0000	 0.00043 	1894.5000	 0.00029 	   0.6315	 0.06000 
	 632	  48.6098	 0.01182 	  48.6098	 0.01184 	  24.3049	 0.00155 	1265.0000	 0.00043 	1897.5000	 0.00029 	   0.6325	 0.06000 
	 633	  48.6867	 0.01181 	  48.6867	 0.01184 	  24.3433	 0.00153 	1267.0000	 0.00043 	1900.5000	 0.00029 	   0.6335	 0.04000 
	 634	  48.7635	 0.01181 	  48.7635	 0.01184 	  24.3818	 0.00151 	1269.0000	 0.00043 	1903.5000	 0.00029 	   0.6345	 0.00000 
	 635	  48.8404	 0.01181 	  48.8404	 0.01184 	  24.4202	 0.00149 	1271.0000	 0.00043 	1906.5000	 0.00029 	   0.6355	 0.02000 
	 636	  48.9173	 0.01181 	  48.9173	 0.01184 	  24.4586	 0.00147 	1273.0000	 0.00043 	1909.5000	 0.00029 	   0.6365	 0.04000 
	 637	  48.9941	 0.01181 	  48.9941	 0.01184 	  24.4971	 0.00146 	1275.0000	 0.00043 	1912.5000	 0.00029 	   0.6375	 0.04000 
	 638	  49.0710	 0.01181 	  49.0710	 0.01184 	  24.5355	 0.00144 	1277.0000	 0.00043 	1915.5000	 0.00029 	   0.6385	 0.02000 
	 639	  49.1478	 0.01181 	  49.1478	 0.01184 	  24.5739	 0.00142 	1279.0000	 0.00043 	1918.5000	 0.00028 	   0.6395	 0.10000 
	 640	  49.2247	 0.01180 	  49.2247	 0.01184 	  24.6123	 0.00140 	1281.0000	 0.00043 	1921.5000	 0.00028 	   0.6405	 0.00000 
	 641	  49.3015	 0.01180 	  49.3015	 0.01184 	  24.6508	 0.00139 	1283.0000	 0.00043 	1924.5000	 0.00028 	   0.6415	 0.06000 
	 642	  49.3784	 0.01180 	  49.3784	 0.01183 	  24.6892	 0.00137 	1285.0000	 0.00043 	1927.5000	 0.00028 	   0.6425	 0.04000 
	 643	  49.4552	 0.01180 	  49.4552	 0.01183 	  24.7276	 0.00135 	1287.0000	 0.00043 	1930.5000	 0.00028 	   0.6435	 0.00000 
	 644	  49.5321	 0.01180 	  49.5321	 0.01183 	  24.7660	 0.00134 	1289.0000	 0.00043 	1933.5000	 0.00028 	   0.6445	 0.06000 
	 645	  49.6089	 0.01180 	  49.6089	 0.01183 	  24.8045	 0.00132 	1291.0000	 0.00043 	1936.5000	 0.00028 	   0.6455	 0.14000 
	 646	  49.6858	 0.01180 	  49.6858	 0.01183 	  24.8429	 0.00131 	1293.0000	 0.00043 	1939.5000	 0.00028 	   0.6465	 0.04000 
	 647	  49.7626	 0.01180 	  49.7626	 0.01183 	  24.8813	 0.00129 	1295.0000	 0.00043 	1942.5000	 0.00028 	   0.6475	 0.02000 
	 648	  49.8395	 0.01179 	  49.8395	 0.01183 	  24.9197	 0.00128 	1297.0000	 0.00043 	1945.5000	 0.00028 	   0.6485	 0.02000 
	 649	  49.9163	 0.01179 	  49.9163	 0.01183 	  24.9582	 0.00126 	1299.0000	 0.00043 	1948.5000	 0.00028 	   0.6495	 0.04000 
	 650	  49.9932	 0.01179 	  49.9932	 0.01183 	  24.9966	 0.00125 	1301.0000	 0.00043 	1951.5000	 0.00028 	   0.6505	 0.06000 
	 651	  50.0701	 0.01179 	  50.0701	 0.01183 	  25.0350	 0.00123 	1303.0000	 0.00043 	1954.5000	 0.00028 	   0.6515	 0.10000 
	 652	  50.1469	 0.01179 	  50.1469	 0.01183 	  25.0735	 0.00122 	1305.0000	 0.00043 	1957.5000	 0.00028 	   0.6525	 0.08000 
	 653	  50.2238	 0.01179 	  50.2238	 0.01182 	  25.1119	 0.00120 	1307.0000	 0.00043 	1960.5000	 0.00027 	   0.6535	 0.06000 
	 654	  50.3006	 0.01179 	  50.3006	 0.01182 	  25.1503	 0.00119 	1309.0000	 0.00043 	1963.5000	 0.00027 	   0.6545	 0.08000 
	 655	  50.3775	 0.01178 	  50.3775	 0.01182 	  25.1887	 0.00118 	1311.0000	 0.00043 	1966.5000	 0.00027 	   0.6555	 0.04000 
	 656	  50.4543	 0.01178 	  50.4543	 0.01182 	  25.2272	 0.00116 	1313.0000	 0.00043 	1969.5000	 0.00027 	   0.6565	 0.02000 
	 657	  50.5312	 0.01178 	  50.5312	 0.01182 	  25.2656	 0.00115 	1315.0000	 0.00043 	1972.5000	 0.00027 	   0.6575	 0.04000 
	 658	  50.6080	 0.01178 	  50.6080	 0.01182 	  25.3040	 0.00114 	1317.0000	 0.00043 	1975.5000	 0.00027 	   0.6585	 0.12000 
	 659	  50.6849	 0.01178 	  50.6849	 0.01182 	  25.3424	 0.00112 	1319.0000	 0.00043 	1978.5000	 0.00027 	   0.6595	 0.04000 
	 660	  50.7617	 0.01178 	  50.7617	 0.01182 	  25.3809	 0.00111 	1321.0000	 0.00043 	1981.5000	 0.00027 	   0.6605	 0.06000 
	 661	  50.8386	 0.01178 	  50.8386	 0.01182 	  25.4193	 0.00110 	1323.0000	 0.00043 	1984.5000	 0.00027 	   0.6615	 0.04000 
	 662	  50.9154	 0.01178 	  50.9154	 0.01182 	  25.4577	 0.00109 	1325.0000	 0.00043 	1987.5000	 0.00027 	   0.6625	 0.00000 
	 663	  50.9923	 0.01177 	  50.9923	 0.01182 	  25.4961	 0.00107 	1327.0000	 0.00043 	1990.5000	 0.00027 	   0.6635	 0.02000 
	 664	  51.0692	 0.01177 	  51.0692	 0.01181 	  25.5346	 0.00106 	1329.0000	 0.00043 	1993.5000	 0.00027 	   0.6645	 0.08000 
	 665	  51.1460	 0.01177 	  51.1460	 0.01181 	  25.5730	 0.00105 	1331.0000	 0.00043 	1996.5000	 0.00027 	   0.6655	 0.06000 
	 666	  51.2229	 0.01177 	  51.2229	 0.01181 	  25.6114	 0.00104 	1333.0000	 0.00043 	1999.5000	 0.00027 	   0.6665	 0.02000 
	 667	  51.2997	 0.01177 	  51.2997	 0.01181 	  25.6499	 0.00103 	1335.0000	 0.00043 	2002.5000	 0.00027 	   0.6675	 0.08000 
	 668	  51.3766	 0.01177 	  51.3766	 0.01181 	  25.6883	 0.00102 	1337.0000	 0.00043 	2005.5000	 0.00027 	   0.6685	 0.04000 
	 669	  51.4534	 0.01177 	  51.4534	 0.01181 	  25.7267	 0.00100 	1339.0000	 0.00043 	2008.5000	 0.00026 	   0.6695	 0.02000 
	 670	  51.5303	 0.01177 	  51.5303	 0.01181 	  25.7651	 0.00099 	1341.0000	 0.00043 	2011.5000	 0.00026 	   0.6705	 0.08000 
	 671	  51.6071	 0.01176 	  51.6071	 0.01181 	  25.8036	 0.00098 	1343.0000	 0.00043 	2014.5000	 0.00026 	   0.6715	 0.04000 
	 672	  51.6840	 0.01176 	  51.6840	 0.01181 	  25.8420	 0.00097 	1345.0000	 0.00043 	2017.5000	 0.00026 	   0.6725	 0.02000 
	 673	  51.7608	 0.01176 	  51.7608	 0.01181 	  25.8804	 0.00096 	1347.0000	 0.00043 	2020.5000	 0.00026 	   0.6735	 0.08000 
	 674	  51.8377	 0.01176 	  51.8377	 0.01181 	  25.9188	 0.00095 	1349.0000	 0.00043 	2023.5000	 0.00026 	   0.6745	 0.06000 
	 675	  51.9145	 0.01176 	  51.9145	 0.01181 	  25.9573	 0.00094 	1351.0000	 0.00043 	2026.5000	 0.00026 	   0.6755	 0.06000 
	 676	  51.9914	 0.01176 	  51.9914	 0.01180 	  25.9957	 0.00093 	1353.0000	 0.00042 	2029.5000	 0.00026 	   0.6765	 0.02000 
	 677	  52.0682	 0.01176 	  52.0682	 0.01180 	  26.0341	 0.00092 	1355.0000	 0.00042 	2032.5000	 0.00026 	   0.6775	 0.04000 
	 678	  52.1451	 0.01176 	  52.1451	 0.01180 	  26.0726	 0.00091 	1357.0000	 0.00042 	2035.5000	 0.00026 	   0.6785	 0.06000 
	 679	  52.2220	 0.01175 	  52.2220	 0.01180 	  26.1110	 0.00090 	1359.0000	 0.00042 	2038.5000	 0.00026 	   0.6795	 0.02000 
	 680	  52.2988	 0.01175 	  52.2988	 0.01180 	  26.1494	 0.00089 	1361.0000	 0.00042 	2041.5000	 0.00026 	   0.6805	 0.08000 
	 681	  52.3757	 0.01175 	  52.3757	 0.01180 	  26.1878	 0.00088 	1363.0000	 0.00042 	2044.5000	 0.00026 	   0.6815	 0.02000 
	 682	  52.4525	 0.01175 	  52.4525	 0.01180 	  26.2263	 0.00087 	1365.0000	 0.00042 	2047.5000	 0.00026 	   0.6825	 0.02000 
	 683	  52.5294	 0.01175 	  52.5294	 0.01180 	  26.2647	 0.00086 	1367.0000	 0.00042 	2050.5000	 0.00026 	   0.6835	 0.06000 
	 684	  52.6062	 0.01175 	  52.6062	 0.01180 	  26.3031	 0.00085 	1369.0000	 0.00042 	2053.5000	 0.00026 	   0.6845	 0.04000 
	 685	  52.6831	 0.01175 	  52.6831	 0.01180 	  26.3415	 0.00084 	1371.0000	 0.00042 	2056.5000	 0.00026 	   0.6855	 0.00000 
	 686	  52.7599	 0.01175 	  52.7599	 0.01180 	  26.3800	 0.00083 	1373.0000	 0.00042 	2059.5000	 0.00026 	   0.6865	 0.02000 
	 687	  52.8368	 0.01175 	  52.8368	 0.01180 	  26.4184	 0.00083 	1375.0000	 0.00042 	2062.5000	 0.00026 	   0.6875	 0.02000 
	 688	  52.9136	 0.01174 	  52.9136	 0.01179 	  26.4568	 0.00082 	1377.0000	 0.00042 	2065.5000	 0.00026 	   0.6885	 0.06000 
	 689	  52.9905	 0.01174 	  52.9905	 0.01179 	  26.4952	 0.00081 	1379.0000	 0.00042 	2068.5000	 0.00026 	   0.6895	 0.04000 
	 690	  53.0673	 0.01174 	  53.0673	 0.01179 	  26.5337	 0.00080 	1381.0000	 0.00041 	2071.5000	 0.00026 	   0.6905	 0.02000 
	 691	  53.1442	 0.01174 	  53.1442	 0.01179 	  26.5721	 0.00079 	1383.0000	 0.00041 	2074.5000	 0.00026 	   0.6915	 0.06000 
	 692	  53.2210	 0.01174 	  53.2210	 0.01179 	  26.6105	 0.00078 	1385.0000	 0.00041 	2077.5000	 0.00026 	   0.6925	 0.06000 
	 693	  53.2979	 0.01174 	  53.2979	 0.01179 	  26.6490	 0.00077 	1387.0000	 0.00041 	2080.5000	 0.00026 	   0.6935	 0.02000 
	 694	  53.3748	 0.01174 	  53.3748	 0.01179 	  26.6874	 0.00077 	1389.0000	 0.00041 	2083.5000	 0.00026 	   0.6945	 0.06000 
	 695	  53.4516	 0.01174 	  53.4516	 0.01179 	  26.7258	 0.00076 	1391.0000	 0.00041 	2086.5000	 0.00026 	   0.6955	 0.06000 
	 696	  53.5285	 0.01173 	  53.5285	 0.01179 	  26.7642	 0.00075 	1393.0000	 0.00041 	2089.5000	 0.00026 	   0.6965	 0.02000 
	 697	  53.6053	 0.01173 	  53.6053	 0.01179 	  26.8027	 0.00074 	1395.0000	 0.00041 	2092.5000	 0.00026 	   0.6975	 0.06000 
	 698	  53.6822	 0.01173 	  53.6822	 0.01179 	  26.8411	 0.00074 	1397.0000	 0.00041 	2095.5000	 0.00026 	   0.6985	 0.06000 
	 699	  53.7590	 0.01173 	  53.7590	 0.01179 	  26.8795	 0.00073 	1399.0000	 0.00041 	2098.5000	 0.00026 	   0.6995	 0.02000 
	 700	  53.8359	 0.01173 	  53.8359	 0.01179 	  26.9179	 0.00072 	1401.0000	 0.00041 	2101.5000	 0.00026 	   0.7005	 0.02000 
	 701	  53.9127	 0.01173 	  53.9127	 0.01178 	  26.9564	 0.00071 	1403.0000	 0.00041 	2104.5000	 0.00026 	   0.7015	 0.04000 
	 702	  53.9896	 0.01173 	  53.9896	 0.01178 	  26.9948	 0.00071 	1405.0000	 0.00041 	2107.5000	 0.00026 	   0.7025	 0.06000 
	 703	  54.0664	 0.01173 	  54.0664	 0.01178 	  27.0332	 0.00070 	1407.0000	 0.00041 	2110.5000	 0.00026 	   0.7035	 0.06000 
	 704	  54.1433	 0.01173 	  54.1433	 0.01178 	  27.0716	 0.00069 	1409.0000	 0.00041 	2113.5000	 0.00026 	   0.7045	 0.04000 
	 705	  54.2201	 0.01172 	  54.2201	 0.01178 	  27.1101	 0.00068 	1411.0000	 0.00041 	2116.5000	 0.00026 	   0.7055	 0.00000 
	 706	  54.2970	 0.01172 	  54.2970	 0.01178 	  27.1485	 0.00068 	1413.0000	 0.00041 	2119.5000	 0.00026 	   0.7065	 0.04000 
	 707	  54.3739	 0.01172 	  54.3739	 0.01178 	  27.1869	 0.00067 	1415.0000	 0.00041 	2122.5000	 0.00026 	   0.7075	 0.08000 
	 708	  54.4507	 0.01172 	  54.4507	 0.01178 	  27.2254	 0.00066 	1417.0000	 0.00041 	2125.5000	 0.00026 	   0.7085	 0.00000 
	 709	  54.5276	 0.01172 	  54.5276	 0.01178 	  27.2638	 0.00066 	1419.0000	 0.00041 	2128.5000	 0.00026 	   0.7095	 0.04000 
	 710	  54.6044	 0.01172 	  54.6044	 0.01178 	  27.3022	 0.00065 	1421.0000	 0.00041 	2131.5000	 0.00026 	   0.7105	 0.10000 
	 711	  54.6813	 0.01172 	  54.6813	 0.01178 	  27.3406	 0.00064 	1423.0000	 0.00041 	2134.5000	 0.00026 	   0.7115	 0.04000 
	 712	  54.7581	 0.01172 	  54.7581	 0.01178 	  27.3791	 0.00064 	1425.0000	 0.00041 	2137.5000	 0.00026 	   0.7125	 0.08000 
	 713	  54.8350	 0.01172 	  54.8350	 0.01178 	  27.4175	 0.00063 	1427.0000	 0.00041 	2140.5000	 0.00026 	   0.7135	 0.06000 
	 714	  54.9118	 0.01171 	  54.9118	 0.01177 	  27.4559	 0.00063 	1429.0000	 0.00041 	2143.5000	 0.00026 	   0.7145	 0.12000 
	 715	  54.9887	 0.01171 	  54.9887	 0.01177 	  27.4943	 0.00062 	1431.0000	 0.00041 	2146.5000	 0.00026 	   0.7155	 0.02000 
	 716	  55.0655	 0.01171 	  55.0655	 0.01177 	  27.5328	 0.00061 	1433.0000	 0.00041 	2149.5000	 0.00026 	   0.7165	 0.06000 
	 717	  55.1424	 0.01171 	  55.1424	 0.01177 	  27.5712	 0.00061 	1435.0000	 0.00041 	2152.5000	 0.00026 	   0.7175	 0.02000 
	 718	  55.2192	 0.01171 	  55.2192	 0.01177 	  27.6096	 0.00060 	1437.0000	 0.00041 	2155.5000	 0.00026 	   0.7185	 0.02000 
	 719	  55.2961	 0.01171 	  55.2961	 0.01177 	  27.6480	 0.00060 	1439.0000	 0.00041 	2158.5000	 0.00026 	   0.7195	 0.06000 
	 720	  55.3729	 0.01171 	  55.3729	 0.01177 	  27.6865	 0.00059 	1441.0000	 0.00041 	2161.5000	 0.00026 	   0.7205	 0.04000 
	 721	  55.4498	 0.01171 	  55.4498	 0.01177 	  27.7249	 0.00058 	1443.0000	 0.00041 	2164.5000	 0.00025 	   0.7215	 0.04000 
	 722	  55.5267	 0.01171 	  55.5267	 0.01177 	  27.7633	 0.00058 	1445.0000	 0.00041 	2167.5000	 0.00025 	   0.7225	 0.02000 
	 723	  55.6035	 0.01171 	  55.6035	 0.01177 	  27.8018	 0.00057 	1447.0000	 0.00041 	2170.5000	 0.00025 	   0.7235	 0.00000 
	 724	  55.6804	 0.01170 	  55.6804	 0.01177 	  27.8402	 0.00057 	1449.0000	 0.00041 	2173.5000	 0.00025 	   0.7245	 0.06000 
	 725	  55.7572	 0.01170 	  55.7572	 0.01177 	  27.8786	 0.00056 	1451.0000	 0.00041 	2176.5000	 0.00025 	   0.7255	 0.02000 
	 726	  55.8341	 0.01170 	  55.8341	 0.01177 	  27.9170	 0.00056 	1453.0000	 0.00041 	2179.5000	 0.00025 	   0.7265	 0.04000 
	 727	  55.9109	 0.01170 	  55.9109	 0.01177 	  27.9555	 0.00055 	1455.0000	 0.00041 	2182.5000	 0.00025 	   0.7275	 0.00000 
	 728	  55.9878	 0.01170 	  55.9878	 0.01176 	  27.9939	 0.00055 	1457.0000	 0.00041 	2185.5000	 0.00025 	   0.7285	 0.02000 
	 729	  56.0646	 0.01170 	  56.0646	 0.01176 	  28.0323	 0.00054 	1459.0000	 0.00041 	2188.5000	 0.00025 	   0.7295	 0.04000 
	 730	  56.1415	 0.01170 	  56.1415	 0.01176 	  28.0707	 0.00054 	1461.0000	 0.00041 	2191.5000	 0.00025 	   0.7305	 0.02000 
	 731	  56.2183	 0.01170 	  56.2183	 0.01176 	  28.1092	 0.00053 	1463.0000	 0.00041 	2194.5000	 0.00025 	   0.7315	 0.02000 
	 732	  56.2952	 0.01170 	  56.2952	 0.01176 	  28.1476	 0.00053 	1465.0000	 0.00041 	2197.5000	 0.00025 	   0.7325	 0.04000 
	 733	  56.3720	 0.01169 	  56.3720	 0.01176 	  28.1860	 0.00052 	1467.0000	 0.00041 	2200.5000	 0.00025 	   0.7335	 0.02000 
	 734	  56.4489	 0.01169 	  56.4489	 0.01176 	  28.2244	 0.00052 	1469.0000	 0.00041 	2203.5000	 0.00025 	   0.7345	 0.04000 
	 735	  56.5258	 0.01169 	  56.5258	 0.01176 	  28.2629	 0.00051 	1471.0000	 0.00041 	2206.5000	 0.00025 	   0.7355	 0.02000 
	 736	  56.6026	 0.01169 	  56.6026	 0.01176 	  28.3013	 0.00051 	1473.0000	 0.00041 	2209.5000	 0.00024 	   0.7365	 0.02000 
	 737	  56.6795	 0.01169 	  56.6795	 0.01176 	  28.3397	 0.00050 	1475.0000	 0.00041 	2212.5000	 0.00024 	   0.7375	 0.02000 
	 738	  56.7563	 0.01169 	  56.7563	 0.01176 	  28.3782	 0.00050 	1477.0000	 0.00041 	2215.5000	 0.00024 	   0.7385	 0.02000 
	 739	  56.8332	 0.01169 	  56.8332	 0.01176 	  28.4166	 0.00049 	1479.0000	 0.00041 	2218.5000	 0.00024 	   0.7395	 0.04000 
	 740	  56.9100	 0.01169 	  56.9100	 0.01176 	  28.4550	 0.00049 	1481.0000	 0.00041 	2221.5000	 0.00024 	   0.7405	 0.02000 
	 741	  56.9869	 0.01169 	  56.9869	 0.01176 	  28.4934	 0.00048 	1483.0000	 0.00041 	2224.5000	 0.00024 	   0.7415	 0.02000 
	 742	  57.0637	 0.01169 	  57.0637	 0.01175 	  28.5319	 0.00048 	1485.0000	 0.00041 	2227.5000	 0.00024 	   0.7425	 0.04000 
	 743	  57.1406	 0.01168 	  57.1406	 0.01175 	  28.5703	 0.00047 	1487.0000	 0.00041 	2230.5000	 0.00024 	   0.7435	 0.00000 
	 744	  57.2174	 0.01168 	  57.2174	 0.01175 	  28.6087	 0.00047 	1489.0000	 0.00041 	2233.5000	 0.00024 	   0.7445	 0.02000 
	 745	  57.2943	 0.01168 	  57.2943	 0.01175 	  28.6471	 0.00047 	1491.0000	 0.00041 	2236.5000	 0.00024 	   0.7455	 0.04000 
	 746	  57.3711	 0.01168 	  57.3711	 0.01175 	  28.6856	 0.00046 	1493.0000	 0.00041 	2239.5000	 0.00024 	   0.7465	 0.06000 
	 747	  57.4480	 0.01168 	  57.4480	 0.01175 	  28.7240	 0.00046 	1495.0000	 0.00040 	2242.5000	 0.00024 	   0.7475	 0.00000 
	 748	  57.5248	 0.01168 	  57.5248	 0.01175 	  28.7624	 0.00045 	1497.0000	 0.00040 	2245.5000	 0.00024 	   0.7485	 0.02000 
	 749	  57.6017	 0.01168 	  57.6017	 0.01175 	  28.8008	 0.00045 	1499.0000	 0.00040 	2248.5000	 0.00024 	   0.7495	 0.06000 
	 750	  57.6786	 0.01168 	  57.6786	 0.01175 	  28.8393	 0.00044 	1501.0000	 0.00040 	2251.5000	 0.00024 	   0.7505	 0.02000 
	 751	  57.7554	 0.01168 	  57.7554	 0.01175 	  28.8777	 0.00044 	1503.0000	 0.00040 	2254.5000	 0.00024 	   0.7515	 0.00000 
	 752	  57.8323	 0.01168 	  57.8323	 0.01175 	  28.9161	 0.00044 	1505.0000	 0.00040 	2257.5000	 0.00024 	   0.7525	 0.02000 
	 753	  57.9091	 0.01167 	  57.9091	 0.01175 	  28.9546	 0.00043 	1507.0000	 0.00040 	2260.5000	 0.00024 	   0.7535	 0.00000 
	 754	  57.9860	 0.01167 	  57.9860	 0.01175 	  28.9930	 0.00043 	1509.0000	 0.00040 	2263.5000	 0.00024 	   0.7545	 0.04000 
	 755	  58.0628	 0.01167 	  58.0628	 0.01175 	  29.0314	 0.00042 	1511.0000	 0.00040 	2266.5000	 0.00024 	   0.7555	 0.06000 
	 756	  58.1397	 0.01167 	  58.1397	 0.01175 	  29.0698	 0.00042 	1513.0000	 0.00040 	2269.5000	 0.00024 	   0.7565	 0.00000 
	 757	  58.2165	 0.01167 	  58.2165	 0.01174 	  29.1083	 0.00042 	1515.0000	 0.00040 	2272.5000	 0.00024 	   0.7575	 0.00000 
	 758	  58.2934	 0.01167 	  58.2934	 0.01174 	  29.1467	 0.00041 	1517.0000	 0.00040 	2275.5000	 0.00024 	   0.7585	 0.02000 
	 759	  58.3702	 0.01167 	  58.3702	 0.01174 	  29.1851	 0.00041 	1519.0000	 0.00040 	2278.5000	 0.00024 	   0.7595	 0.04000 
	 760	  58.4471	 0.01167 	  58.4471	 0.01174 	  29.2235	 0.00041 	1521.0000	 0.00040 	2281.5000	 0.00024 	   0.7605	 0.02000 
	 761	  58.5239	 0.01167 	  58.5239	 0.01174 	  29.2620	 0.00040 	1523.0000	 0.00040 	2284.5000	 0.00024 	   0.7615	 0.08000 
	 762	  58.6008	 0.01167 	  58.6008	 0.01174 	  29.3004	 0.00040 	1525.0000	 0.00040 	2287.5000	 0.00024 	   0.7625	 0.02000 
	 763	  58.6776	 0.01167 	  58.6776	 0.01174 	  29.3388	 0.00040 	1527.0000	 0.00040 	2290.5000	 0.00024 	   0.7635	 0.06000 
	 764	  58.7545	 0.01166 	  58.7545	 0.01174 	  29.3773	 0.00039 	1529.0000	 0.00040 	2293.5000	 0.00024 	   0.7645	 0.02000 
	 765	  58.8314	 0.01166 	  58.8314	 0.01174 	  29.4157	 0.00039 	1531.0000	 0.00040 	2296.5000	 0.00024 	   0.7655	 0.00000 
	 766	  58.9082	 0.01166 	  58.9082	 0.01174 	  29.4541	 0.00039 	1533.0000	 0.00040 	2299.5000	 0.00024 	   0.7665	 0.02000 
	 767	  58.9851	 0.01166 	  58.9851	 0.01174 	  29.4925	 0.00038 	1535.0000	 0.00040 	2302.5000	 0.00023 	   0.7675	 0.00000 
	 768	  59.0619	 0.01166 	  59.0619	 0.01174 	  29.5310	 0.00038 	1537.0000	 0.00040 	2305.5000	 0.00023 	   0.7685	 0.02000 
	 769	  59.1388	 0.01166 	  59.1388	 0.01174 	  29.5694	 0.00038 	1539.0000	 0.00040 	2308.5000	 0.00023 	   0.7695	 0.02000 
	 770	  59.2156	 0.01166 	  59.2156	 0.01174 	  29.6078	 0.00037 	1541.0000	 0.00040 	2311.5000	 0.00023 	   0.7705	 0.02000 
	 771	  59.2925	 0.01166 	  59.2925	 0.01174 	  29.6462	 0.00037 	1543.0000	 0.00040 	2314.5000	 0.00023 	   0.7715	 0.08000 
	 772	  59.3693	 0.01166 	  59.3693	 0.01174 	  29.6847	 0.00037 	1545.0000	 0.00040 	2317.5000	 0.00023 	   0.7725	 0.02000 
	 773	  59.4462	 0.01166 	  59.4462	 0.01173 	  29.7231	 0.00036 	1547.0000	 0.00040 	2320.5000	 0.00023 	   0.7735	 0.02000 
	 774	  59.5230	 0.01165 	  59.5230	 0.01173 	  29.7615	 0.00036 	1549.0000	 0.00040 	2323.5000	 0.00023 	   0.7745	 0.04000 
	 775	  59.5999	 0.01165 	  59.5999	 0.01173 	  29.7999	 0.00036 	1551.0000	 0.00040 	2326.5000	 0.00023 	   0.7755	 0.02000 
	 776	  59.6767	 0.01165 	  59.6767	 0.01173 	  29.8384	 0.00035 	1553.0000	 0.00040 	2329.5000	 0.00023 	   0.7765	 0.04000 
	 777	  59.7536	 0.01165 	  59.7536	 0.01173 	  29.8768	 0.00035 	1555.0000	 0.00040 	2332.5000	 0.00023 	   0.7775	 0.00000 
	 778	  59.8305	 0.01165 	  59.8305	 0.01173 	  29.9152	 0.00035 	1557.0000	 0.00040 	2335.5000	 0.00023 	   0.7785	 0.00000 
	 779	  59.9073	 0.01165 	  59.9073	 0.01173 	  29.9537	 0.00034 	1559.0000	 0.00040 	2338.5000	 0.00023 	   0.7795	 0.06000 
	 780	  59.9842	 0.01165 	  59.9842	 0.01173 	  29.9921	 0.00034 	1561.0000	 0.00040 	2341.5000	 0.00023 	   0.7805	 0.02000 
	 781	  60.0610	 0.01165 	  60.0610	 0.01173 	  30.0305	 0.00034 	1563.0000	 0.00040 	2344.5000	 0.00023 	   0.7815	 0.02000 
	 782	  60.1379	 0.01165 	  60.1379	 0.01173 	  30.0689	 0.00034 	1565.0000	 0.00040 	2347.5000	 0.00023 	   0.7825	 0.02000 
	 783	  60.2147	 0.01165 	  60.2147	 0.01173 	  30.1074	 0.00033 	1567.0000	 0.00040 	2350.5000	 0.00023 	   0.7835	 0.02000 
	 784	  60.2916	 0.01165 	  60.2916	 0.01173 	  30.1458	 0.00033 	1569.0000	 0.00040 	2353.5000	 0.00023 	   0.7845	 0.08000 
	 785	  60.3684	 0.01165 	  60.3684	 0.01173 	  30.1842	 0.00033 	1571.0000	 0.00040 	2356.5000	 0.00023 	   0.7855	 0.04000 
	 786	  60.4453	 0.01164 	  60.4453	 0.01173 	  30.2226	 0.00032 	1573.0000	 0.00040 	2359.5000	 0.00023 	   0.7865	 0.10000 
	 787	  60.5221	 0.01164 	  60.5221	 0.01173 	  30.2611	 0.00032 	1575.0000	 0.00040 	2362.5000	 0.00023 	   0.7875	 0.04000 
	 788	  60.5990	 0.01164 	  60.5990	 0.01173 	  30.2995	 0.00032 	1577.0000	 0.00040 	2365.5000	 0.00023 	   0.7885	 0.06000 
	 789	  60.6758	 0.01164 	  60.6758	 0.01173 	  30.3379	 0.00032 	1579.0000	 0.00040 	2368.5000	 0.00023 	   0.7895	 0.08000 
	 790	  60.7527	 0.01164 	  60.7527	 0.01172 	  30.3763	 0.00031 	1581.0000	 0.00040 	2371.5000	 0.00023 	   0.7905	 0.02000 
	 791	  60.8295	 0.01164 	  60.8295	 0.01172 	  30.4148	 0.00031 	1583.0000	 0.00040 	2374.5000	 0.00023 	   0.7915	 0.06000 
	 792	  60.9064	 0.01164 	  60.9064	 0.01172 	  30.4532	 0.00031 	1585.0000	 0.00040 	2377.5000	 0.00023 	   0.7925	 0.02000 
	 793	  60.9833	 0.01164 	  60.9833	 0.01172 	  30.4916	 0.00031 	1587.0000	 0.00040 	2380.5000	 0.00023 	   0.7935	 0.00000 
	 794	  61.0601	 0.01164 	  61.0601	 0.01172 	  30.5301	 0.00030 	1589.0000	 0.00040 	2383.5000	 0.00023 	   0.7945	 0.04000 
	 795	  61.1370	 0.01164 	  61.1370	 0.01172 	  30.5685	 0.00030 	1591.0000	 0.00040 	2386.5000	 0.00023 	   0.7955	 0.02000 
	 796	  61.2138	 0.01164 	  61.2138	 0.01172 	  30.6069	 0.00030 	1593.0000	 0.00040 	2389.5000	 0.00023 	   0.7965	 0.02000 
	 797	  61.2907	 0.01163 	  61.2907	 0.01172 	  30.6453	 0.00030 	1595.0000	 0.00040 	2392.5000	 0.00023 	   0.7975	 0.02000 
	 798	  61.3675	 0.01163 	  61.3675	 0.01172 	  30.6838	 0.00029 	1597.0000	 0.00040 	2395.5000	 0.00023 	   0.7985	 0.04000 
	 799	  61.4444	 0.01163 	  61.4444	 0.01172 	  30.7222	 0.00029 	1599.0000	 0.00040 	2398.5000	 0.00023 	   0.7995	 0.02000 
	 800	  61.5212	 0.01163 	  61.5212	 0.01172 	  30.7606	 0.00029 	1601.0000	 0.00040 	2401.5000	 0.00023 	   0.8005	 0.02000 
	 801	  61.5981	 0.01163 	  61.5981	 0.01172 	  30.7990	 0.00029 	1603.0000	 0.00040 	2404.5000	 0.00023 	   0.8015	 0.04000 
	 802	  61.6749	 0.01163 	  61.6749	 0.01172 	  30.8375	 0.00028 	1605.0000	 0.00040 	2407.5000	 0.00023 	   0.8025	 0.02000 
	 803	  61.7518	 0.01163 	  61.7518	 0.01172 	  30.8759	 0.00028 	1607.0000	 0.00040 	2410.5000	 0.00023 	   0.8035	 0.10000 
	 804	  61.8286	 0.01163 	  61.8286	 0.01172 	  30.9143	 0.00028 	1609.0000	 0.00040 	2413.5000	 0.00023 	   0.8045	 0.04000 
	 805	  61.9055	 0.01163 	  61.9055	 0.01172 	  30.9527	 0.00028 	1611.0000	 0.00040 	2416.5000	 0.00023 	   0.8055	 0.08000 
	 806	  61.9823	 0.01163 	  61.9823	 0.01172 	  30.9912	 0.00028 	1613.0000	 0.00040 	2419.5000	 0.00023 	   0.8065	 0.02000 
	 807	  62.0592	 0.01163 	  62.0592	 0.01171 	  31.0296	 0.00027 	1615.0000	 0.00040 	2422.5000	 0.00023 	   0.8075	 0.02000 
	 808	  62.1361	 0.01163 	  62.1361	 0.01171 	  31.0680	 0.00027 	1617.0000	 0.00040 	2425.5000	 0.00023 	   0.8085	 0.04000 
	 809	  62.2129	 0.01162 	  62.2129	 0.01171 	  31.1065	 0.00027 	1619.0000	 0.00040 	2428.5000	 0.00023 	   0.8095	 0.04000 
	 810	  62.2898	 0.01162 	  62.2898	 0.01171 	  31.1449	 0.00027 	1621.0000	 0.00040 	2431.5000	 0.00022 	   0.8105	 0.04000 
	 811	  62.3666	 0.01162 	  62.3666	 0.01171 	  31.1833	 0.00027 	1623.0000	 0.00040 	2434.5000	 0.00022 	   0.8115	 0.06000 
	 812	  62.4435	 0.01162 	  62.4435	 0.01171 	  31.2217	 0.00026 	1625.0000	 0.00040 	2437.5000	 0.00022 	   0.8125	 0.02000 
	 813	  62.5203	 0.01162 	  62.5203	 0.01171 	  31.2602	 0.00026 	1627.0000	 0.00040 	2440.5000	 0.00022 	   0.8135	 0.00000 
	 814	  62.5972	 0.01162 	  62.5972	 0.01171 	  31.2986	 0.00026 	1629.0000	 0.00040 	2443.5000	 0.00022 	   0.8145	 0.08000 
	 815	  62.6740	 0.01162 	  62.6740	 0.01171 	  31.3370	 0.00026 	1631.0000	 0.00040 	2446.5000	 0.00022 	   0.8155	 0.04000 
	 816	  62.7509	 0.01162 	  62.7509	 0.01171 	  31.3754	 0.00025 	1633.0000	 0.00040 	2449.5000	 0.00022 	   0.8165	 0.04000 
	 817	  62.8277	 0.01162 	  62.8277	 0.01171 	  31.4139	 0.00025 	1635.0000	 0.00040 	2452.5000	 0.00022 	   0.8175	 0.06000 
	 818	  62.9046	 0.01162 	  62.9046	 0.01171 	  31.4523	 0.00025 	1637.0000	 0.00040 	2455.5000	 0.00022 	   0.8185	 0.00000 
	 819	  62.9814	 0.01162 	  62.9814	 0.01171 	  31.4907	 0.00025 	1639.0000	 0.00039 	2458.5000	 0.00022 	   0.8195	 0.00000 
	 820	  63.0583	 0.01162 	  63.0583	 0.01171 	  31.5291	 0.00025 	1641.0000	 0.00039 	2461.5000	 0.00022 	   0.8205	 0.00000 
	 821	  63.1352	 0.01161 	  63.1352	 0.01171 	  31.5676	 0.00024 	1643.0000	 0.00039 	2464.5000	 0.00022 	   0.8215	 0.02000 
	 822	  63.2120	 0.01161 	  63.2120	 0.01171 	  31.6060	 0.00024 	1645.0000	 0.00039 	2467.5000	 0.00022 	   0.8225	 0.04000 
	 823	  63.2889	 0.01161 	  63.2889	 0.01171 	  31.6444	 0.00024 	1647.0000	 0.00039 	2470.5000	 0.00022 	   0.8235	 0.00000 
	 824	  63.3657	 0.01161 	  63.3657	 0.01171 	  31.6829	 0.00024 	1649.0000	 0.00039 	2473.5000	 0.00022 	   0.8245	 0.04000 
	 825	  63.4426	 0.01161 	  63.4426	 0.01170 	  31.7213	 0.00024 	1651.0000	 0.00039 	2476.5000	 0.00022 	   0.8255	 0.00000 
	 826	  63.5194	 0.01161 	  63.5194	 0.01170 	  31.7597	 0.00024 	1653.0000	 0.00039 	2479.5000	 0.00022 	   0.8265	 0.02000 
	 827	  63.5963	 0.01161 	  63.5963	 0.01170 	  31.7981	 0.00023 	1655.0000	 0.00039 	2482.5000	 0.00022 	   0.8275	 0.02000 
	 828	  63.6731	 0.01161 	  63.6731	 0.01170 	  31.8366	 0.00023 	1657.0000	 0.00039 	2485.5000	 0.00022 	   0.8285	 0.00000 
	 829	  63.7500	 0.01161 	  63.7500	 0.01170 	  31.8750	 0.00023 	1659.0000	 0.00039 	2488.5000	 0.00022 	   0.8295	 0.02000 
	 830	  63.8268	 0.01161 	  63.8268	 0.01170 	  31.9134	 0.00023 	1661.0000	 0.00039 	2491.5000	 0.00022 	   0.8305	 0.06000 
	 831	  63.9037	 0.01161 	  63.9037	 0.01170 	  31.9518	 0.00023 	1663.0000	 0.00039 	2494.5000	 0.00022 	   0.8315	 0.00000 
	 832	  63.9805	 0.01161 	  63.9805	 0.01170 	  31.9903	 0.00023 	1665.0000	 0.00039 	2497.5000	 0.00022 	   0.8325	 0.00000 
	 833	  64.0574	 0.01160 	  64.0574	 0.01170 	  32.0287	 0.00022 	1667.0000	 0.00039 	2500.5000	 0.00022 	   0.8335	 0.02000 
	 834	  64.1342	 0.01160 	  64.1342	 0.01170 	  32.0671	 0.00022 	1669.0000	 0.00039 	2503.5000	 0.00022 	   0.8345	 0.00000 
	 835	  64.2111	 0.01160 	  64.2111	 0.01170 	  32.1056	 0.00022 	1671.0000	 0.00039 	2506.5000	 0.00022 	   0.8355	 0.04000 
	 836	  64.2880	 0.01160 	  64.2880	 0.01170 	  32.1440	 0.00022 	1673.0000	 0.00039 	2509.5000	 0.00022 	   0.8365	 0.02000 
	 837	  64.3648	 0.01160 	  64.3648	 0.01170 	  32.1824	 0.00022 	1675.0000	 0.00039 	2512.5000	 0.00022 	   0.8375	 0.02000 
	 838	  64.4417	 0.01160 	  64.4417	 0.01170 	  32.2208	 0.00022 	1677.0000	 0.00039 	2515.5000	 0.00022 	   0.8385	 0.06000 
	 839	  64.5185	 0.01160 	  64.5185	 0.01170 	  32.2593	 0.00021 	1679.0000	 0.00039 	2518.5000	 0.00022 	   0.8395	 0.00000 
	 840	  64.5954	 0.01160 	  64.5954	 0.01170 	  32.2977	 0.00021 	1681.0000	 0.00039 	2521.5000	 0.00022 	   0.8405	 0.04000 
	 841	  64.6722	 0.01160 	  64.6722	 0.01170 	  32.3361	 0.00021 	1683.0000	 0.00039 	2524.5000	 0.00022 	   0.8415	 0.04000 
	 842	  64.7491	 0.01160 	  64.7491	 0.01170 	  32.3745	 0.00021 	1685.0000	 0.00039 	2527.5000	 0.00022 	   0.8425	 0.08000 
	 843	  64.8259	 0.01160 	  64.8259	 0.01170 	  32.4130	 0.00021 	1687.0000	 0.00039 	2530.5000	 0.00022 	   0.8435	 0.00000 
	 844	  64.9028	 0.01160 	  64.9028	 0.01169 	  32.4514	 0.00021 	1689.0000	 0.00039 	2533.5000	 0.00022 	   0.8445	 0.02000 
	 845	  64.9796	 0.01160 	  64.9796	 0.01169 	  32.4898	 0.00020 	1691.0000	 0.00039 	2536.5000	 0.00022 	   0.8455	 0.06000 
	 846	  65.0565	 0.01159 	  65.0565	 0.01169 	  32.5282	 0.00020 	1693.0000	 0.00039 	2539.5000	 0.00022 	   0.8465	 0.06000 
	 847	  65.1333	 0.01159 	  65.1333	 0.01169 	  32.5667	 0.00020 	1695.0000	 0.00039 	2542.5000	 0.00022 	   0.8475	 0.00000 
	 848	  65.2102	 0.01159 	  65.2102	 0.01169 	  32.6051	 0.00020 	1697.0000	 0.00039 	2545.5000	 0.00022 	   0.8485	 0.04000 
	 849	  65.2870	 0.01159 	  65.2870	 0.01169 	  32.6435	 0.00020 	1699.0000	 0.00039 	2548.5000	 0.00021 	   0.8495	 0.02000 
	 850	  65.3639	 0.01159 	  65.3639	 0.01169 	  32.6820	 0.00020 	1701.0000	 0.00039 	2551.5000	 0.00021 	   0.8505	 0.00000 
	 851	  65.4408	 0.01159 	  65.4408	 0.01169 	  32.7204	 0.00020 	1703.0000	 0.00039 	2554.5000	 0.00021 	   0.8515	 0.00000 
	 852	  65.5176	 0.01159 	  65.5176	 0.01169 	  32.7588	 0.00019 	1705.0000	 0.00039 	2557.5000	 0.00021 	   0.8525	 0.04000 
	 853	  65.5945	 0.01159 	  65.5945	 0.01169 	  32.7972	 0.00019 	1707.0000	 0.00039 	2560.5000	 0.00021 	   0.8535	 0.02000 
	 854	  65.6713	 0.01159 	  65.6713	 0.01169 	  32.8357	 0.00019 	1709.0000	 0.00039 	2563.5000	 0.00021 	   0.8545	 0.04000 
	 855	  65.7482	 0.01159 	  65.7482	 0.01169 	  32.8741	 0.00019 	1711.0000	 0.00039 	2566.5000	 0.00021 	   0.8555	 0.04000 
	 856	  65.8250	 0.01159 	  65.8250	 0.01169 	  32.9125	 0.00019 	1713.0000	 0.00039 	2569.5000	 0.00021 	   0.8565	 0.00000 
	 857	  65.9019	 0.01159 	  65.9019	 0.01169 	  32.9509	 0.00019 	1715.0000	 0.00039 	2572.5000	 0.00021 	   0.8575	 0.00000 
	 858	  65.9787	 0.01159 	  65.9787	 0.01169 	  32.9894	 0.00019 	1717.0000	 0.00039 	2575.5000	 0.00021 	   0.8585	 0.02000 
	 859	  66.0556	 0.01159 	  66.0556	 0.01169 	  33.0278	 0.00018 	1719.0000	 0.00039 	2578.5000	 0.00021 	   0.8595	 0.02000 
	 860	  66.1324	 0.01158 	  66.1324	 0.01169 	  33.0662	 0.00018 	1721.0000	 0.00038 	2581.5000	 0.00021 	   0.8605	 0.00000 
	 861	  66.2093	 0.01158 	  66.2093	 0.01169 	  33.1046	 0.00018 	1723.0000	 0.00038 	2584.5000	 0.00021 	   0.8615	 0.04000 
	 862	  66.2861	 0.01158 	  66.2861	 0.01169 	  33.1431	 0.00018 	1725.0000	 0.00038 	2587.5000	 0.00021 	   0.8625	 0.00000 
	 863	  66.3630	 0.01158 	  66.3630	 0.01169 	  33.1815	 0.00018 	1727.0000	 0.00038 	2590.5000	 0.00021 	   0.8635	 0.04000 
	 864	  66.4399	 0.01158 	  66.4399	 0.01169 	  33.2199	 0.00018 	1729.0000	 0.00038 	2593.5000	 0.00021 	   0.8645	 0.02000 
	 865	  66.5167	 0.01158 	  66.5167	 0.01168 	  33.2584	 0.00018 	1731.0000	 0.00038 	2596.5000	 0.00021 	   0.8655	 0.02000 
	 866	  66.5936	 0.01158 	  66.5936	 0.01168 	  33.2968	 0.00018 	1733.0000	 0.00038 	2599.5000	 0.00021 	   0.8665	 0.02000 
	 867	  66.6704	 0.01158 	  66.6704	 0.01168 	  33.3352	 0.00017 	1735.0000	 0.00038 	2602.5000	 0.00021 	   0.8675	 0.00000 
	 868	  66.7473	 0.01158 	  66.7473	 0.01168 	  33.3736	 0.00017 	1737.0000	 0.00038 	2605.5000	 0.00021 	   0.8685	 0.02000 
	 869	  66.8241	 0.01158 	  66.8241	 0.01168 	  33.4121	 0.00017 	1739.0000	 0.00038 	2608.5000	 0.00021 	   0.8695	 0.08000 
	 870	  66.9010	 0.01158 	  66.9010	 0.01168 	  33.4505	 0.00017 	1741.0000	 0.00038 	2611.5000	 0.00021 	   0.8705	 0.04000 
	 871	  66.9778	 0.01158 	  66.9778	 0.01168 	  33.4889	 0.00017 	1743.0000	 0.00038 	2614.5000	 0.00021 	   0.8715	 0.08000 
	 872	  67.0547	 0.01158 	  67.0547	 0.01168 	  33.5273	 0.00017 	1745.0000	 0.00038 	2617.5000	 0.00021 	   0.8725	 0.00000 
	 873	  67.1315	 0.01157 	  67.1315	 0.01168 	  33.5658	 0.00017 	1747.0000	 0.00038 	2620.5000	 0.00021 	   0.8735	 0.04000 
	 874	  67.2084	 0.01157 	  67.2084	 0.01168 	  33.6042	 0.00017 	1749.0000	 0.00038 	2623.5000	 0.00021 	   0.8745	 0.04000 
	 875	  67.2852	 0.01157 	  67.2852	 0.01168 	  33.6426	 0.00016 	1751.0000	 0.00038 	2626.5000	 0.00021 	   0.8755	 0.00000 
	 876	  67.3621	 0.01157 	  67.3621	 0.01168 	  33.6810	 0.00016 	1753.0000	 0.00038 	2629.5000	 0.00021 	   0.8765	 0.02000 
	 877	  67.4389	 0.01157 	  67.4389	 0.01168 	  33.7195	 0.00016 	1755.0000	 0.00038 	2632.5000	 0.00021 	   0.8775	 0.02000 
	 878	  67.5158	 0.01157 	  67.5158	 0.01168 	  33.7579	 0.00016 	1757.0000	 0.00038 	2635.5000	 0.00021 	   0.8785	 0.02000 
	 879	  67.5927	 0.01157 	  67.5927	 0.01168 	  33.7963	 0.00016 	1759.0000	 0.00038 	2638.5000	 0.00021 	   0.8795	 0.02000 
	 880	  67.6695	 0.01157 	  67.6695	 0.01168 	  33.8348	 0.00016 	1761.0000	 0.00038 	2641.5000	 0.00020 	   0.8805	 0.06000 
	 881	  67.7464	 0.01157 	  67.7464	 0.01168 	  33.8732	 0.00016 	1763.0000	 0.00038 	2644.5000	 0.00020 	   0.8815	 0.00000 
	 882	  67.8232	 0.01157 	  67.8232	 0.01168 	  33.9116	 0.00016 	1765.0000	 0.00038 	2647.5000	 0.00020 	   0.8825	 0.02000 
	 883	  67.9001	 0.01157 	  67.9001	 0.01168 	  33.9500	 0.00016 	1767.0000	 0.00038 	2650.5000	 0.00020 	   0.8835	 0.02000 
	 884	  67.9769	 0.01157 	  67.9769	 0.01168 	  33.9885	 0.00015 	1769.0000	 0.00038 	2653.5000	 0.00020 	   0.8845	 0.04000 
	 885	  68.0538	 0.01157 	  68.0538	 0.01168 	  34.0269	 0.00015 	1771.0000	 0.00038 	2656.5000	 0.00020 	   0.8855	 0.04000 
	 886	  68.1306	 0.01157 	  68.1306	 0.01167 	  34.0653	 0.00015 	1773.0000	 0.00038 	2659.5000	 0.00020 	   0.8865	 0.00000 
	 887	  68.2075	 0.01157 	  68.2075	 0.01167 	  34.1037	 0.00015 	1775.0000	 0.00038 	2662.5000	 0.00020 	   0.8875	 0.04000 
	 888	  68.2843	 0.01156 	  68.2843	 0.01167 	  34.1422	 0.00015 	1777.0000	 0.00038 	2665.5000	 0.00020 	   0.8885	 0.04000 
	 889	  68.3612	 0.01156 	  68.3612	 0.01167 	  34.1806	 0.00015 	1779.0000	 0.00037 	2668.5000	 0.00020 	   0.8895	 0.04000 
	 890	  68.4380	 0.01156 	  68.4380	 0.01167 	  34.2190	 0.00015 	1781.0000	 0.00037 	2671.5000	 0.00020 	   0.8905	 0.04000 
	 891	  68.5149	 0.01156 	  68.5149	 0.01167 	  34.2574	 0.00015 	1783.0000	 0.00037 	2674.5000	 0.00020 	   0.8915	 0.02000 
	 892	  68.5918	 0.01156 	  68.5918	 0.01167 	  34.2959	 0.00015 	1785.0000	 0.00037 	2677.5000	 0.00020 	   0.8925	 0.04000 
	 893	  68.6686	 0.01156 	  68.6686	 0.01167 	  34.3343	 0.00014 	1787.0000	 0.00037 	2680.5000	 0.00020 	   0.8935	 0.02000 
	 894	  68.7455	 0.01156 	  68.7455	 0.01167 	  34.3727	 0.00014 	1789.0000	 0.00037 	2683.5000	 0.00020 	   0.8945	 0.02000 
	 895	  68.8223	 0.01156 	  68.8223	 0.01167 	  34.4112	 0.00014 	1791.0000	 0.00037 	2686.5000	 0.00020 	   0.8955	 0.06000 
	 896	  68.8992	 0.01156 	  68.8992	 0.01167 	  34.4496	 0.00014 	1793.0000	 0.00037 	2689.5000	 0.00020 	   0.8965	 0.08000 
	 897	  68.9760	 0.01156 	  68.9760	 0.01167 	  34.4880	 0.00014 	1795.0000	 0.00037 	2692.5000	 0.00020 	   0.8975	 0.02000 
	 898	  69.0529	 0.01156 	  69.0529	 0.01167 	  34.5264	 0.00014 	1797.0000	 0.00037 	2695.5000	 0.00020 	   0.8985	 0.04000 
	 899	  69.1297	 0.01156 	  69.1297	 0.01167 	  34.5649	 0.00014 	1799.0000	 0.00037 	2698.5000	 0.00020 	   0.8995	 0.00000 
	 900	  69.2066	 0.01156 	  69.2066	 0.01167 	  34.6033	 0.00014 	1801.0000	 0.00037 	2701.5000	 0.00020 	   0.9005	 0.02000 
	 901	  69.2834	 0.01156 	  69.2834	 0.01167 	  34.6417	 0.00014 	1803.0000	 0.00037 	2704.5000	 0.00020 	   0.9015	 0.02000 
	 902	  69.3603	 0.01155 	  69.3603	 0.01167 	  34.6801	 0.00014 	1805.0000	 0.00037 	2707.5000	 0.00020 	   0.9025	 0.02000 
	 903	  69.4371	 0.01155 	  69.4371	 0.01167 	  34.7186	 0.00014 	1807.0000	 0.00037 	2710.5000	 0.00020 	   0.9035	 0.04000 
	 904	  69.5140	 0.01155 	  69.5140	 0.01167 	  34.7570	 0.00013 	1809.0000	 0.00037 	2713.5000	 0.00020 	   0.9045	 0.10000 
	 905	  69.5908	 0.01155 	  69.5908	 0.01167 	  34.7954	 0.00013 	1811.0000	 0.00037 	2716.5000	 0.00020 	   0.9055	 0.02000 
	 906	  69.6677	 0.01155 	  69.6677	 0.01167 	  34.8338	 0.00013 	1813.0000	 0.00037 	2719.5000	 0.00020 	   0.9065	 0.04000 
	 907	  69.7446	 0.01155 	  69.7446	 0.01167 	  34.8723	 0.00013 	1815.0000	 0.00037 	2722.5000	 0.00020 	   0.9075	 0.00000 
	 908	  69.8214	 0.01155 	  69.8214	 0.01166 	  34.9107	 0.00013 	1817.0000	 0.00038 	2725.5000	 0.00020 	   0.9085	 0.06000 
	 909	  69.8983	 0.01155 	  69.8983	 0.01166 	  34.9491	 0.00013 	1819.0000	 0.00038 	2728.5000	 0.00020 	   0.9095	 0.04000 
	 910	  69.9751	 0.01155 	  69.9751	 0.01166 	  34.9876	 0.00013 	1821.0000	 0.00038 	2731.5000	 0.00020 	   0.9105	 0.00000 
	 911	  70.0520	 0.01155 	  70.0520	 0.01166 	  35.0260	 0.00013 	1823.0000	 0.00038 	2734.5000	 0.00020 	   0.9115	 0.04000 
	 912	  70.1288	 0.01155 	  70.1288	 0.01166 	  35.0644	 0.00013 	1825.0000	 0.00038 	2737.5000	 0.00020 	   0.9125	 0.04000 
	 913	  70.2057	 0.01155 	  70.2057	 0.01166 	  35.1028	 0.00013 	1827.0000	 0.00038 	2740.5000	 0.00020 	   0.9135	 0.02000 
	 914	  70.2825	 0.01155 	  70.2825	 0.01166 	  35.1413	 0.00013 	1829.0000	 0.00038 	2743.5000	 0.00020 	   0.9145	 0.04000 
	 915	  70.3594	 0.01155 	  70.3594	 0.01166 	  35.1797	 0.00012 	1831.0000	 0.00038 	2746.5000	 0.00020 	   0.9155	 0.02000 
	 916	  70.4362	 0.01155 	  70.4362	 0.01166 	  35.2181	 0.00012 	1833.0000	 0.00038 	2749.5000	 0.00020 	   0.9165	 0.02000 
	 917	  70.5131	 0.01155 	  70.5131	 0.01166 	  35.2565	 0.00012 	1835.0000	 0.00038 	2752.5000	 0.00020 	   0.9175	 0.00000 
	 918	  70.5899	 0.01154 	  70.5899	 0.01166 	  35.2950	 0.00012 	1837.0000	 0.00038 	2755.5000	 0.00020 	   0.9185	 0.06000 
	 919	  70.6668	 0.01154 	  70.6668	 0.01166 	  35.3334	 0.00012 	1839.0000	 0.00038 	2758.5000	 0.00020 	   0.9195	 0.02000 
	 920	  70.7436	 0.01154 	  70.7436	 0.01166 	  35.3718	 0.00012 	1841.0000	 0.00038 	2761.5000	 0.00020 	   0.9205	 0.08000 
	 921	  70.8205	 0.01154 	  70.8205	 0.01166 	  35.4103	 0.00012 	1843.0000	 0.00038 	2764.5000	 0.00020 	   0.9215	 0.04000 
	 922	  70.8974	 0.01154 	  70.8974	 0.01166 	  35.4487	 0.00012 	1845.0000	 0.00038 	2767.5000	 0.00020 	   0.9225	 0.00000 
	 923	  70.9742	 0.01154 	  70.9742	 0.01166 	  35.4871	 0.00012 	1847.0000	 0.00038 	2770.5000	 0.00020 	   0.9235	 0.04000 
	 924	  71.0511	 0.01154 	  71.0511	 0.01166 	  35.5255	 0.00012 	1849.0000	 0.00038 	2773.5000	 0.00020 	   0.9245	 0.00000 
	 925	  71.1279	 0.01154 	  71.1279	 0.01166 	  35.5640	 0.00012 	1851.0000	 0.00038 	2776.5000	 0.00020 	   0.9255	 0.02000 
	 926	  71.2048	 0.01154 	  71.2048	 0.01166 	  35.6024	 0.00012 	1853.0000	 0.00038 	2779.5000	 0.00020 	   0.9265	 0.06000 
	 927	  71.2816	 0.01154 	  71.2816	 0.01166 	  35.6408	 0.00012 	1855.0000	 0.00038 	2782.5000	 0.00020 	   0.9275	 0.10000 
	 928	  71.3585	 0.01154 	  71.3585	 0.01166 	  35.6792	 0.00011 	1857.0000	 0.00038 	2785.5000	 0.00020 	   0.9285	 0.04000 
	 929	  71.4353	 0.01154 	  71.4353	 0.01166 	  35.7177	 0.00011 	1859.0000	 0.00038 	2788.5000	 0.00020 	   0.9295	 0.04000 
	 930	  71.5122	 0.01154 	  71.5122	 0.01166 	  35.7561	 0.00011 	1861.0000	 0.00038 	2791.5000	 0.00020 	   0.9305	 0.04000 
	 931	  71.5890	 0.01154 	  71.5890	 0.01166 	  35.7945	 0.00011 	1863.0000	 0.00038 	2794.5000	 0.00020 	   0.9315	 0.04000 
	 932	  71.6659	 0.01154 	  71.6659	 0.01165 	  35.8329	 0.00011 	1865.0000	 0.00038 	2797.5000	 0.00020 	   0.9325	 0.10000 
	 933	  71.7427	 0.01154 	  71.7427	 0.01165 	  35.8714	 0.00011 	1867.0000	 0.00038 	2800.5000	 0.00020 	   0.9335	 0.02000 
	 934	  71.8196	 0.01153 	  71.8196	 0.01165 	  35.9098	 0.00011 	1869.0000	 0.00038 	2803.5000	 0.00019 	   0.9345	 0.02000 
	 935	  71.8965	 0.01153 	  71.8965	 0.01165 	  35.9482	 0.00011 	1871.0000	 0.00038 	2806.5000	 0.00019 	   0.9355	 0.04000 
	 936	  71.9733	 0.01153 	  71.9733	 0.01165 	  35.9867	 0.00011 	1873.0000	 0.00038 	2809.5000	 0.00019 	   0.9365	 0.02000 
	 937	  72.0502	 0.01153 	  72.0502	 0.01165 	  36.0251	 0.00011 	1875.0000	 0.00038 	2812.5000	 0.00019 	   0.9375	 0.02000 
	 938	  72.1270	 0.01153 	  72.1270	 0.01165 	  36.0635	 0.00011 	1877.0000	 0.00038 	2815.5000	 0.00019 	   0.9385	 0.02000 
	 939	  72.2039	 0.01153 	  72.2039	 0.01165 	  36.1019	 0.00011 	1879.0000	 0.00038 	2818.5000	 0.00019 	   0.9395	 0.00000 
	 940	  72.2807	 0.01153 	  72.2807	 0.01165 	  36.1404	 0.00011 	1881.0000	 0.00037 	2821.5000	 0.00019 	   0.9405	 0.04000 
	 941	  72.3576	 0.01153 	  72.3576	 0.01165 	  36.1788	 0.00010 	1883.0000	 0.00037 	2824.5000	 0.00019 	   0.9415	 0.02000 
	 942	  72.4344	 0.01153 	  72.4344	 0.01165 	  36.2172	 0.00010 	1885.0000	 0.00037 	2827.5000	 0.00019 	   0.9425	 0.00000 
	 943	  72.5113	 0.01153 	  72.5113	 0.01165 	  36.2556	 0.00010 	1887.0000	 0.00037 	2830.5000	 0.00019 	   0.9435	 0.00000 
	 944	  72.5881	 0.01153 	  72.5881	 0.01165 	  36.2941	 0.00010 	1889.0000	 0.00037 	2833.5000	 0.00019 	   0.9445	 0.00000 
	 945	  72.6650	 0.01153 	  72.6650	 0.01165 	  36.3325	 0.00010 	1891.0000	 0.00037 	2836.5000	 0.00019 	   0.9455	 0.04000 
	 946	  72.7418	 0.01153 	  72.7418	 0.01165 	  36.3709	 0.00010 	1893.0000	 0.00037 	2839.5000	 0.00019 	   0.9465	 0.00000 
	 947	  72.8187	 0.01153 	  72.8187	 0.01165 	  36.4093	 0.00010 	1895.0000	 0.00037 	2842.5000	 0.00019 	   0.9475	 0.02000 
	 948	  72.8955	 0.01153 	  72.8955	 0.01165 	  36.4478	 0.00010 	1897.0000	 0.00037 	2845.5000	 0.00019 	   0.9485	 0.04000 
	 949	  72.9724	 0.01153 	  72.9724	 0.01165 	  36.4862	 0.00010 	1899.0000	 0.00037 	2848.5000	 0.00019 	   0.9495	 0.00000 
	 950	  73.0493	 0.01152 	  73.0493	 0.01165 	  36.5246	 0.00010 	1901.0000	 0.00037 	2851.5000	 0.00019 	   0.9505	 0.02000 
	 951	  73.1261	 0.01152 	  73.1261	 0.01165 	  36.5631	 0.00010 	1903.0000	 0.00037 	2854.5000	 0.00019 	   0.9515	 0.00000 
	 952	  73.2030	 0.01152 	  73.2030	 0.01165 	  36.6015	 0.00010 	1905.0000	 0.00037 	2857.5000	 0.00019 	   0.9525	 0.02000 
	 953	  73.2798	 0.01152 	  73.2798	 0.01165 	  36.6399	 0.00010 	1907.0000	 0.00037 	2860.5000	 0.00019 	   0.9535	 0.02000 
	 954	  73.3567	 0.01152 	  73.3567	 0.01165 	  36.6783	 0.00010 	1909.0000	 0.00037 	2863.5000	 0.00019 	   0.9545	 0.00000 
	 955	  73.4335	 0.01152 	  73.4335	 0.01165 	  36.7168	 0.00010 	1911.0000	 0.00036 	2866.5000	 0.00019 	   0.9555	 0.00000 
	 956	  73.5104	 0.01152 	  73.5104	 0.01165 	  36.7552	 0.00010 	1913.0000	 0.00036 	2869.5000	 0.00019 	   0.9565	 0.02000 
	 957	  73.5872	 0.01152 	  73.5872	 0.01165 	  36.7936	 0.00009 	1915.0000	 0.00036 	2872.5000	 0.00019 	   0.9575	 0.00000 
	 958	  73.6641	 0.01152 	  73.6641	 0.01164 	  36.8320	 0.00009 	1917.0000	 0.00036 	2875.5000	 0.00019 	   0.9585	 0.02000 
	 959	  73.7409	 0.01152 	  73.7409	 0.01164 	  36.8705	 0.00009 	1919.0000	 0.00036 	2878.5000	 0.00019 	   0.9595	 0.02000 
	 960	  73.8178	 0.01152 	  73.8178	 0.01164 	  36.9089	 0.00009 	1921.0000	 0.00036 	2881.5000	 0.00019 	   0.9605	 0.00000 
	 961	  73.8946	 0.01152 	  73.8946	 0.01164 	  36.9473	 0.00009 	1923.0000	 0.00036 	2884.5000	 0.00019 	   0.9615	 0.02000 
	 962	  73.9715	 0.01152 	  73.9715	 0.01164 	  36.9857	 0.00009 	1925.0000	 0.00036 	2887.5000	 0.00019 	   0.9625	 0.00000 
	 963	  74.0483	 0.01152 	  74.0483	 0.01164 	  37.0242	 0.00009 	1927.0000	 0.00036 	2890.5000	 0.00019 	   0.9635	 0.04000 
	 964	  74.1252	 0.01152 	  74.1252	 0.01164 	  37.0626	 0.00009 	1929.0000	 0.00036 	2893.5000	 0.00018 	   0.9645	 0.00000 
	 965	  74.2021	 0.01152 	  74.2021	 0.01164 	  37.1010	 0.00009 	1931.0000	 0.00036 	2896.5000	 0.00018 	   0.9655	 0.00000 
	 966	  74.2789	 0.01152 	  74.2789	 0.01164 	  37.1395	 0.00009 	1933.0000	 0.00036 	2899.5000	 0.00018 	   0.9665	 0.00000 
	 967	  74.3558	 0.01151 	  74.3558	 0.01164 	  37.1779	 0.00009 	1935.0000	 0.00036 	2902.5000	 0.00018 	   0.9675	 0.02000 
	 968	  74.4326	 0.01151 	  74.4326	 0.01164 	  37.2163	 0.00009 	1937.0000	 0.00036 	2905.5000	 0.00018 	   0.9685	 0.02000 
	 969	  74.5095	 0.01151 	  74.5095	 0.01164 	  37.2547	 0.00009 	1939.0000	 0.00036 	2908.5000	 0.00018 	   0.9695	 0.00000 
	 970	  74.5863	 0.01151 	  74.5863	 0.01164 	  37.2932	 0.00009 	1941.0000	 0.00036 	2911.5000	 0.00018 	   0.9705	 0.02000 
	 971	  74.6632	 0.01151 	  74.6632	 0.01164 	  37.3316	 0.00009 	1943.0000	 0.00036 	2914.5000	 0.00018 	   0.9715	 0.00000 
	 972	  74.7400	 0.01151 	  74.7400	 0.01164 	  37.3700	 0.00009 	1945.0000	 0.00036 	2917.5000	 0.00018 	   0.9725	 0.02000 
	 973	  74.8169	 0.01151 	  74.8169	 0.01164 	  37.4084	 0.00009 	1947.0000	 0.00036 	2920.5000	 0.00018 	   0.9735	 0.04000 
	 974	  74.8937	 0.01151 	  74.8937	 0.01164 	  37.4469	 0.00009 	1949.0000	 0.00036 	2923.5000	 0.00018 	   0.9745	 0.08000 
	 975	  74.9706	 0.01151 	  74.9706	 0.01164 	  37.4853	 0.00008 	1951.0000	 0.00036 	2926.5000	 0.00018 	   0.9755	 0.00000 
	 976	  75.0474	 0.01151 	  75.0474	 0.01164 	  37.5237	 0.00008 	1953.0000	 0.00036 	2929.5000	 0.00018 	   0.9765	 0.02000 
	 977	  75.1243	 0.01151 	  75.1243	 0.01164 	  37.5621	 0.00008 	1955.0000	 0.00036 	2932.5000	 0.00018 	   0.9775	 0.02000 
	 978	  75.2012	 0.01151 	  75.2012	 0.01164 	  37.6006	 0.00008 	1957.0000	 0.00036 	2935.5000	 0.00018 	   0.9785	 0.02000 
	 979	  75.2780	 0.01151 	  75.2780	 0.01164 	  37.6390	 0.00008 	1959.0000	 0.00036 	2938.5000	 0.00018 	   0.9795	 0.00000 
	 980	  75.3549	 0.01151 	  75.3549	 0.01164 	  37.6774	 0.00008 	1961.0000	 0.00036 	2941.5000	 0.00018 	   0.9805	 0.02000 
	 981	  75.4317	 0.01151 	  75.4317	 0.01164 	  37.7159	 0.00008 	1963.0000	 0.00036 	2944.5000	 0.00018 	   0.9815	 0.02000 
	 982	  75.5086	 0.01151 	  75.5086	 0.01164 	  37.7543	 0.00008 	1965.0000	 0.00035 	2947.5000	 0.00018 	   0.9825	 0.04000 
	 983	  75.5854	 0.01151 	  75.5854	 0.01164 	  37.7927	 0.00008 	1967.0000	 0.00035 	2950.5000	 0.00018 	   0.9835	 0.00000 
	 984	  75.6623	 0.01151 	  75.6623	 0.01164 	  37.8311	 0.00008 	1969.0000	 0.00035 	2953.5000	 0.00018 	   0.9845	 0.02000 
	 985	  75.7391	 0.01150 	  75.7391	 0.01163 	  37.8696	 0.00008 	1971.0000	 0.00035 	2956.5000	 0.00018 	   0.9855	 0.02000 
	 986	  75.8160	 0.01150 	  75.8160	 0.01163 	  37.9080	 0.00008 	1973.0000	 0.00035 	2959.5000	 0.00018 	   0.9865	 0.02000 
	 987	  75.8928	 0.01150 	  75.8928	 0.01163 	  37.9464	 0.00008 	1975.0000	 0.00035 	2962.5000	 0.00018 	   0.9875	 0.00000 
	 988	  75.9697	 0.01150 	  75.9697	 0.01163 	  37.9848	 0.00008 	1977.0000	 0.00035 	2965.5000	 0.00017 	   0.9885	 0.00000 
	 989	  76.0465	 0.01150 	  76.0465	 0.01163 	  38.0233	 0.00008 	1979.0000	 0.00035 	2968.5000	 0.00017 	   0.9895	 0.04000 
	 990	  76.1234	 0.01150 	  76.1234	 0.01163 	  38.0617	 0.00008 	1981.0000	 0.00035 	2971.5000	 0.00017 	   0.9905	 0.02000 
	 991	  76.2002	 0.01150 	  76.2002	 0.01163 	  38.1001	 0.00008 	1983.0000	 0.00035 	2974.5000	 0.00017 	   0.9915	 0.00000 
	 992	  76.2771	 0.01150 	  76.2771	 0.01163 	  38.1386	 0.00008 	1985.0000	 0.00035 	2977.5000	 0.00017 	   0.9925	 0.02000 
	 993	  76.3540	 0.01150 	  76.3540	 0.01163 	  38.1770	 0.00008 	1987.0000	 0.00035 	2980.5000	 0.00017 	   0.9935	 0.02000 
	 994	  76.4308	 0.01150 	  76.4308	 0.01163 	  38.2154	 0.00008 	1989.0000	 0.00035 	2983.5000	 0.00017 	   0.9945	 0.06000 
	 995	  76.5077	 0.01150 	  76.5077	 0.01163 	  38.2538	 0.00007 	1991.0000	 0.00035 	2986.5000	 0.00017 	   0.9955	 0.02000 
	 996	  76.5845	 0.01150 	  76.5845	 0.01163 	  38.2923	 0.00007 	1993.0000	 0.00035 	2989.5000	 0.00017 	   0.9965	 0.00000 
	 997	  76.6614	 0.01150 	  76.6614	 0.01163 	  38.3307	 0.00007 	1995.0000	 0.00035 	2992.5000	 0.00017 	   0.9975	 0.04000 
	 998	  76.7382	 0.01150 	  76.7382	 0.01163 	  38.3691	 0.00007 	1997.0000	 0.00035 	2995.5000	 0.00017 	   0.9985	 0.06000 
	 999	  76.8151	 0.01150 	  76.8151	 0.01163 	  38.4075	 0.00007 	1999.0000	 0.00035 	2998.5000	 0.00017 	   0.9995	 0.00000 
 Before			 0.00000		 0.00000		 0.00000		 0.00000		 0.00000		 0.00000
 After			 0.00000		 0.00000		 0.00000		 0.00000		 0.00000		 0.00000


ASCII Curves - Approximate Posterior Densities 
===================================================
q1   curve 
  0.0217  |  *                                                       
          | **                                                      
          | ***                                                     
          | * *                                                     
          | * *                                                     
          | * *                                                     
          | * **                                                    
          |*   *                                                    
          |*   *                                                    
          |*    *                                                   
          |*    **                                                  
          |*     *                                                  
          |*     **                                                 
          |       **                                                
          |*       **                                               
          |*        ***                                             
          |*          ***                                           
          |             ****                                        
          |*               *******                                  
          |                      ***************                    
          |*                                   ******************   
          |                                                         
          |*                                                        
          |                                                         
          |*                                                        
          |                                                         
          |                                                         
          |*                                                        
          |                                                         
          |*                                                        
          |*                                                        
          |                                                         
          |                                                         
          |*                                                        
          |                                                         
          |                                                         
          |*                                                        
          |                                                         
          |                                                         
  0.0008  |                                                           
          -*------------------------------------------------------ 
            0.0384                                            76.8151 

q2   curve 
 0.02266  | *                                                        
          | **                                                      
          | **                                                      
          | **                                                      
          | **                                                      
          | **                                                      
          | * *                                                     
          |** *                                                     
          |*  *                                                     
          |*  *                                                     
          |*  **                                                    
          |*   *                                                    
          |*   *                                                    
          |*   **                                                   
          |*    *                                                   
          |*    **                                                  
          |*     *                                                  
          |      **                                                 
          |*      **                                                
          |*       *                                                
          |        ***                                              
          |*         **                                             
          |           ***                                           
          |*            *****                                       
          |                 **********                              
          |*                         ****************************   
          |                                                         
          |*                                                        
          |                                                         
          |                                                         
          |                                                         
          |*                                                        
          |                                                         
          |                                                         
          |*                                                        
          |                                                         
          |                                                         
          |                                                         
          |                                                         
  0.0050  |                                                           
          -*------------------------------------------------------ 
            0.0384                                            76.8151 

qa   curve 
  0.1346  |              *                                           
          |             **                                          
          |            ****                                         
          |            *  *                                         
          |            *  *                                         
          |            *  **                                        
          |           **   *                                        
          |           *    *                                        
          |           *    *                                        
          |           *    **                                       
          |           *     *                                       
          |           *     *                                       
          |           *     *                                       
          |          *      *                                       
          |          *      **                                      
          |          *       *                                      
          |          *       *                                      
          |          *       *                                      
          |          *       **                                     
          |          *        *                                     
          |          *        *                                     
          |         **        *                                     
          |         *         *                                     
          |         *         **                                    
          |         *          *                                    
          |         *          *                                    
          |         *          **                                   
          |         *           *                                   
          |        **           *                                   
          |        *            *                                   
          |        *             *                                  
          |        *             *                                  
          |        *             **                                 
          |        *              *                                 
          |        *              **                                
          |       *                *                                
          |       *                **                               
          |       *                 **                              
          |      **                  ***                            
  0.0000  |      *                     ***                            
          -*******-----------------------************************- 
            0.0192                                            38.4075 

m1   curve 
0.002661  |*                                                         
          |                                                         
          |                                                         
          |                                                         
          |                                                         
          |                                                         
          |                                                         
          |                                                         
          |                                                         
          |                                                         
          |                                                         
          |                                                         
          |                                                         
          |                                                         
          |                                                         
          |*                                                        
          |                                                         
          |                                                         
          |                                                         
          |                                                         
          |                                                         
          |                                                         
          |                                                         
          |                                                         
          |*                                                        
          |*                                                        
          |*                                                        
          |*                                                        
          |*                                                        
          |*                                                        
          |*                                                        
          |                                                         
          |*                                                        
          |*                                                        
          |**                                                       
          | ** ***                                                  
          | **** **********                                         
          | **            *******                                   
          |                     ********                            
  0.0003  |                            *************                  
          -----------------------------------------*************** 
            1.0000                                           1999.0000 

m2   curve 
0.002342  |*                                                         
          |                                                         
          |                                                         
          |                                                         
          |                                                         
          |                                                         
          |                                                         
          |                                                         
          |                                                         
          |                                                         
          |*                                                        
          |                                                         
          |                                                         
          |                                                         
          |                                                         
          |                                                         
          |                                                         
          |                                                         
          |                                                         
          |*                                                        
          |                                                         
          |                                                         
          |                                                         
          |*                                                        
          |                                                         
          |                                                         
          |                                                         
          |*                                                        
          |*                                                        
          |                                                         
          |*                                                        
          |*                                                        
          |*                                                        
          |*                                                        
          |***                                                      
          |*********                                                
          |   ***************                                       
          |                 *********                               
          |                         **********                      
  0.0002  |                                   *********               
          --------------------------------------------************ 
            1.5000                                           2998.5000 

t    curve 
  0.0191  |*                                                         
          |*                                                        
          |*                                                        
          |*                                                        
          |*                                                        
          |*                                                        
          |                                                         
          |*                                                        
          |*                                                        
          | *                                                       
          | *                                                       
          | *                                                       
          | *                                                       
          | *                                                       
          | *                                                       
          | *                                                       
          |                                                         
          | *                                                       
          |                                                         
          |                                                         
          | *                                                       
          | *                                                       
          | *                                                       
          |  *                                                      
          |  *                                                      
          |  *                                                      
          |  *                                                      
          |  *                                                      
          |  *                                                      
          |  **                                                     
          |  **                                                     
          |   *                                                     
          |   *                                                     
          |   **                                                    
          |   **                                                    
          |    **                                                   
          |    ***                                                  
          |     **                                                  
          |     *****                                               
  0.0000  |       *******                                             
          -----------********************************************* 
            0.0005                                             0.9995 

Time Elapsed : 63 hours, 15 minutes, 43 seconds 


END OF OUTPUT
