# Supplementary material for: Selection and demographic history shape the molecular evolution of the gamete compatibility protein bindin in Pisaster sea stars
Source: Ecol Evol. 2014 Mar 31;4(9):1567–88. doi: 10.1002/ece3.1042 (PMC4063459; doi:10.1002/ece3.1042)
Supplement: Supplementary file 3 [file ece30004-1567-SD3.zip]

Archive with 8 entries (8 files):
- ece31042-sup-00018-bam.lhp.input.txt
- ece31042-sup-00019-bam.cas.input.txt
- ece31042-sup-00020-bam.pm.input.txt
- ece31042-sup-00021-cor.bam.input.txt
- ece31042-sup-00022-cor.lhp.input.txt
- ece31042-sup-00023-hop.la.input.txt
- ece31042-sup-00024-lhp.hop.input.txt
- ece31042-sup-00025-pm.cas.input.txt
