# Supplementary material for: Selection and demographic history shape the molecular evolution of the gamete compatibility protein bindin in Pisaster sea stars
Source: Ecol Evol. 2014 Mar 31;4(9):1567–88. doi: 10.1002/ece3.1042 (PMC4063459; doi:10.1002/ece3.1042)
Supplement: Supplementary file 3 [file ece30004-1567-SD3.zip › ece31042-sup-00018-bam.lhp.input.txt]

P.ochraceus CO1(mtDNA) only, pop1=Bamfield pop2=Lighthouse Park 
#mtDNA mutation rate is from geminate species of Oreaster from Panama
Poc Lhp
2
CO1 7 7 818 H 0.25 0.000002812 (0.00000185, 0.0000061667)
Poc07_____TGACTAATACCCCCTTCTTTTCTTTTACTTCTAGCTTCTGCCGGAGTTGAAAGTGGAGCTGGTACTGGATGAACTATCTATCCTCCACTGTCCAGGGGTTTAGCTCATGCTGGAGGGTCAGTTGATCTCGCCATATTTTCTCTCCACCTAGCCGGAGCCTCCTCTATACTTGCCTCCATTAACTTTATTACTACTATTATAAAAATGCGAACACCCGGCATGTCCTTTGACCGACTTCCTTTATTTGTATGATCCGTTTTCGTTACCGCTTTTCTTTTACTTCTTTCTCTTCCTGTATTAGCCGGAGCAATTACAATGCTATTAACCGACCGAAAAATTAATACTACTTTTTTTGACCCTGCTGGAGGAGGTGATCCGATACTCTTTCAACACTTATTCTGATTTTTTGGCCATCCAGAAGTATATATTCTTATTCTCCCCGGATTTGGCATGATTTCTCACGTGATAGCTCACTATGCTGGAAAGAAAGAACCTTTTGGATACCTAGGCATGGTGTACGCAATTATATCTATAGGAATACTTGGATTTCTCGTATGAGCTCACCATATGTTCACCGTTGGAATGGATGTAGATACACGAGCCTACTTCACTGCTGCCACAATGATTATTGCTGTGCCCACAGGAATTAAGGTCTTTAGATGAATGGCCACTTTGCAAGGAAGAAAACTACGATGGGACACACCTCTTCTCTGAGCACTAGGCTTTGTATTTTTATTCACAATAGGAGGACTAACTGGAGTAGTACTAGCAAACTCTTCTATAGATATAATCTTACATGATACATATTACGTAGTTGC
Poc03_____TGACTAATACCCCCTTCTTTTCTTTTACTTCTAGCTTCTGCCGGAGTTGAAAGTGGAGCTGGTACTGGATGAACTATCTATCCTCCACTGTCCAGGGGTTTAGCTCATGCTGGAGGGTCAGTTGATCTCGCCATATTTTCTCTCCACCTAGCCGGAGCCTCCTCTATACTTGCCTCCATTAACTTTATTACTACTATTATAAAAATGCGAACACCCGGCATGTCCTTTGACCGACTTCCTTTATTTGTATGATCCGTTTTCGTTACCGCTTTTCTTTTACTTCTTTCTCTTCCTGTATTAGCCGGAGCAATTACAATGCTATTAACCGACCGAAAAATTAATACTACTTTTTTTGACCCTGCTGGAGGAGGTGATCCGATACTCTTTCAACACTTATTCTGATTTTTTGGCCATCCAGAAGTATATATTCTTATTCTCCCCGGATTTGGCATGATTTCTCACGTGATAGCTCACTATGCTGGAAAGAAAGAACCTTTTGGATACCTAGGCATGGTGTACGCAATTATATCTATAGGAATACTGGGATTTCTCGTATGAGCTCACCATATGTTCACCGTTGGAATGGATGTAGATACACGAGCCTACTTCACTGCTGCCACAATGATTATTGCTGTGCCCACAGGAATTAAGGTCTTTAGATGAATGGCCACTTTGCAAGGAAGAAAACTACGATGGGACACACCTCTTCTCTGAGCACTAGGCTTTGTATTTTTATTCACAATAGGAGGACTAACTGGAGTAGTACTAGCAAACTCTTCTATAGATATAATCTTACATGATACATATTACGTAGTTGC
Poc06_____TGACTAATACCCCCTTCTTTTCTTTTACTTCTAGCTTCTGCCGGAGTTGAAAGTGGAGCTGGTACTGGATGAACTATCTATCCTCCACTGTCCAGGGGTTTAGCTCATGCTGGAGGGTCAGTTGATCTCGCCATATTTTCTCTCCACCTAGCCGGAGCCTCCTCTATACTTGCCTCCATTAACTTTATTACTACTATTATAAAAATGCGAACACCCGGCATGTCCTTTGACCGACTTCCTTTATTTGTATGATCCGTTTTCGTTACCGCTTTTCTTTTACTTCTTTCTCTTCCTGTATTAGCCGGAGCAATTACAATGCTATTAACCGACCGAAAAATTAATACTACTTTTTTTGACCCTGCTGGAGGAGGTGATCCGATACTCTTTCAACACTTATTCTGATTTTTTGGCCATCCAGAAGTATATATTCTTATTCTCCCCGGATTTGGCATGATTTCTCACGTGATAGCTCACTATGCTGGAAAGAAAGAACCTTTTGGATACCTAGGCATGGTGTACGCAATTATATCTATAGGAATACTTGGATTTCTCGTATGAGCTCACCATATGTTCACCGTTGGAATGGATGTAGATACACGAGCCTACTTCACTGCTGCCACAATGATTATTGCTGTGCCCACAGGAATTAAGGTCTTTAGATGAATGGCCACTTTGCAAGGAAGAAAACTACGATGGGACACACCTCTTCTCTGAGCACTAGGCTTTGTATTTTTATTCACAATAGGAGGACTAACTGGAGTAGTACTAGCAAACTCTTCTATAGATATAATCTTACATGATACATATTACGTAGTTGC
Poc05_____TGACTAATACCCCCTTCTTTTCTTTTACTTCTAGCTTCTGCCGGAGTTGAAAGTGGAGCTGGTACTGGATGAACTATCTATCCTCCACTGTCCAGGGGTTTAGCTCATGCTGGAGGGTCAGTTGATCTCGCCATATTTTCTCTCCACCTAGCCGGAGCCTCCTCTATACTTGCCTCCATTAACTTTATTACTACTATTATAAAAATGCGAACACCCGGCATGTCCTTTGACCGACTTCCTTTATTTGTATGATCCGTTTTCGTTACCGCTTTTCTTTTACTTCTTTCTCTTCCTGTATTAGCCGGAGCAATTACAATGCTATTAACCGACCGAAAAATTAATACTACTTTTTTTGACCCTGCTGGAGGAGGTGATCCGATACTCTTTCAACACTTATTCTGATTTTTTGGCCATCCAGAAGTATATATTCTTATTCTCCCCGGATTTGGCATGATTTCTCACGTGATAGCTCACTATGCTGGAAAGAAAGAACCTTTTGGGTACCTAGGCATGGTGTACGCAATTATATCTATAGGAATACTGGGATTTCTCGTATGAGCTCACCATATGTTCACCGTTGGAATGGATGTAGATACACGAGCCTACTTCACTGCTGCCACAATGATTATTGCTGTGCCCACAGGAATTAAGGTCTTTAGATGAATGGCCACTTTGCAAGGAAGAAAACTACGATGGGACACACCTCTTCTCTGAGCACTAGGCTTTGTATTTTTATTCACAATAGGAGGACTAACTGGAGTAGTACTAGCAAACTCTTCTATAGATATAATCTTACATGATACATATTACGTAGTTGC
Poc04_____TGACTAATACCCCCTTCTTTTCTTTTACTTCTAGCTTCTGCCGGAGTTGAAAGTGGAGCTGGTACTGGATGAACTATCTATCCTCCACTGTCCAGGGGTTTAGCTCATGCTGGAGGGTCAGTTGATCTCGCCATATTTTCTCTCCACCTAGCCGGAGCCTCCTCTATACTTGCCTCCATTAACTTTATTACTACTATTATAAAAATGCGAACACCCGGCATGTCCTTTGACCGACTTCCTTTATTTGTATGATCCGTTTTCGTTACCGCTTTTCTTTTACTTCTTTCTCTTCCTGTATTAGCCGGAGCAATTACAATGCTATTAACCGACCGAAAAATTAATACTACTTTTTTTGACCCTGCTGGAGGAGGTGATCCGATACTCTTTCAACACTTATTCTGATTTTTTGGCCATCCAGAAGTATATATTCTTATTCTCCCCGGATTTGGCATGATTTCTCACGTGATAGCTCACTATGCTGGAAAGAAAGAACCTTTTGGATACCTAGGCATGGTGTACGCAATTATATCTATAGGAATACTTGGATTTCTCGTATGAGCTCACCATATGTTCACCGTTGGAATGGATGTAGATACACGAGCCTACTTCACTGCTGCCACAATGATTATTGCTGTGCCCACAGGAATTAAGGTCTTTAGATGAATGGCCACTTTGCAAGGAAGAAAACTACGATGGGACACACCTCTTCTCTGAGCACTAGGCTTTGTATTTTTATTCACAATAGGAGGACTAACTGGAGTAGTACTAGCAAACTCTTCTATAGATATAATCTTACATGATACATATTACGTAGTTGC
Poc02_____TGACTAATACCCCCTTCTTTTCTTTTACTTCTAGCTTCTGCCGGAGTTGAAAGTGGAGCTGGTACTGGATGAACTATCTATCCTCCACTGTCCAGGGGTTTAGCTCATGCTGGAGGGTCAGTTGATCTCGCCATATTTTCTCTCCACCTAGCCGGAGCCTCCTCTATACTTGCCTCCATTAACTTTATTACTACTATTATAAAAATGCGAACACCCGGCATGTCCTTTGACCGACTTCCTTTATTTGTATGATCCGTTTTCGTTACCGCTTTTCTTTTACTTCTTTCTCTTCCTGTATTAGCCGGAGCAATTACAATGCTATTAACCGACCGAAAAATTAATACTACTTTTTTTGACCCTGCTGGAGGAGGTGATCCGATACTCTTTCAACACTTATTCTGATTTTTTGGCCATCCAGAAGTATATATTCTTATTCTCCCCGGATTTGGCATGATTTCTCACGTGATAGCTCACTATGCTGGAAAGAAAGAACCTTTTGGATACCTAGGCATGGTGTACGCAATTATATCTATAGGAATACTTGGATTTCTCGTATGAGCTCACCATATGTTCACCGTTGGAATGGATGTAGATACACGAGCCTACTTCACTGCTGCCACAATGATTATTGCTGTGCCCACAGGAATTAAGGTCTTTAGATGAATGGCCACTTTGCAAGGAAGAAAACTACGATGGGACACACCTCTTCTCTGAGCACTAGGCTTTGTATTTTTATTCACAATAGGAGGACTAACTGGAGTAGTACTAGCAAACTCTTCTATAGATATAATCTTACATGATACATAtTACGTAGTTGC
Poc01_____TGACTAATACCCCCTTCTTTTCTTTTACTTCTAGCTTCTGCCGGAGTTGAAAGTGGAGCTGGTACTGGATGAACTATCTATCCTCCACTGTCCAGGGGTTTAGCTCATGCTGGAGGGTCAGTTGATCTCGCCATATTTTCTCTCCACCTAGCCGGAGCCTCCTCTATACTTGCCTCCATTAACTTTATTACTACTATTATAAAAATGCGAACACCCGGCATGTCCTTTGACCGACTTCCTTTATTTGTATGATCCGTTTTCGTTACCGCTTTTCTTTTACTTCTTTCTCTTCCTGTATTAGCCGGAGCAATTACAATGCTATTAACCGACCGAAAAATTAATACTACTTTTTTTGACCCTGCTGGAGGAGGTGATCCGATACTCTTTCAACACTTATTCTGATTTTTTGGCCATCCAGAAGTATATATTCTTATTCTCCCCGGATTTGGCATGATTTCTCACGTGATAGCTCACTATGCTGGAAAGAAAGAACCTTTTGGATACCTAGGCATGGTGTACGCAATTATATCTATAGGAATACTTGGATTTCTCGTATGAGCTCACCATATGTTCACCGTTGGAATGGATGTAGATACACGAGCCTACTTCACTGCTGCCACAATGATTATTGCTGTGCCCACAGGAATTAAGGTCTTTAGATGAATGGCCACTTTGCAAGGAAGAAAACTACGATGGGACACACCTCTTCTCTGAGCACTAGGCTTTGTATTTTTATTCACAATAGGAGGACTAACTGGAGTAGTACTAGCAAACTCTTCTATAGATATAATCTTACATGATACATATTACGTAGTTGC
Lhp06_____TGACTAATACCCCCTTCTTTTCTTTTACTTCTAGCTTCTGCCGGAGTTGAAAGTGGAGCTGGTACTGGATGAACTATCTATCCTCCACTGTCCAGGGGTTTAGCTCATGCTGGAGGGTCAGTTGATCTCGCCATATTTTCTCTCCACCTAGCCGGAGCCTCCTCTATACTTGCCTCCATTAACTTTATTACTACTATTATAAAAATGCGAACACCCGGCATGTCCTTTGACCGACTTCCTTTATTTGTATGATCCGTTTTCGTTACCGCTTTTCTTTTACTTCTTTCTCTTCCTGTATTAGCCGGAGCAATTACAATGCTATTAACCGACCGAAAAATTAATACTACTTTTTTTGACCCTGCTGGAGGAGGTGATCCGATACTCTTTCAACACTTATTCTGATTTTTTGGCCATCCAGAAGTATATATTCTTATTCTCCCCGGATTTGGCATGATTTCTCACGTGATAGCTCACTATGCTGGAAAGAAAGAACCTTTTGGATACCTAGGCATGGTGTACGCAATTATATCTATAGGAATACTTGGATTTCTCGTATGAGCTCACCATATGTTCACCGTTGGAATGGATGTAGATACACGAGCCTACTTCACTGCTGCCACAATGATTATTGCTGTGCCCACAGGAATTAAGGTCTTTAGATGAATGGCCACTTTGCAAGGAAGAAAACTACGATGGGACACACCTCTTCTCTGAGCACTAGGCTTTGTATTTTTATTCACAATAGGAGGACTAACTGGAGTAGTACTAGCAAACTCTTCTATAGATATAATCTTACATGATACATATTACGTAGTTGC
Lhp05_____TGACTAATACCCCCTTCTTTTCTTTTACTTCTAGCTTCTGCCGGAGTTGAAAGTGGAGCTGGTACTGGATGAACTATCTATCCTCCACTGTCCAGGGGTTTAGCTCATGCTGGAGGGTCAGTTGATCTCGCCATATTTTCTCTCCACCTAGCCGGAGCCTCCTCTATACTTGCCTCCATTAACTTTATTACTACTATTATAAAAATGCGAACACCCGGCATGTCCTTTGACCGACTTCCTTTATTTGTATGATCCGTTTTCGTTACCGCTTTTCTTTTACTTCTTTCTCTTCCTGTATTAGCCGGAGCAATTACAATGCTATTAACCGACCGAAAAATTAATACTACTTTTTTTGACCCTGCTGGAGGAGGTGATCCGATACTCTTTCAACACTTATTCTGATTTTTTGGCCATCCAGAAGTATATATTCTTATTCTCCCCGGATTTGGCATGATTTCTCACGTGATAGCTCACTATGCTGGAAAGAAAGAACCTTTTGGATACCTAGGCATGGTGTACGCAATTATATCTATAGGAATACTTGGATTTCTCGTATGAGCTCACCATATGTTCACCGTTGGAATGGATGTAGATACACGAGCCTACTTCACTGCTGCCACAATGATTATTGCTGTGCCCACAGGAATTAAGGTCTTTAGATGAATGGCCACTTTGCAAGGAAGAAAACTACGATGGGACACACCTCTTCTCTGAGCACTAGGCTTTGTATTTTTATTCACAATAGGAGGACTAACTGGAGTAGTACTAGCAAACTCTTCTATAGATATAATCTTACATGATACATATTACGTAGTTGC
Lhp03_____TGACTAATACCCCCTTCTTTTCTTTTACTTCTAGCTTCTGCCGGAGTTGAAAGTGGAGCTGGTACTGGATGAACTATCTATCCTCCACTGTCCAGGGGTTTAGCTCATGCTGGAGGGTCAGTTGATCTCGCCATATTTTCTCTCCACCTAGCCGGAGCCTCCTCTATACTTGCCTCCATTAACTTTATTACTACTATTATAAAAATGCGAACACCCGGCATGTCCTTTGACCGACTTCCTTTATTTGTATGATCCGTTTTCGTTACCGCTTTTCTTTTACTTCTTTCTCTTCCTGTATTAGCCGGAGCAATTACAATGCTATTAACCGACCGAAAAATTAATACTACTTTTTTTGACCCTGCTGGAGGAGGTGATCCGATACTCTTTCAACACTTATTCTGATTTTTTGGCCATCCAGAAGTATATATTCTTATTCTCCCCGGATTTGGCATGATTTCTCACGTGATAGCTCACTATGCTGGAAAGAAAGAACCTTTTGGATACCTAGGCATGGTGTACGCAATTATATCTATAGGAATACTTGGATTTCTCGTATGAGCTCACCATATGTTCACCGTTGGAATGGATGTAGATACACGAGCCTACTTCACTGCTGCCACAATGATTATTGCTGTGCCCACAGGAATTAAGGTCTTTAGATGAATGGCCACTTTGCAAGGAAGAAAACTACGATGGGACACACCTCTTCTCTGAGCACTAGGCTTTGTATTTTTATTCACAATAGGAGGACTAACTGGAGTAGTACTAGCAAACTCTTCTATAGATATAATCTTACATGATACATATTACGTAGTTGC
Lhp07_____TGACTAATACCCCCTTCTTTTCTTTTACTTCTAGCTTCTGCCGGAGTTGAAAGTGGAGCTGGTACTGGATGAACTATCTATCCTCCACTGTCCAGGGGTTTAGCTCATGCTGGAGGGTCAGTTGATCTCGCCATATTTTCTCTCCACCTAGCCGGAGCCTCCTCTATACTTGCCTCCATTAACTTTATTACTACTATTATAAAAATGCGAACACCCGGCATGTCCTTTGACCGACTTCCTTTATTTGTATGATCCGTTTTCGTTACCGCTTTTCTTTTACTTCTTTCTCTTCCTGTATTAGCCGGAGCAATTACAATGCTATTAACCGACCGAAAAATTAATACTACTTTTTTTGACCCTGCTGGAGGAGGTGATCCGATACTCTTTCAACACTTATTCTGATTTTTTGGCCATCCAGAAGTATATATTCTTATTCTCCCCGGATTTGGCATGATTTCTCACGTGATAGCTCACTATGCTGGAAAGAAAGAACCTTTTGGATACCTAGGCATGGTGTACGCAATTATATCTATAGGAATACTTGGATTTCTCGTATGAGCTCACCATATGTTCACCGTTGGAATGGATGTAGATACACGAGCCTACTTCACTGCTGCCACAATGATTATTGCTGTGCCCACAGGAATTAAGGTCTTTAGATGAATGGCCACTTTGCAAGGAAGAAAACTACGATGGGACACACCTCTTCTCTGAGCACTAGGCTTTGTATTTTTATTCACAATAGGAGGACTAACTGGAGTAGTACTAGCAAACTCTTCTATAGATATAATCTTACATGATACATATTACGTAGTTGC
Lhp01_____TGACTAATACCCCCTTCTTTTCTTTTACTTCTAGCTTCTGCCGGAGTTGAAAGTGGAGCTGGTACTGGATGAACTATCTATCCTCCACTGTCCAGGGGTTTAGCTCATGCTGGAGGGTCAGTTGATCTCGCCATATTTTCTCTCCACCTAGCCGGAGCCTCCTCTATACTTGCCTCCATTAACTTTATTACTACTATTATAAAAATGCGAACACCCGGCATGTCCTTTGACCGACTTCCTTTATTTGTATGATCCGTTTTCGTTACCGCTTTTCTTTTACTTCTTTCTCTTCCTGTATTAGCCGGAGCAATTACAATGCTATTAACCGACCGAAAAATTAATACTACTTTTTTTGACCCTGCTGGAGGAGGTGATCCGATACTCTTTCAACACTTATTCTGATTTTTTGGCCATCCAGAAGTATATATTCTTATTCTCCCCGGATTTGGCATGATTTCTCACGTGATAGCTCACTATGCTGGAAAGAAAGAACCTTTTGGATACCTAGGCATGGTGTACGCAATTATATCTATAGGAATACTTGGATTTCTCGTATGAGCTCACCATATGTTCACCGTTGGAATGGATGTAGATACACGAGCCTACTTCACTGCTGCCACAATGATTATTGCTGTGCCCACAGGAATTAAGGTCTTTAGATGAATGGCCACTTTGCAAGGAAGAAAACTACGATGGGACACACCTCTTCTCTGAGCACTAGGCTTTGTATTTTTATTCACAATAGGAGGACTAACTGGAGTAGTACTAGCAAACTCTTCTATAGATATAATCTTACATGATACATATTACGTAGTTGC
Lhp04_____TGACTAATACCCCCTTCTTTTCTTTTACTTCTAGCTTCTGCCGGAGTTGAAAGTGGAGCTGGTACTGGATGAACTATCTATCCTCCACTGTCCAGGGGTTTAGCTCATGCTGGAGGGTCAGTTGATCTCGCCATATTTTCTCTCCACCTAGCCGGAGCCTCCTCTATACTTGCCTCCATTAACTTTATTACTACTATTATAAAAATGCGAACACCCGGCATGTCCTTTGACCGACTTCCTTTATTTGTATGATCCGTTTTCGTTACCGCTTTTCTTTTACTTCTTTCTCTTCCTGTATTAGCCGGAGCAATTACAATGCTATTAACCGACCGAAAAATTAATACTACTTTTTTTGACCCTGCTGGAGGAGGTGATCCGATACTCTTTCAACACTTATTCTGATTTTTTGGCCATCCAGAAGTATATATTCTTATTCTCCCCGGATTTGGCATGATTTCTCACGTGATAGCTCACTATGCTGGAAAGAAAGAACCTTTTGGATACCTAGGCATGGTGTACGCAATTATATCTATAGGAATACTGGGATTTCTCGTATGAGCTCACCATATGTTCACCGTTGGAATGGATGTAGATACACGAGCCTACTTCACTGCTGCCACAATGATTATTGCTGTGCCCACAGGAATTAAGGTCTTTAGATGAATGGCCACTTTGCAAGGAAGAAAACTACGATGGGACACACCTCTTCTCTGAGCACTAGGCTTTGTATTTTTATTCACAATAGGAGGACTAACTGGAGTAGTACTAGCAAACTCTTCTATAGATATAATCTTACATGATACATATTACGTAGTTGC
Lhp02_____TGACTAATACCCCCTTCTTTTCTTTTACTTCTAGCTTCTGCCGGAGTTGAAAGTGGAGCTGGTACTGGATGAACTATCTATCCTCCACTGTCCAGGGGTTTAGCTCATGCTGGAGGGTCAGTTGATCTCGCCATATTTTCTCTCCACCTAGCCGGAGCCTCCTCTATACTTGCCTCCATTAACTTTATTACTACTATTATAAAAATGCGAACACCCGGCATGTCCTTTGACCGACTTCCTTTATTTGTATGATCCGTTTTCGTTACCGCTTTTCTTTTACTTCTTTCTCTTCCTGTATTAGCCGGAGCAATTACAATGCTATTAACCGACCGAAAAATTAATACTACTTTTTTTGACCCTGCTGGAGGAGGTGATCCGATACTCTTTCAACACTTATTCTGATTTTTTGGCCATCCAGAAGTATATATTCTTATTCTCCCCGGATTTGGCATGATTTCTCACGTGATAGCTCACTATGCTGGAAAGAAAGAACCTTTTGGATACCTAGGCATGGTGTACGCAATTATATCTATAGGAATACTTGGATTTCTCGTATGAGCTCACCATATGTTCACCGTTGGAATGGATGTAGATACACGAGCCTACTTCACTGCTGCCACAATGATTATTGCTGTGCCCACAGGAATTAAGGTCTTTAGATGAATGGCCACTTTGCAAGGAAGAAAACTACGATGGGACACACCTCTTCTCTGAGCACTAGGCTTTGTATTTTTATTCACAATAGGAGGACTAACTGGAGTAGTACTAGCAAACTCTTCTATAGATATAATCTTACATGATACATATTACGTAGTTGC
bindin 14 14 2094 H 1
Poc01_a___ATCAATCTTTGTTTTGATAGTTGTGACTATTTTGCATCATTTACAGATTCTGATTCCTCAAAATCCAAATCAAGAAGTCTTAAAGAGATACTCCAGCTTAAGAACAAGAGCAGTTTGAGAGATGCTGCTCATTCCAGGGTCCGACGTGCTCAAAAAAGAAGACCAAAAAAAAGAAGGGGAAAAAAGGGCAGAAAAGGTAAAAAGAAAGGAAAACTTCAAAAGGTAGAGGCTGAAAAAGCAAAAAAAGAGGTTCCAGTTAAAGCAAAAATTCAACCTGTTCAACAGAAGGCTGCACCAGCTAAAAAGGTGGTTGTTCCAGTTAAAGCAAAAATTCAGCCTGTTCAACGGAAGGCTGCACCAGGAAAAGGTAGAAAGAAAGGAAAACTTCAAGAGGTAGAGGCTGCAAAAGCGAAAAAAGAGGTTCCAGTTAAAGCAAAAATTCAACCTGTTCAACAAAAGGCTGCACCAGCTAAAAAGGTG---------------------------------------------------------------GTTGTTCCAGTTAAAGCAACAATTCAGCCTGTTCAACAGAAGGCTGCACCAGGAAAAGGTAGAAAGAAAGGAAAACTTCAAGAGGTAGAGGCTGCAAAAGCTAAAAAAGAGGTTCCAGTTAAAGCAAAAATTCAGCCTGTTCAACGGAAGGCTGCACCAGGAAAAGGTAGA------------------AAGAAAGGAAAAGGTAGAAAGAAAGGAAGAGGTAGAGAGAAAGGAAAACGTCAAAAGGTAGAGGCTGCAAAAGCTAAAAAAGAGGTTCCAGTTAAAGCAAAAATTCAGCCTGTTCAACAGAAGGCTGCACCAGGAAAAGGTAGAAAGAAAGGAAAAGGTAGAAAGAAAGGAAGAGGTAGAGAGAAAGGAAAACGTCAAAAGGTAGAGGCTGCAAAAGCTAAAAAAGAGGTTCCAGTTAAAGCAAAAATTCAGCCTGTTCAACAGAAGGCTGCACCAGCTAAAAAGGTGGTTGTTCCAGTTAAAGCAACAATTCAGCCTGTTCAACGGAAGGCTACACCAGGAAAAGGTAGAAAGAAAGGAAAACTTCAAGAGGTAGAGGCTGCAAAAGCTAAAAAAGAGGTTCCAGTTAAAGCAAAAATTCAGCCTGTTCAACAGAAGGCTGCACCAGGAAAAGGTAGAAAGAAAGGAAAAGGTAGAAAGAAAGGAAGAGGTAGAGAGAAAGGAAAACGTCAAAAGGTAGAGGCTGCAAAAGCTAAAAAAGAGGTTCCAGTTAAAGCAAAAATTCAGCCTGTTCAACAGAAGGCTGCACCAGGAAAAGGTAGAAAGAAAGGAAAAGGTAGAAAGAAAGGAAGAGGTAGAGAGAAAGGAAAACGTCAAAAGGTAGAGGCTGCAAAAGCTAAAAAAGAGGTTCCAGTTAAAGCAAAAATTCAGCCTGTTCAACAGAAGGCTGCACCAGGAAAAGGTAGAAAGAAAGGAAAAGGTAGAAAGAAAGGAAGAGGTAGAGAGAAAGGAAAACGTCAAAAGGTAGAGGCTGCAAAAGCTAAAAAAGAAGTTCCAGTTAAAGCAACAATTCAGCCTGTTCAACGGAAGGCTGCACCAGGAAAAGGTGGAAAGAAAGGAAGAGGTAGAGAGAAAGGAAAACTTCAAGAGGTAGAGGCTGCAAAAGCTAAAAAAGAGGTTTCAGTTAAAGCAAAAGTTCAGCCTGTTCAACAGAAGGCTGCACCAGCTAAAAAGGTGGTTGTTCCAGTTAAAGCAAAAATTCAGCCAGATCAACAGAAGGCTGCACCAGGAAAAGGTAGAAAGAAAGGAAAACGTGGAAAGAAAGGAAGAGGTAGAGAGAAAGGAAAAGGTAGAAAGAAAGGAAGAGGTAGAGAGAAAGGAAAACTTCAAGAGGTAGAGGCTGCAAAAGCTCAAAAAGAGGTTCCAGTTAAAGCAAAAATTCAGCCTGTTCAACAGAAGGCTGCACCAGTTGAAGCAGTAAAAGAACCTGGTGAAACGGCTACCCTTAATACAGGATGTAAGAAATTTCAGTATAAATTTCAAAACAATTATCTAAATGAAAAAACAGTTGTGTATCAAATT
Poc01_b___ATCAATCTTTGTTTTGATAGTTGTGAGTATTTTGCATCATTTACAGATTCTGATTCCTCAAAATCCAAATCAAGAAGTCTTAAAGAGATACTCCAGCTTAAGAACAAGAGCAGTTTGAGAGATGCTGCTCATTCCAGGGTCCGACGTGCTCAAAAAAGAAGACCAAAAAAAAGAAGGGGAAAAAAGGGCAGAAAAGGTAAAAAGAAAGGAAAACTTCAAAAGGTAGAGGCTGAAAAAGCAAAAAAAGAGGTTCCAGTTAAAGCAAAAATTCAACCTGTTCAACAGAAGGCTGCACCAGCTAAAAAGGTGGTTGTTCCAGTTAAAGCAAAAATTCAGCCTGTTCAACGGAAGGCTGCACCAGGAAAAGGTAGAAAGAAAGGAAAACTTCAAGAGGTAGAGGCTGCAAAAGCGAAAAAAGAGGTTCCAGTTAAAGCAAAAATTCAACCTGTTCAACAGAAGGCTGCACCAGCTAAAAAGGTG---------------------------------------------------------------GTTGTTCCAGTTAAAGCAACAATTCAGCCTGTTCAACAGAAGGCTGCACCAGGAAAAGGTAGAAAGAAAGGAAAACTTCAAGAGGTAGAGGCTGCAAAAGCTAAAAAAGAGGTTCCAGTTAAAGCAAAAATTCAGCCTGTTCAACGGAAGGCTGCACCAGGAAAAGGTAGA------------------AAGAAAGGAAAAGGTAGAAAGAAAGGAAGAGGTAGAGAGAAAGGAAAACGTCAAAAGGTAGAGGCTGCAAAAGCTAAAAAAGAGGTTCCAGTTAAAGCAAAAATTCAGCCTGTTCAACAGAAGGCTGCACCAGGAAAAGGTAGAAAGAAAGGAAAAGGTAGAAAGAAAGGAAGAGGTAGAGAGAAAGGAAAACGTCAAAAGGTAGAGGCTGCAAAAGCTAAAAAAGAGGTTCCAGTTAAAGCAAAAATTCAGCCTGTTCAACAGAAGGCTGCACCAGCTAAAAAGGTGGTTGTTCCAGTTAAAGCAACAATTCAGCCTGTTCAACGGAAGGCTACACCAGGAAAAGGTAGAAAGAAAGGAAAACTTCAAGAGGTAGAGGCTGCAAAAGCTAAAAAAGAGGTTCCAGTTAAAGCAAAAATTCAGCCTGTTCAACAGAAGGCTGCACCAGGAAAAGGTAGAAAGAAAGGAAAAGGTAGAAAGAAAGGAAGAGGTAGAGAGAAAGGAAAACGTCAAAAGGTAGAGGCTGCAAAAGCTAAAAAAGAGGTTCCAGTTAAAGCAAAAATTCAGCCTGTTCAACAGAAGGCTGCACCAGGAAAAGGTAGAAAGAAAGGAAAAGGTAGAAAGAAAGGAAGAGGTAGAGAGAAAGGAAAACGTCAAAAGGTAGAGGCTGCAAAAGCTAAAAAAGAGGTTCCAGTTAAAGCAAAAATTCAGCCTGTTCAACAGAAGGCTGCACCAGGAAAAGGTAGAAAGAAAGGAAAAGGTAGAAAGAAAGGAAGAGGTAGAGAGAAAGGAAAACGTCAAAAGGTAGAGGCTGCAAAAGCTAAAAAAGAAGTTCCAGTTAAAGCAACAATTCAGCCTGTTCAACGGAAGGCTGCACCAGGAAAAGGTGGAAAGAAAGGAAGAGGTAGAGAGAAAGGAAAACTTCAAGAGGTAGAGGCTGCAAAAGCTAAAAAAGAGGTTTCAGTTAAAGCAAAAATTCAGCCTGTTCAACAGAAGGCTGCACCAGCTAAAAAGGTGGTTGTTCCAGTTAAAGCAAAAATTCAGCCAGATCAACAGAAGGCTGCACCAGGAAAAGGTAGAAAGAAAGGAAAGCGTGGAAAGAAAGGAAGAGGTAGAGAGAAAGGAAAAGGTAGAAAGAAAGGAAGAGGTAGAGAGAAAGGAAAACTTCAAGAGGTAGAGGCTGCAAAAGCTCAAAAAGAGGTTCCAGTTAAAGCAAAAATTCAGCCTGTTCAACAGAAGGCTGCACCAGTTGAAGCAGTAAAAGAACCTGGTGAAACGGCTACCCTTAATACAGGATGTAAGAAATTTCAGTATAAATTTCAAAACAATTATCTAAATGAAAAAACAGTTGTGTATCAAATT
Poc02_a___ATCAATCTTTGTTTTGATAGTTGTGACTATTTTGCATCATTTACAGATTCTGATTCCTCAAAATCCAAATCAAGAAGTCTTAAAGAGATACTCCAGCTTAAGAACAAGAGCAGTTTGAGAGATGCTGCTCATTCCAGGGTCCGACGTGCTCAAAAAAGAAGACCAAAAAAAAGAAGGGGAAAAAAGGGCAGAAAAGGTAAAAAGAAAGGAAAACTTCAAAAGGTAGAGGCTGAAAAAGCAAAAAAAGAGGTTCCAGTTAAAGCAAAAATTCAACCTGTTCAACAGAAGGCTGCACCAGCTAAAAAGGTGGTTGTTCCAGTTAAAGCAAAAATTCAGCCTGTTCAACGGAAGGCTGCACCAGGAAAAGGTAGAAAGAAAGGAAAACTTCAAGAGGTAGAGGCTGCAAAAGCGAAAAAAGAGGTTCCAGTTAAAGCAAAAATTCAACCTGTTCAACAAAAGGCTGCACCAGCTAAAAAGGTG---------------------------------------------------------------GTTGTTCCAGTTAAAGCAACAATTCAGCCTGTTCAACAGAAGGCTGCACCAGGAAAAGGTAGAAAGAAAGGAAAACTTCAAGAGGTAGAGGCTGCAAAAGCTAAAAAAGAGGTTCCAGTTAAAGCAAAAATTCAGCCTGTTCAACGGAAGGCTGCACCAGGAAAAGGTAGA------------------AAGAAAGGAAAAGGTAGAAAGAAAGGAAGAGGTAGAGAGAAAGGAAAACGTCAAAAGGTAGAGGCTGCAAAAGCTAAAAAAGAGGTTCCAGTTAAAGCAAAAATTCAGCCTGTTCAACAGAAGGCTGCACCAGGAAAAGGTAGAAAGAAAGGAAAAGGTAGAAAGAAAGGAAGAGGTAGAGAGAAAGGAAAACGTCAAAAGTTAGAGGCTGCAAAAGCTAAAAAAGAGGTTCCAGTTAAAGCAAAAATTCAGCCTGTTCAACAGAAGGCTGCACCAGCTAAAAAGGTGGTTGTTCCAGTTAAAGCAACAATTCAGCCTGTTCAACGGAAGGCTACACCAGGAAAAGGTAGAAAGAAAGGAAAACTTCAAGAGGTAGAGGCTGCAAAAGCTAAAAAAGAGGTTCCAGTTAAAGCAAAAATTCAGCCTGTTCAACAGAAGGCTGCACCAGGAAAAGGTAGAAAGAAAGGAAAAGGTAGAAAGAAAGGAAGAGGTAGAGAGAAAGGAAAACGTCAAAAGGTAGAGGCTGCAAAAGCTAAAAAAGAGGTTCCAGTTAAAGCAAAAATTCAGCCTGTTCAACAGAAGGCTGCACCAGGAAAAGGTAGAAAGAAAGGAAAAGGTAGAAAGAAAGGAAGAGGTAGAGAGAAAGGAAAACGTCAAAAGGTAGAGGCTGCAAAAGCTAAAAAAGAGGTTCCAGTTAAAGCAAAAATTCAGCCTGTTCAACAGAAGGCTGCACCAGGAAAAGGTAGAAAGAAAGGAAAAGGTAGAAAGAAAGGAAGAGGTAGAGAGAAAGGAAAACGTCAAAAGGTAGAGGCTGCAAAAGCTAAAAAAGAAGTTCCAGTTAAAGCAACAATTCAGCCTGTTCAACGGAAGGCTGCACCAGGAAAAGGTGGAAAGAAAGGAAGAGGTAGAGAGAAAGGAAAACTTCAAGAGGTAGAGGCTGCAAAAGCTAAAAAAGAGGTTTCAGTTAAAGCAAAAATTCAGCCTGTTCAACAGAAGGCTGCACCAGCTAAAAAGGTGGTTGTTCCAGTTAAAGCAAAAATTCAGCCAGATCAACAGAAGGCTGCACCAGGAAAAGGTAGAAAGAAAGGAAAACGTGGAAAGAAAGGAAGAGGTAGAGAGAAAGGAAAAGGTAGAAAGAAAGGAAGAGGTAGAGAGAAAGGAAAACTTCAAGAGGTAGAGGCTGCAAAAGCTCAAAAAGAGGTTCCAGTTAAAGCAAAAATTCAGCCTGTTCAACAGAAGGCTGCACCAGTTGAAGCAGTAAAAGAACCTGGTGAAACGGCTACCCTTAATACAGGATGTAAGAAATTTCAGTATAAATTTCAAAACAATTATCTAAATGAAAAAACAGTTGTGTATCAAATT
Poc02_b___ATCAATCTTTGTTTTGATAGTTGTGAGTATTTTGCATCATTTACAGATTCTGATTCCTCAAAATCCAAATCAAGAAGTCTTAAAGAGATACTCCAGCTTAAGAACAAGAGCAGTTTGAGAGATGCTGCTCATTCCAGGGTCCGACGTGCTCAAAAAAGAAGACCAAAAAAAAGAAGGGGAAAAAAGGGCAGAAAAGGTAAAAAGAAAGGAAAACTTCAAAAGGTAGAGGCTGAAAAAGCAAAAAAAGAGGTTCCAGTTAAAGCAAAAATTCAACCTGTTCAACAGAAGGCTGCACCAGCTAAAAAGGTGGTTGTTCCAGTTAAAGCAAAAATTCAGCCTGTTCAACGGAAGGCTGCACCAGGAAAAGGTAGAAAGAAAGGAAAACTTCAAGAGGTAGAGGCTGCAAAAGCGAAAAAAGAGGTTCCAGTTAAAGCAAAAATTCAACCTGTTCAACAGAAGGCTGCACCAGCTAAAAAGGTG---------------------------------------------------------------GTTGTTCCAGTTAAAGCAACAATTCAGCCTGTTCAACAGAAGGCTGCACCAGGAAAAGGTAGAAAGAAAGGAAAACTTCAAGAGGTAGAGGCTGCAAAAGCTAAAAAAGAGGTTCCAGTTAAAGCAAAAATTCAGCCTGTTCAACGGAAGGCTGCACCAGGAAAAGGTAGA------------------AAGAAAGGAAAAGGTAGAAAGAAAGGAAGAGGTAGAGAGAAAGGAAAACGTCAAAAGGTAGAGGCTGCAAAAGCTAAAAAAGAGGTTCCAGTTAAAGCAAAAATTCAGCCTGTTCAACAGAAGGCTGCACCAGGAAAAGGTAGAAAGAAAGGAAAAGGTAGAAAGAAAGGAAGAGGTAGAGAGAAAGGAAAACGTCAAAAGGTAGAGGCTGCAAAAGCTAAAAAAGAGGTTCCAGTTAAAGCAAAAATTCAGCCTGTTCAACAGAAGGCTGCACCAGCTAAAAAGGTGGTTGTTCCAGTTAAAGCAACAATTCAGCCTGTTCAACGGAAGGCTACACCAGGAAAAGGTAGAAAGAAAGGAAAACTTCAAGAGGTAGAGGCTGCAAAAGCTAAAAAAGAGGTTCCAGTTAAAGCAAAAATTCAGCCTGTTCAACAGAAGGCTGCACCAGGAAAAGGTAGAAAGAAAGGAAAAGGTAGAAAGAAAGGAAGAGGTAGAGAGAAAGGAAAACGTCAAAAGGTAGAGGCTGCAAAAGCTAAAAAAGAGGTTCCAGTTAAAGCAAAAATTCAGCCTGTTCAACAGAAGGCTGCACCAGGAAAAGGTAGAAAGAAAGGAAAAGGTAGAAAGAAAGGAAGAGGTAGAGAGAAAGGAAAACGTCAAAAGGTAGAGGCTGCAAAAGCTAAAAAAGAGGTTCCAGTTAAAGCAAAAATTCAGCCTGTTCAACAGAAGGCTGCACCAGGAAAAGGTAGAAAGAAAGGAAAAGGTAGAAAGAAAGGAAGAGGTAGAGAGAAAGGAAAACGTCAAAAGGTAGAGGCTGCAAAAGCTAAAAAAGAAGTTCCAGTTAAAGCAACAATTCAGCCTGTTCAACGGAAGGCTGCACCAGGAAAAGGTGGAAAGAAAGGAAGAGGTAGAGAGAAAGGAAAACTTCAAGAGGTAGAGGCTGCAAAAGCTAAAAAAGAGGTTTCAGTTAAAGCAAAAATTCAGCCTGTTCAACAGAAGGCTGCACCAGCTAAAAAGGTGGTTGTTCCAGTTAAAGCAAAAATTCAGCCAGATCAACAGAAGGCTGCACCAGGAAAAGGTAGAAAGAAAGGAAAGCGTGGAAAGAAAGGAAGAGGTAGAGAGAAAGGAAAAGGTAGAAAGAAAGGAAGAGGTAGAGAGAAAGGAAAACTTCAAGAGGTAGAGGCTGCAAAAGCTCAAAAAGAGGTTCCAGTTAAAGCAAAAATTCAGCCTGTTCAACAGAAGGCTGCACCAGTTGAAGCAGTAAAAGAACCTGGTGAAACGGCTACCCTTAATACAGGATGTAAGAAATTTCAGTATAAATTTCAAAACAATTATCTAAATGAAAAAACAGTTGTGTATCAAATT
Poc03_a___ATCAATCTTTGTTTTGATAGTTGTGACTATTTTGCATCATTTACAGATTCTGATTCCTCAAAATCCAAATCAAGAAGTCTTAAAGAGATACTCCAGCTTAAGAACAAGAGCAATTTGAGAGATGCTGCTCATTCCAGGGTCCGACGTGCTCAAAAAAGAAGACCAAAAAAAAGAAGGGGAAAAAAGGGCAGAAAAGGTAAAAAGAAAGGAAAACTTCAAAAGGTAGAGGCTGAAAAAGCAAAAAAAGAGGTTCCAGTTAAAGCAAAAATTCAACCTGTTCAACAGAAGGCTGCACCAGCTAAAAAGGTGGTTGTTCCAGTTAAAGCAAAAATTCAGCCTGTTCAACGGAAGGCTGCACCAGGAAAAGGTAGAAAGAAAGGAAAACTTCAAGAGGTAGAGGCTGCAAAAGCGAAAAAAGAGGTTCCAGTTAAAGCAAAAATTCAACCTGTTCAACAGAAGGCTGCACCAGCTAAAAAGGTG---------------------------------------------------------------GTTGTTCCAGTTAAAGCAACAATTCAGCCTGTTCAACAGAAGGCTGCACCAGGAAAAGGTAGAAAGAAAGGAAAACTTCAAGAGGTAGAGGCTGCAAAAGCTAAAAAAGAGGTTCCAGTTAAAGCAAAAATTCAGCCTGTTCAACGGAAGGCTGCACCAGGAAAAGGTAGA------------------AAGAAAGGAAAAGGTAGAAAGAAAGGAAGAGGTAGAGAGAAAGGAAAACGTCAAAAGGTAGAGGCTGCAAAAGCTAAAAAAGAGGTTCCAGTTAAAGCAAAAATTCAGCCTGTTCAACAGAAGGCTGCACCAGGAAAAGGTAGAAAGAAAGGAAAAGGTAGAAAGAAAGGAAGAGGTAGAGAGAAAGGAAAACGTCAAAAGGTAGAGGCTGCAAAAGCTAAAAAAGAGGTTCCAGTTAAAGCAAAAATTCAGCCTGTTCAACAGAAGGCTGCACCAGCTAAAAAGGTGGTTGTTCCAGTTAAAGCAACAATTCAGCCTGTTCAACGGAAGGCTACACCAGGAAAAGGTAGAAAGAAAGGAAAACTTCAAGAGGTAGAGGCTGCAAAAGCTAAAAAAGAGGTTCCAGTTAAAGCAAAAATTCAGCCTGTTCAACAGAAGGCTGCACCAGGAAAAGGTAGAAAGAAAGGAAAAGGTAGAAAGAAAGGAAGAGGTAGAGAGAAAGGAAAACGTCAAAAGGTAGAGGCTGCAAAAGCTAAAAAAGAGGTTCCAGTTAAAGCAAAAATTCAGCCTGTTCAACAGAAGGCTGCACCAGGAAAAGGTAGAAAGAAAGGAAAAGGTAGAAAGAAAGGAAGAGGTAGAGAGAAAGGAAAACGTCAAAAGGTAGAGGCTGCAAAAGCTAAAAAAGAGGTTCCAGTTAAAGCAAAAATTCAGCCTGTTCAACAGAAGGCTGCACCAGGAAAAGGTAGAAAGAAAGGAAAAGGTAGAAAGAAAGGAAGAGGTAGAGAGAAAGGAAAACGTCAAAAGGTAGAGGCTGCAAAAGCTAAAAAAGAAGTTCCAGTTAAAGCAACAATTCAGCCTGTTCAACGGAAGGCTGCACCAGGAAAAGGTGGAAAGAAAGGAAGAGGTAGAGAGAAAGGAAAACTTCAAGAGGTAGAGGCTGCAAAAGCTAAAAAAGAGGTTTCAGTTAAAGCAAAAATTCAGCCTGTTCAACAGAAGGCTGCACCAGCTAAAAAGGTGGTTGTTCCAGTTAAAGCAAAAATTCAGCCAGATCAACAGAAGGCTGCACCAGGAAAAGGTAGAAAGAAAGGAAAGCGTGGAAAGAAAGGAAGAGGTAGAGAGAAAGGAAAAGGTAGAAAGAAAGGAAGAGGTAGAGAGAAAGGAAAACTTCAAGAGGTAGAGGCTGCAAAAGCTCAAAAAGAGGTTCCAGTTAAAGCAAAAATTCAGCCTGTTCAACAGAAGGCTGCACCAGTTGAAGCAGTAAAAGAACCTGGTGAAACGGCTACCCTTAATACAGGATGTAAGAAATTTCAGTATAAATTTCAAAACAATTATCTAAATGAAAAAACAGTTGTGTATCAAATT
Poc03_b___ATCAATCTTTGTTTTGATAGTTGTGAGTATTTTGCATCATTTACAGATTCTGATTCCTCAAAATCCAAATCAAGAAGTCTTAAAGAGATACTCCAGCTTAAGAACAAGAGCAGTTTGAGAGATGCTGCTCATTCCAGGGTCCGACGTGCTCAAAAAAGAAGACCAAAAAAAAGAAGGGGAAAAAAGGGCAGAAAAGGTAAAAAGAAAGGAAAACTTCAAAAGGTAGAGGCTGAAAAAGCAAAAAAAGAGGTTCCAGTTAAAGCAAAAATTCAACCTGTTCAACAGAAGGCTGCACCAGCTAAAAAGGTGGTTGTTCCAGTTAAAGCAAAAATTCAGCCTGTTCAACGGAAGGCTGCACCAGGAAAAGGTAGAAAGAAAGGAAAACTTCAAGAGGTAGAGGCTGCAAAAGCGAAAAAAGAGGTTCCAGTTAAAGCAAAAATTCAACCTGTTCAACAGAAGGCTGCACCAGCTAAAAAGGTG---------------------------------------------------------------GTTGTTCCAGTTAAAGCAACAATTCAGCCTGTTCAACAGAAGGCTGCACCAGGAAAAGGTAGAAAGAAAGGAAAACTTCAAGAGGTAGAGGCTGCAAAAGCTAAAAAAGAGGTTCCAGTTAAAGCAAAAATTCAGCCTGTTCAACGGAAGGCTGCACCAGGAAAAGGTAGA------------------AAGAAAGGAAAAGGTAGAAAGAAAGGAAGAGGTAGAGAGAAAGGAAAACGTCAAAAGGTAGAGGCTGCAAAAGCTAAAAAAGAGGTTCCAGTTAAAGCAAAAATTCAGCCTGTTCAACAGAAGGCTGCACCAGGAAAAGGTAGAAAGAAAGGAAAAGGTAGAAAGAAAGGAAGAGGTAGAGAGAAAGGAAAACGTCAAAAGGTAGAGGCTGCAAAAGCTAAAAAAGAGGTTCCAGTTAAAGCAAAAATTCAGCCTGTTCAACAGAAGGCTGCACCAGCTAAAAAGGTGGTTGTTCCAGTTAAAGCAACAATTCAGCCTGTTCAACGGAAGGCTACACCAGGAAAAGGTAGAAAGAAAGGAAAACTTCAAGAGGTAGAGGCTGCAAAAGCTAAAAAAGAGGTTCCAGTTAAAGCAAAAATTCAGCCTGTTCAACAGAAGGCTGCACCAGGAAAAGGTAGAAAGAAAGGAAAAGGTAGAAAGAAAGGAAGAGGTAGAGAGAAAGGAAAACGTCAAAAGGTAGAGGCTGCAAAAGCTAAAAAAGAGGTTCCAGTTAAAGCAAAAATTCAGCCTGTTCAACAGAAGGCTGCACCAGGAAAAGGTAGAAAGAAAGGAAAAGGTAGAAAGAAAGGAAGAGGTAGAGAGAAAGGAAAACGTCAAAAGGTAGAGGCTGCAAAAGCTAAAAAAGAGGTTCCAGTTAAAGCAAAAATTCAGCCTGTTCAACAGAAGGCTGCACCAGGAAAAGGTAGAAAGAAAGGAAAAGGTAGAAAGAAAGGAAGAGGTAGAGAGAAAGGAAAACGTCAAAAGGTAGAGGCTGCAAAAGCTAAAAAAGAAGTTCCAGTTAAAGCAACAATTCAGCCTGTTCAACGGAAGGCTGCACCAGGAAAAGGTGGAAAGAAAGGAAGAGGTAGAGAGAAAGGAAAACTTCAAGAGGTAGAGGCTGCAAAAGCTAAAAAAGAGGTTTCAGTTAAAGCAAAAATTCAGCCTGTTCAACAGAAGGCTGCACCAGCTAAAAAGGTGGTTGTTCCAGTTAAAGCAAAAATTCAGCCAGATCAACAGAAGGCTGCACCAGGAAAAGGTAGAAAGAAAGGAAAGCGTGGAAAGAAAGGAAGAGGTAGAGAGAAAGGAAAAGGTAGAAAGAAAGGAAGAGGTAGAGAGAAAGGAAAACTTCAAGAGGTAGAGGCTGCAAAAGCTCAAAAAGAGGTTCCAGTTAAAGCAAAAATTCAGCCTGTTCAACAGAAGGCTGCACCAGTTGAAGCAGTAAAAGAACCTGGTGAAACGGCTACCCTTAATACAGGATGTAAGAAATTTCAGTATAAATTTCAAAACAATTATCTAAATGAAAAAACAGTTGTGTATCAAATT
Poc04_a___ATCAATCTTTGTTTTGATAGTTGTGACTATTTTGCATCATTTACAGATTCTGATTCCTCAAAATCCAAATCAAGAAGTCTTAAAGAGATACTCCAGCTTAAGAACAAGAGCAGTTTGAGAGATGCTGCTCATTCCAGGGTCCGACGTGCTCAAAAAAGAAGACCAAAAAAAAGAAGGGGAAAAAAGGGCAGAAAAGGTAAAAAGAAAGGAAAACTTCAAAAGGTAGAGGCTGAAAAAGCAAAAAAAGAGGTTCCAGTTAAAGCAAAAATTCAACCTGTTCAACAGAAGGCTGCACCAGCTAAAAAGGTGGTTGTTCCAGTTAAAGCAAAAATTCAGCCTGTTCAACGGAAGGCTGCACCAGGAAAAGGTAGAAAGAAAGGAAAACTTCAAGAGGTAGAGGCTGCAAAAGCGAAAAAAGAGGTTCCAGTTAAAGCAAAAATTCAACCTGTTCAACAAAAGGCTGCACCAGCTAAAAAGGTG---------------------------------------------------------------GTTGTTCCAGTTAAAGCAACAATTCAGCCTGTTCAACAGAAGGCTGCACCAGGAAAAGGTAGAAAGAAAGGAAAAATTCAAGAGGTAGAGGCTGCAAAAGCTAAAAAAGAGGTTCCAGTTAAAGCAAAAATTCAGCCTGTTCAACGGAAGGCTGCACCAGGAAAAGGTAGA------------------AAGAAAGGAAAAGGTAGAAAGAAAGGAAGAGGTAGAGAGAAAGGAAAACGTCAAAAGGTAGAGGCTGCAAAAGCTAAAAAAGAGGTTCCAGTTAAAGCAAAAATTCAGCCTGTTCAACAGAAGGCTGCACCAGGAAAAGGTAGAAAGAAAGGAAAAGGTAGAAAGAAAGGAAGAGGTAGAGAGAAAGGAAAACGTCAAAAGGTAGAGGCTGCAAAAGCTAAAAAAGAGGTTCCAGTTAAAGCAAAAATTCAGCCTGTTCAACAGAAGGCTGCACCAGCTAAAAAGGTGGTTGTTCCAGTTAAAGCAACAATTCAGCCTGTTCAACGGAAGGCTACACCAGGAAAAGGTAGAAAGAAAGGAAAACTTCAAGAGGTAGAGGCTGCAAAAGCTAAAAAAGAGGTTCCAGTTAAAGCAAAAATTCAGCCTGTTCAACAGAAGGCTGCACCAGGAAAAGGTAGAAAGAAAGGAAAAGGTAGAAAGAAAGGAAGAGGTAGAGAGAAAGGAAAACGTCAAAAGGTAGAGGCTGCAAAAGCTAAAAAAGAGGTTCCAGTTAAAGCAAAAATTCAGCCTGTTCAACAGAAGGCTGCACCAGGAAAAGGTAGAAAGAAAGGAAAAGGTAGAAAGAAAGGAAGAGGTAGAGAGAAAGGAAAACGTCAAAAGGTAGAGGCTGCAAAAGCTAAAAAAGAGGTTCCAGTTAAAGCAAAAATTCAGCCTGTTCAACAGAAGGCTGCACCAGGAAAAGGTAGAAAGAAAGGAAAAGGTAGAAAGAAAGGAAGAGGTAGAGAGAAAGGAAAACGTCAAAAGGTAGAGGCTGCAAAAGCTAAAAAAGAAGTTCCAGTTAAAGCAACAATTCAGCCTGTTCAACGGAAGGCTGCACCAGGAAAAGGTGGAAAGAAAGGAAGAGGTAGAGAGAAAGGAAAACTTCAAGAGGTAGAGGCTGCAAAAGCTAAAAAAGAGGTTTCAGTTAAAGCAAAAATTCAGCCTGTTCAACAGAAGGCTGCACCAGCTAAAAAGGTGGTTGTTCCAGTTAAAGCAAAAATTCAGCCAGATCAACAGAAGGCTGCACCAGGAAAAGGTAGAAAGAAAGGAAAACGTGGAAAGAAAGGAAGAGGTAGAGAGAAAGGAAAAGGTAGAAAGAAAGGAAGAGGTAGAGAGAAAGGAAAACTTCAAGAGGTAGAGGCTGCAAAAGCTCAAAAAGAGGTTCCAGTTAAAGCAAAAATTCAGCCTGTTCAACAGAAGGCTGCACCAGTTGAAGCAGTAAAAGAACCTGGTGAAACGGCTACCCTTAATACAGGATGTAAGAAATTTCAGTATAAATTTCAAAACAATTATCTAAATGAAAAAACAGTTGTGTATCAAATT
Poc04_b___ATCAATCTTTGTTTTGATAGTTGTGACTATTTTGCATCATTTACAGATTCTGATTCCTCAAAATCCAAATCAAGAGGTCTTAAAGAGATACTCCAGCTTAAGAACAAGAGCAATTTGAGAGATGCTGCTCATTCCAGGGTCCGACGTGCTCAAAAAAGAAGACCAAAAAAAAGAAGGGGAAAAAAGGGCAGAAAAGGTAAAAAGAAAGGAAAACTTCAAAAGGTAGAGGCTGAAAAAGCAAAAAAAGAGGTTCCAGTTAAAGCAAAAATTCAACCTGTTCAACAGAAGGCTGCACCAGCTAAAAAGGTGGTTGTTCCAGTTAAAGCAAAAATTCAGCCTGTTCAACGGAAGGCTGCACCAGGAAAAGGTAGAAAGAAAGGAAAACTTCAAGAGGTAGAGGCTGCAAAAGCGAAAAAAGAGGTTCCAGTTAAAGCAAAAATTCAACCTGTTCAACAGAAGGCTGCACCAGCTAAAAAGGTG---------------------------------------------------------------GTTGTTCCAGTTAAAGCAACAATTCAGCCTGTTCAACAGAAGGCTGCACCAGGAAAAGGTAGAAAGAAAGGAAAACTTCAAGAGGTAGAGGCTGCAAAAGCTAAAAAAGAGGTTCCAGTTAAAGCAAAAATTCAGCCTGTTCAACGGAAGGCTGCACCAGGAAAAGGTAGA------------------AAGAAAGGAAAAGGTAGAAAGAAAGGAAGAGGTAGAGAGAAAGGAAAACGTCAAAAGGTAGAGGCTGCAAAAGCTAAAAAAGAGGTTCCAGTTAAAGCAAAAATTCAGCCTGTTCAACAGAAGGCTGCACCAGGAAAAGGTAGAAAGAAAGGAAAAGGTAGAAAGAAAGGAAGAGGTAGAGAGAAAGGAAAACGTCAAAAGGTAGAGGCTGCAAAAGCTAAAAAAGAGGTTCCAGTTAAAGCAAAAATTCAGCCTGTTCAACAGAAGGCTGCACCAGCTAAAAAGGTGGTTGTTCCAGTTAAAGCAACATTTCAGCCTGTTCAACAGAAGGCTGCACCAGGAAAAGGTAGAAAGAAAGGAAAACTTCAAGAGGTAGAGGCTGCAAAAGCTAAAAAAGAGGTTCCAGTTAAAGCAAAAATTCAGCCTGTTCAACAGAAGGCTGCACCAGGAAAAGGTAGAAAGAAAGGAAAAGGTAGAAAGAAAGGAAGAGGTAGAGAGAAAGGAAAACGTCAAAAGGTAGGGGCTGCAAAAGCTAAAAAAGAGGTTCCAGTTAAAGCAAAAATTCAGCCTGTTCAACAGAAGGCTGCACCAGGAAAAGGTAGAAAGAAAGGAAAAGGTAGAAAGAAAGGAAGAGGTAGAGAGAAAGGAAAACGTCAAAAGGTAGAGGCTGCAAAAGCTAAAAAAGAGGTTCCAGTTAAAGCAAAAATTCAGCCTGTTCAACAGAAGGCTGCACCAGGAAAAGGTAGAAAGAAAGGAAAAGGTAGAAAGAAAGGAAGAGGTAGAGAGAAAGGAAAACGTCAAAAGGTAGAGGCTGCAAAAGCTAAAAAAGAAGTTCCAGTTAAAGCAACAATTCAGCCTGTTCAACGGAAGGCTGCACCAGGAAAAGGTGGAAAGAAAGGAAGAGGTAGAGAGAAAGGAAAACTTCAAGAGGTAGAGGCTGCAAAAGCTAAAAAAGAGGTTTCAGTTAAAGCAAAAATTCAGCCTGTTCAACAGAAGGCTGCACCAGCTAAAAAGGTGGTTGTTCCAGTTAAAGCAAAAATTCAGCCAGATCAACAGAAGGCTGCACCAGGAAAAGGTAGAAAGAAAGGAAAGCGTGGAAAGAAAGGAAGAGGTAGAGAGAAAGGAAAAGGTAGAAAGAAAGGAAGAGGTAGAGAGAAAGGAAAACTTCAAGAGGTAGAGGCTGCAAAAGCTCAAAAAGAGGTTCCAGTTAAAGCAAAAATTCAGCCTGTTCAACAGAAGGCTGCACCAGTTGAAGCAGTAAAAGAACCTGGTGAAACGGCTACCCTTAATACAGGATGTAAGAAATTTCAGTATAAATTTCAAAACAATTATCTAAATGAAAAAACAGTTGTGTATCAAATT
Poc05_a___ATCAATCTTTGTTTTGATAGTTGTGACTATTTTGCATCATTTACAGATTCTGATTCCTCAAAATCCAAATCAAGAAGTCTTAAAGAGATACTCCAGCTTAAGAACAAGAGCAGTTTGAGAGATGCTGCTCATTCCAGGGTCCGACGTGCTCAAAAAAGAAGACCAAAAAAAAGAAGGGGAAAAAAGGGCAGAAAAGGTAAAAAGAAAGGAAAACTTCAAAAGGTAGAGGCTGAAAAAGCAAAAAAAGAGGTTCCAGTTAAAGCAAAAATTCAACCTGTTCAACAGAAGGCTGCACCAGCTAAAAAGGTGGTTGTTCCAGTTAAAGCAAAAATTCAGCCTGTTCAACGGAAGGCTGCACCAGGAAAAGGTAGAAAGAAAGGAAAACTTCAAGAGGTAGAGGCTGCAAAAGCGAAAAAAGAGGTTCCAGTTAAAGCAAAAATTCAACCTGTTCAACAAAAGGCTGCACCAGCTAAAAAGGTG---------------------------------------------------------------GTTGTTCCAGTTAAAGCAACAATTCAGCCTGTTCAACAGAAGGCTGCACCAGGAAAAGGTAGAAAGAAAGGAAAACTTCAAGAGGTAGAGGCTGCAAAAGCTAAAAAAGAGGTTCCAGTTAAAGCAAAAATTCAGCCTGTTCAACGGAAGGCTGCACCAGGAAAAGGTAGA------------------AAGAAAGGAAAAGGTAGAAAGAAAGGAAGAGGTAGAGAGAAAGGAAAACGTCAAAAGGTAGAGGCTGCAAAAGCTAAAAAAGAGGTTCCAGTTAAAGCAAAAATTCAGCCTGTTCAACAGAAGGCTGCACCAGGAAAAGGTAGAAAGAAAGGAAAAGGTAGAAAGAAAGGAAGAGGTAGAGAGAAAGGAAAACGTCAAAAGGTAGAGGCTGCAAAAGCTAAAAAAGAGGTTCCAGTTAAAGCAAAAATTCAGCCTGTTCAACAGAAGGCTGCACCAGCTAAAAAGGTGGTTGTTCCAGTTAAAGCAACAATTCAGCCTGTTCAACGGAAGGCTACACCAGGAAAAGGTAGAAAGAAAGGAAAACTTCAAGAGGTAGAGGCTGCAAAAGCTAAAAAAGAGGTTCCAGTTAAAGCAAAAATTCAGCCTGTTCAACAGAAGGCTGCACCAGGAAAAGGTAGAAAGAAAGGAAAAGGTAGAAAGAAAGGAAGAGGTAGAGAGAAAGGAAAACGTCAAAAGGTAGAGGCTGCAAAAGCTAAAAAAGAGGTTCCAGTTAAAGCAAAAATTCAGCCTGTTCAACAGAAGGCTGCACCAGGAAAAGGTAGAAAGAAAGGAAAAGGTAGAAAGAAAGGAAGAGGTAGAGAGAAAGGAAAACGTCAAAAGGTAGAGGCTGCAAAAGCTAAAAAAGAGGTTCCAGTTAAAGCAAAAATTCAGCCTGTTCAACAGAAGGCTGCACCAGGAAAAGGTAGAAAGAAAGGAAAAGGTAGAAAGAAAGGAAGAGGTAGAGAGAAAGGAAAACGTCAAAAGGTAGAGGCTGCAAAAGCTAAAAAAGAAGTTCCAGTTAAAGCAACAATTCAGCCTGTTCAACGGAAGGCTGCACCAGGAAAAGGTGGAAAGAAAGGAAGAGGTAGAGAGAAAGGAAAACTTCAAGAGGTAGAGGCTGCAAAAGCTAAAAAAGAGGTTTCAGTTAAAGCAAAAGTTCAGCCTGTTCAACAGAAGGCTGCACCAGCTAAAAAGGTGGTTGTTCCAGTTAAAGCAAAAATTCAGCCAGATCAACAGAAGGCTGCACCAGGAAAAGGTAGAAAGAAAGGAAAACGTGGAAAGAAAGGAAGAGGTAGAGAGAAAGGAAAAGGTAGAAAGAAAGGAAGAGGTAGAGAGAAAGGAAAACTTCAAGAGGTAGAGGCTGCAAAAGCTCAAAAAGAGGTTCCAGTTAAAGCAAAAATTCAGCCTGTTCAACAGAAGGCTGCACCAGTTGAAGCAGTAAAAGAACCTGGTGAAACGGCTACCCTTAATACAGGATGTAAGAAATTTCAGTATAAATTTCAAAACAATTATCTAAATGAAAAAACAGTTGTGTATCAAATT
Poc05_b___ATCAATCTTTGTTTTGATAGTTGTGACTATTTTGCATCATTTACAGATTCTGATTCCTCAAAATCCAAATCAAGAAGTCTTAAAGAGATACTCCAGCTTAAGAACAAGAGCAATTTGAGAGATGCTGCTCATTCCAGGGTCCGACGTGCTCAAAAAAGAAGACCAAAAAAAAGAAGGGGAAAAAAGGGCAGAAAAGGTAAAAAGAAAGGAAAACTTCAAAAGGTAGAGGCTGAAAAAGCAAAAAAAGAGGTTCCAGTTAAAGCAAAAATTCAACCTGTTCAACAGAAGGCTGCACCAGCTAAAAAGGTGGTTGTTCCAGTTAAAGCAAAAATTCAGCCTGTTCAACGGAAGGCTGCACCAGGAAAAGGTAGAAAGAAAGGAAAACTTCAAGAGGTAGAGGCTGCAAAAGCGAAAAAAGAGGTTCCAGTTAAAGCAAAAATTCAACCTGTTCAACAGAAGGCTGCACCAGCTAAAAAGGTG---------------------------------------------------------------GTTGTTCCAGTTAAAGCAACAATTCAGCCTGTTCAACAGAAGGCTGCACCAGGAAAAGGTAGAAAGAAAGGAAAACTTCAAGAGGTAGAGGCTGCAAAAGCTAAAAAAGAGGTTCCAGTTAAAGCAAAAATTCAGCCTGTTCAACGGAAGGCTGCACCAGGAAAAGGTAGA------------------AAGAAAGGAAAAGGTAGAAAGAAAGGAAGAGGTAGAGAGAAAGGAAAACGTCAAAAGGTAGAGGCTGCAAAAGCTAAAAAAGAGGTTCCAGTTAAAGCAAAAATTCAGCCTGTTCAACAGAAGGCTGCACCAGGAAAAGGTAGAAAGAAAGGAAAAGGTAGAAAGAAAGGAAGAGGTAGAGAGAAAGGAAAACGTCAAAAGGTAGAGGCTGCAAAAGCTAAAAAAGAGGTTCCAGTTAAAGCAAAAATTCAGCCTGTTCAACAGAAGGCTGCACCAGCTAAAAAGGTGGTTGTTCCAGTTAAAGCAACAATTCAGCCTGTTCAACGGAAGGCTACACCAGGAAAAGGTAGAAAGAAAGGAAAACTTCAAGAGGTAGAGGCTGCAAAAGCTAAAAAAGAGGTTCCAGTTAAAGCAAAAATTCAGCCTGTTCAACAGAAGGCTGCACCAGGAAAAGGTAGAAAGAAAGGAAAAGGTAGAAAGAAAGGAAGAGGTAGAGAGAAAGGAAAACGTCAAAAGGTAGAGGCTGCAAAAGCTAAAAAAGAGGTTCCAGTTAAAGCAAAAATTCAGCCTGTTCAACAGAAGGCTGCACCAGGAAAAGGTAGAAAGAAAGGAAAAGGTAGAAAGAAAGGAAGAGGTAGAGAGAAAGGAAAACGTCAAAAGGTAGAGGCTGCAAAAGCTAAAAAAGAGGTTCCAGTTAAAGCAAAAATTCAGCCTGTTCAACAGAAGGCTGCACCAGGAAAAGGTAGAAAGAAAGGAAAAGGTAGAAAGAAAGGAAGAGGTAGAGAGAAAGGAAAACGTCAAAAGGTAGAGGCTGCAAAAGCTAAAAAAGAAGTTCCAGTTAAAGCAACAATTCAGCCTGTTCAACGGAAGGCTGCACCAGGAAAAGGTGGAAAGAAAGGAAGAGGTAGAGAGAAAGGAAAACTTCAAGAGGTAGAGGCTGCAAAAGCTAAAAAAGAGGTTTCAGTTAAAGCAAAAATTCAGCCTGTTCAACAGAAGGCTGCACCAGCTAAAAAGGTGGTTGTTCCAGTTAAAGCAAAAATTCAGCCAGATCAACAGAAGGCTGCACCAGGAAAAGGTAGAAAGAAAGGAAAGCGTGGAAAGAAAGGAAGAGGTAGAGAGAAAGGAAAAGGTAGAAAGAAAGGAAGAGGTAGAGAGAAAGGAAAACTTCAAGAGGTAGAGGCTGCAAAAGCTCAAAAAGAGGTTCCAGTTAAAGCAAAAATTCAGCCTGTTCAACAGAAGGCTGCACCAGTTGAAGCAGTAAAAGAACCTGGTGAAACGGCTACCCTTAATACAGGATGTAAGAAATTTCAGTATAAATTTCAAAACAATTATCTAAATGAAAAAACAGTTGTGTATCAAATT
Poc06_a___ATCAATCTTTGTTTTGATAGTTGTGACTATTTTGCATCATTTACAGATTCTGATTCCTCAAAATCCAAATCAAGAAGTCTTAAAGAGATACTCCAGCTTAAGAACAAGAGCAGTTTGAGAGATGCTGCTCATTCCAGGGTCCGACGTGCTCAAAAAAGAAGACCAAAAAAAAGAAGGGGAAAAAAGGGCAGAAAAGGTAAAAAGAAAGGAAAACTTCAAAAGGTAGAGGCTGAAAAAGCAAAAAAAGAGGTTCCAGTTAAAGCAAAAATTCAACCTGTTCAACAGAAGGCTGCACCAGCTAAAAAGGTGGTTGTTCCAGTTAAAGCAAAAATTCAGCCTGTTCAACGGAAGGCTGCACCAGGAAAAGGTAGAAAGAAAGGAAAACTTCAAGAGGTAGAGGCTGCAAAAGCGAAAAAAGAGGTTCCAGTTAAAGCAAAAATTCAACCTGTTCAACAAAAGGCTGCACCAGCTAAAAAGGTG---------------------------------------------------------------GTTGTTCCAGTTAAAGCAACAATTCAGCCTGTTCAACAGAAGGCTGCACTAGGAAAAGGTAGAAAGAAAGGAAAACTTCAAGAGGTAGAGGCTGCAAAAGCTAAAAAAGAGGTTCCAGTTAAAGCAAAAATTCAGCCTGTTCAACGGAAGGCTGCACCAGGAAAAGGTAGA------------------AAGAAAGGAAAAGGTAGAAAGAAAGGAAGAGGTAGAGAGAAAGGAAAACGTCAAAAGGTAGAGGCTGCAAAAGCTAAAAAAGAGGTTCCAGTTAAAGCAAAAATTCAGCCTGTTCAACAGAAGGCTGCACCAGGAAAAGGTAGAAAGAAAGGAAAAGGTAGAAAGAAAGGAAGAGGTAGAGAGAAAGGAAAACGTCAAAAGGTAGAGGCTGCAAAAGCTAAAAAAGAGGTTCCAGTTAAAGCAAAAATTCAGCCTGTTCAACAGAAGGCTGCACCAGCTAAAAAGGTGGTTGTTCCAGTTAAAGCAACAATTCAGCCTGTTCAACGGAAGGCTACACCAGGAAAAGGTAGAAAGAAAGGAAAACTTCAAGAGGTAGAGGCTGCAAAAGCTAAAAAAGAGGTTCCAGTTAAAGCAAAAATTCAGCCTGTTCAACAGAAGGCTGCACCAGGAAAAGGTAGAAAGAAAGGAAAAGGTAGAAAGAAAGGAAGAGGTAGAGAGAAAGGAAAACGTCAAAAGGTAGAGGCTGCAAAAGCTAAAAAAGAGGTTCCAGTTAAAGCAAAAATTCAGCCTGTTCAACAAAAGGCTGCACCAGGAAAAGGTAGAAAGAAAGGAAAAGGTAGAAAGAAAGGAAGAGGTAGAGAGAAAGGAAAACGTCAAAAGGTAGAGGCTGCAAAAGCTAAAAAAGAGGTTCCAGTTAAAGCAAAAATTCAGCCTGTTCAACAAAAGGCTGCACCAGGAAAAGGTAGAAAGAAAGGAAAAGGTAGAAAGAAAGGAAGAGGTAGAGAGAAAGGAAAACGTCAAAAGGTAGAGGCTGCAAAAGCTAAAAAAGAAGTTCCAGTTAAAGCAACAATTCAGCCTGTTCAACGGAAGGCTGCACCAGGAAAAGGTGGAAAGAAAGGAAGAGGTAGAGAGAAAGGAAAACTTCAAGAGGTAGAGGCTGCAAAAGCTAAAAAAGAGGTTTCAGTTAAAGCAAAAATTCAGCCTGTTCAACAGAAGGCTGCACCAGCTAAAAAGGTGGTTGTTCCAGTTAAAGCAAAAATTCAGCCAGATCAACAGAAGGCTGCACCAGGAAAAGGTAGAAAGAAAGGAAAACGTGGAAAGAAAGGAAGAGGTAGAGAGAAAGGAAAAGGTAGAAAGAAAGGAAGAGGTAGAGAGAAAGGAAAACTTCAAGAGGTAGAGGCTGCAAAAGCTCAAAAAGAGGTTCCAGTTAAAGCAAAAATTCAGCCTGTTCAACAGAAGGCTGCACCAGTTGAAGCAGTAAAAGAACCTGGTGAAACGGCTACCCTTAATACAGGATGTAAGAAATTTCAGTATAAATTTCAAAACAATTATCTAAATGAAAAAACAGTTGTGTATCAAATT
Poc06_b___ATCAATCTTTGTTTTGATAGTTGTGACTATTTTGCATCATTTACAGATTCTGATTCCTCAAAATCCAAATCAAGAAGTCTTAAAGAGATACTCCAGCTTAAGAACAAGAGCAGTTTGAGAGATGCTGCTCATTCCAGGGTCCGACGTGCTCAAAAAAGAAGACCAAAAAAAAGAAGGGGAAAAAAGGGCAGAAAAGGTAAAAAGAAAGGAAAACTTCAAAAGGTAGAGGCTGAAAAAGCAAAAAAAGAGGTTCCAGTTAAAGCAAAAATTCAACCTGTTCAACAGAAGGCTGCACCAGCTAAAAAGGTGGTTGTTCCAGTTAAAGCAAAAATTCAGCCTGTTCAACGGAAGGCTGCACCAGGAAAAGGTAGAAAGAAAGGAAAACTTCAAGAGGTAGAGGCTGCAAAAGCGAAAAAAGAGGTTCCAGTTAAAGCAAAAATTCAACCTGTTCAACAAAAGGCTGCACCAGCTAAAAAGGTG---------------------------------------------------------------GTTGTTCCAGTTAAAGCAACAATTCAGCCTGTTCAACAGAAGGCTGCACCAGGAAAAGGTAGAAAGAAAGGAAAACTTCAAGAGGTAGAGGCTGCAAAAGCTAAAAAAGAGGTTCCAGTTAAAGCAAAAATTCAGCCTGTTCAACGGAAGGCTGCACCAGGAAAAGGTAGA------------------AAGAAAGGAAAAGGTAGAAAGAAAGGAAGAGGTAGAGAGAAAGGAAAACGTCAAAAGGTAGAGGCTGCAAAAGCTAAAAAAGAGGTTCCAGTTAAAGCAAAAATTCAGCCTGTTCAACAGAAGGCTGCACCAGGAAAAGGTAGAAAGAAAGGAAAAGGTAGAAAGAAAGGAAGAGGTAGAGAGAAAGGAAAACGTCAAAAGGTAGAGGCTGCAAAAGCTAAAAAAGAGGTTCCAGTTAAAGCAAAAATTCAGCCTGTTCAACAGAAGGCTGCACCAGCTAAAAAGGTGGTTGTTCCAGTTAAAGCAACAATTCAGCCTGTTCAACGGAAGGCTACACCAGGAAAAGGTAGAAAGAAAGGAAAACTTCAAGAGGTAGAGGCTGCAAAAGCTAAAAAAGAGGTTCCAGTTAAAGCAAAAATTCAGCCTGTTCAACAGAAGGCTGCACCAGGAAAAGGTAGAAAGAAAGGAAAAGGTAGAAAGAAAGGAAGAGGTAGAGAGAAAGGAAAACGTCAAAAGGTAGTGGCTGCAAAAGCTAAAAAAGAGGTTCCAGTTAAAGCAAAAATTCAGCCTGTTCAACAGAAGGCTGCACCAGGAAAAGGTAGAAAGAAAGGAAAAGGTAGAAAGAAAGGAAGAGGTAGAGAGAAAGGAAAACGTCAAAAGGTAGAGGCTGCAAAAGCTAAAAAAGAGGTTCCAGTTAAAGCAAAAATTCAGCCTGTTCAACAGAAGGCTGCACCAGGAAAAGGTAGAAAGAAAGGAAAAGGTAGAAAGAAAGGAAGAGGTAGAGAGAAAGGAAAACGTCAAAAGGTAGAGGCTGCAAAAGCTAAAAAAGAAGTTCCAGTTAAAGCAACAATTCAGCCTGTTCAACGGAAGGCTGCACCAGGAAAAGGTGGAAAGAAAGGAAGAGGTAGAGAGAAAGGAAAACTTCAAGAGGTAGAGGCTGCAAAAGCTAAAAAAGAGGTTTCAGTTAAAGCAAAAATTCAGCCTGTTCAACAGAAGGCTGCACCAGCTAAAAAGGTGGTTGTTCCAGTTAAAGCAAAAATTCAGCCAGATCAACAGAAGGCTGCACCAGGAAAAGGTAGAAAGAAAGGAAAACGTGGAAAGAAAGGAAGAGGTAGAGAGAAAGGAAAAGGTAGAAAGAAAGGAAGAGGTAGAGAGAAAGGAAAACTTCAAGAGGTAGAGGCTGCAAAAGCTCAAAAAGAGGTTCCAGTTAAAGCAAAAATTCAGCCTGTTCAACAGAAGGCTGCACCAGTTGAAGCAGTAAAAGAACCTGGTGAAACGGCTACCCTTAATACAGGATGTAAGAAATTTCAGTATAAATTTCAAAACAATTATCTAAATGAAAAAACAGTTGTGTATCAAATT
Poc07_a___ATCAATCTTTGTTTTGATAGTTGTGACTATTTTGCATCATTTACAGATTCTGATTCCTCAAAATCCAAATCAAGAAGTCTTAAAGAGATACTCCAGCTTAAGAACAAGAGCAATTTGAGAGATGCTGCTCATTCCAGGGTCCGACGTGCTCAAAAAAGAAGACCAAAAAAAAGAAGGGGAAAAAAGGGCAGAAAAGGTAAAAAGAAAGGAAAACTTCAAAAGGTAGAGGCTGAAAAAGCAAAAAAAGAGGTTCCAGTTAAAGCAAAAATTCAACCTGTTCAACAGAAGGCTGCACCAGCTAAAAAGGTGGTTGTTCCAGTTAAAGCAAAAATTCAGCCTGTTCAACGGAAGGCTGCACCAGGAAAAGGTAGAAAGAAAGGAAAACTTCAAGAGGTAGAGGCTGCAAAAGCGAAAAAAGAGGTTCCAGTTAAAGCAAAAATTCAACCTGTTCAACAGAAGGCTGCACCAGCTAAAAAGGTG---------------------------------------------------------------GTTGTTCCAGTTAAAGCAACAATTCAGCCTGTTCAACAGAAGGCTGCACCAGGAAAAGGTAGAAAGAAAGGAAAACTTCAAGAGGTAGAGGCTGCAAAAGCTAAAAAAGAGGTTCCAGTTAAAGCAAAAATTCAGCCTGTTCAACGGAAGGCTGCACCAGGAAAAGGTAGA------------------AAGAAAGGAAAAGGTAGAAAGAAAGGAAGAGGTAGAGAGAAAGGAAAACGTCAAAAGGTAGAGGCTGCAAAAGCTAAAAAAGAGGTTCCAGTTAAAGCAAAAATTCAGCCTGTTCAACAGAAGGCTGCACCAGGAAAAGGTAGAAAGAAAGGAAAAGGTAGAAAGAAAGGAAGAGGTAGAGAGAAAGGAAAACGTCAAAAGGTAGAGGCTGCAAAAGCTAAAAAAGAGGTTCCAGTTAAAGCAAAAATTCAGCCTGTTCAACAGAAGGCTGCACCAGCTAAAAAGGTGGTTGTTCCAGTTAAAGCAACAATTCAGCCTGTTCAACGGAAGGCTACACCAGGAAAAGGTAGAAAGAAAGGAAAACTTCAAGAGGTAGAGGCTGCAAAAGCTAAAAAAGAGGTTCCAGTTAAAGCAAAAATTCAGCCTGTTCAACAGAAGGCTGCACCAGGAAAAGGTAGAAAGAAAGGAAAAGGTAGAAAGAAAGGAAGAGGTAGAGAGAAAGGAAAACGTCAAAAGGTAGAGGCTGCAAAAGCTAAAAAAGAGGTTCCAGTTAAAGCAAAAATTCAGCCTGTTCAACAGAAGGCTGCACCAGGAAAAGGTAGAAAGAAAGGAAAAGGTAGAAAGAAAGGAAGAGGTAGAGAGAAAGGAAAACGTCAAAAGGTAGAGGCTGCAAAAGCTAAAAAAGAGGTTCCAGTTAAAGCAAAAATTCAGCCTGTTCAACAGAAGGCTGCACCAGGAAAAGGTAGAAAGAAAGGAAAAGGTAGAAAGAAAGGAAGAGGTAGAGAGAAAGGAAAACGTCAAAAGGTAGAGGCTGCAAAAGCTAAAAAAGAAGTTCCAGTTAAAGCAACAATTCAGCCTGTTCAACGGAAGGCTGCACCAGGAAAAGGTGGAAAGAAAGGAAGAGGTAGAGAGAAAGGAAAACTTCAAGAGGTAGAGGCTGCAAAAGCTAAAAAAGAGGTTTCAGTTAAAGCAAAAATTCAGCCTGTTCAACAGAAGGCTGCACCAGCTAAAAAGGTGGTTGTTCCAGTTAAAGCAAAAATTCAGCCAGATCAACAGAAGGCTGCACCAGGAAAAGGTAGAAAGAAAGGAAAGCGTGGAAAGAAAGGAAGAGGTAGAGAGAAAGGAAAAGGTAGAAAGAAAGGAAGAGGTAGAGAGAAAGGAAAACTTCAAGAGGTAGAGGCTGCAAAAGCTCAAAAAGAGGTTCCAGTTAAAGCAAAAATTCAGCCTGTTCAACAGAAGGCTGCACCAGTTGAAGCAGTAAAAGAACCTGGTGAAACGGCTACCCTTAATACAGGATGTAAGAAATTTCAGTATAAATTTCAAAACAATTATCTAAATGAAAAAACAGTTGTGTATCAAATT
Poc07_b___ATCAATCTTTGTTTTGATAGTTGTGACTATTTTGCATCATTTACAGATTCTGATTCCTCAAAATCCAAATCAAGAAGTCTTAAAGAGATACTCCAGCTTAAGAACAAGAGCAGTTTGAGAGATGCTGCTCATTCCAGGGTCCGACGTGCTCAAAAAAGAAGACCAAAAAAAAGAAGGGGAAAAAAGGGCAGAAAAGGTAAAAAGAAAGGAAAACTTCAAAAGGTAGAGGCTGAAAAAGCAAAAAAAGAGGTTCCAGTTAAAGCAAAAATTCAACCTGTTCAACAGAAGGCTGCACCAGCTAAAAAGGTGGTTGTTCCAGTTAAAGCAAAAATTCAGCCTGTTCAACGGAAGGCTGCACCAGGAAAAGGTAGAAAGAAAGGAAAACTTCAAGAGGTAGAGGCTGCAAAAGCGAAAAAAGAGGTTCCAGTTAAAGCAAAAATTCAACCTGTTCAACAAAAGGCTGCACCAGCTAAAAAGGTG---------------------------------------------------------------GTTGTTCCAGTTAAAGCAACAATTCAGCCTGTTCAACAGAAGGCTGCACCAGGAAAAGGTAGAAAGAAAGGAAAACTTCAAGAGGTAGAGGCTGCAAAAGCTAAAAAAGAGGTTCCAGTTAAAGCAAAAATTCAGCCTGTTCAACGGAAGGCTGCACCAGGAAAAGGTAGA------------------AAGAAAGGAAAAGGTAGAAAGAAAGGAAGAGGTAGAGAGAAAGGAAAACGTCAAAAGGTAGAGGCTGCAAAAGCTAAAAAAGAGGTTCCAGTTAAAGCAAAAATTCAGCCTGTTCAACAGAAGGCTGCACCAGGAAAAGGTAGAAAGAAAGGAAAAGGTAGAAAGAAAGGAAGAGGTAGAGAGAAAGGAAAACGTCAAAAGGTAGAGGCTGCAAAAGCTAAAAAAGAGGTTCCAGTTAAAGCAAAAATTCAGCCTGTTCAACAGAAGGCTGCACCAGCTAAAAAGGTGGTTGTTCCAGTTAAAGCAACAATTCAGCCTGTTCAACGGAAGGCTACACCAGGAAAAGGTAGAAAGAAAGGAAAACTTCAAGAGGTAGAGGCTGCAAAAGCTAAAAAAGAGGTTCCAGTTAAAGCAAAAATTCAGCCTGTTCAACAGAAGGCTGCACCAGGAAAAGGTAGAAAGAAAGGAAAAGGTAGAAAGAAAGGAAGAGGTAGAGAGAAAGGAAAACGTCAAAAGGTAGAGGCTGCAAAAGCTAAAAAAGAGGTTCCAGTTAAAGCAAAAATTCAGCCTGTTCAACAGAAGGCTGCACCAGGAAAAGGTAGAAAGAAAGGAAAAGGTAGAAAGAAAGGAAGAGGTAGAGAGAAAGGAAAACGTCAAAAGGTAGAGGCTGCAAAAGCTAAAAAAGAGGTTCCAGTTAAAGCAAAAATTCAGCCTGTTCAACAGAAGGCTGCACCAGGAAAAGGTAGAAAGAAAGGAAAAGGTAGAAAGAAAGGAAGAGGTAGAGAGAAAGGAAAACGTCAAAAGGTAGAGGCTGCAAAAGCTAAAAAAGAAGTTCCAGTTAAAGCAACAATTCAGCCTGTTCAACGGAAGGCTGCACCAGGAAAAGGTGGAAAGAAAGGAAGAGGTAGAGAGAAAGGAAAACTTCAAGAGGTAGAGGCTGCAAAAGCTAAAAAAGAGGTTTCAGTTAAAGCAAAAATTCAGCCTGTTCAACAGAAGGCTGCACCAGCTAAAAAGGTGGTTGTTCCAGTTAAAGCAAAAATTCAGCCAGATCAACAGAAGGCTGCACCAGGAAAAGGTAGAAAGAAAGGAAAACGTGGAAAGAAAGGAAGAGGTAGAGAGAAAGGAAAAGGTAGAAAAAAAGGAAGAGGTAGAGAGAAAGGAAAACTTCAAGAGGTAGAGGCTGCAAAAGCTCAAAAAGAGGTTCCAGTTAAAGCAAAAATTCAGCCTGTTCAACAGAAGGCTGCACCAGTTGAAGCAGTAAAAGAACCTGGTGAAACGGCTACCCTTAATACAGGATGTAAGAAATTTCAGTATAAATTTCAAAACAATTATCTAAATGAAAAAACAGTTGTGTATCAAATT
Lhp01_a___ATCAATCTTTGTTTTGATAGTTGTGAGTATTTTGCATCATTTACAGATTCTGATTCCTCAAAATCCAAATCAAGAAGTCTTAAAGAGATACTCCAGCTTAAGAACAAGAGCAGTTTGAGAGATGCTGCTCATTCCAGGGTCCGACGTGCTCAAAAAAGAAGACCAAAAAAAAGAAGGGGAAAAAAGGGCAGAAAAGGTAAAAAGAAAGGAAAACTTCAAAAGGTAGAGGCTGAAAAAGCAAAAAAAGAGGTTCCAGTTAAAGCAAAAATTCAACCTGTTCAACAGAAGGCTGCACCAGCTAAAAAGGTGGTTGTTCCAGTTAAAGCAAAAATTCAGCCTGTTCAACGGAAGGCTGCACCAGGAAAAGGTAGAAAGAAAGGAAAACTTCAAGAGGTAGAGGCTGCAAAAGCGAAAAAAGAGGTTCCAGTTAAAGCAAAAATTCAACCTGTTCAACAGAAGGCTGCACCAGCTAAAAAGGTG---------------------------------------------------------------GTTGTTCCAGTTAAAGCAACAATTCAGCCTGTTCAACAGAAGGCTGCACCAGGAAAAGGTAGAAAGAAAGGAAAACTTCAAGAGGTAGAGGCTGCAAAAGCTAAAAAAGAGGTTCCAGTTAAAGCAAAAATTCAGCCTGTTCAACGGAAGGCTGCACCAGGAAAAGGTAGA------------------AAGAAAGGAAAAGGTAGAAAGAAAGGAAGAGGTAGAGAGAAAGGAAAACGTCAAAAGGTAGAGGCTGCAAAAGCTAAAAAAGAGGTTCCAGTTAAAGCAAAAATTCAGCCTGTTCAACAGAAGGCTGCACCAGGAAAAGGTAGAAAGAAAGGAAAAGGTAGAAAGAAAGGAAGAGGTAGAGAGAAAGGAAAACGTCAAAAGGTAGAGGCTGCAAAAGCTAAAAAAGAGGTTCCAGTTAAAGCAAAAATTCAGCCTGTTCAACAGAAGGCTGCACCAGCTAAAAAGGTGGTTGTTCCAGTTAAAGCAACAATTCAGCCTGTTCAACGGAAGGCTACACCAGGAAAAGGTAGAAAGAAAGGAAAACTTCAAGAGGTAGAGGCTGCAAAAGCTAAAAAAGAGGTTCCAGTTAAAGCAAAAATTCAGCCTGTTCAACAGAAGGCTGCACCAGGAAAAGGTAGAAAGAAAGGAAAAGGTAGAAAGAAAGGAAGAGGTAGAGAGAAAGGAAAACGTCAAAAGGTAGAGGCTGCAAAAGCTAAAAAAGAGGTTCCAGTTAAAGCAAAAATTCAGCCTGTTCAACAGAAGGCTGCACCAGGAAAAGGTAGAAAGAAAGGAAAAGGTAGAAAGAAAGGAAGAGGTAGAGAGAAAGGAAAACGTCAAAAGGTAGAGGCTGCAAAAGCTAAAAAAGAGGTTCCAGTTAAAGCAAAAATTCAGCCTGTTCAACAGAAGGCTGCACCAGGAAAAGGTAGAAAGAAAGGAAAAGGTAGAAAGAAAGGAAGAGGTAGAGAGAAAGGAAAACGTCAAAAGGTAGAGGCTGCAAAAGCTAAAAAAGAAGTTCCAGTTAAAGCAACAATTCAGCCTGTTCAACGGAAGGCTGCACCAGGAAAAGGTGGAAAGAAAGGAAGAGGTAGAGAGAAAGGAAAACTTCAAGAGGTAGAGGCTGCAAAAGCTAAAAAAGAGGTTTCAGTTAAAGCAAAAATTCAGCCTGTTCAACAGAAGGCTGCACCAGCTAAAAAGGTGGTTGTTCCAGTTAAAGCAAAAATTCAGCCAGATCAACAGAAGGCTGCACCAGGAAAAGGTAGAAAGAAAGGAAAGCGTGGAAAGAAAGGAAGAGGTAGAGAGAAAGGAAAAGGTAGAAAGAAAGGAAGAGGTAGAGAGAAAGGAAAACTTCAAGAGGTAGAGGCTGCAAAAGCTCAAAAAGAGGTTCCAGTTAAAGCAAAAATTCAGCCTGTTCAACAGAAGGCTGCACCAGTTGAAGCAGTAAAAGAACCTGGTGAAACGGCTACCCTTAATACAGGATGTAAGAAATTTCAGTATAAATTTCAAAACAATTATCTAAATGAAAAAACAGTTGTGTATCAAATT
Lhp01_b___ATCAATCTTTGTTTTGATAGTTGTGACTATTTTGCATCATTTACAGATTCTGATTCCTCAAAATCCAAATCAAGAAGTCTTAAAGAGATACTCCAGCTTAAGAACAAGAGCAATTTGAGAGATGCTGCTCATTCCAGGGTCCGACGTGCTCAAAAAAGAAGACCAAAAAAAAGAAGGGGAAAAAAGGGCAGAAAAGGTAAAAAGAAAGGAAAACTTCAAAAGGTAGAGGCTGAAAAAGCAAAAAAAGAGGTTCCAGTTAAAGCAAAAATTCAACCTGTTCAACAGAAGGCTGCACCAGCTAAAAAGGTGGTTGTTCCAGTTAAAGCAAAAATTCAGCCTGTTCAACGGAAGGCTGCACCAGGAAAAGGTAGAAAGAAAGGAAAACTTCAAGAGGTAGAGGCTGCAAAAGCGAAAAAAGAGGTTCCAGTTAAAGCAAAAATTCAACCTGTTCAACAGAAGGCTGCACCAGCTAAAAAGGTG---------------------------------------------------------------GTTGTTCCAGTTAAAGCAACAATTCAGCCTGTTCAACAGAAGGCTGCACCAGGAAAAGGTAGAAAGAAAGGAAAACTTCAAGAGGTAGAGGCTGCAAAAGCTAAAAAAGAGGTTCCAGTTAAAGCAAAAATTCAGCCTGTTCAACGGAAGGCTGCACCAGGAAAAGGTAGA------------------AAGAAAGGAAAAGGTAGAAAGAAAGGAAGAGGTAGAGAGAAAGGAAAACGTCAAAAGGTAGAGGCTGCAAAAGCTAAAAAAGAGGTTCCAGTTAAAGCAAAAATTCAGCCTGTTCAACAGAAGGCTGCACCAGGAAAAGGTAGAAAGAAAGGAAAAGGTAGAAAGAAAGGAAGAGGTAGAGAGAAAGGAAAACGTCAAAAGGTAGAGGCTGCAAAAGCTAAAAAAGAGGTTCCAGTTAAAGCAAAAATTCAGCCTGTTCAACAGAAGGCTGCACCAGCTAAAAAGGTGGTTGTTCCAGTTAAAGCAACAATTCAGCCTGTTCAACGGAAGGCTACACCAGGAAAAGGTAGAAAGAAAGGAAAACTTCAAGAGGTAGAGGCTGCAAAAGCTAAAAAAGAGGTTCCAGTTAAAGCAAAAATTCAGCCTGTTCAACAGAAGGCTGCACCAGGAAAAGGTAGAAAGAAAGGAAAAGGTAGAAAGAAAGGAAGAGGTAGAGAGAAAGGAAAACGTCAAAAGGTAGAGGCTGCAAAAGCTAAAAAAGAGGTTCCAGTTAAAGCAAAAATTCAGCCTGTTCAACAGAAGGCTGCACCAGGAAAAGGTAGAAAGAAAGGAAAAGGTAGAAAGAAAGGAAGAGGTAGAGAGAAAGGAAAACGTCAAAAGGTAGAGGCTGCAAAAGCTAAAAAAGAGGTTCCAGTTAAAGCAAAAATTCAGCCTGTTCAACAGAAGGCTGCACCAGGAAAAGGTAGAAAGAAAGGAAAAGGTAGAAAGAAAGGAAGAGGTAGAGAGAAAGGAAAACGTCAAAAGGTAGAGGCTGCAAAAGCTAAAAAAGAAGTTCCAGTTAAAGCAACAATTCAGCCTGTTCAACGGAAGGCTGCACCAGGAAAAGGTGGAAAGAAAGGAAGAGGTAGAGAGAAAGGAAAACTTCAAGAGGTAGAGGCTGCAAAAGCTAAAAAAGAGGTTTCAGTTAAAGCAAAAATTCAGCCTGTTCAACAGAAGGCTGCACCAGCTAAAAAGGTGGTTGTTCCAGTTAAAGCAAAAATTCAGCCAGATCAACAGAAGGCTGCACCAGGAAAAGGTAGAAAGAAAGGAAAGCGTGGAAAGAAAGGAAGAGGTAGAGAGAAAGGAAAAGGTAGAAAGAAAGGAAGAGGTAGAGAGAAAGGAAAACTTCAAGAGGTAGAGGCTGCAAAAGCTCAAAAAGAGGTTCCAGTTAAAGCAAAAATTCAGCCTGTTCAACAGAAGGCTGCACCAGTTGAAGCAGTAAAAGAACCTGGTGAAACGGCTACCCTTAATACAGGATGTAAGAAATTTCAGTATAAATTTCAAAACAATTATCTAAATGAAAAAACAGTTGTGTATCAAATT
Lhp02_a___ATCAATCTTTGTTTTGATAGTTGTGACTATTTTGCATCATTTACAGATTCTGATTCCTCAAAATCCAAATCAAGAAGTCTTAAAGAGATACTCCAGCTTAAGAACAAGAGCAGTTTGAGAGATGCTGCTCATTCCAGGGTCCGACGTGCTCAAAAAAGAAGACCAAAAAAAAGAAGGGGAAAAAAGGGCAGAAAAGGTAAAAAGAAAGGAAAACTTCAAAAGGTAGAGGCTGAAAAAGCAAAAAAAGAGGTTCCAGTTAAAGCAAAAATTCAACCTGTTCAACAGAAGGCTGCACCAGCTAAAAAGGTGGTTGTTCCAGTTAAAGCAAAAATTCAGCCTGTTCAACGGAAGGCTGCACCAGGAAAAGGTAGAAAGAAAGGAAAACTTCAAGAGGTAGAGGCTGCAAAAGCGAAAAAAGAGGTTCCAGTTAAAGCAAAAATTCAACCTGTTCAACAAAAGGCTGCACCAGCTAAAAAGGTG---------------------------------------------------------------GTTGTTCCAGTTAAAGCAACAATTCAGCCTGTTCAACAGAAGGCTGCACCAGGAAAAGGTAGAAAGAAAGGAAAACTTCAAGAGGTAGAGGCTGCAAAAGCTAAAAAAGAGGTTCCAGTTAAAGCAAAAATTCAGCCTGTTCAACGGAAGGCTGCACCAGGAAAAGGTAGA------------------AAGAAAGGAAAAGGTAGAAAGAAAGGAAGAGGTAGAGAGAAAGGAAAACGTCAAAAGGTAGAGGCTGCAAAAGCTAAAAAAGAGGTTCCAGTTAAAGCAAAAATTCAGCCTGTTCAACAGAAGGCTGCACCAGGAAAAGGTAGAAAGAAAGGAAAAGGTAGAAAGAAAGGAAGAGGTAGAGAGAAAGGAAAACGTCAAAAGGTAGAGGCTGCAAAAGCTAAAAAAGAGGTTCCAGTTAAAGCAAAAATTCAGCCTGTTCAACAGAAGGCTGCACCAGCTAAAAAGGTGGTTGTTCCAGTTAAAGCAACAATTCAGCCTGTTCAACGGAAGGCTACACCAGGAAAAGGTAGAAAGAAAGGAAAACTTCAAGAGGTAGAGGCTGCAAAAGCTAAAAAAGAGGTTCCAGTTAAAGCAAAAATTCAGCCTGTTCAACAGAAGGCTGCACCAGGAAAAGGTAGAAAGAAAGGAAAAGGTAGAAAGAAAGGAAGAGGTAGAGAGAAAGGAAAACGTCAAAAGGTAGAGGCTGCAAAAGCTAAAAAAGAGGTTCCAGTTAAAGCAAAAATTCAGCCTGTTCAACAGAAGGCTGCACCAGGAAAAGGTAGAAAGAAAGGAAAAGGTAGAAAGAAAGGAAGAGGTAGAGAGAAAGGAAAACGTCAAAAGGTAGAGGCTGCAAAAGCTAAAAAAGAGGTTCCAGTTAAAGCAAAAATTCAGCCTGTTCAACAGAAGGCTGCACCAGGAAAAGGTAGAAAGAAAGGAAAAGGTAGAAAGAAAGGAAGAGGTAGAGAGAAAGGAAAACGTCAAAAGGTAGAGGCTGCAAAAGCTAAAAAAGAAGTTCCAGTTAAAGCAACAATTCAGCCTGTTCAACGGAAGGCTGCACCAGGAAAAGGTGGAAAGAAAGGAAGAGGTAGAGAGAAAGGAAAACTTCAAGAGGTAGAGGCTGCAAAAGCTAAAAAAGAGGTTTCAGTTAAAGCAAAAGTTCAGCCTGTTCAACAGAAGGCTGCACCAGCTAAAAAGGTGGTTGTTCCAGTTAAAGCAAAAATTCAGCCAGATCAACAGAAGGCTGCACCAGGAAAAGGTAGAAAGAAAGGAAAACGTGGAAAGAAAGGAAGAGGTAGAGAGAAAGGAAAAGGTAGAAAGAAAGGAAGAGGTAGAGAGAAAGGAAAACTTCAAGAGGTAGAGGCTGCAAAAGCTCAAAAAGAGGTTCCAGTTAAAGCAAAAATTCAGCCTGTTCAACAGAAGGCTGCACCAGTTGAAGCAGTAAAAGAACCTGGTGAAACGGCTACCCTTAATACAGGATGTAAGAAATTTCAGTATAAATTTCAAAACAATTATCTAAATGAAAAAACAGTTGTGTATCAAATT
Lhp02_b___ATCAATCTTTGTTTTGATAGTTGTGACTATTTTGCATCATTTACAGATTCTGATTCCTCAAAATCCAAATCAAGAGGTCTTAAAGAGATACTCCAGCTTAAGAACAAGAGCAATTTGAGAGATGCTGCTCATTCCAGGGTCCGACGTGCTCAAAAAAGAAGACCAAAAAAAAGAAGGGGAAAAAAGGGCAGAAAAGGTAAAAAGAAAGGAAAACTTCAAAAGGTAGAGGCTGAAAAAGCAAAAAAAGAGGTTCCAGTTAAAGCAAAAATTCAACCTGTTCAACAGAAGGCTGCACCAGCTAAAAAGGTGGTTGTTCCAGTTAAAGCAAAAATTCAGCCTGTTCAACGGAAGGCTGCACCAGGAAAAGGTAGAAAGAAAGGAAAACTTCAAGAGGTAGAGGCTGCAAAAGCGAAAAAAGAGGTTCCAGTTAAAGCAAAAATTCAACCTGTTCAACAGAAGGCTGCACCAGCTAAAAAGGTG---------------------------------------------------------------GTTGTTCCAGTTAAAGCAACAATTCAGCCTGTTCAACAGAAGGCTGCACCAGGAAAAGGTAGAAAGAAAGGAAAACTTCAAGAGGTAGAGGCTGCAAAAGCTAAAAAAGAGGTTCCAGTTAAAGCAAAAATTCAGCCTGTTCAACGGAAGGCTGCACCAGGAAAAGGTAGA------------------AAGAAAGGAAAAGGTAGAAAGAAAGGAAGAGGTAGAGAGAAAGGAAAACGTCAAAAGGTAGAGGCTGCAAAAGCTAAAAAAGAGGTTCCAGTTAAAGCAAAAATTCAGCCTGTTCAACAGAAGGCTGCACCAGGAAAAGGTAGAAAGAAAGGAAAAGGTAGAAAGAAAGGAAGAGGTAGAGAGAAAGGAAAACGTCAAAAGGTAGAGGCTGCAAAAGCTAAAAAAGAGGTTCCAGTTAAAGCAAAAATTCAGCCTGTTCAACAGAAGGCTGCACCAGCTAAAAAGGTGGTTGTTCCAGTTAAAGCAACATTTCAGCCTGTTCAACAGAAGGCTGCACCAGGAAAAGGTAGAAAGAAAGGAAAACTTCAAGAGGTAGAGGCTGCAAAAGCTAAAAAAGAGGTTCCAGTTAAAGCAAAAATTCAGCCTGTTCAACAGAAGGCTGCACCAGGAAAAGGTAGAAAGAAAGGAAAAGGTAGAAAGAAAGGAAGAGGTAGAGAGAAAGGAAAACGTCAAAAGGTAGGGGCTGCAAAAGCTAAAAAAGAGGTTCCAGTTAAAGCAAAAATTCAGCCTGTTCAACAGAAGGCTGCACCAGGAAAAGGTAGAAAGAAAGGAAAAGGTAGAAAGAAAGGAAGAGGTAGAGAGAAAGGAAAACGTCAAAAGGTAGAGGCTGCAAAAGCTAAAAAAGAGGTTCCAGTTAAAGCAAAAATTCAGCCTGTTCAACAGAAGGCTGCACCAGGAAAAGGTAGAAAGAAAGGAAAAGGTAGAAAGAAAGGAAGAGGTAGAGAGAAAGGAAAACGTCAAAAGGTAGAGGCTGCAAAAGCTAAAAAAGAAGTTCCAGTTAAAGCAACAATTCAGCCTGTTCAACGGAAGGCTGCACCAGGAAAAGGTGGAAAGAAAGGAAGAGGTAGAGAGAAAGGAAAACTTCAAGAGGTAGAGGCTGCAAAAGCTAAAAAAGAGGTTTCAGTTAAAGCAAAAATTCAGCCTGTTCAACAGAAGGCTGCACCAGCTAAAAAGGTGGTTGTTCCAGTTAAAGCAAAAATTCAGCCAGATCAACAGAAGGCTGCACCAGGAAAAGGTAGAAAGAAAGGAAAGCGTGGAAAGAAAGGAAGAGGTAGAGAGAAAGGAAAAGGTAGAAAGAAAGGAAGAGGTAGAGAGAAAGGAAAACTTCAAGAGGTAGAGGCTGCAAAAGCTCAAAAAGAGGTTCCAGTTAAAGCAAAAATTCAGCCTGTTCAACAGAAGGCTGCACCAGTTGAAGCAGTAAAAGAACCTGGTGAAACGGCTACCCTTAATACAGGATGTAAGAAATTTCAGTATAAATTTCAAAACAATTATCTAAATGAAAAAACAGTTGTGTATCAAATT
Lhp03_a___ATCAATCTTTGTTTTGATAGTTGTGACTATTTTGCATCATTTACAGATTCTGATTCCTCAAAATCCAAATCAAGAAGTCTTAAAGAGATACTCCAGCTTAAGAACAAGAGCAATTTGAGAGATGCTGCTCATTCCAGGGTCCGACGTGCTCAAAAAAGAAGACCAAAAAAAAGAAGGGGAAAAAAGGGCAGAAAAGGTAAAAAGAAAGGAAAACTTCAAAAGGTAGAGGCTGAAAAAGCAAAAAAAGAGGTTCCAGTTAAAGCAAAAATTCAACCTGTTCAACAGAAGGCTGCACCAGCTAAAAAGGTGGTTGTTCCAGTTAAAGCAAAAATTCAGCCTGTTCAACGGAAGGCTGCACCAGGAAAAGGTAGAAAGAAAGGAAAACTTCAAGAGGTAGAGGCTGCAAAAGCGAAAAAAGAGGTTCCAGTTAAAGCAAAAATTCAACCTGTTCAACAGAAGGCTGCACCAGCTAAAAAGGTG---------------------------------------------------------------GTTGTTCCAGTTAAAGCAACAATTCAGCCTGTTCAACAGAAGGCTGCACCAGGAAAAGGTAGAAAGAAAGGAAAACTTCAAGAGGTAGAGGCTGCAAAAGCTAAAAAAGAGGTTCCAGTTAAAGCAAAAATTCAGCCTGTTCAACGGAAGGCTGCACCAGGAAAAGGTAGA------------------AAGAAAGGAAAAGGTAGAAAGAAAGGAAGAGGTAGAGAGAAAGGAAAACGTCAAAAGGTAGAGGCTGCAAAAGCTAAAAAAGAGGTTCCAGTTAAAGCAAAAATTCAGCCTGTTCAACAGAAGGCTGCACCAGGAAAAGGTAGAAAGAAAGGAAAAGGTAGAAAGAAAGGAAGAGGTAGAGAGAAAGGAAAACGTCAAAAGGTAGAGGCTGCAAAAGCTAAAAAAGAGGTTCCAGTTAAAGCAAAAATTCAGCCTGTTCAACAGAAGGCTGCACCAGCTAAAAAGGTGGTTGTTCCAGTTAAAGCAACAATTCAGCCTGTTCAACGGAAGGCTACACCAGGAAAAGGTAGAAAGAAAGGAAAACTTCAAGAGGTAGAGGCTGCAAAAGCTAAAAAAGAGGTTCCAGTTAAAGCAAAAATTCAGCCTGTTCAACAGAAGGCTGCACCAGGAAAAGGTAGAAAGAAAGGAAAAGGTAGAAAGAAAGGAAGAGGTAGAGAGAAAGGAAAACGTCAAAAGGTAGAGGCTGCAAAAGCTAAAAAAGAGGTTCCAGTTAAAGCAAAAATTCAGCCTGTTCAACAGAAGGCTGCACCAGGAAAAGGTAGAAAGAAAGGAAAAGGTAGAAAGAAAGGAAGAGGTAGAGAGAAAGGAAAACGTCAAAAGGTAGAGGCTGCAAAAGCTAAAAAAGAGGTTCCAGTTAAAGCAAAAATTCAGCCTGTTCAACAGAAGGCTGCACCAGGAAAAGGTAGAAAGAAAGGAAAAGGTAGAAAGAAAGGAAGAGGTAGAGAGAAAGGAAAACGTCAAAAGGTAGAGGCTGCAAAAGCTAAAAAAGAAGTTCCAGTTAAAGCAACAATTCAGCCTGTTCAACGGAAGGCTGCACCAGGAAAAGGTGGAAAGAAAGGAAGAGGTAGAGAGAAAGGAAAACTTCAAGAGGTAGAGGCTGCAAAAGCTAAAAAAGAGGTTTCAGTTAAAGCAAAAATTCAGCCTGTTCAACAGAAGGCTGCACCAGCTAAAAAGGTGGTTGTTCCAGTTAAAGCAAAAATTCAGCCAGATCAACAGAAGGCTGCACCAGGAAAAGGTAGAAAGAAAGGAAAGCGTGGAAAGAAAGGAAGAGGTAGAGAGAAAGGAAAAGGTAGAAAGAAAGGAAGAGGTAGAGAGAAAGGAAAACTTCAAGAGGTAGAGGCTGCAAAAGCTCAAAAAGAGGTTCCAGTTAAAGCAAAAATTCAGCCTGTTCAACAGAAGGCTGCACCAGTTGAAGCAGTAAAAGAACCTGGTGAAACGGCTACCCTTAATACAGGATGTAAGAAATTTCAGTATAAATTTCAAAACAATTATCTAAATGAAAAAACAGTTGTGTATCAAATT
Lhp03_b___ATCAATCTTTGTTTTGATAGTTGTGACTATTTTGCATCATTTACAGATTCTGATTCCTCAAAATCCAAATCAAGAAGTCTTAAAGAGATACTCCAGCTTAAGAACAAGAGCAGTTTGAGAGATGCTGCTCATTCCAGGGTCCGACGTGCTCAAAAAAGAAGACCAAAAAAAAGAAGGGGAAAAAAGGGCAGAAAAGGTAAAAAGAAAGGAAAACTTCAAAAGGTAGAGGCTGAAAAAGCAAAAAAAGAGGTTCCAGTTAAAGCAAAAATTCAACCTGTTCAACAGAAGGCTGCACCAGCTAAAAAGGTGGTTGTTCCAGTTAAAGCAAAAATTCAGCCTGTTCAACGGAAGGCTGCACCAGGAAAAGGTAGAAAGAAAGGAAAACTTCAAGAGGTAGAGGCTGCAAAAGCGAAAAAAGAGGTTCCAGTTAAAGCAAAAATTCAACCTGTTCAACAAAAGGCTGCACCAGCTAAAAAGGTG---------------------------------------------------------------GTTGTTCCAGTTAAAGCAACAATTCAGCCTGTTCAACAGAAGGCTGCACTAGGAAAAGGTAGAAAGAAAGGAAAACTTCAAGAGGTAGAGGCTGCAAAAGCTAAAAAAGAGGTTCCAGTTAAAGCAAAAATTCAGCCTGTTCAACGGAAGGCTGCACCAGGAAAAGGTAGA------------------AAGAAAGGAAAAGGTAGAAAGAAAGGAAGAGGTAGAGAGAAAGGAAAACGTCAAAAGGTAGAGGCTGCAAAAGCTAAAAAAGAGGTTCCAGTTAAAGCAAAAATTCAGCCTGTTCAACAGAAGGCTGCACCAGGAAAAGGTAGAAAGAAAGGAAAAGGTAGAAAGAAAGGAAGAGGTAGAGAGAAAGGAAAACGTCAAAAGGTAGAGGCTGCAAAAGCTAAAAAAGAGGTTCCAGTTAAAGCAAAAATTCAGCCTGTTCAACAGAAGGCTGCACCAGCTAAAAAGGTGGTTGTTCCAGTTAAAGCAACAATTCAGCCTGTTCAACGGAAGGCTACACCAGGAAAAGGTAGAAAGAAAGGAAAACTTCAAGAGGTAGAGGCTGCAAAAGCTAAAAAAGAGGTTCCAGTTAAAGCAAAAATTCAGCCTGTTCAACAGAAGGCTGCACCAGGAAAAGGTAGAAAGAAAGGAAAAGGTAGAAAGAAAGGAAGAGGTAGAGAGAAAGGAAAACGTCAAAAGGTAGAGGCTGCAAAAGCTAAAAAAGAGGTTCCAGTTAAAGCAAAAATTCAGCCTGTTCAACAAAAGGCTGCACCAGGAAAAGGTAGAAAGAAAGGAAAAGGTAGAAAGAAAGGAAGAGGTAGAGAGAAAGGAAAACGTCAAAAGGTAGAGGCTGCAAAAGCTAAAAAAGAGGTTCCAGTTAAAGCAAAAATTCAGCCTGTTCAACAAAAGGCTGCACCAGGAAAAGGTAGAAAGAAAGGAAAAGGTAGAAAGAAAGGAAGAGGTAGAGAGAAAGGAAAACGTCAAAAGGTAGAGGCTGCAAAAGCTAAAAAAGAAGTTCCAGTTAAAGCAACAATTCAGCCTGTTCAACGGAAGGCTGCACCAGGAAAAGGTGGAAAGAAAGGAAGAGGTAGAGAGAAAGGAAAACTTCAAGAGGTAGAGGCTGCAAAAGCTAAAAAAGAGGTTTCAGTTAAAGCAAAAATTCAGCCTGTTCAACAGAAGGCTGCACCAGCTAAAAAGGTGGTTGTTCCAGTTAAAGCAAAAATTCAGCCAGATCAACAGAAGGCTGCACCAGGAAAAGGTAGAAAGAAAGGAAAACGTGGAAAGAAAGGAAGAGGTAGAGAGAAAGGAAAAGGTAGAAAGAAAGGAAGAGGTAGAGAGAAAGGAAAACTTCAAGAGGTAGAGGCTGCAAAAGCTCAAAAAGAGGTTCCAGTTAAAGCAAAAATTCAGCCTGTTCAACAGAAGGCTGCACCAGTTGAAGCAGTAAAAGAACCTGGTGAAACGGCTACCCTTAATACAGGATGTAAGAAATTTCAGTATAAATTTCAAAACAATTATCTAAATGAAAAAACAGTTGTGTATCAAATT
Lhp04_a___ATCAATCTTTGTTTTGATAGTTGTGACTATTTTGCATCATTTACAGATTCTGATTCCTCAAAATCCAAATCAAGAAGTCTTAAAGAGATACTCCAGCTTAAGAACAAGAGCAGTTTGAGAGATGCTGCTCATTCCAGGGTCCGACGTGCTCAAAAAAGAAGACCAAAAAAAAGAAGGGGAAAAAAGGGCAGAAAAGGTAAAAAGAAAGGAAAACTTCAAAAGGTAGAGGCTGAAAAAGCAAAAAAAGAGGTTCCAGTTAAAGCAAAAATTCAACCTGTTCAACAGAAGGCTGCACCAGCTAAAAAGGTGGTTGTTCCAGTTAAAGCAAAAATTCAGCCTGTTCAACGGAAGGCTGCACCAGGAAAAGGTAGAAAGAAAGGAAAACTTCAAGAGGTAGAGGCTGCAAAAGCGAAAAAAGAGGTTCCAGTTAAAGCAAAAATTCAACCTGTTCAACAAAAGGCTGCACCAGCTAAAAAGGTG---------------------------------------------------------------GTTGTTCCAGTTAAAGCAACAATTCAGCCTGTTCAACAGAAGGCTGCACTAGGAAAAGGTAGAAAGAAAGGAAAACTTCAAGAGGTAGAGGCTGCAAAAGCTAAAAAAGAGGTTCCAGTTAAAGCAAAAATTCAGCCTGTTCAACGGAAGGCTGCACCAGGAAAAGGTAGA------------------AAGAAAGGAAAAGGTAGAAAGAAAGGAAGAGGTAGAGAGAAAGGAAAACGTCAAAAGGTAGAGGCTGCAAAAGCTAAAAAAGAGGTTCCAGTTAAAGCAAAAATTCAGCCTGTTCAACAGAAGGCTGCACCAGGAAAAGGTAGAAAGAAAGGAAAAGGTAGAAAGAAAGGAAGAGGTAGAGAGAAAGGAAAACGTCAAAAGGTAGAGGCTGCAAAAGCTAAAAAAGAGGTTCCAGTTAAAGCAAAAATTCAGCCTGTTCAACAGAAGGCTGCACCAGCTAAAAAGGTGGTTGTTCCAGTTAAAGCAACAATTCAGCCTGTTCAACGGAAGGCTACACCAGGAAAAGGTAGAAAGAAAGGAAAACTTCAAGAGGTAGAGGCTGCAAAAGCTAAAAAAGAGGTTCCAGTTAAAGCAAAAATTCAGCCTGTTCAACAGAAGGCTGCACCAGGAAAAGGTAGAAAGAAAGGAAAAGGTAGAAAGAAAGGAAGAGGTAGAGAGAAAGGAAAACGTCAAAAGGTAGAGGCTGCAAAAGCTAAAAAAGAGGTTCCAGTTAAAGCAAAAATTCAGCCTGTTCAACAAAAGGCTGCACCAGGAAAAGGTAGAAAGAAAGGAAAAGGTAGAAAGAAAGGAAGAGGTAGAGAGAAAGGAAAACGTCAAAAGGTAGAGGCTGCAAAAGCTAAAAAAGAGGTTCCAGTTAAAGCAAAAATTCAGCCTGTTCAACAAAAGGCTGCACCAGGAAAAGGTAGAAAGAAAGGAAAAGGTAGAAAGAAAGGAAGAGGTAGAGAGAAAGGAAAACGTCAAAAGGTAGAGGCTGCAAAAGCTAAAAAAGAAGTTCCAGTTAAAGCAACAATTCAGCCTGTTCAACGGAAGGCTGCACCAGGAAAAGGTGGAAAGAAAGGAAGAGGTAGAGAGAAAGGAAAACTTCAAGAGGTAGAGGCTGCAAAAGCTAAAAAAGAGGTTTCAGTTAAAGCAAAAATTCAGCCTGTTCAACAGAAGGCTGCACCAGCTAAAAAGGTGGTTGTTCCAGTTAAAGCAAAAATTCAGCCAGATCAACAGAAGGCTGCACCAGGAAAAGGTAGAAAGAAAGGAAAACGTGGAAAGAAAGGAAGAGGTAGAGAGAAAGGAAAAGGTAGAAAGAAAGGAAGAGGTAGAGAGAAAGGAAAACTTCAAGAGGTAGAGGCTGCAAAAGCTCAAAAAGAGGTTCCAGTTAAAGCAAAAATTCAGCCTGTTCAACAGAAGGCTGCACCAGTTGAAGCAGTAAAAGAACCTGGTGAAACGGCTACCCTTAATACAGGATGTAAGAAATTTCAGTATAAATTTCAAAACAATTATCTAAATGAAAAAACAGTTGTGTATCAAATT
Lhp04_b___ATCAATCTTTGTTTTGATAGTTGTGACTATTTTGCATCATTTACAGATTCTGATTCCTCAAAATCCAAATCAAGAAGTCTTAAAGAGATACTCCAGCTTAAGAACAAGAGCAGTTTGAGAGATGCTGCTCATTCCAGGGTCCGACGTGCTCAAAAAAGAAGACCAAAAAAAAGAAGGGGAAAAAAGGGCAGAAAAGGTAAAAAGAAAGGAAAACTTCAAAAGGTAGAGGCTGAAAAAGCAAAAAAAGAGGTTCCAGTTAAAGCAAAAATTCAACCTGTTCAACAGAAGGCTGCACCAGCTAAAAAGGTGGTTGTTCCAGTTAAAGCAAAAATTCAGCCTGTTCAACGGAAGGCTGCACCAGGAAAAGGTAGAAAGAAAGGAAAACTTCAAGAGGTAGAGGCTGCAAAAGCGAAAAAAGAGGTTCCAGTTAAAGCAAAAATTCAACCTGTTCAACAAAAGGCTGCACCAGCTAAAAAGGTGGTTGTTCCAGTTAAAGCAACAATTCAACCTGTTCAACAAAAGGCTGCACCAGCTAAAAAGGTGGTTGTTCCAGTTAAAGCAACAATTCAGCCTGTTCAACAGAAGGCTGCACCAGGAAAAGGTAGAAAGAAAGGAAAACTTCAAGAGGTAGAGGCTGCAAAAGCTAAAAAAGAGGTTCCAGTTAAAGCAAAAATTCAGCCTGTTCAACGGAAGGCTGCACCAGGAAAAGGTAGA------------------AAGAAAGGAAAAGGTAGAAAGAAAGGAAGAGGTAGAGAGAAAGGAAAACGTCAAAAGGTAGAGGCTGCAAAAGCTAAAAAAGAGGTTCCAGTTAAAGCAAAAATTCAGCCTGTTCAACAGAAGGCTGCACCAGGAAAAGGTAGAAAGAAAGGAAAAGGTAGAAAGAAAGGAAGAGGTAGAGAGAAAGGAAAACGTCAAAAGTTAGAGGCTGCAAAAGCTAAAAAAGAGGTTCCAGTTAAAGCAAAAATTCAGCCTGTTCAACAGAAGGCTGCACCAGCTAAAAAGGTGGTTGTTCCAGTTAAAGCAACAATTCAGCCTGTTCAACGGAAGGCTACACCAGGAAAAGGTAGAAAGAAAGGAAAACTTCAAGAGGTAGAGGCTGCAAAAGCTAAAAAAGAGGTTCCAGTTAAAGCAAAAATTCAGCCTGTTCAACAGAAGGCTGCACCAGGAAAAGGTAGAAAGAAAGGAAAAGGTAGAAAGAAAGGAAGAGGTAGAGAGAAAGGAAAACGTCAAAAGGTAGAGGCTGCAAAAGCTAAAAAAGAGGTTCCAGTTAAAGCAAAAATTCAGCCTGTTCAACAGAAGGCTGCACCAGGAAAAGGTAGAAAGAAAGGAAAAGGTAGAAAGAAAGGAAGAGGTAGAGAGAAAGGAAAACGTCAAAAGGTAGAGGCTGCAAAAGCTAAAAAAGAGGTTCCAGTTAAAGCAAAAATTCAGCCTGTTCAACAGAAGGCTGCACCAGGAAAAGGTAGAAAGAAAGGAAAAGGTAGAAAGAAAGGAAGAGGTAGAGAGAAAGGAAAACGTCAAAAGGTAGAGGCTGCAAAAGCTAAAAAAGAAGTTCCAGTTAAAGCAACAATTCAGCCTGTTCAACGGAAGGCTGCACCAGGAAAAGGTGGAAAGAAAGGAAGAGGTAGAGAGAAAGGAAAACTTCAAGAGGTAGAGGCTGCAAAAGCTAAAAAAGAGGTTTCAGTTAAAGCAAAAATTCAGCCTGTTCAACAGAAGGCTGCACCAGCTAAAAAGGTGGTTGTTCCAGTTAAAGCAAAAATTCAGCCAGATCAACAGAAGGCTGCACCAGGAAAAGGTAGAAAGAAAGGAAAACGTGGAAAGAAAGGAAGAGGTAGAGAGAAAGGAAAAGGTAGAAAGAAAGGAAGAGGTAGAGAGAAAGGAAAACTTCAAGAGGTAGAGGCTGCAAAAGCTCAAAAAGAGGTTCCAGTTAAAGCAAAAATTCAGCCTGTTCAACAGAAGGCTGCACCAGTTGAAGCAGTAAAAGAACCTGGTGAAACGGCTACCCTTAATACAGGATGTAAGAAATTTCAGTATAAATTTCAAAACAATTATCTAAATGAAAAAACAGTTGTGTATCAAATT
Lhp05_a___ATCAATCTTTGTTTTGATAGTTGTGACTATTTTGCATCATTTACAGATTCTGATTCCTCAAAATCCAAATCAAGAAGTCTTAAAGAGATACTCCAGCTTAAGAACAAGAGCAATTTGAGAGATGCTGCTCATTCCAGGGTCCGACGTGCTCAAAAAAGAAGACCAAAAAAAAGAAGGGGAAAAAAGGGCAGAAAAGGTAAAAAGAAAGGAAAACTTCAAAAGGTAGAGGCTGAAAAAGCAAAAAAAGAGGTTCCAGTTAAAGCAAAAATTCAACCTGTTCAACAGAAGGCTGCGCCAGCTAAAAAGGTGGTTGTTCCAGTTAAAGCAAAAATTCAGCCTGTTCAACGGAAGGCTGCACCAGGAAAAGGTAGAAAGAAAGGAAAACTTCAAGAGGTAGAGGCTGCAAAAGCGAAAAAAGAGGTTCCAGTTAAAGCAAAAATTCAACCTGTTCAACAGAAGGCTGCACCAGCTAAAAAGGTG---------------------------------------------------------------GTTGCTCCAGTTAAAGCAACAATTCAGCCTGTTCAACAGAAGGCTGCACCAGGAAAAGGTAGAAAGAAAGGAAAACTTCAAGAGGTAGAGGCTGCAAAAGCTAAAAAAGAGGTTCCAGTTAAAGCAAAAATTCAGCCTGTTCAACGGAAGGCTGCACCAGGAAAAGGTAGA------------------AAGAAAGGAAAAGGTAGAAAGAAAGGAAGAGGTAGAGAGAAAGGAAAACGTCAAAAGGTAGAGGCTGCAAAAGCTAAAAAAGAGGTTCCAGTTAAAGCAAAAATTCAGCCTGTTCAACAGAAGGCTGCACCAGGAAAAGGTAGAAAGAAAGGAAAAGGTAGAAAGAAAGGAAGAGGTAGAGAGAAAGGAAAGCGTCAAAAGGTAGAGGCTGCAAAAGCTAAAAAAGAGGTTCCAGTTAAAGCAAAAATTCAGCCTGTTCAACAGAAGGCTGCACCAGCTAAAAAGGTGGTTGTTCCAGTTAAAGCAACAATTCAGCCTGTTCAACGGAAGGCTACACCAGGAAAAGGTAGAAAGAAAGGAAAACTTCAAGAGGTAGAGGCTGCAAAAGCTAAAAAAGAGGTTCCAGTTAAAGCAAAAATTCAGCCTGTTCAACAGAAGGCTGCACCAGGAAAAGGTAGAAAGAAAGGAAAAGGTAGAAAGGAAGGAAGAGGTAGAGAGAAAGGAAAACGTCAAAAGGTAGAGGCTGCAAAAGCTAAAAAAGAGGTTCCAGTTAAAGCAAAAATTCAGCCTGTTCAACAGAAGGCTGCACCAGGAAAAGGTAGAAAGAAAGGAAAAGGTAGAAAGAAAGGAAGAGGTAGAGAGAAAGGAAAACGTCAAAAGGTAGAGGCTGCAAAAGCTAAAAAAGAGGTTCCAGTTAAAGCAAAAATTCAGCCTGTTCAACAGAAGGCTGCACCAGGAAAAGGTAGAAAGAAAGGAAAAGGTAGAAAGAAAGGAAGAGGTAGAGAGAAAGGAAAACGTCAAAAGGTAGAGGCTGCAAAAGCTAAAAAAGAAGTTCCAGTTAAAGCAACAATTCAGCCTGTTCAACGGAAGGCTGCACCAGGAAAAGGTGGAAAGAAAGGAAGAGGTAGAGAGAAAGGAAAACTTCAAGAGGTAGAGGCTGCAAAAGCTAAAAAAGAGGTTTCAGTTAAAGCAAAAATTCAGCCTGTTCAACAGAAGGCTGCACCAGCTAAAAAGGTGGTTGTTCCAGTTAAAGCAAAAATTCAGCCAGATCAACAGAAGGCTGCACCAGGAAAAGGTAGAAAGAAAGGAAAGCGTGGAAAGAAAGGAAGAGGTAGAGAGAAAGGAAAAGGTAGAAAGAAAGGAAGAGGTAGAGAGAAAGGAAAACTTCAAGAGGTAGAGGCTGCAAAAGCTCAAAAAGAGGTTCCAGTTAAAGCAAAAATTCAGCCTGTTCAACAGAAGGCTGCACCAGTTGAAGCAGTAAAAGAACCTGGTGAAACGGCTACCCTTAATACAGGATGTAAGAAATTTCAGTATAAATTTCAAAACAATTATCTAAATGAAAAAACAGTTGTGTATCAAATT
Lhp05_b___ATCAATCTTTGTTTTGATAGTTGTGAGTATTTTGCATCATTTACAGATTCTGATTCCTCAAAATCCAAATCAAGAAGTCTTAAAGAGATACTCCAGCTTAAGAACAAGAGCAGTTTGAGAGATGCTGCTCATTCCAGGGTCCGACGTGCTCAAAAAAGAAGACCAAAAAAAAGAAGGGGAAAAAAGGGCAGAAAAGGTAAAAAGAAAGGAAAACTTCAAAAGGTAGAGGCTGAAAAAGCAAAAAAAGAGGTTCCAGTTAAAGCAAAAATTCAACCTGTTCAACAGAAGGCTGCACCAGCTAAAAAGGTGGTTGTTCCAGTTAAAGCAAAAATTCAGCCTGTTCAACGGAAGGCTGCACCAGGAAAAGGTAGAAAGAAAGGAAAACTTCAAGAGGTAGAGGCTGCAAAAGCGAAAAAAGAGGTTCCAGTTAAAGCAAAAATTCAACCTGTTCAACAGAAGGCTGCACCAGCTAAAAAGGTG---------------------------------------------------------------GTTGTTCCAGTTAAAGCAACAATTCAGCCTGTTCAACAGAAGGCTGCACCAGGAAAAGGTAGAAAGAAAGGAAAACTTCAAGAGGTAGAGGCTGCAAAAGCTAAAAAAGAGGTTCCAGTTAAAGCAAAAATTCAGCCTGTTCAACGGAAGGCTGCACCAGGAAAAGGTAGA------------------AAGAAAGGAAAAGGTAGAAAGAAAGGAAGAGGTAGAGAGAAAGGAAAACGTCAAAAGGTAGAGGCTGCAAAAGCTAAAAAAGAGGTTCCAGTTAAAGCAAAAATTCAGCCTGTTCAACAGAAGGCTGCACCAGGAAAAGGTAGAAAGAAAGGAAAAGGTAGAAAGAAAGGAAGAGGTAGAGAGAAAGGAAAACGTCAAAAGGTAGAGGCTGCAAAAGCTAAAAAAGAGGTTCCAGTTAAAGCAAAAATTCAGCCTGTTCAACAGAAGGCTGCACCAGCTAAAAAGGTGGTTGTTCCAGTTAAAGCAACAATTCAGCCTGTTCAACGGAAGGCTACACCAGGAAAAGGTAGAAAGAAAGGAAAACTTCAAGAGGTAGAGGCTGCAAAAGCTAAAAAAGAGGTTCCAGTTAAAGCAAAAATTCAGCCTGTTCAACAGAAGGCTGCACCAGGAAAAGGTAGAAAGAAAGGAAAAGGTAGAAAGAAAGGAAGAGGTAGAGAGAAAGGAAAACGTCAAAAGGTAGAGGCTGCAAAAGCTAAAAAAGAGGTTCCAGTTAAAGCAAAAATTCAGCCTGTTCAACAGAAGGCTGCACCAGGAAAAGGTAGAAAGAAAGGAAAAGGTAGAAAGAAAGGAAGAGGTAGAGAGAAAGGAAAACGTCAAAAGGTAGAGGCTGCAAAAGCTAAAAAAGAGGTTCCAGTTAAAGCAAAAATTCAGCCTGTTCAACAGAAGGCTGCACCAGGAAAAGGTAGAAAGAAAGGAAAAGGTAGAAAGAAAGGAAGAGGTAGAGAGAAAGGAAAACGTCAAAAGGTAGAGGCTGCAAAAGCTAAAAAAGAAGTTCCAGTTAAAGCAACAATTCAGCCTGTTCAACGGAAGGCTGCACCAGGAAAAGGTGGAAAGAAAGGAAGAGGTAGAGAGAAAGGAAAACTTCAAGAGGTAGAGGCTGCAAAAGCTAAAAAAGAGGTTTCAGTTAAAGCAAAAATTCAGCCTGTTCAACAGAAGGCTGCACCAGCTAAAAAGGTGGTTGTTCCAGTTAAAGCAAAAATTCAGCCAGATCAACAGAAGGCTGCACCAGGAAAAGGTAGAAAGAAAGGAAAGCGTGGAAAGAAAGGAAGAGGTAGAGAGAAAGGAAAAGGTAGAAAGAAAGGAAGAGGTAGAGAGAAAGGAAAACTTCAAGAGGTAGAGGCTGCAAAAGCTCAAAAAGAGGTTCCAGTTAAAGCAAAAATTCAGCCTGTTCAACAGAAGGCTGCACCAGTTGAAGCAGTAAAAGAACCTGGTGAAACGGCTACCCTTAATACAGGATGTAAGAAATTTCAGTATAAATTTCAAAACAATTATCTAAATGAAAAAACAGTTGTGTATCAAATT
Lhp06_a___ATCAATCTTTGTTTTGATAGTTGTGACTATTTTGCATCATTTACAGATTCTGATTCCTCAAAATCCAAATCAAGAAGTCTTAAAGAGATACTCCAGCTTAAGAACAAGAGCAGTTTGAGAGATGCTGCTCATTCCAGGGTCCGACGTGCTCAAAAAAGAAGACCAAAAAAAAGAAGGGGAAAAAAGGGCAGAAAAGGTAAAAAGAAAGGAAAACTTCAAAAGGTAGAGGCTGAAAAAGCAAAAAAAGAGGTTCCAGTTAAAGCAAAAATTCAACCTGTTCAACAGAAGGCTGCACCAGCTAAAAAGGTGGTTGTTCCAGTTAAAGCAAAAATTCAGCCTGTTCAACGGAAGGCTGCACCAGGAAAAGGTAGAAAGAAAGGAAAACTTCAAGAGGTAGAGGCTGCAAAAGCGAAAAAAGAGGTTCCAGTTAAAGCAAAAATTCAACCTGTTCAACAAAAGGCTGCACCAGCTAAAAAGGTG---------------------------------------------------------------GTTGTTCCAGTTAAAGCAACAATTCAGCCTGTTCAACAGAAGGCTGCACTAGGAAAAGGTAGAAAGAAAGGAAAACTTCAAGAGGTAGAGGCTGCAAAAGCTAAAAAAGAGGTTCCAGTTAAAGCAAAAATTCAGCCTGTTCAACGGAAGGCTGCACCAGGAAAAGGTAGA------------------AAGAAAGGAAAAGGTAGAAAGAAAGGAAGAGGTAGAGAGAAAGGAAAACGTCAAAAGGTAGAGGCTGCAAAAGCTAAAAAAGAGGTTCCAGTTAAAGCAAAAATTCAGCCTGTTCAACAGAAGGCTGCACCAGGAAAAGGTAGAAAGAAAGGAAAAGGTAGAAAGAAAGGAAGAGGTAGAGAGAAAGGAAAACGTCAAAAGGTAGAGGCTGCAAAAGCTAAAAAAGAGGTTCCAGTTAAAGCAAAAATTCAGCCTGTTCAACAGAAGGCTGCACCAGCTAAAAAGGTGGTTGTTCCAGTTAAAGCAACAATTCAGCCTGTTCAACGGAAGGCTACACCAGGAAAAGGTAGAAAGAAAGGAAAACTTCAAGAGGTAGAGGCTGCAAAAGCTAAAAAAGAGGTTCCAGTTAAAGCAAAAATTCAGCCTGTTCAACAGAAGGCTGCACCAGGAAAAGGTAGAAAGAAAGGAAAAGGTAGAAAGAAAGGAAGAGGTAGAGAGAAAGGAAAACGTCAAAAGGTAGAGGCTGCAAAAGCTAAAAAAGAGGTTCCAGTTAAAGCAAAAATTCAGCCTGTTCAACAAAAGGCTGCACCAGGAAAAGGTAGAAAGAAAGGAAAAGGTAGAAAGAAAGGAAGAGGTAGAGAGAAAGGAAAACGTCAAAAGGTAGAGGCTGCAAAAGCTAAAAAAGAGGTTCCAGTTAAAGCAAAAATTCAGCCTGTTCAACAAAAGGCTGCACCAGGAAAAGGTAGAAAGAAAGGAAAAGGTAGAAAGAAAGGAAGAGGTAGAGAGAAAGGAAAACGTCAAAAGGTAGAGGCTGCAAAAGCTAAAAAAGAAGTTCCAGTTAAAGCAACAATTCAGCCTGTTCAACGGAAGGCTGCACCAGGAAAAGGTGGAAAGAAAGGAAGAGGTAGAGAGAAAGGAAAACTTCAAGAGGTAGAGGCTGCAAAAGCTAAAAAAGAGGTTTCAGTTAAAGCAAAAATTCAGCCTGTTCAACAGAAGGCTGCACCAGCTAAAAAGGTGGTTGTTCCAGTTAAAGCAAAAATTCAGCCAGATCAACAGAAGGCTGCACCAGGAAAAGGTAGAAAGAAAGGAAAACGTGGAAAGAAAGGAAGAGGTAGAGAGAAAGGAAAAGGTAGAAAGAAAGGAAGAGGTAGAGAGAAAGGAAAACTTCAAGAGGTAGAGGCTGCAAAAGCTCAAAAAGAGGTTCCAGTTAAAGCAAAAATTCAGCCTGTTCAACAGAAGGCTGCACCAGTTGAAGCAGTAAAAGAACCTGGTGAAACGGCTACCCTTAATACAGGATGTAAGAAATTTCAGTATAAATTTCAAAACAATTATCTAAATGAAAAAACAGTTGTGTATCAAATT
Lhp06_b___ATCAATCTTTGTTTTGATAGTTGTGAGTATTTTGCATCATTTACAGATTCTGATTCCTCAAAATCCAAATCAAGAAGTCTTAAAGAGATACTCCAGCTTAAGAACAAGAGCAGTTTGAGAGATGCTGCTCATTCCAGGGTCCGACGTGCTCAAAAAAGAAGACCAAAAAAAAGAAGGGGAAAAAAGGGCAGAAAAGGTAAAAAGAAAGGAAAACTTCAAAAGGTAGAGGCTGAAAAAGCAAAAAAAGAGGTTCCAGTTAAAGCAAAAATTCAACCTGTTCAACAGAAGGCTGCACCAGCTAAAAAGGTGGTTGTTCCAGTTAAAGCAAAAATTCAGCCTGTTCAACGGAAGGCTGCACCAGGAAAAGGTAGAAAGAAAGGAAAACTTCAAGAGGTAGAGGCTGCAAAAGCGAAAAAAGAGGTTCCAGTTAAAGCAAAAATTCAACCTGTTCAACAGAAGGCTGCACCAGCTAAAAAGGTG---------------------------------------------------------------GTTGTTCCAGTTAAAGCAACAATTCAGCCTGTTCAACAGAAGGCTGCACCAGGAAAAGGTAGAAAGAAAGGAAAACTTCAAGAGGTAGAGGCTGCAAAAGCTAAAAAAGAGGTTCCAGTTAAAGCAAAAATTCAGCCTGTTCAACGGAAGGCTGCACCAGGAAAAGGTAGA------------------AAGAAAGGAAAAGGTAGAAAGAAAGGAAGAGGTAGAGAGAAAGGAAAACGTCAAAAGGTAGAGGCTGCAAAAGCTAAAAAAGAGGTTCCAGTTAAAGCAAAAATTCAGCCTGTTCAACAGAAGGCTGCACCAGGAAAAGGTAGAAAGAAAGGAAAAGGTAGAAAGAAAGGAAGAGGTAGAGAGAAAGGAAAACGTCAAAAGGTAGAGGCTGCAAAAGCTAAAAAAGAGGTTCCAGTTAAAGCAAAAATTCAGCCTGTTCAACAGAAGGCTGCACCAGCTAAAAAGGTGGTTGTTCCAGTTAAAGCAACAATTCAGCCTGTTCAACGGAAGGCTACACCAGGAAAAGGTAGAAAGAAAGGAAAACTTCAAGAGGTAGAGGCTGCAAAAGCTAAAAAAGAGGTTCCAGTTAAAGCAAAAATTCAGCCTGTTCAACAGAAGGCTGCACCAGGAAAAGGTAGAAAGAAAGGAAAAGGTAGAAAGAAAGGAAGAGGTAGAGAGAAAGGAAAACGTCAAAAGGTAGAGGCTGCAAAAGCTAAAAAAGAGGTTCCAGTTAAAGCAAAAATTCAGCCTGTTCAACAGAAGGCTGCACCAGGAAAAGGTAGAAAGAAAGGAAAAGGTAGAAAGAAAGGAAGAGGTAGAGAGAAAGGAAAACGTCAAAAGGTAGAGGCTGCAAAAGCTAAAAAAGAGGTTCCAGTTAAAGCAAAAATTCAGCCTGTTCAACAGAAGGCTGCACCAGGAAAAGGTAGAAAGAAAGGAAAAGGTAGAAAGAAAGGAAGAGGTAGAGAGAAAGGAAAACGTCAAAAGGTAGAGGCTGCAAAAGCTAAAAAAGAAGTTCCAGTTAAAGCAACAATTCAGCCTGTTCAACGGAAGGCTGCACCAGGAAAAGGTGGAAAGAAAGGAAGAGGTAGAGAGAAAGGAAAACTTCAAGAGGTAGAGGCTGCAAAAGCTAAAAAAGAGGTTTCAGTTAAAGCAAAAATTCAGCCTGTTCAACAGAAGGCTGCACCAGCTAAAAAGGTGGTTGTTCCAGTTAAAGCAAAAATTCAGCCAGATCAACAGAAGGCTGCACCAGGAAAAGGTAGAAAGAAAGGAAAGCGTGGAAAGAAAGGAAGAGGTAGAGAGAAAGGAAAAGGTAGAAAGAAAGGAAGAGGTAGAGAGAAAGGAAAACTTCAAGAGGTAGAGGCTGCAAAAGCTCAAAAAGAGGTTCCAGTTAAAGCAAAAATTCAGCCTGTTCAACAGAAGGCTGCACCAGTTGAAGCAGTAAAAGAACCTGGTGAAACGGCTACCCTTAATACAGGATGTAAGAAATTTCAGTATAAATTTCAAAACAATTATCTAAATGAAAAAACAGTTGTGTATCAAATT
Lhp07_b___ATCAATCTTTGTTTTGATAGTTGTGACTATTTTGCATCATTTACAGATTCTGATTCCTCAAAATCCAAATCAAGAAGTCTTAAAGAGATACTCCAGCTTAAGAACAAGAGCAGTTTGAGAGATGCTGCTCATTCCAGGGTCCGACGTGCTCAAAAAAGAAGACCAAAAAAAAGAAGGGGAAAAAAGGGCAGAAAAGGTAAAAAGAAAGGAAAACTTCAAAAGGTAGAGGCTGAAAAAGCAAAAAAAGAGGTTCCAGTTAAAGCAAAAATTCAACCTGTTCAACAGAAGGCTGCACCAGCTAAAAAGGTGGTTGTTCCAGTTAAAGCAAAAATTCAGCCTGTTCAACGGAAGGCTGCACCAGGAAAAGGTAGAAAGAAAGGAAAACTTCAAGAGGTAGAGGCTGCAAAAGCGAAAAAAGAGGTTCCAGTTGAAGCAAAAATTCAACCTGTTCAACAAAAGGCTGCACCAGCTAAAAAGGTG---------------------------------------------------------------GTTGTTCCAGTTAAAGCAACAATTCAGCCTGTTCAACAGAAGGCTGCACCAGGAAAAGGTAGAAAGAAAGGAAAACTTCAAGAGGTAGAGGCTGCAAAAGCTAAAAAAGAGGTTCCAGTTAAAGCAAAAATTCAGCCTGTTCAACGGAAGGCTGCACCAGGAAAAGGTAGA------------------AAGAAAGGAAAAGGTAGAAAGAAAGGGAGAGGTAGAGAGAAAGGAAAACGTCAAAAGGTAGAGGCTGCAAAAGCTAAAAAAGAGGTTCCAGTTAAAGCAAAAATTCAGCCTGTTCAACAGAAGGCTGCACCAGGAAAAGGTAGAAAGAAAGGAAAAGGTAGAAAGAAAGGAAGAGGTAGAGAGAAAGGAAAACGTCAAAAGGTAGAGGCTGCAAAAGCTAAAAAAGAGGTTCCAGTTAAAGCAAAAATTCAGCCTGTTCAACAGAAGGCTGCACCAGCTAAAAAGGTGGTTGTTCCAGTTAAAGCAACAATTCAGCCTGTTCAACGGAAGGCTACACCAGGAAAAGGTAGAAAGAAAGGAAAACTTCAAGAGGTAGAGGCTGCAAAAGCTAAAAAAGAGGTTCCAGTTAAAGCAAAAATTCAGCCTGTTCAACAGAAGGCTGCACCAGGAAAAGGTAGAAAGAAAGGAAAAGGTAGAAAGAAAGGAAGAGGTAGAGAGAAAGGAAAACGTCAAAAGGTAGAGGCTGCAAAAGCTAAAAAAGAGGTTCCAGTTAAAGCAAAAATTCAGCCTGTTCAACAGAAGGCTGCACCAGGAAAAGGTAGAAAGAAAGGAAAAGGTAGAAAGAAAGGAAGAGGTAGAGAGAAAGGAAAACGTCAAAAGGTAGAGGCTGCAAAAGCTAAAAAAGAGGTTCCAGTTAAAGCAAAAATTCAGCCTGTTCAACAGAAGGCTGCACCAGGAAAAGGTAGAAAGAAAGGAAAAGGTAGAAAGAAAGGAAGAGGTAGAGAGAAAGGAAAACGTCAAAAGGTAGAGGCTGCAAAAGCTAAAAAAGAAGTTCCAGTTAAAGCAACAATTCAGCCTGTTCAACGGAAGGCTGCACCAGGAAAAGGTGGAAAGAAAGGAAGAGGTAGAGAGAAAGGAAAACTTCAAGAGGTAGAGGCTGCAAAAGCTAAAAAAGAGGTTTCAGTTAAAGCAAAAATTCAGCCTGTTCAACAGAAGGCTGCACCAGCTAAAAAGGTGGTTGTTCCAGTTAAAGCAAAAATTCAGCCAGATCAACAGAAGGCTGCACCAGGAAAAGGTAGAAAGAAAGGAAAACGTGGAAAGAAAGGAAGAGGTAGAGAGAAAGGAAAAGGTAGAAAGAAAGGAAGAGGTAGAGAGAAAGGAAAACTTCAAGAGGTAGAGGCTGCAAAAGCTCAAAAAGAGGTTCCAGTTAAAGCAAAAATTCAGCCTGTTCAACAGAAGGCTGCACCAGTTGAAGCAGTAAAAGAACCTGGTGAAACGGCTACCCTTAATACAGGATGTAAGAAATTTCAGTATAAATTTCAAAACAATTATCTAAATGAAAAAACAGTTGTGTATCAAATT
Lhp07_a___ATCAATCTTTGTTTTGATAGTTGTGACTATTTTGCATCATTTACAGATTCTGATTCCTCAAAATCCAAATCAAGAAGTCTTAAAGAGATACTCCAGCTTAAGAACAAGAGCAGTTTGAGAGATGCTGCTCATTCCAGGGTCCGACGTGCTCAAAAAAGAAGACCAAAAAAAAGAAGGGGAAAAAAGGGCAGAAAAGGTAAAAAGAAAGGAAAACTTCAAAAGGTAGAGGCTGAAAAAGCAAAAAAAGAGGTTCCAGTTAAAGCAAAAATTCAACCTGTTCAACAGAAGGCTGCACCAGCTAAAAAGGTGGTTGTTCCAGTTAAAGCAAAAATTCAGCCTGTTCAACGGAAGGCTGCACCAGGAAAAGGTAGAAAGAAAGGAAAACTTCAAGAGGTAGAGGCTGCAAAAGCGAAAAAAGAGGTTCCAGTTAAAGCAAAAATTCAACCTGTTCAACAAAAGGCTGCACCAGCTAAAAAGGTG---------------------------------------------------------------GTTGTTCCAGTTAAAGCAACAATTCAGCCTGTTCAACAGAAGGCTGCACCAGGAAAAGGTAGAAAGAAAGGAAAACTTCAAGAGGTAGAGGCTGCAAAAGCTAAAAAAGAGGTTCCAGTTAAAGCAAAAATTCAGCCTGTTCAACGGAAGGCTGCACCAGGAAAAGGTAGA------------------AAGAAAGGAAAAGGTAGAAAGAAAGGAAGAGGTAGAGAGAAAGGAAAACGTCAAAAGGTAGAGGCTGCAAAAGCTAAAAAAGAGGTTCCAGTTAAAGCAAAAATTCAGCCTGTTCAACAGAAGGCTGCACCAGGAAAAGGTAGAAAGAAAGGAAAAGGTAGAAAGAAAGGAAGAGGTAGAGAGAAAGGAAAACGTCAAAAGGTAGAGGCTGCAAAAGCTAAAAAAGAGGTTCCAGTTAAAGCAAAAATTCAGCCTGTTCAACAGAAGGCTGCACCAGCTAAAAAGGTGGTTGTTCCAGTTAAAGCAACAATTCAGCCTGTTCAACGGAAGGCTACACCAGGAAAAGGTAGAAAGAAAGGAAAACTTCAAGAGGTAGAGGCTGCAAAAGCTAAAAAAGAGGTTCCAGTTAAAGCAAAAATTCAGCCTGTTCAACAGAAGGCTGCACCAGGAAAAGGTAGAAAGAAAGGAAAAGGTAGAAAGAAAGGAAGAGGTAGAGAGAAAGGAAAACGTCAAAAGGTAGAGGCTGCAAAAGCTAAAAAAGAGGTTCCAGTTAAAGCAAAAATTCAGCCTGTTCAACAGAAGGCTGCACCAGGAAAAGGTAGAAAGAAAGGAAAAGGTAGAAAGAAAGGAAGAGGTAGAGAGAAAGGAAAACGTCAAAAGGTAGAGGCTGCAAAAGCTAAAAAAGAGGTTCCAGTTAAAGCAAAAATTCAGCCTGTTCAACAGAAGGCTGCACCAGGAAAAGGTAGAAAGAAAGGAAAAGGTAGAAAGAAAGGAAGAGGTAGAGAGAAAGGAAAACGTCAAAAGGTAGAGGCTGCAAAAGCTAAAAAAGAAGTTCCAGTTAAAGCAACAATTCAGCCTGTTCAACGGAAGGCTGCACCAGGAAAAGGTGGAAAGAAAGGAAGAGGTAGAGAGAAAGGAAAACTTCAAGAGGTAGAGGCTGCAAAAGCTAAAAAAGAGGTTTCAGTTAAAGCAAAAATTCAGCCTGTTCAACAGAAGGCTGCACCAGCTAAAAAGGTGGTTGTTCCAGTTAAAGCAAAAATTCAGCCAGATCAACAGAAGGCTGCACCAGGAAAAGGTAGAAAGAAAGGAAAACGTGGAAAGAAAGGAAGAGGTAGAGAGAAAGGAAAAGGTAGAAAGAAAGGAAGAGGTAGAGAGAAAGGAAAACTTCAAGAGGTAGAGGCTGCAAAAGCTCAAAAAGAGGTTCCAGTTAAAGCAAAAATTCAGCCTGTTCAACAGAAGGCTGCACCAGTTGAAGCAGTAAAAGAACCTGGTGAAACGGCTACCCTTAATACAGGATGTAAGAAATTTCAGTATAAATTTCAAAACAATTATCTAAATGAAAAAACAGTTGTGTATCAAATT
