# Supplementary material for: Selection and demographic history shape the molecular evolution of the gamete compatibility protein bindin in Pisaster sea stars
Source: Ecol Evol. 2014 Mar 31;4(9):1567–88. doi: 10.1002/ece3.1042 (PMC4063459; doi:10.1002/ece3.1042)
Supplement: Supplementary file 3 [file ece30004-1567-SD3.zip › ece31042-sup-00020-bam.pm.input.txt]

P. brevispnus (Pbr) CO1(mtDNA)=bindin, pop1=Bamfield pop2=Port Moody
#mtDNA mutation rate is from geminate species of Oreaster from Panama
Pb Pm
2
CO1 8 8 818 H 0.25 0.000002812 (0.00000185, 0.0000061667)
Pb01______TGACTAATTCCCCCCTCCTTTCTTCTACTTCTAGCCTCCGCCGGAGTTGAAAGTGGAGCCGGCACTGGATGAACTATTTATCCCCCGCTATCCAGAGGCCTAGCCCACGCCGGCGGATCAGTTGACCTTGCCATATTTTCCCTTCATCTGGCCGGAGCCTCCTCTATACTAGCCTCCATCAACTTCATTACCACCATCATAAAAATGCGAACACCAGGCATGTCTTTTGACCGACTACCTTTATTTGTATGGTCTGTTTTCGTTACTGCTTTTCTTTTACTCCTTTCCCTCCCCGTATTAGCTGGAGCAATCACAATGTTGTTGACAGACCGAAAAATTAAAACCACTTTTTTTGATCCTGCCGGTGGAGGTGACCCTATACTCTTCCAACACTTATTCTGATTTTTTGGACACCCGGAAGTATATATTCTCATCCTACCCGGATTCGGTATGATTTCTCACGTAATAGCCCACTATGCTGGTAAGAACGAACCCTTCGGATATCTGGGCATGGTATACGCAATTATTTCTATAGGGATACTAGGATTCCTTGTATGAGCTCACCACATGTTTACCGTTGGAATGGACGTTGACACACGAGCATACTTTACTGCCGCCACAATGATTATAGCTGTTCCAACAGGAATCAAGGTATTTAGATGAATGGCCACCCTTCAAGGAAGAAAATTACGATGAGATACACCCCTTCTCTGAGCACTAGGCTTTGTATTTTTATTCACAATTGGAGGCCTAACCGGAGTTATATTAGCAAACTCCTCCATTGACATAATTTTACACGACACATACTACGTAGTTGC
Pb02______TGACTAATTCCCCCCTCCTTTCTTCTACTTCTAGCCTCCGCCGGAGTTGAAAGTGGAGCCGGCACTGGATGAACTATTTATCCCCCGCTATCCAGAGGCCTAGCCCACGCCGGCGGATCAGTTGACCTTGCCATATTTTCCCTTCATCTGGCCGGAGCCTCCTCTATACTAGCCTCCATCAACTTCATTACCACCATCATAAAAATGCGAACACCAGGCATGTCTTTTGACCGACTACCTTTATTTGTATGATCTGTTTTCGTTACTGCTTTTCTTTTACTCCTTTCCCTCCCCGTATTAGCTGGAGCAATCACAATGTTGTTGACAGACCGAAAAATTAAAACCACTTTTTTTGATCCTGCCGGTGGAGGTGACCCTATACTCTTCCAACACTTATTCTGATTTTTTGGACACCCAGAAGTATATATTCTCATCCTACCCGGATTCGGTATGATCTCTCACGTAATAGCCCACTATGCTGGTAAGAACGAACCCTTCGGATATCTGGGCATGGTATACGCAATTATTTCTATAGGGATACTAGGATTCCTTGTATGAGCTCACCATATGTTTACCGTTGGAATGGATGTTGACACACGAGCATACTTTACTGCCGCCACAATGATTATAGCTGTTCCAACAGGAATCAAGGTATTTAGATGAATGGCCACCCTTCAAGGAAGAAAATTACGATGAGATACACCCCTTCTCTGAGCACTAGGCTTTGTATTTTTATTCACAATTGGAGGCCTAACCGGAGTTATATTAGCAAACTCCTCCATTGACATAATTTTACACGACACATACTACGTAGTTGC
Pb03______TGACTAATTCCCCCCTCCTTTCTTCTACTTCTAGCCTCCGCCGGAGTTGAAAGTGGAGCCGGCACTGGATGAACTATTTATCCCCCGCTATCCAGAGGCCTAGCCCACGCCGGCGGATCAGTTGACCTTGCCATATTTTCCCTTCATCTGGCCGGAGCCTCCTCTATACTAGCCTCCATCAACTTCATTACCACCATCATAAAAATGCGAACACCAGGCATGTCTTTTGACCGACTACCTTTATTTGTATGATCTGTTTTCGTTACTGCTTTTCTTTTACTCCTTTCCCTCCCCGTATTAGCTGGAGCAATCACAATGTTGTTGACAGACCGAAAAATTAAAACCACTTTTTTTGATCCTGCCGGTGGAGGTGACCCTATACTCTTCCAACACTTATTCTGATTTTTTGGACACCCAGAAGTATATATTCTCATCCTACCCGGATTCGGTATGATCTCTCACGTAATAGCCCACTATGCTGGTAAGAACGAACCCTTCGGATATCTAGGCATGGTATACGCAATTATTTCTATAGGGATACTAGGATTCCTTGTATGAGCTCACCATATGTTTACCGTTGGAATGGATGTTGACACACGAGCATACTTTACTGCCGCCACAATGATTATAGCTGTTCCAACAGGAATCAAGGTATTTAGATGAATGGCCACCCTTCAAGGAAGAAAATTACGATGAGATACACCCCTTCTCTGAGCACTAGGCTTTGTATTTTTATTCACAATTGGAGGCCTAACCGGAGTTATATTAGCAAACTCCTCCATTGACATAATTTTACACGACACATACTACGTAGTTGC
Pb04______TGACTAATTCCCCCCTCCTTTCTTCTACTTCTAGCCTCCGCCGGAGTTGAAAGTGGAGCCGGCACTGGATGAACTATTTATCCCCCGCTATCCAGAGGCCTAGCCCACGCCGGCGGATCAGTTGACCTTGCCATATTTTCCCTTCATCTGGCCGGAGCCTCCTCTATACTAGCCTCCATCAACTTCATTACCACCATCATAAAAATGCGAACACCAGGCATGTCTTTTGACCGACTACCTTTATTTGTATGATCTGTTTTCGTTACTGCTTTTCTTTTACTCCTTTCCCTCCCCGTATTAGCTGGAGCAATCACAATGTTGTTGACAGACCGAAAAATTAAAACCACTTTTTTTGATCCTGCCGGTGGAGGTGACCCTATACTCTTCCAACACTTATTCTGATTTTTTGGACACCCAGAAGTATATATTCTCATCCTACCCGGATTCGGTATGATCTCTCACGTAATAGCCCACTATGCTGGTAAGAACGAACCCTTCGGATATCTAGGCATGGTATACGCAATTATTTCTATAGGGATACTAGGATTCCTTGTATGAGCTCACCATATGTTTACCGTTGGAATGGATGTTGACACACGAGCATACTTTACTGCCGCCACAATGATTATAGCTGTTCCAACAGGAATCAAGGTATTTAGATGAATGGCCACCCTTCAAGGAAGAAAATTACGATGAGATACACCCCTTCTCTGAGCACTAGGCTTTGTATTTTTATTCACAATTGGAGGCCTAACCGGAGTTATATTAGCAAACTCCTCCATTGACATAATTTTACACGACACATACTACGTAGTTGC
Pb05______TGACTAATTCCCCCCTCCTTTCTTCTACTTCTAGCCTCCGCCGGAGTTGAAAGTGGAGCCGGCACTGGATGAACTATTTATCCCCCGCTATCCAGAGGCCTAGCCCACGCCGGCGGATCAGTTGACCTTGCCATATTTTCCCTTCATCTGGCCGGAGCCTCCTCTATACTAGCCTCCATCAACTTCATTACCACCATCATAAAAATGCGAACACCAGGCATGTCTTTTGACCGACTACCTTTATTTGTATGATCTGTTTTCGTTACTGCTTTTCTTTTACTCCTTTCCCTCCCCGTATTAGCTGGAGCAATCACAATGTTGTTGACAGACCGAAAAATTAAAACCACTTTTTTTGATCCTGCCGGTGGAGGTGACCCTATACTCTTCCAACACTTATTCTGATTTTTTGGACACCCAGAAGTATATATTCTCATCCTACCCGGATTCGGTATGATCTCTCACGTAATAGCCCACTATGCTGGTAAGAACGAACCCTTCGGATATCTAGGCATGGTATACGCAATTATTTCTATAGGGATACTAGGATTCCTTGTATGAGCTCACCATATGTTTACCGTTGGAATGGATGTTGACACACGAGCATACTTTACTGCCGCCACAATGATTATAGCTGTTCCAACAGGAATCAAGGTATTTAGATGAATGGCCACCCTTCAAGGAAGAAAATTACGATGAGATACACCCCTTCTCTGAGCACTAGGCTTTGTATTTTTATTCACAATTGGAGGCCTAACCGGAGTTATATTAGCAAACTCCTCCATTGACATAATTTTACACGACACATACTACGTAGTTGC
Pb06______TGACTAATTCCCCCCTCCTTTCTTCTACTTCTAGCCTCCGCCGGAGTTGAAAGTGGAGCCGGCACTGGATGAACTATTTATCCCCCGCTATCCAGAGGCCTAGCCCACGCCGGCGGATCAGTTGACCTTGCCATATTTTCCCTTCATCTGGCCGGAGCCTCCTCTATACTAGCCTCCATCAACTTCATTACCACCATCATAAAAATGCGAACACCAGGCATGTCTTTTGACCGACTACCTTTATTTGTATGATCTGTTTTCGTTACTGCTTTTCTTTTACTCCTTTCCCTCCCCGTATTAGCTGGAGCAATCACAATGTTGTTGACAGACCGAAAAATTAAAACCACTTTTTTTGATCCTGCCGGTGGAGGTGACCCTATACTCTTCCAACACTTATTCTGATTTTTTGGACACCCAGAAGTATATATTCTCATCCTACCCGGATTCGGTATGATCTCTCACGTAATAGCCCACTATGCTGGTAAGAACGAACCCTTCGGATATCTAGGCATGGTATACGCAATTATTTCTATAGGGATACTAGGATTCCTTGTATGAGCTCACCATATGTTTACCGTTGGAATGGATGTTGACACACGAGCATACTTTACTGCCGCCACAATGATTATAGCTGTTCCAACAGGAATCAAGGTATTTAGATGAATGGCCACCCTTCAAGGAAGAAAATTACGATGAGATACACCCCTTCTCTGAGCACTAGGCTTTGTATTTTTATTCACAATTGGAGGCCTAACCGGAGTTATATTAGCAAACTCCTCCATTGACATAATTTTACACGACACATACTACGTAGTTGC
Pb07______TGACTAATTCCCCCCTCCTTTCTTCTACTTCTAGCCTCCGCCGGAGTTGAAAGTGGAGCCGGCACTGGATGAACTATTTATCCCCCGCTATCCAGAGGCCTAGCCCACGCCGGCGGATCAGTTGACCTTGCCATATTTTCCCTTCATCTGGCCGGAGCCTCCTCTATACTAGCCTCCATCAACTTCATTACTACCATCATAAAAATGCGAACACCAGGCATGTCTTTTGACCGACTACCTTTATTTGTATGATCTGTTTTCGTTACTGCTTTTCTTTTACTCCTTTCCCTCCCCGTATTAGCTGGAGCAATCACAATGTTGTTGACAGACCGAAAAATTAAAACCACTTTTTTTGATCCTGCCGGTGGAGGTGACCCTATACTCTTCCAACACTTATTCTGATTTTTTGGACACCCAGAAGTATATATTCTCATCCTACCCGGATTCGGTATGATATCTCACGTAATAGCCCACTATGCTGGTAAGAACGAACCCTTCGGATATCTGGGCATGGTATACGCAATTATTTCTATAGGGATACTAGGATTCCTTGTATGAGCTCACCATATGTTTACCGTTGGAATGGATGTTGACACACGAGCATACTTTACTGCCGCCACAATGATTATAGCTGTTCCAACAGGAATCAAGGTATTTAGATGAATGGCCACCCTTCAAGGAAGAAAATTACGATGAGATACACCCCTTCTCTGAGCACTAGGCTTTGTATTTTTATTCACAATTGGAGGCCTAACCGGAGTTATATTAGCAAACTCCTCCATTGACATAATTTTACACGACACATACTACGTAGTTGC
Pb08______TGACTAATTCCCCCCTCCTTTCTTCTACTTCTAGCCTCCGCCGGAGTTGAAAGTGGAGCCGGCACTGGATGAACTATTTATCCCCCGCTATCCAGAGGCCTAGCCCACGCCGGCGGATCAGTTGACCTTGCCATATTTTCCCTTCATCTGGCCGGAGCCTCCTCTATACTAGCCTCCATCAACTTCATTACCACCATCATAAAAATGCGAACACCAGGCATGTCTTTTGACCGACTACCTTTATTTGTATGATCTGTTTTCGTTACTGCTTTTCTTTTACTCCTTTCCCTCCCCGTATTAGCTGGAGCAATCACAATGTTGTTGACAGACCGAAAAATTAAAACCACTTTTTTTGATCCTGCCGGTGGAGGTGACCCTATACTCTTCCAACACTTATTCTGATTTTTTGGACACCCAGAAGTATATATTCTCATCCTACCCGGATTCGGTATGATCTCTCACGTAATAGCCCACTATGCTGGTAAGAACGAACCCTTCGGATATCTGGGCATGGTATACGCAATTATTTCTATAGGGATACTAGGATTCCTTGTATGAGCTCACCATATGTTTACCGTTGGAATGGATGTTGACACACGAGCATACTTTACTGCCGCCACAATGATTATAGCTGTTCCAACAGGAATCAAGGTATTTAGATGAATGGCCACCCTTCAAGGAAGAAAATTACGATGAGATACACCCCTTCTCTGAGCACTAGGCTTTGTATTTTTATTCACAATTGGAGGCCTAACCGGAGTTATATTAGCAAACTCCTCCATTGACATAATTTTACACGACACATACTACGTAGTTGC
Pm01______TGACTAATTCCCCCCTCCTTTCTTCTACTTCTAGCCTCCGCCGGAGTTGAAAGTGGAGCCGGCACTGGATGAACTATTTATCCCCCGCTATCCAGAGGCCTAGCCCACGCCGGCGGATCAGTTGACCTTGCCATATTTTCCCTTCATCTGGCCGGAGCCTCCTCTATACTAGCCTCCATCAACTTCATTACCACCATCATAAAAATGCGAACACCAGGCATGTCTTTTGACCGACTACCTTTATTTGTATGGTCTGTTTTCGTTACTGCTTTTCTTTTACTCCTTTCCCTCCCCGTATTAGCTGGAGCAATCACAATGTTGTTGACAGACCGAAAAATTAAAACCACTTTTTTTGATCCTGCCGGTGGAGGTGACCCTATACTCTTCCAACACTTATTCTGATTTTTTGGACACCCGGAAGTATATATTCTCATCCTACCCGGATTCGGTATGATTTCTCACGTAATAGCCCACTATGCTGGTAAGAACGAACCCTTCGGATATCTGGGCATGGTATACGCAATTATTTCTATAGGGATACTAGGATTCCTTGTATGAGCTCACCACATGTTTACCGTTGGAATGGACGTTGACACACGAGCATACTTTACTGCCGCCACAATGATTATAGCTGTTCCAACAGGAATCAAGGTATTTAGATGAATGGCCACCCTTCAAGGAAGAAAATTACGATGAGATACACCCCTTCTCTGAGCACTAGGCTTTGTATTTTTATTCACAATTGGAGGCCTAACCGGAGTTATATTAGCAAACTCCTCCATTGACATAATTTTACACGACACATACTACGTAGTTGC
Pm02______TGACTAATTCCCCCCTCCTTTCTTCTACTTCTAGCCTCCGCCGGAGTTGAAAGTGGAGCCGGCACTGGATGAACTATTTATCCCCCGCTATCCAGAGGCCTAGCCCACGCCGGCGGATCAGTTGACCTTGCCATATTTTCCCTTCATCTGGCCGGAGCCTCCTCTATACTAGCCTCCATCAACTTCATTACCACCATCATAAAAATGCGAACACCAGGCATGTCTTTTGACCGACTACCTTTATTTGTATGATCTGTTTTCGTTACTGCTTTTCTTTTACTCCTTTCCCTCCCCGTATTAGCTGGAGCAATCACAATGTTGTTGACAGACCGAAAAATTAAAACCACTTTTTTTGATCCTGCCGGTGGAGGTGACCCTATACTCTTCCAACACTTATTCTGATTTTTTGGACACCCAGAAGTATATATTCTCATCCTACCCGGATTCGGTATGATCTCTCACGTAATAGCCCACTATGCTGGTAAGAACGAACCCTTCGGATATCTGGGCATGGTATACGCAATTATTTCTATAGGGATACTAGGATTCCTTGTATGAGCTCACCATATGTTTACCGTTGGAATGGATGTTGACACACGAGCATACTTTACTGCCGCCACAATGATTATAGCTGTTCCAACAGGAATCAAGGTATTTAGATGAATGGCCACCCTTCAAGGAAGAAAATTACGATGAGATACACCCCTTCTCTGAGCACTAGGCTTTGTATTTTTATTCACAATTGGAGGCCTAACCGGAGTTATATTAGCAAACTCCTCCATTGACATAATTTTACACGACACATACTACGTAGTTGC
Pm03______TGACTAATTCCCCCCTCCTTTCTTCTACTTCTAGCCTCCGCCGGAGTTGAAAGTGGAGCCGGCACTGGATGAACTATTTATCCCCCGCTATCCAGAGGCCTAGCCCACGCCGGCGGATCAGTTGACCTTGCCATATTTTCCCTTCATCTGGCCGGAGCCTCCTCTATACTAGCCTCCATCAACTTCATTACCACCATCATAAAAATGCGAACACCAGGCATGTCTTTTGACCGACTACCTTTATTTGTATGGTCTGTTTTCGTTACTGCTTTTCTTTTACTCCTTTCCCTCCCCGTATTAGCTGGAGCAATCACAATGTTGTTGACAGACCGAAAAATTAAAACCACTTTTTTTGATCCTGCCGGTGGAGGTGACCCTATACTCTTCCAACACTTATTCTGATTTTTTGGACACCCGGAAGTATATATTCTCATCCTACCCGGATTCGGTATGATTTCTCACGTAATAGCCCACTATGCTGGTAAGAACGAACCCTTCGGATATCTGGGCATGGTATACGCAATTATTTCTATAGGGATACTAGGATTCCTTGTATGAGCTCACCACATGTTTACCGTTGGAATGGACGTTGACACACGAGCATACTTTACTGCCGCCACAATGATTATAGCTGTTCCAACAGGAATCAAGGTATTTAGATGAATGGCCACCCTTCAAGGAAGAAAATTACGATGAGATACACCCCTTCTCTGAGCACTAGGCTTTGTATTTTTATTCACAATTGGAGGCCTAACCGGAGTTATATTAGCAAACTCCTCCATTGACATAATTTTACACGACACATACTACGTAGTTGC
Pm04______TGACTAATTCCCCCCTCCTTTCTTCTACTTCTAGCCTCCGCCGGAGTTGAAAGTGGAGCCGGCACTGGATGAACTATTTATCCCCCGCTATCCAGAGGCCTAGCCCACGCCGGCGGATCAGTTGACCTTGCCATATTTTCCCTTCATCTGGCCGGAGCCTCCTCTATACTAGCCTCCATCAACTTCATTACCACCATCATAAAAATGCGAACACCAGGCATGTCTTTTGACCGACTACCTTTATTTGTATGATCTGTTTTCGTTACTGCTTTTCTTTTACTCCTTTCCCTCCCCGTATTAGCTGGAGCAATCACAATGTTGTTGACAGACCGAAAAATTAAAACCACTTTTTTTGATCCTGCCGGTGGAGGTGACCCTATACTCTTCCAACACTTATTCTGATTTTTTGGACACCCAGAAGTATATATTCTCATCCTACCCGGATTCGGTATGATCTCTCACGTAATAGCCCACTATGCTGGTAAGAACGAACCCTTCGGATATCTAGGCATGGTATACGCAATTATTTCTATAGGGATACTAGGATTCCTTGTATGAGCTCACCATATGTTTACCGTTGGAATGGATGTTGACACACGAGCATACTTTACTGCCGCCACAATGATTATAGCTGTTCCAACAGGAATCAAGGTATTTAGATGAATGGCCACCCTTCAAGGAAGAAAATTACGATGAGATACACCCCTTCTCTGAGCACTAGGCTTTGTATTTTTATTCACAATTGGAGGCCTAACCGGAGTTATATTAGCAAACTCCTCCATTGACATAATTTTACACGACACATACTACGTAGTTGC
Pm05______TGACTAATTCCCCCCTCCTTTCTTCTACTTCTAGCCTCCGCCGGAGTTGAAAGTGGAGCCGGCACTGGATGAACTATTTATCCCCCGCTATCCAGAGGCCTAGCCCACGCCGGCGGATCAGTTGACCTTGCCATATTTTCCCTTCATCTGGCCGGAGCCTCCTCTATACTAGCCTCCATCAACTTCATTACCACCATCATAAAAATGCGAACACCAGGCATGTCTTTTGACCGACTACCTTTATTTGTATGGTCTGTTTTCGTTACTGCTTTTCTTTTACTCCTTTCCCTCCCCGTATTAGCTGGAGCAATCACAATGTTGTTGACAGACCGAAAAATTAAAACCACTTTTTTTGATCCTGCCGGTGGAGGTGACCCTATACTCTTCCAACACTTATTCTGATTTTTTGGACACCCGGAAGTATATATTCTCATCCTACCCGGATTCGGTATGATTTCTCACGTAATAGCCCACTATGCTGGTAAGAACGAACCCTTCGGATATCTGGGCATGGTATACGCAATTATTTCTATAGGGATACTAGGATTCCTTGTATGAGCTCACCACATGTTTACCGTTGGAATGGACGTTGACACACGAGCATACTTTACTGCCGCCACAATGATTATAGCTGTTCCAACAGGAATCAAGGTATTTAGATGAATGGCCACCCTTCAAGGAAGAAAATTACGATGAGATACACCCCTTCTCTGAGCACTAGGCTTTGTATTTTTATTCACAATTGGAGGCCTAACCGGAGTTATATTAGCAAACTCCTCCATTGACATAATTTTACACGACACATACTACGTAGTTGC
Pm06______TGACTAATTCCCCCCTCCTTTCTTCTACTTCTAGCCTCCGCCGGAGTTGAAAGTGGAGCCGGCACTGGATGAACTATTTATCCCCCGCTATCCAGAGGCCTAGCCCACGCCGGCGGATCAGTTGACCTTGCCATATTTTCCCTTCATCTGGCCGGAGCCTCCTCTATACTAGCCTCCATCAACTTCATTACCACCATCATAAAAATGCGAACACCAGGCATGTCTTTTGACCGACTACCTTTATTTGTATGATCTGTTTTCGTTACTGCTTTTCTTTTACTCCTTTCCCTCCCCGTATTAGCTGGAGCAATCACAATGTTGTTGACAGACCGGAAAATTAAAACCACTTTTTTTGATCCTGCCGGTGGAGGTGACCCTATACTCTTCCAACACTTATTCTGATTTTTTGGACACCCAGAAGTATATATTCTCATCCTACCCGGATTCGGTATGATCTCTCACGTAATAGCCCACTATGCTGGTAAGAACGAACCCTTCGGATATCTGGGCATGGTATACGCAATTATTTCTATAGGGATACTAGGATTCCTTGTATGAGCTCACCATATGTTTACCGTTGGAATGGATGTTGACACACGAGCATACTTTACTGCCGCCACAATGATTATAGCTGTTCCGACAGGAATCAAGGTATTTAGATGAATGGCCACCCTTCAAGGAAGAAAATTACGATGAGATACACCCCTTCTCTGAGCACTAGGCTTTGTATTTTTATTCACAATTGGAGGCCTAACCGGAGTTATATTAGCAAACTCCTCCATTGACATAATTTTACACGACACATACTACGTAGTTGC
Pm07______TGACTAATTCCCCCCTCCTTTCTTCTACTTCTAGCCTCCGCCGGAGTTGAAAGTGGAGCCGGCACTGGATGAACTATTTATCCCCCGCTATCCAGAGGCCTAGCCCACGCCGGCGGATCAGTTGACCTTGCCATATTTTCCCTTCATCTGGCCGGAGCCTCCTCTATACTAGCCTCCATCAACTTCATTACCACCATCATAAAAATGCGAACACCAGGCATGTCTTTTGACCGACTACCTTTATTTGTATGATCTGTTTTCGTTACTGCTTTTCTTTTACTCCTTTCCCTCCCCGTATTAGCTGGAGCAATCACAATGTTGTTGACAGACCGAAAAATTAAAACCACTTTTTTTGATCCTGCCGGTGGAGGTGACCCTATACTCTTCCAACACTTATTCTGATTTTTTGGACACCCAGAAGTATATATTCTCATCCTACCCGGATTCGGTATGATCTCTCACGTAATAGCCCACTATGCTGGTAAGAACGAACCCTTCGGATATCTAGGCATGGTATACGCAATTATTTCTATAGGGATACTAGGATTCCTTGTATGAGCTCACCATATGTTTACCGTTGGAATGGATGTTGACACACGAGCATACTTTACTGCCGCCACAATGATTATAGCTGTTCCAACAGGAATCAAGGTATTTAGATGAATGGCCACCCTTCAAGGAAGAAAATTACGATGAGATACACCCCTTCTCTGAGCACTAGGCTTTGTATTTTTATTCACAATTGGAGGCCTAACCGGAGTTATATTAGCAAACTCCTCCATTGACATAATTTTACACGACACATACTACGTAGTTGC
Pm08______TGACTAATTCCCCCCTCCTTTCTGCTACTTCTAGCCTCCGCTGGAGTTGAAAGTGGAGCCGGCACTGGATGAACTATTTATCCCCCGCTATCCAGAGGCCTAGCCCACGCCGGCGGATCAGTTGACCTTGCCATATTTTCCCTTCATCTGGCCGGAGCCTCCTCTATACTAGCCTCCATCAACTTCATTACCACCATCATAAAAATGCGAACACCAGGCATGTCTTTTGACCGACTACCTTTATTTGTATGATCTGTTTTCGTTACTGCTTTTCTTTTACTCCTTTCCCTCCCCGTATTAGCTGGAGCAATCACAATGTTGTTGACAGACCGAAAAATTAAAACCACTTTTTTTGATCCTGCCGGTGGAGGTGACCCTATACTCTTCCAACACTTATTCTGATTTTTTGGACACCCAGAAGTATATATTCTCATCCTACCCGGATTCGGTATGATCTCTCACGTAATAGCCCACTATGCTGGTAAGAACGAACCCTTCGGATATCTGGGCATGGTATACGCAATTATTTCTATAGGGATACTAGGATTCCTTGTATGAGCTCACCATATGTTTACCGTTGGAATGGATGTTGACACACGAGCATACTTTACTGCCGCCACAATGATTATAGCTGTTCCAACAGGAATCAAGGTATTTAGATGAATGGCCACCCTTCAAGGAAGAAAATTACGATGAGATACACCCCTTCTCTGAGCACTAGGCTTTGTATTTTTATTCACAATTGGAGGCCTAACCGGAGTTATATTAGCAAACTCCTCCATTGACATAATTTTACACGACACATACTACGTAGTTGC
bindin 16 16 1851 H 1
Pb06_b____ATCAATCTTTGTCTTGATAGTTGTGACTATTTTGCATTGTTTACAGATTCTGGTTCCTCAAAATCCAAATCAAGAAGTCTTAAAGAGATACTCCAGCTTAAGAACAAGAACAGTTTGAGAGATGCTGCTCATTCCAGGGTCCGACGTGCTCCAAAAATAAAAAATAAAAAAAGAAGGGAAAAAAAGAAAAGAAAGGGTAGAAAGAAAGGAAAAGGTAGAAAGAAAGGAAAACGTGGAAAGAAAGGAAAAGGTAGAAAGAAAGGAAAAGGTAGAAAGAAAGGAAAAGGTAGAAAGAAAGGAAAAGGTAGAAAGAAAGGAAAAGGTAGAAAGAAAGGAAAAGGTAGAAAGAAAGGAAAAGGTAGAAAGAAAGGAAGAGGTAGAAAGAAAGGAAAACTTCAAAAGGTAGAGGCTGCAAAAGCTAAAAAAGAGGTTCCAGTTAAAGCAAAAATTCAGCCTGTTCAACAGAAGGCTGCACCAGCTAAAAAGGTGGTTGTTCCAGTTAAAGCAAAAAATCAGCCTGTTCAACGGAAGGCTGCACCAGCAGGAAAAGGTAGAAAGAAAGGAAAACGTGGAAAGAAAGGAAGAGGTAGAGAGAAAGGAAGACGTAGACAGAAAGGAAAAGGTAGAAAGAAAGGAAAGGGTAGAAAGAAAGGAAAAGGTAGAAAGAAAGGAAAAGGCAGAAAGAAAGAAAGAGGTAGAAAGAAAGGAAAACTTCAAAAGGTAGAGGCTGCAAAAGCTAAAAAAGAGGTTCCAGTTAAAGCAAAAATTCAGCCTGTTCAACAGAAGGCTGCACCAGCTAAAAAGGTGGTTCCAGCTAAAGCAAAAACTCGGCCTGCTCAACGGAAGGCTGCACCAGGAAAAGGTAGAAAGAAAGGAAAACGTGGAAAGAAAGGAAGAGGTAGAGAGAAAGGAAGACGTAGACAGAAAGGAAAAGGTAGAAAGAAAGGAAAGGGTAGAAAAAAAGGAAAAGGTATAAAGAAAGGAAAAGGCAGAAAGAAAGGAAGAGGTAGAAAGAAAGGAAAACTTCAAAAGGTAGAGGCTGCAAAAGCTAAAAAAGAGGTTCCAGTTAAAGCAAAAATTCAGCCTGCTCAACGGAAGGCTGCACCAGCTAAAAAGGTGGTTCCAGCTAAAGCAAAAACTCGGCCTGCTCAACGGAAGGCTGCACCAGGAAAAGGTAGAAAGAAAGGAAAACGTGGAAAGAAAGGAAGAGGTAGAGAGAAAGGAAAAGGTAGAAAGAAAGGAAAGGGTAGAAAGAAAGGAAAAGGTAGAAAGAAAGGAAAAGGCAGAAAGAAAGGAAGTGGTAGAAAGAAAGGAAAACTTCAAAAGGTAGAGGCTGCAAAAGCTAAAAAAGAGGTTCCAGTTAAAGCAAAAATTCAGCCTGTTCAACGGAAGGCTGCACCAGCTAAAAAGGTGGTTCCAGCTAAAGCAAAACCTCGGCCTGCTCAACGGAAGGCTGCACCAGGAAAAGGTAGAAAGAAAGGAAAACTTGGAAAGAAAGGAAGAGGTAGAGAGAAAGGAAGACGTAGACAGAAAGGAAAAGGTAGAAAGAAAGGAAAGGGTAGAAAGAAAGGA------------------AAAGGTAGAAAGAAAGGAAGAGGTAGAGAGAAAGGAAGACGTAGAGAGAAAGGAAAACTTCAAAAGGTAGAGGCTGCAAAAGCTAAAAAAGAGGTTCCAGTTAAAGCAAAAATTCAGCCTGTTCAACAGAAGGCTGCACCAGTTGAAGCAGTAAAAGAACCTGGTGGAATTGAAACGGCTACCCTTAATACAGGATGTAAGAAATTTCAGTATAAATTTCAATACAATTATCTAAATGAAAAAACGTTTGTGTATCAAATT
Pb07_b____ATCAATCTTTGTCTTGATAGTTGTGACTATTTTGCATCGTTTACAGATTCTGGTTCCTCAAAATCCAAATCAAGAAGTCTTAAAGAGATACTCCAGCTTAAGAACAAGAACAGTTTGAGAGATGCTGCTCATTCCAGGGTCCGACGTGCTCCAAAAATAAAAAATAAAAAAAGAAGGGAAAAAAAGAAAAGAAAGGGTAGAAAGAAAGGAAAAGGTAGAAAGAAAGGAAAACGTGGAAAGAAAGGAAAAGGTAGAAAGAAAGGAAAAGGTAGAAAGAAAGGAAAAGGTAGAAAGAAAGGAAAAGGTAGAAAGAAAGGAAAAGGTAGAAAGAAAGGAAAAGGTAGAAAGAAAGGAAAAGGTAGAAAGAAAGGAAGAGGTAGAAAGAAAGGAAAACTTCAAAAGGTAGAGGCTGCAAAAGCTAAAAAAGAGGTTCCAGTTAAAGCAAAAATTCAGCCTGTTCAACAGAAGGCTGCACCAGCTAAAAAGGTGGTTGTTCCAGTTAAAGCAAAAAATCAGCCTGTTCAACGGAAGGCTGCACCAGCAGGAAAAGGTAGAAAGAAAGGAAAACGTGGAAAGAAAGGAAGAGGTAGAGAGAAAGGAAGACGTAGACAGAAAGGAAAAGGTAGAAAGAAAGGAAAGGGTAGAAAGAAAGGAAAAGGTAGAAAGAAAGGAAAAGGCAGAAAGAAAGAAAGAGGTAGAAAGAAAGGAAAACTTCAAAAGGTAGAGGCTGCAAAAGCTAAAAAAGAGGTTCCAGTTAAAGCAAAAATTCAGCCTGTTCAACAGAAGGCTGCACCAGCTAAAAAGGTGGTTCCAGCTAAAGCAAAAACTCGGCCTGCTCAACGGAAGGCTGCACCAGGAAAAGGTAGAAAGAAAGGAAAACGTGGAAAGAAAGGAAGAGGTAGAGAGAAAGGAAGACGTAGACAGAAAGGAAAAGGTAGAAAGAAAGGAAAGGGTAGAAAAAAAGGAAAAGGTATAAAGAAAGGAAAAGGCAGAAAGAAAGGAAGAGGTAGAAAGAAAGGAAAACTTCAAAAGGTAGAGGCTGCAAAAGCTAAAAAAGAGGTTCCAGTTAAAGCAAAAATTCAGCCTGCTCAACGGAAGGCTGCACCAGCTAAAAAGGTGGTTCCAGCTAAAGCAAAAACTCGGCCTGCTCAACGGAAGGCTGCACCAGGAAAAGGTAGAAAGAAAGGAAAACGTGGAAAGAAAGGAAGAGGTAGAGAGAAAGGAAAAGGTAGAAAGAAAGGAAAGGGTAGAAAGAAAGGAAAAGGTAGAAAGAAAGGAAAAGGCAGAAAGAAAGGAAGTGGTAGAAAGAAAGGAAAACTTCAAGAGGTAGAGGCTGCAAAAGCTAAAAAAGAGGTTCCAGTTAAAGCAAAAATTCAGCCTGTTCAACGGAAGGCTGCACCAGCTAAAAAGGTGGTTCCAGCTAAAGCAAAACCTCGGCCTGCTCAACGGAAGGCTGCACCAGGAAAAGGTAGAAAGAAAGGAAAACTTGGAAAGAAAGGAAGAGGTAGAGAGAAAGGAAGACGTAGACAGAAAGGAAAAGGTAGAAAGAAAGGAAAGGGTAGAAAGAAAGGA------------------AAAGGTAGAAAGAAAGGAAGAGGTAGAGAGAAAGGAAGACGTAGAGAGAAAGGAAAACTTCAAAAGGTAGAGGCTGCAAAAGCTAAAAAAGAGGTTCCAGTTAAAGCAAAAATTCAGCCTGTTCAACAGAAGGCTGCACCAGTTGAAGCAGTAAAAGAACCTGGTGGAATTGAAACGGCTACCCTTAATACAGGATGTAAGAAATTTCAGTATAAATTTCAATACAATTATCTAAATGAAAAAACGTTTGTGTATCAAATT
Pb01_a____ATCAATCTTTGTCTTGATAGTTGTGACTATTTTGCATCGTTTACAGATTCTGGTTCCTCAAAATCCAAATCAAGAAGTCTTAAAGAGATACTCCAGCTTAAGAACAAGAACAGTTTGAGAGATGCTGCTCATTCCAGGGTCCGACGTGCTCCAAAAATAAAAAATAAAAAAAGAAGGGAAAAAAAGAAAAGAAAGGGTAGAAAGAAAGGAAAAGGTAGAAAGAAAGGAAAACGTGGAAAGAAAGGAAAAGGTAGAAAGAAAGGAAAAGGTAGAAAGAAAGGAAAAGGTAGAAAGAAAGGAAAAGGTAGAAAGAAAGGAAAAGGTAGAAAGAAAGGAAAAGGTAGAAAGAAAGGAAAAGGTAGAAAGAAAGGAAGAGGTAGAAAGAAAGGAAAACTTCAAAAGGTAGAGGCTGCAAAAGCTAAAAAAGAGGTTCCAGTTAAAGCAAAAATTCAGCCTGTTCAACAGAAGGCTGCACCAGCTAAAAAGGTGGTTGTTCCAGTTAAAGCAAAAAATCAGCCTGTTCAACGGAAGGCTGCACCAGCAGGAAAAGGTAGAAAGAAAGGAAAACGTGGAAAGAAAGGAAGAGGTAGAGAGAAAGGAAGACGTAGACAGAAAGGAAAAGGTAGAAAGAAAGGAAAGGGTAGAAAGAAAGGAAAAGGTAGAAAGAAAGGAAAAGGCAGAAAGAAAGAAAGAGGTAGAAAGAAAGGAAAACTTCAAAAGGTAGAGGCTGCAAAAGCTAAAAAAGAGGTTCCAGTTAAAGCAAAAATTCAGCCTGTTCAACAGAAGGCTGCACCAGCTAAAAAGGTGGTTCCAGCTAAAGCAAAAACTCGGCCTGCTCAACGGAAGGCTGCACCAGGAAAAGGTAGAAAGAAAGGAAAACGTGGAAAGAAAGGAAGAGGTAGAGAGAAAGGAAGACGTAGACAGAAAGGAAAAGGTAGAAAGAAAGGAAAGGGTAGAAAAAAAGGAAAAGGTATAAAGAAAGGAAAAGGCAGAAAGAAAGGAAGAGGTAGAAAGAAAGGAAAACTTCAAAAGGTAGAGGCTGCAAAAGCTAAAAAAGAGGTTCCAGTTAAAGCAAAAATTCAGCCTGCTCAACGGAAGGCTGCACCAGCTAAAAAGGTGGTTCCAGCTAAAGCAAAAACTCGGCCTGCTCAACGGAAGGCTGCACCAGGAAAAGGTAGAAAGAAAGGAAAACGTGGAAAGAAAGGAAGAGGTAGACAGAAAGGAAAAGGTAGAAAGAAAGGAAAGGGTAGAAAGAAAGGAAAAGGTAGAAAGAAAGGAAAAGGCAGAAAGAAAGGAAGTGGTAGAAAGAAAGGAAAACTTCAAGAGGTAGAGGCTGCAAAAGCTAAAAAAGAGGTTCCAGTTAAAGCAAAAATTCAGCCTGTTCAACGGAAGGCTGCACCAGCTAAAAAGGTGGTTCCAGCTAAAGCAAAACCTCGGCCTGCTCAACGGAAGGCTGCACCAGGAAAAGGTAGAAAGAAAGGAAAACTTGGAAAGAAAGGAAGAGGTAGAGAGAAAGGAAGACGTAGACAGAAAGGAAAAGGTAGAAAGAAAGGAAAGGGTAGAAAGAAAGGAAAGGGTAGAAAGAAAGGAAAAGGTAGAAAGAAAGGAACAGGTAGAGAGAAAGGAAGAGGTAGAGAGAAAGGAAAACTTCAAAAGGTAGAGGCTGCAAAAGCTAAAAAAGAGGTTCCAGTTAAAGCAAAAATTCAGCCTGTTCAACAGAAGGCTGCACCAGTTGAAGCAGTAAAAGAACCTGGTGGAATTGAAACGGCTACCCTTAATACAGGATGTAAGAAATTTCAGTATAAATTTCAATACAGTTATCTAAATGAAAAAACGTTTGTGTATCAAATA
Pb01_b____ATCAATCTTTGTCTTGATAGTTGTGACTATTTTGCATCGTTTACAGATTCTGGTTCCTCAAAATCCAAATCAAGAAGTCTTAAAGAGATACTCCAGCTTAAGAACAAGAACAGATTGAGAGATGCTGCTCATTCCAGGGTCCGACGTGCTCCAAAAATAAAAAATAAAAAAAGAAGGGAAAAAAAGAAAAGAAAGGGTAGAAAGAAAGGAAAAGGTAGAAAGAAAGGAAAACGTGGAAAGAAAGGAAAAGGTAGAAAGAAAGGAAAAGGTAGAAAGAAAGGAAAAGGTAGAAAGAAAGGAAAAGGTAGAAAGAAAGGAAAAGGTAGAAAGAAAGGAAAAGGTAGAAAGAAAGGAAAAGGTAGAAAGAAAGGAAGAGGTAGAAAGAAAGGAAAACTTCAAAAGGTAGAGGCTGCAAAAGCTAAAAAAGAGGTTCCAGTTAAAGCAAAAATTCAGCCTGTTCAACAGAAGGCTGCACCAGCTAAAAAGGTGGTTGTTCCAGTTAAAGCAAAAAATCAGCCTGTTCAACGGAAGGCTGCACCAGCAGGAAAAGGTAGAAAGAAAGGAAAACGTGGAAAGAAAGGAAGAGGTAGAGAGAAAGGAAGACGTAGACAGAAAGGAAAAGGTAGAAAGAAAGGAAAGGGTAGAAAGAAAGGAAAAGGTAGAAAGAAAGGAAAAGGCAGAAAGAAAGAAAGAGGTAGAAAGAAAGGAAAACTTCAAAAGGTAGAGGCTGCAAAAGCTAAAAAAGAGGTTCCAGTTAAAGCAAAAATTCAGCCTGTTCAACAGAAGGCTGCACCAGCTAAAAAGGTGGTTCCAGCTAAAGCAAAAACTCGGCCTGCTCAACGGAAGGCTGCACCAGGAAAAGGTAGAAAGAAAGGAAAACGTGGAAAGAAAGGAAGAGGTAGAGAGAAAGGAAGACGTAGACAGAAAGGAAAAGGTAGAAAGAAAGGAAAGGGTAGAAAAAAAGGAAAAGGTATAAAGAAAGGAAAAGGCAGAAAGAAAGGAAGAGGTAGAAAGAAAGGAAAACTTCAAAAGGTAGAGGCTGCAAAAGCTAAAAAAGAGGTTCCAGTTAAAGCAAAAATTCAGCCTGCTCAACGGAAGGCTGCACCAGCTAAAAAGGTGGTTCCAGCTAAAGCAAAAACTCGGCCTGCTCAACGGAAGGCTGCACCAGGAAAAGGTAGAAAGAAAGGAAAACGTGGAAAGAAAGGAAGAGGTAGACAGAAAGGAAAAGGTAGAAAGAAAGGAAAGGGTAGAAAGAAAGGAAAAGGTAGAAAGAAAGGAAAAGGCAGAAAGAAAGGAAGTGGTAGAAAGAAAGGAAAACTTCAAGAGGTAGAGGCTGCAAAAGCTAAAAAAGAGGTTCCAGTTAAAGCAAAAATTCAGCCTGTTCAACGGAAGGCTGCACCAGCTAAAAAGGTGGTTCCAGCTAAAGCAAAACCTCGGCCTGCTCAACGGAAGGCTGCACCAGGAAAAGGTAGAAAGAAAGGAAAACTTGGAAAGAAAGGAAGAGGTAGAGAGAAAGGAAGACGTAGACAGAAAGGAAAAGGTAGAAAGAAAGGAAAGGGTAGAAAGAAAGGAAAGGGTAGAAAGAAAGGAAAAGGTAGAAAGAAAGGAAGAGGTAGAGAGAAAGGAAGAGGTAGAGAGAAAGGAAAACTTCAAAAGGTAGAGGCTGCAAAAGCTAAAAAAGAGGTTCCAGTTAAAGCAAAAATTCAGCCTGTTCAACAGAAGGCTGCACCAGTTGAAGCAGTAAAAGAACCTGGTGGAATTGAAACGGCTACCCTTAATACAGGATGTAAGAAATTTCAGTATAAATTTCAATACAATTATCTAAATGAAAAAACGTTTGTGTATCAAATT
Pb07_a____ATCAATCTTTGTCTTGATAGTTGTGACTATTTTGCATCGTTTACAGATTCTGGTTCCTCAAAATCCAAATCAAGAAGTCTTAAAGAGATACTCCAGCTTAAGAACAAGAACAGATTGAGAGATGCTGCTCATTCCAGGGTCCGACGTGCTCCAAAAATAAAAAATAAAAAAAGAAGGGAAAAAAAGAAAAGAAAGGGTAGAAAGAAAGGAAAAGGTAGAAAGAAAGGAAAACGTGGAAAGAAAGGAAAAGGTAGAAAGAAAGGAAAAGGTAGAAAGAAAGGAAAAGGTAGAAAGAAAGGAAAAGGTAGAAAGAAAGGAAAAGGTAGAAAGAAAGGAAAAGGTAGAAAGAAAGGAAAAGGTAGAAAGAAAGGAAGAGGTAGAAAGAAAGGAAAACTTCAAAAGGTAGAGGCTGCAAAAGCTAAAAAAGAGGTTCCAGTTAAAGCAAAAATTCAGCCTGTTCAACAGAAGGCTGCACCAGCTAAAAAGGTGGTTGTTCCAGTTAAAGCAAAAAATCAGCCTGTTCAACGGAAGGCTGCACCAGCAGGAAAAGGTAGAAAGAAAGGAAAACGTGGAAAGAAAGGAAGAGGTAGAGAGAAAGGAAGACGTAGACAGAAAGGAAAAGGTAGAAAGAAAGGAAAGGGTAGAAAGAAAGGAAAAGGTAGAAAGAAAGGAAAAGGCAGAAAGAAAGAAAGAGGTAGAAAGAAAGGAAAACTTCAAAAGGTAGAGGCTGCAAAAGCTAAAAAAGAGGTTCCAGTTAAAGCAAAAATTCAGCCTGTTCAACAGAAGGCTGCACCAGCTAAAAAGGTGGTTCCAGCTAAAGCAAAAACTCGGCCTGCTCAACGGAAGGCTGCACCAGGAAAAGGTAGAAAGAAAGGAAAACGTGGAAAGAAAGGAAGAGGTAGAGAGAAAGGAAGACGTAGACAGAAAGGAAAAGGTAGAAAGAAAGGAAAGGGTAGAAAAAAAGGAAAAGGTATAAAGAAAGGAAAAGGCAGAAAGAAAGGAAGAGGTAGAAAGAAAGGAAAACTTCAAAAGGTAGAGGCTGCAAAAGCTAAAAAAGAGGTTCCAGTTAAAGCAAAAATTCAGCCTGCTCAACGGAAGGCTGCACCAGCTAAAAAGGTGGTTCCAGCTAAAGCAAAAACTCGGCCTGCTCAACGGAAGGCTGCACCAGGAAAAGGTAGAAAGAAAGGAAAACGTGGAAAGAAAGGAAGAGGTAGACAGAAAGGAAAAGGTAGAAAGAAAGGAAAGGGTAGAAAGAAAGGAAAAGGTAGAAAGAAAGGAAAAGGCAGAAAGAAAGGAAGTGGTAGAAAGAAAGGAAAACTTCAAGAGGTAGAGGCTGCAAAAGCTAAAAAAGAGGTTCCAGTTAAAGCAAAAATTCAGCCTGTTCAACGGAAGGCTGCACCAGCTAAAAAGGTGGTTCCAGCTAAAGCAAAACCTCGGCCTGCTCAACGGAAGGCTGCACCAGGAAAAGGTAGAAAGAAAGGAAAACTTGGAAAGAAAGGAAGAGGTAGAGAGAAAGGAAGACGTAGACAGAAAGGAAAAGGTAGAAAGAAAGGAAAGGGTAGAAAGAAAGGAAAGGGTAGAAAGAAAGGAAAAGGTAGAAAGAAAGGAAGAGGTAGAGAGAAAGGAAGAGGTAGAGAGAAAGGAAAACTTCAAAAGGTAGAGGCTGCAAAAGCTAAAAAAGAGGTTCCAGTTAAAGCAAAAATTCAGCCTGTTCAACAGAAGGCTGCACCAGTTGAAGCAGTAAAAGAACCTGGTGGAATTGAAACGGCTACCCTTAATACAGGATGTAAGAAATTTCAGTATAAATTTCAATACAATTATCTAAATGAAAAAACGTTTGTGTATCAAATT
Pb06_a____ATCAATCTTTGTCTTGATAGTTGTGACTATTTTGCATCGTTTACAGATTCTGGTTCCTCAAAATCCAAATCAAGAAGTCTTAAAGAGATACTCCAGCTTAAGAACAAGAACAGTTTGAGAGATGCTGCTCATTCCAGGGTCCGACGTGCTCCAAAAATAAAAAATAAAAAAAGAAGGGAAAAAAAGAAAAGAAAGGGTAGAAAGAAAGGAAAAGGTAGAAAGAAAGGAAAACGTGGAAAGAAAGGAAAAGGTAGAAAGAAAGGAAAAGGTAGAAAGAAAGGAAAAGGTAGAAAGAAAGGAAAAGGTAGAAAGAAAGGAAAAGGTAGAAAGAAAGGAAAAGGTAGAAAGAAAGGAAAAGGTAGAAAGAAAGGAAGAGGTAGAAAGAAAGGAAAACTTCAAAAGGTAGAGGCTGCAAAAGCTAAAAAAGAGGTTCCAGTTAAAGCAAAAATTCAGCCTGTTCAACAGAAGGCTGCACCAGCTAAAAAGGTGGTTGTTCCAGTTAAAGCAAAAAATCAGCCTGTTCAACGGAAGGCTGCACCAGCAGGAAAAGGTAGAAAGAAAGGAAAACGTGGAAAGAAAGGAAGAGGTAGAGAGAAAGGAAGACGTAGACAGAAAGGAAAAGGTAGAAAGAAAGGAAAGGGTAGAAAGAAAGGAAAAGGTAGAAAGAAAGGAAAAGGCAGAAAGAAAGAAAGAGGTAGAAAGAAAGGAAAACTTCAAAAGGTAGAGGCTGCAAAAGCTAAAAAAGAGGTTCCAGTTAAAGCAAAAATTCAGCCTGTTCAACAGAAGGCTGCACCAGCTAAAAAGGTGGTTCCAGCTAAAGCAAAAACTCGGCCTGCTCAACGGAAGGCTGCACCAGGAAAAGGTAGAAAGAAAGGAAAACGTGGAAAGAAAGGAAGAGGTAGAGAGAAAGGAAGACGTAGACAGAAAGGAAAAGGTAGAAAGAAAGGAAAGGGTAGAAAAAAAGGAAAAGGTATAAAGAAAGGAAAAGGCAGAAAGAAAGGAAGAGGTAGAAAGAAAGGAAAACTTCAAAAGGTAGAGGCTGCAAAAGCTAAAAAAGAGGTTCCAGTTAAAGCAAAAATTCAGCCTGCTCAACGGAAGGCTGCACCAGCTAAAAAGGTGGTTCCAGCTAAAGCAAAAACTCGGCCTGCTCAACGGAAGGCTGCACCAGGAAAAGGTAGAAAGAAAGGAAAACGTGGAAAGAAAGGAAGAGGTAGACAGAAAGGAAAAGGTAGAAAGAAAGGAAAGGGTAGAAAGAAAGGAAAAGGTAGAAAGAAAGGAAAAGGCAGAAAGAAAGGAAGTGGTAGAAAGAAAGGAAAACTTCAAGAGGTAGAGGCTGCAAAAGCTAAAAAAGAGGTTCCAGTTAAAGCAAAAATTCAGCCTGTTCAACGGAAGGCTGCACCAGCTAAAAAGGTGGTTCCAGCTAAAGCAAAACCTCGGCCTGCTCAACGGAAGGCTGCACCAGGAAAAGGTAGAAAGAAAGGAAAACTTGGAAAGAAAGGAAGAGGTAGAGAGAAAGGAAGACGTAGACAGAAAGGAAAAGGTAGAAAGAAAGGAAAGGGTAGAAAGAAAGGAAAGGGTAGAAAGAAAGGAAAAGGTAGAAAGAAAGGAAGAGGTAGAGAGAAAGGAAGAGGTAGAGAGAAAGGAAAACTTCAAAAGGTAGAGGCTGCAAAAGCTAAAAAAGAGGTTCCAGTTAAAGCAAAAATTCAGCCTGTTCAACAGAAGGCTGCACCAGTTGAAGCAGTAAAAGAACCTGGTGGAATTGAAACGGCTACCCTTAATACAGGATGTAAGAAATTTCAGTATAAATTTCAATACAATTATCTAAATGAAAAAACGTTTGTGTATCAAATT
Pb02_a____ATCAATCTTTGTCTTGATAGTTGTGACTATTTTGCATCGTTTACAGATTCTGGTTCCTCAAAATCCAAATCAAGAAGTCTTAAAGAGATACTCCAGCTTAAGAACAAGAACAGTTTGAGAGATGCTGCTCATTCCAGGGTCCGACGTGCTCCAAAAATAAAAAATAAAAAAAGAAGGGAAAAAAAGAAAAGAAAGGGTAGAAAGAAAGGAAAAGGTAGAAAGAAAGGAAAACGTGGAAAGAAAGGAAAAGGTAGAAAGAAAGGAAAAGGTAGAAAGAAAGGAAAAGGTAGAAAGAAAGGAAAAGGTAGAAAGAAAGGAAAAGGTAGAAAGAAAGGAAAAGGTAGAAAGAAAGGAAAAGGTAGAAAGAAAGGAAGAGGTAGAAAGAAAGGAAAACTTCAAAAGGTAGAGGCTGCAAAAGCTAAAAAAGAGGTTCCAGTTAAAGCAAAAATTCAGCCTGTTCAACAGAAGGCTGCACCAGCTAAAAAGGTGGTTGTTCCAGTTAAAGCAAAAAATCAGCCTGTTCAACGGAAGGCTGCACCAGCAGGAAAAGGTAGAAAGAAAGGAAAACGTGGAAAGAAAGGAAGAGGTAGAGAGAAAGGAAGACGTAGACAGAAAGGAAAAGGTAGAAAGAAAGGAAAGGGTGGAAAGAAAGGAAAAGGTAGAAAGAAAGGAAAAGGCAGAAAGAAAGAAAGAGGTAGAAAGAAAGGAAAACTTCAAAAGGTAGAGGCTGCAAAAGCTAAAAAAGAGGTTCCAGTTAAAGCAAAAATTCAGCCTGTTCAACAGAAGGCTGCACCAGCTAAAAAGGTGGTTCCAGCTAAAGCAAAAACTCGGCCTGCTCAACGGAAGGCTGCACCAGGAAAAGGTAGAAAGAAAGGAAAACGTGGAAAGAAAGGAAGAGGTAGAGAGAAAGGAAGACGTAGACAGAAAGGAAAAGGTAGAAAGAAAGGAAACGGTAGAAAAAAAGGAAAAGGTATAAAGAAAGGAAAAGGCAGAAAGAAAGGAAGAGGTAGAAAGAAAGGAAAACTTCAAAAGGTAGAGGCTGCAAAAGCTAAAAAAGAGGTTCCAGTTAAAGCAAAAATTCAGCCTGCTCAACGGAAGGCTGCACCAGCTAAAAAGGTGGTTCCAGCTAAAGCAAAAACTCGGCCTGCTCAACGGAAGGCTGCACCAGGAAAAGGTAGAAAGAAAGGAAAACGTGGAAAGAAAGGAAGAGGTAGAGAGAAAGGAAAAGGTAGAAAGAAAGGAAAGGGTAGAAAGAAAGGAAAAGGTAGAAAGAAAGGAAAAGGCAGAAAGAAAGGAAGTGGTAGAAAGAAAGGAAAACTTCAAAAGGTAGAGGCTGCAAAAGCTAAAAAAGAGGTTCCAGTTAAAGCAAAAATTCAGCCTGTTCAACGGAAGGCTGCACCAGCTAAAAAGGTGGTTCCAGCTAAAGCAAAACCTCGGCCTGCTCAACGGAAGGCTGCACCAGGAAAAGGTAGAAAGAAAGGAAAACTTGGAAAGAAAGGAAGAGGTAGAGAGAAAGGAAGACGTAGACAGAAAGGAAAAGGTAGAAAGAAAGGAAAGGGTAGAAAGAAAGGAAAGGGTAGAAAGAAAGGAAAAGGTAGAAAGAAAGGAACAGGTAGAGAGAAAGGAAGACGTAGAGAGAAAGGAAAACTTCAAAAGGTAGAGGCTGCAAAAGCTAAAAAAGAGGTTCCAGTTAAAGCAAAAATTCAGCCTGTTCAACAGAAGGCTGCACCAGTTGAAGCAGTAAAAGAACCTGGTGGAATTGAAACGGCTACCCTTAATACAGGATGTAAGAAATTTCAGTATAAATTTCAATACAGTTATCTAAATGAAAAAACGTTTGTGTATCAAATA
Pb05_a____ATCAATCTTTGTCTTGATAGTTGTGACTATTTTGCATCGTTTACAGATTCTGGTTCCTCAAAATCCAAATCAAGAAGTCTTAAAGAGATACTCCAGCTTAAGAACAAGAACAGTTTGAGAGATGCTGCTCATTCCAGGGTCCGACGTGCTCCAAAAATAAAAAATAAAAAAAGAAGGGAAAAAAAGAAAAGAAAGGGTAGAAAGAAAGGAAAAGGTAGAAAGAAAGGAAAACGTGGAAAGAAAGGAAAAGGTAGAAAGAAAGGAAAAGGTAGAAAGAAAGGAAAAGGTAGAAAGAAAGGAAAAGGTAGAAAGAAAGGAAAAGGTAGAAAGAAAGGAAAAGGTAGAAAGAAAGGAAAAGGTAGAAAGAAAGGAAGAGGTAGAAAGAAAGGAAAACTTCAAAAGGTAGAGGCTGCAAAAGCTAAAAAAGAGGTTCCAGTTAAAGCAAAAATTCAGCCTGTTCAACAGAAGGCTGCACCAGCTAAAAAGGTGGTTGTTCCAGTTAAAGCAAAAAATCAGCCTGTTCAACGGAAGGCTGCACCAGCAGGAAAAGGTAGAAAGAAAGGAAAACGTGGAAAGAAAGGAAGAGGTAGAGAGAAAGGAAGACGTAGACAGAAAGGAAAAGGTAGAAAGAAAGGAAAGGGTAGAAAGAAAGGAAAAGGTAGAAAGAAAGGAAAAGGCAGAAAGAAAGAAAGAGGTAGAAAGAAAGGAAAACTTCAAAAGGTAGAGGCTGCAAAAGCTAAAAAAGAGGTTCCAGTTAAAGCAAAAATTCAGCCTGTTCAACAGAAGGCTGCACCAGCTAAAAAGGTGGTTCCAGCTAAAGCAAAAACTCGGCCTGCTCAACGGAAGGCTGCACCAGGAAAAGGTAGAAAGAAAGGAAAACGTGGAAAGAAAGGAAGAGGTAGAGAGAAAGGAAGACGTAGACAGAAAGGAAAAGGTAGAAAGAAAGGAAATGGTAGAAAAAAAGGAAAAGGTATAAAGAAAGGAAAAGGCAGAAAGAAAGGAAGAGGTAGAAAGAAAGGAAAACTTCAAAAGGTAGAGGCTGCAAAAGCTAAAAAAGAGGTTCCAGTTAAAGCAAAAATTCAGCCTGCTCAACGGAAGGCTGCACCAGCTAAAAAGGTGGTTCCAGCTAAAGCAAAAACTCGGCCTGCTCAACGGAAGGCTGCACCAGGAAAAGGTAGAAAGAAAGGAAAACGTGGAAAGAAAGGAAGAGGTAGAGAGAAAGGAAAAGGTAGAAAGAAAGGAAAGGGTAGAAAGAAAGGAAAAGGTAGAAAGAAAGGAAAAGGCAGAAAGAAAGGAAGTGGTAGAAAGAAAGGAAAACTTCAAAAGGTAGAGGCTGCAAAAGCTAAAAAAGAGGTTCCAGTTAAAGCAAAAATTCAGCCTGTTCAACGGAAGGCTGCACCAGCTAAAAAGGTGGTTCCAGCTAAAGCAAAACCTCGGCCTGCTCAACGGAAGGCTGCACCAGGAAAAGGTAGAAAGAAAGGAAAACTTGGAAAGAAAGGAAGAGGTAGAGAGAAAGGAAGACGTAGACAGAAAGGAAAAGGTAGAAAGAAAGGAAAGGGTAGAAAGAAAGGAAAGGGTAGAAAGAAAGGAAAAGGTAGAAAGAAAGGAACAGGTAGAGAGAAAGGAAGACGTAGAGAGAAAGGAAAACTTCAAAAGGTAGAGGCTGCAAAAGCTAAAAAAGAGGTTCCAGTTAAAGCAAAAATTCAGCCTGTTCAACAGAAGGCTGCACCAGTTGAAGCAGTAAAAGAACCTGGTGGAATTGAAACGGCTACCCTTAATACAGGATGTAAGAAATTTCAGTATAAATTTCAATACAGTTATCTAAATGAAAAAACGTTTGTGTATCAAATT
Pb05_b____ATCAATCTTTGTCTTGATAGTTGTGACTATTTTGCATCGTTTACAGATTCTGGTTCCTCAAAATCCAAATCAAGAAGTCTTAAAGAGATACTCCAGCTTAAGAACAAGAACAGTTTGAGAGATGCTGCTCATTCCAGGGTCCGACGTGCTCCAAAAATAAAAAATAAAAAAAGAAGGGAAAAAAAGAAAAGAAAGGGTAGAAAGAAAGGAAAAGGTAGAAAGAAAGGAAAACGTGGAAAGAAAGGAAAAGGTAGAAAGAAAGGAAAAGGTAGAAAGAAAGGAAAAGGTAGAAAGAAAGGAAAAGGTAGAAAGAAAGGAAAAGGTAGAAAGAAAGGAAAAGGTAGAAAGAAAGGAAAAGGTAGAAAGAAAGGAAGAGGTAGAAAGAAAGGAAAACTTCAAAAGGTAGAGGCTGCAAAAGCTAAAAAAGAGGTTCCAGTTAAAGCAAAAATTCAGCCTGTTCAACAGAAGGCTGCACCAGCTAAAAAGGTGGTTGTTCCAGTTAAAGCAAAAAATCAGCCTGTTCAACGGAAGGCTGCACCAGCAGGAAAAGGTAGAAAGAAAGGAAAACGTGGAAAGAAAGGAAGAGGTAGAGAGAAAGGAAGACGTAGACAGAAAGGAAAAGGTAGAAAGAAAGGAAAGGGTAGAAAGAAAGGAAAAGGTAGAAAGAAAGGAAAAGGCAGAAAGAAAGAAAGAGGTAGAAAGAAAGGAAAACTTCAAAAGGTAGAGGCTGCAAAAGCTAAAAAAGAGGTTCCAGTTAAAGCAAAAATTCAGCCTGTTCAACAGAAGGCTGCACCAGCTAAAAAGGTGGTTCCAGCTAAAGCAAAAACTCGGCCTGCTCAACGGAAGGCTGCACCAGGAAAAGGTAGAAAGAAAGGAAAACGTGGAAAGAAAGGAAGAGGTAGAGAGAAAGGAAGACGTAGACAGAAAGGAAAAGGTAGAAAGAAAGGAAACGGTAGAAAAAAAGGAAAAGGTATAAAGAAAGGAAAAGGCAGAAAGAAAGGAAGAGGTAGAAAGAAAGGAAAACTTCAAAAGGTAGAGGCTGCAAAAGCTAAAAAAGAGGTTCCAGTTAAAGCAAAAATTCAGCCTGCTCAACGGAAGGCTGCACCAGCTAAAAAGGTGGTTCCAGCTAAAGCAAAAACTCGGCCTGCTCAACGGAAGGCTGCACCAGGAAAAGGTAGAAAGAAAGGAAAACGTGGAAAGAAAGGAAGAGGTAGAGAGAAAGGAAAAGGTAGAAAGAAAGGAAAGGGTAGAAAGAAAGGAAAAGGTAGAAAGAAAGGAAAAGGCAGAAAGAAAGGAAGTGGTAGAAAGAAAGGAAAACTTCAAAAGGTAGAGGCTGCAAAAGCTAAAAAAGAGGTTCCAGTTAAAGCAAAAATTCAGCCTGTTCAACGGAAGGCTGCACCAGCTAAAAAGGTGGTTCCAGCTAAAGCAAAACCTCGGCCTGCTCAACGGAAGGCTGCACCAGGAAAAGGTAGAAAGAAAGGAAAACTTGGAAAGAAAGGAAGAGGTAGAGAGAAAGGAAGACGTAGACAGAAAGGAAAAGGTAGAAAGAAAGGAAAGGGTAGAAAGAAAGGAAAGGGTAGAAAGAAAGGAAAAGGTAGAAAGAAAGGAACAGGTAGAGAGAAAGGAAGACGTAGAGAGAAAGGAAAACTTCAAAAGGTAGAGGCTGCAAAAGCTAAAAAAGAGGTTCCAGTTAAAGCAAAAATTCAGCCTGTTCAACAGAAGGCTGCACCAGTTGAAGCAGTAAAAGAACCTGGTGGAATTGAAACGGCTACCCTTAATACAGGATGTAAGAAATTTCAGTATAAATTTCAATACAGTTATCTAAATGAAAAAACGTTTGTGTATCAAATA
Pb02_b____ATCAATCTTTGTCTTGATAGTTGTGACTATTTTGCATCGTTTACAGATTCTGGTTCCTCAAAATCCAAATCAAGAAGTCTTAAAGAGATACTCCAGCTTAAGAACAAGAACAGTTTGAGAGATGCTGCTCATTCCAGGGTCCGACGTGCTCCAAAAATAAAAAATAAAAAAAGAAGGGAAAAAAAGAAAAGAAAGGGTAGAAAG------------------AAAGGAAAACGTGGAAAGAAAGGAAAAGGTAGAAAGAAAGGAAAAGGTAGAAAGAAAGGAAAAGGTAGAAAGAAAGGAAAAGGTAGAAAGAAAGGAAAAGGTAGAAAGAAAGGAAAAGGTAGAAAGAAAGGAAAAGGTAGAAAGAAAGGAAGAGGTAGAAAGAAAGGAAAACTTCAAAAGGTAGAGGCTGCAAAAGCTAAAAAAGAGGTTCCAGTTAAAGCAAAAATTCAGCCTGTTCAACAGAAGGCTGCACCAGCTAAAAAGGTGGTTGTTCCAGATAAAGCAAAAAATCAGCCTGTTCAACGGAAGGCTGCACCAGCAGGAAAAGGTAGAAAGAAAGGAAAACGTGGAAAGAAAGGAAGAGGTAGAGAGAAAGGAAGACGTAGACAGAAAGGAAAAGGTAGAAAGAAAGGAAAGGGTAGAAAGAAAGGAAAAGGTAGAAAGAAAGGAAAAGGCAGAAAGAAAGAAAGAGGTAGAAAGAAAGGAAAACTTCAAAAGGTAGAGGCTGCAAAAGCTAAAAAAGAGGTTCCAGTTAAAGCAAAAATTCAGCCTGTTCAACAGAAGGCTGCACCAGCTAAAAAGGTGGTTCCAGCTAAAGCAAAAACTCGGCCTGCTCAACGGAAGGCTGCACCAGGAAAAGGTAGAAAGAAAGGAAAACGTGGAAAGAAAGGAAGAGGTAGAGAGAAAGGAAGACGTAGACAGAAAGGAAAAGGTAGAAAGAAAGGAAACGGTAGAAAAAAAGGAAAAGGTATAAAGAAAGGAAAAGGCAGAAAGAAAGGAAGAGGTAGAAAGAAAGGAAAACTTCAAAAGGTAGAGGCTGCAAAAGCTAAAAAAGAGGTTCCAGTTAAAGCAAAAATTCAGCCTGCTCAACGGAAGGCTGCACCAGCTAAAAAGGTGGTTCCAGCTAAAGCAAAAACTCGGCCTGCTCAACGGAAGGCTGCACCAGGAAAAGGTAGAAAGAAAGGAAAACGTGGAAAGAAAGGAAGAGGTAGAGAGAAAGGAAAAGGTAGAAAGAAAGGAAAGGGTAGAAAGAAAGGAAAAGGTAGAAAGAAAGGAAAAGGCAGAAAGAAAGGAAGTGGTAGAAAGAAAGGAAAACTTCAAAAGGTAGAGGCTGCAAAAGCTAAAAAAGAGGTTCCAGTTAAAGCAAAAATTCAGCCTGTTCAACGGAAGGCTGCACCAGCTAAAAAGGTGGTTCCAGCTAAAGCAAAACCTCGGCCTGCTCAACGGAAGGCTGCACCAGGAAAAGGTAGAAAGAAAGGAAAACTTGGAAAGAAAGGAAGAGGTAGAGAGAAAGGAAGACGTAGACAGAAAGGAAAAGGTAGAAAGAAAGGAAAGGGTAGAAAGAAAGGAAAGGGTAGAAAGAAAGGAAAAGGTAGAAAGAAAGGAACAGGTAGAGAGAAAGGAAGACGTAGAGAGAAAGGAAAACTTCAAAAGGTAGAGGCTGCAAAAGCTAAAAAAGAGGTTCCAGTTAAAGCAAAAATTCAGCCTGTTCAACAGAAGGCTGCACCAGTTGAAGCAGTAAAAGAACCTGGTGGAATTGAAACGGCTACCCTTAATACAGGATGTAAGAAATTTCAGTATAAATTTCAATACAGTTATCTAAATGAAAAAACGTTTGTGTATCAAATT
Pb03_a____ATCAATCTTTGTCTTGATAGTTGTGACTATTTTGCATCGTTTACAGATTCTGGTTCCTCAAAATCCAAATCAAGAAGTCTTAAAGAGATACTCCAGCTTAAGAACAAGAACAGTTTGAGAGATGCTGCTCATTCCAGGGTCCGACGTGCTCCAAAAATAAAAAATAAAAAAAGAAGGGAAAAAAAGAAAAGAAAGGGTAGAAAGAAAGGAAAAGGTAGAAAGAAAGGAAAACGTGGAAAGAAAGGAAAAGGTAGAAAGAAAGGAAAAGGTAGAAAGAAAGGAAAAGGTAGAAAGAAAGGAAAAGGTAGAAAGAAAGGAAAAGGTAGAAAGAAAGGAAAAGGTAGAAAGAAAGGAAAAGGTAGAAAGAAAGGAAGAGGTAGAAAGAAAGGAAAACTTCAAAAGGTAGAGGCTGCAAAAGCTAAAAAAGAGGTTCCAGTTAAAGCAAAAATTCAGCCTGTTCAACAGAAGGCTGCACCAGCTAAAAAGGTGGTTGTTCCAGTTAAAGCAAAAAATCAGCCTGTTCAACGGAAGGCTGCACCAGCAGGAAAAGGTAGAAAGAAAGGAAAACGTGGAAAGAAAGGAAGAGGTAGAGAGAAAGGAAGACGTAGACAGAAAGGAAAAGGTAGAAAGAAAGGAAAGGGTAGAAAGAAAGGAAAAGGTAGAAAGAAAGGAAAAGGCAGAAAGAAAGAAAGAGGTAGAAAGAAAGGAAAACTTCAAAAGGTAGAGGCTGCAAAAGCTAAAAAAGAGGTTCCAGTTAAAGCAAAAATTCAGCCTGTTCAACAGAAGGCTGCACCAGCTAAAAAGGTGGTTCCAGCTAAAGCAAAAACTCGGCCTGCTCAACGGAAGGCTGCACCAGGAAAAGGTAGAAAGAAAGGAAAACGTGGAAAGAAAGGAAGAGGTAGAGAGAAAGGAAGACGTAGACAGAAAGGAAAAGGTAGAAAGAAAGGAAACGGTAGAAAAAAAGGAAAAGGTATAAAGAAAGGAAAAGGCAGAAAGAAAGGAAGAGGTAGAAAGAAAGGAAAACTTCAAAAGGTAGAGGCTGCAAAAGCTAAAAAAGAGGTTCCAGTTAAAGCAAAAATTCAGCCTGCTCAACGGAAGGCTGCACCAGCTAAAAAGGTGGTTCCAGCTAAAGCAAAAACTCGGCCTGCTCAACGGAAGGCTGCACCAGGAAAAGGTAGAAAGAAAGGAAAACGTGGAAAGAAAGGAAGAGGTAGAGAGAAAGGAAAAGGTAGAAAGAAAGGAAAGGGTAGAAAGAAAGGAAAAGGTAGAAAGAAAGGAAAAGGCAGAAAGAAAGGAAGTGGTAGAAAGAAAGGAAAACTTCAAAAGGTAGAGGCTGCAAAAGCTAAAAAAGAGGTTCCAGTTAAAGCAAAAATTCAGCCTGTTCAACGGAAGGCTGCACCAGCTAAAAAGGTGGTTCCAGCTAAAGCAAAACCTCGGCCTGCTCAACGGAAGGCTGCACCAGGAAAAGGTAGAAAGAAAGGAAAACTTGGAAAGAAAGGAAGAGGTAGAGAGAAAGGAAGACGTAGACAGAAAGGAAAAGGTAGAAAGAAAGGAAAGGGTAGAAAGAAAGGAAAGGGTAGAAAGAAAGGAAAAGGTAGAAAGAAAGGAACAGGTAGAGAGAAAGGAAGACGTAGAGAGAAAGGAAAACTTCAAAAGGTAGAGGCTGCAAAAGCTAAAAAAGAGGTTCCAGTTAAAGCAAAAATTCAGCCTGTTCAACAGAAGGCTGCACCAGTTGAAGCAGTAAAAGAACCTGGTGGAATTGAAACGGCTACCCTTAATACAGGATGTAAGAAATTTCAGTATAAATTTCAATACAGTTATCTAAATGAAAAAACGTTTGTGTATCAAATA
Pb04_a____ATCAATCTTTGTCTTGATAGTTGTGACTATTTTGCATCGTTTACAGATTCTGGTTCCTCAAAATCCAAATCAAGAAGTCTTAAAGAGATACTCCAGCTTAAGAACAAGAACAGTTTGAGAGATGCTGCTCATTCCAGGGTCCGACGTGCTCCAAAAATAAAAAATAAAAAAAGAAGGGAAAAAAAGAAAAGAAAGGGTAGAAAGAAAGGAAAAGGTAGAAAGAAAGGAAAACGTGGAAAGAAAGGAAAAGGTAGAAAGAAAGGAAAAGGTAGAAAGAAAGGAAAAGGTAGAAAGAAAGGAAAAGGTAGAAAGAAAGGAAAAGGTAGAAAGAAAGGAAAAGGTAGAAAGAAAGGAAAAGGTAGAAAGAAAGGAAGAGGTAGAAAGAAAGGAAAACTTCAAAAGGTAGAGGCTGCAAAAGCTAAAAAAGAGGTTCCAGTTAAAGCAAAAATTCAGCCTGTTCAACAGAAGGCTGCACCAGCTAAAAAGGTGGTTGTTCCAGTTAAAGCAAAAAATCAGCCTGTTCAACGGAAGGCTGCACCAGCAGGAAAAGGTAGAAAGAAAGGAAAACGTGGAAAGAAAGGAAGAGGTAGAGAGAAAGGAAGACGTAGACAGAAAGGAAAAGGTAGAAAGAAAGGAAAGGGTAGAAAGAAAGGAAAAGGTAGAAAGAAAGGAAAAGGCAGAAAGAAAGAAAGAGGTAGAAAGAAAGGAAAACTTCAAAAGGTAGAGGCTGCAAAAGCTAAAAAAGAGGTTCCAGTTAAAGCAAAAATTCAGCCTGTTCAACAGAAGGCTGCACCAGCTAAAAAGGTGGTTCCAGCTAAAGCAAAAACTCGGCCTGCTCAACGGAAGGCTGCACCAGGAAAAGGTAGAAAGAAAGGAAAACGTGGAAAGAAAGGAAGAGGTAGAGAGAAAGGAAGACGTAGACAGAAAGGAAAAGGTAGAAAGAAAGGAAACGGTAGAAAAAAAGGAAAAGGTATAAAGAAAGGAAAAGGCAGAAAGAAAGGAAGAGGTAGAAAGAAAGGAAAACTTCAAAAGGTAGAGGCTGCAAAAGCTAAAAAAGAGGTTCCAGTTAAAGCAAAAATTCAGCCTGCTCAACGGAAGGCTGCACCAGCTAAAAAGGTGGTTCCAGCTAAAGCAAAAACTCGGCCTGCTCAACGGAAGGCTGCACCAGGAAAAGGTAGAAAGAAAGGAAAACGTGGAAAGAAAGGAAGAGGTAGAGAGAAAGGAAAAGGTAGAAAGAAAGGAAAGGGTAGAAAGAAAGGAAAAGGTAGAAAGAAAGGAAAAGGCAGAAAGAAAGGAAGTGGTAGAAAGAAAGGAAAACTTCAAAAGGTAGAGGCTGCAAAAGCTAAAAAAGAGGTTCCAGTTAAAGCAAAAATTCAGCCTGTTCAACGGAAGGCTGCACCAGCTAAAAAGGTGGTTCCAGCTAAAGCAAAACCTCGGCCTGCTCAACGGAAGGCTGCACCAGGAAAAGGTAGAAAGAAAGGAAAACTTGGAAAGAAAGGAAGAGGTAGAGAGAAAGGAAGACGTAGACAGAAAGGAAAAGGTAGAAAGAAAGGAAAGGGTAGAAAGAAAGGAAAGGGTAGAAAGAAAGGAAAAGGTAGAAAGAAAGGAACAGGTAGAGAGAAAGGAAGACGTAGAGAGAAAGGAAAACTTCAAAAGGTAGAGGCTGCAAAAGCTAAAAAAGAGGTTCCAGTTAAAGCAAAAATTCAGCCTGTTCAACAGAAGGCTGCACCAGTTGAAGCAGTAAAAGAACCTGGTGGAATTGAAACGGCTACCCTTAATACAGGATGTAAGAAATTTCAGTATAAATTTCAATACAGTTATCTAAATGAAAAAACGTTTGTGTATCAAATA
Pb08_b____ATCAATCTTTGTCTTGATAGTTGTGACTATTTTGCATCGTTTACAGATTCTGGTTCCTCAAAATCCAAATCAAGAAGTCTTAAAGAGATACTCCAGCTTAAGAACAAGAACAGTTTGAGAGATGCTGCTCATTCCAGGGTCCGACGTGCTCCAAAAATAAAAAATAAAAAAAGAAGGGAAAAAAAGAAAAGAAAGGGTAGAAAGAAAGGAAAAGGTAGAAAGAAAGGAAAACGTGGAAAGAAAGGAAAAGGTAGAAAGAAAGGAAAAGGTAGAAAGAAAGGAAAAGGTAGAAAGAAAGGAAAAGGTAGAAAGAAAGGAAAAGGTAGAAAGAAAGGAAAAGGTAGAAAGAAAGGAAAAGGTAGAAAGAAAGGAAGAGGTAGAAAGAAAGGAAAACTTCAAAAGGTAGAGGCTGCAAAAGCTAAAAAAGAGGTTCCAGTTAAAGCAAAAATTCAGCCTGTTCAACAGAAGGCTGCACCAGCTAAAAAGGTGGTTGTTCCAGTTAAAGCAAAAAATCAGCCTGTTCAACGGAAGGCTGCACCAGCAGGAAAAGGTAGAAAGAAAGGAAAACGTGGAAAGAAAGGAAGAGGTAGAGAGAAAGGAAGACGTAGACAGAAAGGAAAAGGTAGAAAGAAAGGAAAGGGTAGAAAGAAAGGAAAAGGTAGAAAGAAAGGAAAAGGCAGAAAGAAAGAAAGAGGTAGAAAGAAAGGAAAACTTCAAAAGGTAGAGGCTGCAAAAGCTAAAAAAGAGGTTCCAGTTAAAGCAAAAATTCAGCCTGTTCAACAGAAGGCTGCACCAGCTAAAAAGGTGGTTCCAGCTAAAGCAAAAACTCGGCCTGCTCAACGGAAGGCTGCACCAGGAAAAGGTAGAAAGAAAGGAAAACGTGGAAAGAAAGGAAGAGGTAGAGAGAAAGGAAGACGTAGACAGAAAGGAAAAGGTAGAAAGAAAGGAAACGGTAGAAAAAAAGGAAAAGGTATAAAGAAAGGAAAAGGCAGAAAGAAAGGAAGAGGTAGAAAGAAAGGAAAACTTCAAAAGGTAGAGGCTGCAAAAGCTAAAAAAGAGGTTCCAGTTAAAGCAAAAATTCAGCCTGCTCAACGGAAGGCTGCACCAGCTAAAAAGGTGGTTCCAGCTAAAGCAAAAACTCGGCCTGCTCAACGGAAGGCTGCACCAGGAAAAGGTAGAAAGAAAGGAAAACGTGGAAAGAAAGGAAGAGGTAGAGAGAAAGGAAAAGGTAGAAAGAAAGGAAAGGGTAGAAAGAAAGGAAAAGGTAGAAAGAAAGGAAAAGGCAGAAAGAAAGGAAGTGGTAGAAAGAAAGGAAAACTTCAAAAGGTAGAGGCTGCAAAAGCTAAAAAAGAGGTTCCAGTTAAAGCAAAAATTCAGCCTGTTCAACGGAAGGCTGCACCAGCTAAAAAGGTGGTTCCAGCTAAAGCAAAACCTCGGCCTGCTCAACGGAAGGCTGCACCAGGAAAAGGTAGAAAGAAAGGAAAACTTGGAAAGAAAGGAAGAGGTAGAGAGAAAGGAAGACGTAGACAGAAAGGAAAAGGTAGAAAGAAAGGAAAGGGTAGAAAGAAAGGAAAGGGTAGAAAGAAAGGAAAAGGTAGAAAGAAAGGAACAGGTAGAGAGAAAGGAAGACGTAGAGAGAAAGGAAAACTTCAAAAGGTAGAGGCTGCAAAAGCTAAAAAAGAGGTTCCAGTTAAAGCAAAAATTCAGCCTGTTCAACAGAAGGCTGCACCAGTTGAAGCAGTAAAAGAACCTGGTGGAATTGAAACGGCTACCCTTAATACAGGATGTAAGAAATTTCAGTATAAATTTCAATACAGTTATCTAAATGAAAAAACGTTTGTGTATCAAATA
Pb08_a____ATCAATCTTTGTCTTGATAGTTGTGACTATTTTGCATCGTTTACAGATTCTGGTTCCTCAAAATCCAAATCAAGAAGTCTTAAAGAGATACTCCAGCTTAAGAACAAGAACAGTTTGAGAGATGCTGCTCATTCCAGGGTCCGACGTGCTCCAAAAATAAAAAATAAAAAAAGAAGGGAAAAAAAGAAAAGAAAGGGTAGAAAGAAAGGAAAAGGTAGAAAGAAAGGAAAACGTGGAAAGAAAGGAAAAGGTAGAAAGAAAGGAAAAGGTAGAAAGAAAGGAAAAGGTAGAAAGAAAGGAAAAGGTAGAAAGAAAGGAAAAGGTAGAAAGAAAGGAAAAGGTAGAAAGAAAGGAAAAGGTAGAAAGAAAGGAAGAGGTAGAAAGAAAGGAAAACTTCAAAAGGTAGAGGCTGCAAAAGCTAAAAAAGAGGTTCCAGTTAAAGCAAAAATTCAGCCTGTTCAACAGAAGGCTGCACCAGCTAAAAAGGTGGTTGTTCCAGTTAAAGCAAAAAATCAGCCTGTTCAACGGAAGGCTGCACCAGCAGGAAAAGGTAGAAAGAAAGGAAAACGTGGAAAGAAAGGAAGAGGTAGAGAGAAAGGAAGACGTAGACAGAAAGGAAAAGGTAGAAAGAAAGGAAAGGGTAGAAAGAAAGGAAAAGGTAGAAAGAAAGGAAAAGGCAGAAAGAAAGAAAGAGGTAGAAAGAAAGGAAAACTTCAAAAGGTAGAGGCTGCAAAAGCTAAAAAAGAGGTTCCAGTTAAAGCAAAAATTCAGCCTGTTCAACAGAAGGCTGCACCAGCTAAAAAGGTGGTTCCAGCTAAAGCAAAAACTCGGCCTGCTCAACGGAAGGCTGCACCAGGAAAAGGTAGAAAGAAAGGAAAACGTGGAAAGAAAGGAAGAGGTAGAGAGAAAGGAAGACGTAGACAGAAAGGAAAAGGTAGAAAGAAAGGAAACGGTAGAAAAAAAGGAAAAGGTATAAAGAAAGGAAAAGGCAGAAAGAAAGGAAGAGGTAGAAAGAAAGGAAAACTTCAAAAGGTAGAGGCTGCAAAAGCTAAAAAAGAGGTTCCAGTTAAAGCAAAAATTCAGCCTGCTCAACGGAAGGCTGCACCAGCTAAAAAGGTGGTTCCAGCTAAAGCAAAAACTCGGCCTGCTCAACGGAAGGCTGCACCAGGAAAAGGTAGAAAGAAAGGAAAACGTGGAAAGAAAGGAAGAGGTAGAGAGAAAGGAAAAGGTAGAAAGAAAGGAAAGGGTAGAAAGAAAGGAAAAGGTAGAAAGAAAGGAAAAGGCAGAAAGAAAGGAAGTGGTAGAAAGAAAGGAAAACTTCAAAAGGTAGAGGCTGCAAAAGCTAAAAAAGAGGTTCCAGTTAAAGCAAAAATTCAGCCTGTTCAACGGAAGGCTGCACCAGCTAAAAAGGTGGTTCCAGCTAAAGCAAAACCTCGGCCTGCTCAACGGAAGGCTGCACCAGGAAAAGGTAGAAAGAAAGGAAAACTTGGAAAGAAAGGAAGAGGTAGAGAGAAAGGAAGACGTAGACAGAAAGGAAAAGGTAGAAAGAAAGGAAAGGGTAGAAAGAAAGGAAAGGGTAGAAAGAAAGGAAAAGGTAGAAAGAAAGGAACAGGTAGAGAGAAAGGAAGACGTAGAGAGAAAGGAAAACTTCAAAAGGTAGAGGCTGCAAAAGCTAAAAAAGAGGTTCCAGTTAAAGCAAAAATTCAGCCTGTTCAACAGAAGGCTGCACCAGTTGAAGCAGTAAAAGAACCTGGTGGAATTGAAACGGCTACCCTTAATACAGGATGTAAGAAATTTCAGTATAAATTTCAATACAGTTATCTAAATGAAAAAACGTTTGTGTATCAAATA
Pb04_b____ATCAATCTTTGTCTTGATAGTTGTGACTATTTTGCATCGTTTACAGATTCTGGTTCCTCAAAATCCAAATCAAGAAGTCTTAAAGAGATACTCCAGCTTAAGAACAAGAACAGTTTGAGAGATGCTGCTCATTCCAGGGTCCGACGTGCTCCAAAAATAAAAAATAAAAAAAGAAGGGAAAAAAAGAAAAGAAAGGGTAGAAAGAAAGGAAAAGGTAGAAAGAAAGGAAAACGTGGAAAGAAAGGAAAAGGTAGAAAGAAAGGAAAAGGTAGAAAGAAAGGAAAAGGTAGAAAGAAAGGAAAAGGTAGAAAGAAAGGAAAAGGTAGAAAGAAAGGAAAAGGTAGAAAGAAAGGAAAAGGTAGAAAGAAAGGAAGAGGTAGAAAGAAAGGAAAACTTCAAAAGGTAGAGGCTGCAAAAGCTAAAAAAGAGGTTCCAGTTAAAGCAAAAATTCAGCCTGTTCAACAGAAGGCTGCACCAGCTAAAAAGGTGGTTGTTCCAGTTAAAGCAAAAAATCAGCCTGTTCAACGGAAGGCTGCACCAGCAGGAAAAGGTAGAAAGAAAGGAAAACGTGGAAAGAAAGGAAGAGGTAGAGAGAAAGGAAGACGTAGACAGAAAGGAAAAGGTAGAAAGAAAGGAAAGGGTAGAAAGAAAGGAAAAGGTAGAAAGAAAGGAAAAGGCAGAAAGAAAGAAAGAGGTAGAAAGAAAGGAAAACTTCAAAAGGTAGAGGCTGCAAAAGCTAAAAAAGAGGTTCCAGTTAAAGCAAAAATTCAGCCTGTTCAACAGAAGGCTGCACCAGCTAAAAAGGTGGTTCCAGCTAAAGCAAAAACTCGGCCTGCTCAACGGAAGGCTGCACCAGGAAAAGGTAGAAAGAAAGGAAAACGTGGAAAGAAAGGAAGAGGTAGAGAGAAAGGAAGACGTAGACAGAAAGGAAAAGGTAGAAAGAAAGGAAACGGTAGAAAAAAAGGAAAAGGTATAAAGAAAGGAAAAGGCAGAAAGAAAGGAAGAGGTAGAAAGAAAGGAAAACTTCAAAAGGTAGAGGCTGCAAAAGCTAAAAAAGAGGTTCCAGTTAAAGCAAAAATTCAGCCTGCTCAACGGAAGGCTGCACCAGCTAAAAAGGTGGTTCCAGCTAAAGCAAAAACTCGGCCTGCTCAACGGAAGGCTGCACCAGGAAAAGGTAGAAAGAAAGGAAAACGTGGAAAGAAAGGAAGAGGTAGAGAGAAAGGAAAAGGTAGAAAGAAAGGAAAGGGTAGAAAGAAAGGAAAAGGTAGAAAGAAAGGAAAAGGCAGAAAGAAAGGAAGTGGTAGAAAGAAAGGAAAACTTCAAAAGGTAGAGGCTGCAAAAGCTAAAAAAGAGGTTCCAGTTAAAGCAAAAATTCAGCCTGTTCAACGGAAGGCTGCACCAGCTAAAAAGGTGGTTCCAGCTAAAGCAAAACCTCGGCCTGCTCAACGGAAGGCTGCACCAGGAAAAGGTAGAAAGAAAGGAAAACTTGGAAAGAAAGGAAGAGGTAGAGAGAAAGGAAGACGTAGACAGAAAGGAAAAGGTAGAAAGAAAGGAAAGGGTAGAAAGAAAGGAAAGGGTAGAAAGAAAGGAAAAGGTAGAAAGAAAGGAACAGGTAGAGAGAAAGGAAGACGTAGAGAGAAAGGAAAACTTCAAAAGGTAGAGGCTGCAAAAGCTAAAAAAGAGGTTCCAGTTAAAGCAAAAATTCAGCCTGTTCAACAGAAGGCTGCACCAGTTGAAGCAGTAAAAGAACCTGGTGGAATTGAAACGGCTACCCTTAATACAGGATGTAAGAAATTTCAGTATAAATTTCAATACAGTTATCTAAATGAAAAAACGTTTGTGTATCAAATA
Pb03_b____ATCAATCTTTGTCTTGATAGTTGTGACTATTTTGCATCGTTTACAGATTCTGGTTCCTCAAAATCCAAATCAAGAAGTCTTAAAGAGATACTCCAGCTTAAGAACAAGAACAGTTTGAGAGATGCTGCTCATTCCAGGGTCCGACGTGCTCCAAAAATAAAAAATAAAAAAAGAAGGGAAAAAAAGAAAAGAAAGGGTAGAAAGAAAGGAAAAGGTAGAAAGAAAGGAAAACGTGGAAAGAAAGGAAAAGGTAGAAAGAAAGGAAAAGGTAGAAAGAAAGGAAAAGGTAGAAAGAAAGGAAAAGGTAGAAAGAAAGGAAAAGGTAGAAAGAAAGGAAAAGGTAGAAAGAAAGGAAAAGGTAGAAAGAAAGGAAGAGGTAGAAAGAAAGGAAAACTTCAAAAGGTAGAGGCTGCAAAAGCTAAAAAAGAGGTTCCAGTTAAAGCAAAAATTCAGCCTGTTCAACAGAAGGCTGCACCAGCTAAAAAGGTGGTTGTTCCAGTTAAAGCAAAAAATCAGCCTGTTCAACGGAAGGCTGCACCAGCAGGAAAAGGTAGAAAGAAAGGAAAACGTGGAAAGAAAGGAAGAGGTAGAGAGAAAGGAAGACGTAGACAGAAAGGAAAAGGTAGAAAGAAAGGAAAGGGTAGAAAGAAAGGAAAAGGTAGAAAGAAAGGAAAAGGCAGAAAGAAAGAAAGAGGTAGAAAGAAAGGAAAACTTCAAAAGGTAGAGGCTGCAAAAGCTAAAAAAGAGGTTCCAGTTAAAGCAAAAATTCAGCCTGTTCAACAGAAGGCTGCACCAGCTAAAAAGGTGGTTCCAGCTAAAGCAAAAACTCGGCCTGCTCAACGGAAGGCTGCACCAGGAAAAGGTAGAAAGAAAGGAAAACGTGGAAAGAAAGGAAGAGGTAGAGAGAAAGGAAGACGTAGACAGAAAGGAAAAGGTAGAAAGAAAGGAAACGGTAGAAAAAAAGGAAAAGGTATAAAGAAAGGAAAAGGCAGAAAGAAAGGAAGAGGTAGAAAGAAAGGAAAACTTCAAAAGGTAGAGGCTGCAAAAGCTAAAAAAGAGGTTCCAGTTAAAGCAAAAATTCAGCCTGCTCAACGGAAGGCTGCACCAGCTAAAAAGGTGGTTCCAGCTAAAGCAAAAACTCGGCCTGCTCAACGGAAGGCTGCACCAGGAAAAGGTAGAAAGAAAGGAAAACGTGGAAAGAAAGGAAGAGGTAGAGAGAAAGGAAAAGGTAGAAAGAAAGGAAAGGGTAGAAAGAAAGGAAAAGGTAGAAAGAAAGGAAAAGGCAGAAAGAAAGGAAGTGGTAGAAAGAAAGGAAAACTTCAAAAGGTAGAGGCTGCAAAAGCTAAAAAAGAGGTTCCAGTTAAAGCAAAAATTCAGCCTGTTCAACGGAAGGCTGCACCAGCTAAAAAGGTGGTTCCAGCTAAAGCAAAACCTCGGCCTGCTCAACGGAAGGCTGCACCAGGAAAAGGTAGAAAGAAAGGAAAACTTGGAAAGAAAGGAAGAGGTAGAGAGAAAGGAAGACGTAGACAGAAAGGAAAAGGTAGAAAGAAAGGAAAGGGTAGAAAGAAAGGAAAGGGTAGAAAGAAAGGAAAAGGTAGAAAGAAAGGAACAGGTAGAGAGAAAGGAAGACGTAGAGAGAAAGGAAAACTTCAAAAGGTAGAGGCTGCAAAAGCTAAAAAAGAGGTTCCAGTTAAAGCAAAAATTCAGCCTGTTCAACAGAAGGCTGCACCAGTTGAAGCAGTAAAAGAACCTGGTGGAATTGAAACGGCTACCCTTAATACAGGATGTAAGAAATTTCAGTATAAATTTCAATACAGTTATCTAAATGAAAAAACGTTTGTGTATCAAATA
Pm05_a____ATCAATCTTTGTCTTGATAGTTGTGACTATTTTGCATTGTTTACAGATTCTGGTTCCTCAAAATCCAAATCAAGAAGTCTTAAAGAGATACTCCAGCTTAAGAACAAGAACAGTTTGAGAGATGCTGCTCATTCCAGGGTCCGACGTGCTCCAAAAATAAAAAATAAAAAAAGAAGGGAAAAAAAGAAAAGAAAGGGTAGAAAGAAAGGAAAAGGTAGAAAGAAAGGAAAACGTGGAAAGAAAGGAAAAGGTAGAAAGAAAGGAAAAGGTAGAAAGAAAGGAAAAGGTAGAAAGAAAGGAAAAGGTAGAAAGAAAGGAAAAGGTAGAAAGAAAGGAAAAGGTAGAAAGAAAGGAAAAGGTAGAAAGAAAGGAAGAGGTAGAAAGAAAGGAAAACTTCAAAAGGTAGAGGCTGCAAAAGCTAAAAAAGAGGTTCCAGTTAAAGCAAAAATTCAGCCTGTTCAACAGAAGGCTGCACCAGCTAAAAAGGTGGTTGTTCCAGTTAAAGCAAAAAATCAGCCTGTTCAACGGAAGGCTGCACCAGCAGGAAAAGGTAGAAAGAAAGGAAAACGTGGAAAGAAAGGAAGAGGTAGAGAGAAAGGAAGACGTAGACAGAAAGGAAAAGGTAGAAAGAAAGGAAAGGGTAGAAAGAAAGGAAAAGGTAGAAAGAAAGGAAAAGGCAGAAAGAAAGAAAGAGGTAGAAAGAAAGGAAAACTTCAAAAGGTAGAGGCTGCAAAAGCTAAAAAAGAGGTTCCAGTTAAAGCAAAAATTCAGCCTGTTCAACAGAAGGCTGCACCAGCTAAAAAGGTGGTTCCAGCTAAAGCAAAAACTCGGCCTGCTCAACGGAAGGCTGCACCAGGAAAAGGTAGAAAGAAAGGAAAACGTGGAAAGAAAGGAAGAGGTAGAGAGAAAGGAAGACGTAGACAGAAAGGAAAAGGTAGAAAGAAAGGAAAGGGTAGAAAAAAAGGAAAAGGTATAAAGAAAGGAAAAGGCAGAAAGAAAGGAAGAGGTAGAAAGAAAGGAAAACTTCAAAAGGTAGAGGCTGCAAAAGCTAAAAAAGAGGTTCCAGTTAAAGCAAAAATTCAGCCTGCTCAACGGAAGGCTGCACCAGCTAAAAAGGTGGTTCCAGCTAAAGCAAAAACTCGGCCTGCTCAACGGAAGGCTGCACCAGGAAAAGGTAGAAAGAAAGGAAAACGTGGAAAGAAAGGAAGAGGTAGAGAGAAAGGAAAAGGTAGAAAGAAAGGAAAGGGTAGAAAGAAAGGAAAAGGTAGAAAGAAAGGAAAAGGCAGAAAGAAAGGAAGTGGTAGAAAGAAAGGAAAACTTCAAAAGGTAGAGGCTGCAAAAGCTAAAAAAGAGGTTCCAGTTAAAGCAAAAATTCAGCCTGTTCAACGGAAGGCTGCACCAGCTAAAAAGGTGGTTCCAGCTAAAGCAAAACCTCGGCCTGCTCAACGGAAGGCTGCACCAGGAAAAGGTAGAAAGAAAGGAAAACTTGGAAAGAAAGGAAGAGGTAGAGAGAAAGGAAGACGTAGACAGAAAGGAAAAGGTAGAAAGAAAGGAAAGGGTAGAAAGAAAGGA------------------AAAGGTAGAAAGAAAGGAAGAGGTAGAGAGAAAGGAAGACGTAGAGAGAAAGGAAAACTTCAAAAGGTAGAGGCTGCAAAAGCTAAAAAAGAGGTTCCAGTTAAAGCAAAAATTCAGCCTGTTCAACAGAAGGCTGCACCAGTTGAAGCAGTAAAAGAACCTGGTGGAATTGAAACGGCTACCCTTAATACAGGATGTAAGAAATTTCAGTATAAATTTCAATACAATTATCTAAATGAAAAAACGTTTGTGTATCAAATT
Pm06_b____ATCAATCTTTGTCTTGATAGTTGTGACTATTTTGCATTGTTTACAGATTCTGGTTCCTCAAAATCCAAATCAAGAAGTCTTAAAGAGATACTCCAGCTTAAGAACAAGAACAGTTTGAGAGATGCTGCTCATTCCAGGGTCCGACGTGCTCCAAAAATAAAAAATAAAAAAAGAAGGGAAAAAAAGAAAAGAAAGGGTAGAAAGAAAGGAAAAGGTAGAAAGAAAGGAAAACGTGGAAAGAAAGGAAAAGGTAGAAAGAAAGGAAAAGGTAGAAAGAAAGGAAAAGGTAGAAAGAAAGGAAAAGGTAGAAAGAAAGGAAAAGGTAGAAAGAAAGGAAAAGGTAGAAAGAAAGGAAAAGGTAGAAAGAAAGGAAGAGGTAGAAAGAAAGGAAAACTTCAAAAGGTAGAGGCTGCAAAAGCTAAAAAAGAGGTTCCAGTTAAAGCAAAAATTCAGCCTGTTCAACAGAAGGCTGCACCAGCTAAAAAGGTGGTTGTTCCAGTTAAAGCAAAAAATCAGCCTGTTCAACGGAAGGCTGCACCAGCGGGAAAAGGTAGAAAGAAAGGAAAACGTGGAAAGAAAGGAAGAGGTAGAGAGAAAGGAAGACGTAGACAGAAAGGAAAAGGTAGAAAGAAAGGAAAGGGTAGAAAGAAAGGAAAAGGTAGAAAGAAAGGAAAAGGCAGAAAGAAAGAAAGAGGTAGAAAGAAAGGAAAACTTCAAAAGGTAGAGGCTGCAAAAGCTAAAAAAGAGGTTCCAGTTAAAGCAAAAATTCAGCCTGTTCAACAGAAGGCTGCACCAGCTAAAAAGGTGGTTCCAGCTAAAGCAAAAACTCGGCCTGCTCAACGGAAGGCTGCACCAGGAAAAGGTAGAAAGAAAGGAAAACGTGGAAAGAAAGGAAGAGGTAGAGAGAAAGGAAGACGTAGACAGAAAGGAAAAGGTAGAAAGAAAGGAAAGGGTAGAAAAAAAGGAAAAGGTATAAAGAAAGGAAAAGGCAGAAAGAAAGGAAGAGGTAGAAAGAAAGGAAAACTTCAAAAGGTAGAGGCTGCAAAAGCTAAAAAAGAGGTTCCAGTTAAAGCAAAAATTCAGCCTGCTCAACGGAAGGCTGCACCAGCTAAAAAGGTGGTTCCAGCTAAAGCAAAAACTCGGCCTGCTCAACGGAAGGCTGCACCAGGAAAAGGTAGAAAGAAAGGAAAACGTGGAAAGAAAGGAAGAGGTAGAGAGAAAGGAAAAGGTAGAAAGAAAGGAAAGGGTAGAAAGAAAGGAAAAGGTAGAAAGAAAGGAAAAGGCAGAAAGAAAGGAAGTGGTAGAAAGAAAGGAAAACTTCAAAAGGTAGAGGCTGCAAAAGCTAAAAAAGAGGTTCCAGTTAAAGCAAAAATTCAGCCTGTTCAACGGAAGGCTGCACCAGCTAAAAAGGTGGTTCCAGCTAAAGCAAAACCTCGGCCTGCTCAACGGAAGGCTGCATCAGGAAAAGGTAGAAAGAAAGGAAAACTTGGAAAGAAAGGAAGAGGTAGAGAGAAAGGAAGACGTAGACAGAAAGGAAAAGGTAGAAAGAAAGGAAAGGGTAGAAAGAAAGGA------------------AAAGGTAGAAAGAAAGGAAGAGGTAGAGAGAAAGGAAGACGTAGAGAGAAAGGAAAACTTCAAAAGGTAGAGGCTGCAAAAGCTAAAAAAGAGGTTCCAGTTAAAGCAAAAATTCAGCCTGTTCAACAGAAGGCTGCACCAGTTGAAGCAGTAAAAGAACCTGGTGGAATTGAAACGGCTACCCTTAATACAGGATGTAAGAAATTTCAGTATAAATTTCAATACAATTATCTAAATGAAAAAACGTTTGTGTATCAAATT
Pm03_b____ATCAATCTTTGTCTTGATAGTTGTGACTATTTTGCATCGTTTACAGATTCTGGTTCCTCAAAATCCAAATCAAGAAGTCTTAAAGAGATACTCCAGCTTAAGAACAAGAACAGTTTGAGAGATGCTGCTCATTCCAGGGTCCGACGTGCTCCAAAAATAAAAAATAAAAAAAGAAGGGAAAAAAAGAAAAGAAAGGGTAGAAAGAAAGGAAAAGGTAGAAAGAAAGGAAAACGTGGAAAGAAAGGAAAAGGTAGAAAGAAAGGAAAAGGTAGAAAGAAAGGAAAAGGTAGAAAGAAAGGAAAAGGTAGAAAGAAAGGAAAAGGTAGAAAGAAAGGAAAAGGTAGAAAGAAAGGAAAAGGTAGAAAGAAAGGAAGAGGTAGAAAGAAAGGAAAACTTCAAAAGGTAGAGGCTGCAAAAGCTAAAAAAGAGGTTCCAGTTAAAGCAAAAATTCAGCCTGTTCAACAGAAGGCTGCACCAGCTAAAAAGGTGGTTGTTCCAGTTAAAGCAAAAAATCAGCCTGTTCAACGGAAGGCTGCACCAGCAGGAAAAGGTAGAAAGAAAGGAAAACGTGGAAAGAAAGGAAGAGGTAGAGAGAAAGGAAGACGTAGACAGAAAGGAAAAGGTAGAAAGAAAGGAAAGGGTAGAAAGAAAGGAAAAGGTAGAAAGAAAGGAAAAGGCAGAAAGAAAGAAAGAGGTAGAAAGAAAGGAAAACTTCAAAAGGTAGAGGCTGCAAAAGCTAAAAAAGAGGTTCCAGTTAAAGCAAAAATTCAGCCTGTTCAACAGAAGGCTGCACCAGCTAAAAAGGTGGTTCCAGCTAAAGCAAAAACTCGGCCTGCTCAACGGAAGGCTGCACCAGGAAAAGGTAGAAAGAAAGGAAAACGTGGAAAGAAAGGAAGAGGTAGAGAGAAAGGAAGACGTAGACAGAAAGGAAAAGGTAGAAAGAAAGGAAAGGGTAGAAAAAAAGGAAAAGGTATAAAGAAAGGAAAAGGCAGAAAGAAAGGAAGAGGTAGAAAGAAAGGAAAACTTCAAAAGGTAGAGGCTGCAAAAGCTAAAAAAGAGGTTCCAGTTAAAGCAAAAATTCAGCCTGCTCAACGGAAGGCTGCACCAGCTAAAAAGGTGGTTCCAGCTAAAGCAAAAACTCGGCCTGCTCAACGGAAGGCTGCACCAGGAAAAGGTAGAAAGAAAGGAAAACGTGGAAAGAAAGGAAGAGGTAGAGAGAAAGGAAAAGGTAGAAAGAAAGGAAAGGGTAGAAAGAAAGGAAAAGGTAGAAAGAAAGGAAAAGGCAGAAAGAAAGGAAGTGGTAGAAAGAAAGGAAAACTTCAAGAGGTAGAGGCTGCAAAAGCTAAAAAAGAGGTTCCAGTTAAAGCAAAAATTCAGCCTGTTCAACGGAAGGCTGCACCAGCTAAAAAGGTGGTTCCAGCTAAAGCAAAACCTCGGCCTGCTCAACGGAAGGCTGCACCAGGAAAAGGTAGAAAGAAAGGAAAACTTGGAAAGAAAGGAAGAGGTAGAGAGAAAGGAAGACGTAGACAGAAAGGAAAAGGTAGAAAGAAAGGAAAGGGTAGAAAGAAAGGA------------------AAAGGTAGAAAGAAAGGAAGAGGTAGAGAGAAAGGAAGACGTAGAGAGAAAGGAAAACTTCAAAAGGTAGAGGCTGCAAAAGCTAAAAAAGAGGTTCCAGTTAAAGCAAAAATTCAGCCTGTTCAACAGAAGGCTGCACCAGTTGAAGCAGTAAAAGAACCTGGTGGAATTGAAACGGCTACCCTTAATACAGGATGTAAGAAATTTCAGTATAAATTTCAATACAATTATCTAAATGAAAAAACGTTTGTGTATCAAATT
Pm07_a____ATCAATCTTTGTCTTGATAGTTGTGACTATTTTGCATCGTTTACAGATTCTGGTTCCTCAAAATCCAAATCAAGAAGTCTTAAAGAGATACTCCAGCTTAAGAACAAGAACAGTTTGAGAGATGCTGCTCATTCCAGGGTCCGACGTGCTCCAAAAATAAAAAATAAAAAAAGAAGGGAAAAAAAGAAAAGAAAGGGTAGAAAGAAAGGAAAAGGTAGAAAGAAAGGAAAACGTGGAAAGAAAGGAAAAGGTAGAAAGAAAGGAAAAGGTAGAAAGAAAGGAAAAGGTAGAAAGAAAGGAAAAGGTAGAAAGAAAGGAAAAGGTAGAAAGAAAGGAAAAGGTAGAAAGAAAGGAAAAGGTAGAAAGAAAGGAAGAGGTAGAAAGAAAGGAAAACTTCAAAAGGTAGAGGCTGCAAAAGCTAAAAAAGAGGTTCCAGTTAAAGCAAAAATTCAGCCTGTTCAACAGAAGGCTGCACCAGCTAAAAAGGTGGTTGTTCCAGTTAAAGCAAAAAATCAGCCTGTTCAACGGAAGGCTGCACCAGCAGGAAAAGGTAGAAAGAAAGGAAAACGTGGAAAGAAAGGAAGAGGTAGAGAGAAAGGAAGACGTAGACAGAAAGGAAAAGGTAGAAAGAAAGGAAAGGGTAGAAAGAAAGGAAAAGGTAGAAAGAAAGGAAAAGGCAGAAAGAAAGAAAGAGGTAGAAAGAAAGGAAAACTTCAAAAGGTAGAGGCTGCAAAAGCTAAAAAAGAGGTTCCAGTTAAAGCAAAAATTCAGCCTGTTCAACAGAAGGCTGCACCAGCTAAAAAGGTGGTTCCAGCTAAAGCAAAAACTCGGCCTGCTCAACGGAAGGCTGCACCAGGAAAAGGTAGAAAGAAAGGAAAACGTGGAAAGAAAGGAAGAGGTAGAGAGAAAGGAAGACGTAGACAGAAAGGAAAAGGTAGAAAGAAAGGAAACGGTAGAAAAAAAGGAAAAGGTATAAAGAAAGGAAAAGGCAGAAAGAAAGGAAGAGGTAGAAAGAAAGGAAAACTTCAAAAGGTAGAGGCTGCAAAAGCTAAAAAAGAGGTTCCAGTTAAAGCAAAAATTCAGCCTGCTCAACGGAAGGCTGCACCAGCTACAAAGGTGGTTCCAGCTAAAGCAAAAACTCGGCCTGCTCAACGGAAGGCTGCACCAGGAAAAGGTAGAAAGAAAGGAAAACGTGGAAAGAAAGGAAGAGGTAGAGAGAAAGGAAAAGGTAGAAAGAAAGGAAAGGGTAGAAAGAAAGGAAAAGGTAGAAAGAAAGGAAAAGGCAGAAAGAAAGGAAGTGGTAGAAAGAAAGGAAAACTTCAAAAGGTAGAGGCTGCAAAAGCTAAAAAAGAGGTTCCAGTTAAAGCAAAAATTCAGCCTGTTCAACGGAAGGCTGCACCAGCTAAAAAGGTGGTTCCAGCTAAAGCAAAACCTCGGCCTGCTCAACGGAAGGCTGCACCAGGAAAAGGTAGAAAGAAAGGAAAACTTGGAAAGAAAGGAAGAGGTAGAGAGAAAGGAAGACGTAGACAGAAAGGAAAAGGTAGAAAGAAAGGAAAGGGTAGAAAGAAAGGAAAGGGTAGAAAGAAAGGAAAAGGTAGAAAGAAAGGAACAGGTAGAGAGAAAGGAAGACGTAGAGAGAAAGGAAAACTTCAAAAGGTAGAGGCTGCAAAAGCTAAAAAAGAGGTTCCAGTTAAAGCAAAAATTCAGCCTGTTCAACAGAAGGCTGCACCAGTTGAAGCAGTAAAAGAACCTGGTGGAATTGAAACGGCTACCCTTAATACAGGATGTAAGAAATTTCAGTATAAATTTCAATACAGTTATCTAAATGAAAAAACGTTTGTGTATCAAATA
Pm01_a____ATCAATCTTTGTCTTGATAGTTGTGACTATTTTGCATCGTTTACAGATTCTGGTTCCTCAAAATCCAAATCAAGAAGTCTTAAAGAGATACTCCAGCTTAAGAACAAGAACAGTTTGAGAGATGCTGCTCATTCCAGGGTCCGACGTGCTCCAAAAATAAAAAATAAAAAAAGAAGGGAAAAAAAGAAAAGAAAGGGTAGAAAGAAAGGAAAAGGTAGAAAGAAAGGAAAACGTGGAAAGAAAGGAAAAGGTAGAAAGAAAGGAAAAGGTAGAAAGAAAGGAAAAGGTAGAAAGAAAGGAAAAGGTAGAAAGAAAGGAAAAGGTAGAAAGAAAGGAAAAGGTAGAAAGAAAGGAAAAGGTAGAAAGAAAGGAAGAGGTAGAAAGAAAGGAAAACTTCAAAAGGTAGAGGCTGCAAAAGCTAAAAAAGAGGTTCCAGTTAAAGCAAAAATTCAGCCTGTTCAACAGAAGGCTGCACCAGCTAAAAAGGTGGTTGTTCCAGTTAAAGCAAAAAATCAGCCTGTTCAACGGAAGGCTGCACCAGCAGGAAAAGGTAGAAAGAAAGGAAAACGTGGAAAGAAAGGAAGAGGTAGAGAGAAAGGAAGACGTAGACAGAAAGGAAAAGGTAGAAAGAAAGGAAAGGGTAGAAAGAAAGGAAAAGGTAGAAAGAAAGGAAAAGGCAGAAAGAAAGAAAGAGGTAGAAAGAAAGGAAAACTTCAAAAGGTAGAGGCTGCAAAAGCTAAAAAAGAGGTTCCAGTTAAAGCAAAAATTCAGCCTGTTCAACAGAAGGCTGCACCAGCTAAAAAGGTGGTTCCAGCTAAAGCAAAAACTCGGCCTGCTCAACGGAAGGCTGCACCAGGAAAAGGTAGAAAGAAAGGAAAACGTGGAAAGAAAGGAAGAGGTAGAGAGAAAGGAAGACGTAGACAGAAAGGAAAAGGTAGAAAGAAAGGAAACGGTAGAAAAAAAGGAAAAGGTATAAAGAAAGGAAAAGGCAGAAAGAAAGGAAGAGGTAGAAAGAAAGGAAAACTTCAAAAGGTAGAGGCTGCAAAAGCTAAAAAAGAGGTTCCAGTTAAAGCAAAAATTCAGCCTGCTCAACGGAAGGCTGCACCAGCTAAAAAGGTGGTTCCAGCTAAAGCAAAAACTCGGCCTGCTCAACGGAAGGCTGCACCAGGAAAAGGTAGAAAGAAAGGAAAACGTGGAAAGAAAGGAAGAGGTAGAGAGAAAGGAAAAGGTAGAAAGAAAGGAAAGGGTAGAAAGAAAGGAAAAGGTAGAAAGAAAGGAAAAGGCAGAAAGAAAGGAAGTGGTAGAAAGAAAGGAAAACTTCAAAAGGTAGAGGCTGCAAAAGCTAAAAAAGAGGTTCCAGTTAAAGCAAAAATTCAGCCTGTTCAACGGAAGGCTGCACCAGCTAAAAAGGTGGTTCCAGCTAAAGCAAAACCTCGGCCTGCTCAACGGAAGGCTGCACCAGGAAAAGGTAGAAAGAAAGGAAAACTTGGAAAGAAAGGAAGAGGTAGAGAGAAAGGAAGACGTAGACAGAAAGGAAAAGGTAGAAAGAAAGGAAAGGGTAGAAAGAAAGGAAAGGGTAGAAAGAAAGGAAAAGGTAGAAAGAAAGGAACAGGTAGAGAGAAAGGAAGACGTAGAGAGAAAGGAAAACTTCAAAAGGTAGAGGCTGCAAAAGCTAAAAAAGAGGTTCCAGTTAAAGCAAAAATTCAGCCTGTTCAACAGAAGGCTGCACCAGTTGAAGCAGTAAAAGAACCTGGTGGAATTGAAACGGCTACCCTTAATACAGGATGTAAGAAATTTCAGTATAAATTTCAATACAGTTATCTAAATGAAAAAACGTTTGTGTATCAAATT
Pm03_a____ATCAATCTTTGTCTTGATAGTTGTGACTATTTTGCATCGTTTACAGATTCTGGTTCCTCAAAATCCAAATCAAGAAGTCTTAAAGAGATACTCCAGCTTAAGAACAAGAACAGTTTGAGAGATGCTGCTCATTCCAGGGTCCGACGTGCTCCAAAAATAAAAAATAAAAAAAGAAGGGAAAAAAAGAAAAGAAAGGGTAGAAAGAAAGGAAAAGGTAGAAAGAAAGGAAAACGTGGAAAGAAAGGAAAAGGTAGAAAGAAAGGAAAAGGTAGAAAGAAAGGAAAAGGTAGAAAGAAAGGAAAAGGTAGAAAGAAAGGAAAAGGTAGAAAGAAAGGAAAAGGTAGAAAGAAAGGAAAAGGTAGAAAGAAAGGAAGAGGTAGAAAGAAAGGAAAACTTCAAAAGGTAGAGGCTGCAAAAGCTAAAAAAGAGGTTCCAGTTAAAGCAAAAATTCAGCCTGTTCAACAGAAGGCTGCACCAGCTAAAAAGGTGGTTGTTCCAGTTAAAGCAAAAAATCAGCCTGTTCAACGGAAGGCTGCACCAGCAGGAAAAGGTAGAAAGAAAGGAAAACGTGGAAAGAAAGGAAGAGGTAGAGAGAAAGGAAGACGTAGACAGAAAGGAAAAGGTAGAAAGAAAGGAAAGGGTAGAAAGAAAGGAAAAGGTAGAAAGAAAGGAAAAGGCAGAAAGAAAGAAAGAGGTAGAAAGAAAGGAAAACTTCAAAAGGTAGAGGCTGCAAAAGCTAAAAAAGAGGTTCCAGTTAAAGCAAAAATTCAGCCTGTTCAACAGAAGGCTGCACCAGCTAAAAAGGTGGTTCCAGCTAAAGCAAAAACTCGGCCTGCTCAACGGAAGGCTGCACCAGGAAAAGGTAGAAAGAAAGGAAAACGTGGAAAGAAAGGAAGAGGTAGAGAGAAAGGAAGACGTAGACAGAAAGGAAAAGGTAGAAAGAAAGGAAACGGTAGAAAAAAAGGAAAAGGTATAAAGAAAGGAAAAGGCAGAAAGAAAGGAAGAGGTAGAAAGAAAGGAAAACTTCAAAAGGTAGAGGCTGCAAAAGCTAAAAAAGAGGTTCCAGTTAAAGCAAAAATTCAGCCTGCTCAACGGAAGGCTGCACCAGCTAAAAAGGTGGTTCCAGCTAAAGCAAAAACTCGGCCTGCTCAACGGAAGGCTGCACCAGGAAAAGGTAGAAAGAAAGGAAAACGTGGAAAGAAAGGAAGAGGTAGAGAGAAAGGAAAAGGTAGAAAGAAAGGAAAGGGTAGAAAGAAAGGAAAAGGTAGAAAGAAAGGAAAAGGCAGAAAGAAAGGAAGTGGTAGAAAGAAAGGAAAACTTCAAAAGGTAGAGGCTGCAAAAGCTAAAAAAGAGGTTCCAGTTAAAGCAAAAATTCAGCCTGTTCAACGGAAGGCTGCACCAGCTAAAAAGGTGGTTCCAGCTAAAGCAAAACCTCGGCCTGCTCAACGGAAGGCTGCACCAGGAAAAGGTAGAAAGAAAGGAAAACTTGGAAAGAAAGGAAGAGGTAGAGAGAAAGGAAGACGTAGACAGAAAGGAAAAGGTAGAAAGAAAGGAAAGGGTAGAAAGAAAGGAAAGGGTAGAAAGAAAGGAAAAGGTAGAAAGAAAGGAACAGGTAGAGAGAAAGGAAGACGTAGAGAGAAAGGAAAACTTCAAAAGGTAGAGGCTGCAAAAGCTAAAAAAGAGGTTCCAGTTAAAGCAAAAATTCAGCCTGTTCAACAGAAGGCTGCACCAGTTGAAGCAGTAAAAGAACCTGGTGGAATTGAAACGGCTACCCTTAATACAGGATGTAAGAAATTTCAGTATAAATTTCAATACAGTTATCTAAATGAAAAAACGTTTGTGTATCAAATA
Pm05_b____ATCAATCTTTGTCTTGATAGTTGTGACTATTTTGCATCGTTTACAGATTCTGGTTCCTCAAAATCCAAATCAAGAAGTCTTAAAGAGATACTCCAGCTTAAGAACAAGAACAGTTTGAGAGATGCTGCTCATTCCAGGGTCCGACGTGCTCCAAAAATAAAAAATAAAAAAAGAAGGGAAAAAAAGAAAAGAAAGGGTAGAAAGAAAGGAAAAGGTAGAAAGAAAGGAAAACGTGGAAAGAAAGGAAAAGGTAGAAAGAAAGGAAAAGGTAGAAAGAAAGGAAAAGGTAGAAAGAAAGGAAAAGGTAGAAAGAAAGGAAAAGGTAGAAAGAAAGGAAAAGGTAGAAAGAAAGGAAAAGGTAGAAAGAAAGGAAGAGGTAGAAAGAAAGGAAAACTTCAAAAGGTAGAGGCTGCAAAAGCTAAAAAAGAGGTTCCAGTTAAAGCAAAAATTCAGCCTGTTCAACAGAAGGCTGCACCAGCTAAAAAGGTGGTTGTTCCAGTTAAAGCAAAAAATCAGCCTGTTCAACGGAAGGCTGCACCAGCAGGAAAAGGTAGAAAGAAAGGAAAACGTGGAAAGAAAGGAAGAGGTAGAGAGAAAGGAAGACGTAGACAGAAAGGAAAAGGTAGAAAGAAAGGAAAGGGTAGAAAGAAAGGAAAAGGTAGAAAGAAAGGAAAAGGCAGAAAGAAAGAAAGAGGTAGAAAGAAAGGAAAACTTCAAAAGGTAGAGGCTGCAAAAGCTAAAAAAGAGGTTCCAGTTAAAGCAAAAATTCAGCCTGTTCAACAGAAGGCTGCACCAGCTAAAAAGGTGGTTCCAGCTAAAGCAAAAACTCGGCCTGCTCAACGGAAGGCTGCACCAGGAAAAGGTAGAAAGAAAGGAAAACGTGGAAAGAAAGGAAGAGGTAGAGAGAAAGGAAGACGTAGACAGAAAGGAAAAGGTAGAAAGAAAGGAAACGGTAGAAAAAAAGGAAAAGGTATAAAGAAAGGAAAAGGCAGAAAGAAAGGAAGAGGTAGAAAGAAAGGAAAACTTCAAAAGGTAGAGGCTGCAAAAGCTAAAAAAGAGGTTCCAGTTAAAGCAAAAATTCAGCCTGCTCAACGGAAGGCTGCACCAGCTAAAAAGGTGGTTCCAGCTAAAGCAAAAACTCGGCCTGCTCAACGGAAGGCTGCACCAGGAAAAGGTAGAAAGAAAGGAAAACGTGGAAAGAAAGGAAGAGGTAGAGAGAAAGGAAAAGGTAGAAAGAAAGGAAAGGGTAGAAAGAAAGGAAAAGGTAGAAAGAAAGGAAAAGGCAGAAAGAAAGGAAGTGGTAGAAAGAAAGGAAAACTTCAAAAGGTAGAGGCTGCAAAAGCTAAAAAAGAGGTTCCAGTTAAAGCAAAAATTCAGCCTGTTCAACGGAAGGCTGCACCAGCTAAAAAGGTGGTTCCAGCTAAAGCAAAACCTCGGCCTGCTCAACGGAAGGCTGCACCAGGAAAAGGTAGAAAGAAAGGAAAACTTGGAAAGAAAGGAAGAGGTAGAGAGAAAGGAAGACGTAGACAGAAAGGAAAAGGTAGAAAGAAAGGAAAGGGTAGAAAGAAAGGAAAGGGTAGAAAGAAAGGAAAAGGTAGAAAGAAAGGAACAGGTAGAGAGAAAGGAAGACGTAGAGAGAAAGGAAAACTTCAAAAGGTAGAGGCTGCAAAAGCTAAAAAAGAGGTTCCAGTTAAAGCAAAAATTCAGCCTGTTCAACAGAAGGCTGCACCAGTTGAAGCAGTAAAAGAACCTGGTGGAATTGAAACGGCTACCCTTAATACAGGATGTAAGAAATTTCAGTATAAATTTCAATACAGTTATCTAAATGAAAAAACGTTTGTGTATCAAATA
Pm08_a____ATCAATCTTTGTCTTGATAGTTGTGACTATTTTGCATCGTTTACAGATTCTGGTTCCTCAAAATCCAAATCAAGAAGTCTTAAAGAGATACTCCAGCTTAAGAACAAGAACAGTTTGAGAGATGCTGCTCATTCCAGGGTCCGACGTGCTCCAAAAATAAAAAATAAAAAAAGAAGGGAAAAAAAGAAAAGAAAGGGTAGAAAGAAAGGAAAAGGTAGAAAGAAAGGAAAACGTGGAAAGAAAGGAAAAGGTAGAAAGAAAGGAAAAGGTAGAAAGAAAGGAAAAGGTAGAAAGAAAGGAAAAGGTAGAAAGAAAGGAAAAGGTAGAAAGAAAGGAAAAGGTAGAAAGAAAGGAAAAGGTAGAAAGAAAGGAAGAGGTAGAAAGAAAGGAAAACTTCAAAAGGTAGAGGCTGCAAAAGCTAAAAAAGAGGTTCCAGTTAAAGCAAAAATTCAGCCTGTTCAACAGAAGGCTGCACCAGCTAAAAAGGTGGTTGTTCCAGTTAAAGCAAAAAATCAGCCTGTTCAACGGAAGGCTGCACCAGCAGGAAAAGGTAGAAAGAAAGGAAAACGTGGAAAGAAAGGAAGAGGTAGAGAGAAAGGAAGACGTAGACAGAAAGGAAAAGGTAGAAAGAAAGGAAAGGGTAGAAAGAAAGGAAAAGGTAGAAAGAAAGGAAAAGGCAGAAAGAAAGAAAGAGGTAGAAAGAAAGGAAAACTTCAAAAGGTAGAGGCTGCAAAAGCTAAAAAAGAGGTTCCAGTTAAAGCAAAAATTCAGCCTGTTCAACAGAAGGCTGCACCAGCTAAAAAGGTGGTTCCAGCTAAAGCAAAAACTCGGCCTGCTCAACGGAAGGCTGCACCAGGAAAAGGTAGAAAGAAAGGAAAACGTGGAAAGAAAGGAAGAGGTAGAGAGAAAGGAAGACGTAGACAGAAAGGAAAAGGTAGAAAGAAAGGAAATGGTAGAAAAAAAGGAAAAGGTATAAAGAAAGGAAAAGGCAGAAAGAAAGGAAGAGGTAGAAAGAAAGGAAAACTTCAAAAGGTAGAGGCTGCAAAAGCTAAAAAAGAGGTTCCAGTTAAAGCAAAAATTCAGCCTGCTCAACGGAAGGCTGCACCAGCTAAAAAGGTGGTTCCAGCTAAAGCAAAAACTCGGCCTGCTCAACGGAAGGCTGCACCAGGAAAAGGTAGAAAGAAAGGAAAACGTGGAAAGAAAGGAAGAGGTAGAGAGAAAGGAAAAGGTAGAAAGAAAGGAAAGGGTAGAAAGAAAGGAAAAGGTAGAAAGAAAGGAAAAGGCAGAAAGAAAGGAAGTGGTAGAAAGAAAGGAAAACTTCAAAAGGTAGAGGCTGCAAAAGCTAAAAAAGAGGTTCCAGTTAAAGCAAAAATTCAGCCTGTTCAACGGAAGGCTGCACCAGCTAAAAAGGTGGTTCCAGCTAAAGCAAAACCTCGGCCTGCTCAACGGAAGGCTGCACCAGGAAAAGGTAGAAAGAAAGGAAAACTTGGAAAGAAAGGAAGAGGTAGAGAGAAAGGAAGACGTAGACAGAAAGGAAAAGGTAGAAAGAAAGGAAAGGGTAGAAAGAAAGGAAAGGGTAGAAAGAAAGGAAAAGGTAGAAAGAAAGGAACAGGTAGAGAGAAAGGAAGACGTAGAGAGAAAGGAAAACTTCAAAAGGTAGAGGCTGCAAAAGCTAAAAAAGAGGTTCCAGTTAAAGCAAAAATTCAGCCTGTTCAACAGAAGGCTGCACCAGTTGAAGCAGTAAAAGAACCTGGTGGAATTGAAACGGCTACCCTTAATACAGGATGTAAGAAATTTCAGTATAAATTTCAATACAGTTATCTAAATGAAAAAACGTTTGTGTATCAAATT
Pm02_a____ATCAATCTTTGTCTTGATAGTTGTGACTATTTTGCATCGTTTACAGATTCTGGTTCCTCAAAATCCAAATCAAGAAGTCTTAAAGAGATACTCCAGCTTAAGAACAAGAACAGTTTGAGAGATGCTGCTCATTCCAGGGTCCGACGTGCTCCAAAAATAAAAAATAAAAAAAGAAGGGAAAAAAAGAAAAGAAAGGGTAGAAAGAAAGGAAAAGGTAGAAAGAAAGGAAAACGTGGAAAGAAAGGAAAAGGTAGAAAGAAAGGAAAAGGTAGAAAGAAAGGAAAAGGTAGAAAGAAAGGAAAAGGTAGAAAGAAAGGAAAAGGTAGAAAGAAAGGAAAAGGTAGAAAGAAAGGAAAAGGTAGAAAGAAAGGAAGAGGTAGAAAGAAAGGAAAACTTCAAAAGGTAGAGGCTGCAAAAGCTAAAAAAGAGGTTCCAGTTAAAGCAAAAATTCAGCCTGTTCAACAGAAGGCTGCACCAGCTAAAAAGGTGGTTGTTCCAGTTAAAGCAAAAAATCAGCCTGTTCAACGGAAGGCTGCACCAGCAGGAAAAGGTAGAAAGAAAGGAAAACGTGGAAAGAAAGGAAGAGGTAGAGAGAAAGGAAGACGTAGACAGAAAGGAAAAGGTAGAAAGAAAGGAAAGGGTAGAAAGAAAGGAAAAGGTAGAAAGAAAGGAAAAGGCAGAAAGAAAGAAAGAGGTAGAAAGAAAGGAAAACTTCAAAAGGTAGAGGCTGCAAAAGCTAAAAAAGAGGTTCCAGTTAAAGCAAAAATTCAGCCTGTTCAACAGAAGGCTGCACCAGCTAAAAAGGTGGTTCCAGCTAAAGCAAAAACTCGGCCTGCTCAACGGAAGGCTGCACCAGGAAAAGGTAGAAAGAAAGGAAAACGTGGAAAGAAAGGAAGAGGTAGAGAGAAAGGAAGACGTAGACAGAAAGGAAAAGGTAGAAAGAAAGGAAACGGTAGAAAAAAAGGAAAAGGTATAAAGAAAGGAAAAGGCAGAAAGAAAGGAAGAGGTAGAAAGAAAGGAAAACTTCAAAAGGTAGAGGCTGCAAAAGCTAAAAAAGAGGTTCCAGTTAAAGCAAAAATTCAGCCTGCTCAACGGAAGGCTGCACCAGCTAAAAAGGTGGTTCCAGCTAAAGCAAAAACTCGGCCTGCTCAACGGAAGGCTGCACCAGGAAAAGGTAGAAAGAAAGGAAAACGTGGAAAGAAAGGAAGAGGTAGAGAGAAAGGAAAAGGTAGAAAGAAAGGAAAGGGTAGAAAGAAAGGAAAAGGTAGAAAGAAAGGAAAAGGCAGAAAGAAAGGAAGTGGTAGAAAGAAAGGAAAACTTCAAAAGGTAGAGGCTGCAAAAGCTAAAAAAGAGGTTCCAGTTAAAGCAAAAATTCAGCCTGTTCAACGGAAGGCTGCACCAGCTAAAAAGGTGGTTCCAGCTAAAGCAAAACCTCGGCCTGCTCAACGGAAGGCTGCACCAGGAAAAGGTAGAAAGAAAGGAAAACTTGGAAAGAAAGGAAGAGGTAGAGAGAAAGGAAGACGTAGACAGAAAGGAAAAGGTAGAAAGAAAGGAAAGGGTAGAAAGAAAGGAAAGGGTAGAAAGAAAGGAAAAGGTAGAAAGAAAGGAACAGGTAGAGAGAAAGGAAGACGTAGAGAGAAAGGAAAACTTCAAAAGGTAGAGGCTGCAAAAGCTAAAAAAGAGGTTCCAGTTAAAGCAAAAATTCAGCCTGTTCAACAGAAGGCTGCACCAGTTGAAGCAGTAAAAGAACCTGGTGGAATTGAAACGGCTACCCTTAATACAGGATGTAAGAAATTTCAGTATAAATTTCAATACAGTTATCTAAATGAAAAAACGTTTGTGTATCAAATA
Pm04_b____ATCAATCTTTGTCTTGATAGTTGTGACTATTTTGCATCGTTTACAGATTCTGGTTCCTCAAAATCCAAATCAAGAAGTCTTAAAGAGATACTCCAGCTTAAGAACAAGAACAGTTTGAGAGATGCTGCTCATTCCAGGGTCCGACGTGCTCCAAAAATAAAAAATAAAAAAAGAAGGGAAAAAAAGAAAAGAAAGGGTAGAAAGAAAGGAAAAGGTAGAAAGAAAGGAAAACGTGGAAAGAAAGGAAAAGGTAGAAAGAAAGGAAAAGGTAGAAAGAAAGGAAAAGGTAGAAAGAAAGGAAAAGGTAGAAAGAAAGGAAAAGGTAGAAAGAAAGGAAAAGGTAGAAAGAAAGGAAAAGGTAGAAAGAAAGGAAGAGGTAGAAAGAAAGGAAAACTTCAAAAGGTAGAGGCTGCAAAAGCTAAAAAAGAGGTTCCAGTTAAAGCAAAAATTCAGCCTGTTCAACAGAAGGCTGCACCAGCTAAAAAGGTGGTTGTTCCAGTTAAAGCAAAAAATCAGCCTGTTCAACGGAAGGCTGCACCAGCAGGAAAAGGTAGAAAGAAAGGAAAACGTGGAAAGAAAGGAAGAGGTAGAGAGAAAGGAAGACGTAGACAGAAAGGAAAAGGTAGAAAGAAAGGAAAGGGTAGAAAGAAAGGAAAAGGTAGAAAGAAAGGAAAAGGCAGAAAGAAAGAAAGAGGTAGAAAGAAAGGAAAACTTCAAAAGGTAGAGGCTGCAAAAGCTAAAAAAGAGGTTCCAGTTAAAGCAAAAATTCAGCCTGTTCAACAGAAGGCTGCACCAGCTAAAAAGGTGGTTCCAGCTAAAGCAAAAACTCGGCCTGCTCAACGGAAGGCTGCACCAGGAAAAGGTAGAAAGAAAGGAAAACGTGGAAAGAAAGGAAGAGGTAGAGAGAAAGGAAGACGTAGACAGAAAGGAAAAGGTAGAAAGAAAGGAAATGGTAGAAAAAAAGGAAAAGGTATAAAGAAAGGAAAAGGCAGAAAGAAAGGAAGAGGTAGAAAGAAAGGAAAACTTCAAAAGGTAGAGGCTGCAAAAGCTAAAAAAGAGGTTCCAGTTAAAGCAAAAATTCAGCCTGCTCAACGGAAGGCTGCACCAGCTAAAAAGGTGGTTCCAGCTAAAGCAAAAACTCGGCCTGCTCAACGGAAGGCTGCACCAGGAAAAGGTAGAAAGAAAGGAAAACGTGGAAAGAAAGGAAGAGGTAGAGAGAAAGGAAAAGGTAGAAAGAAAGGAAAGGGTAGAAAGAAAGGAAAAGGTAGAAAGAAAGGAAAAGGCAGAAAGAAAGGAAGTGGTAGAAAGAAAGGAAAACTTCAAAAGGTAGAGGCTGCAAAAGCTAAAAAAGAGGTTCCAGTTAAAGCAAAAATTCAGCCTGTTCAACGGAAGGCTGCACCAGCTAAAAAGGTGGTTCCAGCTAAAGCAAAACCTCGGCCTGCTCAACGGAAGGCTGCACCAGGAAAAGGTAGAAAGAAAGGAAAACTTGGAAAGAAAGGAAGAGGTAGAGAGAAAGGAAGACGTAGACAGAAAGGAAAAGGTAGAAAGAAAGGAAAGGGTAGAAAGAAAGGAAAGGGTAGAAAGAAAGGAAAAGGTAGAAAGAAAGGAACAGGTAGAGAGAAAGGAAGACGTAGAGAGAAAGGAAAACTTCAAAAGGTAGAGGCTGCAAAAGCTAAAAAAGAGGTTCCAGTTAAAGCAAAAATTCAGCCTGTTCAACAGAAGGCTGCACCAGTTGAAGCAGTAAAAGAACCTGGTGGAATTGAAACGGCTACCCTTAATACAGGATGTAAGAAATTTCAGTATAAATTTCAATACAGTTATCTAAATGAAAAAACGTTTGTGTATCAAATT
Pm07_b____ATCAATCTTTGTCTTGATAGTTGTGACTATTTTGCATCGTTTACAGATTCTGGTTCCTCAAAATCCAAATCAAGAAGTCTTAAAGAGATACTCCAGCTTAAGAACAAGAACAGTTTGAGAGATGCTGCTCATTCCAGGGTCCGACGTGCTCCAAAAATAAAAAATAAAAAAAGAAGGGAAAAAAAGAAAAGAAAGGGTAGAAAGAAAGGAAAAGGTAGAAAGAAAGGAAAACGTGGAAAGAAAGGAAAAGGTAGAAAGAAAGGAAAAGGTAGAAAGAAAGGAAAAGGTAGAAAGAAAGGAAAAGGTAGAAAGAAAGGAAAAGGTAGAAAGAAAGGAAAAGGTAGAAAGAAAGGAAAAGGTAGAAAGAAAGGAAGAGGTAGAAAGAAAGGAAAACTTCAAAAGGTAGAGGCTGCAAAAGCTAAAAAAGAGGTTCCAGTTAAAGCAAAAATTCAGCCTGTTCAACAGAAGGCTGCACCAGCTAAAAAGGTGGTTGTTCCAGTTAAAGCAAAAAATCAGCCTGTTCAACGGAAGGCTGCACCAGCAGGAAAAGGTAGAAAGAAAGGAAAACGTGGAAAGAAAGGAAGAGGTAGAGAGAAAGGAAGACGTAGACAGAAAGGAAAAGGTAGAAAGAAAGGAAAGGGTAGAAAGAAAGGAAAAGGTAGAAAGAAAGGAAAAGGCAGAAAGAAAGAAAGAGGTAGAAAGAAAGGAAAACTTCAAAAGGTAGAGGCTGCAAAAGCTAAAAAAGAGGTTCCAGTTAAAGCAAAAATTCAGCCTGTTCAACAGAAGGCTGCACCAGCTAAAAAGGTGGTTCCAGCTAAAGCAAAAACTCGGCCTGCTCAACGGAAGGCTGCACCAGGAAAAGGTAGAAAGAAAGGAAAACGTGGAAAGAAAGGAAGAGGTAGAGAGAAAGGAAGACGTAGACAGAAAGGAAAAGGTAGAAAGAAAGGAAACGGTAGAAAAAAAGGAAAAGGTATAAAGAAAGGAAAAGGCAGAAAGAAAGGAAGAGGTAGAAAGAAAGGAAAACTTCAAAAGGTAGAGGCTGCAAAAGCTAAAAAAGAGGTTCCAGTTAAAGCAAAAATTCAGCCTGCTCAACGGAAGGCTGCACCAGCTAAAAAGGTGGTTCCAGCTAAAGCAAAAACTCGGCCTGCTCAACGGAAGGCTGCACCAGGAAAAGGTAGAAAGAAAGGAAAACGTGGAAAGAAAGGAAGAGGTAGAGAGAAAGGAAAAGGTAGAAAGAAAGGAAAGGGTAGAAAGAAAGGAAAAGGTAGAAAGAAAGGAAAAGGCAGAAAGAAAGGAAGTGGTAGAAAGAAAGGAAAACTTCAAAAGGTAGAGGCTGCAAAAGCTAAAAAAGAGGTTCCAGTTAAAGCAAAAATTCAGCCTGTTCAACGGAAGGCTGCACCAGCTAAAAAGGTGGTTCCAGCTAAAGCAAAACCTCGGCCTGCTCAACGGAAGGCTGCACCAGGAAAAGGTAGAAAGAAAGGAAAACTTGGAAAGAAAGGAAGAGGTAGAGAGAAAGGAAGACGTAGACAGAAAGGAAAAGGTAGAAAGAAAGGAAAGGGTAGAAAGAAAGGAAAGGGTAGAAAGAAAGGAAAAGGTAGAAAGAAAGGAACAGGTAGAGAGAAAGGAAGACGTAGAGAGAAAGGAAAACTTCAAAAGGTAGAGGCTGCAAAAGCTAAAAAAGAGGTTCCAGTTAAAGCAAAAATTCAGCCTGTTCAACAGAAGGCTGCACCAGTTGAAGCAGTAAAAGAACCTGGTGGAATTGAAACGGCTACCCTTAATACAGGATGTAAGAAATTTCAGTATAAATTTCAATACAGTTATCTAAATGAAAAAACGTTTGTGTATCAAATA
Pm08_b____ATCAATCTTTGTCTTGATAGTTGTGACTATTTTGCATCGTTTACAGATTCTGGTTCCTCAAAATCCAAATCAAGAAGTCTTAAAGAGATACTCCAGCTTAAGAACAAGAACAGTTTGAGAGATGCTGCTCATTCCAGGGTCCGACGTGCTCCAAAAATAAAAAATAAAAAAAGAAGGGAAAAAAAGAAAAGAAAGGGTAGAAAGAAAGGAAAAGGTAGAAAGAAAGGAAAACGTGGAAAGAAAGGAAAAGGTAGAAAGAAAGGAAAAGGTAGAAAGAAAGGAAAAGGTAGAAAGAAAGGAAAAGGTAGAAAGAAAGGAAAAGGTAGAAAGAAAGGAAAAGGTAGAAAGAAAGGAAAAGGTAGAAAGAAAGGAAGAGGTAGAAAGAAAGGAAAACTTCAAAAGGTAGAGGCTGCAAAAGCTAAAAAAGAGGTTCCAGTTAAAGCAAAAATTCAGCCTGTTCAACAGAAGGCTGCACCAGCTAAAAAGGTGGTTGTTCCAGTTAAAGCAAAAAATCAGCCTGTTCAACGGAAGGCTGCACCAGCAGGAAAAGGTAGAAAGAAAGGAAAACGTGGAAAGAAAGGAAGAGGTAGAGAGAAAGGAAGACGTAGACAGAAAGGAAAAGGTAGAAAGAAAGGAAAGGGTAGAAAGAAAGGAAAAGGTAGAAAGAAAGGAAAAGGCAGAAAGAAAGAAAGAGGTAGAAAGAAAGGAAAACTTCAAAAGGTAGAGGCTGCAAAAGCTAAAAAAGAGGTTCCAGTTAAAGCAAAAATTCAGCCTGTTCAACAGAAGGCTGCACCAGCTAAAAAGGTGGTTCCAGCTAAAGCAAAAACTCGGCCTGCTCAACGGAAGGCTGCACCAGGAAAAGGTAGAAAGAAAGGAAAACGTGGAAAGAAAGGAAGAGGTAGAGAGAAAGGAAGACGTAGACAGAAAGGAAAAGGTAGAAAGAAAGGAAATGGTAGAAAAAAAGGAAAAGGTATAAAGAAAGGAAAAGGCAGAAAGAAAGGAAGAGGTAGAAAGAAAGGAAAACTTCAAAAGGTAGAGGCTGCAAAAGCTAAAAAAGAGGTTCCAGTTAAAGCAAAAATTCAGCCTGCTCAACGGAAGGCTGCACCAGCTAAAAAGGTGGTTCCAGCTAAAGCAAAAACTCGGCCTGCTCAACGGAAGGCTGCACCAGGAAAAGGTAGAAAGAAAGGAAAACGTGGAAAGAAAGGAAGAGGTAGAGAGAAAGGAAAAGGTAGAAAGAAAGGAAAGGGTAGAAAGAAAGGAAAAGGTAGAAAGAAAGGAAAAGGCAGAAAGAAAGGAAGTGGTAGAAAGAAAGGAAAACTTCAAAAGGTAGAGGCTGCAAAAGCTAAAAAAGAGGTTCCAGTTAAAGCAAAAATTCAGCCTGTTCAACGGAAGGCTGCACCAGCTAAAAAGGTGGTTCCAGCTAAAGCAAAACCTCGGCCTGCTCAACGGAAGGCTGCACCAGGAAAAGGTAGAAAGAAAGGAAAACTTGGAAAGAAAGGAAGAGGTAGAGAGAAAGGAAGACGTAGACAGAAAGGAAAAGGTAGAAAGAAAGGAAAGGGTAGAAAGAAAGGAAAGGGTAGAAAGAAAGGAAAAGGTAGAAAGAAAGGAACAGGTAGAGAGAAAGGAAGACGTAGAGAGAAAGGAAAACTTCAAAAGGTAGAGGCTGCAAAAGCTAAAAAAGAGGTTCCAGTTAAAGCAAAAATTCAGCCTGTTCAACAGAAGGCTGCACCAGTTGAAGCAGTAAAAGAACCTGGTGGAATTGAAACGGCTACCCTTAATACAGGATGTAAGAAATTTCAGTATAAATTTCAATACAGTTATCTAAATGAAAAAACGTTTGTGTATCAAATT
Pm06_a____ATCAATCTTTGTCTTGATAGTTGTGACTATTTTGCATCGTTTACAGATTCTGGTTCCTCAAAATCCAAATCAAGAAGTCTTAAAGAGATACTCCAGCTTAAGAACAAGAACAGTTTGAGAGATGCTGCTCATTCCAGGGTCCGACGTGCTCCAAAAATAAAAAATAAAAAAAGAAGGGAAAAAAAGAAAAGAAAGGGTAGAAAGAAAGGAAAAGGTAGAAAGAAAGGAAAACGTGGAAAGAAAGGAAAAGGTAGAAAGAAAGGAAAAGGTAGAAAGAAAGGAAAAGGTAGAAAGAAAGGAAAAGGTAGAAAGAAAGGAAAAGGTAGAAAGAAAGGAAAAGGTAGAAAGAAAGGAAAAGGTAGAAAGAAAGGAAGAGGTAGAAAGAAAGGAAAACTTCAAAAGGTAGAGGCTGCAAAAGCTAAAAAAGAGGTTCCAGTTAAAGCAAAAATTCAGCCTGTTCAACAGAAGGCTGCACCAGCTAAAAAGGTGGTTGTTCCAGTTAAAGCAAAAAATCAGCCTGTTCAACGGAAGGCTGCACCAGCAGGAAAAGGTAGAAAGAAAGGAAAACGTGGAAAGAAAGGAAGAGGTAGAGAGAAAGGAAGACGTAGACAGAAAGGAAAAGGTAGAAAGAAAGGAAAGGGTAGAAAGAAAGGAAAAGGTAGAAAGAAAGGAAAAGGCAGAAAGAAAGAAAGAGGTAGAAAGAAAGGAAAACTTCAAAAGGTAGAGGCTGCAAAAGCTAAAAAAGAGGTTCCAGTTAAAGCAAAAATTCAGCCTGTTCAACAGAAGGCTGCACCAGCTAAAAAGGTGGTTCCAGCTAAAGCAAAAACTCGGCCTGCTCAACGGAAGGCTGCACCAGGAAAAGGTAGAAAGAAAGGAAAACGTGGAAAGAAAGGAAGAGGTAGAGAGAAAGGAAGACGTAGACAGAAAGGAAAAGGTAGAAAGAAAGGAAACGGTAGAAAAAAAGGAAAAGGTATAAAGAAAGGAAAAGGCAGAAAGAAAGGAAGAGGTAGAAAGAAAGGAAAACTTCAAAAGGTAGAGGCTGCAAAAGCTAAAAAAGAGGTTCCAGTTAAAGCAAAAATTCAGCCTGCTCAACGGAAGGCTGCACCAGCTAAAAAGGTGGTTCCAGCTAAAGCAAAAACTCGGCCTGCTCAACGGAAGGCTGCACCAGGAAAAGGTAGAAAGAAAGGAAAACGTGGAAAGAAAGGAAGAGGTAGAGAGAAAGGAAAAGGTAGAAAGAAAGGAAAGGGTAGAAAGAAAGGAAAAGGTAGAAAGAAAGGAAAAGGCAGAAAGAAAGGAAGTGGTAGAAAGAAAGGAAAACTTCAAAAGGTAGAGGCTGCAAAAGCTAAAAAAGAGGTTCCAGTTAAAGCAAAAATTCAGCCTGTTCAACGGAAGGCTGCACCAGCTAAAAAGGTGGTTCCAGCTAAAGCAAAACCTCGGCCTGCTCAACGGAAGGCTGCACCAGGAAAAGGTAGAAAGAAAGGAAAACTTGGAAAGAAAGGAAGAGGTAGAGAGAAAGGAAGACGTAGACAGAAAGGAAAAGGTAGAAAGAAAGGAAAGGGTAGAAAGAAAGGAAAGGGTAGAAAGAAAGGAAAAGGTAGAAAGAAAGGAACAGGTAGAGAGAAAGGAAGACGTAGAGAGAAAGGAAAACTTCAAAAGGTAGAGGCTGCAAAAGCTAAAAAAGAGGTTCCAGTTAAAGCAAAAATTCAGCCTGTTCAACAGAAGGCTGCACCAGTTGAAGCAGTAAAAGAACCTGGTGGAATTGAAACGGCTACCCTTAATACAGGATGTAAGAAATTTCAGTATAAATTTCAATACAGTTATCTAAATGAAAAAACGTTTGTGTATCAAATA
Pm04_a____ATCAATCTTTGTCTTGATAGTTGTGACTATTTTGCATCGTTTACAGATTCTGGTTCCTCAAAATCCAAATCAAGAAGTCTTAAAGAGATACTCCAGCTTAAGAACAAGAACAGTTTGAGAGATGCTGCTCATTCCAGGGTCCGACGTGCTCCAAAAATAAAAAATAAAAAAAGAAGGGAAAAAAAGAAAAGAAAGGGTAGAAAGAAAGGAAAAGGTAGAAAGAAAGGAAAACGTGGAAAGAAAGGAAAAGGTAGAAAGAAAGGAAAAGGTAGAAAGAAAGGAAAAGGTAGAAAGAAAGGAAAAGGTAGAAAGAAAGGAAAAGGTAGAAAGAAAGGAAAAGGTAGAAAGAAAGGAAAAGGTAGAAAGAAAGGAAGAGGTAGAAAGAAAGGAAAACTTCAAAAGGTAGAGGCTGCAAAAGCTAAAAAAGAGGTTCCAGTTAAAGCAAAAATTCAGCCTGTTCAACAGAAGGCTGCACCAGCTAAAAAGGTGGTTGTTCCAGTTAAAGCAAAAAATCAGCCTGTTCAACGGAAGGCTGCACCAGCAGGAAAAGGTAGAAAGAAAGGAAAACGTGGAAAGAAAGGAAGAGGTAGAGAGAAAGGAAGACGTAGACAGAAAGGAAAAGGTAGAAAGAAAGGAAAGGGTAGAAAGAAAGGAAAAGGTAGAAAGAAAGGAAAAGGCAGAAAGAAAGAAAGAGGTAGAAAGAAAGGAAAACTTCAAAAGGTAGAGGCTGCAAAAGCTAAAAAAGAGGTTCCAGTTAAAGCAAAAATTCAGCCTGTTCAACAGAAGGCTGCACCAGCTAAAAAGGTGGTTCCAGCTAAAGCAAAAACTCGGCCTGCTCAACGGAAGGCTGCACCAGGAAAAGGTAGAAAGAAAGGAAAACGTGGAAAGAAAGGAAGAGGTAGAGAGAAAGGAAGACGTAGACAGAAAGGAAAAGGTAGAAAGAAAGGAAACGGTAGAAAAAAAGGAAAAGGTATAAAGAAAGGAAAAGGCAGAAAGAAAGGAAGAGGTAGAAAGAAAGGAAAACTTCAAAAGGTAGAGGCTGCAAAAGCTAAAAAAGAGGTTCCAGTTAAAGCAAAAATTCAGCCTGCTCAACGGAAGGCTGCACCAGCTAAAAAGGTGGTTCCAGCTAAAGCAAAAACTCGGCCTGCTCAACGGAAGGCTGCACCAGGAAAAGGTAGAAAGAAAGGAAAACGTGGAAAGAAAGGAAGAGGTAGAGAGAAAGGAAAAGGTAGAAAGAAAGGAAAGGGTAGAAAGAAAGGAAAAGGTAGAAAGAAAGGAAAAGGCAGAAAGAAAGGAAGTGGTAGAAAGAAAGGAAAACTTCAAAAGGTAGAGGCTGCAAAAGCTAAAAAAGAGGTTCCAGTTAAAGCAAAAATTCAGCCTGTTCAACGGAAGGCTGCACCAGCTAAAAAGGTGGTTCCAGCTAAAGCAAAACCTCGGCCTGCTCAACGGAAGGCTGCACCAGGAAAAGGTAGAAAGAAAGGAAAACTTGGAAAGAAAGGAAGAGGTAGAGAGAAAGGAAGACGTAGACAGAAAGGAAAAGGTAGAAAGAAAGGAAAGGGTAGAAAGAAAGGAAAGGGTAGAAAGAAAGGAAAAGGTAGAAAGAAAGGAACAGGTAGAGAGAAAGGAAGACGTAGAGAGAAAGGAAAACTTCAAAAGGTAGAGGCTGCAAAAGCTAAAAAAGAGGTTCCAGTTAAAGCAAAAATTCAGCCTGTTCAACAGAAGGCTGCACCAGTTGAAGCAGTAAAAGAACCTGGTGGAATTGAAACGGCTACCCTTAATACAGGATGTAAGAAATTTCAGTATAAATTTCAATACAGTTATCTAAATGAAAAAACGTTTGTGTATCAAATT
Pm01_b____ATCAATCTTTGTCTTGATAGTTGTGACTATTTTGCATCGTTTACAGATTCTGGTTCCTCAAAATCCAAATCAAGAAGTCTTAAAGAGATACTCCAGCTTAAGAACAAGAACAGTTTGAGAGATGCTGCTCATTCCAGGGTCCGACGTGCTCCAAAAATAAAAAATAAAAAAAGAAGGGAAAAAAAGAAAAGAAAGGGTAGAAAGAAAGGAAAAGGTAGAAAGAAAGGAAAACGTGGAAAGAAAGGAAAAGGTAGAAAAAAAGGAAAAGGTAGAAAGAAAGGAAAAGGTAGAAAGAAAGGAAAAGGTAGAAAGAAAGGAAAAGGTAGAAAGAAAGGAAAAGGTAGAAAGAAAGGAAAAGGTAGAAAGAAAGGAAGAGGTAGAAAGAAAGGAAAACTTCAAAAGGTAGAGGCTGCAAAAGCTAAAAAAGAGGTTCCAGTTAAAGCAAAAATTCAGCCTGTTCAACAGAAGGCTGCACCAGCTAAAAAGGTGGTTGTTCCAGTTAAAGCAAAAAATCAGCCTGTTCAACGGAAGGCTGCACCAGCAGGAAAAGGTAGAAAGAAAGGAAAACGTGGAAAGAAAGGAAGAGGTAGAGAGAAAGGAAGACGTAGACAGAAAGGAAAAGGTAGAAAGAAAGGAAAGGGTAGAAAGAAAGGAAAAGGTAGAAAGAAAGGAAAAGGCAGAAAGAAAGAAAGAGGTAGAAAGAAAGGAAAACTTCAAAAGGTAGAGGCTGCAAAAGCTAAAAAAGAGGTTCCAGTTAAAGCAAAAATTCAGCCTGTTCAACAGAAGGCTGCACCAGCTAAAAAGGTGGTTCCAGCTAAAGCAAAAACTCGGCCTGCTCAACGGAAGGCTGCACCAGGAAAAGGTAGAAAGAAAGGAAAACGTGGAAAGAAAGGAAGAGGTAGAGAGAAAGGAAGACGTAGACAGAAAGGAAAAGGTAGAAAGAAAGGAAACGGTAGAAAAAAAGGAAAAGGTATAAAGAAAGGAAAAGGCAGAAAGAAAGGAAGAGGTAGAAAGAAAGGAAAACTTCAAAAGGTAGAGGCTGCAAAAGCTAAAAAAGAGGTTCCAGTTAAAGCAAAAATTCAGCCTGCTCAACGGAAGGCTGCACCAGCTAAAAAGGTGGTTCCAGCTAAAGCAAAAACTCGGCCTGCTCAACGGAAGGCTGCACCAGGAAAAGGTAGAAAGAAAGGAAAACGTGGAAAGAAAGGAAGAGGTAGAGAGAAAGGAAAAGGTAGAAAGAAAGGAAAGGGTAGAAAGAAAGGAAAAGGTAGAAAGAAAGGAAAAGGCAGAAAGAAAGGAAGTGGTAGAAAGAAAGGAAAACTTCAAAAGGTAGAGGCTGCAAAAGCTAAAAAAGAGGTTCCAGTTAAAGCAAAAATTCAGCCTGTTCAACGGAAGGCTGCACCAGCTAAAAAGGTGGTTCCAGCTAAAGCAAAACCTCGGCCTGCTCAACGGAAGGCTGCACCAGGAAAAGGTAGAAAGAAAGGAAAACTTGGAAAGAAAGGAAGAGGTAGAGAGAAAGGAAGACGTAGACAGAAAGGAAAAGGTAGAAAGAAAGGAAAGGGTAGAAAGAAAGGAAAGGGTAGAAAGAAAGGAAAAGGTAGAAAGAAAGGAACAGGTAGAGAGAAAGGAAGACGTAGAGAGAAAGGAAAACTTCAAAAGGTAGAGGCTGCAAAAGCTAAAAAAGAGGTTCCAGTTAAAGCAAAAATTCAGCCTGTTCAACAGAAGGCTGCACCAGTTGAAGCAGTAAAAGAACCTGGTGGAATTGAAACGGCTACCCTTAATACAGGATGTAAGAAATTTCAGTATAAATTTCAATACAGTTATCTAAATGAAAAAACGTTTGTGTATCAAATA
Pm02_b____ATCAATCTTTGTCTTGATAGTTGTGACTATTTTGCATCGTTTACAGATTCTGGTTCCTCAAAATCCAAATCAAGAAGTCTTAAAGAGATACTCCAGCTTAAGAACAAGAACAGTTTGAGAGATGCTGCTCATTCCAGGGTCCGACGTGCTCCAAAAATAAAAAATAAAAAAAGAAGGGAAAAAAAGAAAAGAAAGGGTAGAAAGAAAGGAAAAGGTAGAAAGAAAGGAAAACGTGGAAAGAAAGGAAAAGGTAGAAAGAAAGGAAAAGGTAGAAAGAAAGGAAAAGGTAGAAAGAAAGGAAAAGGTAGAAAGAAAGGAAAAGGTAGAAAGAAAGGAAAAGGTAGAAAGAAAGGAAAAGGTAGAAAGAAAGGAAGAGGTAGAAAGAAAGGAAAACTTCAAAAGGTAGAGGCTGCAAAAGCTAAAAAAGAGGTTCCAGTTAAAGCAAAAATTCAGCCTGTTCAACAGAAGGCTGCACCAGCTAAAAAGGTGGTTGTTCCAGTTAAAGCAAAAAATCAGCCTGTTCAACGGAAGGCTGCACCAGCAGGAAAAGGTAGAAAGAAAGGAAAACGTGGAAAGAAAGGAAGAGGTAGAGAGAAAGGAAGACGTAGACAGAAAGGAAAAGGTAGAAAGAAAGGAAAGGGTAGAAAGAAAGGAAAAGGTAGAAAGAAAGGAAAAGGCAGAAAGAAAGAAAGAGGTAGAAAGAAAGGAAAACTTCAAAAGGTAGAGGCTGCAAAAGCTAAAAAAGAGGTTCCAGTTAAAGCAAAAATTCAGCCTGTTCAACAGAAGGCTGCACCAGCTAAAAAGGTGGTTCCAGCTAAAGCAAAAACTCGGCCTGCTCAACGGAAGGCTGCACCAGGAAAAGGTAGAAAGAAAGGAAAACGTGGAAAGAAAGGAAGAGGTAGAGAGAAAGGAAGACGTAGACAGAAAGGAAAAGGTAGAAAGAAAGGAAACGGTAGAAAAAAAGGAAAAGGTATAAAGAAAGGAAAAGGCAGAAAGAAAGGAAGAGGTAGAAAGAAAGGAAAACTTCAAAAGGTAGAGGCTGCAAAAGCTAAAAAAGAGGTTCCAGTTAAAGCAAAAATTCAGCCTGCTCAACGGAAGGCTGCACCAGCTAAAAAGGTGGTTCCAGCTAAAGCAAAAACTCGGCCTGCTCAACGGAAGGCTGCACCAGGAAAAGGTAGAAAGAAAGGAAAACGTGGAAAGAAAGGAAGAGGTAGAGAGAAAGGAAAAGGTAGAAAGAAAGGAAAGGGTAGAAAGAAAGGAAAAGGTAGAAAGAAAGGAAAAGGCAGAAAGAAAGGAAGTGGTAGAAAGAAAGGAAAACTTCAAAAGGTAGAGGCTGCAAAAGCTAAAAAAGAGGTTCCAGTTAAAGCAAAAATTCAGCCTGTTCAACGGAAGGCTGCACCAGCTAAAAAGGTGGTTCCAGCTAAAGCAAAACCTCGGCCTGCTCAACGGAAGGCTGCACCAGGAAAAGGTAGAAAGAAAGGAAAACTTGGAAAGAAAGGAAGAGGTAGAGAGAAAGGAAGACGTAGACAGAAAGGAAAAGGTAGAAAGAAAGGAAAGGGTAGAAAGAAAGGAAAGGGTAGAAAGAAAGGAAAAGGTAGAAAGAAAGGAACAGGTAGAGAGAAAGGAAGACATAGAGAGAAAGGAAAACTTCAAAAGGTAGAGGCTGCAAAAGCTAAAAAAGAGGTTCCAGTTAAAGCAAAAATTCAGCCTGTTCAACAGAAGGCTGCACCAGTTGAAGCAGTAAAAGAACCTGGTGGAATTGAAACGGCTACCCTTAATACAGGATGTAAGAAATTTCAGTATAAATTTCAATACAGTTATCTAAATGAAAAAACGTTTGTGTATCAAATA
