# Supplementary material for: Selection and demographic history shape the molecular evolution of the gamete compatibility protein bindin in Pisaster sea stars
Source: Ecol Evol. 2014 Mar 31;4(9):1567–88. doi: 10.1002/ece3.1042 (PMC4063459; doi:10.1002/ece3.1042)
Supplement: Supplementary file 3 [file ece30004-1567-SD3.zip › ece31042-sup-00021-cor.bam.input.txt]

P.ochraceus CO1(mtDNA) + bindin, pop1=Cordova pop2=Bamfield 
#mtDNA mutation rate is from geminate species of Oreaster from Panama
Cor Poc
2
CO1 12 7 818 H 0.25 0.000002812 (0.00000185, 0.0000061667)
Cor05_____TGACTAATACCTCCTTCTTTTCTTTTACTTCTAGCTTCTGCCGGAGTTGAAAGTGGGGCTGGTACTGGATGAACTATCTATCCTCCACTGTCCAGGGGTTTAGCTCATGCTGGAGGGTCAGTTGATCTCGCCATATTTTCTCTCCACCTAGCCGGAGCCTCCTCTATACTTGCCTCCATTAACTTTATTACTACTATTATAAAAATGCGAACACCCGGCATGTCCTTTGACCGACTTCCTTTGTTTGTATGGTCTGTTTTCGTTACCGCTTTTCTTTTACTTCTTTCTCTTCCTGTATTAGCCGGAGCAATTACAATGCTATTAACCGACCGAAAAATTAATACTACTTTTTTTGACCCTGCTGGAGGAGGTGATCCGATACTCTTTCAACACTTATTCTGATTTTTTGGCCATCCAGAAGTATATATTCTTATTCTCCCCGGGTTTGGCATGATTTCTCACGTAATAGCTCACTATGCTGGAAAGAAAGAACCTTTTGGATACCTAGGCATGGTGTACGCAATTATATCTATAGGAATACTAGGATTTCTCGTATGAGCTCACCATATGTTCACCGTTGGAATGGATGTAGATACACGAGCCTACTTCACTGCTGCCACAATGATTATTGCTGTGCCCACAGGAATTAAGGTCTTTAGATGAATGGCCACTTTGCAAGGAAGAAAACTACGATGGGACACACCTCTTCTCTGAGCACTAGGCTTTGTATTTCTATTCACAATAGGAGGACTAACTGGAGTAGTACTAGCAAACTCTTCTATAGATATAATCTTACATGATACATACTACGTAGTTGC
Cor02_____TGACTAATACCCCCTTCTTTTCTTTTACTTCTAGCTTCTGCCGGAGTTGAAAGTGGAGCTGGTACTGGATGAACTATCTATCCTCCACTGTCCAGGGGTTTAGCTCATGCTGGAGGGTCAGTTGATCTCGCCATATTTTCTCTCCACCTAGCCGGAGCCTCCTCTATACTTGCCTCCATTAACTTTATTACTACTATTATAAAAATGCGAACACCCGGCATGTCCTTTGACCGACTTCCTTTATTTGTATGATCCGTTTTCGTTACCGCTTTTCTTTTACTTCTTTCTCTTCCTGTATTAGCCGGAGCAATTACAATGCTATTAACCGACCGAAAAATTAATACTACTTTTTTTGACCCTGCTGGAGGAGGTGATCCGATACTCTTTCAACACTTATTCTGATTTTTTGGCCATCCAGAAGTATATATTCTTATTCTCCCCGGATTTGGCATGATTTCTCACGTGATAGCTCACTATGCTGGAAAGAAAGAACCTTTTGGATACCTAGGCATGGTGTACGCAATTATATCTATAGGAATACTGGGATTTCTCGTATGAGCTCACCATATGTTCACCGTTGGAATGGATGTAGATACACGAGCCTACTTCACTGCTGCCACAATGATTATTGCTGTGCCCACAGGAATTAAGGTCTTTAGATGAATGGCCACTTTGCAAGGAAGAAAACTACGATGGGACACACCTCTTCTCTGAGCACTAGGCTTTGTATTTTTATTCACAATAGGAGGACTAACTGGAGTAGTACTAGCAAACTCTTCTATAGATATAATCTTACATGATACATATTACGTAGTTGC
Cor01_____TGACTAATACCTCCTTCTTTTCTTTTACTTCTAGCTTCTGCCGGAGTTGAAAGTGGGGCTGGTACTGGATGAACTATCTATCCTCCACTGTCCAGGGGTTTAGCTCATGCTGGAGGGTCAGTTGATCTCGCCATATTTTCTCTCCACCTAGCCGGAGCCTCCTCTATACTTGCCTCCATTAACTTTATTACTACTATTATAAAAATGCGAACACCCGGCATGTCCTTTGACCGACTTCCTTTGTTTGTATGGTCTGTTTTCGTTACCGCTTTTCTTTTACTTCTTTCTCTTCCTGTATTAGCCGGAGCAATTACAATGCTATTAACCGACCGAAAAATTAATACTACTTTTTTTGACCCTGCTGGAGGAGGTGATCCGATACTCTTTCAACACTTATTCTGATTTTTTGGCCATCCAGAAGTATATATTCTTATTCTCCCCGGGTTTGGCATGATTTCTCACGTAATAGCTCACTATGCTGGAAAGAAAGAACCTTTTGGATACCTAGGCATGGTGTACGCAATTATATCTATAGGAATACTAGGATTTCTCGTATGAGCTCACCATATGTTCACCGTTGGAATGGATGTAGATACACGAGCCTACTTCACTGCTGCCACAATGATTATTGCTGtGCCCACAGGAATTAAGGTCTTTAGATGAATGGCCACTTTGCAAGGAAGAAAACTACGATGGGACACACCTCTTCTCTGAgCACTAGGCTTTGTATTTCTATTCACAATAGGAGGACTAACTGGAGTAGTACTAGCAAACTCTTCTATAGATATAATCTTACATGATACATACTACGTAGTTGC
Cor03_____TGACTAATACCCCCTTCTTTTCTTTTACTTCTAGCTTCTGCCGGAGTTGAAAGTGGAGCTGGTACTGGATGAACTATCTATCCTCCACTGTCCAGGGGTTTAGCTCATGCTGGAGGGTCAGTTGATCTCGCCATATTTTCTCTCCACCTAGCCGGAGCCTCCTCTATACTTGCCTCCATTAACTTTATTACTACTATTATAAAAATGCGAACACCCGGCATGTCCTTTGACCGACTTCCTTTATTTGTATGATCCGTTTTCGTTACCGCTTTTCTTTTACTTCTTTCTCTTCCTGTATTAGCCGGAGCAATTACAATGCTATTAACCGACCGAAAAATTAATACTACTTTTTTTGACCCTGCTGGAGGAGGTGATCCGATACTCTTTCAACACTTATTCTGATTTTTTGGCCATCCAGAAGTATATATTCTTATTCTCCCCGGATTTGGCATGATTTCTCACGTGATAGCTCACTATGCTGGAAAGAAAGAACCTTTTGGATACCTAGGCATGGTGTACGCAATTATATCTATAGGAATACTTGGATTTCTCGTATGAGCTCACCATATGTTCACCGTTGGAATGGATGTAGATACACGAGCCTACTTCACTGCTGCCACAATGATTATTGCTGTGCCCACAGGAATTAAGGTCTTTAGATGAATGGCCACTTTGCAAGGAAGAAAACTACGATGGGACACACCTCTTCTCTGAGCACTAGGCTTTGTATTTTTATTCACAATAGGAGGACTAACTGGAGTAGTACTAGCAAACTCTTCTATAGATATAATCTTACATGATACATATTACGTAGTTGC
Cor06_____TGACTAATACCCCCTTCTTTTCTTTTACTTCTAGCTTCTGCCGGAGTTGAAAGTGGAGCTGGTACTGGATGAACTATCTATCCTCCACTGTCCAGGGGTTTAGCTCATGCTGGAGGGTCAGTTGATCTCGCCATATTTTCTCTCCACCTAGCCGGAGCCTCCTCTATACTTGCCTCCATTAACTTTATTACTACTATTATAAAAATGCGAACACCCGGCATGTCCTTTGACCGACTTCCTTTATTTGTATGATCCGTTTTCGTTACCGCTTTTCTTTTACTTCTTTCTCTTCCTGTATTAGCCGGAGCAATTACAATGCTATTAACCGACCGAAAAATTAATACTACTTTTTTTGACCCTGCTGGAGGAGGTGATCCGATACTCTTTCAACACTTATTCTGATTTTTTGGCCATCCAGAAGTATATATTCTTATTCTCCCCGGATTTGGCATGATTTCTCACGTGATAGCTCACTATGCTGGAAAGAAAGAACCTTTTGGATACCTAGGCATGGTGTACGCAATTATATCTATAGGAATACTGGGATTTCTCGTATGAGCTCACCATATGTTCACCGTTGGAATGGATGTAGATACACGAGCCTACTTCACTGCTGCCACAATGATTATTGCTGTGCCCACAGGAATTAAGGTCTTTAGATGAATGGCCACTTTGCAAGGAAGAAAACTACGATGGGACACACCTCTTCTCTGAGCACTAGGCTTTGTATTTTTATTCACAATAGGAGGACTAACTGGAGTAGTACTAGCAAACTCTTCTATAGATATAATCTTACATGATACATATTACGTAGTTGC
Cor07_____TGACTAATACCCCCTTCTTTTCTTTTACTTCTAGCTTCTGCCGGAGTTGAAAGTGGAGCTGGTACTGGATGAACTATCTATCCTCCACTGTCCAGGGGTTTAGCTCATGCTGGAGGGTCAGTTGATCTCGCCATATTTTCTCTCCACCTAGCCGGAGCCTCCTCTATACTTGCCTCCATTAACTTTATTACTACTATTATAAAAATGCGAACACCCGGCATGTCCTTTGACCGACTTCCTTTATTTGTATGATCCGTTTTCGTTACCGCTTTTCTTTTACTTCTTTCTCTTCCTGTATTAGCCGGAGCAATTACAATGCTATTAACCGACCGAAAAATTAATACTACTTTTTTTGACCCTGCTGGAGGAGGTGATCCGATACTCTTTCAACACTTATTCTGATTTTTTGGCCATCCAGAAGTATATATTCTTATTCTCCCCGGATTTGGCATGATTTCTCACGTGATAGCTCACTATGCTGGAAAGAAAGAACCTTTTGGATACCTAGGCATGGTGTACGCAATTATATCTATAGGAATACTTGGATTTCTCGTATGAGCTCACCATATGTTCACCGTTGGAATGGATGTAGATACACGAGCCTACTTCACTGCTGCCACAATGATTATTGCTGTGCCCACAGGAATTAAGGTCTTTAGATGAATGGCCACTTTGCAAGGAAGAAAACTACGATGGGACACACCTCTTCTCTGAGCACTAGGCTTTGTATTTTTATTCACAATAGGAGGACTAACTGGAGTAGTACTAGCAAACTCTTCTATAGATATAATCTTACATGATACATATTACGTAGTTGC
Cor04_____TGACTAATACCTCCTTCTTTTCTTTTACTTCTAGCTTCTGCCGGAGTTGAAAGTGGGGCTGGTACTGGATGAACTATCTATCCTCCACTGTCCAGGGGTTTAGCTCATGCTGGAGGGTCAGTTGATCTCGCCATATTTTCTCTCCACCTAGCCGGAGCCTCCTCTATACTTGCCTCCATTAACTTTATTACTACTATTATAAAAATGCGAACACCCGGCATGTCCTTTGACCGACTTCCTTTGTTTGTATGATCTGTTTTCGTTACCGCTTTTCTTTTACTTCTTTCTCTTCCTGTATTAGCCGGAGCAATTACAATGCTATTAACCGACCGAAAAATTAATACTACTTTTTTTGACCCTGCTGGAGGAGGTGATCCGATACTCTTTCAACACTTATTCTGATTTTTTGGCCATCCAGAAGTATATATTCTTATTCTCCCCGGGTTTGGCATGATTTCTCACGTAATAGCTCACTATGCTGGAAAGAAAGAACCTTTTGGATACCTAGGCATGGTGTACGCAATTATATCTATAGGAATACTAGGATTTCTCGTATGAGCTCACCATATGTTCACCGTTGGAATGGATGTAGATACACGAGCCTACTTCACTGCTGCCACAATGATTATTGCTGTGCCCACAGGAATTAAGGTCTTTAGATGAATGGCCACTTTGCAAGGAAGAAAACTACGATGGGACACACCTCTTCTCTGAGCACTAGGCTTTGTATTTCTATTCACAATAGGAGGACTAACTGGAGTAGTACTAGCAAACTCTTCTATAGATATAATCTTACATGATACATACTACGTAGTTGC
Cor12_____TGACTAATACCCCCTTCTTTTCTTTTACTTCTAGCTTCTGCCGGAGTTGAAAGTGGAGCTGGTACTGGATGAACTATCTATCCTCCACTGTCCAGGGGTTTAGCTCATGCTGGAGGGTCAGTTGATCTCGCCATATTTTCTCTCCACCTAGCCGGAGCCTCCTCTATACTTGCCTCCATTAACTTTATTACTACTATTATAAAAATGCGAACACCCGGCATGTCCTTTGACCGACTTCCTTTATTTGTATGATCCGTTTTCGTTACCGCTTTTCTTTTACTTCTTTCTCTTCCTGTATTAGCCGGAGCAATTACAATGCTATTAACCGACCGAAAAATTAATACTACTTTTTTTGACCCTGCTGGAGGAGGTGATCCGATACTCTTTCAACACTTATTCTGATTTTTTGGCCATCCAGAAGTATATATTCTTATTCTCCCCGGATTTGGCATGATTTCTCACGTGATAGCTCACTATGCTGGAAAGAAAGAACCTTTTGGATACCTAGGCATGGTGTACGCAATTATATCTATAGGAATACTGGGATTTCTCGTATGAGCTCACCATATGTTCACCGTTGGAATGGATGTAGATACACGAGCCTACTTCACTGCTGCCACAATGATTATTGCTGTCCCCACAGGAATTAAGGTCTTTAGATGAATGGCCACTTTGCAAGGAAGAAAACTACGATGGGACACACCTCTTCTCTGAGCACTAGGCTTTGTATTTTTATTCACAATAGGAGGACTAACTGGAGTAGTACTAGCAAACTCTTCTATAGATATAATCTTACATGATACATATTACGTAGTTGC
Cor11_____TGACTAATACCCCCTTCTTTTCTTTTACTTCTAGCTTCTGCCGGAGTTGAAAGTGGAGCTGGTACTGGATGAACTATCTATCCTCCACTGTCCAGGGGTTTAGCTCATGCTGGAGGGTCAGTTGATCTCGCCATATTTTCTCTCCACCTAGCCGGAGCCTCCTCTATACTTGCCTCCATTAACTTTATTACTACTATTATAAAAATGCGAACACCCGGCATGTCCTTTGACCGACTTCCTTTATTTGTATGATCCGTTTTCGTTACCGCTTTTCTTTTACTTCTTTCTCTTCCTGTATTAGCCGGAGCAATTACAATGCTATTAACCGACCGAAAAATTAATACTACTTTTTTTGACCCTGCTGGAGGAGGTGATCCGATACTCTTTCAACACTTATTCTGATTTTTTGGCCATCCAGAAGTATATATTCTTATTCTCCCCGGATTTGGCATGATTTCTCACGTGATAGCTCACTATGCTGGAAAGAAAGAACCTTTTGGATACCTAGGCATGGTGTACGCAATTATATCTATAGGAATACTTGGATTTCTCGTATGAGCTCACCATATGTTCACCGTTGGAATGGATGTAGATACACGAGCCTACTTCACTGCTGCCACAATGATTATTGCTGTGCCCACAGGAATTAAGGTCTTTAGATGAATGGCCACTTTGCAAGGAAGAAAACTACGATGGGACACACCTCTTCTCTGAGCACTAGGCTTTGTATTTTTATTCACAATAGGAGGACTAACTGGAGTAGTACTAGCAAACTCTTCTATAGATATAATCTTACATGATACATATTACGTAGTTGC
Cor10_____TGACTAATACCCCCTTCTTTTCTTTTACTTCTAGCTTCTGCCGGAGTTGAAAGTGGAGCTGGTACTGGATGAACTATCTATCCTCCACTGTCCAGGGGTTTAGCTCATGCTGGAGGGTCAGTTGATCTCGCCATATTTTCTCTCCACCTAGCCGGAGCCTCCTCTATACTTGCCTCCATTAACTTTATTACTACTATTATAAAAATGCGAACACCCGGCATGTCCTTTGACCGACTTCCTTTATTTGTATGATCCGTTTTCGTTACCGCTTTTCTTTTACTTCTTTCTCTTCCTGTATTAGCCGGAGCAATTACAATGCTATTAACCGACCGAAAAATTAATACTACTTTTTTTGACCCTGCTGGAGGAGGTGATCCGATACTCTTTCAACACTTATTCTGATTTTTTGGCCATCCAGAAGTATATATTCTTATTCTCCCCGGATTTGGCATGATTTCTCACGTGATAGCTCACTATGCTGGAAAGAAAGAACCTTTTGGATACCTAGGCATGGTGTACGCAATTATATCTATAGGAATACTGGGATTTCTCGTATGAGCTCACCATATGTTCACCGTTGGAATGGATGTAGATACACGAGCCTACTTCACTGCTGCCACAATGATTATTGCTGTGCCCACAGGAATTAAGGTCTTTAGATGAATGGCCACTTTGCAAGGAAGAAAACTACGATGGGACACACCTCTTCTCTGAGCACTAGGCTTTGTATTTTTATTCACAATAGGAGGACTAACTGGAGTAGTACTAGCAAACTCTTCTATAGATATAATCTTACATGATACATATTACGTAGTTGC
Cor09_____TGACTAATACCCCCTTCTTTTCTTTTACTTCTAGCTTCTGCCGGAGTTGAAAGTGGAGCTGGTACTGGATGAACTATCTATCCTCCACTGTCCAGGGGTTTAGCTCATGCTGGAGGGTCAGTTGATCTCGCCATATTTTCTCTCCACCTAGCCGGAGCCTCCTCTATACTTGCCTCCATTAACTTTATTACTACTATTATAAAAATGCGAACACCCGGCATGTCCTTTGACCGACTTCCTTTATTTGTATGATCCGTTTTCGTTACCGCTTTTCTTTTACTTCTTTCTCTTCCTGTATTAGCCGGAGCAATTACAATGCTATTAACCGACCGAAAAATTAATACTACTTTTTTTGACCCTGCTGGAGGAGGTGATCCGATACTCTTTCAACACTTATTCTGATTTTTTGGCCATCCAGAAGTATATATTCTTATTCTCCCCGGATTTGGCATGATTTCTCACGTGATAGCTCACTATGCTGGAAAGAAAGAACCTTTTGGATACCTAGGCATGGTGTACGCAATTATATCTATAGGAATACTGGGATTTCTCGTATGAGCTCACCATATGTTCACCGTTGGAATGGATGTAGATACACGAGCCTACTTCACTGCTGCCACAATGATTATTGCTGTGCCCACAGGAATTAAGGTCTTTAGATGAATGGCCACTTTGCAAGGAAGAAAACTACGATGGGACACACCTCTTCTCTGAGCACTAGGCTTTGTATTTTTATTCACAATAGGAGGACTAACTGGAGTAGTACTAGCAAACTCTTCTATAGATATAATCTTACATGATACATATTACGTAGTTGC
Cor08_____TGACTAATACCCCCTTCTTTTCTTTTACTTCTAGCTTCTGCCGGAGTTGAAAGTGGAGCTGGTACTGGATGAACTATCTATCCTCCACTGTCCAGGGGTTTAGCTCATGCTGGAGGGTCAGTTGATCTCGCCATATTTTCTCTCCACCTAGCCGGAGCCTCCTCTATACTTGCCTCCATTAACTTTATTACTACTATTATAAAAATGCGAACACCCGGCATGTCCTTTGACCGACTTCCTTTATTTGTATGATCCGTTTTCGTTACCGCTTTTCTTTTACTTCTTTCTCTTCCTGTATTAGCCGGAGCAATTACAATGCTATTAACCGACCGAAAAATTAATACTACTTTTTTTGACCCTGCTGGAGGAGGTGATCCGATACTCTTTCAACACTTATTCTGATTTTTTGGCCATCCAGAAGTATATATTCTTATTCTCCCCGGATTTGGCATGATTTCTCACGTGATAGCTCACTATGCTGGAAAGAAAGAACCTTTTGGATACCTAGGCATGGTGTACGCAATTATATCTATAGGAATACTGGGATTTCTCGTATGAGCTCACCATATGTTCACCGTTGGAATGGATGTAGATACACGAGCCTACTTCACTGCTGCCACAATGATTATTGCTGTGCCCACAGGAATTAAGGTCTTTAGATGAATGGCCACTTTGCAAGGAAGAAAACTACGATGGGACACACCTCTTCTCTGAGCACTAGGCTTTGTATTTTTATTCACAATAGGAGGACTAACTGGAGTAGTACTAGCAAACTCTTCTATAGATATAATCTTACATGATACATATTACGTAGTTGC
Poc07_____TGACTAATACCCCCTTCTTTTCTTTTACTTCTAGCTTCTGCCGGAGTTGAAAGTGGAGCTGGTACTGGATGAACTATCTATCCTCCACTGTCCAGGGGTTTAGCTCATGCTGGAGGGTCAGTTGATCTCGCCATATTTTCTCTCCACCTAGCCGGAGCCTCCTCTATACTTGCCTCCATTAACTTTATTACTACTATTATAAAAATGCGAACACCCGGCATGTCCTTTGACCGACTTCCTTTATTTGTATGATCCGTTTTCGTTACCGCTTTTCTTTTACTTCTTTCTCTTCCTGTATTAGCCGGAGCAATTACAATGCTATTAACCGACCGAAAAATTAATACTACTTTTTTTGACCCTGCTGGAGGAGGTGATCCGATACTCTTTCAACACTTATTCTGATTTTTTGGCCATCCAGAAGTATATATTCTTATTCTCCCCGGATTTGGCATGATTTCTCACGTGATAGCTCACTATGCTGGAAAGAAAGAACCTTTTGGATACCTAGGCATGGTGTACGCAATTATATCTATAGGAATACTTGGATTTCTCGTATGAGCTCACCATATGTTCACCGTTGGAATGGATGTAGATACACGAGCCTACTTCACTGCTGCCACAATGATTATTGCTGTGCCCACAGGAATTAAGGTCTTTAGATGAATGGCCACTTTGCAAGGAAGAAAACTACGATGGGACACACCTCTTCTCTGAGCACTAGGCTTTGTATTTTTATTCACAATAGGAGGACTAACTGGAGTAGTACTAGCAAACTCTTCTATAGATATAATCTTACATGATACATATTACGTAGTTGC
Poc03_____TGACTAATACCCCCTTCTTTTCTTTTACTTCTAGCTTCTGCCGGAGTTGAAAGTGGAGCTGGTACTGGATGAACTATCTATCCTCCACTGTCCAGGGGTTTAGCTCATGCTGGAGGGTCAGTTGATCTCGCCATATTTTCTCTCCACCTAGCCGGAGCCTCCTCTATACTTGCCTCCATTAACTTTATTACTACTATTATAAAAATGCGAACACCCGGCATGTCCTTTGACCGACTTCCTTTATTTGTATGATCCGTTTTCGTTACCGCTTTTCTTTTACTTCTTTCTCTTCCTGTATTAGCCGGAGCAATTACAATGCTATTAACCGACCGAAAAATTAATACTACTTTTTTTGACCCTGCTGGAGGAGGTGATCCGATACTCTTTCAACACTTATTCTGATTTTTTGGCCATCCAGAAGTATATATTCTTATTCTCCCCGGATTTGGCATGATTTCTCACGTGATAGCTCACTATGCTGGAAAGAAAGAACCTTTTGGATACCTAGGCATGGTGTACGCAATTATATCTATAGGAATACTGGGATTTCTCGTATGAGCTCACCATATGTTCACCGTTGGAATGGATGTAGATACACGAGCCTACTTCACTGCTGCCACAATGATTATTGCTGTGCCCACAGGAATTAAGGTCTTTAGATGAATGGCCACTTTGCAAGGAAGAAAACTACGATGGGACACACCTCTTCTCTGAGCACTAGGCTTTGTATTTTTATTCACAATAGGAGGACTAACTGGAGTAGTACTAGCAAACTCTTCTATAGATATAATCTTACATGATACATATTACGTAGTTGC
Poc06_____TGACTAATACCCCCTTCTTTTCTTTTACTTCTAGCTTCTGCCGGAGTTGAAAGTGGAGCTGGTACTGGATGAACTATCTATCCTCCACTGTCCAGGGGTTTAGCTCATGCTGGAGGGTCAGTTGATCTCGCCATATTTTCTCTCCACCTAGCCGGAGCCTCCTCTATACTTGCCTCCATTAACTTTATTACTACTATTATAAAAATGCGAACACCCGGCATGTCCTTTGACCGACTTCCTTTATTTGTATGATCCGTTTTCGTTACCGCTTTTCTTTTACTTCTTTCTCTTCCTGTATTAGCCGGAGCAATTACAATGCTATTAACCGACCGAAAAATTAATACTACTTTTTTTGACCCTGCTGGAGGAGGTGATCCGATACTCTTTCAACACTTATTCTGATTTTTTGGCCATCCAGAAGTATATATTCTTATTCTCCCCGGATTTGGCATGATTTCTCACGTGATAGCTCACTATGCTGGAAAGAAAGAACCTTTTGGATACCTAGGCATGGTGTACGCAATTATATCTATAGGAATACTTGGATTTCTCGTATGAGCTCACCATATGTTCACCGTTGGAATGGATGTAGATACACGAGCCTACTTCACTGCTGCCACAATGATTATTGCTGTGCCCACAGGAATTAAGGTCTTTAGATGAATGGCCACTTTGCAAGGAAGAAAACTACGATGGGACACACCTCTTCTCTGAGCACTAGGCTTTGTATTTTTATTCACAATAGGAGGACTAACTGGAGTAGTACTAGCAAACTCTTCTATAGATATAATCTTACATGATACATATTACGTAGTTGC
Poc05_____TGACTAATACCCCCTTCTTTTCTTTTACTTCTAGCTTCTGCCGGAGTTGAAAGTGGAGCTGGTACTGGATGAACTATCTATCCTCCACTGTCCAGGGGTTTAGCTCATGCTGGAGGGTCAGTTGATCTCGCCATATTTTCTCTCCACCTAGCCGGAGCCTCCTCTATACTTGCCTCCATTAACTTTATTACTACTATTATAAAAATGCGAACACCCGGCATGTCCTTTGACCGACTTCCTTTATTTGTATGATCCGTTTTCGTTACCGCTTTTCTTTTACTTCTTTCTCTTCCTGTATTAGCCGGAGCAATTACAATGCTATTAACCGACCGAAAAATTAATACTACTTTTTTTGACCCTGCTGGAGGAGGTGATCCGATACTCTTTCAACACTTATTCTGATTTTTTGGCCATCCAGAAGTATATATTCTTATTCTCCCCGGATTTGGCATGATTTCTCACGTGATAGCTCACTATGCTGGAAAGAAAGAACCTTTTGGGTACCTAGGCATGGTGTACGCAATTATATCTATAGGAATACTGGGATTTCTCGTATGAGCTCACCATATGTTCACCGTTGGAATGGATGTAGATACACGAGCCTACTTCACTGCTGCCACAATGATTATTGCTGTGCCCACAGGAATTAAGGTCTTTAGATGAATGGCCACTTTGCAAGGAAGAAAACTACGATGGGACACACCTCTTCTCTGAGCACTAGGCTTTGTATTTTTATTCACAATAGGAGGACTAACTGGAGTAGTACTAGCAAACTCTTCTATAGATATAATCTTACATGATACATATTACGTAGTTGC
Poc04_____TGACTAATACCCCCTTCTTTTCTTTTACTTCTAGCTTCTGCCGGAGTTGAAAGTGGAGCTGGTACTGGATGAACTATCTATCCTCCACTGTCCAGGGGTTTAGCTCATGCTGGAGGGTCAGTTGATCTCGCCATATTTTCTCTCCACCTAGCCGGAGCCTCCTCTATACTTGCCTCCATTAACTTTATTACTACTATTATAAAAATGCGAACACCCGGCATGTCCTTTGACCGACTTCCTTTATTTGTATGATCCGTTTTCGTTACCGCTTTTCTTTTACTTCTTTCTCTTCCTGTATTAGCCGGAGCAATTACAATGCTATTAACCGACCGAAAAATTAATACTACTTTTTTTGACCCTGCTGGAGGAGGTGATCCGATACTCTTTCAACACTTATTCTGATTTTTTGGCCATCCAGAAGTATATATTCTTATTCTCCCCGGATTTGGCATGATTTCTCACGTGATAGCTCACTATGCTGGAAAGAAAGAACCTTTTGGATACCTAGGCATGGTGTACGCAATTATATCTATAGGAATACTTGGATTTCTCGTATGAGCTCACCATATGTTCACCGTTGGAATGGATGTAGATACACGAGCCTACTTCACTGCTGCCACAATGATTATTGCTGTGCCCACAGGAATTAAGGTCTTTAGATGAATGGCCACTTTGCAAGGAAGAAAACTACGATGGGACACACCTCTTCTCTGAGCACTAGGCTTTGTATTTTTATTCACAATAGGAGGACTAACTGGAGTAGTACTAGCAAACTCTTCTATAGATATAATCTTACATGATACATATTACGTAGTTGC
Poc02_____TGACTAATACCCCCTTCTTTTCTTTTACTTCTAGCTTCTGCCGGAGTTGAAAGTGGAGCTGGTACTGGATGAACTATCTATCCTCCACTGTCCAGGGGTTTAGCTCATGCTGGAGGGTCAGTTGATCTCGCCATATTTTCTCTCCACCTAGCCGGAGCCTCCTCTATACTTGCCTCCATTAACTTTATTACTACTATTATAAAAATGCGAACACCCGGCATGTCCTTTGACCGACTTCCTTTATTTGTATGATCCGTTTTCGTTACCGCTTTTCTTTTACTTCTTTCTCTTCCTGTATTAGCCGGAGCAATTACAATGCTATTAACCGACCGAAAAATTAATACTACTTTTTTTGACCCTGCTGGAGGAGGTGATCCGATACTCTTTCAACACTTATTCTGATTTTTTGGCCATCCAGAAGTATATATTCTTATTCTCCCCGGATTTGGCATGATTTCTCACGTGATAGCTCACTATGCTGGAAAGAAAGAACCTTTTGGATACCTAGGCATGGTGTACGCAATTATATCTATAGGAATACTTGGATTTCTCGTATGAGCTCACCATATGTTCACCGTTGGAATGGATGTAGATACACGAGCCTACTTCACTGCTGCCACAATGATTATTGCTGTGCCCACAGGAATTAAGGTCTTTAGATGAATGGCCACTTTGCAAGGAAGAAAACTACGATGGGACACACCTCTTCTCTGAGCACTAGGCTTTGTATTTTTATTCACAATAGGAGGACTAACTGGAGTAGTACTAGCAAACTCTTCTATAGATATAATCTTACATGATACATAtTACGTAGTTGC
Poc01_____TGACTAATACCCCCTTCTTTTCTTTTACTTCTAGCTTCTGCCGGAGTTGAAAGTGGAGCTGGTACTGGATGAACTATCTATCCTCCACTGTCCAGGGGTTTAGCTCATGCTGGAGGGTCAGTTGATCTCGCCATATTTTCTCTCCACCTAGCCGGAGCCTCCTCTATACTTGCCTCCATTAACTTTATTACTACTATTATAAAAATGCGAACACCCGGCATGTCCTTTGACCGACTTCCTTTATTTGTATGATCCGTTTTCGTTACCGCTTTTCTTTTACTTCTTTCTCTTCCTGTATTAGCCGGAGCAATTACAATGCTATTAACCGACCGAAAAATTAATACTACTTTTTTTGACCCTGCTGGAGGAGGTGATCCGATACTCTTTCAACACTTATTCTGATTTTTTGGCCATCCAGAAGTATATATTCTTATTCTCCCCGGATTTGGCATGATTTCTCACGTGATAGCTCACTATGCTGGAAAGAAAGAACCTTTTGGATACCTAGGCATGGTGTACGCAATTATATCTATAGGAATACTTGGATTTCTCGTATGAGCTCACCATATGTTCACCGTTGGAATGGATGTAGATACACGAGCCTACTTCACTGCTGCCACAATGATTATTGCTGTGCCCACAGGAATTAAGGTCTTTAGATGAATGGCCACTTTGCAAGGAAGAAAACTACGATGGGACACACCTCTTCTCTGAGCACTAGGCTTTGTATTTTTATTCACAATAGGAGGACTAACTGGAGTAGTACTAGCAAACTCTTCTATAGATATAATCTTACATGATACATATTACGTAGTTGC
bindin 14 14 2094 H 1
Cor01_a___ATCAATCTTTGTTTTGATAGTTGTGACTATTTTGCATCATTTACAGATTCTGATTCCTCAAAATCCAAATCAAGAAGTCTTAAAGAGATACTCCAGCTTAAGAACAAGAGCAATTTGAGAGATGCTGCTCATTCCAGGGTCCGACGTGCTCAAAAAAGAAGACCAAAAAAAAGAAGGGGAAAAAAGGGCAGAAAAGGTAAAAAGAAAGGAAAACTTCAAAAGGTAGAGGCTGAAAAAGCAAAAAAAGAGGTTCCAGTTAAAGCAAAAATTCAACCTGTTCAACAGAAGGCTGCACCAGCTAAAAAGGTGGTTGTTCCAGTTAAAGCAAAAATTCAGCCTGTTCAACGGAAGGCTGCACCAGGAAAAGGTAGAAAGAAAGGAAAACTTCAAGAGGTAGAGGCTGCAAAAGCGAAAAAAGAGGTTCCAGTTAAAGCAAAAATTCAACCTGTTCAACAGAAGGCTGCACCAGCTAAAAAGGTG---------------------------------------------------------------GTTGTTCCAGTTAAAGCAACAATTCAGCCTGTTCAACAGAAGGCTGCACCAGGAAAAGGTAGAAAGAAAGGAAAACTTCAAGAGGTAGAGGCTGCAAAAGCTAAAAAAGAGGTTCCAGTTAAAGCAAAAATTCAGCCTGTTCAACGGAAGGCTGCACCAGGAAAAGGTAGA------------------AAGAAAGGAAAAGGTAGAAAGAAAGGAAGAGGTAGAGAGAAAGGAAAACGTCAAAAGGTAGAGGCTGCAAAAGCTAAAAAAGAGGTTCCAGTTAAAGCAAAAATTCAGCCTGTTCAACAGAAGGCTGCACCAGGAAAAGGTAGAAAGAAAGGAAAAGGTAGAAAGAAAGGAAGAGGTAGAGAGAAAGGAAAACGTCAAAAGGTAGAGGCTGCAAAAGCTAAAAAAGAGGTTCCAGTTAAAGCAAAAATTCAGCCTGTTCAACAGAAGGCTGCACCAGCTAAAAAGGTGGTTGTTCCAGTTAAAGCAACAATTCAGCCTGTTCAACGGAAGGCTACACCAGGAAAAGGTAGAAAGAAAGGAAAACTTCAAGAGGTAGAGGCTGCAAAAGCTAAAAAAGAGGTTCCAGTTAAAGCAAAAATTCAGCCTGTTCAACAGAAGGCTGCACCAGGAAAAGGTAGAAAGAAAGGAAAAGGTAGAAAGAAAGGAAGAGGTAGAGAGAAAGGAAAACGTCAAAAGGTAGAGGCTGCAAAAGCTAAAAAAGAGGTTCCAGTTAAAGCAAAAATTCAGCCTGTTCAACAGAAGGCTGCACCAGGAAAAGGTAGAAAGAAAGGAAAAGGTAGAAAGAAAGGAAGAGGTAGAGAGAAAGGAAAACGTCAAAAGGTAGAGGCTGCAAAAGCTAAAAAAGAGGTTCCAGTTAAAGCAAAAATTCAGCCTGTTCAACAGAAGGCTGCACCAGGAAAAGGTAGAAAGAAAGGAAAAGGTAGAAAGAAAGGAAGAGGTAGAGAGAAAGGAAAACGTCAAAAGGTAGAGGCTGCAAAAGCTAAAAAAGAAGTTCCAGTTAAAGCAACAATTCAGCCTGTTCAACGGAAGGCTGCACCAGGAAAAGGTGGAAAGAAAGGAAGAGGTAGAGAGAAAGGAAAACTTCAAGAGGTAGAGGCTGCAAAAGCTAAAAAAGAGGTTTCAGTTAAAGCAAAAATTCAGCCTGTTCAACAGAAGGCTGCACCAGCTAAAAAGGTGGTTGTTCCAGTTAAAGCAAAAATTCAGCCAGATCAACAGAAGGCTGCACCAGGAAAAGGTAGAAAGAAAGGAAAGCGTGGAAAGAAAGGAAGAGGTAGAGAGAAAGGAAAAGGTAGAAAGAAAGGAAGAGGTAGAGAGAAAGGAAAACTTCAAGAGGTAGAGGCTGCAAAAGCTCAAAAAGAGGTTCCAGTTAAAGCAAAAATTCAGCCTGTTCAACAGAAGGCTGCACCAGTTGAAGCAGTAAAAGAACCTGGTGAAACGGCTACCCTTAATACAGGATGTAAGAAATTTCAGTATAAATTTCAAAACAATTATCTAAATGAAAAAACAGTTGTGTATCAAATT
Cor01_b___ATCAATCTTTGTTTTGATAGTTGTGACTATTTTGCATCATTTACAGATTCTGATTCCTCAAAATCCAAATCAAGAAGTCTTAAAGAGATACTCCAGCTTAAGAACAAGAGCAGTTTGAGAGATGCTGCTCATTCCAGGGTCCGACGTGCTCAAAAAAGAAGACCAAAAAAAAGAAGGGGAAAAAAGGGCAGAAAAGGTAAAAAGAAAGGAAAACTTCAAAAGGTAGAGGCTGAAAAAGCAAAAAAAGAGGTTCCAGTTAAAGCAAAAATTCAACCTGTTCAACAGAAGGCTGCACCAGCTAAAAAGGTGGTTGTTCCAGTTAAAGCAAAAATTCAGCCTGTTCAACGGAAGGCTGCACCAGGAAAAGGTAGAAAGAAAGGAAAACTTCAAGAGGTAGAGGCTGCAAAAGCGAAAAAAGAGGTTCCAGTTAAAGCAAAAATTCAACCTGTTCAACAAAAGGCTGCACCAGCTAAAAAGGTG---------------------------------------------------------------GTTGTTCCAGTTAAAGCAACAATTCAGCCTGTTCAACAGAAGGCTGCACCAGGAAAAGGTAGAAAGAAAGGAAAACTTCAAGAGGTAGAGGCTGCAAAAGCTAAAAAAGAGGTTCCAGTTAAAGCAAAAATTCAGCCTGTTCAACGGAAGGCTGCACCAGGAAAAGGTAGA------------------AAGAAAGGAAAAGGTAGAAAGAAAGGAAGAGGTAGAGAGAAAGGAAAACGTCAAAAGGTAGAGGCTGCAAAAGCTAAAAAAGAGGTTCCAGTTAAAGCAAAAATTCAGCCTGTTCAACAGAAGGCTGCACCAGGAAAAGGTAGAAAGAAAGGAAAAGGTAGAAAGAAAGGAAGAGGTAGAGAGAAAGGAAAACGTCAAAAGGTAGAGGCTGCAAAAGCTAAAAAAGAGGTTCCAGTTAAAGCAAAAATTCAGCCTGTTCAACAGAAGGCTGCACCAGCTAAAAAGGTGGTTGTTCCAGTTAAAGCAACAATTCAGCCTGTTCAACGGAAGGCTACACCAGGAAAAGGTAGAAAGAAAGGAAAACTTCAAGAGGTAGAGGCTGCAAAAGCTAAAAAAGAGGTTCCAGTTAAAGCAAAAATTCAGCCTGTTCAACAGAAGGCTGCACCAGGAAAAGGTAGAAAGAAAGGAAAAGGTAGAAAGAAAGGAAGAGGTAGAGAGAAAGGAAAACGTCAAAAGGTAGAGGCTGCAAAAGCTAAAAAAGAGGTTCCAGTTAAAGCAAAAATTCAGCCTGTTCAACAGAAGGCTGCACCAGGAAAAGGTAGAAAGAAAGGAAAAGGTAGAAAGAAAGGAAGAGGTAGAGAGAAAGGAAAACGTCAAAAGGTAGAGGCTGCAAAAGCTAAAAAAGAGGTTCCAGTTAAAGCAAAAATTCAGCCTGTTCAACAGAAGGCTGCACCAGGAAAAGGTAGAAAGAAAGGAAAAGGTAGAAAGAAAGGAAGAGGTAGAGAGAAAGGAAAACGTCAAAAGGTAGAGGCTGCAAAAGCTAAAAAAGAAGTTCCAGTTAAAGCAACAATTCAGCCTGTTCAACGGAAGGCTGCACCAGGAAAAGGTGGAAAGAAAGGAAGAGGTAGAGAGAAAGGAAAACTTCAAGAGGTAGAGGCTGCAAAAGCTAAAAAAGAGGTTTCAGTTAAAGCAAAAGTTCAGCCTGTTCAACAGAAGGCTGCACCAGCTAAAAAGGTGGTTGTTCCAGTTAAAGCAAAAATTCAGCCAGATCAACAGAAGGCTGCACCAGGAAAAGGTAGAAAGAAAGGAAAACGTGGAAAGAAAGGAAGAGGTAGAGAGAAAGGAAAAGGTAGAAAGAAAGGAAGAGGTAGAGAGAAAGGAAAACTTCAAGAGGTAGAGGCTGCAAAAGCTCAAAAAGAGGTTCCAGTTAAAGCAAAAATTCAGCCTGTTCAACAGAAGGCTGCACCAGTTGAAGCAGTAAAAGAACCTGGTGAAACGGCTACCCTTAATACAGGATGTAAGAAATTTCAGTATAAATTTCAAAACAATTATCTAAATGAAAAAACAGTTGTGTATCAAATT
Cor02_a___ATCAATCTTTGTTTTGATAGTTGTGACTATTTTGCATCATTTACAGATTCTGATTCCTCAAAATCCAAATCAAGAAGTCTTAAAGAGATACTCCAGCTTAAGAACAAGAGCAGTTTGAGAGATGCTGCTCATTCCAGGGTCCGACGTGCTCAAAAAAGAAGACCAAAAAAAAGAAGGGGAAAAAAGGGCAGAAAAGGTAAAAAGAAAGGAAAACTTCAAAAGGTAGAGGCTGAAAAAGCAAAAAAAGAGGTTCCAGTTAAAGCAAAAATTCAACCTGTTCAACAGAAGGCTGCACCAGCTAAAAGGGTGGTTGTTCCAGTTAAAGCAAAAATTCAGCCTGTTCAACGGAAGGCTGCACCAGGAAAAGGTAGAAAGAAAGGAAAACTTCAAGAGGTAGAGGCTGCAAAAGCGAAAAAAGAGGTTCCAGTTAAAGCAAAAATTCAACCTGTTCAACAAAAGGCTGCACCAGCTAAAAAGGTG---------------------------------------------------------------GTTGTTCCAGTTAAAGCAACAATTCAGCCTGTTCAACAGAAGGCTGCACCAGGAAAAGGTAGAAAGAAAGGAAAACTTCAAGAGGTAGAGGCTGCAAAAGCTAAAAAAGAGGTTCCAGTTAAAGCAAAAATTCAGCCTGTTCAACGGAAGGCTGCACCAGGAAAAGGTAGA------------------AAGAAAGGAAAAGGTAGAAAGAAAGGAAGAGGTAGAGAGAAAGGAAAACGTCAAAAGGTAGAGGCTGCAAAAGCTAAAAAAGAGGTTCCAGTTAAAGCAAAAATTCAGCCTGTTCAACAGAAGGCTGCACCAGGAAAAGGTAGAAAGAAAGGAAAAGGTAGAAAGAAAGGAAGAGGTAGAGAGAAAGGAAAACGTCAAAAGGTAGAGGCTGCAAAAGCTAAAAAAGAGGTTCCAGTTAAAGCAAAAATTCAGCCTGTTCAACAGAAGGCTGCACCAGCTAAAAAGGTGGTTGTTCCAGTTAAAGCAACAATTCAGCCTGTTCAACGGAAGGCTACACCAGGAAAAGGTAGAAAGAAAGGAAAACTTCAAGAGGTAGAGGCTGCAAAAGCTAAAAAAGAGGTTCCAGTTAAAGCAAAAATTCAGCCTGTTCAACAGAAGGCTGCACCAGGAAAAGGTAGAAAGAAAGGAAAAGGTAGAAAGAAAGGAAGAGGTAGAGAGAAAGGAAAACGTCAAAAGGTAGAGGCTGCAAAAGCTAAAAAAGAGGTTCCAGTTAAAGCAAAAATTCAGCCTGTTCAACAGAAGGCTGCACCAGGAAAAGGTAGAAAGAAAGGAAAAGGTAGAAAGAAAGGAAGAGGTAGAGAGAAAGGAAAACGTCAAAAGGTAGAGGCTGCAAAAGCTAAAAAAGAGGTTCCAGTTAAAGCAAAAATTCAGCCTGTTCAACAGAAGGCTGCACCAGGAAAAGGTAGAAAGAAAGGAAAAGGTAGAAAGAAAGGAAGAGGTAGAGAGAAAGGAAAACGTCAAAAGGTAGAGGCTGCAAAAGCTAAAAAAGAAGTTCCAGTTAAAGCAACAATTCAGCCTGTTCAACGGAAGGCTGCACCAGGAAAAGGTGGAAAGAAAGGAAGAGGTAGAGAGAAAGGAAAACTTCAAGAGGTAGAGGCTGCAAAAGCTAAAAAAGAGGTTTCAGTTAAAGCAAAAATTCAGCCTGTTCAACAGAAGGCTGCACCAGCTAAAAAGGTGGTTGTTCCAGTTAAAGCAAAAATTCAGCCAGATCAACAGAAGGCTGCACCAGGAAAAGGTAGAAAGAAAGGAAAACGTGGAAAGAAAGGAAGAGGTAGAGAGAAAGGAAAAGGTAGAAAGAAAGGAAGAGGTAGAGAGAAAGGAAAACTTCAAGAGGTAGAGGCTGCAAAAGCTCAAAAAGAGGTTCCAGTTAAAGCAAAAATTCAGCCTGTTCAACAGAAGGCTGCACCAGTTGAAGCAGTAAAAGAACCTGGTGAAACGGCTACCCTTAATACAGGATGTAAGAAATTTCAGTATAAATTTCAAAACAATTATCTAAATGAAAAAACAGTTGTGTATCAAATT
Cor02_b___ATCAATCTTTGTTTTGATAGTTGTGACTATTTTGCATCATTTACAGATTCTGATTCCTCAAAATCCAAATCAAGAAGTCTTAAAGAGATACTCCAGCTTAAGAACAAGAGCAGTTTGAGAGATGCTGCTCATTCCAGGGTCCGACGTGCTCAAAAAAGAAGACCAAAAAAAAGAAGGGGAAAAAAGGGCAGAAAAGGTAAAAAGAAAGGAAAACTTCAAAAGGTAGAGGCTGAAAAAGCAAAAAAAGAGGTTCCAGTTAAAGCAAAAATTCAACCTGTTCAACAGAAGGCTGCACCAGCTAAAAAGGTGGTTGTTCCAGTTAAAGCAAAAATTCAGCCTGTTCAACGGAAGGCTGCACCAGGAAAAGGTAGAAAGAAAGGAAAACTTCAAGAGGTAGAGGCTGCAAAAGCGAAAAAAGAGGTTCCAGTTAAAGCAAAAATTCAACCTGTTCAACAAAAGGCTGCACCAGCTAAAAAGGTG---------------------------------------------------------------GTTGTTCCAGTTAAAGCAACAATTCAGCCTGTTCAACAGAAGGCTGCACCAGGAAAAGGTAGAAAGAAAGGAAAACTTCAAGAGGTAGAGGCTGCAAAAGCTAAAAAAGAGGTTCCAGTTAAAGCAAAAATTCAGCCTGTTCAACGGAAGGCTGCACCAGGAAAAGGTAGA------------------AAGAAAGGAAAAGGTAGAAAGAAAGGAAGAGGTAGAGAGAAAGGAAAACGTCAAAAGGTAGAGGCTGCAAAAGCTAAAAAAGAGGTTCCAGTTAAAGCAAAAATTCAGCCTGTTCAACAGAAGGCTGCACCAGGAAAAGGTAGAAAGAAAGGAAAAGGTAGAAAGAAAGGAAGAGGTAGAGAGAAAGGAAAACGTCAAAAGTTAGAGGCTGCAAAAGCTAAAAAAGAGGTTCCAGTTAAAGCAAAAATTCAGCCTGTTCAACAGAAGGCTGCACCAGCTAAAAAGGTGGTTGTTCCAGTTAAAGCAACAATTCAGCCTGTTCAACGGAAGGCTACACCAGGAAAAGGTAGAAAGAAAGGAAAACTTCAAGAGGTAGAGGCTGCAAAAGCTAAAAAAGAGGTTCCAGTTAAAGCAAAAATTCAGCCTGTTCAACAGAAGGCTGCACCAGGAAAAGGTAGAAAGAAAGGAAAAGGTAGAAAGAAAGGAAGAGGTAGAGAGAAAGGAAAACGTCAAAAGGTAGAGGCTGCAAAAGCTAAAAAAGAGGTTCCAGTTAAAGCAAAAATTCAGCCTGTTCAACAGAAGGCTGCACCAGGAAAAGGTAGAAAGAAAGGAAAAGGTAGAAAGAAAGGAAGAGGTAGAGAGAAAGGAAAACGTCAAAAGGTAGAGGCTGCAAAAGCTAAAAAAGAGGTTCCAGTTAAAGCAAAAATTCAGCCTGTTCAACAGAAGGCTGCACCAGGAAAAGGTAGAAAGAAAGGAAAAGGTAGAAAGAAAGGAAGAGGTAGAGAGAAAGGAAAACGTCAAAAGGTAGAGGCTGCAAAAGCTAAAAAAGAAGTTCCAGTTAAAGCAACAATTCAGCCTGTTCAACGGAAGGCTGCACCAGGAAAAGGTGGAAAGAAAGGAAGAGGTAGAGAGAAAGGAAAACTTCAAGAGGTAGAGGCTGCAAAAGCTAAAAAAGAGGTTTCAGTTAAAGCAAAAATTCAGCCTGTTCAACAGAAGGCTGCACCAGCTAAAAAGGTGGTTGTTCCAGTTAAAGCAAAAATTCAGCCAGATCAACAGAAGGCTGCACCAGGAAAAGGTAGAAAGAAAGGAAAACGTGGAAAGAAAGGAAGAGGTAGAGAGAAAGGAAAAGGTAGAAAGAAAGGAAGAGGTAGAGAGAAAGGAAAACTTCAAGAGGTAGAGGCTGCAAAAGCTCAAAAAGAGGTTCCAGTTAAAGCAAAAATTCAGCCTGTTCAACAGAAGGCTGCACCAGTTGAAGCAGTAAAAGAACCTGGTGAAACGGCTACCCTTAATACAGGATGTAAGAAATTTCAGTATAAATTTCAAAACAATTATCTAAATGAAAAAACAGTTGTGTATCAAATT
Cor03_a___ATCAATCTTTGTTTTGATAGTTGTGACTATTTTGCATCATTTACAGATTCTGATTCCTCAAAATCCAAATCAAGAAGTCTTAAAGAGATACTCCAGCTTAAGAACAAGAGCAGTTTGAGAGATGCTGCTCATTCCAGGGTCCGACGTGCTCAAAAAAGAAGACCAAAAAAAAGAAGGGGAAAAAAGGGCAGAAAAGGTAAAAAGAAAGGAAAACTTCAAAAGGTAGAGGCTGAAAAAGCAAAAAAAGAGGTTCCAGTTAAAGCAAAAATTCAACCTGTTCAACAGAAGGCTGCACCAGCTAAAAAGGTGGTTGTTCCAGTTAAAGCAAAAATTCAGCCTGTTCAACGGAAGGCTGCACCAGGAAAAGGTAGAAAGAAAGGAAAACTTCAAGAGGTAGAGGCTGCAAAAGCGAAAAAAGAGGTTCCAGTTGAAGCAAAAATTCAACCTGTTCAACAAAAGGCTGCACCAGCTAAAAAGGTG---------------------------------------------------------------GTTGTTCCAGTTAAAGCAACAATTCAGCCTGTTCAACAGAAGGCTGCACCAGGAAAAGGTAGAAAGAAAGGAAAACTTCAAGAGGTAGAGGCTGCAAAAGCTAAAAAAGAGGTTCCAGTTAAAGCAAAAATTCAGCCTGTTCAACGGAAGGCTGCACCAGGAAAAGGTAGA------------------AAGAAAGGAAAAGGTAGAAAGAAAGGAAGAGGTAGAGAGAAAGGAAAACGTCAAAAGGTAGAGGCTGCAAAAGCTAAAAAAGAGGTTCCAGTTAAAGCAAAAATTCAGCCTGTTCAACAGAAGGCTGCACCAGGAAAAGGTAGAAAGAAAGGAAAAGGTAGAAAGAAAGGAAGAGGTAGAGAGAAAGGAAAACGTCAAAAGGTAGAGGCTGCAAAAGCTAAAAAAGAGGTTCCAGTTAAAGCAAAAATTCAGCCTGTTCAACAGAAGGCTGCACCAGCTAAAAAGGTGGTTGTTCCAGTTAAAGCAACAATTCAGCCTGTTCAACGGAAGGCTACACCAGGAAAAGGTAGAAAGAAAGGAAAACTTCAAGAGGTAGAGGCTGCAAAAGCTAAAAAAGAGGTTCCAGTTAAAGCAAAAATTCAGCCTGTTCAACAGAAGGCTGCACCAGGAAAAGGTAGAAAGAAAGGAAAAGGTAGAAAGAAAGGAAGAGGTAGAGAGAAAGGAAAACGTCAAAAGGTAGAGGCTGCAAAAGCTAAAAAAGAGGTTCCAGTTAAAGCAAAAATTCAGCCTGTTCAACAGAAGGCTGCACCAGGAAAAGGTAGAAAGAAAGGAAAAGGTAGAAAGAAAGGAAGAGGTAGAGAGAAAGGAAAACGTCAAAAGGTAGAGGCTGCAAAAGCTAAAAAAGAGGTTCCAGTTAAAGCAAAAATTCAGCCTGTTCAACAGAAGGCTGCACCAGGAAAAGGTAGAAAGAAAGGAAAAGGTAGAAAGAAAGGAAGAGGTAGAGAGAAAGGAAAACGTCAAAAGGTAGAGGCTGCAAAAGCTAAAAAAGAAGTTCCAGTTAAAGCAACAATTCAGCCTGTTCAACGGAAGGCTGCACCAGGAAAAGGTGGAAAGAAAGGAAGAGGTAGAGAGAAAGGAAAACTTCAAGAGGTAGAGGCTGCAAAAGCTAAAAAAGAGGTTTCAGTTAAAGCAAAAATTCAGCCTGTTCAACAGAAGGCTGCACCAGCTAAAAAGGTGGTTGTTCCAGTTAAAGCAAAAATTCAGCCAGATCAACAGAAGGCTGCACCAGGAAAAGGTAGAAAGAAAGGAAAACGTGGAAAGAAAGGAAGAGGTAGAGAGAAAGGAAAAGGTAGAAAGAAAGGAAGAGGTAGAGAGAAAGGAAAACTTCAAGAGGTAGAGGCTGCAAAAGCTCAAAAAGAGGTTCCAGTTAAAGCAAAAATTCAGCCTGTTCAACAGAAGGCTGCACCAGTTGAAGCAGTAAAAGAACCTGGTGAAACGGCTACCCTTAATACAGGATGTAAGAAATTTCAGTATAAATTTCAAAACAATTATCTAAATGAAAAAACAGTTGTGTATCAAATT
Cor03_b___ATCAATCTTTGTTTTGATAGTTGTGACTATTTTGCATCATTTACAGATTCTGATTCCTCAAAATCCAAATCAAGAAGTCTTAAAGAGATACTCCAGCTTAAGAACAAGAGCAGTTTGAGAGATGCTGCTCATTCCAGGGTCCGACGTGCTCAAAAAAGAAGACCAAAAAAAAGAAGGGGAAAAAAGGGCAGAAAAGGTAAAAAGAAAGGAAAACTTCAAAAGGTAGAGGCTGAAAAAGCAAAAAAAGAGGTTCCAGTTAAAGCAAAAATTCAACCTGTTCAACAGAAGGCTGCACCAGCTAAAAAGGTGGTTGTTCCAGTTAAAGCAAAAATTCAGCCTGTTCAACGGAAGGCTGCACCAGGAAAAGGTAGAAAGAAAGGAAAACTTCAAGAGGTAGAGGCTGCAAAAGCGAAAAAAGAGGTTCCAGTTAAAGCAAAAATTCAACCTGTTCAACAAAAGGCTGCACCAGCTAAAAAGGTG---------------------------------------------------------------GTTGTTCCAGTTAAAGCAACAATTCAGCCTGTTCAACAGAAGGCTGCACCAGGAAAAGGTAGAAAGAAAGGAAAACTTCAAGAGGTAGAGGCTGCAAAAGCTAAAAAAGAGGTTCCAGTTAAAGCAAAAATTCAGCCTGTTCAACGGAAGGCTGCACCAGGAAAAGGTAGA------------------AAGAAAGGAAAAGGTAGAAAGAAAGGAAGAGGTAGAGAGAAAGGAAAACGTCAAAAGGTAGAGGCTGCAAAAGCTAAAAAAGAGGTTCCAGTTAAAGCAAAAATTCAGCCTGTTCAACAGAAGGCTGCACCAGGAAAAGGTAGAAAGAAAGGAAAAGGTAGAAAGAAAGGAAGAGGTAGAGAGAAAGGAAAACGTCAAAAGGTAGAGGCTGCTAAAGCTAAAAAAGAGCTTCCAGTTAAAGCAAAAATTCAGCCTGTTCAACAGAAGGCTGCACCAGCTAAAAAGGTGGTTGTTCCAGTTAAAGCAACAATTCAGCCTGTTCAACGGAAGGCTACACCAGGAAAAGGTAGAAAGAAAGGAAAACTTCAAGAGGTAGAGGCTGCAAAAGCTAAAAAAGAGGTTCCAGTTAAAGCAAAAATTCAGCCTGTTCAACAGAAGGCTGCACCAGGAAAAGGTAGAAAGAAAGGAAAAGGTAGAAAGAAAGGAAGAGGTAGAGAGAAAGGAAAACGTCAAAAGGTAGAGGCTGCAAAAGCTAAAAAAGAGGTTCCAGTTAAAGCAAAAATTCAGCCTGTTCAACAGAAGGCTGCACCAGGAAAAGGTAGAAAGAAAGGAAAAGGTAGAAAGAAAGGAAGAGGTAGAGAGAAAGGAAAACGTCAAAAGGTAGAGGCTGCAAAAGATAAAAAAGAGGTTCCAGTTAAAGCAAAAATTCAGCCTGTTCAACAGAAGGCTGCACCAGGAAAAGGTAGAAAGAAAGGAAAAGGTAGAAAGAAAGGAAGAGGTAGAGAGAAAGGAAAACGTCAAAAGGTAGAGGCTGCAAAAGCTAAAAAAGAAGTTCCAGTTAAAGCAACAATTCAGCCTGTTCAACGGAAGGCTGCACCAGGAAAAGGTGGAAAGAAAGGAAGAGGTAGAGAGAAAGGAAAACTTCAAGAGGTAGAGGCTGCAAAAGCTAAAAAAGAGGTTTCAGTTAAAGCAAAAATTCAGCCTGTTCAACAGAAGGCTGCACCAGCTAAAAAGGTGGTTGTTCCAGTTAAAGCAAAAATTCAGCCAGATCAACAGAAGGCTGCACCAGGAAAAGGTAGAAAGAAAGGAAAACGTGGAAAGAAAGGAAGAGGTAGAGAGAAAGGAAAAGGTAGAAAGAAAGGAAGAGGTAGAGAGAAAGGAAAACTTCAAGAGGTAGAGGCTGCATCA------------------------GCAAAAATTCAGCCTGTTCAACAGAAGGCTGCACCAGTTGAAGCAGTAAAAGAACCTGGTGAAACGGCTACCTTTAATACAGGATGTAAGAAATTTCAGTATAAATTTCAAAACAATTATCTAAATGAAAAAACAGTTGTGTATCAAATT
Cor04_a___ATCAATCTTTGTTTTGATAGTTGTGAGTATTTTGCATCATTTACAGATTCTGATTCCTCAAAATCCAAATCAAGAAGTCTTAAAGAGATACTCCAGCTTAAGAACAAGAGCAGTTTGAGAGATGCTGCTCATTCCAGGGTCCGACGTGCTCAAAAAAGAAGACCAAAAAAAAGAAGGGGAAAAAAGGGCAGAAAAGGTAAAAAGAAAGGAAAACTTCAAAAGGTAGAGGCTGAAAAAGCAAAAAAAGAGGTTCCAGTTAAAGCAAAAATTCAACCTGTTCAACAGAAGGCTGCACCAGCTAAAAAGGTGGTTGTTCCAGTTAAAGCAAAAATTCAGCCTGTTCAACGGAAGGCTGCACCAGGAAAAGGTAGAAAGAAAGGAAAACTTCAAGAGGTAGAGGCTGCAAAAGCGAAAAAAGAGGTTCCAGTTAAAGCAAAAATTCAACCTGTTCAACAGAAGGCTGCACCAGCTAAAAAGGTG---------------------------------------------------------------GTTGTTCCAGTTAAAGCAACAATTCAGCCTGTTCAACAGAAGGCTGCACCAGGAAAAGGTAGAAAGAAAGGAAAACTTCAAGAGGTAGAGGCTGCAAAAGCTAAAAAAGAGGTTCCAGTTAAAGCAAAAATTCAGCCTGTTCAACGGAAGGCTGCACCAGGAAAAGGTAGA------------------AAGAAAGGAAAAGGTAGAAAGAAAGGAAGAGGTAGAGAGAAAGGAAAACGTCAAAAGGTAGAGGCTGCAAAAGCTAAAAAAGAGGTTCCAGTTAAAGCAAAAATTCAGCCTGTTCAACAGAAGGCTGCACCAGGAAAAGGTAGAAAGAAAGGAAAAGGTAGAAAGAAAGGAAGAGGTAGAGAGAAAGGAAAACGTCAAAAGGTAGAGGCTGCAAAAGCTAAAAAAGAGGTTCCAGTTAAAGCAAAAATTCAGCCTGTTCAACAGAAGGCTGCACCAGCTAAAAAGGTGGTTGTTCCAGTTAAAGCAACAATTCAGCCTGTTCAACGGAAGGCTACACCAGGAAAAGGTAGAAAGAAAGGAAAACTTCAAGAGGTAGAGGCTGCAAAAGCTAAAAAAGAGGTTCCAGTTAAAGCAAAAATTCAGCCTGTTCAACAGAAGGCTGCACCAGGAAAAGGTAGAAAGAAAGGAAAAGGTAGAAAGAAAGGAAGAGGTAGAGAGAAAGGAAAACGTCAAAAGGTAGAGGCTGCAAAAGCTAAAAAAGAGGTTCCAGTTAAAGCAAAAATTCAGCCTGTTCAACAGAAGGCTGCACCAGGAAAAGGTAGAAAGAAAGGAAAAGGTAGAAAGAAAGGAAGAGGTAGAGAGAAAGGAAAACGTCAAAAGGTAGAGGCTGCAAAAGCTAAAAAAGAGGTTCCAGTTAAAGCAAAAATTCAGCCTGTTCAACAGAAGGCTGCACCAGGAAAAGGTAGAAAGAAAGGAAAAGGTAGAAAGAAAGGAAGAGGTAGAGAGAAAGGAAAACGTCAAAAGGTAGAGGCTGCAAAAGCTAAAAAAGAAGTTCCAGTTAAAGCAACAATTCAGCCTGTTCAACGGAAGGCTGCACCAGGAAAAGGTGGAAAGAAAGGAAGAGGTAGAGAGAAAGGAAAACTTCAAGAGGTAGAGGCTGCAAAAGCTAAAAAAGAGGTTTCAGTTAAAGCAAAAATTCAGCCTGTTCAACAGAAGGCTGCACCAGCTAAAAAGGTGGTTGTTCCAGTTAAAGCAAAAATTCAGCCAGATCAACAGAAGGCTGCACCAGGAAAAGGTAGAAAGAAAGGAAAGCGTGGAAAGAAAGGAAGAGGTAGAGAGAAAGGAAAAGGTAGAAAGAAAGGAAGAGGTAGAGAGAAAGGAAAACTTCAAGAGGTAGAGGCTGCAAAAGCTCAAAAAGAGGTTCCAGTTAAAGCAAAAATTCAGCCTGTTCAACAGAAGGCTGCACCAGTTGAAGCAGTAAAAGAACCTGGTGAAACGGCTACCCTTAATACAGGATGTAAGAAATTTCAGTATAAATTTCAAAACAATTATCTAAATGAAAAAACAGTTGTGTATCAAATT
Cor04_b___ATCAATCTTTGTTTTGATAGTTGTGACTATTTTGCATCATTTACAGATTCTGATTCCTCAAAATCCAAATCAAGAAGTCTTAAAGAGATACTCCAGCTTAAGAACAAGAGCAGTTTGAGAGATGCTGCTCATTCCAGGGTCCGACGTGCTCAAAAAAGAAGACCAAAAAAAAGAAGGGGAAAAAAGGGCAGAAAAGGTAAAAAGAAAGGAAAACTTCAAAAGGTAGAGGCTGAAAAAGCAAAAAAAGAGGTTCCAGTTAAAGCAAAAATTCAACCTGTTCAACAGAAGGCTGCACCAGCTAAAAAGGTGGTTGTTCCAGTTAAAGCAAAAATTCAGCCTGTTCAACGGAAGGCTGCACCAGGAAAAGGTAGAAAGAAAGGAAAACTTCAAGAGGTAGAGGCTGCAAAAGCGAAAAAAGAGGTTCCAGTTAAAGCAAAAATTCAACCTGTTCAACAAAAGGCTGCACCAGCTAAAAAGGTG---------------------------------------------------------------GTTGTTCCAGTTAAAGCAACAATTCAGCCTGTTCAACAGAAGGCTGCACCAGGAAAAGGTAGAAAGAAAGGAAAACTTCAAGAGGTAGAGGCTGCAAAAGCTAAAAAAGAGGTTCCAGTTAAAGCAAAAATTCAGCCTGTTCAACGGAAGGCTGCACCAGGAAAAGGTAGA------------------AAGAAAGGAAAAGGTAGAAAGAAAGGAAGAGGTAGAGAGAAAGGAAAACGTCAAAAGGTAGAGGCTGCAAAAGCTAAAAAAGAGGTTCCAGTTAAAGCAAAAATTCAGCCTGTTCAACAGAAGGCTGCACCAGGAAAAGGTAGAAAGAAAGGAAAAGGTAGAAAGAAAGGAAGAGGTAGAGAGAAAGGAAAACGTCAAAAGTTAGAGGCTGCAAAAGCTAAAAAAGAGGTTCCAGTTAAAGCAAAAATTCAGCCTGTTCAACAGAAGGCTGCACCAGCTAAAAAGGTGGTTGTTCCAGTTAAAGCAACAATTCAGCCTGTTCAACGGAAGGCTACACCAGGAAAAGGTAGAAAGAAAGGAAAACTTCAAGAGGTAGAGGCTGCAAAAGCTAAAAAAGAGGTTCCAGTTAAAGCAAAAATTCAGCCTGTTCAACAGAAGGCTGCACCAGGAAAAGGTAGAAAGAAAGGAAAAGGTAGAAAGAAAGGAAGAGGTAGAGAGAAAGGAAAACGTCAAAAGGTAGAGGCTGCAAAAGCTAAAAAAGAGGTTCCAGTTAAAGCAAAAATTCAGCCTGTTCAACAGAAGGCTGCACCAGGAAAAGGTAGAAAGAAAGGAAAAGGTAGAAAGAAAGGAAGAGGTAGAGAGAAAGGAAAACGTCAAAAGGTAGAGGCTGCAAAAGCTAAAAAAGAGGTTCCAGTTAAAGCAAAAATTCAGCCTGTTCAACAGAAGGCTGCACCAGGAAAAGGTAGAAAGAAAGGAAAAGGTAGAAAGAAAGGAAGAGGTAGAGAGAAAGGAAAACGTCAAAAGGTAGAGGCTGCAAAAGCTAAAAAAGAAGTTCCAGTTAAAGCAACAATTCAGCCTGTTCAACGGAAGGCTGCACCAGGAAAAGGTGGAAAGAAAGGAAGAGGTAGAGAGAAAGGAAAACTTCAAGAGGTAGAGGCTGCAAAAGCTAAAAAAGAGGTTTCAGTTAAAGCAAAAATTCAGCCTGTTCAACAGAAGGCTGCACCAGCTAAAAAGGTGGTTGTTCCAGTTAAAGCAAAAATTCAGCCAGATCAACAGAAGGCTGCACCAGGAAAAGGTAGAAAGAAAGGAAAACGTGGAAAGAAAGGAAGAGGTAGAGAGAAAGGAAAAGGTAGAAAGAAAGGAAGAGGTAGAGAGAAAGGAAAACTTCAAGAGGTAGAGGCTGCAAAAGCTCAAAAAGAGGTTCCAGTTAAAGCAAAAATTCAGCCTGTTCAACAGAAGGCTGCACCAGTTGAAGCAGTAAAAGAACCTGGTGAAACGGCTACCCTTAATACAGGATGTAAGAAATTTCAGTATAAATTTCAAAACAATTATCTAAATGAAAAAACAGTTGTGTATCAAATT
Cor05_a___ATCAATCTTTGTTTTGATAGTTGTGACTATTTTGCATCATTTACAGATTCTGATTCCTCAAAATCCAAATCAAGAAGTCTTAAAGAGATACTCCAGCTTAAGAACAAGAGCAGTTTGAGAGATGCTGCTCATTCCAGGGTCCGACGTGCTCAAAAAAGAAGACCAAAAAAAAGAAGGGGAAAAAAGGGCAGAAAAGGTAAAAAGAAAGGAAAACTTCAAAAGGTAGAGGCTGAAAAAGCAAAAAAAGAGGTTCCAGTTAAAGCAAAAATTCAACCTGTTCAACAGAAGGCTGCACCAGCTAAAAAGGTGGTTGTTCCAGTTAAAGCAAAAATTCAGCCTGTTCAACGGAAGGCTGCACCAGGAAAAGGTAGAAAGAAAGGAAAACTTCAAGAGGTAGAGGCTGCAAAAGCGAAAAAAGAGGTTCCAGTTAAAGCAAAAATTCAACCTGTTCAACAAAAGGCTGCACCAGCTAAAAAGGTG---------------------------------------------------------------GTTGTTCCAGTTAAAGCAACAATTCAGCCTGTTCAACAGAAGGCTGCACCAGGAAAAGGTAGAAAGAAAGGAAAACTTCAAGAGGTAGAGGCTGCAAAAGCTAAAAAAGAGGTTCCAGTTAAAGCAAAAATTCAGCCTGTTCAACGGAAGGCTGCACCAGGAAAAGGTAGA------------------AAGAAAGGAAAAGGTAGAAAGAAAGGAAGAGGTAGAGAGAAAGGAAAACGTCAAAAGGTAGAGGCTGCAAAAGCTAAAAAAGAGGTTCCAGTTAAAGCAAAAATTCAGCCTGTTCAACAGAAGGCTGCACCAGGAAAAGGTAGAAAGAAAGGAAAAGGTAGAAAGAAAGGAAGAGGTAGAGAGAAAGGAAAACGTCAAAAGGTAGAGGCTGCAAAAGCTAAAAAAGAGGTTCCAGTTAAAGCAAAAATTCAGCCTGTTCAACAGAAGGCTGCACCAGCTAAAAAGGTGGTTGTTCCAGTTAAAGCAACAATTCAGCCTGTTCAACGGAAGGCTACACCAGGAAAAGGTAGAAAGAAAGGAAAACTTCAAGAGGTAGAGGCTGCAAAAGCTAAAAAAGAGGTTCCAGTTAAAGCAAAAATTCAGCCTGTTCAACAGAAGGCTGCACCAGGAAAAGGTAGAAAGAAAGGAAAAGGTAGAAAGAAAGGAAGAGGTAGAGAGAAAGGAAAACGTCAAAAGGTAGAGGCTGCAAAAGCTAAAAAAGAGGTTCCAGTTAAAGCAAAAATTCAGCCTGTTCAACAGAAGGCTGCACCAGGAAAAGGTAGAAAGAAAGGAAAAGGTAGAAAGAAAGGAAGAGGTAGAGAGAAAGGAAAACGTCAAAAGGTAGAGGCTGCAAAAGCTAAAAAAGAGGTTCCAGTTAAAGCAAAAATTCAGCCTGTTCAACAGAAGGCTGCACCAGGAAAAGGTAGAAAGAAAGGAAAAGGTAGAAAGAAAGGAAGAGGTAGAGAGAAAGGAAAACGTCAAAAGGTAGAGGCTGCAAAAGCTAAAAAAGAAGTTCCAGTTAAAGCAACAATTCAGCCTGTTCAACGGAAGGCTGCACCAGGAAAAGGTGGAAAGAAAGGAAGAGGTAGAGAGAAAGGAAAACTTCAAGAGGTAGAGGCTGCAAAAGCTAAAAAAGAGGTTTCAGTTAAAGCAAAAATTCAGCCTGTTCAACAGAAGGCTGCACCAGCTAAAAAGGTGGTTGTTCCAGTTAAAGCAAAAATTCAGCCAGATCAACAGAAGGCTGCACCAGGAAAAGGTAGAAAGAAAGGAAAACGTGGAAAGAAAGGAAGAGGTAGAGAGAAAGGAAAAGGTAGAAAGAAAGGAAGAGGTAGAGAGAAAGGAAAACTTCAAGAGGTAGAGGCTGCAAAAGCTCAAAAAGAGGTTCCAGTTAAAGCAAAAATTCAGCCTGTTCAACAGAAGGCTGCACCAGTTGAAGCAGTAAAAGAACCTGGTGAAACGGCTACCCTTAATACAGGATGTAAGAAATTTCAGTATAAATTTCAAAACAATTATCTAAATGAAAAAACAGTTGTGTATCAAATT
Cor05_b___ATCAATCTTTGTTTTGATAGTTGTGACTATTTTGCATCATTTACAGATTCTGATTCCTCAAAATCCAAATCAAGAAGTCTTAAAGAGATACTCCAGCTTAAGAACAAGAGCAGTTTGAGAGATGCTGCTCATTCCAGGGTCCGACGTGCTCAAAAAAGAAGACCAAAAAAAAGAAGGGGAAAAAAGGGCAGAAAAGGTAAAAAGAAAGGAAAACTTCAAAAGGTAGAGGCTGAAAAAGCAAAAAAAGAGGTTCCAGTTAAAGCAAAAATTCAACCTGTTCAACAGAAGGCTGCACCAGCTAAAAAGGTGGTTGTTCCAGTTAAAGCAAAAATTCAGCCTGTTCAACGGAAGGCTGCACCAGGAAAAGGTAGAAAGAAAGGAAAACTTCAAGAGGTAGAGGCTGCAAAAGCGAAAAAAGAGGTTCCAGTTGAAGCAAAAATTCAACCTGTTCAACAAAAGGCTGCACCAGCTAAAAAGGTG---------------------------------------------------------------GTTGTTCCAGTTAAAGCAACAATTCAGCCTGTTCAACAGAAGGCTGCACCAGGAAAAGGTAGAAAGAAAGGAAAACTTCAAGAGGTAGAGGCTGCAAAAGCTAAAAAAGAGGTTCCAGTTAAAGCAAAAATTCAGCCTGTTCAACGGAAGGCTGCACCAGGAAAAGGTAGA------------------AAGAAAGGAAAAGGTAGAAAGAAAGGAAGAGGTAGAGAGAAAGGAAAACGTCAAAAGGTAGAGGCTGCAAAAGCTAAAAAAGAGGTTCCAGTTAAAGCAAAAATTCAGCCTGTTCAACAGAAGGCTGCACCAGGAAAAGGTAGAAAGAAAGGAAAAGGTAGAAAGAAAGGAAGAGGTAGAGAGAAAGGAAAACGTCAAAAGGTAGAGGCTGCAAAAGCTAAAAAAGAGGTTCCAGTTAAAGCAAAAATTCAGCCTGTTCAACAGAAGGCTGCACCAGCTAAAAAGGTGGTTGTTCCAGTTAAAGCAACAATTCAGCCTGTTCAACGGAAGGCTACACCAGGAAAAGGTAGAAAGAAAGGAAAACTTCAAGAGGTAGAGGCTGCAAAAGCTAAAAAAGAGGTTCCAGTTAAAGCAAAAATTCAGCCTGTTCAACAGAAGGCTGCACCAGGAAAAGGTAGAAAGAAAGGAAAAGGTAGAAAGAAAGGAAGAGGTAGAGAGAAAGGAAAACGTCAAAAGGTAGAGGCTGCAAAAGCTAAAAAAGAGGTTCCAGTTAAAGCAAAAATTCAGCCTGTTCAACAGAAGGCTGCACCAGGAAAAGGTAGAAAGAAAGGAAAAGGTAGAAAGAAAGGAAGAGGTAGAGAGAAAGGAAAACGTCAAAAGGTAGAGGCTGCAAAAGCTAAAAAAGAGGTTCCAGTTAAAGCAAAAATTCAGCCTGTTCAACAGAAGGCTGCACCAGGAAAAGGTAGAAAGAAAGGAAAAGGTAGAAAGAAAGGAAGAGGTAGAGAGAAAGGAAAACGTCAAAAGGTAGAGGCTGCAAAAGCTAAAAAAGAAGTTCCAGTTAAAGCAACAATTCAGCCTGTTCAACGGAAGGCTGCACCAGGAAAAGGTGGAAAGAAAGGAAGAGGTAGAGAGAAAGGAAAACTTCAAGAGGTAGAGGCTGCAAAAGCTAAAAAAGAGGTTTCAGTTAAAGCAAAAATTCAGCCTGTTCAACAGAAGGCTGCACCAGCTAAAAAGGTGGTTGTTCCAGTTAAAGCAAAAATTCAGCCAGATCAACAGAAGGCTGCACCAGGAAAAGGTAGAAAGAAAGGAAAACGTGGAAAGAAAGGAAGAGGTAGAGAGAAAGGAAAAGGTAGAAAGAAAGGAAGAGGTAGAGAGAAAGGAAAACTTCAAGAGGTAGAGGCTGCAAAAGCTCAAAAAGAGGTTCCAGTTAAAGCAAAAATTCAGCCTGTTCAACAGAAGGCTGCACCAGTTGAAGCAGTAAAAGAACCTGGTGAAACGGCTACCCTTAATACAGGATGTAAGAAATTTCAGTATAAATTTCAAAACAATTATCTAAATGAAAAAACAGTTGTGTATCAAATT
Cor06_a___ATCAATCTTTGTTTTGATAGTTGTGACTATTTTGCATCATTTACAGATTCTGATTCCTCAAAATCCAAATCAAGAAGTCTTAAAGAGATACTCCAGCTTAAGAACAAGAGCAGTTTGAGAGATGCTGCTCATTCCAGGGTCCGACGTGCTCAAAAAAGAAGACCAAAAAAAAGAAGGGGAAAAAAGGGCAGAAAAGGTAAAAAGAAAGGAAAACTTCAAAAGGTAGAGGCTGAAAAAGCAAAAAAAGAGGTTCCAGTTAAAGCAAAAATTCAACCTGTTCAACAGAAGGCTGCACCAGCTAAAAAGGTGGTTGTTCCAGTTAAAGCAAAAATTCAGCCTGTTCAACGGAAGGCTGCACCAGGAAAAGGTAGAAAGAAAGGAAAACTTCAAGAGGTAGAGGCTGCAAAAGCGAAAAAAGAGGTTCCAGTTAAAGCAAAAATTCAACCTGTTCAACAAAAGGCTGCACCAGCTAAAAAGGTG---------------------------------------------------------------GTTGTTCCAGTTAAAGCAACAATTCAGCCTGTTCAACAGAAGGCTGCACCAGGAAAAGGTAGAAAGAAAGGAAAACTTCAAGAGGTAGAGGCTGCAAAAGCTAAAAAAGAGGTTCCAGTTAAAGCAAAAATTCAGCCTGTTCAACGGAAGGCTGCACCAGGAAAAGGTAGA------------------AAGAAAGGAAAAGGTAGAAAGAAAGGAAGAGGTAGAGAGAAAGGAAAACGTCAAAAGGTAGAGGCTGCAAAAGCTAAAAAAGAGGTTCCAGTTAAAGCAAAAATTCAGCCTGTTCAACAGAAGGCTGCACCAGGAAAAGGTAGAAAGAAAGGAAAAGGTAGAAAGAAAGGAAGAGGTAGAGAGAAAGGAAAACGTCAAAAGGTAGAGGCTGCAAAAGCTAAAAAAGAGGTTCCAGTTAAAGCAAAAATTCAGCCTGTTCAACAGAAGGCTGCACCAGCTAAAAAGGTGGTTGTTCCAGTTAAAGCAACAATTCAGCCTGTTCAACGGAAGGCTACACCAGGAAAAGGTAGAAAGAAAGGAAAACTTCAAGAGGTAGAGGCTGCAAAAGCTAAAAAAGAGGTTCCAGTTAAAGCAAAAATTCAGCCTGTTCAACAGAAGGCTGCACCAGGAAAAGGTAGAAAGAAAGGAAAAGGTAGAAAGAAAGGAAGAGGTAGAGAGAAAGGAAAACGTCAAAAGGTAGTGGCTGCAAAAGCTAAAAAAGAGGTTCCAGTTAAAGCAAAAATTCAGCCTGTTCAACAGAAGGCTGCACCAGGAAAAGGTAGAAAGAAAGGAAAAGGTAGAAAGAAAGGAAGAGGTAGAGAGAAAGGAAAACGTCAAAAGGTAGAGGCTGCAAAAGCTAAAAAAGAGGTTCCAGTTAAAGCAAAAATTCAGCCTGTTCAACAGAAGGCTGCACCAGGAAAAGGTAGAAAGAAAGGAAAAGGTAGAAAGAAAGGAAGAGGTAGAGAGAAAGGAAAACGTCAAAAGGTAGAGGCTGCAAAAGCTAAAAAAGAAGTTCCAGTTAAAGCAACAATTCAGCCTGTTCAACGGAAGGCTGCACCAGGAAAAGGTGGAAAGAAAGGAAGAGGTAGAGAGAAAGGAAAACTTCAAGAGGTAGAGGCTGCAAAAGCTAAAAAAGAGGTTTCAGTTAAAGCAAAAATTCAGCCTGTTCAACAGAAGGCTGCACCAGCTAAAAAGGTGGTTGTTCCAGTTAAAGCAAAAATTCAGCCAGATCAACAGAAGGCTGCACCAGGAAAAGGTAGAAAGAAAGGAAAACGTGGAAAGAAAGGAAGAGGTAGAGAGAAAGGAAAAGGTAGAAAGAAAGGAAGAGGTAGAGAGAAAGGAAAACTTCAAGAGGTAGAGGCTGCAAAAGCTCAAAAAGAGGTTCCAGTTAAAGCAAAAATTCAGCCTGTTCAACAGAAGGCTGCACCAGTTGAAGCAGTAAAAGAACCTGGTGAAACGGCTACCCTTAATACAGGATGTAAGAAATTTCAGTATAAATTTCAAAACAATTATCTAAATGAAAAAACAGTTGTGTATCAAATT
Cor06_b___ATCAATCTTTGTTTTGATAGTTGTGACTATTTTGCATCATTTACAGATTCTGATTCCTCAAAATCCAAATCAAGAAGTCTTAAAGAGATACTCCAGCTTAAGAACAAGAGCAATTTGAGAGATGCTGCTCATTCCAGGGTCCGACGTGCTCAAAAAAGAAGACCAAAAAAAAGAAGGGGAAAAAAGGGCAGAAAAGGTAAAAAGAAAGGAAAACTTCAAAAGGTAGAGGCTGAAAAAGCAAAAAAAGAGGTTCCAGTTAAAGCAAAAATTCAACCTGTTCAACAGAAGGCTGCACCAGCTAAAAAGGTGGTTGTTCCAGTTAAAGCAAAAATTCAGCCTGTTCAACGGAAGGCTGCACCAGGAAAAGGTAGAAAGAAAGGAAAACTTCAAGAGGTAGAGGCTGCAAAAGCGAAAAAAGAGGTTCCAGTTAAAGCAAAAATTCAACCTGTTCAACAGAAGGCTGCACCAGCTAAAAAGGTG---------------------------------------------------------------GTTGTTCCAGTTAAAGCAACAATTCAGCCTGTTCAACAGAAGGCTGCACCAGGAAAAGGTAGAAAGAAAGGAAAACTTCAAGAGGTAGAGGCTGCAAAAGCTAAAAAAGAGGTTCCAGTTAAAGCAAAAATTCAGCCTGTTCAACGGAAGGCTGCACCAGGAAAAGGTAGA------------------AAGAAAGGAAAAGGTAGAAAGAAAGGAAGAGGTAGAGAGAAAGGAAAACGTCAAAAGGTAGAGGCTGCAAAAGCTAAAAAAGAGGTTCCAGTTAAAGCAAAAATTCAGCCTGTTCAACAGAAGGCTGCACCAGGAAAAGGTAGAAAGAAAGGAAAAGGTAGAAAGAAAGGAAGAGGTAGAGAGAAAGGAAAACGTCAAAAGGTAGAGGCTGCAAAAGCTAAAAAAGAGGTTCCAGTTAAAGCAAAAATTCAGCCTGTTCAACAGAAGGCTGCACCAGCTAAAAAGGTGGTTGTTCCAGTTAAAGCAACAATTCAGCCTGTTCAACGGAAGGCTACACCAGGAAAAGGTAGAAAGAAAGGAAAACTTCAAGAGGTAGAGGCTGCAAAAGCTAAAAAAGAGGTTCCAGTTAAAGCAAAAATTCAGCCTGTTCAACAGAAGGCTGCACCAGGAAAAGGTAGAAAGAAAGGAAAAGGTAGAAAGAAAGGAAGAGGTAGAGAGAAAGGAAAACGTCAAAAGGTAGAGGCTGCAAAAGCTAAAAAAGAGGTTCCAGTTAAAGCAAAAATTCAGCCTGTTCAACAGAAGGCTGCACCAGGAAAAGGTAGAAAGAAAGGAAAAGGTAGAAAGAAAGGAAGAGGTAGAGAGAAAGGAAAACGTCAAAAGGTAGAGGCTGCAAAAGCTAAAAAAGAGGTTCCAGTTAAAGCAAAAATTCAGCCTGTTCAACAGAAGGCTGCACCAGGAAAAGGTAGAAAGAAAGGAAAAGGTAGAAAGAAAGGAAGAGGTAGAGAGAAAGGAAAACGTCAAAAGGTAGAGGCTGCAAAAGCTAAAAAAGAAGTTCCAGTTAAAGCAACAATTCAGCCTGTTCAACGGAAGGCTGCACCAGGAAAAGGTGGAAAGAAAGGAAGAGGTAGAGAGAAAGGAAAACTTCAAGAGGTAGAGGCTGCAAAAGCTAAAAAAGAGGTTTCAGTTAAAGCAAAAATTCAGCCTGTTCAACAGAAGGCTGCACCAGCTAAAAAGGTGGTTGTTCCAGTTAAAGCAAAAATTCAGCCAGATCAACAGAAGGCTGCACCAGGAAAAGGTAGAAAGAAAGGAAAGCGTGGAAAGAAAGGAAGAGGTAGAGAGAAAGGAAAAGGTAGAAAGAAAGGAAGAGGTAGAGAGAAAGGAAAACTTCAAGAGGTAGAGGCTGCAAAAGCTCAAAAAGAGGTTCCAGTTAAAGCAAAAATTCAGCCTGTTCAACAGAAGGCTGCACCAGTTGAAGCAGTAAAAGAACCTGGTGAAACGGCTACCCTTAATACAGGATGTAAGAAATTTCAGTATAAATTTCAAAACAATTATCTAAATGAAAAAACAGTTGTGTATCAAATT
Cor07_a___ATCAATCTTTGTTTTGATAGTTGTGACTATTTTGCATCATTTACAGATTCTGATTCCTCAAAATCCAAATCAAGAAGTCTTAAAGAGATACTCCAGCTTAAGAACAAGAGCAATTTGAGAGATGCTGCTCATTCCAGGGTCCGACGTGCTCAAAAAAGAAGACCAAAAAAAAGAAGGGGAAAAAAGGGCAGAAAAGGTAAAAAGAAAGGAAAACTTCAAAAGGTAGAGGCTGAAAAAGCAAAAAAAGAGGTTCCAGTTAAAGCAAAAATTCAACCTGTTCAACAGAAGGCTGCACCAGCTAAAAAGGTGGTTGTTCCAGTTAAAGCAAAAATTCAGCCTGTTCAACGGAAGGCTGCACCAGGAAAAGGTAGAAAGAAAGGAAAACTTCAAGAGGTAGAGGCTGCAAAAGCGAAAAAAGAGGTTCCAGTTAAAGCAAAAATTCAACCTGTTCAACAGAAGGCTGCACCAGCTAAAAAGGTG---------------------------------------------------------------GTTGTTCCAGTTAAAGCAACAATTCAGCCTGTTCAACAGAAGGCTGCACCAGGAAAAGGTAGAAAGAAAGGAAAACTTCAAGAGGTAGAGGCTGCAAAAGCTAAAAAAGAGGTTCCAGTTAAAGCAAAAATTCAGCCTGTTCAACGGAAGGCTGCACCAGGAAAAGGTAGA------------------AAGAAAGGAAAAGGTAGAAAGAAAGGAAGAGGTAGAGAGAAAGGAAAACGTCAAAAGGTAGAGGCTGCAAAAGCTAAAAAAGAGGTTCCAGTTAAAGCAAAAATTCAGCCTGTTCAACAGAAGGCTGCACCAGGAAAAGGTAGAAAGAAAGGAAAAGGTAGAAAGAAAGGAAGAGGTAGAGAGAAAGGAAAACGTCAAAAGGTAGAGGCTGCAAAAGCTAAAAAAGAGGTTCCAGTTAAAGCAAAAATTCAGCCTGTTCAACAGAAGGCTGCACCAGCTAAAAAGGTGGTTGTTCCAGTTAAAGCAACAATTCAGCCTGTTCAACGGAAGGCTACACCAGGAAAAGGTAGAAAGAAAGGAAAACTTCAAGAGGTAGAGGCTGCAAAAGCTAAAAAAGAGGTTCCAGTTAAAGCAAAAATTCAGCCTGTTCAACAGAAGGCTGCACCAGGAAAAGGTAGAAAGAAAGGAAAAGGTAGAAAGAAAGGAAGAGGTAGAGAGAAAGGAAAACGTCAAAAGGTAGAGGCTGCAAAAGCTAAAAAAGAGGTTCCAGTTAAAGCAAAAATTCAGCCTGTTCAACAGAAGGCTGCACCAGGAAAAGGTAGAAAGAAAGGAAAAGGTAGAAAGAAAGGAAGAGGTAGAGAGAAAGGAAAACGTCAAAAGGTAGAGGCTGCAAAAGCTAAAAAAGAGGTTCCAGTTAAAGCAAAAATTCAGCCTGTTCAACAGAAGGCTGCACCAGGAAAAGGTAGAAAGAAAGGAAAAGGTAGAAAGAAAGGAAGAGGTAGAGAGAAAGGAAAACGTCAAAAGGTAGAGGCTGCAAAAGCTAAAAAAGAAGTTCCAGTTAAAGCAACAATTCAGCCTGTTCAACGGAAGGCTGCACCAGGAAAAGGTGGAAAGAAAGGAAGAGGTAGAGAGAAAGGAAAACTTCAAGAGGTAGAGGCTGCAAAAGCTAAAAAAGAGGTTTCAGTTAAAGCAAAAATTCAGCCTGTTCAACAGAAGGCTGCACCAGCTAAAAAGGTGGTTGTTCCAGTTAAAGCAAAAATTCAGCCAGATCAACAGAAGGCTGCACCAGGAAAAGGTAGAAAGAAAGGAAAGCGTGGAAAGAAAGGAAGAGGTAGAGAGAAAGGAAAAGGTAGAAAGAAAGGAAGAGGTAGAGAGAAAGGAAAACTTCAAGAGGTAGAGGCTGCAAAAGCTCAAAAAGAGGTTCCAGTTAAAGCAAAAATTCAGCCTGTTCAACAGAAGGCTGCACCAGTTGAAGCAGTAAAAGAACCTGGTGAAACGGCTACCCTTAATACAGGATGTAAGAAATTTCAGTATAAATTTCAAAACAATTATCTAAATGAAAAAACAGTTGTGTATCAAATT
Cor07_b___ATCAATCTTTGTTTTGATAGTTGTGACTATTTTGCATCATTTACAGATTCTGATTCCTCAAAATCCAAATCAAGAAGTCTTAAAGAGATACTCCAGCTTAAGAACAAGAGCAATTTGAGAGATGCTGCTCATTCCAGGGTCCGACGTGCTCAAAAAAGAAGACCAAAAAAAAGAAGGGGAAAAAAGGGCAGAAAAGGTAAAAAGAAAGGAAAACTTCAAAAGGTAGAGGCTGAAAAAGCAAAAAAAGAGGTTCCAGTTAAAGCAAAAATTCAACCTGTTCAACAGAAGGCTGCACCAGCTAAAAAGGTGGTTGTTCCAGTTAAAGCAAAAATTCAGCCTGTTCAACGGAAGGCTGCACCAGGAAAAGGTAGAAAGAAAGGAAAACTTCAAGAGGTAGAGGCTGCAAAAGCGAAAAAAGAGGTTCCAGTTAAAGCAAAAATTCAACCTGTTCAACAGAAGGCTGCACCAGCTAAAAAGGTG---------------------------------------------------------------GTTGTTCCAGTTAAAGCAACAATTCAGCCTGTTCAACAGAAGGCTGCACCAGGAAAAGGTAGAAAGAAAGGAAAACTTCAAGAGGTAGAGGCTGCAAAAGCTAAAAAAGAGGTTCCAGTTAAAGCAAAAATTCAGCCTGTTCAACGGAAGGCTGCACCAGGAAAAGGTAGAAAGAAAGGAAAAGGTAGAAAGAAAGGAAAAGGTAGAAAGAAAGGAAGAGGTAGAGAGAAAGGAAAACGTCAAAAGGTAGAGGCTGCAAAAGCTAAAAAAGAGGTTCCAGTTAAAGCAAAAATTCAGCCTGTTCAACAGAAGGCTGCACCAGGAAAAGGTAGAAAGAAAGGAAAAGGTAGAAAGAAAGGAAGAGGTAGAGAGAAAGGAAAACGTCAAAAGGTAGAGGCTGCAAAAGCTAAAAAAGAGGTTCCAGTTAAAGCAAAAATTCAGCCTGTTCAACAGAAGGCTGCACCAGCTAAAAAGGTGGTTGTTCCAGTTAAAGCAACAATTCAGCCTGTTCAACGGAAGGCTACACCAGGAAAAGGTAGAAAGAAAGGAAAACTTCAAGAGGTAGAGGCTGCAAAAGCTAAAAAAGAGGTTCCAGTTAAAGCAAAAATTCAGCCTGTTCAACAGAAGGCTGCACCAGGAAAAGGTAGAAAGAAAGGAAAAGGTAGAAAGAAAGGAAGAGGTAGAGAGAAAGGAAAACGTCAAAAGGTAGAGGCTGCAAAAGCTAAAAAAGAGGTTCCAGTTAAAGCAAAAATTCAGCCTGTTCAACAGAAGGCTGCACCAGGAAAAGGTAGAAAGAAAGGAAAAGGTAGAAAGAAAGGAAGAGGTAGAGAGAAAGGAAAACGTCAAAAGGTAGAGGCTGCAAAAGCTAAAAAAGAGGTTCCAGTTAAAGCAAAAATTCAGCCTGTTCAACAGAAGGCTGCACCAGGAAAAGGTAGAAAGAAAGGAAAAGGTAGAAAGAAAGGAAGAGGTAGAGAGAAAGGAAAACGTCAAAAGGTAGAGGCTGCAAAAGCTAAAAAAGAAGTTCCAGTTAAAGCAACAATTCAGCCTGTTCAACGGAAGGCTGCACCAGGAAAAGGTGGAAAGAAAGGAAGAGGTAGAGAGAAAGGAAAACTTCAAGAGGTAGAGGCTGCAAAAGCTAAAAAAGAGGTTTCAGTTAAAGCAAAAATTCAGCCTGTTCAACAGAAGGCTGCACCAGCTAAAAAGGTGGTTGTTCCAGTTAAAGCAAAAATTCAGCCAGATCAACAGAAGGCTGCACCAGGAAAAGGTAGAAAGAAAGGAAAGCGTGGAAAGAAAGGAAGAGGTAGAGAGAAAGGAAAAGGTAGAAAGAAAGGAAGAGGTAGAGAGAAAGGAAAACTTCAAGAGGTAAAGGCTGCAAAAGCTCAAAAAGAGGTTCCAGTTAAAGCAAAAATTCAGCCTGTTCAACAGAAGGCTGCACCAGTTGAAGCAGTAAAAGAACCTGGTGAAACGGCTACCCTTAATACAGGATGTAAGAAATTTCAGTATAAATTTCAAAACAATTATCTAAATGAAAAAACAGTTGTGTATCAAATT
Poc01_a___ATCAATCTTTGTTTTGATAGTTGTGACTATTTTGCATCATTTACAGATTCTGATTCCTCAAAATCCAAATCAAGAAGTCTTAAAGAGATACTCCAGCTTAAGAACAAGAGCAGTTTGAGAGATGCTGCTCATTCCAGGGTCCGACGTGCTCAAAAAAGAAGACCAAAAAAAAGAAGGGGAAAAAAGGGCAGAAAAGGTAAAAAGAAAGGAAAACTTCAAAAGGTAGAGGCTGAAAAAGCAAAAAAAGAGGTTCCAGTTAAAGCAAAAATTCAACCTGTTCAACAGAAGGCTGCACCAGCTAAAAAGGTGGTTGTTCCAGTTAAAGCAAAAATTCAGCCTGTTCAACGGAAGGCTGCACCAGGAAAAGGTAGAAAGAAAGGAAAACTTCAAGAGGTAGAGGCTGCAAAAGCGAAAAAAGAGGTTCCAGTTAAAGCAAAAATTCAACCTGTTCAACAAAAGGCTGCACCAGCTAAAAAGGTG---------------------------------------------------------------GTTGTTCCAGTTAAAGCAACAATTCAGCCTGTTCAACAGAAGGCTGCACCAGGAAAAGGTAGAAAGAAAGGAAAACTTCAAGAGGTAGAGGCTGCAAAAGCTAAAAAAGAGGTTCCAGTTAAAGCAAAAATTCAGCCTGTTCAACGGAAGGCTGCACCAGGAAAAGGTAGA------------------AAGAAAGGAAAAGGTAGAAAGAAAGGAAGAGGTAGAGAGAAAGGAAAACGTCAAAAGGTAGAGGCTGCAAAAGCTAAAAAAGAGGTTCCAGTTAAAGCAAAAATTCAGCCTGTTCAACAGAAGGCTGCACCAGGAAAAGGTAGAAAGAAAGGAAAAGGTAGAAAGAAAGGAAGAGGTAGAGAGAAAGGAAAACGTCAAAAGGTAGAGGCTGCAAAAGCTAAAAAAGAGGTTCCAGTTAAAGCAAAAATTCAGCCTGTTCAACAGAAGGCTGCACCAGCTAAAAAGGTGGTTGTTCCAGTTAAAGCAACAATTCAGCCTGTTCAACGGAAGGCTACACCAGGAAAAGGTAGAAAGAAAGGAAAACTTCAAGAGGTAGAGGCTGCAAAAGCTAAAAAAGAGGTTCCAGTTAAAGCAAAAATTCAGCCTGTTCAACAGAAGGCTGCACCAGGAAAAGGTAGAAAGAAAGGAAAAGGTAGAAAGAAAGGAAGAGGTAGAGAGAAAGGAAAACGTCAAAAGGTAGAGGCTGCAAAAGCTAAAAAAGAGGTTCCAGTTAAAGCAAAAATTCAGCCTGTTCAACAGAAGGCTGCACCAGGAAAAGGTAGAAAGAAAGGAAAAGGTAGAAAGAAAGGAAGAGGTAGAGAGAAAGGAAAACGTCAAAAGGTAGAGGCTGCAAAAGCTAAAAAAGAGGTTCCAGTTAAAGCAAAAATTCAGCCTGTTCAACAGAAGGCTGCACCAGGAAAAGGTAGAAAGAAAGGAAAAGGTAGAAAGAAAGGAAGAGGTAGAGAGAAAGGAAAACGTCAAAAGGTAGAGGCTGCAAAAGCTAAAAAAGAAGTTCCAGTTAAAGCAACAATTCAGCCTGTTCAACGGAAGGCTGCACCAGGAAAAGGTGGAAAGAAAGGAAGAGGTAGAGAGAAAGGAAAACTTCAAGAGGTAGAGGCTGCAAAAGCTAAAAAAGAGGTTTCAGTTAAAGCAAAAGTTCAGCCTGTTCAACAGAAGGCTGCACCAGCTAAAAAGGTGGTTGTTCCAGTTAAAGCAAAAATTCAGCCAGATCAACAGAAGGCTGCACCAGGAAAAGGTAGAAAGAAAGGAAAACGTGGAAAGAAAGGAAGAGGTAGAGAGAAAGGAAAAGGTAGAAAGAAAGGAAGAGGTAGAGAGAAAGGAAAACTTCAAGAGGTAGAGGCTGCAAAAGCTCAAAAAGAGGTTCCAGTTAAAGCAAAAATTCAGCCTGTTCAACAGAAGGCTGCACCAGTTGAAGCAGTAAAAGAACCTGGTGAAACGGCTACCCTTAATACAGGATGTAAGAAATTTCAGTATAAATTTCAAAACAATTATCTAAATGAAAAAACAGTTGTGTATCAAATT
Poc01_b___ATCAATCTTTGTTTTGATAGTTGTGAGTATTTTGCATCATTTACAGATTCTGATTCCTCAAAATCCAAATCAAGAAGTCTTAAAGAGATACTCCAGCTTAAGAACAAGAGCAGTTTGAGAGATGCTGCTCATTCCAGGGTCCGACGTGCTCAAAAAAGAAGACCAAAAAAAAGAAGGGGAAAAAAGGGCAGAAAAGGTAAAAAGAAAGGAAAACTTCAAAAGGTAGAGGCTGAAAAAGCAAAAAAAGAGGTTCCAGTTAAAGCAAAAATTCAACCTGTTCAACAGAAGGCTGCACCAGCTAAAAAGGTGGTTGTTCCAGTTAAAGCAAAAATTCAGCCTGTTCAACGGAAGGCTGCACCAGGAAAAGGTAGAAAGAAAGGAAAACTTCAAGAGGTAGAGGCTGCAAAAGCGAAAAAAGAGGTTCCAGTTAAAGCAAAAATTCAACCTGTTCAACAGAAGGCTGCACCAGCTAAAAAGGTG---------------------------------------------------------------GTTGTTCCAGTTAAAGCAACAATTCAGCCTGTTCAACAGAAGGCTGCACCAGGAAAAGGTAGAAAGAAAGGAAAACTTCAAGAGGTAGAGGCTGCAAAAGCTAAAAAAGAGGTTCCAGTTAAAGCAAAAATTCAGCCTGTTCAACGGAAGGCTGCACCAGGAAAAGGTAGA------------------AAGAAAGGAAAAGGTAGAAAGAAAGGAAGAGGTAGAGAGAAAGGAAAACGTCAAAAGGTAGAGGCTGCAAAAGCTAAAAAAGAGGTTCCAGTTAAAGCAAAAATTCAGCCTGTTCAACAGAAGGCTGCACCAGGAAAAGGTAGAAAGAAAGGAAAAGGTAGAAAGAAAGGAAGAGGTAGAGAGAAAGGAAAACGTCAAAAGGTAGAGGCTGCAAAAGCTAAAAAAGAGGTTCCAGTTAAAGCAAAAATTCAGCCTGTTCAACAGAAGGCTGCACCAGCTAAAAAGGTGGTTGTTCCAGTTAAAGCAACAATTCAGCCTGTTCAACGGAAGGCTACACCAGGAAAAGGTAGAAAGAAAGGAAAACTTCAAGAGGTAGAGGCTGCAAAAGCTAAAAAAGAGGTTCCAGTTAAAGCAAAAATTCAGCCTGTTCAACAGAAGGCTGCACCAGGAAAAGGTAGAAAGAAAGGAAAAGGTAGAAAGAAAGGAAGAGGTAGAGAGAAAGGAAAACGTCAAAAGGTAGAGGCTGCAAAAGCTAAAAAAGAGGTTCCAGTTAAAGCAAAAATTCAGCCTGTTCAACAGAAGGCTGCACCAGGAAAAGGTAGAAAGAAAGGAAAAGGTAGAAAGAAAGGAAGAGGTAGAGAGAAAGGAAAACGTCAAAAGGTAGAGGCTGCAAAAGCTAAAAAAGAGGTTCCAGTTAAAGCAAAAATTCAGCCTGTTCAACAGAAGGCTGCACCAGGAAAAGGTAGAAAGAAAGGAAAAGGTAGAAAGAAAGGAAGAGGTAGAGAGAAAGGAAAACGTCAAAAGGTAGAGGCTGCAAAAGCTAAAAAAGAAGTTCCAGTTAAAGCAACAATTCAGCCTGTTCAACGGAAGGCTGCACCAGGAAAAGGTGGAAAGAAAGGAAGAGGTAGAGAGAAAGGAAAACTTCAAGAGGTAGAGGCTGCAAAAGCTAAAAAAGAGGTTTCAGTTAAAGCAAAAATTCAGCCTGTTCAACAGAAGGCTGCACCAGCTAAAAAGGTGGTTGTTCCAGTTAAAGCAAAAATTCAGCCAGATCAACAGAAGGCTGCACCAGGAAAAGGTAGAAAGAAAGGAAAGCGTGGAAAGAAAGGAAGAGGTAGAGAGAAAGGAAAAGGTAGAAAGAAAGGAAGAGGTAGAGAGAAAGGAAAACTTCAAGAGGTAGAGGCTGCAAAAGCTCAAAAAGAGGTTCCAGTTAAAGCAAAAATTCAGCCTGTTCAACAGAAGGCTGCACCAGTTGAAGCAGTAAAAGAACCTGGTGAAACGGCTACCCTTAATACAGGATGTAAGAAATTTCAGTATAAATTTCAAAACAATTATCTAAATGAAAAAACAGTTGTGTATCAAATT
Poc02_a___ATCAATCTTTGTTTTGATAGTTGTGACTATTTTGCATCATTTACAGATTCTGATTCCTCAAAATCCAAATCAAGAAGTCTTAAAGAGATACTCCAGCTTAAGAACAAGAGCAGTTTGAGAGATGCTGCTCATTCCAGGGTCCGACGTGCTCAAAAAAGAAGACCAAAAAAAAGAAGGGGAAAAAAGGGCAGAAAAGGTAAAAAGAAAGGAAAACTTCAAAAGGTAGAGGCTGAAAAAGCAAAAAAAGAGGTTCCAGTTAAAGCAAAAATTCAACCTGTTCAACAGAAGGCTGCACCAGCTAAAAAGGTGGTTGTTCCAGTTAAAGCAAAAATTCAGCCTGTTCAACGGAAGGCTGCACCAGGAAAAGGTAGAAAGAAAGGAAAACTTCAAGAGGTAGAGGCTGCAAAAGCGAAAAAAGAGGTTCCAGTTAAAGCAAAAATTCAACCTGTTCAACAAAAGGCTGCACCAGCTAAAAAGGTG---------------------------------------------------------------GTTGTTCCAGTTAAAGCAACAATTCAGCCTGTTCAACAGAAGGCTGCACCAGGAAAAGGTAGAAAGAAAGGAAAACTTCAAGAGGTAGAGGCTGCAAAAGCTAAAAAAGAGGTTCCAGTTAAAGCAAAAATTCAGCCTGTTCAACGGAAGGCTGCACCAGGAAAAGGTAGA------------------AAGAAAGGAAAAGGTAGAAAGAAAGGAAGAGGTAGAGAGAAAGGAAAACGTCAAAAGGTAGAGGCTGCAAAAGCTAAAAAAGAGGTTCCAGTTAAAGCAAAAATTCAGCCTGTTCAACAGAAGGCTGCACCAGGAAAAGGTAGAAAGAAAGGAAAAGGTAGAAAGAAAGGAAGAGGTAGAGAGAAAGGAAAACGTCAAAAGTTAGAGGCTGCAAAAGCTAAAAAAGAGGTTCCAGTTAAAGCAAAAATTCAGCCTGTTCAACAGAAGGCTGCACCAGCTAAAAAGGTGGTTGTTCCAGTTAAAGCAACAATTCAGCCTGTTCAACGGAAGGCTACACCAGGAAAAGGTAGAAAGAAAGGAAAACTTCAAGAGGTAGAGGCTGCAAAAGCTAAAAAAGAGGTTCCAGTTAAAGCAAAAATTCAGCCTGTTCAACAGAAGGCTGCACCAGGAAAAGGTAGAAAGAAAGGAAAAGGTAGAAAGAAAGGAAGAGGTAGAGAGAAAGGAAAACGTCAAAAGGTAGAGGCTGCAAAAGCTAAAAAAGAGGTTCCAGTTAAAGCAAAAATTCAGCCTGTTCAACAGAAGGCTGCACCAGGAAAAGGTAGAAAGAAAGGAAAAGGTAGAAAGAAAGGAAGAGGTAGAGAGAAAGGAAAACGTCAAAAGGTAGAGGCTGCAAAAGCTAAAAAAGAGGTTCCAGTTAAAGCAAAAATTCAGCCTGTTCAACAGAAGGCTGCACCAGGAAAAGGTAGAAAGAAAGGAAAAGGTAGAAAGAAAGGAAGAGGTAGAGAGAAAGGAAAACGTCAAAAGGTAGAGGCTGCAAAAGCTAAAAAAGAAGTTCCAGTTAAAGCAACAATTCAGCCTGTTCAACGGAAGGCTGCACCAGGAAAAGGTGGAAAGAAAGGAAGAGGTAGAGAGAAAGGAAAACTTCAAGAGGTAGAGGCTGCAAAAGCTAAAAAAGAGGTTTCAGTTAAAGCAAAAATTCAGCCTGTTCAACAGAAGGCTGCACCAGCTAAAAAGGTGGTTGTTCCAGTTAAAGCAAAAATTCAGCCAGATCAACAGAAGGCTGCACCAGGAAAAGGTAGAAAGAAAGGAAAACGTGGAAAGAAAGGAAGAGGTAGAGAGAAAGGAAAAGGTAGAAAGAAAGGAAGAGGTAGAGAGAAAGGAAAACTTCAAGAGGTAGAGGCTGCAAAAGCTCAAAAAGAGGTTCCAGTTAAAGCAAAAATTCAGCCTGTTCAACAGAAGGCTGCACCAGTTGAAGCAGTAAAAGAACCTGGTGAAACGGCTACCCTTAATACAGGATGTAAGAAATTTCAGTATAAATTTCAAAACAATTATCTAAATGAAAAAACAGTTGTGTATCAAATT
Poc02_b___ATCAATCTTTGTTTTGATAGTTGTGAGTATTTTGCATCATTTACAGATTCTGATTCCTCAAAATCCAAATCAAGAAGTCTTAAAGAGATACTCCAGCTTAAGAACAAGAGCAGTTTGAGAGATGCTGCTCATTCCAGGGTCCGACGTGCTCAAAAAAGAAGACCAAAAAAAAGAAGGGGAAAAAAGGGCAGAAAAGGTAAAAAGAAAGGAAAACTTCAAAAGGTAGAGGCTGAAAAAGCAAAAAAAGAGGTTCCAGTTAAAGCAAAAATTCAACCTGTTCAACAGAAGGCTGCACCAGCTAAAAAGGTGGTTGTTCCAGTTAAAGCAAAAATTCAGCCTGTTCAACGGAAGGCTGCACCAGGAAAAGGTAGAAAGAAAGGAAAACTTCAAGAGGTAGAGGCTGCAAAAGCGAAAAAAGAGGTTCCAGTTAAAGCAAAAATTCAACCTGTTCAACAGAAGGCTGCACCAGCTAAAAAGGTG---------------------------------------------------------------GTTGTTCCAGTTAAAGCAACAATTCAGCCTGTTCAACAGAAGGCTGCACCAGGAAAAGGTAGAAAGAAAGGAAAACTTCAAGAGGTAGAGGCTGCAAAAGCTAAAAAAGAGGTTCCAGTTAAAGCAAAAATTCAGCCTGTTCAACGGAAGGCTGCACCAGGAAAAGGTAGA------------------AAGAAAGGAAAAGGTAGAAAGAAAGGAAGAGGTAGAGAGAAAGGAAAACGTCAAAAGGTAGAGGCTGCAAAAGCTAAAAAAGAGGTTCCAGTTAAAGCAAAAATTCAGCCTGTTCAACAGAAGGCTGCACCAGGAAAAGGTAGAAAGAAAGGAAAAGGTAGAAAGAAAGGAAGAGGTAGAGAGAAAGGAAAACGTCAAAAGGTAGAGGCTGCAAAAGCTAAAAAAGAGGTTCCAGTTAAAGCAAAAATTCAGCCTGTTCAACAGAAGGCTGCACCAGCTAAAAAGGTGGTTGTTCCAGTTAAAGCAACAATTCAGCCTGTTCAACGGAAGGCTACACCAGGAAAAGGTAGAAAGAAAGGAAAACTTCAAGAGGTAGAGGCTGCAAAAGCTAAAAAAGAGGTTCCAGTTAAAGCAAAAATTCAGCCTGTTCAACAGAAGGCTGCACCAGGAAAAGGTAGAAAGAAAGGAAAAGGTAGAAAGAAAGGAAGAGGTAGAGAGAAAGGAAAACGTCAAAAGGTAGAGGCTGCAAAAGCTAAAAAAGAGGTTCCAGTTAAAGCAAAAATTCAGCCTGTTCAACAGAAGGCTGCACCAGGAAAAGGTAGAAAGAAAGGAAAAGGTAGAAAGAAAGGAAGAGGTAGAGAGAAAGGAAAACGTCAAAAGGTAGAGGCTGCAAAAGCTAAAAAAGAGGTTCCAGTTAAAGCAAAAATTCAGCCTGTTCAACAGAAGGCTGCACCAGGAAAAGGTAGAAAGAAAGGAAAAGGTAGAAAGAAAGGAAGAGGTAGAGAGAAAGGAAAACGTCAAAAGGTAGAGGCTGCAAAAGCTAAAAAAGAAGTTCCAGTTAAAGCAACAATTCAGCCTGTTCAACGGAAGGCTGCACCAGGAAAAGGTGGAAAGAAAGGAAGAGGTAGAGAGAAAGGAAAACTTCAAGAGGTAGAGGCTGCAAAAGCTAAAAAAGAGGTTTCAGTTAAAGCAAAAATTCAGCCTGTTCAACAGAAGGCTGCACCAGCTAAAAAGGTGGTTGTTCCAGTTAAAGCAAAAATTCAGCCAGATCAACAGAAGGCTGCACCAGGAAAAGGTAGAAAGAAAGGAAAGCGTGGAAAGAAAGGAAGAGGTAGAGAGAAAGGAAAAGGTAGAAAGAAAGGAAGAGGTAGAGAGAAAGGAAAACTTCAAGAGGTAGAGGCTGCAAAAGCTCAAAAAGAGGTTCCAGTTAAAGCAAAAATTCAGCCTGTTCAACAGAAGGCTGCACCAGTTGAAGCAGTAAAAGAACCTGGTGAAACGGCTACCCTTAATACAGGATGTAAGAAATTTCAGTATAAATTTCAAAACAATTATCTAAATGAAAAAACAGTTGTGTATCAAATT
Poc03_a___ATCAATCTTTGTTTTGATAGTTGTGACTATTTTGCATCATTTACAGATTCTGATTCCTCAAAATCCAAATCAAGAAGTCTTAAAGAGATACTCCAGCTTAAGAACAAGAGCAATTTGAGAGATGCTGCTCATTCCAGGGTCCGACGTGCTCAAAAAAGAAGACCAAAAAAAAGAAGGGGAAAAAAGGGCAGAAAAGGTAAAAAGAAAGGAAAACTTCAAAAGGTAGAGGCTGAAAAAGCAAAAAAAGAGGTTCCAGTTAAAGCAAAAATTCAACCTGTTCAACAGAAGGCTGCACCAGCTAAAAAGGTGGTTGTTCCAGTTAAAGCAAAAATTCAGCCTGTTCAACGGAAGGCTGCACCAGGAAAAGGTAGAAAGAAAGGAAAACTTCAAGAGGTAGAGGCTGCAAAAGCGAAAAAAGAGGTTCCAGTTAAAGCAAAAATTCAACCTGTTCAACAGAAGGCTGCACCAGCTAAAAAGGTG---------------------------------------------------------------GTTGTTCCAGTTAAAGCAACAATTCAGCCTGTTCAACAGAAGGCTGCACCAGGAAAAGGTAGAAAGAAAGGAAAACTTCAAGAGGTAGAGGCTGCAAAAGCTAAAAAAGAGGTTCCAGTTAAAGCAAAAATTCAGCCTGTTCAACGGAAGGCTGCACCAGGAAAAGGTAGA------------------AAGAAAGGAAAAGGTAGAAAGAAAGGAAGAGGTAGAGAGAAAGGAAAACGTCAAAAGGTAGAGGCTGCAAAAGCTAAAAAAGAGGTTCCAGTTAAAGCAAAAATTCAGCCTGTTCAACAGAAGGCTGCACCAGGAAAAGGTAGAAAGAAAGGAAAAGGTAGAAAGAAAGGAAGAGGTAGAGAGAAAGGAAAACGTCAAAAGGTAGAGGCTGCAAAAGCTAAAAAAGAGGTTCCAGTTAAAGCAAAAATTCAGCCTGTTCAACAGAAGGCTGCACCAGCTAAAAAGGTGGTTGTTCCAGTTAAAGCAACAATTCAGCCTGTTCAACGGAAGGCTACACCAGGAAAAGGTAGAAAGAAAGGAAAACTTCAAGAGGTAGAGGCTGCAAAAGCTAAAAAAGAGGTTCCAGTTAAAGCAAAAATTCAGCCTGTTCAACAGAAGGCTGCACCAGGAAAAGGTAGAAAGAAAGGAAAAGGTAGAAAGAAAGGAAGAGGTAGAGAGAAAGGAAAACGTCAAAAGGTAGAGGCTGCAAAAGCTAAAAAAGAGGTTCCAGTTAAAGCAAAAATTCAGCCTGTTCAACAGAAGGCTGCACCAGGAAAAGGTAGAAAGAAAGGAAAAGGTAGAAAGAAAGGAAGAGGTAGAGAGAAAGGAAAACGTCAAAAGGTAGAGGCTGCAAAAGCTAAAAAAGAGGTTCCAGTTAAAGCAAAAATTCAGCCTGTTCAACAGAAGGCTGCACCAGGAAAAGGTAGAAAGAAAGGAAAAGGTAGAAAGAAAGGAAGAGGTAGAGAGAAAGGAAAACGTCAAAAGGTAGAGGCTGCAAAAGCTAAAAAAGAAGTTCCAGTTAAAGCAACAATTCAGCCTGTTCAACGGAAGGCTGCACCAGGAAAAGGTGGAAAGAAAGGAAGAGGTAGAGAGAAAGGAAAACTTCAAGAGGTAGAGGCTGCAAAAGCTAAAAAAGAGGTTTCAGTTAAAGCAAAAATTCAGCCTGTTCAACAGAAGGCTGCACCAGCTAAAAAGGTGGTTGTTCCAGTTAAAGCAAAAATTCAGCCAGATCAACAGAAGGCTGCACCAGGAAAAGGTAGAAAGAAAGGAAAGCGTGGAAAGAAAGGAAGAGGTAGAGAGAAAGGAAAAGGTAGAAAGAAAGGAAGAGGTAGAGAGAAAGGAAAACTTCAAGAGGTAGAGGCTGCAAAAGCTCAAAAAGAGGTTCCAGTTAAAGCAAAAATTCAGCCTGTTCAACAGAAGGCTGCACCAGTTGAAGCAGTAAAAGAACCTGGTGAAACGGCTACCCTTAATACAGGATGTAAGAAATTTCAGTATAAATTTCAAAACAATTATCTAAATGAAAAAACAGTTGTGTATCAAATT
Poc03_b___ATCAATCTTTGTTTTGATAGTTGTGAGTATTTTGCATCATTTACAGATTCTGATTCCTCAAAATCCAAATCAAGAAGTCTTAAAGAGATACTCCAGCTTAAGAACAAGAGCAGTTTGAGAGATGCTGCTCATTCCAGGGTCCGACGTGCTCAAAAAAGAAGACCAAAAAAAAGAAGGGGAAAAAAGGGCAGAAAAGGTAAAAAGAAAGGAAAACTTCAAAAGGTAGAGGCTGAAAAAGCAAAAAAAGAGGTTCCAGTTAAAGCAAAAATTCAACCTGTTCAACAGAAGGCTGCACCAGCTAAAAAGGTGGTTGTTCCAGTTAAAGCAAAAATTCAGCCTGTTCAACGGAAGGCTGCACCAGGAAAAGGTAGAAAGAAAGGAAAACTTCAAGAGGTAGAGGCTGCAAAAGCGAAAAAAGAGGTTCCAGTTAAAGCAAAAATTCAACCTGTTCAACAGAAGGCTGCACCAGCTAAAAAGGTG---------------------------------------------------------------GTTGTTCCAGTTAAAGCAACAATTCAGCCTGTTCAACAGAAGGCTGCACCAGGAAAAGGTAGAAAGAAAGGAAAACTTCAAGAGGTAGAGGCTGCAAAAGCTAAAAAAGAGGTTCCAGTTAAAGCAAAAATTCAGCCTGTTCAACGGAAGGCTGCACCAGGAAAAGGTAGA------------------AAGAAAGGAAAAGGTAGAAAGAAAGGAAGAGGTAGAGAGAAAGGAAAACGTCAAAAGGTAGAGGCTGCAAAAGCTAAAAAAGAGGTTCCAGTTAAAGCAAAAATTCAGCCTGTTCAACAGAAGGCTGCACCAGGAAAAGGTAGAAAGAAAGGAAAAGGTAGAAAGAAAGGAAGAGGTAGAGAGAAAGGAAAACGTCAAAAGGTAGAGGCTGCAAAAGCTAAAAAAGAGGTTCCAGTTAAAGCAAAAATTCAGCCTGTTCAACAGAAGGCTGCACCAGCTAAAAAGGTGGTTGTTCCAGTTAAAGCAACAATTCAGCCTGTTCAACGGAAGGCTACACCAGGAAAAGGTAGAAAGAAAGGAAAACTTCAAGAGGTAGAGGCTGCAAAAGCTAAAAAAGAGGTTCCAGTTAAAGCAAAAATTCAGCCTGTTCAACAGAAGGCTGCACCAGGAAAAGGTAGAAAGAAAGGAAAAGGTAGAAAGAAAGGAAGAGGTAGAGAGAAAGGAAAACGTCAAAAGGTAGAGGCTGCAAAAGCTAAAAAAGAGGTTCCAGTTAAAGCAAAAATTCAGCCTGTTCAACAGAAGGCTGCACCAGGAAAAGGTAGAAAGAAAGGAAAAGGTAGAAAGAAAGGAAGAGGTAGAGAGAAAGGAAAACGTCAAAAGGTAGAGGCTGCAAAAGCTAAAAAAGAGGTTCCAGTTAAAGCAAAAATTCAGCCTGTTCAACAGAAGGCTGCACCAGGAAAAGGTAGAAAGAAAGGAAAAGGTAGAAAGAAAGGAAGAGGTAGAGAGAAAGGAAAACGTCAAAAGGTAGAGGCTGCAAAAGCTAAAAAAGAAGTTCCAGTTAAAGCAACAATTCAGCCTGTTCAACGGAAGGCTGCACCAGGAAAAGGTGGAAAGAAAGGAAGAGGTAGAGAGAAAGGAAAACTTCAAGAGGTAGAGGCTGCAAAAGCTAAAAAAGAGGTTTCAGTTAAAGCAAAAATTCAGCCTGTTCAACAGAAGGCTGCACCAGCTAAAAAGGTGGTTGTTCCAGTTAAAGCAAAAATTCAGCCAGATCAACAGAAGGCTGCACCAGGAAAAGGTAGAAAGAAAGGAAAGCGTGGAAAGAAAGGAAGAGGTAGAGAGAAAGGAAAAGGTAGAAAGAAAGGAAGAGGTAGAGAGAAAGGAAAACTTCAAGAGGTAGAGGCTGCAAAAGCTCAAAAAGAGGTTCCAGTTAAAGCAAAAATTCAGCCTGTTCAACAGAAGGCTGCACCAGTTGAAGCAGTAAAAGAACCTGGTGAAACGGCTACCCTTAATACAGGATGTAAGAAATTTCAGTATAAATTTCAAAACAATTATCTAAATGAAAAAACAGTTGTGTATCAAATT
Poc04_a___ATCAATCTTTGTTTTGATAGTTGTGACTATTTTGCATCATTTACAGATTCTGATTCCTCAAAATCCAAATCAAGAAGTCTTAAAGAGATACTCCAGCTTAAGAACAAGAGCAGTTTGAGAGATGCTGCTCATTCCAGGGTCCGACGTGCTCAAAAAAGAAGACCAAAAAAAAGAAGGGGAAAAAAGGGCAGAAAAGGTAAAAAGAAAGGAAAACTTCAAAAGGTAGAGGCTGAAAAAGCAAAAAAAGAGGTTCCAGTTAAAGCAAAAATTCAACCTGTTCAACAGAAGGCTGCACCAGCTAAAAAGGTGGTTGTTCCAGTTAAAGCAAAAATTCAGCCTGTTCAACGGAAGGCTGCACCAGGAAAAGGTAGAAAGAAAGGAAAACTTCAAGAGGTAGAGGCTGCAAAAGCGAAAAAAGAGGTTCCAGTTAAAGCAAAAATTCAACCTGTTCAACAAAAGGCTGCACCAGCTAAAAAGGTG---------------------------------------------------------------GTTGTTCCAGTTAAAGCAACAATTCAGCCTGTTCAACAGAAGGCTGCACCAGGAAAAGGTAGAAAGAAAGGAAAAATTCAAGAGGTAGAGGCTGCAAAAGCTAAAAAAGAGGTTCCAGTTAAAGCAAAAATTCAGCCTGTTCAACGGAAGGCTGCACCAGGAAAAGGTAGA------------------AAGAAAGGAAAAGGTAGAAAGAAAGGAAGAGGTAGAGAGAAAGGAAAACGTCAAAAGGTAGAGGCTGCAAAAGCTAAAAAAGAGGTTCCAGTTAAAGCAAAAATTCAGCCTGTTCAACAGAAGGCTGCACCAGGAAAAGGTAGAAAGAAAGGAAAAGGTAGAAAGAAAGGAAGAGGTAGAGAGAAAGGAAAACGTCAAAAGGTAGAGGCTGCAAAAGCTAAAAAAGAGGTTCCAGTTAAAGCAAAAATTCAGCCTGTTCAACAGAAGGCTGCACCAGCTAAAAAGGTGGTTGTTCCAGTTAAAGCAACAATTCAGCCTGTTCAACGGAAGGCTACACCAGGAAAAGGTAGAAAGAAAGGAAAACTTCAAGAGGTAGAGGCTGCAAAAGCTAAAAAAGAGGTTCCAGTTAAAGCAAAAATTCAGCCTGTTCAACAGAAGGCTGCACCAGGAAAAGGTAGAAAGAAAGGAAAAGGTAGAAAGAAAGGAAGAGGTAGAGAGAAAGGAAAACGTCAAAAGGTAGAGGCTGCAAAAGCTAAAAAAGAGGTTCCAGTTAAAGCAAAAATTCAGCCTGTTCAACAGAAGGCTGCACCAGGAAAAGGTAGAAAGAAAGGAAAAGGTAGAAAGAAAGGAAGAGGTAGAGAGAAAGGAAAACGTCAAAAGGTAGAGGCTGCAAAAGCTAAAAAAGAGGTTCCAGTTAAAGCAAAAATTCAGCCTGTTCAACAGAAGGCTGCACCAGGAAAAGGTAGAAAGAAAGGAAAAGGTAGAAAGAAAGGAAGAGGTAGAGAGAAAGGAAAACGTCAAAAGGTAGAGGCTGCAAAAGCTAAAAAAGAAGTTCCAGTTAAAGCAACAATTCAGCCTGTTCAACGGAAGGCTGCACCAGGAAAAGGTGGAAAGAAAGGAAGAGGTAGAGAGAAAGGAAAACTTCAAGAGGTAGAGGCTGCAAAAGCTAAAAAAGAGGTTTCAGTTAAAGCAAAAATTCAGCCTGTTCAACAGAAGGCTGCACCAGCTAAAAAGGTGGTTGTTCCAGTTAAAGCAAAAATTCAGCCAGATCAACAGAAGGCTGCACCAGGAAAAGGTAGAAAGAAAGGAAAACGTGGAAAGAAAGGAAGAGGTAGAGAGAAAGGAAAAGGTAGAAAGAAAGGAAGAGGTAGAGAGAAAGGAAAACTTCAAGAGGTAGAGGCTGCAAAAGCTCAAAAAGAGGTTCCAGTTAAAGCAAAAATTCAGCCTGTTCAACAGAAGGCTGCACCAGTTGAAGCAGTAAAAGAACCTGGTGAAACGGCTACCCTTAATACAGGATGTAAGAAATTTCAGTATAAATTTCAAAACAATTATCTAAATGAAAAAACAGTTGTGTATCAAATT
Poc04_b___ATCAATCTTTGTTTTGATAGTTGTGACTATTTTGCATCATTTACAGATTCTGATTCCTCAAAATCCAAATCAAGAGGTCTTAAAGAGATACTCCAGCTTAAGAACAAGAGCAATTTGAGAGATGCTGCTCATTCCAGGGTCCGACGTGCTCAAAAAAGAAGACCAAAAAAAAGAAGGGGAAAAAAGGGCAGAAAAGGTAAAAAGAAAGGAAAACTTCAAAAGGTAGAGGCTGAAAAAGCAAAAAAAGAGGTTCCAGTTAAAGCAAAAATTCAACCTGTTCAACAGAAGGCTGCACCAGCTAAAAAGGTGGTTGTTCCAGTTAAAGCAAAAATTCAGCCTGTTCAACGGAAGGCTGCACCAGGAAAAGGTAGAAAGAAAGGAAAACTTCAAGAGGTAGAGGCTGCAAAAGCGAAAAAAGAGGTTCCAGTTAAAGCAAAAATTCAACCTGTTCAACAGAAGGCTGCACCAGCTAAAAAGGTG---------------------------------------------------------------GTTGTTCCAGTTAAAGCAACAATTCAGCCTGTTCAACAGAAGGCTGCACCAGGAAAAGGTAGAAAGAAAGGAAAACTTCAAGAGGTAGAGGCTGCAAAAGCTAAAAAAGAGGTTCCAGTTAAAGCAAAAATTCAGCCTGTTCAACGGAAGGCTGCACCAGGAAAAGGTAGA------------------AAGAAAGGAAAAGGTAGAAAGAAAGGAAGAGGTAGAGAGAAAGGAAAACGTCAAAAGGTAGAGGCTGCAAAAGCTAAAAAAGAGGTTCCAGTTAAAGCAAAAATTCAGCCTGTTCAACAGAAGGCTGCACCAGGAAAAGGTAGAAAGAAAGGAAAAGGTAGAAAGAAAGGAAGAGGTAGAGAGAAAGGAAAACGTCAAAAGGTAGAGGCTGCAAAAGCTAAAAAAGAGGTTCCAGTTAAAGCAAAAATTCAGCCTGTTCAACAGAAGGCTGCACCAGCTAAAAAGGTGGTTGTTCCAGTTAAAGCAACATTTCAGCCTGTTCAACAGAAGGCTGCACCAGGAAAAGGTAGAAAGAAAGGAAAACTTCAAGAGGTAGAGGCTGCAAAAGCTAAAAAAGAGGTTCCAGTTAAAGCAAAAATTCAGCCTGTTCAACAGAAGGCTGCACCAGGAAAAGGTAGAAAGAAAGGAAAAGGTAGAAAGAAAGGAAGAGGTAGAGAGAAAGGAAAACGTCAAAAGGTAGGGGCTGCAAAAGCTAAAAAAGAGGTTCCAGTTAAAGCAAAAATTCAGCCTGTTCAACAGAAGGCTGCACCAGGAAAAGGTAGAAAGAAAGGAAAAGGTAGAAAGAAAGGAAGAGGTAGAGAGAAAGGAAAACGTCAAAAGGTAGAGGCTGCAAAAGCTAAAAAAGAGGTTCCAGTTAAAGCAAAAATTCAGCCTGTTCAACAGAAGGCTGCACCAGGAAAAGGTAGAAAGAAAGGAAAAGGTAGAAAGAAAGGAAGAGGTAGAGAGAAAGGAAAACGTCAAAAGGTAGAGGCTGCAAAAGCTAAAAAAGAAGTTCCAGTTAAAGCAACAATTCAGCCTGTTCAACGGAAGGCTGCACCAGGAAAAGGTGGAAAGAAAGGAAGAGGTAGAGAGAAAGGAAAACTTCAAGAGGTAGAGGCTGCAAAAGCTAAAAAAGAGGTTTCAGTTAAAGCAAAAATTCAGCCTGTTCAACAGAAGGCTGCACCAGCTAAAAAGGTGGTTGTTCCAGTTAAAGCAAAAATTCAGCCAGATCAACAGAAGGCTGCACCAGGAAAAGGTAGAAAGAAAGGAAAGCGTGGAAAGAAAGGAAGAGGTAGAGAGAAAGGAAAAGGTAGAAAGAAAGGAAGAGGTAGAGAGAAAGGAAAACTTCAAGAGGTAGAGGCTGCAAAAGCTCAAAAAGAGGTTCCAGTTAAAGCAAAAATTCAGCCTGTTCAACAGAAGGCTGCACCAGTTGAAGCAGTAAAAGAACCTGGTGAAACGGCTACCCTTAATACAGGATGTAAGAAATTTCAGTATAAATTTCAAAACAATTATCTAAATGAAAAAACAGTTGTGTATCAAATT
Poc05_a___ATCAATCTTTGTTTTGATAGTTGTGACTATTTTGCATCATTTACAGATTCTGATTCCTCAAAATCCAAATCAAGAAGTCTTAAAGAGATACTCCAGCTTAAGAACAAGAGCAGTTTGAGAGATGCTGCTCATTCCAGGGTCCGACGTGCTCAAAAAAGAAGACCAAAAAAAAGAAGGGGAAAAAAGGGCAGAAAAGGTAAAAAGAAAGGAAAACTTCAAAAGGTAGAGGCTGAAAAAGCAAAAAAAGAGGTTCCAGTTAAAGCAAAAATTCAACCTGTTCAACAGAAGGCTGCACCAGCTAAAAAGGTGGTTGTTCCAGTTAAAGCAAAAATTCAGCCTGTTCAACGGAAGGCTGCACCAGGAAAAGGTAGAAAGAAAGGAAAACTTCAAGAGGTAGAGGCTGCAAAAGCGAAAAAAGAGGTTCCAGTTAAAGCAAAAATTCAACCTGTTCAACAAAAGGCTGCACCAGCTAAAAAGGTG---------------------------------------------------------------GTTGTTCCAGTTAAAGCAACAATTCAGCCTGTTCAACAGAAGGCTGCACCAGGAAAAGGTAGAAAGAAAGGAAAACTTCAAGAGGTAGAGGCTGCAAAAGCTAAAAAAGAGGTTCCAGTTAAAGCAAAAATTCAGCCTGTTCAACGGAAGGCTGCACCAGGAAAAGGTAGA------------------AAGAAAGGAAAAGGTAGAAAGAAAGGAAGAGGTAGAGAGAAAGGAAAACGTCAAAAGGTAGAGGCTGCAAAAGCTAAAAAAGAGGTTCCAGTTAAAGCAAAAATTCAGCCTGTTCAACAGAAGGCTGCACCAGGAAAAGGTAGAAAGAAAGGAAAAGGTAGAAAGAAAGGAAGAGGTAGAGAGAAAGGAAAACGTCAAAAGGTAGAGGCTGCAAAAGCTAAAAAAGAGGTTCCAGTTAAAGCAAAAATTCAGCCTGTTCAACAGAAGGCTGCACCAGCTAAAAAGGTGGTTGTTCCAGTTAAAGCAACAATTCAGCCTGTTCAACGGAAGGCTACACCAGGAAAAGGTAGAAAGAAAGGAAAACTTCAAGAGGTAGAGGCTGCAAAAGCTAAAAAAGAGGTTCCAGTTAAAGCAAAAATTCAGCCTGTTCAACAGAAGGCTGCACCAGGAAAAGGTAGAAAGAAAGGAAAAGGTAGAAAGAAAGGAAGAGGTAGAGAGAAAGGAAAACGTCAAAAGGTAGAGGCTGCAAAAGCTAAAAAAGAGGTTCCAGTTAAAGCAAAAATTCAGCCTGTTCAACAGAAGGCTGCACCAGGAAAAGGTAGAAAGAAAGGAAAAGGTAGAAAGAAAGGAAGAGGTAGAGAGAAAGGAAAACGTCAAAAGGTAGAGGCTGCAAAAGCTAAAAAAGAGGTTCCAGTTAAAGCAAAAATTCAGCCTGTTCAACAGAAGGCTGCACCAGGAAAAGGTAGAAAGAAAGGAAAAGGTAGAAAGAAAGGAAGAGGTAGAGAGAAAGGAAAACGTCAAAAGGTAGAGGCTGCAAAAGCTAAAAAAGAAGTTCCAGTTAAAGCAACAATTCAGCCTGTTCAACGGAAGGCTGCACCAGGAAAAGGTGGAAAGAAAGGAAGAGGTAGAGAGAAAGGAAAACTTCAAGAGGTAGAGGCTGCAAAAGCTAAAAAAGAGGTTTCAGTTAAAGCAAAAGTTCAGCCTGTTCAACAGAAGGCTGCACCAGCTAAAAAGGTGGTTGTTCCAGTTAAAGCAAAAATTCAGCCAGATCAACAGAAGGCTGCACCAGGAAAAGGTAGAAAGAAAGGAAAACGTGGAAAGAAAGGAAGAGGTAGAGAGAAAGGAAAAGGTAGAAAGAAAGGAAGAGGTAGAGAGAAAGGAAAACTTCAAGAGGTAGAGGCTGCAAAAGCTCAAAAAGAGGTTCCAGTTAAAGCAAAAATTCAGCCTGTTCAACAGAAGGCTGCACCAGTTGAAGCAGTAAAAGAACCTGGTGAAACGGCTACCCTTAATACAGGATGTAAGAAATTTCAGTATAAATTTCAAAACAATTATCTAAATGAAAAAACAGTTGTGTATCAAATT
Poc05_b___ATCAATCTTTGTTTTGATAGTTGTGACTATTTTGCATCATTTACAGATTCTGATTCCTCAAAATCCAAATCAAGAAGTCTTAAAGAGATACTCCAGCTTAAGAACAAGAGCAATTTGAGAGATGCTGCTCATTCCAGGGTCCGACGTGCTCAAAAAAGAAGACCAAAAAAAAGAAGGGGAAAAAAGGGCAGAAAAGGTAAAAAGAAAGGAAAACTTCAAAAGGTAGAGGCTGAAAAAGCAAAAAAAGAGGTTCCAGTTAAAGCAAAAATTCAACCTGTTCAACAGAAGGCTGCACCAGCTAAAAAGGTGGTTGTTCCAGTTAAAGCAAAAATTCAGCCTGTTCAACGGAAGGCTGCACCAGGAAAAGGTAGAAAGAAAGGAAAACTTCAAGAGGTAGAGGCTGCAAAAGCGAAAAAAGAGGTTCCAGTTAAAGCAAAAATTCAACCTGTTCAACAGAAGGCTGCACCAGCTAAAAAGGTG---------------------------------------------------------------GTTGTTCCAGTTAAAGCAACAATTCAGCCTGTTCAACAGAAGGCTGCACCAGGAAAAGGTAGAAAGAAAGGAAAACTTCAAGAGGTAGAGGCTGCAAAAGCTAAAAAAGAGGTTCCAGTTAAAGCAAAAATTCAGCCTGTTCAACGGAAGGCTGCACCAGGAAAAGGTAGA------------------AAGAAAGGAAAAGGTAGAAAGAAAGGAAGAGGTAGAGAGAAAGGAAAACGTCAAAAGGTAGAGGCTGCAAAAGCTAAAAAAGAGGTTCCAGTTAAAGCAAAAATTCAGCCTGTTCAACAGAAGGCTGCACCAGGAAAAGGTAGAAAGAAAGGAAAAGGTAGAAAGAAAGGAAGAGGTAGAGAGAAAGGAAAACGTCAAAAGGTAGAGGCTGCAAAAGCTAAAAAAGAGGTTCCAGTTAAAGCAAAAATTCAGCCTGTTCAACAGAAGGCTGCACCAGCTAAAAAGGTGGTTGTTCCAGTTAAAGCAACAATTCAGCCTGTTCAACGGAAGGCTACACCAGGAAAAGGTAGAAAGAAAGGAAAACTTCAAGAGGTAGAGGCTGCAAAAGCTAAAAAAGAGGTTCCAGTTAAAGCAAAAATTCAGCCTGTTCAACAGAAGGCTGCACCAGGAAAAGGTAGAAAGAAAGGAAAAGGTAGAAAGAAAGGAAGAGGTAGAGAGAAAGGAAAACGTCAAAAGGTAGAGGCTGCAAAAGCTAAAAAAGAGGTTCCAGTTAAAGCAAAAATTCAGCCTGTTCAACAGAAGGCTGCACCAGGAAAAGGTAGAAAGAAAGGAAAAGGTAGAAAGAAAGGAAGAGGTAGAGAGAAAGGAAAACGTCAAAAGGTAGAGGCTGCAAAAGCTAAAAAAGAGGTTCCAGTTAAAGCAAAAATTCAGCCTGTTCAACAGAAGGCTGCACCAGGAAAAGGTAGAAAGAAAGGAAAAGGTAGAAAGAAAGGAAGAGGTAGAGAGAAAGGAAAACGTCAAAAGGTAGAGGCTGCAAAAGCTAAAAAAGAAGTTCCAGTTAAAGCAACAATTCAGCCTGTTCAACGGAAGGCTGCACCAGGAAAAGGTGGAAAGAAAGGAAGAGGTAGAGAGAAAGGAAAACTTCAAGAGGTAGAGGCTGCAAAAGCTAAAAAAGAGGTTTCAGTTAAAGCAAAAATTCAGCCTGTTCAACAGAAGGCTGCACCAGCTAAAAAGGTGGTTGTTCCAGTTAAAGCAAAAATTCAGCCAGATCAACAGAAGGCTGCACCAGGAAAAGGTAGAAAGAAAGGAAAGCGTGGAAAGAAAGGAAGAGGTAGAGAGAAAGGAAAAGGTAGAAAGAAAGGAAGAGGTAGAGAGAAAGGAAAACTTCAAGAGGTAGAGGCTGCAAAAGCTCAAAAAGAGGTTCCAGTTAAAGCAAAAATTCAGCCTGTTCAACAGAAGGCTGCACCAGTTGAAGCAGTAAAAGAACCTGGTGAAACGGCTACCCTTAATACAGGATGTAAGAAATTTCAGTATAAATTTCAAAACAATTATCTAAATGAAAAAACAGTTGTGTATCAAATT
Poc06_a___ATCAATCTTTGTTTTGATAGTTGTGACTATTTTGCATCATTTACAGATTCTGATTCCTCAAAATCCAAATCAAGAAGTCTTAAAGAGATACTCCAGCTTAAGAACAAGAGCAGTTTGAGAGATGCTGCTCATTCCAGGGTCCGACGTGCTCAAAAAAGAAGACCAAAAAAAAGAAGGGGAAAAAAGGGCAGAAAAGGTAAAAAGAAAGGAAAACTTCAAAAGGTAGAGGCTGAAAAAGCAAAAAAAGAGGTTCCAGTTAAAGCAAAAATTCAACCTGTTCAACAGAAGGCTGCACCAGCTAAAAAGGTGGTTGTTCCAGTTAAAGCAAAAATTCAGCCTGTTCAACGGAAGGCTGCACCAGGAAAAGGTAGAAAGAAAGGAAAACTTCAAGAGGTAGAGGCTGCAAAAGCGAAAAAAGAGGTTCCAGTTAAAGCAAAAATTCAACCTGTTCAACAAAAGGCTGCACCAGCTAAAAAGGTG---------------------------------------------------------------GTTGTTCCAGTTAAAGCAACAATTCAGCCTGTTCAACAGAAGGCTGCACTAGGAAAAGGTAGAAAGAAAGGAAAACTTCAAGAGGTAGAGGCTGCAAAAGCTAAAAAAGAGGTTCCAGTTAAAGCAAAAATTCAGCCTGTTCAACGGAAGGCTGCACCAGGAAAAGGTAGA------------------AAGAAAGGAAAAGGTAGAAAGAAAGGAAGAGGTAGAGAGAAAGGAAAACGTCAAAAGGTAGAGGCTGCAAAAGCTAAAAAAGAGGTTCCAGTTAAAGCAAAAATTCAGCCTGTTCAACAGAAGGCTGCACCAGGAAAAGGTAGAAAGAAAGGAAAAGGTAGAAAGAAAGGAAGAGGTAGAGAGAAAGGAAAACGTCAAAAGGTAGAGGCTGCAAAAGCTAAAAAAGAGGTTCCAGTTAAAGCAAAAATTCAGCCTGTTCAACAGAAGGCTGCACCAGCTAAAAAGGTGGTTGTTCCAGTTAAAGCAACAATTCAGCCTGTTCAACGGAAGGCTACACCAGGAAAAGGTAGAAAGAAAGGAAAACTTCAAGAGGTAGAGGCTGCAAAAGCTAAAAAAGAGGTTCCAGTTAAAGCAAAAATTCAGCCTGTTCAACAGAAGGCTGCACCAGGAAAAGGTAGAAAGAAAGGAAAAGGTAGAAAGAAAGGAAGAGGTAGAGAGAAAGGAAAACGTCAAAAGGTAGAGGCTGCAAAAGCTAAAAAAGAGGTTCCAGTTAAAGCAAAAATTCAGCCTGTTCAACAAAAGGCTGCACCAGGAAAAGGTAGAAAGAAAGGAAAAGGTAGAAAGAAAGGAAGAGGTAGAGAGAAAGGAAAACGTCAAAAGGTAGAGGCTGCAAAAGCTAAAAAAGAGGTTCCAGTTAAAGCAAAAATTCAGCCTGTTCAACAAAAGGCTGCACCAGGAAAAGGTAGAAAGAAAGGAAAAGGTAGAAAGAAAGGAAGAGGTAGAGAGAAAGGAAAACGTCAAAAGGTAGAGGCTGCAAAAGCTAAAAAAGAAGTTCCAGTTAAAGCAACAATTCAGCCTGTTCAACGGAAGGCTGCACCAGGAAAAGGTGGAAAGAAAGGAAGAGGTAGAGAGAAAGGAAAACTTCAAGAGGTAGAGGCTGCAAAAGCTAAAAAAGAGGTTTCAGTTAAAGCAAAAATTCAGCCTGTTCAACAGAAGGCTGCACCAGCTAAAAAGGTGGTTGTTCCAGTTAAAGCAAAAATTCAGCCAGATCAACAGAAGGCTGCACCAGGAAAAGGTAGAAAGAAAGGAAAACGTGGAAAGAAAGGAAGAGGTAGAGAGAAAGGAAAAGGTAGAAAGAAAGGAAGAGGTAGAGAGAAAGGAAAACTTCAAGAGGTAGAGGCTGCAAAAGCTCAAAAAGAGGTTCCAGTTAAAGCAAAAATTCAGCCTGTTCAACAGAAGGCTGCACCAGTTGAAGCAGTAAAAGAACCTGGTGAAACGGCTACCCTTAATACAGGATGTAAGAAATTTCAGTATAAATTTCAAAACAATTATCTAAATGAAAAAACAGTTGTGTATCAAATT
Poc06_b___ATCAATCTTTGTTTTGATAGTTGTGACTATTTTGCATCATTTACAGATTCTGATTCCTCAAAATCCAAATCAAGAAGTCTTAAAGAGATACTCCAGCTTAAGAACAAGAGCAGTTTGAGAGATGCTGCTCATTCCAGGGTCCGACGTGCTCAAAAAAGAAGACCAAAAAAAAGAAGGGGAAAAAAGGGCAGAAAAGGTAAAAAGAAAGGAAAACTTCAAAAGGTAGAGGCTGAAAAAGCAAAAAAAGAGGTTCCAGTTAAAGCAAAAATTCAACCTGTTCAACAGAAGGCTGCACCAGCTAAAAAGGTGGTTGTTCCAGTTAAAGCAAAAATTCAGCCTGTTCAACGGAAGGCTGCACCAGGAAAAGGTAGAAAGAAAGGAAAACTTCAAGAGGTAGAGGCTGCAAAAGCGAAAAAAGAGGTTCCAGTTAAAGCAAAAATTCAACCTGTTCAACAAAAGGCTGCACCAGCTAAAAAGGTG---------------------------------------------------------------GTTGTTCCAGTTAAAGCAACAATTCAGCCTGTTCAACAGAAGGCTGCACCAGGAAAAGGTAGAAAGAAAGGAAAACTTCAAGAGGTAGAGGCTGCAAAAGCTAAAAAAGAGGTTCCAGTTAAAGCAAAAATTCAGCCTGTTCAACGGAAGGCTGCACCAGGAAAAGGTAGA------------------AAGAAAGGAAAAGGTAGAAAGAAAGGAAGAGGTAGAGAGAAAGGAAAACGTCAAAAGGTAGAGGCTGCAAAAGCTAAAAAAGAGGTTCCAGTTAAAGCAAAAATTCAGCCTGTTCAACAGAAGGCTGCACCAGGAAAAGGTAGAAAGAAAGGAAAAGGTAGAAAGAAAGGAAGAGGTAGAGAGAAAGGAAAACGTCAAAAGGTAGAGGCTGCAAAAGCTAAAAAAGAGGTTCCAGTTAAAGCAAAAATTCAGCCTGTTCAACAGAAGGCTGCACCAGCTAAAAAGGTGGTTGTTCCAGTTAAAGCAACAATTCAGCCTGTTCAACGGAAGGCTACACCAGGAAAAGGTAGAAAGAAAGGAAAACTTCAAGAGGTAGAGGCTGCAAAAGCTAAAAAAGAGGTTCCAGTTAAAGCAAAAATTCAGCCTGTTCAACAGAAGGCTGCACCAGGAAAAGGTAGAAAGAAAGGAAAAGGTAGAAAGAAAGGAAGAGGTAGAGAGAAAGGAAAACGTCAAAAGGTAGTGGCTGCAAAAGCTAAAAAAGAGGTTCCAGTTAAAGCAAAAATTCAGCCTGTTCAACAGAAGGCTGCACCAGGAAAAGGTAGAAAGAAAGGAAAAGGTAGAAAGAAAGGAAGAGGTAGAGAGAAAGGAAAACGTCAAAAGGTAGAGGCTGCAAAAGCTAAAAAAGAGGTTCCAGTTAAAGCAAAAATTCAGCCTGTTCAACAGAAGGCTGCACCAGGAAAAGGTAGAAAGAAAGGAAAAGGTAGAAAGAAAGGAAGAGGTAGAGAGAAAGGAAAACGTCAAAAGGTAGAGGCTGCAAAAGCTAAAAAAGAAGTTCCAGTTAAAGCAACAATTCAGCCTGTTCAACGGAAGGCTGCACCAGGAAAAGGTGGAAAGAAAGGAAGAGGTAGAGAGAAAGGAAAACTTCAAGAGGTAGAGGCTGCAAAAGCTAAAAAAGAGGTTTCAGTTAAAGCAAAAATTCAGCCTGTTCAACAGAAGGCTGCACCAGCTAAAAAGGTGGTTGTTCCAGTTAAAGCAAAAATTCAGCCAGATCAACAGAAGGCTGCACCAGGAAAAGGTAGAAAGAAAGGAAAACGTGGAAAGAAAGGAAGAGGTAGAGAGAAAGGAAAAGGTAGAAAGAAAGGAAGAGGTAGAGAGAAAGGAAAACTTCAAGAGGTAGAGGCTGCAAAAGCTCAAAAAGAGGTTCCAGTTAAAGCAAAAATTCAGCCTGTTCAACAGAAGGCTGCACCAGTTGAAGCAGTAAAAGAACCTGGTGAAACGGCTACCCTTAATACAGGATGTAAGAAATTTCAGTATAAATTTCAAAACAATTATCTAAATGAAAAAACAGTTGTGTATCAAATT
Poc07_a___ATCAATCTTTGTTTTGATAGTTGTGACTATTTTGCATCATTTACAGATTCTGATTCCTCAAAATCCAAATCAAGAAGTCTTAAAGAGATACTCCAGCTTAAGAACAAGAGCAATTTGAGAGATGCTGCTCATTCCAGGGTCCGACGTGCTCAAAAAAGAAGACCAAAAAAAAGAAGGGGAAAAAAGGGCAGAAAAGGTAAAAAGAAAGGAAAACTTCAAAAGGTAGAGGCTGAAAAAGCAAAAAAAGAGGTTCCAGTTAAAGCAAAAATTCAACCTGTTCAACAGAAGGCTGCACCAGCTAAAAAGGTGGTTGTTCCAGTTAAAGCAAAAATTCAGCCTGTTCAACGGAAGGCTGCACCAGGAAAAGGTAGAAAGAAAGGAAAACTTCAAGAGGTAGAGGCTGCAAAAGCGAAAAAAGAGGTTCCAGTTAAAGCAAAAATTCAACCTGTTCAACAGAAGGCTGCACCAGCTAAAAAGGTG---------------------------------------------------------------GTTGTTCCAGTTAAAGCAACAATTCAGCCTGTTCAACAGAAGGCTGCACCAGGAAAAGGTAGAAAGAAAGGAAAACTTCAAGAGGTAGAGGCTGCAAAAGCTAAAAAAGAGGTTCCAGTTAAAGCAAAAATTCAGCCTGTTCAACGGAAGGCTGCACCAGGAAAAGGTAGA------------------AAGAAAGGAAAAGGTAGAAAGAAAGGAAGAGGTAGAGAGAAAGGAAAACGTCAAAAGGTAGAGGCTGCAAAAGCTAAAAAAGAGGTTCCAGTTAAAGCAAAAATTCAGCCTGTTCAACAGAAGGCTGCACCAGGAAAAGGTAGAAAGAAAGGAAAAGGTAGAAAGAAAGGAAGAGGTAGAGAGAAAGGAAAACGTCAAAAGGTAGAGGCTGCAAAAGCTAAAAAAGAGGTTCCAGTTAAAGCAAAAATTCAGCCTGTTCAACAGAAGGCTGCACCAGCTAAAAAGGTGGTTGTTCCAGTTAAAGCAACAATTCAGCCTGTTCAACGGAAGGCTACACCAGGAAAAGGTAGAAAGAAAGGAAAACTTCAAGAGGTAGAGGCTGCAAAAGCTAAAAAAGAGGTTCCAGTTAAAGCAAAAATTCAGCCTGTTCAACAGAAGGCTGCACCAGGAAAAGGTAGAAAGAAAGGAAAAGGTAGAAAGAAAGGAAGAGGTAGAGAGAAAGGAAAACGTCAAAAGGTAGAGGCTGCAAAAGCTAAAAAAGAGGTTCCAGTTAAAGCAAAAATTCAGCCTGTTCAACAGAAGGCTGCACCAGGAAAAGGTAGAAAGAAAGGAAAAGGTAGAAAGAAAGGAAGAGGTAGAGAGAAAGGAAAACGTCAAAAGGTAGAGGCTGCAAAAGCTAAAAAAGAGGTTCCAGTTAAAGCAAAAATTCAGCCTGTTCAACAGAAGGCTGCACCAGGAAAAGGTAGAAAGAAAGGAAAAGGTAGAAAGAAAGGAAGAGGTAGAGAGAAAGGAAAACGTCAAAAGGTAGAGGCTGCAAAAGCTAAAAAAGAAGTTCCAGTTAAAGCAACAATTCAGCCTGTTCAACGGAAGGCTGCACCAGGAAAAGGTGGAAAGAAAGGAAGAGGTAGAGAGAAAGGAAAACTTCAAGAGGTAGAGGCTGCAAAAGCTAAAAAAGAGGTTTCAGTTAAAGCAAAAATTCAGCCTGTTCAACAGAAGGCTGCACCAGCTAAAAAGGTGGTTGTTCCAGTTAAAGCAAAAATTCAGCCAGATCAACAGAAGGCTGCACCAGGAAAAGGTAGAAAGAAAGGAAAGCGTGGAAAGAAAGGAAGAGGTAGAGAGAAAGGAAAAGGTAGAAAGAAAGGAAGAGGTAGAGAGAAAGGAAAACTTCAAGAGGTAGAGGCTGCAAAAGCTCAAAAAGAGGTTCCAGTTAAAGCAAAAATTCAGCCTGTTCAACAGAAGGCTGCACCAGTTGAAGCAGTAAAAGAACCTGGTGAAACGGCTACCCTTAATACAGGATGTAAGAAATTTCAGTATAAATTTCAAAACAATTATCTAAATGAAAAAACAGTTGTGTATCAAATT
Poc07_b___ATCAATCTTTGTTTTGATAGTTGTGACTATTTTGCATCATTTACAGATTCTGATTCCTCAAAATCCAAATCAAGAAGTCTTAAAGAGATACTCCAGCTTAAGAACAAGAGCAGTTTGAGAGATGCTGCTCATTCCAGGGTCCGACGTGCTCAAAAAAGAAGACCAAAAAAAAGAAGGGGAAAAAAGGGCAGAAAAGGTAAAAAGAAAGGAAAACTTCAAAAGGTAGAGGCTGAAAAAGCAAAAAAAGAGGTTCCAGTTAAAGCAAAAATTCAACCTGTTCAACAGAAGGCTGCACCAGCTAAAAAGGTGGTTGTTCCAGTTAAAGCAAAAATTCAGCCTGTTCAACGGAAGGCTGCACCAGGAAAAGGTAGAAAGAAAGGAAAACTTCAAGAGGTAGAGGCTGCAAAAGCGAAAAAAGAGGTTCCAGTTAAAGCAAAAATTCAACCTGTTCAACAAAAGGCTGCACCAGCTAAAAAGGTG---------------------------------------------------------------GTTGTTCCAGTTAAAGCAACAATTCAGCCTGTTCAACAGAAGGCTGCACCAGGAAAAGGTAGAAAGAAAGGAAAACTTCAAGAGGTAGAGGCTGCAAAAGCTAAAAAAGAGGTTCCAGTTAAAGCAAAAATTCAGCCTGTTCAACGGAAGGCTGCACCAGGAAAAGGTAGA------------------AAGAAAGGAAAAGGTAGAAAGAAAGGAAGAGGTAGAGAGAAAGGAAAACGTCAAAAGGTAGAGGCTGCAAAAGCTAAAAAAGAGGTTCCAGTTAAAGCAAAAATTCAGCCTGTTCAACAGAAGGCTGCACCAGGAAAAGGTAGAAAGAAAGGAAAAGGTAGAAAGAAAGGAAGAGGTAGAGAGAAAGGAAAACGTCAAAAGGTAGAGGCTGCAAAAGCTAAAAAAGAGGTTCCAGTTAAAGCAAAAATTCAGCCTGTTCAACAGAAGGCTGCACCAGCTAAAAAGGTGGTTGTTCCAGTTAAAGCAACAATTCAGCCTGTTCAACGGAAGGCTACACCAGGAAAAGGTAGAAAGAAAGGAAAACTTCAAGAGGTAGAGGCTGCAAAAGCTAAAAAAGAGGTTCCAGTTAAAGCAAAAATTCAGCCTGTTCAACAGAAGGCTGCACCAGGAAAAGGTAGAAAGAAAGGAAAAGGTAGAAAGAAAGGAAGAGGTAGAGAGAAAGGAAAACGTCAAAAGGTAGAGGCTGCAAAAGCTAAAAAAGAGGTTCCAGTTAAAGCAAAAATTCAGCCTGTTCAACAGAAGGCTGCACCAGGAAAAGGTAGAAAGAAAGGAAAAGGTAGAAAGAAAGGAAGAGGTAGAGAGAAAGGAAAACGTCAAAAGGTAGAGGCTGCAAAAGCTAAAAAAGAGGTTCCAGTTAAAGCAAAAATTCAGCCTGTTCAACAGAAGGCTGCACCAGGAAAAGGTAGAAAGAAAGGAAAAGGTAGAAAGAAAGGAAGAGGTAGAGAGAAAGGAAAACGTCAAAAGGTAGAGGCTGCAAAAGCTAAAAAAGAAGTTCCAGTTAAAGCAACAATTCAGCCTGTTCAACGGAAGGCTGCACCAGGAAAAGGTGGAAAGAAAGGAAGAGGTAGAGAGAAAGGAAAACTTCAAGAGGTAGAGGCTGCAAAAGCTAAAAAAGAGGTTTCAGTTAAAGCAAAAATTCAGCCTGTTCAACAGAAGGCTGCACCAGCTAAAAAGGTGGTTGTTCCAGTTAAAGCAAAAATTCAGCCAGATCAACAGAAGGCTGCACCAGGAAAAGGTAGAAAGAAAGGAAAACGTGGAAAGAAAGGAAGAGGTAGAGAGAAAGGAAAAGGTAGAAAAAAAGGAAGAGGTAGAGAGAAAGGAAAACTTCAAGAGGTAGAGGCTGCAAAAGCTCAAAAAGAGGTTCCAGTTAAAGCAAAAATTCAGCCTGTTCAACAGAAGGCTGCACCAGTTGAAGCAGTAAAAGAACCTGGTGAAACGGCTACCCTTAATACAGGATGTAAGAAATTTCAGTATAAATTTCAAAACAATTATCTAAATGAAAAAACAGTTGTGTATCAAATT
