# Supplementary material for: Selection and demographic history shape the molecular evolution of the gamete compatibility protein bindin in Pisaster sea stars
Source: Ecol Evol. 2014 Mar 31;4(9):1567–88. doi: 10.1002/ece3.1042 (PMC4063459; doi:10.1002/ece3.1042)
Supplement: Supplementary file 3 [file ece30004-1567-SD3.zip › ece31042-sup-00023-hop.la.input.txt]

P.ochraceus CO1+Bindin, pop1=Hopkins pop2=LaJolla
#mtDNA mutation rate is from geminate species of Oreaster from Panama
Hop La
2
CO1 7 7 818 H 0.25 0.000002812 (0.00000185, 0.0000061667)
Hop01_____TGACTAATACCCCCTTCTTTTCTTTTACTTCTAGCTTCTGCCGGAGTTGAAAGTGGAGCTGGTACTGGATGAACTATCTATCCTCCACTGTCCAGGGGTTTAGCTCATGCTGGAGGGTCAGTTGATCTCGCCATATTTTCTCTCCACCTAGCCGGAGCCTCCTCTATACTTGCCTCCATTAACTTTATTACTACTATTATAAAAATGCGAACACCCGGCATGTCCTTTGACCGACTTCCTTTATTTGTATGATCCGTTTTCGTTACCGCTTTTCTTTTACTTCTTTCTCTTCCTGTATTAGCCGGAGCAATTACAATGCTATTAACCGACCGAAAAATTAATACTACTTTTTTTGACCCTGCTGGAGGAGGTGATCCGATACTCTTTCAACACTTATTCTGATTTTTTGGCCATCCAGAAGTATATATTCTTATTCTCCCCGGATTTGGCATGATTTCTCACGTGATAGCTCACTATGCTGGAAAGAAAGAACCTTTTGGATACCTAGGCATGGTGTACGCAATTATATCTATAGGAATACTTGGATTTCTCGTATGAGCTCACCATATGTTCACCGTTGGAATGGATGTAGATACACGAGCCTACTTCACTGCTGCCACAATGATTATTGCTGTGCCCACAGGAATTAAGGTCTTTAGATGAATGGCCACTTTGCAAGGAAGAAAACTACGATGGGACACACCTCTTCTCTGAGCACTAGGCTTTGTATTTTTATTCACAATAGGAGGACTAACTGGAGTAGTACTAGCAAACTCTTCTATAGATATAATCTTACATGATACATATTACGTAGTTGC
Hop02_____TGACTAATACCCCCTTCTTTTCTTTTACTTCTAGCTTCTGCCGGAGTTGAAAGTGGAGCTGGTACTGGATGAACTATCTATCCTCCACTGTCCAGGGGTTTAGCTCATGCTGGAGGGTCAGTTGATCTCGCCATATTTTCTCTCCACCTAGCCGGAGCCTCCTCTATACTTGCCTCCATTAACTTTATTACTACTATTATAAAAATGCGAACACCCGGCATGTCCTTTGACCGACTTCCTTTATTTGTATGATCCGTTTTCGTTACCGCTTTTCTTTTACTTCTTTCTCTTCCTGTATTAGCCGGAGCAATTACAATGCTATTAACCGACCGAAAAATTAATACTACTTTTTTTGACCCTGCTGGAGGAGGTGATCCGATACTCTTTCAACACTTATTCTGATTTTTTGGCCATCCAGAAGTATATATTCTTATTCTCCCCGGATTTGGCATGATTTCTCACGTGATAGCTCACTATGCTGGAAAGAAAGAACCTTTTGGATACCTAGGCATGGTGTACGCAATTATATCTATAGGAATACTTGGATTTCTCGTATGAGCTCACCATATGTTCACCGTTGGAATGGATGTAGATACACGAGCCTACTTCACTGCTGCCACAATGATTATTGCTGTGCCCACAGGAATTAAGGTCTTTAGATGAATGGCCACTTTGCAAGGAAGAAAACTACGATGGGACACACCTCTTCTCTGAGCACTAGGCTTTGTATTTTTATTCACAATAGGAGGACTAACTGGAGTAGTACTAGCAAACTCTTCTATAGATATAATCTTACATGATACATATTACGTAGTTGC
Hop03_____TGACTAATACCCCCTTCTTTTCTTTTACTTCTAGCTTCTGCCGGAGTTGAAAGTGGAGCTGGTACTGGATGAACTATCTATCCTCCACTGTCCAGGGGTTTAGCTCATGCTGGAGGGTCAGTTGATCTCGCCATATTTTCTCTCCACCTAGCCGGAGCCTCCTCTATACTTGCCTCCATTAACTTTATTACTACTATTATAAAAATGCGAACACCCGGCATGTCCTTTGACCGACTTCCTTTATTTGTATGATCCGTTTTCGTTACCGCTTTTCTTTTACTTCTTTCTCTTCCTGTATTAGCCGGAGCAATTACAATGCTATTAACCGACCGAAAAATTAATACTACTTTTTTTGACCCTGCTGGAGGAGGTGATCCGATACTCTTTCAACACTTATTCTGATTTTTTGGCCATCCAGAAGTATATATTCTTATTCTCCCCGGATTTGGCATGATTTCTCACGTGATAGCTCACTATGCTGGAAAGAAAGAACCTTTTGGGTACCTAGGCATGGTGTACGCAATTATATCTATAGGAATACTGGGATTTCTCGTATGAGCTCACCATATGTTCACCGTTGGAATGGATGTAGATACACGAGCCTACTTCACTGCTGCCACAATGATTATTGCTGTGCCCACAGGAATTAAGGTCTTTAGATGAATGGCCACTTTGCAAGGAAGAAAACTACGATGGGACACACCTCTTCTCTGAGCACTAGGCTTTGTATTTTTATTCACAATAGGAGGACTAACTGGAGTAGTACTAGCAAACTCTTCTATAGATATAATCTTACATGATACATATTACGTAGTTGC
Hop04_____TGACTAATACCCCCTTCTTTTCTTTTACTTCTAGCTTCTGCCGGAGTTGAAAGTGGAGCTGGTACTGGATGAACTATCTATCCTCCACTGTCCAGGGGTTTAGCTCATGCTGGAGGGTCAGTTGATCTCGCCATATTTTCTCTCCACCTAGCCGGAGCCTCCTCTATACTTGCCTCCATTAACTTTATTACTACTATTATAAAAATGCGAACACCCGGCATGTCCTTTGACCGACTTCCTTTATTTGTATGATCCGTTTTCGTTACCGCTTTTCTTTTACTTCTTTCTCTTCCTGTATTAGCCGGAGCAATTACAATGCTATTAACCGACCGAAAAATTAATACTACTTTTTTTGACCCTGCTGGAGGAGGTGATCCGATACTCTTTCAACACTTATTCTGATTTTTTGGCCATCCAGAAGTATATATTCTTATTCTCCCCGGATTTGGCATGATTTCTCACGTGATAGCTCACTATGCTGGAAAGAAAGAACCTTTTGGGTACCTAGGCATGGTGTACGCAATTATATCTATAGGAATACTGGGATTTCTCGTATGAGCTCACCATATGTTCACCGTTGGAATGGATGTAGATACACGAGCCTACTTCACTGCTGCCACAATGATTATTGCTGTGCCCACAGGAATTAAGGTCTTTAGATGAATGGCCACTTTGCAAGGAAGAAAACTACGATGGGACACACCTCTTCTCTGAGCACTAGGCTTTGTATTTTTATTCACAATAGGAGGACTAACTGGAGTAGTACTAGCAAACTCTTCTATAGATATAATCTTACATGATACATATTACGTAGTTGC
Hop05_____TGACTAATACCCCCTTCTTTTCTTTTACTTCTAGCTTCTGCCGGAGTTGAAAGTGGAGCTGGTACTGGATGAACTATCTATCCTCCACTGTCCAGGGGTTTAGCTCATGCTGGAGGGTCAGTTGATCTCGCCATATTTTCTCTCCACCTAGCCGGAGCCTCCTCTATACTTGCCTCCATTAACTTTATTACTACTATTATAAAAATGCGAACACCCGGCATGTCCTTTGACCGACTTCCTTTATTTGTATGATCCGTTTTCGTTACCGCTTTTCTTTTACTTCTTTCTCTTCCTGTATTAGCCGGAGCAATTACAATGCTATTAACCGACCGAAAAATTAATACTACTTTTTTTGACCCTGCTGGAGGAGGTGATCCGATACTCTTTCAACACTTATTCTGATTTTTTGGCCATCCAGAAGTATATATTCTTATTCTCCCCGGATTTGGCATGATTTCTCACGTGATAACTCACTATGCTGGAAAGAAAGAACCTTTTGGATACCTAGGCATGGTGTACGCAATTATATCTATAGGAATACTGGGATTTCTCGTATGAGCTCACCATATGTTCACCGTTGGAATGGATGTAGATACACGAGCCTACTTCACTGCTGCCACAATGATTATTGCTGTGCCCACAGGAATTAAGGTCTTTAGATGAATGGCCACTTTGCAAGGAAGAAAACTACGATGGGACACACCTCTTCTCTGAGCACTAGGCTTTGTATTTTTATTCACAATAGGAGGACTAACTGGAGTAGTACTAGCAAACTCTTCTATAGATATAATCTTACATGATACATATTACGTAGTTGC
Hop09_____TGACTAATACCCCCTTCTTTTCTTTTACTTCTAGCTTCTGCCGGAGTTGAAAGTGGAGCTGGTACTGGATGAACTATCTATCCTCCACTGTCCAGGGGTTTAGCTCATGCTGGAGGGTCAGTTGATCTCGCCATATTTTCTCTCCACCTAGCCGGAGCCTCCTCTATACTTGCCTCCATTAACTTTATTACTACTATTATAAAAATGCGAACACCCGGCATGTCCTTTGACCGACTTCCTTTATTTGTATGATCCGTTTTCGTTACCGCTTTTCTTTTACTTCTTTCTCTTCCTGTATTAGCCGGAGCAATTACAATGCTATTAACCGACCGAAAAATTAATACTACTTTTTTTGACCCTGCTGGAGGAGGTGATCCGATACTCTTTCAACACTTATTCTGATTTTTTGGCCATCCAGAAGTATATATTCTTATTCTCCCCGGATTTGGCATGATTTCTCACGTGATAGCTCACTATGCTGGAAAGAAAGAACCTTTTGGGTACCTAGGCATGGTGTACGCAATTATATCTATAGGAATACTGGGATTTCTCGTATGAGCTCACCATATGTTCACCGTTGGAATGGATGTAGATACACGAGCCTACTTCACTGCTGCCACAATGATTATTGCTGTGCCCACAGGAATTAAGGTCTTTAGATGAATGGCCACTTTGCAAGGAAGAAAACTACGATGGGACACACCTCTTCTCTGAGCACTAGGCTTTGTATTTTTATTCACAATAGGAGGACTAACTGGAGTAGTACTAGCAAACTCTTCTATAGATATAATCTTACATGATACATATTACGTAGTTGC
Hop10_____TGACTAATACCCCCTTCTTTTCTTTTACTTCTAGCTTCTGCCGGAGTTGAAAGTGGAGCTGGTACTGGATGAACTATCTATCCTCCACTGTCCAGGGGTTTAGCTCATGCTGGAGGGTCAGTTGATCTCGCCATATTTTCTCTCCACCTAGCCGGAGCCTCCTCTATACTTGCCTCCATTAACTTTATTACTACTATTATAAAAATGCGAACACCCGGCATGTCCTTTGACCGACTTCCTTTATTTGTATGATCCGTTTTCGTTACCGCTTTTCTTTTACTTCTTTCTCTTCCTGTATTAGCCGGAGCAATTACAATGCTATTAACCGACCGAAAAATTAATACTACTTTTTTTGACCCTGCTGGAGGAGGTGATCCGATACTCTTTCAACACTTATTCTGATTTTTTGGCCATCCAGAAGTATATATTCTTATTCTCCCCGGATTTGGCATGATTTCTCACGTGATAGCTCACTATGCTGGAAAGAAAGAACCTTTTGGATACCTAGGCATGGTGTACGCAATTATATCTATAGGAATACTTGGATTTCTCGTATGAGCTCACCATATGTTCACCGTTGGAATGGATGTAGATACACGAGCCTACTTCACTGCTGCCACAATGATTATTGCTGTGCCCACAGGAATTAAGGTCTTTAGATGAATGGCCACTTTGCAAGGAAGAAAACTACGATGGGACACACCTCTTCTCTGAGCACTAGGCTTTGTATTTTTATTCACAATAGGAGGACTAACTGGAGTAGTACTAGCAAACTCTTCTATAGATATAATCTTACATGATACATATTACGTAGTTGC
La01______TgACTAATACCCCCTTCTTTTCTTTTACTTCTAGCTTCTGCCGGAGTTGAAAGTGGAGCTGGTACTGGATGAACTATCTATCCTCCACTGTCCAGGGGTTTAGCTCATGCTGGAGGGTCAGTTGATCTCGCCATATTTTCTCTCCACCTAGCCGGAGCCTCCTCTATACTTGCCTCCATTAACTTTATTACTACTATTATAAAAATGCGAACACCCGGCATGTCCTTTGACCGACTTCCTTTATTTGTATGATCCGTTTTCGTTACCGCTTTTCTTTTACTTCTTTCTCTTCCTGTATTAGCCGGAGCAATTACAATGCTATTAACCGACCGAAAAATTAATACTACTTTTTTTGACCCTGCTGGAGGAGGTGATCCGATACTCTTTCAACACTTATTCTGATTTTTTGGCCATCCAGAAGTATATATTCTTATTCTCCCCGGATTTGGCATGATTTCTCACGTGATAGCTCACTATGCTGGAAAGAAAGAACCTTTTGGATACCTAGGCATGGTGTACGCAATTATATCTATAGGAATACTGGGATTTCTCGTATGAGCTCACCATATGTTCACCGTTGGAATGGATGTAGATACACGAGCCTACTTCACTGCTGCCACAATGATTATTGCTGTGCCCACAGGAATTAAGGTCTTTAGATGAATGGCCACTTTGCAAGGAAGAAAACTACGATGGGACACACCTCTTCTCTGAGCACTAGGCTTTGTATTTTTATTCACAATAGGAGGACTAACTGGAGTAGTACTAGCAAACTCTTCTATAGATATAATCTTACATGATACATATTACGTAGTTGC
La02______TGACTAATACCCCCTTCTTTTCTTTTACTTCTAGCTTCTGCCGGAGTTGAAAGTGGAGCTGGTACTGGATGAACTATCTATCCTCCACTGTCCAGGGGTTTAGCTCATGCTGGAGGGTCAGTTGATCTCGCCATATTTTCTCTCCACCTAGCCGGAGCCTCCTCTATACTTGCCTCCATTAACTTTATTACTACTATTATAAAAATGCGAACACCCGGCATGTCCTTTGACCGACTTCCTTTATTTGTATGATCCGTTTTCGTTACCGCTTTTCTTTTACTTCTTTCTCTTCCTGTATTAGCCGGAGCAATTACAATGCTATTAACCGACCGAAAAATTAATACTACTTTTTTTGACCCTGCTGGAGGAGGTGATCCGATACTCTTTCAACACTTATTCTGATTTTTTGGCCATCCAGAAGTATATATTCTTATTCTCCCCGGATTTGGCATGATTTCTCACGTGATAGCTCACTATGCTGGAAAGAAAGAACCTTTTGGATACCTAGGCATGGTGTACGCAATTATATCTATAGGAATACTTGGATTTCTCGTATGAGCTCACCATATGTTCACCGTTGGAATGGATGTAGATACACGAGCCTACTTCACTGCTGCCACAATGATTATTGCTGTGCCCACAGGAATTAAGGTCTTTAGATGAATGGCCACTTTGCAAGGAAGAAAACTACGATGGGACACACCTCTTCTCTGAGCACTAGGCTTTGTATTTTTATTCACAATAGGAGGACTAACTGGAGTAGTACTAGCAAACTCTTCTATAGATATAATCTTACATGATACATATTACGTAGTTGC
La03______TGACTAATACCCCCTTCTTTTCTTTTACTTCTAGCTTCTGCCGGAGTTGAAAGTGGAGCTGGTACTGGATGAACTATCTATCCTCCACTGTCCAGGGGTTTAGCTCATGCTGGAGGGTCAGTTGATCTCGCCATATTTTCTCTCCACCTAGCCGGAGCCTCCTCTATACTTGCCTCCATTAACTTTATTACTACTATTATAAAAATGCGAACACCCGGCATGTCCTTTGACCGACTTCCTTTATTTGTATGATCCGTTTTCGTTACCGCCTTTCTTTTACTTCTTTCTCTTCCTGTATTAGCCGGAGCAATTACAATGCTATTAACCGACCGAAAAATTAATACTACTTTTTTTGACCCTGCTGGAGGAGGTGATCCGATACTCTTTCAACACTTATTCTGATTTTTTGGCCATCCAGAAGTATATATTCTTATTCTCCCCGGATTTGGCATGATTTCTCACGTGATAGCTCACTATGCTGGAAAGAAAGAACCTTTTGGATACCTAGGCATGGTGTACGCAATTATATCTATAGGAATACTTGGATTTCTCGTATGAGCTCACCATATGTTCACCGTTGGAATGGATGTAGATACACGAGCCTACTTCACTGCTGCCACAATGATTATTGCTGTGCCCACAGGAATTAAGGTCTTTAGATGAATGGCCACTTTGCAAGGAAGAAAACTACGATGGGACACACCTCTTCTCTGAGCACTAGGCTTTGTATTTTTATTCACAATAGGAGGACTAACTGGAGTAGTACTAGCAAACTCTTCTATAGATATAATCTTACATGATACATATTACGTAGTTGC
La04______TGACTAATACCCCCTTCTTTTCTTTTACTTCTAGCTTCTGCCGGAGTTGAAAGTGGAGCTGGTACTGGATGAACTATCTATCCTCCACTGTCCAGGGGTTTAGCTCATGCTGGAGGGTCAGTTGATCTCGCCATATTTTCTCTCCACCTAGCCGGAGCCTCCTCTATACTTGCCTCCATTAACTTTATTACTACTATTATAAAAATGCGAACACCCGGCATGTCCTTTGACCGACTTCCTTTATTTGTATGATCCGTTTTCGTTACCGCTTTTCTTTTACTTCTTTCTCTTCCTGTATTAGCCGGAGCAATTACAATGCTATTAACCGACCGAAAAATTAATACTACTTTTTTTGACCCTGCTGGAGGAGGTGATCCGATACTCTTTCAACACTTATTCTGATTTTTTGGCCATCCAGAAGTATATATTCTTATTCTCCCCGGATTTGGCATGATTTCTCACGTGATAGCTCACTATGCTGGAAAGAAAGAACCTTTTGGATACCTAGGCATGGTGTACGCAATTATATCTATAGGAATACTTGGATTTCTCGTATGAGCTCACCATATGTTCACCGTTGGAATGGATGTAGATACACGAGCCTACTTCACTGCTGCCACAATGATTATTGCTGTGCCCACAGGAATTAAGGTCTTTAGATGAATGGCCACTTTGCAAGGAAGAAAACTACGATGGGACACACCTCTTCTCTGAGCACTAGGCTTTGTATTTTTATTCACAATAGGAGGACTAACTGGAGTAGTACTAGCAAACTCTTCTATAGATATAATCTTACATGATACATATTACGTAGTTGC
La05______TGACTAATACCCCCTTCTTTTCTTTTACTTCTAGCTTCTGCCGGAGTTGAAAGTGGAGCTGGTACTGGATGAACTATCTATCCTCCACTGTCCAGGGGTTTAGCTCATGCTGGAGGGTCAGTTGATCTCGCCATATTTTCTCTCCACCTAGCCGGAGCCTCCTCTATACTTGCCTCCATTAACTTTATTACTACTATTATAAAAATGCGAACACCCGGCATGTCCTTTGACCGACTTCCTTTATTTGTATGATCCGTTTTCGTTACCGCTTTTCTTTTACTTCTTTCTCTTCCTGTATTAGCCGGAGCAATTACAATGCTATTAACCGACCGAAAAATTAATACTACTTTTTTTGACCCTGCTGGAGGAGGTGATCCGATACTCTTTCAACACTTATTCTGATTTTTTGGCCATCCAGAAGTATATATTCTTATTCTCCCCGGATTTGGCATGATTTCTCACGTGATAGCTCACTATGCTGGAAAGAAAGAACCTTTTGGGTACCTAGGCATGGTGTACGCAATTATATCTATAGGAATACTGGGATTTCTCGTATGAGCTCACCATATGTTCACCGTTGGAATGGATGTAGATACACGAGCCTACTTCACTGCTGCCACAATGATTATTGCTGTGCCCACAGGAATTAAGGTCTTTAGATGAATGGCCACTTTGCAAGGAAGAAAACTACGATGGGACACACCTCTTCTCTGAGCACTAGGCTTTGTATTTTTATTCACAATAGGAGGACTAACTGGAGTAGTACTAGCAAACTCTTCTATAGATATAATCTTACATGATACATATTACGTAGTTGC
La08______TGACTAATACCCCCTTCTTTTCTTTTACTTCTAGCTTCTGCCGGAGTTGAAAGTGGAGCTGGTACTGGATGAACTATCTATCCTCCACTGTCCAGGGGTTTAGCTCATGCTGGAGGGTCAGTTGATCTCGCCATATTTTCTCTCCACCTAGCCGGAGCCTCCTCTATACTTGCCTCCATTAACTTTATTACTACTATTATAAAAATGCGAACACCCGGCATGTCCTTTGACCGACTTCCTTTATTTGTATGATCCGTTTTCGTTACCGCTTTTCTTTTACTTCTTTCTCTTCCTGTATTAGCCGGAGCAATTACAATGCTATTAACCGACCGAAAAATTAATACTACTTTTTTTGACCCTGCTGGAGGAGGTGATCCGATACTCTTTCAACACTTATTCTGATTTTTTGGCCATCCAGAAGTATATATTCTTATTCTCCCCGGATTTGGCATGATTTCTCACGTGATAGCTCACTATGCTGGAAAGAAAGAACCTTTTGGATACCTAGGCATGGTGTACGCAATTATATCTATAGGAATACTGGGATTTCTCGTATGAGCTCACCATATGTTCACCGTTGGAATGGATGTAGATACACGAGCCTACTTCACTGCTGCCACAATGATTATTGCTGTGCCCACAGGAATTAAGGTCTTTAGATGAATGGCCACTTTGCAAGGAAGAAAACTACGATGGGACACACCTCTTCTCTGAGCACTAGGCTTTGTATTTTTATTCACAATAGGAGGACTAACTGGAGTAGTACTAGCAAACTCTTCTATAGATATAATCTTACATGATACATATTACGTAGTTGC
La07______TGACTAATACCCCCTTCTTTTCTTTTACTTCTAGCTTCTGCCGGAGTTGAAAGTGGAGCTGGTACTGGATGAACTATCTATCCTCCACTGTCCAGGGGTTTAGCTCATGCTGGAGGGTCAGTTGATCTCGCCATATTTTCTCTCCACCTAGCCGGAGCCTCCTCTATACTTGCCTCCATTAACTTTATTACTACTATTATAAAAATGCGAACACCCGGCATGTCCTTTGACCGACTTCCTTTATTTGTATGATCCGTTTTCGTTACCGCTTTTCTTTTACTTCTTTCTCTTCCTGTATTAGCCGGAGCAATTACAATGCTATTAACCGACCGAAAAATTAATACTACTTTTTTTGACCCTGCTGGAGGAGGTGATCCGATACTCTTTCAACACTTATTCTGATTTTTTGGCCATCCAGAAGTATATATTCTTATTCTCCCCGGATTTGGCATGATTTCTCACGTGATAGCTCACTATGCTGGAAAGAAAGAACCTTTTGGATACCTAGGCATGGTGTACGCAATTATATCTATAGGAATACTTGGATTTCTCGTATGAGCTCACCATATGTTCACCGTTGGAATGGATGTAGATACACGAGCCTACTTCACTGCTGCCACAATGATTATTGCTGTGCCCACAGGAATTAAGGTCTTTAGATGAATGGCCACTTTGCAAGGAAGAAAACTACGATGGGACACACCTCTTCTCTGAGCACTAGGCTTTGTATTTTTATTCACAATAGGAGGACTAACTGGAGTAGTACTAGCAAACTCTTCTATAGATATAATCTTACATGATACATATTACGTAGTTGC
bindin 15 13 2094 H 1
Hop01_a___ATCAATCTTTGTTTTGATAGTTGTGAGTATTTTGCATCATTTACAGATTCTGATTCCTCAAAATCCAAATCAAGAAGTCTTAAAGAGATACTCCAGCTTAAGAACAAGAGCAGTTTGAGAGATGCTGCTCATTCCAGGGTCCGACGTGCTCAAAAAAGAAGACCAAAAAAAAGAAGGGGAAAAAAGGGCAGAAAAGGTAAAAAGAAAGGAAAACTTCAAAAGGTAGAGGCTGAAAAAGCAAAAAAAGAGGTTCCAGTTAAAGCAAAAATTCAACCTGTTCAACAGAAGGCTGCACCAGCTAAAAAGGTGGTTGTTCCAGTTAAAGCAAAAATTCAGCCTGTTCAACGGAAGGCTGCACCAGGAAAAGGTAGAAAGAAAGGAAAACTTCAAGAGGTAGAGGCTGCAAAAGCGAAAAAAGAGGTTCCAGTTAAAGCAAAAATTCAACCTGTTCAACAGAAGGCTGCACCAGCTAAAAAGGTG---------------------------------------------------------------GTTGTTCCAGTTAAAGCAACAATTCAGCCTGTTCAACAGAAGGCTGCACCAGGAAAAGGTAGAAAGAAAGGAAAACTTCAAGAGGTAGAGGCTGCAAAAGCTAAAAAAGAGGTTCCAGTTAAAGCAAAAATTCAGCCTGTTCAACGGAAGGCTGCACCAGGAAAAGGTAGA------------------AAGAAAGGAAAAGGTAGAAAGAAAGGAAGAGGTAGAGAGAAAGGAAAACGTCAAAAGGTAGAGGCTGCAAAAGCTAAAAAAGAGGTTCCAGTTAAAGCAAAAATTCAGCCTGTTCAACAGAAGGCTGCACCAGGAAAAGGTAGAAAGAAAGGAAAAGGTAGAAAGAAAGGAAGAGGTAGAGAGAAAGGAAAACGTCAAAAGGTAGAGGCTGCAAAAGCTAAAAAAGAGGTTCCAGTTAAAGCAAAAATTCAGCCTGTTCAACAGAAGGCTGCACCAGCTAAAAAGGTGGTTGTTCCAGTTAAAGCAACAATTCAGCCTGTTCAACGGAAGGCTACACCAGGAAAAGGTAGAAAGAAAGGAAAACTTCAAGAGGTAGAGGCTGCAAAAGCTAAAAAAGAGGTTCCAGTTAAAGCAAAAATTCAGCCTGTTCAACAGAAGGCTGCACCAGGAAAAGGTAGAAAGAAAGGAAAAGGTAGAAAGAAAGGAAGAGGTAGAGAGAAAGGAAAACGTCAAAAGGTAGAGGCTGCAAAAGCTAAAAAAGAGGTTCCAGTTAAAGCAAAAATTCAGCCTGTTCAACAGAAGGCTGCACCAGGAAAAGGTAGAAAGAAAGGAAAAGGTAGAAAGAAAGGAAGAGGTAGAGAGAAAGGAAAACGTCAAAAGGTAGAGGCTGCAAAAGCTAAAAAAGAGGTTCCAGTTAAAGCAAAAATTCAGCCTGTTCAACAGAAGGCTGCACCAGGAAAAGGTAGAAAGAAAGGAAAAGGTAGAAAGAAAGGAAGAGGTAGAGAGAAAGGAAAACGTCAAAAGGTAGAGGCTGCAAAAGCTAAAAAAGAAGTTCCAGTTAAAGCAACAATTCAGCCTGTTCAACGGAAGGCTGCACCAGGAAAAGGTGGAAAGAAAGGAAGAGGTAGAGAGAAAGGAAAACTTCAAGAGGTAGAGGCTGCAAAAGCTAAAAAAGAGGTTTCAGTTAAAGCAAAAATTCAGCCTGTTCAACAGAAGGCTGCACCAGCTAAAAAGGTGGTTGTTCCAGTTAAAGCAAAAATTCAGCCAGATCAACAGAAGGCTGCACCAGGAAAAGGTAGAAAGAAAGGAAAGCGTGGAAAGAAAGGAAGAGGTAGAGAGAAAGGAAAAGGTAGAAAGAAAGGAAGAGGTAGAGAGAAAGGAAAACTTCAAGAGGTAGAGGCTGCAAAAGCTCAAAAAGAGGTTCCAGTTAAAGCAAAAATTCAGCCTGTTCAACAGAAGGCTGCACCAGTTGAAGCAGTAAAAGAACCTGGTGAAACGGCTACCCTTAATACAGGATGTAAGAAATTTCAGTATAAATTTCAAAACAATTATCTAAATGAAAAAACAGTTGTGTATCAAATT
Hop01_b___ATCAATCTTTGTTTTGATAGTTGTGACTATTTTGCATCATTTACAGATTCTGATTCCTCAAAATCCAAATCAAGAAGTCTTAAAGAGATACTCCAGCTTAAGAACAAGAGCAATTTGAGAGATGCTGCTCATTCCAGGGTCCGACGTGCTCAAAAAAGAAGACCAAAAAAAAGAAGGGGAAAAAAGGGCAGAAAAGGTAAAAAGAAAGGAAAACTTCAAAAGGTAGAGGCTGAAAAAGCAAAAAAAGAGGTTCCAGTTAAAGCAAAAATTCAACCTGTTCAACAGAAGGCTGCACCAGCTAAAAAGGTGGTTGTTCCAGTTAAAGCAAAAATTCAGCCTGTTCAACGGAAGGCTGCACCAGGAAAAGGTAGAAAGAAAGGAAAACTTCAAGAGGTAGAGGCTGCAAAAGCGAAAAAAGAGGTTCCAGTTAAAGCAAAAATTCAACCTGTTCAACAGAAGGCTGCACCAGCTAAAAAGGTG---------------------------------------------------------------GTTGTTCCAGTTAAAGCAACAATTCAGCCTGTTCAACAGAAGGCTGCACCAGGAAAAGGTAGAAAGAAAGGAAAACTTCAAGAGGTAGAGGCTGCAAAAGCTAAAAAAGAGGTTCCAGTTAAAGCAAAAATTCAGCCTGTTCAACGGAAGGCTGCACCAGGAAAAGGTAGA------------------AAGAAAGGAAAAGGTAGAAAGAAAGGAAGAGGTAGAGAGAAAGGAAAACGTCAAAAGGTAGAGGCTGCAAAAGCTAAAAAAGAGGTTCCAGTTAAAGCAAAAATTCAGCCTGTTCAACAGAAGGCTGCACCAGGAAAAGGTAGAAAGAAAGGAAAAGGTAGAAAGAAAGGAAGAGGTAGAGAGAAAGGAAAACGTCAAAAGGTAGAGGCTGCAAAAGCTAAAAAAGAGGTTCCAGTTAAAGCAAAAATTCAGCCTGTTCAACAGAAGGCTGCACCAGCTAAAAAGGTGGTTGTTCCAGTTAAAGCAACAATTCAGCCTGTTCAACGGAAGGCTACACCAGGAAAAGGTAGAAAGAAAGGAAAACTTCAAGAGGTAGAGGCTGCAAAAGCTAAAAAAGAGGTTCCAGTTAAAGCAAAAATTCAGCCTGTTCAACAGAAGGCTGCACCAGGAAAAGGTAGAAAGAAAGGAAAAGGTAGAAAGAAAGGAAGAGGTAGAGAGAAAGGAAAACGTCAAAAGGTAGAGGCTGCAAAAGCTAAAAAAGAGGTTCCAGTTAAAGCAAAAATTCAGCCTGTTCAACAGAAGGCTGCACCAGGAAAAGGTAGAAAGAAAGGAAAAGGTAGAAAGAAAGGAAGAGGTAGAGAGAAAGGAAAACGTCAAAAGGTAGAGGCTGCAAAAGCTAAAAAAGAGGTTCCAGTTAAAGCAAAAATTCAGCCTGTTCAACAGAAGGCTGCACCAGGAAAAGGTAGAAAGAAAGGAAAAGGTAGAAAGAAAGGAAGAGGTAGAGAGAAAGGAAAACGTCAAAAGGTAGAGGCTGCAAAAGCTAAAAAAGAAGTTCCAGTTAAAGCAACAATTCAGCCTGTTCAACGGAAGGCTGCACCAGGAAAAGGTGGAAAGAAAGGAAGAGGTAGAGAGAAAGGAAAACTTCAAGAGGTAGAGGCTGCAAAAGCTAAAAAAGAGGTTTCAGTTAAAGCAAAAATTCAGCCTGTTCAACAGAAGGCTGCACCAGCTAAAAAGGTGGTTGTTCCAGTTAAAGCAAAAATTCAGCCAGATCAACAGAAGGCTGCACCAGGAAAAGGTAGAAAGAAAGGAAAGCGTGGAAAGAAAGGAAGAGGTAGAGAGAAAGGAAAAGGTAGAAAGAAAGGAAGAGGTAGAGAGAAAGGAAAACTTCAAGAGGTAGAGGCTGCAAAAGCTCAAAAAGAGGTTCCAGTTAAAGCAAAAATTCAGCCTGTTCAACAGAAGGCTGCACCAGTTGAAGCAGTAAAAGAACCTGGTGAAACGGCTACCCTTAATACAGGATGTAAGAAATTTCAGTATAAATTTCAAAACAATTATCTAAATGAAAAAACAGTTGTGTATCAAATT
Hop02_a___ATCAATCTTTGTTTTGATAGTTGTGACTATTTTGCATCATTTACAGATTCTGATTCCTCAAAATCCAAATCAAGAAGTCTTAAAGAGATACTCCAGCTTAAGAACAAGAGCAGTTTGAGAGATGCTGCTCATTCCAGGGTCCGACGTGCTCAAAAAAGAAGACCAAAAAAAAGAAGGGGAAAAAAGGGCAGAAAAGGTAAAAAGAAAGGAAAACTTCAAAAGGTAGAGGCTGAAAAAGCAAAAAAAGAGGTTCCAGTTAAAGCAAAAATTCAACCTGTTCAACAGAAGGCTGCACCAGCTAAAAAGGTGGTTGTTCCAGTTAAAGCAAAAATTCAGCCTGTTCAACGGAAGGCTGCACCAGGAAAAGGTAGAAAGAAAGGAAAACTTCAAGAGGTAGAGGCTGCAAAAGCGAAAAAAGAGGTTCCAGTTAAAGCAAAAATTCAACCTGTTCAACAAAAGGCTGCACCAGCTAAAAAGGTG---------------------------------------------------------------GTTGTTCCAGTTAAAGCAACAATTCAGCCTGTTCAACAGAAGGCTGCACCAGGAAAAGGTAGAAAGAAAGGAAAACTTCAAGAGGTAGAGGCTGCAAAAGCTAAAAAAGAGGTTCCAGTTAAAGCAAAAATTCAGCCTGTTCAACGGAAGGCTGCACCAGGAAAAGGTAGA------------------AAGAAAGGAAAAGGTAGAAAGAAAGGAAGAGGTAGAGAGAAAGGAAAACGTCAAAAGGTAGAGGCTGCAAAAGCTAAAAAAGAGGTTCCAGTTAAAGCAAAAATTCAGCCTGTTCAACAGAAGGCTGCACCAGGAAAAGGTAGAAAGAAAGGAAAAGGTAGAAAGAAAGGAAGAGGTAGAGAGAAAGGAAAACGTCAAAAGGTAGAGGCTGCAAAAGCTAAAAAAGAGGTTCCAGTTAAAGCAAAAATTCAGCCTGTTCAACAGAAGGCTGCACCAGCTAAAAAGGTGGTTGTTCCAGTTAAAGCAACAATTCAGCCTGTTCAACGGAAGGCTACACCAGGAAAAGGTAGAAAGAAAGGAAAACTTCAAGAGGTAGAGGCTGCAAAAGCTAAAAAAGAGGTTCCAGTTAAAGCAAAAATTCAGCCTGTTCAACAGAAGGCTGCACCAGGAAAAGGTAGAAAGAAAGGAAAAGGTAGAAAGAAAGGAAGAGGTAGAGAGAAAGGAAAACGTCAAAAGGTAGAGGCTGCAAAAGCTAAAAAAGAGGTTCCAGTTAAAGCAAAAATTCAGCCTGTTCAACAGAAGGCTGCACCAGGAAAAGGTAGAAAGAAAGGAAAAGGTAGAAAGAAAGGAAGAGGTAGAGAGAAAGGAAAACGTCAAAAGGTAGAGGCTGCAAAAGCTAAAAAAGAGGTTCCAGTTAAAGCAAAAATTCAGCCTGTTCAACAGAAGGCTGCACCAGGAAAAGGTAGAAAGAAAGGAAAAGGTAGAAAGAAAGGAAGAGGTAGAGAGAAAGGAAAACGTCAAAAGGTAGAGGCTGCAAAAGCTAAAAAAGAAGTTCCAGTTAAAGCAACAATTCAGCCTGTTCAACGGAAGGCTGCACCAGGAAAAGGTGGAAAGAAAGGAAGAGGTAGAGAGAAAGGAAAACTTCAAGAGGTAGAGGCTGCAAAAGCTAAAAAAGAGGTTTCAGTTAAAGCAAAAGTTCAGCCTGTTCAACAGAAGGCTGCACCAGCTAAAAAGGTGGTTGTTCCAGTTAAAGCAAAAATTCAGCCAGATCAACAGAAGGCTGCACCAGGAAAAGGTAGAAAGAAAGGAAAACGTGGAAAGAAAGGAAGAGGTAGAGAGAAAGGAAAAGGTAGAAAGAAAGGAAGAGGTAGAGAGAAAGGAAAACTTCAAGAGGTAGAGGCTGCAAAAGCTCAAAAAGAGGTTCCAGTTAAAGCAAAAATTCAGCCTGTTCAACAGAAGGCTGCACCAGTTGAAGCAGTAAAAGAACCTGGTGAAACGGCTACCCTTAATACAGGATGTAAGAAATTTCAGTATAAATTTCAAAACAATTATCTAAATGAAAAAACAGTTGTGTATCAAATT
Hop02_b___ATCAATCTTTGTTTTGATAGTTGTGACTATTTTGCATCATTTACAGATTCTGATTCCTCAAAATCCAAATCAAGAAGTCTTAAAGAGATACTCCAGCTTAAGAACAAGAGCAGTTTGAGAGATGCTGCTCATTCCAGGGTCCGACGTGCTCAAAAAAGAAGACAAAAAAAAAGAAGGGGAAAAAAGGGCAGAAAAGGTAAAAAGAAAGGAAAACTTCAAAAGGTAGAGGCTGAAAAAGCAAAAAAAGAGGTTCCAGTTAAAGCAAAAATTCAACCTGTTCAACAGAAGGCTGCACCAGCTAAAAAGGTGGTTGTTCCAGTTAAAGCAAAAATTCAGCCTGTTCAACGGAAGGCTGCACCAGGAAAAGGTAGAAAGAAAGGAAAACTTCAAGAGGTAGAGGCTGCAAAAGCGAAAAAAGAGGTTCCAGTTAAAGCAAAAATTCAACCTGTTCAACAAAAGGCTGCACCAGCTAAAAAGGTG---------------------------------------------------------------GTTGTTCCAGTTAAAGCAACAATTCAGCCTGTTCAACAGAAGGCTGCACCAGGAAAAGGTAGAAAGAAAGGAAAACTTCAAGAGGTAGAGGCTGCAAAAGCTAAAAAAGAGGTTCCAGTTAAAGCAAAAATTCAGCCTGTTCAACGGAAGGCTGCACCAGGAAAAGGTAGA------------------AAGAAAGGAAAAGGTAGAAAGAAAGGAAGAGGTAGAGAGAAAGGAAAACGTCAAAAGGTAGAGGCTGCAAAAGCTAAAAAAGAGGTTCCAGTTAAAGCAAAAATTCAGCCTGTTCAACAGAAGGCTGCACCAGGAAAAGGTAGAAAGAAAGGAAAAGGTAGAAAGAAAGGAAGAGGTAGAGAGAAAGGAAAACGTCAAAAGGTAGAGGCTGCAAAAGCTAAAAAAGAGGTTCCAGTTAAAGCAAAAATTCAGCCTGTTCAACAGAAGGCTGCACCAGCTAAAAAGGTGGTTGTTCCAGTTAAAGCAACAATTCAGCCTGTTCAACGGAAGGCTACACCAGGAAAAGGTAGAAAGAAAGGAAAACTTCAAGAGGTAGAGGCTGCAAAAGCTAAAAAAGAGGTTCCAGTTAAAGCAAAAATTCAGCCTGTTCAACAGAAGGCTGCACCAGGAAAAGGTAGAAAGAAAGGAAAAGGTAGAAAGAAAGGAAGAGGTAGAGAGAAAGGAAAACGTCAAAAGGTAGAGGCTGCAAAAGCTAAAAAAGAGGTTCCAGTTAAAGCAAAAATTCAGCCTGTTCAACAGAAGGCTGCACCAGGAAAAGGTAGAAAGAAAGGAAAAGGTAGAAAGAAAGGAAGAGGTAGAGAGAAAGGAAAACGTCAAAAGGTAGAGGCTGCAAAAGCTAAAAAAGAGGTTCCAGTTAAAGCAAAAATTCAGCCTGTTCAACAGAAGGCTGCACCAGGAAAAGGTAGAAAGAAAGGAAAAGGTAGAAAGAAAGGAAGAGGTAGAGAGAAAGGAAAACGTCAAAAGGTAGAGGCTGCAAAAGCTAAAAAAGAAGTTCCAGTTAAAGCAACAATTCAGCCTGTTCAACGGAAGGCTGCACCAGGAAAAGGTGGAAAGAAAGGAAGAGGTAGAGAGAAAGGAAAACTTCAAGAGGTAGAGGCTGCAAAAGCTAAAAAAGAGGTTTCAGTTAAAGCAAAAGTTCAGCCTGTTCAACAGAAGGCTGCACCAGCTAAAAAGGTGGTTGTTCCAGTTAAAGCAAAAATTCAGCCAGATCAACAGAAGGCTGCACCAGGAAAAGGTAGAAAGAAAGGAAAACGTGGAAAGAAAGGAAGAGGTAGAGAGAAAGGAAAAGGTAGAAAGAAAGGAAGAGGTAGAGAGAAAGGAAAACTTCAAGAGGTAGAGGCTGCAAAAGCTCAAAAAGAGGTTCCAGTTAAAGCAAAAATTCAGCCTGTTCAACAGAAGGCTGCACCAGTTGAAGCAGTAAAAGAACCTGGTGAAACGGCTACCCTTAATACAGGATGTAAGAAATTTCAGTATAAATTTCAAAACAATTATCTAAATGAAAAAACAGTTGTGTATCAAATT
Hop03_a___ATCAATCTTTGTTTTGATAGTTGTGACTATTTTGCATCATTTACAGATTCTGATTCCTCAAAATCCAAATCAAGAAGTCTTAAAGAGATACTCCAGCTTAAGAACAAGAGCAGTTTGAGAGATGCTGCTCATTCCAGGGTCCGACGTGCTCAAAAAAGAAGACCAAAAAAAAGAAGGGGAAAAAAGGGCAGAAAAGGTAAAAAGAAAGGAAAACTTCAAAAGGTAGAGGCTGAAAAAGCAAAAAAAGAGGTTCCAGTTAAAGCAAAAATTCAACCTGTTCAACAGAAGGCTGCACCAGCTAAAAAGGTGGTTGTTCCAGTTAAAGCAAAAATTCAGCCTGTTCAACGGAAGGCTGCACCAGGAAAAGGTAGAAAGAAAGGAAAACTTCAAGAGGTAGAGGCTGCAAAAGCGAAAAAAGAGGTTCCAGTTAAAGCAAAAATTCAACCTGTTCAACAAAAGGCTGCACCAGCTAAAAAGGTG---------------------------------------------------------------GTTGTTCCAGTTAAAGCAACAATTCAGCCTGTTCAACAGAAGGCTGCACCAGGAAAAGGTAGAAAGAAAGGAAAACTTCAAGAGGTAGAGGCTGCAAAAGCTAAAAAAGAGGTTCCAGTTAAAGCAAAAATTCAGCCTGTTCAACGGAAGGCTGCACCAGGAAAAGGTAGA------------------AAGAAAGGAAAAGGTAGAAAGAAAGGAAGAGGTAGAGAGAAAGGAAAACGTCAAAAGGTAGAGGCTGCAAAAGCTAAAAAAGAGGTTCCAGTTAAAGCAAAAATTCAGCCTGTTCAACAGAAGGCTGCACCAGGAAAAGGTAGAAAGAAAGGAAAAGGTAGAAAGAAAGGAAGAGGTAGAGAGAAAGGAAAACGTCAAAAGTTAGAGGCTGCAAAAGCTAAAAAAGAGGTTCCAGTTAAAGCAAAAATTCAGCCTGTTCAACAGAAGGCTGCACCAGCTAAAAAGGTGGTTGTTCCAGTTAAAGCAACAATTCAGCCTGTTCAACGGAAGGCTACACCAGGAAAAGGTAGAAAGAAAGGAAAACTTCAAGAGGTAGAGGCTGCAAAAGCTAAAAAAGAGGTTCCAGTTAAAGCAAAAATTCAGCCTGTTCAACAGAAGGCTGCACCAGGAAAAGGTAGAAAGAAAGGAAAAGGTAGAAAGAAAGGAAGAGGTAGAGAGAAAGGAAAACGTCAAAAGGTAGAGGCTGCAAAAGCTAAAAAAGAGGTTCCAGTTAAAGCAAAAATTCAGCCTGTTCAACAGAAGGCTGCACCAGGAAAAGGTAGAAAGAAAGGAAAAGGTAGAAAGAAAGGAAGAGGTAGAGAGAAAGGAAAACGTCAAAAGGTAGAGGCTGCAAAAGCTAAAAAAGAGGTTCCAGTTAAAGCAAAAATTCAGCCTGTTCAACAGAAGGCTGCACCAGGAAAAGGTAGAAAGAAAGGAAAAGGTAGAAAGAAAGGAAGAGGTAGAGAGAAAGGAAAACGTCAAAAGGTAGAGGCTGCAAAAGCTAAAAAAGAAGTTCCAGTTAAAGCAACAATTCAGCCTGTTCAACGGAAGGCTGCACCAGGAAAAGGTGGAAAGAAAGGAAGAGGTAGAGAGAAAGGAAAACTTCAAGAGGTAGAGGCTGCAAAAGCTAAAAAAGAGGTTTCAGTTAAAGCAAAAATTCAGCCTTATCAACAGAAGGCTGCACCAGCTAAAAAGGTGGTTGTTCCAGTTAAAGCAAAAATTCAGCCAGATCAACAGAAGGCTGCACCAGGAAAAGGTAGAAAGAAAGGAAAACGTGGAAAGAAAGGAAGAGGTAGAGAGAAAGGAAAAGGTAGAAAGAAAGGAAGAGGTAGAGAGAAAGGAAAACTTCAAGAGGTAGAGGCTGCAAAAGCTCAAAAAGAGGTTCCAGTTAAAGCAAAAATTCAGCCTGTTCAACAGAAGGCTGCACCAGTTGAAGCAGTAAAAGAACCTGGTGAAACGGCTACCCTTAATACAGGATGTAAGAAATTTCAGTATAAATTTCAAAACAATTATCTAAATGAAAAAACAGTTGTGTATCAAATT
Hop03_b___ATCAATCTTTGTTTTGATAGTTGTGACTATTTTGCATCATTTACAGATTCTGATTCCTCAAAATCCAAATCAAGAAGTCTTAAAGAGATACTCCAGCTTAAGAACAAGAGCAATTTGAGAGATGCTGCTCATTCCAGGGTCCGACGTGCTCAAAAAAGAAGACCAAAAAAAAGAAGGGGAAAAAAGGGCAGAAAAGGTAAAAAGAAAGGAAAACTTCAAAAGGTAGAGGCTGAAAAAGCAAAAAAAGAGGTTCCAGTTAAAGCAAAAATTCAACCTGTTCAACAGAAGGCTGCACCAGCTAAAAAGGTGGTTGTTCCAGTTAAAGCAAAAATTCAGCCTGTTCAACGGAAGGCTGCACCAGGAAAAGGTAGAAAGAAAGGAAAACTTCAAGAGGTAGAGGCTGCAAAAGCGAAAAAAGAGGTTCCAGTTAAAGCAAAAATTCAACCTGTTCAACAGAAGGCTGCACCAGCTAAAAAGGTG---------------------------------------------------------------GTTGTTCCAGTTAAAGCAACAATTCAGCCTGTTCAACAGAAGGCTGCACCAGGAAAAGGTAGAAAGAAAGGAAAACTTCAAGAGGTAGAGGCTGCAAAAGCTAAAAAAGAGGTTCCAGTTAAAGCAAAAATTCAGCCTGTTCAACGGAAGGCTGCACCAGGAAAAGGTAGA------------------AAGAAAGGAAAAGGTAGAAAGAAAGGAAGAGGTAGAGAGAAAGGAAAACGTCAAAAGGTAGAGGCTGCAAAAGCTAAAAAAGAGGTTCCAGTTAAAGCAAAAATTCAGCCTGTTCAACAGAAGGCTGCACCAGGAAAAGGTAGAAAGAAAGGAAAAGGTAGAAAGAAAGGAAGAGGTAGAGAGAAAGGAAAACGTCAAAAGGTAGAGGCTGCAAAAGCTAAAAAAGAGGTTCCAGTTAAAGCAAAAATTCAGCCTGTTCAACAGAAGGCTGCACCAGCTAAAAAGGTGGTTGTTCCAGTTAAAGCAACAATTCAGCCTGTTCAACGGAAGGCTACACCAGGAAAAGGTAGAAAGAAAGGAAAACTTCAAGAGGTAGAGGCTGCAAAAGCTAAAAAAGAGGTTCCAGTTAAAGCAAAAATTCAGCCTGTTCAACAGAAGGCTGCACCAGGAAAAGGTAGAAAGAAAGGAAAAGGTAGAAAGAAAGGAAGAGGTAGAGAGAAAGGAAAACGTCAAAAGGTAGAGGCTGCAAAAGCTAAAAAAGAGGTTCCAGTTAAAGCAAAAATTCAGCCTGTTCAACAGAAGGCTGCACCAGGAAAAGGTAGAAAGAAAGGAAAAGGTAGAAAGAAAGGAAGAGGTAGAGAGAAAGGAAAACGTCAAAAGGTAGAGGCTGCAAAAGCTAAAAAAGAGGTTCCAGTTAAAGCAAAAATTCAGCCTGTTCAACAGAAGGCTGCACCAGGAAAAGGTAGAAAGAAAGGAAAAGGTAGAAAGAAAGGAAGAGGTAGAGAGAAAGGAAAACGTCAAAAGGTAGAGGCTGCAAAAGCTAAAAAAGAAGTTCCAGTTAAAGCAACAATTCAGCCTGTTCAACGGAAGGCTGCACCAGGAAAAGGTGGAAAGAAAGGAAGAGGTAGAGAGAAAGGAAAACTTCAAGAGGTAGAGGCTGCAAAAGCTAAAAAAGAGGTTTCAGTTAAAGCAAAAATTCAGCCTGTTCAACAGAAGGCTGCACCAGCTAAAAAGGTGGTTGTTCCAGTTAAAGCAAAAATTCAGCCAGATCAACAGAAGGCTGCACCAGGAAAAGGTAGAAAGAAAGGAAAGCGTGGAAAGAAAGGAAGAGGTAGAGAGAAAGGAAAAGGTAGAAAGAAAGGAAGAGGTAGAGAGAAAGGAAAACTTCAAGAGGTAGAGGCTGCAAAAGCTCAAAAAGAGGTTCCAGTTAAAGCAAAAATTCAGCCTGTTCAACAGAAGGCTGCACCAGTTGAAGCAGTAAAAGAACCTGGTGAAACGGCTACCCTTAATACAGGATGTAAGAAATTTCAGTATAAATTTCAAAACAATTATCTAAATGAAAAAACAGTTGTGTATCAAATT
Hop04_a___ATCAATCTTTGTTTTGATAGTTGTGACTATTTTGCATCATTTACAGATTCTGATTCCTCAAAATCCAAATCAAGAAGTCTTAAAGAGATACTCCAGCTTAAGAACAAGAGCAATTTGAGAGATGCTGCTCATTCCAGGGTCCGACGTGCTCAAAAAAGAAGACCAAAAAAAAGAAGGGGAAAAAAGGGCAGAAAAGGTAAAAAGAAAGGAAAACTTCAAAAGGTAGAGGCTGAAAAAGCAAAAAAAGAGGTTCCAGTTAAAGCAAAAATTCAACCTGTTCAACAGAAGGCTGCACCAGCTAAAAAGGTGGTTGTTCCAGTTAAAGCAAAAATTCAGCCTGTTCAACGGAAGGCTGCACCAGGAAAAGGTAGAAAGAAAGGAAAACTTCAAGAGGTAGAGGCTGCAAAAGCGAAAAAAGAGGTTCCAGTTAAAGCAAAAATTCAACCTGTTCAACAGAAGGCTGCACCAGCTAAAAAGGTG---------------------------------------------------------------GTTGTTCCAGTTAAAGCAACAATTCAGCCTGTTCAACAGAAGGCTGCACCAGGAAAAGGTAGAAAGAAAGGAAAACTTCAAGAGGTAGAGGCTGCAAAAGCTAAAAAAGAGGTTCCAGTTAAAGCAAAAATTCAGCCTGTTCAACGGAAGGCTGCACCAGGAAAAGGTAGA------------------AAGAAAGGAAAAGGTAGAAAGAAAGGAAGAGGTAGAGAGAAAGGAAAACGTCAAAAGGTAGAGGCTGCAAAAGCTAAAAAAGAGGTTCCAGTTAAAGCAAAAATTCAGCCTGTTCAACAGAAGGCTGCACCAGGAAAAGGTAGAAAGAAAGGAAAAGGTAGAAAGAAAGGAAGAGGTAGAGAGAAAGGAAAACGTCAAAAGGTAGAGGCTGCAAAAGCTAAAAAAGAGGTTCCAGTTAAAGCAAAAATTCAGCCTGTTCAACAGAAGGCTGCACCAGCTAAAAAGGTGGTTGTTCCAGTTAAAGCAACAATTCAGCCTGTTCAACGGAAGGCTACACCAGGAAAAGGTAGAAAGAAAGGAAAACTTCAAGAGGTAGAGGCTGCAAAAGCTAAAAAAGAGGTTCCAGTTAAAGCAAAAATTCAGCCTGTTCAACAGAAGGCTGCACCAGGAAAAGGTAGAAAGAAAGGAAAAGGTAGAAAGAAAGGAAGAGGTAGAGAGAAAGGAAAACGTCAAAAGGTAGAGGCTGCAAAAGCTAAAAAAGAGGTTCCAGTTAAAGCAAAAATTCAGCCTGTTCAACAGAAGGCTGCACCAGGAAAAGGTAGAAAGAAAGGAAAAGGTAGAAAGAAAGGAAGAGGTAGAGAGAAAGGAAAACGTCAAAAGGTAGAGGCTGCAAAAGCTAAAAAAGAGGTTCCAGTTAAAGCAAAAATTCAGCCTGTTCAACAGAAGGCTGCACCAGGAAAAGGTAGAAAGAAAGGAAAAGGTAGAAAGAAAGGAAGAGGTAGAGAGAAAGGAAAACGTCAAAAGGTAGAGGCTGCAAAAGCTAAAAAAGAAGTTCCAGTTAAAGCAACAATTCAGCCTGTTCAACGGAAGGCTGCACCAGGAAAAGGTGGAAAGAAAGGAAGAGGTAGAGAGAAAGGAAAACTTCAAGAGGTAGAGGCTGCAAAAGCTAAAAAAGAGGTTTCAGTTAAAGCAAAAATTCAGCCTGTTCAACAGAAGGCTGCACCAGCTAAAAAGGTGGTTGTTCCAGTTAAAGCAAAAATTCAGCCAGATCAACAGAAGGCTGCACCAGGAAAAGGTAGAAAGAAAGGAAAGCGTGGAAAGAAAGGAAGAGGTAGAGAGAAAGGAAAAGGTAGAAAGAAAGGAAGAGGTAGAGAGAAAGGAAAACTTCAAGAGGTAGAGGCTGCAAAAGCTCAAAAAGAGGTTCCAGTTAAAGCAAAAATTCAGCCTGTTCAACAGAAGGCTGCACCAGTTGAAGCAGTAAAAGAACCTGGTGAAACGGCTACCCTTAATACAGGATGTAAGAAATTTCAGTATAAATTTCAAAACAATTATCTAAATGAAAAAACAGTTGTGTATCAAATT
Hop05_a___ATCAATCTTTGTTTTGATAGTTGTGACTATTTTGCATCATTTACAGATTCTGATTCCTCAAAATCCAAATCAAGAAGTCTTAAAGAGATACTCCAGCTTAAGAACAAGAGCAGTTTGAGAGATGCTGCTCATTCCAGGGTCCGACGTGCTCAAAAAAGAAGACCAAAAAAAAGAAGGGGAAAAAAGGGCAGAAAAGGTAAAAAGAAAGGAAAACTTCAAAAGGTAGAGGCTGAAAAAGCAAAAAAAGAGGTTCCAGTTAAAGCAAAAATTCAACCTGTTCAACAGAAGGCTGCACCAGCTAAAAAGGTGGTTGTTCCAGTTAAAGCAAAAATTCAGCCTGTTCAACGGAAGGCTGCACCAGGAAAAGGTAGAAAGAAAGGAAAACTTCAAGAGGTAGAGGCTGCAAAAGCGAAAAAAGAGGTTCCAGTTAAAGCAAAAATTCAACCTGTTCAACAAAAGGCTGCACCAGCTAAAAAGGTG---------------------------------------------------------------GTTGTTCCAGTTAAAGCAACAATTCAGCCTGTTCAACAGAAGGCTGCACCAGGAAAAGGTAGAAAGAAAGGAAAACTTCAAGAGGTAGAGGCTGCAAAAGCTAAAAAAGAGGTTCCAGTTAAAGCAAAAATTCAGCCTGTTCAACGGAAGGCTGCACCAGGAAAAGGTAGA------------------AAGAAAGGAAAAGGTAGAAAGAAAGGAAGAGGTAGAGAGAAAGGAAAACGTCAAAAGGTAGAGGCTGCAAAAGCTAAAAAAGAGGTTCCAGTTAAAGCAAAAATTCAGCCTGTTCAACAGAAGGCTGCACCAGGAAAAGGTAGAAAGAAAGGAAAAGGTAGAAAGAAAGGAAGAGGTAGAGAGAAAGGAAAACGTCAAAAGGTAGAGGCTGCAAAAGCTAAAAAAGAGGTTCCAGTTAAAGCAAAAATTCAGCCTGTTCAACAGAAGGCTGCACCAGCTAAAAAGGTGGTTGTTCCAGTTAAAGCAACAATTCAGCCTGTTCAACGGAAGGCTACACCAGGAAAAGGTAGAAAGAAAGGAAAACTTCAAGAGGTAGAGGCTGCAAAAGCTAAAAAAGAGGTTCCAGTTAAAGCAAAAATTCAGCCTGTTCAACAGAAGGCTGCACCAGGAAAAGGTAGAAAGAAAGGAAAAGGTAGAAAGAAAGGAAGAGGTAGAGAGAAAGGAAAACGTCAAAAGGTAGTGGCTGCAAAAGCTAAAAAAGAGGTTCCAGTTAAAGCAAAAATTCAGCCTGTTCAACAGAAGGCTGCACCAGGAAAAGGTAGAAAGAAAGGAAAAGGTAGAAAGAAAGGAAGAGGTAGAGAGAAAGGAAAACGTCAAAAGGTAGAGGCTGCAAAAGCTAAAAAAGAGGTTCCAGTTAAAGCAAAAATTCAGCCTGTTCAACAGAAGGCTGCACCAGGAAAAGGTAGAAAGAAAGGAAAAGGTAGAAAGAAAGGAAGAGGTAGAGAGAAAGGAAAACGTCAAAAGGTAGAGGCTGCAAAAGCTAAAAAAGAAGTTCCAGTTAAAGCAACAATTCAGCCTGTTCAACGGAAGGCTGCACCAGGAAAAGGTGGAAAGAAAGGAAGAGGTAGAGAGAAAGGAAAACTTCAAGAGGTAGAGGCTGCAAAAGCTAAAAAAGAGGTTTCAGTTAAAGCAAAAATTCAGCCTGTTCAACAGAAGGCTGCACCAGCTAAAAAGGTGGTTGTTCCAGTTAAAGCAAAAATTCAGCCAGATCAACAGAAGGCTGCACCAGGAAAAGGTAGAAAGAAAGGAAAACGTGGAAAGAAAGGAAGAGGTAGAGAGAAAGGAAAAGGTAGAAAGAAAGGAAGAGGTAGAGAGAAAGGAAAACTTCAAGAGGTAGAGGCTGCAAAAGCTCAAAAAGAGGTTCCAGTTAAAGCAAAAATTCAGCCTGTTCAACAGAAGGCTGCACCAGTTGAAGCAGTAAAAGAACCTGGTGAAACGGCTACCCTTAATACAGGATGTAAGAAATTTCAGTATAAATTTCAAAACAATTATCTAAATGAAAAAACAGTTGTGTATCAAATT
Hop05_b___ATCAATCTTTGTTTTGATAGTTGTGACTATTTTGCATCATTTACAGATTCTGATTCCTCAAAATCCAAATCAAGAAGTCTTAAAGAGATACTCCAGCTTAAGAACAAGAGCAATTTGAGAGATGCTGCTCATTCCAGGGTCCGACGTGCTCAAAAAAGAAGACCAAAAAAAAGAAGGGGAAAAAAGGGCAGAAAAGGTAAAAAGAAAGGAAAACTTCAAAAGGTAGAGGCTGAAAAAGCAAAAAAAGAGGTTCCAGTTAAAGCAAAAATTCAACCTGTTCAACAGAAGGCTGCACCAGCTAAAAAGGTGGTTGTTCCAGTTAAAGCAAAAATTCAGCCTGTTCAACGGAAGGCTGCACCAGGAAAAGGTAGAAAGAAAGGAAAACTTCAAGAGGTAGAGGCTGCAAAAGCGAAAAAAGAGGTTCCAGTTAAAGCAAAAATTCAACCTGTTCAACAGAAGGCTGCACCAGCTAAAAAGGTG---------------------------------------------------------------GTTGTTCCAGTTAAAGCAACAATTCAGCCTGTTCAACAGAAGGCTGCACCAGGAAAAGGTAGAAAGAAAGGAAAACTTCAAGAGGTAGAGGCTGCAAAAGCTAAAAAAGAGGTTCCAGTTAAAGCAAAAATTCAGCCTGTTCAACGGAAGGCTGCACCAGGAAAAGGTAGA------------------AAGAAAGGAAAAGGTAGAAAGAAAGGAAGAGGTAGAGAGAAAGGAAAACGTCAAAAGGTAGAGGCTGCAAAAGCTAAAAAAGAGGTTCCAGTTAAAGCAAAAATTCAGCCTGTTCAACAGAAGGCTGCACCAGGAAAAGGTAGAAAGAAAGGAAAAGGTAGAAAGAAAGGAAGAGGTAGAGAGAAAGGAAAACGTCAAAAGGTAGAGGCTGCAAAAGCTAAAAAAGAGGTTCCAGTTAAAGCAAAAATTCAGCCTGTTCAACAGAAGGCTGCACCAGCTAAAAAGGTGGTTGTTCCAGTTAAAGCAACAATTCAGCCTGTTCAACGGAAGGCTACACCAGGAAAAGGTAGAAAGAAAGGAAAACTTCAAGAGGTAGAGGCTGCAAAAGCTAAAAAAGAGGTTCCAGTTAAAGCAAAAATTCAGCCTGTTCAACAGAAGGCTGCACCAGGAAAAGGTAGAAAGAAAGGAAAAGGTAGAAAGAAAGGAAGAGGTAGAGAGAAAGGAAAACGTCAAAAGGTAGAGGCTGCAAAAGCTAAAAAAGAGGTTCCAGTTAAAGCAAAAATTCAGCCTGTTCAACAGAAGGCTGCACCAGGAAAAGGTAGAAAGAAAGGAAAAGGTAGAAAGAAAGGAAGAGGTAGAGAGAAAGGAAAACGTCAAAAGGTAGAGGCTGCAAAAGCTAAAAAAGAGGTTCCAGTTAAAGCAAAAATTCAGCCTGTTCAACAGAAGGCTGCACCAGGAAAAGGTAGAAAGAAAGGAAAAGGTAGAAAGAAAGGAAGAGGTAGAGAGAAAGGAAAACGTCAAAAGGTAGAGGCTGCAAAAGCTAAAAAAGAAGTTCCAGTTAAAGCAACAATTCAGCCTGTTCAACGGAAGGCTGCACCAGGAAAAGGTGGAAAGAAAGGAAGAGGTAGAGAGAAAGGAAAACTTCAAGAGGTAGAGGCTGCAAAAGCTAAAAAAGAGGTTTCAGTTAAAGCAAAAATTCAGCCTGTTCAACAGAAGGCTGCACCAGCTAAAAAGGTGGTTGTTCCAGTTAAAGCAAAAATTCAGCCAGATCAACAGAAGGCTGCACCAGGAAAAGGTAGAAAGAAAGGAAAGCGTGGAAAGAAAGGAAGAGGTAGAGAGAAAGGAAAAGGTAGAAAGAAAGGAAGAGGTAGAGAGAAAGGAAAACTTCAAGAGGTAGAGGCTGCAAAAGCTCAAAAAGAGGTTCCAGTTAAAGCAAAAATTCAGCCTGTTCAACAGAAGGCTGCACCAGTTGAAGCAGTAAAAGAACCTGGTGAAACGGCTACCCTTAATACAGGATGTAAGAAATTTCAGTATAAATTTCAAAACAATTATCTAAATGAAAAAACAGTTGTGTATCAAATT
Hop06_a___ATCAATCTTTGTTTTGATAGTTGTGACTATTTTGCATCATTTACAGATTCTGATTCCTCAAAATCCAAATCAAGAGGTCTTAAAGAGATACTCCAGCTTAAGAACAAGAGCAATTTGAGAGATGCTGCTCATTCCAGGGTCCGACGTGCTCAAAAAAGAAGACCAAAAAAAAGAAGGGGAAAAAAGGGCAGAAAAGGTAAAAAGAAAGGAAAACTTCAAAAGGTAGAGGCTGAAAAAGCAAAAAAAGAGGTTCCAGTTAAAGCAAAAATTCAACCTGTTCAACAGAAGGCTGCACCAGCTAAAAAGGTGGTTGTTCCAGTTAAAGCAAAAATTCAGCCTGTTCAACGGAAGGCTGCACCAGGAAAAGGTAGAAAGAAAGGAAAACTTCAAGAGGTAGAGGCTGCAAAAGCGAAAAAAGAGGTTCCAGTTAAAGCAAAAATTCAACCTGTTCAACAGAAGGCTGCACCAGCTAAAAAGGTG---------------------------------------------------------------GTTGTTCCAGTTAAAGCAACAATTCAGCCTGTTCAACAGAAGGCTGCACCAGGAAAAGGTAGAAAGAAAGGAAAACTTCAAGAGGTAGAGGCTGCAAAAGCTAAAAAAGAGGTTCCAGTTAAAGCAAAAATTCAGCCTGTTCAACGGAAGGCTGCACCAGGAAAAGGTAGA------------------AAGAAAGGAAAAGGTAGAAAGAAAGGAAGAGGTAGAGAGAAAGGAAAACGTCAAAAGGTAGAGGCTGCAAAAGCTAAAAAAGAGGTTCCAGTTAAAGCAAAAATTCAGCCTGTTCAACAGAAGGCTGCACCAGGAAAAGGTAGAAAGAAAGGAAAAGGTAGAAAGAAAGGAAGAGGTAGAGAGAAAGGAAAACGTCAAAAGGTAGAGGCTGCAAAAGCTAAAAAAGAGGTTCCAGTTAAAGCAAAAATTCAGCCTGTTCAACAGAAGGCTGCACCAGCTAAAAAGGTGGTTGTTCCAGTTAAAGCAACATTTCAGCCTGTTCAACAGAAGGCTGCACCAGGAAAAGGTAGAAAGAAAGGAAAACTTCAAGAGGTAGAGGCTGCAAAAGCTAAAAAAGAGGTTCCAGTTAAAGCAAAAATTCAGCCTGTTCAACAGAAGGCTGCACCAGGAAAAGGTAGAAAGAAAGGAAAAGGTAGAAAGAAAGGAAGAGGTAGAGAGAAAGGAAAACGTCAAAAGGTAGGGGCTGCAAAAGCTAAAAAAGAGGTTCCAGTTAAAGCAAAAATTCAGCCTGTTCAACAGAAGGCTGCACCAGGAAAAGGTAGAAAGAAAGGAAAAGGTAGAAAGAAAGGAAGAGGTAGAGAGAAAGGAAAACGTCAAAAGGTAGAGGCTGCAAAAGCTAAAAAAGAGGTTCCAGTTAAAGCAAAAATTCAGCCTGTTCAACAGAAGGCTGCACCAGGAAAAGGTAGAAAGAAAGGAAAAGGTAGAAAGAAAGGAAGAGGTAGAGAGAAAGGAAAACGTCAAAAGGTAGAGGCTGCAAAAGCTAAAAAAGAAGTTCCAGTTAAAGCAACAATTCAGCCTGTTCAACGGAAGGCTGCACCAGGAAAAGGTGGAAAGAAAGGAAGAGGTAGAGAGAAAGGAAAACTTCAAGAGGTAGAGGCTGCAAAAGCTAAAAAAGAGGTTTCAGTTAAAGCAAAAATTCAGCCTGTTCAACAGAAGGCTGCACCAGCTAAAAAGGTGGTTGTTCCAGTTAAAGCAAAAATTCAGCCAGATCAACAGAAGGCTGCACCAGGAAAAGGTAGAAAGAAAGGAAAGCGTGGAAAGAAAGAAAGAGGTAGAGAGAAAGGAAAAGGTAGAAAGAAAGGAAGAGGTAGAGAGAAAGGAAAACTTCAAGAGGTAGAGGCTGCAAAAGCTCAAAAAGAGGTTCCAGTTAAAGCAAAAATTCAGCCTGTTCAACAGAAGGCTGCACCAGTTGAAGCAGTAAAAGAACCTGGTGAAACGGCTACCCTTAATACAGGATGTAAGAAATTTCAGTATAAATTTCAAAACAATTATCTAAATGAAAAAACAGTTGTGTATCAAATT
Hop06_b___ATCAATCTTTGTTTTGATAGTTGTGACTATTTTGCATCATTTACAGATTCTGATTCCTCAAAATCCAAATCAAGAAGTCTTAAAGAGATACTCCAGCTTAAGAACAAGAGCAGTTTGAGAGATGCTGCTCATTCCAGGGTCCGACGTGCTCAAAAAAGAAGACCAAAAAAAAGAAGGGGAAAAAAGGGCAGAAAAGGTAAAAAGAAAGGAAAACTTCAAAAGGTAGAGGCTGAAAAAGCAAAAAAAGAGGTTCCAGTTAAAGCAAAAATTCAACCTGTTCAACAGAAGGCTGCACCAGCTAAAAAGGTGGTTGTTCCAGTTAAAGCAAAAATTCAGCCTGTTCAACGGAAGGCTGCACCAGGAAAAGGTAGAAAGAAAGGAAAACTTCAAGAGGTAGAGGCTGCAAAAGCGAAAAAAGAGGTTCCAGTTAAAGCAAAAATTCAACCTGTTCAACAAAAGGCTGCACCAGCTAAAAAGGTG---------------------------------------------------------------GTTGTTCCAGTTAAAGCAACAATTCAGCCTGTTCAACAGAAGGCTGCACCAGGAAAAGGTAGAAAGAAAGGAAAACTTCAAGAGGTAGAGGCTGCAAAAGCTAAAAAAGAGGTTCCAGTTAAAGCAAAAATTCAGCCTGTTCAACGGAAGGCTGCACCAGGAAAAGGTAGA------------------AAGAAAGGAAAAGGTAGAAAGAAAGGAAGAGGTAGAGAGAAAGGAAAACGTCAAAAGGTAGAGGCTGCAAAAGCTAAAAAAGAGGTTCCAGTTAAAGCAAAAATTCAGCCTGTTCAACAGAAGGCTGCACCAGGAAAAGGTAGAAAGAAAGGAAAAGGTAGAAAGAAAGGAAGAGGTAGAGAGAAAGGAAAACGTCAAAAGGTAGAGGCTGCAAAAGCTAAAAAAGAGGTTCCAGTTAAAGCAAAAATTCAGCCTGTTCAACAGAAGGCTGCACCAGCTAAAAAGGTGGTTGTTCCAGTTAAAGCAACAATTCAGCCTGTTCAACGGAAGGCTACACCAGGAAAAGGTAGAAAGAAAGGAAAACTTCAAGAGGTAGAGGCTGCAAAAGCTAAAAAAGAGGTTCCAGTTAAAGCAAAAATTCAGCCTGTTCAACAGAAGGCTGCACCAGGAAAAGGTAGAAAGAAAGGAAAAGGTAGAAAGAAAGGAAGAGGTAGAGAGAAAGGAAAACGTCAAAAGGTAGAGGCTGCAAAAGCTAAAAAAGAGGTTCCAGTTAAAGCAAAAATTCAGCCTGTTCAACAGAAGGCTGCACCAGGAAAAGGTAGAAAGAAAGGAAAAGGTAGAAAGAAAGGAAGAGGTAGAGAGAAAGGAAAACGTCAAAAGGTAGAGGCTGCAAAAGCTAAAAAAGAGGTTCCAGTTAAAGCAAAAACTCAGCCTGTTCAACAGAAGGCTGCACCAGGAAAAGGTAGAAAGAAAGGAAAAGGTAGAAAGAAAGGAAGAGGTAGAGAGAAAGGAAAACGTCAAAAGGTAGAGGCTGCAAAAGCTAAAAAAGAAGTTCCAGTTAAAGCAACAATTCAGCCTGTTCAACGGAAGGCTGCACCAGGAAAAGGTGGAAAGAAAGGAAGAGGTAGAGAGAAAGGAAAACTTCAAGAGGTAGAGGCTGCAAAAGCTAAAAAAGAGGTTTCAGTTAAAGCAAAAATTCAGCCTGTTCAACAGAAGGCTGCACCAGCTAAAAAGGTGGTTGTTCCAGTTAAAGCAAAAATTCAGCCAGATCAACAGAAGGCTGCACCAGGAAAAGGTAGAAAGAAAGGAAAACGTGGAAAGAAAGGAAGAGGTAGAGAGAAAGGAAAAGGTAGAAAGAAAGGAAGAGGTAGAGAGAAAGGAAAACTTCAAGAGGTAGAGGCTGCAAAAGCTCAAAAAGAGGTTCCAGTTAAAGCAAAAATTCAGCCTGTTCAACAGAAGGCTGCACCAGTTGAAGCAGTAAAAGAACCTGGTGAAACGGCTACCCTTAATACAGGATGTAAGAAATTTCAGTATAAATTTCAAAACAATTATCTAAATGAAAAAACAGTTGTGTATCAAATT
Hop09_a___ATCAATCTTTGTTTTGATAGTTGTGACTATTTTGCATCATTTACAGATTCTGATTCCTCAAAATCCAAATCAAGAAGTCTTAAAGAGATACTCCAGCTTAAGAACAAGAGCAGTTTGAGAGATGCTGCTCATTCCAGGGTCCGACGTGCTCAAAAAAGAAGACCAAAAAAAAGAAGGGGAAAAAAGGGCAGAAAAGGTAAAAAGAAAGGAAAACTTCAAAAGGTAGAGGCTGAAAAAGCAAAAAAAGAGGTTCCAGTTAAAGCAAAAATTCAACCTGTTCAACAGAAGGCTGCACCAGCTAAAAAGGTGGTTGTTCCAGTTAAAGCAAAAATTCAGCCTGTTCAACGGAAGGCTGCACCAGGAAAAGGTAGAAAGAAAGGAAAACTTCAAGAGGTAGAGGCTGCAAAAGCGAAAAAAGAGGTTCCAGTTAAAGCAAAAATTCAACCTGTTCAACAAAAGGCTGCACCAGCTAAAAAGGTG---------------------------------------------------------------GTTGTTCCAGTTAAAGCAACAATTCAGCCTGTTCAACAGAAGGCTGCACTAGGAAAAGGTAGAAAGAAAGGAAAACTTCAAGAGGTAGAGGCTGCAAAAGCTAAAAAAGAGGTTCCAGTTAAAGCAAAAATTCAGCCTGTTCAACGGAAGGCTGCACCAGGAAAAGGTAGA------------------AAGAAAGGAAAAGGTAGAAAGAAAGGAAGAGGTAGAGAGAAAGGAAAACGTCAAAAGGTAGAGGCTGCAAAAGCTAAAAAAGAGGTTCCAGTTAAAGCAAAAATTCAGCCTGTTCAACAGAAGGCTGCACCAGGAAAAGGTAGAAAGAAAGGAAAAGGTAGAAAGAAAGGAAGAGGTAGAGAGAAAGGAAAACGTCAAAAGGTAGAGGCTGCAAAAGCTAAAAAAGAGGTTCCAGTTAAAGCAAAAATTCAGCCTGTTCAACAGAAGGCTGCACCAGCTAAAAAGGTGGTTGTTCCAGTTAAAGCAACAATTCAGCCTGTTCAACGGAAGGCTACACCAGGAAAAGGTAGAAAGAAAGGAAAACTTCAAGAGGTAGAGGCTGCAAAAGCTAAAAAAGAGGTTCCAGTTAAAGCAAAAATTCAGCCTGTTCAACAGAAGGCTGCACCAGGAAAAGGTAGAAAGAAAGGAAAAGGTAGAAAGAAAGGAAGAGGTAGAGAGAAAGGAAAACGTCAAAAGGTAGAGGCTGCAAAAGCTAAAAAAGAGGTTCCAGTTAAAGCAAAAATTCAGCCTGTTCAACAAAAGGCTGCACCAGGAAAAGGTAGAAAGAAAGGAAAAGGTAGAAAGAAAGGAAGAGGTAGAGAGAAAGGAAAACGTCAAAAGGTAGAGGCTGCAAAAGCTAAAAAAGAGGTTCCAGTTAAAGCAAAAATTCAGCCTGTTCAACAAAAGGCTGCACCAGGAAAAGGTAGAAAGAAAGGAAAAGGTAGAAAGAAAGGAAGAGGTAGAGAGAAAGGAAAACGTCAAAAGGTAGAGGCTGCAAAAGCTAAAAAAGAAGTTCCAGTTAAAGCAACAATTCAGCCTGTTCAACGGAAGGCTGCACCAGGAAAAGGTGGAAAGAAAGGAAGAGGTAGAGAGAAAGGAAAACTTCAAGAGGTAGAGGCTGCAAAAGCTAAAAAAGAGGTTTCAGTTAAAGCAAAAATTCAGCCTGTTCAACAGAAGGCTGCACCAGCTAAAAAGGTGGTTGTTCCAGTTAAAGCAAAAATTCAGCCAGATCAACAGAAGGCTGCACCAGGAAAAGGTAGAAAGAAAGGAAAACGTGGAAAGAAAGGAAGAGGTAGAGAGAAAGGAAAAGGTAGAAAGAAAGGAAGAGGTAGAGAGAAAGGAAAACTTCAAGAGGTAGAGGCTGCAAAAGCTCAAAAAGAGGTTCCAGTTAAAGCAAAAATTCAGCCTGTTCAACAGAAGGCTGCACCAGTTGAAGCAGTAAAAGAACCTGGTGAAACGGCTACCCTTAATACAGGATGTAAGAAATTTCAGTATAAATTTCAAAACAATTATCTAAATGAAAAAACAGTTGTGTATCAAATT
Hop09_b___ATCAATCTTTGTTTTGATAGTTGTGACTATTTTGCATCATTTACAGATTCTGATTCCTCAAAATCCAAATCAAGAAGTCTTAAAGAGATACTCCAGCTTAAGAACAAGAGCAGTTTGAGAGATGCTGCTCATTCCAGGGTCCGACGTGCTCAAAAAAGAAGACAAAAAAAAAGAAGGGGAAAAAAGGGCAGAAAAGGTAAAAAGAAAGGAAAACTTCAAAAGGTAGAGGCTGAAAAAGCAAAAAAAGAGGTTCCAGTTAAAGCAAAAATTCAACCTGTTCAACAGAAGGCTGCACCAGCTAAAAAGGTGGTTGTTCCAGTTAAAGCAAAAATTCAGCCTGTTCAACGGAAGGCTGCACCAGGAAAAGGTAGAAAGAAAGGAAAACTTCAAGAGGTAGAGGCTGCAAAAGCGAAAAAAGAGGTTCCAGTTAAAGCAAAAATTCAACCTGTTCAACAAAAGGCTGCACCAGCTAAAAAGGTG---------------------------------------------------------------GTTGTTCCAGTTAAAGCAACAATTCAGCCTGTTCAACAGAAGGCTGCACCAGGAAAAGGTAGAAAGAAAGGAAAACTTCAAGAGGTAGAGGCTGCAAAAGCTAAAAAAGAGGTTCCAGTTAAAGCAAAAATTCAGCCTGTTCAACGGAAGGCTGCACCAGGAAAAGGTAGA------------------AAGAAAGGAAAAGGTAGAAAGAAAGGAAGAGGTAGAGAGAAAGGAAAACGTCAAAAGGTAGAGGCTGCAAAAGCTAAAAAAGAGGTTCCAGTTAAAGCAAAAATTCAGCCTGTTCAACAGAAGGCTGCACCAGGAAAAGGTAGGAAGAAAGGAAAAGGTAGAAAGAAAGGAAGAGGTAGAGAGAAAGGAAAACGTCAAAAGGTAGAGGCTGCAAAAGCTAAAAAAGAGGTTCCAGTTAAAGCAAAAATTCAGCCTGTTCAACAGAAGGCTGCACCAGCTAAAAAGGTGGTTGTTCCAGTTAAAGCAACAATTCAGCCTGTTCAACGGAAGGCTACACCAGGAAAAGGTAGAAAGAAAGGAAAACTTCAAGAGGTAGAGGCTGCAAAAGCTAAAAAAGAGGTTCCAGTTAAAGCAAAAATTCAGCCTGTTCAACAGAAGGCTGCACCAGGAAAAGGTAGAAAGAAAGGAAAAGGTAGAAAGAAAGGAAGAGGTAGAGAGAAAGGAAAACGTCAAAAGGTAGAGGCTGCAAAAGCTAAAAAAGAGGTTCCAGTTAAAGCAAAAATTCAGCCTGTTCAACAGAAGGCTGCACCAGGAAAAGGTAGAAAGAAAGGAAAAGGTAGAAAGAAAGGAAGAGGTAGAGAGAAAGGAAAACGTCAAAAGGTAGAGGCTGCAAAAGCTAAAAAAGAGGTTCCAGTTAAAGCAAAAATTCAGCCTGTTCAACAGAAGGCTGCACCAGGAAAAGGTAGAAAGAAAGGAAAAGGTAGAAAGAAAGGAAGAGGTAGAGAGAAAGGAAAACGTCAAAAGGTAGAGGCTGCAAAAGCTAAAAAAGAAGTTCCAGTTAAAGCAACAATTCAGCCTGTTCAACGGAAGGCTGCACCAGGAAAAGGTGGAAAGAAAGGAAGAGGTAGAGAGAAAGGAAAACTTCAAGAGGTAGAGGCTGCAAAAGCTAAAAAAGAGGTTTCAGTTAAAGCAAAAGTTCAGCCTGTTCAACAGAAGGCTGCACCAGCTAAAAAGGTGGTTGTTCCAGTTAAAGCAAAAATTCAGCCAGATCAACAGAAGGCTGCACCAGGAAAAGGTAGAAAGAAAGGAAAACGTGGAAAGAAAGGAAGAGGTAGAGAGAAAGGAAAAGGTAGAAAGAAAGGAAGAGGTAGAGAGAAAGGAAAACTTCAAGAGGTAGAGGCTGCAAAAGCTCAAAAAGAGGTTCCAGTTAAAGCAAAAATTCAGCCTGTTCAACAGAAGGCTGCACCAGTTGAAGCAGTAAAAGAACCTGGTGAAACGGCTACCCTTAATACAGGATGTAAGAAATTTCAGTATAAATTTCAAAACAATTATCTAAATGAAAAAACAGTTGTGTATCAAATT
Hop10_a___ATCAATCTTTGTTTTGATAGTTGTGAGTATTTTGCATCATTTACAGATTCTGATTCCTCAAAATCCAAATCAAGAAGTCTTAAAGAGATACTCCAGCTTAAGAACAAGAGCAGTTTGAGAGATGCTGCTCATTCCAGGGTCCGACGTGCTCAAAAAAGAAGACCAAAAAAAAGAAGGGGAAAAAAGGGCAGAAAAGGTAAAAAGAAAGGAAAACTTCAAAAGGTAGAGGCTGAAAAAGCAAAAAAAGAGGTTCCAGTTAAAGCAAAAATTCAACCTGTTCAACAGAAGGCTGCACCAGCTAAAAAGGTGGTTGTTCCAGTTAAAGCAAAAATTCAGCCTGTTCAACGGAAGGCTGCACCAGGAAAAGGTAGAAAGAAAGGAAAACTTCAAGAGGTAGAGGCTGCAAAAGCGAAAAAAGAGGTTCCAGTTAAAGCAAAAATTCAACCTGTTCAACAGAAGGCTGCACCAGCTAAAAAGGTG---------------------------------------------------------------GTTGTTCCAGTTAAAGCAACAATTCAGCCTGTTCAACAGAAGGCTGCACCAGGAAAAGGTAGAAAGAAAGGAAAACTTCAAGAGGTAGAGGCTGCAAAAGCTAAAAAAGAGGTTCCAGTTAAAGCAAAAATTCAGCCTGTTCAACGGAAGGCTGCACCAGGAAAAGGTAGA------------------AAGAAAGGAAAAGGTAGAAAGAAAGGAAGAGGTAGAGAGAAAGGAAAACGTCAAAAGGTAGAGGCTGCAAAAGCTAAAAAAGAGGTTCCAGTTAAAGCAAAAATTCAGCCTGTTCAACAGAAGGCTGCACCAGGAAAAGGTAGAAAGAAAGGAAAAGGTAGAAAGAAAGGAAGAGGTAGAGAGAAAGGAAAACGTCAAAAGGTAGAGGCTGCAAAAGCTAAAAAAGAGGTTCCAGTTAAAGCAAAAATTCAGCCTGTTCAACAGAAGGCTGCACCAGCTAAAAAGGTGGTTGTTCCAGTTAAAGCAACAATTCAGCCTGTTCAACGGAAGGCTACACCAGGAAAAGGTAGAAAGAAAGGAAAACTTCAAGAGGTAGAGGCTGCAAAAGCTAAAAAAGAGGTTCCAGTTAAAGCAAAAATTCAGCCTGTTCAACAGAAGGCTGCACCAGGAAAAGGTAGAAAGAAAGGAAAAGGTAGAAAGAAAGGAAGAGGTAGAGAGAAAGGAAAACGTCAAAAGGTAGAGGCTGCAAAAGCTAAAAAAGAGGTTCCAGTTAAAGCAAAAATTCAGCCTGTTCAACAGAAGGCTGCACCAGGAAAAGGTAGAAAGAAAGGAAAAGGTAGAAAGAAAGGAAGAGGTAGAGAGAAAGGAAAACGTCAAAAGGTAGAGGCTGCAAAAGCTAAAAAAGAGGTTCCAGTTAAAGCAAAAATTCAGCCTGTTCAACAGAAGGCTGCACCAGGAAAAGGTAGAAAGAAAGGAAAAGGTAGAAAGAAAGGAAGAGGTAGAGAGAAAGGAAAACGTCAAAAGGTAGAGGCTGCAAAAGCTAAAAAAGAAGTTCCAGTTAAAGCAACAATTCAGCCTGTTCAACGGAAGGCTGCACCAGGAAAAGGTGGAAAGAAAGGAAGAGGTAGAGAGAAAGGAAAACTTCAAGAGGTAGAGGCTGCAAAAGCTAAAAAAGAGGTTTCAGTTAAAGCAAAAATTCAGCCTGTTCAACAGAAGGCTGCACCAGCTAAAAAGGTGGTTGTTCCAGTTAAAGCAAAAATTCAGCCAGATCAACAGAAGGCTGCACCAGGAAAAGGTAGAAAGAAAGGAAAGCGTGGAAAGAAAGGAAGAGGTAGAGAGAAAGGAAAAGGTAGAAAGAAAGGAAGAGGTAGAGAGAAAGGAAAACTTCAAGAGGTAGAGGCTGCAAAAGCTCAAAAAGAGGTTCCAGTTAAAGCAAAAATTCAGCCTGTTCAACAGAAGGCTGCACCAGTTGAAGCAGTAAAAGAACCTGGTGAAACGGCTACCCTTAATACAGGATGTAAGAAATTTCAGTATAAATTTCAAAACAATTATCTAAATGAAAAAACAGTTGTGTATCAAATT
Hop10_b___ATCAATCTTTGTTTTGATAGTTGTGACTATTTTGCATCATTTACAGATTCTGATTCCTCAAAATCCAAATCAAGAGGTCTTAAAGAGATACTCCAGCTTAAGAACAAGAGCAATTTGAGAGATGCTGCTCATTCCAGGGTCCGACGTGCTCAAAAAAGAAGACCAAAAAAAAGAAGGGGAAAAAAGGGCAGAAAAGGTAAAAAGAAAGGAAAACTTCAAAAGGTAGAGGCTGAAAAAGCAAAAAAAGAGGTTCCAGTTAAAGCAAAAATTCAACCTGTTCAACAGAAGGCTGCACCAGCTAAAAAGGTGGTTGTTCCAGTTAAAGCAAAAATTCAGCCTGTTCAACGGAAGGCTGCACCAGGAAAAGGTAGAAAGAAAGGAAAACTTCAAGAGGTAGAGGCTGCAAAAGCGAAAAAAGAGGTTCCAGTTAAAGCAAAAATTCAACCTGTTCAACAGAAGGCTGCACCAGCTAAAAAGGTG---------------------------------------------------------------GTTGTTCCAGTTAAAGCAACAATTCAGCCTGTTCAACAGAAGGCTGCACCAGGAAAAGGTAGAAAGAAAGGAAAACTTCAAGAGGTAGAGGCTGCAAAAGCTAAAAAAGAGGTTCCAGTTAAAGCAAAAATTCAGCCTGTTCAACGGAAGGCTGCACCAGGAAAAGGTAGA------------------AAGAAAGGAAAAGGTAGAAAGAAAGGAAGAGGTAGAGAGAAAGGAAAACGTCAAAAGGTAGAGGCTGCAAAAGCTAAAAAAGAGGTTCCAGTTAAAGCAAAAATTCAGCCTGTTCAACAGAAGGCTGCACCAGGAAAAGGTAGAAAGAAAGGAAAAGGTAGAAAGAAAGGAAGAGGTAGAGAGAAAGGAAAACGTCAAAAGGTAGAGGCTGCAAAAGCTAAAAAAGAGGTTCCAGTTAAAGCAAAAATTCAGCCTGTTCAACAGAAGGCTGCACCAGCTAAAAAGGTGGTTGTTCCAGTTAAAGCAACATTTCAGCCTGTTCAACAGAAGGCTGCACCAGGAAAAGGTAGAAAGAAAGGAAAACTTCAAGAGGTAGAGGCTGCAAAAGCTAAAAAAGAGGTTCCAGTTAAAGCAAAAATTCAGCCTGTTCAACAGAAGGCTGCACCAGGAAAAGGTAGAAAGAAAGGAAAAGGTAGAAAGAAAGGAAGAGGTAGAGAGAAAGGAAAACGTCAAAAGGTAGGGGCTGCAAAAGCTAAAAAAGAGGTTCCAGTTAAAGCAAAAATTCAGCCTGTTCAACAGAAGGCTGCACCAGGAAAAGGTAGAAAGAAAGGAAAAGGTAGAAAGAAAGGAAGAGGTAGAGAGAAAGGAAAACGTCAAAAGGTAGAGGCTGCAAAAGCTAAAAAAGAGGTTCCAGTTAAAGCAAAAATTCAGCCTGTTCAACAGAAGGCTGCACCAGGAAAAGGTAGAAAGAAAGGAAAAGGTAGAAAGAAAGGAAGAGGTAGAGAGAAAGGAAAACGTCAAAAGGTAGAGGCTGCAAAAGCTAAAAAAGAAGTTCCAGTTAAAGCAACAATTCAGCCTGTTCAACGGAAGGCTGCACCAGGAAAAGGTGGAAAGAAAGGAAGAGGTAGAGAGAAAGGAAAACTTCAAGAGGTAGAGGCTGCAAAAGCTAAAAAAGAGGTTTCAGTTAAAGCAAAAATTCAGCCTGTTCAACAGAAGGCTGCACCAGCTAAAAAGGTGGTTGTTCCAGTTAAAGCAAAAATTCAGCCAGATCAACAGAAGGCTGCACCAGGAAAAGGTAGAAAGAAAGGAAAGCGTGGAAAGAAAGGAAGAGGTAGAGAGAAAGGAAAAGGTAGAAAGAAAGGAAGAGGTAGAGAGAAAGGAAAACTTCAAGAGGTAGAGGCTGCAAAAGCTCAAAAAGAGGTTCCAGTTAAAGCAAAAATTCAGCCTGTTCAACAGAAGGCTGCACCAGTTGAAGCAGTAAAAGAACCTGGTGAAACGGCTACCCTTAATACAGGATGTAAGAAATTTCAGTATAAATTTCAAAACAATTATCTAAATGAAAAAACAGTTGTGTATCAAATT
La01_a____ATCAATCTTTGTTTTGATAGTTGTGACTATTTTGCATCATTTACAGATTCTGATTCCTCAAAATCCAAATCAAGAAGTCTTAAAGAGATACTCCAGCTTAAGAACAAGAGCAGTTTGAGAGATGCTGCTCATTCCAGGGTCCGACGTGCTCAAAAAAGAAGACCAAAAAAAAGAAGGGGAAAAAAGGGCAGAAAAGGTAAAAAGAAAGGAAAACTTCAAAAGGTAGAGGCTGAAAAAGCAAAAAAAGAGGTTCCAGTTAAAGCAAAAATTCAACCTGTTCAACAGAAGGCTGCACCAGCTAAAAAGGTGGTTGTTCCAGTTAAAGCAAAAATTCAGCCTGTTCAACGGAAGGCTGCACCAGGAAAAGGTAGAAAGAAAGGAAAACTTCAAGAGGTAGAGGCTGCAAAAGCGAAAAAAGAGGTTCCAGTTAAAGCAAAAATTCAACCTGTTCAACAAAAGGCTGCACCAGCTAAAAAGGTG---------------------------------------------------------------GTTGTTCCAGTTAAAGCAACAATTCAGCCTGTTCAACAGAAGGCTGCACCAGGAAAAGGTAGAAAGAAAGGAAAACTTCAAGAGGTAGAGGCTGCAAAAGCTAAAAAAGAGGTTCCAGTTAAAGCAAAAATTCAGCCTGTTCAACGGAAGGCTGCACCAGGAAAAGGTAGA------------------AAGAAAGGAAAAGGTAGAAAGAAAGGAAGAGGTAGAGAGAAAGGAAAACGTCAAAAGGTAGAGGCTGCAAAAGCTAAAAAAGAGGTTCCAGTTAAAGCAAAAATTCAGCCTGTTCAACAGAAGGCTGCACCAGGAAAAGGTAGAAAGAAAGGAAAAGGTAGAAAGAAAGGAAGAGGTAGAGAGAAAGGAAAACGTCAAAAGGTAGAGGCTGCTAAAGCTAAAAAAGAGCTTCCAGTTAAAGCAAAAATTCAGCCTGTTCAACAGAAGGCTGCACCAGCTAAAAAGGTGGTTGTTCCAGTTAAAGCAACAATTCAGCCTGTTCAACGGAAGGCTACACCAGGAAAAGGTAGAAAGAAAGGAAAACTTCAAGAGGTAGAGGCTGCAAAAGCTAAAAAAGAGGTTCCAGTTAAAGCAAAAATTCAGCCTGTTCAACAGAAGGCTGCACCAGGAAAAGGTAGAAAGAAAGGAAAAGGTAGAAAGAAAGGAAGAGGTAGAGAGAAAGGAAAACGTCAAAAGGTAGAGGCTGCAAAAGCTAAAAAAGAGGTTCCAGTTAAAGCAAAAATTCAGCCTGTTCAACAGAAGGCTGCACCAGGAAAAGGTAGAAAGAAAGGAAAAGGTAGAAAGAAAGGAAGAGGTAGAGAGAAAGGAAAACGTCAAAAGGTAGAGGCTGCAAAAGATAAAAAAGAGGTTCCAGTTAAAGCAAAAATTCAGCCTGTTCAACAGAAGGCTGCACCAGGAAAAGGTAGAAAGAAAGGAAAAGGTAGAAAGAAAGGAAGAGGTAGAGAGAAAGGAAAACGTCAAAAGGTAGAGGCTGCAAAAGCTAAAAAAGAAGTTCCAGTTAAAGCAACAATTCAGCCTGTTCAACGGAAGGCTGCACCAGGAAAAGGTGGAAAGAAAGGAAGAGGTAGAGAGAAAGGAAAACTTCAAGAGGTAGAGGCTGCAAAAGCTAAAAAAGAGGTTTCAGTTAAAGCAAAAATTCAGCCTGTTCAACAGAAGGCTGCACCAGCTAAAAAGGTGGTTGTTCCAGTTAAAGCAAAAATTCAGCCAGATCAACAGAAGGCTGCACCAGGAAAAGGTAGAAAGAAAGGAAAACGTGGAAAGAAAGGAAGAGGTAGAGAGAAAGGAAAAGGTAGAAAGAAAGGAAGAGGTAGAGAGAAAGGAAAACTTCAAGAGGTAGAGGCTGCATCA------------------------GCAAAAATTCAGCCTGTTCAACAGAAGGCTGCACCAGTTGAAGCAGTAAAAGAACCTGGTGAAACGGCTACCTTTAATACAGGATGTAAGAAATTTCAGTATAAATTTCAAAACAATTATCTAAATGAAAAAACAGTTGTGTATCAAATT
La01_b____ATCAATCTTTGTTTTGATAGTTGTGACTATTTTGCATCATTTACAGATTCTGATTCCTCAAAATCCAAATCAAGAAGTCTTAAAGAGATACTCCAGCTTAAGAACAAGAGCAGTTTGAGAGATGCTGCTCATTCCAGGGTCCGACGTGCTCAAAAAAGAAGACCAAAAAAAAGAAGGGGAAAAAAGGGCAGAAAAGGTAAAAAGAAAGGAAAACTTCAAAAGGTAGAGGCTGAAAAAGCAAAAAAAGAGGTTCCAGTTAAAGCAAAAATTCAACCTGTTCAACAGAAGGCTGCACCAGCTAAAAAGGTGGTTGTTCCAGTTAAAGCAAAAATTCAGCCTGTTCAACGGAAGGCTGCACCAGGAAAAGGTAGAAAGAAAGGAAAACTTCAAGAGGTAGAGGCTGCAAAAGCGAAAAAAGAGGTTCCAGTTAAAGCAAAAATTCAACCTGTTCAACAAAAGGCTGCACCAGCTAAAAAGGTG---------------------------------------------------------------GTTGTTCCAGTTAAAGCAACAATTCAGCCTGTTCAACAGAAGGCTGCACCAGGAAAAGGTAGAAAGAAAGGAAAACTTCAAGAGGTAGAGGCTGCAAAAGCTAAAAAAGAGGTTCCAGTTAAAGCAAAAATTCAGCCTGTTCAACGGAAGGCTGCACCAGGAAAAGGTAGA------------------AAGAAAGGAAAAGGTAGAAAGAAAGGAAGAGGTAGAGAGAAAGGAAAACGTCAAAAGGTAGAGGCTGCAAAAGCTAAAAAAGAGGTTCCAGTTAAAGCAAAAATTCAGCCTGTTCAACAGAAGGCTGCACCAGGAAAAGGTAGAAAGAAAGGAAAAGGTAGAAAGAAAGGAAGAGGTAGAGAGAAAGGAAAACGTCAAAAGGTAGAGGCTGCAAAAGCTAAAAAAGAGGTTCCAGTTAAAGCAAAAATTCAGCCTGTTCAACAGAAGGCTGCACCAGCTAAAAAGGTGGTTGTTCCAGTTAAAGCAACAATTCAGCCTGTTCAACGGAAGGCTACACCAGGAAAAGGTAGAAAGAAAGGAAAACTTCAAGAGGTAGAGGCTGCAAAAGCTAAAAAAGAGGTTCCAGTTAAAGCAAAAATTCAGCCTGTTCAACAGAAGGCTGCACCAGGAAAAGGTAGAAAGAAAGGAAAAGGTAGAAAGAAAGGAAGAGGTAGAGAGAAAGGAAAACGTCAAAAGGTAGAGGCTGCAAAAGCTAAAAAAGAGGTTCCAGTTAAAGCAAAAATTCAGCCTGTTCAACAGAAGGCTGCACCAGGAAAAGGTAGAAAGAAAGGAAAAGGTAGAAAGAAAGGAAGAGGTAGAGAGAAAGGAAAACGTCAAAAGGTAGAGGCTGCAAAAGCTAAAAAAGAGGTTCCAGTTAAAGCAAAAATTCAGCCTGTTCAACAGAAGGCTGCACCAGGAAAAGGTAGAAAGAAAGGAAAAGGTAGAAAGAAAGGAAGAGGTAGAGAGAAAGGAAAACGTCAAAAGGTAGAGGCTGCAAAAGCTAAAAAAGAAGTTCCAGTTAAAGCAACAATTCAGCCTGTTCAACGGAAGGCTGCACCAGGAAAAGGTGGAAAGAAAGGAAGAGGTAGAGAGAAAGGAAAACTTCAAGAGGTAGAGGCTGCAAAAGCTAAAAAAGAGGTTTCAGTTAAAGCAAAAATTCAGCCTGTTCAACAGAAGGCTGCACCAGCTAAAAAGGTGGTTGTTCCAGTTAAAGCAAAAATTCAGCCAGATCAACAGAAGGCTGCACCAGGAAAAGGTAGAAAGAAAGGAAAACGTGGAAAGAAAGGAAGAGGTAGAGAGAAAGGAAAAGGTAGAAAAAAAGGAAGAGGTAGAGAGAAAGGAAAACTTCAAGAGGTAGAGGCTGCAAAAGCTCAAAAAGAGGTTCCAGTTAAAGCAAAAATTCAGCCTGTTCAACAGAAGGCTGCACCAGTTGAAGCAGTAAAAGAACCTGGTGAAACGGCTACCCTTAATACAGGATGTAAGAAATTTCAGTATAAATTTCAAAACAATTATCTAAATGAAAAAACAGTTGTGTATCAAATT
La02_a____ATCAATCTTTGTTTTGATAGTTGTGACTATTTTGCATCATTTACAGATTCTGATTCCTCAAAATCCAAATCAAGAAGTCTTAAAGAGATACTCCAGCTTAAGAACAAGAGCAGTTTGAGAGATGCTGCTCATTCCAGGGTCCGACGTGCTCAAAAAAGAAGACCAAAAAAAAGAAGGGGAAAAAAGGGCAGAAAAGGTAAAAAGAAAGGAAAACTTCAAAAGGTAGAGGCTGAAAAAGCAAAAAAAGAGGTTCCAGTTAAAGCAAAAATTCAACCTGTTCAACAGAAGGCTGCACCAGCTAAAAAGGTGGTTGTTCCAGTTAAAGCAAAAATTCAGCCTGTTCAACGGAAGGCTGCACCAGGAAAAGGTAGAAAGAAAGGAAAACTTCAAGAGGTAGAGGCTGCAAAAGCGAAAAAAGAGGTTCCAGTTAAAGCAAAAATTCAACCTGTTCAACAAAAGGCTGCACCAGCTAAAAAGGTG---------------------------------------------------------------GTTGTTCCAGTTAAAGCAACAATTCAGCCTGTTCAACAGAAGGCTGCACCAGGAAAAGGTAGAAAGAAAGGAAAACTTCAAGAGGTAGAGGCTGCAAAAGCTAAAAAAGAGGTTCCAGTTAAAGCAAAAATTCAGCCTGTTCAACGGAAGGCTGCACCAGGAAAAGGTAGA------------------AAGAAAGGAAAAGGTAGAAAGAAAGGAAGAGGTAGAGAGAAAGGAAAACGTCAAAAGGTAGAGGCTGCAAAAGCTAAAAAAGAGGTTCCAGTTAAAGCAAAAATTCAGCCTGTTCAACAGAAGGCTGCACCAGGAAAAGGTAGAAAGAAAGGAAAAGGTAGAAAGAAAGGAAGAGGTAGAGAGAAAGGAAAACGTCAAAAGGTAGAGGCTGCAAAAGCTAAAAAAGAGGTTCCAGTTAAAGCAAAAATTCAGCCTGTTCAACAGAAGGCTGCACCAGCTAAAAAGGTGGTTGTTCCAGTTAAAGCAACAATTCAGCCTGTTCAACGGAAGGCTACACCAGGAAAAGGTAGAAAGAAAGGAAAACTTCAAGAGGTAGAGGCTGCAAAAGCTAAAAAAGAGGTTCCAGTTAAAGCAAAAATTCAGCCTGTTCAACAGAAGGCTGCACCAGGAAAAGGTAGAAAGAAAGGAAAAGGTAGAAAGAAAGGAAGAGGTAGAGAGAAAGGAAAACGTCAAAAGGTAGAGGCTGCAAAAGCTAAAAAAGAGGTTCCAGTTAAAGCAAAAATTCAGCCTGTTCAACAGAAGGCTGCACCAGGAAAAGGTAGAAAGAAAGGAAAAGGTAGAAAGAAAGGAAGAGGTAGAGAGAAAGGAAAACGTCAAAAGGTAGAGGCTGCAAAAGCTAAAAAAGAGGTTCCAGTTAAAGCAAAAATTCAGCCTGTTCAACAGAAGGCTGCACCAGGAAAAGGTAGAAAGAAAGGAAAAGGTAGAAAGAAAGGAAGAGGTAGAGAGAAAGGAAAACGTCAAAAGGTAGAGGCTGCAAAAGCTAAAAAAGAAGTTCCAGTTAAAGCAACAATTCAGCCTGTTCAACGGAAGGCTGCACCAGGAAAAGGTGGAAAGAAAGGAAGAGGTAGAGAGAAAGGAAAACTTCAAGAGGTAGAGGCTGCAAAAGCTAAAAAAGAGGTTTCAGTTAAAGCAAAAATTCAGCCTGTTCAACAGAAGGCTGCACCAGCTAAAAAGGTGGTTGTTCCAGTTAAAGCAAAAATTCAGCCAGATCAACAGAAGGCTGCACCAGGAAAAGGTAGAAAGAAAGGAAAACGTGGAAAGAAAGGAAGAGGTAGAGAGAAAGGAAAAGGTAGAAAGAAAGGAAGAGGTAGAGAGAAAGGAAAACTTCAAGAGGTAGAGGCTGCAAAAGCTCAAAAAGAGGTTCCAGTTAAAGCAAAAATTCAGCCTGTTCAACAGAAGGCTGCACCAGTTGAAGCAGTAAAAGAACCTGGTGAAACGGCTACCCTTAATACAGGATGTAAGAAATTTCAGTATAAATTTCAAAACAATTATCTAAATGAAAAAACAGTTGTGTATCAAATT
La02_b____ATCAATCTTTGTTTTGATAGTTGTGAGTATTTTGCATCATTTACAGATTCTGATTCCTCAAAATCCAAATCAAGAAGTCTTAAAGAGATACTCCAGCTTAAGAACAAGAGCAGTTTGAGAGATGCTGCTCATTCCAGGGTCCGACGTGCTCAAAAAAGAAGACCAAAAAAAAGAAGGGGAAAAAAGGGCAGAAAAGGTAAAAAGAAAGGAAAACTTCAAAAGGTAGAGGCTGAAAAAGCAAAAAAAGAGGTTCCAGTTAAAGCAAAAATTCAACCTGTTCAACAGAAGGCTGCACCAGCTAAAAAGGTGGTTGTTCCAGTTAAAGCAAAAATTCAGCCTGTTCAACGGAAGGCTGCACCAGGAAAAGGTAGAAAGAAAGGAAAACTTCAAGAGGTAGAGGCTGCAAAAGCGAAAAAAGAGGTTCCAGTTAAAGCAAAAATTCAACCTGTTCAACAGAAGGCTGCACCAGCTAAAAAGGTG---------------------------------------------------------------GTTGTTCCAGTTAAAGCAAAAATTCAGCCTGTTCAACAGAAGGCTGCACCAGGAAAAGGTAGAAAGAAAGGAAAACTTCAAGAGGTAGAGGCTGCAAAAGCTAAAAAAGAGGTTCCAGTTAAAGCAAAAATTCAGCCTGTTCAACGGAAGGCTGCACCAGGAAAAGGTAGA------------------AAGAAAGGAAAAGGTAGAAAGAAAGGAAGAGGTAGAGAGAAAGGAAAACGTCAAAAGGTAGAGGCTGCAAAAGCTAAAAAAGAGGTTCCAGTTAAAGCAAAAATTCAGCCTGTTCAACAGAAGGCTGCACCAGGAAAAGGTAGAAAGAAAGGAAAAGGTAGAAAGAAAGGAAGAGGTAGAGAGAAAGGAAAACGTCAAAAGGTAGAGGCTGCAAAAGCTAAAAAAGAGGTTCCAGTTAAAGCAAAAATTCAGCCTGTTCAACAGAAGGCTGCACCAGCTAAAAAGGTGGTTGTTCCAGTTAAAGCAACAATTCAGCCTGTTCAACGGAAGGCTACACCAGGAAAAGGTAGAAAGAAAGGAAAACTTCAAGAGGTAGAGGCTGCAAAAGCTAAAAAAGAGGTTCCAGTTAAAGCAAAAATTCAGCCTGTTCAACAGAAGGCTGCACCAGGAAAAGGTAGAAAGAAAGGAAAAGGTAGAAAGAAAGGAAGAGGTAGAGAGAAAGGAAAACGTCAAAAGGTAGAGGCTGCAAAAGCTAAAAAAGAGGTTCCAGTTAAAGCAAAAATTCAGCCTGTTCAACAGAAGGCTGCACCAGGAAAAGGTAGAAAGAAAGGAAAAGGTAGAAAGAAAGGAAGAGGTAGAGAGAAAGGAAAACGTCAAAAGGTAGAGGCTGCAAAAGCTAAAAAAGAGGTTCCAGTTAAAGCAAAAATTCAGCCTGTTCAACAGAAGGCTGCACCAGGAAAAGGTAGAAAGAAAGGAAAAGGTAGAAAGAAAGGAAGAGGTAGAGAGAAAGGAAAACGTCAAAAGGTAGAGGCTGCAAAAGCTAAAAAAGAAGTTCCAGTTAAAGCAACAATTCAGCCTGTTCAACGGAAGGCTGCACCAGGAAAAGGTGGAAAGAAAGGAAGAGGTAGAGAGAAAGGAAAACTTCAAGAGGTAGAGGCTGCAAAAGCTAAAAAAGAGGTTTCAGTTAAAGCAAAAATTCAGCCTGTTCAACAGAAGGCTGCACCAGCTAAAAAGGTGGTTGTTCCAGTTAAAGCAAAAATTCAGCCAGATCAACAGAAGGCTGCACCAGGAAAAGGTAGAAAGAAAGGAAAGCGTGGAAAGAAAGGAAGAGGTAGAGAGAAAGGAAAAGGTAGAAAGAAAGGAAGAGGTAGAGAGAAAGGAAAACTTCAAGAGGTAGAGGCTGCAAAAGCTCAAAAAGAGGTTCCAGTTAAAGCAAAAATTCAGCCTGTTCAACAGAAGGCTGCACCAGTTGAAGCAGTAAAAGAACCTGGTGAAACGGCTACCCTTAATACAGGATGTAAGAAATTTCAGTATAAATTTCAAAACAATTATCTAAATGAAAAAACAGTTGTGTATCAAATT
La03_a____ATCAATCTTTGTTTTGATAGTTGTGACTATTTTGCATCATTTACAGATTCTGATTCCTCAAAATCCAAATCAAGAAGTCTTAAAGAGATACTCCAGCTTAAGAACAAGAGCAGTTTGAGAGATGCTGCTCATTCCAGGGTCCGACGTGCTCAAAAAAGAAGACCAAAAAAAAGAAGGGGAAAAAAGGGCAGAAAAGGTAAAAAGAAAGGAAAACTTCAAAAGGTAGAGGCTGAAAAAGCAAAAAAAGAGGTTCCAGTTAAAGCAAAAATTCAACCTGTTCAACAGAAGGCTGCACCAGCTAAAAAGGTGGTTGTTCCAGTTAAAGCAAAAATTCAGCCTGTTCAACGGAAGGCTGCACCAGGAAAAGGTAGAAAGAAAGGAAAACTTCAAGAGGTAGAGGCTGCAAAAGCGAAAAAAGAGGTTCCAGTTAAAGCAAAAATTCAACCTGTTCAACAAAAGGCTGCACCAGCTAAAAAGGTG---------------------------------------------------------------GTTGTTCCAGTTAAAGCAACAATTCAGCCTGTTCAACAGAAGGCTGCACCAGGAAAAGGTAGAAAGAAAGGAAAACTTCAAGAGGTAGAGGCTGCAAAAGCTAAAAAAGAGGTTCCAGTTAAAGCAAAAATTCAGCCTGTTCAACGGAAGGCTGCACCAGGAAAAGGTAGA------------------AAGAAAGGAAAAGGTAGAAAGAAAGGAAGAGGTAGAGAGAAAGGAAAACGTCAAAAGGTAGAGGCTGCAAAAGCTAAAAAAGAGGTTCCAGTTAAAGCAAAAATTCAGCCTGTTCAACAGAAGGCTGCACCAGGAAAAGGTAGAAAGAAAGGAAAAGGTAGAAAGAAAGGAAGAGGTAGAGAGAAAGGAAAACGTCAAAAGGTAGAGGCTGCAAAAGCTAAAAAAGAGGTTCCAGTTAAAGCAAAAATTCAGCCTGTTCAACAGAAGGCTGCACCAGCTAAAAAGGTGGTTGTTCCAGTTAAAGCAACAATTCAGCCTGTTCAACGGAAGGCTACACCAGGAAAAGGTAGAAAGAAAGGAAAACTTCAAGAGGTAGAGGCTGCAAAAGCTAAAAAAGAGGTTCCAGTTAAAGCAAAAATTCAGCCTGTTCAACAGAAGGCTGCACCAGGAAAAGGTAGAAAGAAAGGAAAAGGTAGAAAGAAAGGAAGAGGTAGAGAGAAAGGAAAACGTCAAAAGGTAGAGGCTGCAAAAGCTAAAAAAGAGGTTCCAGTTAAAGCAAAAATTCAGCCTGTTCAACAGAAGGCTGCACCAGGAAAAGGTAGAAAGAAAGGAAAAGGTAGAAAGAAAGGAAGAGGTAGAGAGAAAGGAAAACGTCAAAAGGTAGAGGCTGCAAAAGCTAAAAAAGAGGTTCCAGTTAAAGCAAAAATTCAGCCTGTTCAACAGAAGGCTGCACCAGGAAAAGGTAGAAAGAAAGGAAAAGGTAGAAAGAAAGGAAGAGGTAGAGAGAAAGGAAAACGTCAAAAGGTAGAGGCTGCAAAAGCTAAAAAAGAAGTTCCAGTTAAAGCAACAATTCAGCCTGTTCAACGGAAGGCTGCACCAGGAAAAGGTGGAAAGAAAGGAAGAGGTAGAGAGAAAGGAAAACTTCAAGAGGTAGAGGCTGCAAAAGCTAAAAAAGAGGTTTCAGTTAAAGCAAAAGTTCAGCCTGTTCAACAGAAGGCTGCACCAGCTAAAAAGGTGGTTGTTCCAGTTAAAGCAAAAATTCAGCCAGATCAACAGAAGGCTGCACCAGGAAAAGGTAGAAAGAAAGGAAAACGTGGAAAGAAAGGAAGAGGTAGAGAGAAAGGAAAAGGTAGAAAGAAAGGAAGAGGTAGAGAGAAAGGAAAACTTCAAGAGGTAGAGGCTGCAAAAGCTCAAAAAGAGGTTCCAGTTAAAGCAAAAATTCAGCCTGTTCAACAGAAGGCTGCACCAGTTGAAGCAGTAAAAGAACCTGGTGAAACGGCTACCCTTAATACAGGATGTAAGAAATTTCAGTATAAATTTCAAAACAATTATCTAAATGAAAAAACAGTTGTGTATCAAATT
La03_b____ATCAATCTTTGTTTTGATAGTTGTGACTATTTTGCATCATTTACAGATTCTGATTCCTCAAAATCCAAATCAAGAGGTCTTAAAGAGATACTCCAGCTTAAGAACAAGAGCAATTTGAGAGATGCTGCTCATTCCAGGGTCCGACGTGCTCAAAAAAGAAGACCAAAAAAAAGAAGGGGAAAAAAGGGCAGAAAAGGTAAAAAGAAAGGAAAACTTCAAAAGGTAGAGGCTGAAAAAGCAAAAAAAGAGGTTCCAGTTAAAGCAAAAATTCAACCTGTTCAACAGAAGGCTGCACCAGCTAAAAAGGTGGTTGTTCCAGTTAAAGCAAAAATTCAGCCTGTTCAACGGAAGGCTGCACCAGGAAAAGGTAGAAAGAAAGGAAAACTTCAAGAGGTAGAGGCTGCAAAAGCGAAAAAAGAGGTTCCAGTTAAAGCAAAAATTCAACCTGTTCAACAGAAGGCTGCACCAGCTAAAAAGGTG---------------------------------------------------------------GTTGTTCCAGTTAAAGCAACAATTCAGCCTGTTCAACAGAAGGCTGCACCAGGAAAAGGTAGAAAGAAAGGAAAACTTCAAGAGGTAGAGGCTGCAAAAGCTAAAAAAGAGGTTCCAGTTAAAGCAAAAATTCAGCCTGTTCAACGGAAGGCTGCACCAGGAAAAGGTAGA------------------AAGAAAGGAAAAGGTAGAAAGAAAGGAAGAGGTAGAGAGAAAGGAAAACGTCAAAAGGTAGAGGCTGCAAAAGCTAAAAAAGAGGTTCCAGTTAAAGCAAAAATTCAGCCTGTTCAACAGAAGGCTGCACCAGGAAAAGGTAGAAAGAAAGGAAAAGGTAGAAAGAAAGGAAGAGGTAGAGAGAAAGGAAAACGTCAAAAGGTAGAGGCTGCAAAAGCTAAAAAAGAGGTTCCAGTTAAAGCAAAAATTCAGCCTGTTCAACAGAAGGCTGCACCAGCTAAAAAGGTGGTTGTTCCAGTTAAAGCAACATTTCAGCCTGTTCAACAGAAGGCTGCACCAGGAAAAGGTAGAAAGAAAGGAAAACTTCAAGAGGTAGAGGCTGCAAAAGCTAAAAAAGAGGTTCCAGTTAAAGCAAAAATTCAGCCTGTTCAACAGAAGGCTGCACCAGGAAAAGGTAGAAAGAAAGGAAAAGGTAGAAAGAAAGGAAGAGGTAGAGAGAAAGGAAAACGTCAAAAGGTAGGGGCTGCAAAAGCTAAAAAAGAGGTTCCAGTTAAAGCAAAAATTCAGCCTGTTCAACAGAAGGCTGCACCAGGAAAAGGTAGAAAGAAAGGAAAAGGTAGAAAGAAAGGAAGAGGTAGAGAGAAAGGAAAACGTCAAAAGGTAGAGGCTGCAAAAGCTAAAAAAGAGGTTCCAGTTAAAGCAAAAATTCAGCCTGTTCAACAGAAGGCTGCACCAGGAAAAGGTAGAAAGAAAGGAAAAGGTAGAAAGAAAGGAAGAGGTAGAGAGAAAGGAAAACGTCAAAAGGTAGAGGCTGCAAAAGCTAAAAAAGAAGTTCCAGTTAAAGCAACAATTCAGCCTGTTCAACGGAAGGCTGCACCAGGAAAAGGTGGAAAGAAAGGAAGAGGTAGAGAGAAAGGAAAACTTCAAGAGGTAGAGGCTGCAAAAGCTAAAAAAGAGGTTTCAGTTAAAGCAAAAATTCAGCCTGTTCAACAGAAGGCTGCACCAGCTAAAAAGGTGGTTGTTCCAGTTAAAGCAAAAATTCAGCCAGATCAACAGAAGGCTGCACCAGGAAAAGGTAGAAAGAAAGGAAAGCGTGGAAAGAAAGGAAGAGGTAGAGAGAAAGGAAAAGGTAGAAAGAAAGGAAGAGGTAGAGAGAAAGGAAAACTTCAAGAGGTAGAGGCTGCAAAAGCTCAAAAAGAGGTTCCAGTTAAAGCAAAAATTCAGCCTGTTCAACAGAAGGCTGCACCAGTTGAAGCAGTAAAAGAACCTGGTGAAACGGCTACCCTTAATACAGGATGTAAGAAATTTCAGTATAAATTTCAAAACAATTATCTAAATGAAAAAACAGTTGTGTATCAAATT
La04_a____ATCAATCTTTGTTTTGATAGTTGTGACTATTTTGCATCATTTACAGATTCTGATTCCTCAAAATCCAAATCAAGAAGTCTTAAAGAGATACTCCAGCTTAAGAACAAGAGCAGTTTGAGAGATGCTGCTCATTCCAGGGTCCGACGTGCTCAAAAAAGAAGACCAAAAAAAAGAAGGGGAAAAAAGGGCAGAAAAGGTAAAAAGAAAGGAAAACTTCAAAAGGTAGAGGCTGAAAAAGCAAAAAAAGAGGTTCCAGTTAAAGCAAAAATTCAACCTGTTCAACAGAAGGCTGCACCAGCTAAAAAGGTGGTTGTTCCAGTTAAAGCAAAAATTCAGCCTGTTCAACGGAAGGCTGCACCAGGAAAAGGTAGAAAGAAAGGAAAACTTCAAGAGGTAGAGGCTGCAAAAGCGAAAAAAGAGGTTCCAGTTAAAGCAAAAATTCAACCTGTTCAACAAAAGGCTGCACCAGCTAAAAAGGTG---------------------------------------------------------------GTTGTTCCAGTTAAAGCAACAATTCAGCCTGTTCAACAGAAGGCTGCACCAGGAAAAGGTAGAAAGAAAGGAAAACTTCAAGAGGTAGAGGCTGCAAAAGCTAAAAAAGAGGTTCCAGTTAAAGCAAAAATTCAGCCTGTTCAACGGAAGGCTGCACCAGGAAAAGGTAGA------------------AAGAAAGGAAAAGGTAGAAAGAAAGGAAGAGGTAGAGAGAAAGGAAAACGTCAAAAGGTAGAGGCTGCAAAAGCTAAAAAAGAGGTTCCAGTTAAAGCAAAAATTCAGCCTGTTCAACAGAAGGCTGCACCAGGAAAAGGTAGAAAGAAAGGAAAAGGTAGAAAGAAAGGAAGAGGTAGAGAGAAAGGAAAACGTCAAAAGGTAGAGGCTGCAAAAGCTAAAAAAGAGGTTCCAGTTAAAGCAAAAATTCAGCCTGTTCAACAGAAGGCTGCACCAGCTAAAAAGGTGGTTGTTCCAGTTAAAGCAACAATTCAGCCTGTTCAACGGAAGGCTACACCAGGAAAAGGTAGAAAGAAAGGAAAACTTCAAGAGGTAGAGGCTGCAAAAGCTAAAAAAGAGGTTCCAGTTAAAGCAAAAATTCAGCCTGTTCAACAGAAGGCTGCACCAGGAAAAGGTAGAAAGAAAGGAAAAGGTAGAAAGAAAGGAAGAGGTAGAGAGAAAGGAAAACGTCAAAAGGTAGAGGCTGCAAAAGCTAAAAAAGAGGTTCCAGTTAAAGCAAAAATTCAGCCTGTTCAACAGAAGGCTGCACCAGGAAAAGGTAGAAAGAAAGGAAAAGGTAGAAAGAAAGGAAGAGGTAGAGAGAAAGGAAAACGTCAAAAGGTAGAGGCTGCAAAAGCTAAAAAAGAGGTTCCAGTTAAAGCAAAAATTCAGCCTGTTCAACAGAAGGCTGCACCAGGAAAAGGTAGAAAGAAAGGAAAAGGTAGAAAGAAAGGAAGAGGTAGAGAGAAAGGAAAACGTCAAAAGGTAGAGGCTGCAAAAGCTAAAAAAGAAGTTCCAGTTAAAGCAACAATTCAGCCTGTTCAACGGAAGGCTGCACCAGGAAAAGGTGGAAAGAAAGGAAGAGGTAGAGAGAAAGGAAAACTTCAAGAGGTAGAGGCTGCAAAAGCTAAAAAAGAGGTTTCAGTTAAAGCAAAAATTCAGCCTGTTCAACAGAAGGCTGCACCAGCTAAAAAGGTGGTTGTTCCAGTTAAAGCAAAAATTCAGCCAGATCAACAGAAGGCTGCACCAGGAAAAGGTAGAAAGAAAGGAAAACGTGGAAAGAAAGGAAGAGGTAGAGAGAAAGGAAAAGGTAGAAAGAAAGGAAGAGGTAGAGAGAAAGGAAAACTTCAAGAGGTAGAGGCTGCAAAAGCTCAAAAAGAGGTTCCAGTTAAAGCAAAAATTCAGCCTGTTCAACAGAAGGCTGCACCAGTTGAAGCAGTAAAAGAACCTGGTGAAACGGCTACCCTTAATACAGGATGTAAGAAATTTCAGTATAAATTTCAAAACAATTATCTAAATGAAAAAACAGTTGTGTATCAAATT
La05_a____ATCAATCTTTGTTTTGATAGTTGTGACTATTTTGCATCATTTACAGATTCTGATTCCTCAAAATCCAAATCAAGAAGTCTTAAAGAGATACTCCAGCTTAAGAACAAGAGCAGTTTGAGAGATGCTGCTCATTCCAGGGTCCGACGTGCTCAAAAAAGAAGACCAAAAAAAAGAAGGGGAAAAAAGGGCAGAAAAGGTAAAAAGAAAGGAAAACTTCAAAAGGTAGAGGCTGAAAAAGCAAAAAAAGAGGTTCCAGTTAAAGCAAAAATTCAACCTGTTCAACAGAAGGCTGCACCAGCTAAAAAGGTGGTTGTTCCAGTTAAAGCAAAAATTCAGCCTGTTCAACGGAAGGCTGCACCAGGAAAAGGTAGAAAGAAAGGAAAACTTCAAGAGGTAGAGGCTGCAAAAGCGAAAAAAGAGGTTCCAGTTAAAGCAAAAATTCAACCTGTTCAACAAAAGGCTGCACCAGCTAAAAAGGTG---------------------------------------------------------------GTTGTTCCAGTTAAAGCAACAATTCAGCCTGTTCAACAGAAGGCTGCACCAGGAAAAGGTAGAAAGAAAGGAAAAATTCAAGAGGTAGAGGCTGCAAAAGCTAAAAAAGAGGTTCCAGTTAAAGCAAAAATTCAGCCTGTTCAACGGAAGGCTGCACCAGGAAAAGGTAGA------------------AAGAAAGGAAAAGGTAGAAAGAAAGGAAGAGGTAGAGAGAAAGGAAAACGTCAAAAGGTAGAGGCTGCAAAAGCTAAAAAAGAGGTTCCAGTTAAAGCAAAAATTCAGCCTGTTCAACAGAAGGCTGCACCAGGAAAAGGTAGAAAGAAAGGAAAAGGTAGAAAGAAAGGAAGAGGTAGAGAGAAAGGAAAACGTCAAAAGGTAGAGGCTGCAAAAGCTAAAAAAGAGGTTCCAGTTAAAGCAAAAATTCAGCCTGTTCAACAGAAGGCTGCACCAGCTAAAAAGGTGGTTGTTCCAGTTAAAGCAACAATTCAGCCTGTTCAACGGAAGGCTACACCAGGAAAAGGTAGAAAGAAAGGAAAACTTCAAGAGGTAGAGGCTGCAAAAGCTAAAAAAGAGGTTCCAGTTAAAGCAAAAATTCAGCCTGTTCAACAGAAGGCTGCACCAGGAAAAGGTAGAAAGAAAGGAAAAGGTAGAAAGAAAGGAAGAGGTAGAGAGAAAGGAAAACGTCAAAAGGTAGAGGCTGCAAAAGCTAAAAAAGAGGTTCCAGTTAAAGCAAAAATTCAGCCTGTTCAACAGAAGGCTGCACCAGGAAAAGGTAGAAAGAAAGGAAAAGGTAGAAAGAAAGGAAGAGGTAGAGAGAAAGGAAAACGTCAAAAGGTAGAGGCTGCAAAAGCTAAAAAAGAGGTTCCAGTTAAAGCAAAAATTCAGCCTGTTCAACAGAAGGCTGCACCAGGAAAAGGTAGAAAGAAAGGAAAAGGTAGAAAGAAAGGAAGAGGTAGAGAGAAAGGAAAACGTCAAAAGGTAGAGGCTGCAAAAGCTAAAAAAGAAGTTCCAGTTAAAGCAACAATTCAGCCTGTTCAACGGAAGGCTGCACCAGGAAAAGGTGGAAAGAAAGGAAGAGGTAGAGAGAAAGGAAAACTTCAAGAGGTAGAGGCTGCAAAAGCTAAAAAAGAGGTTTCAGTTAAAGCAAAAATTCAGCCTGTTCAACAGAAGGCTGCACCAGCTAAAAAGGTGGTTGTTCCAGTTAAAGCAAAAATTCAGCCAGATCAACAGAAGGCTGCACCAGGAAAAGGTAGAAAGAAAGGAAAACGTGGAAAGAAAGGAAGAGGTAGAGAGAAAGGAAAAGGTAGAAAGAAAGGAAGAGGTAGAGAGAAAGGAAAACTTCAAGAGGTAGAGGCTGCAAAAGCTCAAAAAGAGGTTCCAGTTAAAGCAAAAATTCAGCCTGTTCAACAGAAGGCTGCACCAGTTGAAGCAGTAAAAGAACCTGGTGAAACGGCTACCCTTAATACAGGATGTAAGAAATTTCAGTATAAATTTCAAAACAATTATCTAAATGAAAAAACAGTTGTGTATCAAATT
La05_b____ATCAATCTTTGTTTTGATAGTTGTGACTATTTTGCATCATTTACAGATTCTGATTCCTCAAAATCCAAATCAAGAAGTCTTAAAGAGATACTCCAGCTTAAGAACAAGAGCAGTTTGAGAGATGCTGCTCATTCCAGGGTCCGACGTGCTCAAAAAAGAAGACCAAAAAAAAGAAGGGGAAAAAAGGGCAGAAAAGGTAAAAAGAAAGGAAAACTTCAAAAGGTAGAGGCTGAAAAAGCAAAAAAAGAGGTTCCAGTTAAAGCAAAAATTCAACCTGTTCAACAGAAGGCTGCACCAGCTAAAAAGGTGGTTGTTCCAGTTAAAGCAAAAATTCAGCCTGTTCAACGGAAGGCTGCACCAGGAAAAGGTAGAAAGAAAGGAAAACTTCAAGAGGTAGAGGCTGCAAAAGCGAAAAAAGAGGTTCCAGTTAAAGCAAAAATTCAACCTGTTCAACAAAAGGCTGCACCAGCTAAAAAGGTG---------------------------------------------------------------GTTGTTCCAGTTAAAGCAACAATTCAGCCTGTTCAACAGAAGGCTGCACCAGGAAAAGGTAGAAAGAAAGGAAAACTTCAAGAGGTAGAGGCTGCAAAAGCTAAAAAAGAGGTTCCAGTTAAAGCAAAAATTCAGCCTGTTCAACGGAAGGCTGCACCAGGAAAAGGTAGA------------------AAGAAAGGAAAAGGTAGAAAGAAAGGAAGAGGTAGAGAGAAAGGAAAACGTCAAAAGGTAGAGGCTGCAAAAGCTAAAAAAGAGGTTCCAGTTAAAGCAAAAATTCAGCCTGTTCAACAGAAGGCTGCACCAGGAAAAGGTAGAAAGAAAGGAAAAGGTAGAAAGAAAGGAAGAGGTAGAGAGAAAGGAAAACGTCAAAAGGTAGAGGCTGCAAAAGCTAAAAAAGAGGTTCCAGTTAAAGCAAAAATTCAGCCTGTTCAACAGAAGGCTGCACCAGCTAAAAAGGTGGTTGTTCCAGTTAAAGCAACAATTCAGCCTGTTCAACGGAAGGCTACACCAGGAAAAGGTAGAAAGAAAGGAAAACTTCAAGAGGTAGAGGCTGCAAAAGCTAAAAAAGAGGTTCCAGTTAAAGCAAAAATTCAGCCTGTTCAACAGAAGGCTGCACCAGGAAAAGGTAGAAAGAAAGGAAAAGGTAGAAAGAAAGGAAGAGGTAGAGAGAAAGGAAAACGTCAAAAGGTAGAGGCTGCAAAAGCTAAAAAAGAGGTTCCAGTTAAAGCAAAAATTCAGCCTGTTCAACAGAAGGCTGCACCAGGAAAAGGTAGAAAGAAAGGAAAAGGTAGAAAGAAAGGAAGAGGTAGAGAGAAAGGAAAACGTCAAAAGGTAGAGGCTGCAAAAGCTAAAAAAGAGGTTCCAGTTAAAGCAAAAATTCAGCCTGTTCAACAGAAGGCTGCACCAGGAAAAGGTAGAAAGAAAGGAAAAGGTAGAAAGAAAGGAAGAGGTAGAGAGAAAGGAAAACGTCAAAAGGTAGAGGCTGCAAAAGCTAAAAAAGAAGTTCCAGTTAAAGCAACAATTCAGCCTGTTCAACGGAAGGCTGCACCAGGAAAAGGTGGAAAGAAAGGAAGAGGTAGAGAGAAAGGAAAACTTCAAGAGGTAGAGGCTGCAAAAGCTAAAAAAGAGGTTTCAGTTAAAGCAAAAATTCAGCCTGTTCAACAGAAGGCTGCACCAGCTAAAAAGGTGGTTGTTCCAGTTAAAGCAAAAATTCAGCCAGATCAACAGAAGGCTGCACCAGGAAAAGGTAGAAAGAAAGGAAAACGTGGAAAGAAAGGAAGAGGTAGAGAGAAAGGAAAAGGTAGAAAGAAAGGAAGAGGTAGAGAGAAAGGAAAACTTCAAGAGGTAGAGGCTGCAAAAGCTCAAAAAGAGGTTCCAGTTAAAGCAAAAATTCAGCCTGTTCAACAGAAGGCTGCACCAGTTGAAGCAGTAAAAGAACCTGGTGAAACGGCTACCCTTAATACAGGATGTAAGAAATTTCAGTATAAATTTCAAAACAATTATCTAAATGAAAAAACAGTTGTGTATCAAATT
La07_a____ATCAATCTTTGTTTTGATAGTTGTGACTATTTTGCATCATTTACAGATTCTGATTCCTCAAAATCCAAATCAAGAAGTCTTAAAGAGATACTCCAGCTTAAGAACAAGAGCAGTTTGAGAGATGCTGCTCATTCCAGGGTCCGACGTGCTCAAAAAAGAAGACCAAAAAAAAGAAGGGGAAAAAAGGGCAGAAAAGGTAAAAAGAAAGGAAAACTTCAAAAGGTAGAGGCTGAAAAAGCAAAAAAAGAGGTTCCAGTTAAAGCAAAAATTCAACCTGTTCAACAGAAGGCTGCACCAGCTAAAAAGGTGGTTGTTCCAGTTAAAGCAAAAATTCAGCCTGTTCAACGGAAGGCTGCACCAGGAAAAGGTAGAAAGAAAGGAAAACTTCAAGAGGTAGAGGCTGCAAAAGCGAAAAAAGAGGTTCCAGTTAAAGCAAAAATTCAACCTGTTCAACAAAAGGCTGCACCAGCTAAAAAGGTG---------------------------------------------------------------GTTGTTCCAGTTAAAGCAACAATTCAGCCTGTTCAACAGAAGGCTGCACCAGGAAAAGGTAGAAAGAAAGGAAAACTTCAAGAGGTAGAGGCTGCAAAAGCTAAAAAAGAGGTTCCAGTTAAAGCAAAAATTCAGCCTGTTCAACGGAAGGCTGCACCAGGAAAAGGTAGA------------------AAGAAAGGAAAAGGTAGAAAGAAAGGAAGAGGTAGAGAGAAAGGAAAACGTCAAAAGGTAGAGGCTGCAAAAGCTAAAAAAGAGGTTCCAGTTAAAGCAAAAATTCAGCCTGTTCAACAGAAGGCTGCACCAGGAAAAGGTAGAAAGAAAGGAAAAGGTAGAAAGAAAGGAAGAGGTAGAGAGAAAGGAAAACGTCAAAAGGTAGAGGCTGCAAAAGCTAAAAAAGAGGTTCCAGTTAAAGCAAAAATTCAGCCTGTTCAACAGAAGGCTGCACCAGCTAAAAAGGTGGTTGTTCCAGTTAAAGCAACAATTCAGCCTGTTCAACGGAAGGCTACACCAGGAAAAGGTAGAAAGAAAGGAAAACTTCAAGAGGTAGAGGCTGCAAAAGCTAAAAAAGAGGTTCCAGTTAAAGCAAAAATTCAGCCTGTTCAACAGAAGGCTGCACCAGGAAAAGGTAGAAAGAAAGGAAAAGGTAGAAAGAAAGGAAGAGGTAGAGAGAAAGGAAAACGTCAAAAGGTAGTGGCTGCAAAAGCTAAAAAAGAGGTTCCAGTTAAAGCAAAAATTCAGCCTGTTCAACAGAAGGCTGCACCAGGAAAAGGTAGAAAGAAAGGAAAAGGTAGAAAGAAAGGAAGAGGTAGAGAGAAAGGAAAACGTCAAAAGGTAGAGGCTGCAAAAGCTAAAAAAGAGGTTCCAGTTAAAGCAAAAATTCAGCCTGTTCAACAGAAGGCTGCACCAGGAAAAGGTAGAAAGAAAGGAAAAGGTAGAAAGAAAGGAAGAGGTAGAGAGAAAGGAAAACGTCAAAAGGTAGAGGCTGCAAAAGCTAAAAAAGAAGTTCCAGTTAAAGCAACAATTCAGCCTGTTCAACGGAAGGCTGCACCAGGAAAAGGTGGAAAGAAAGGAAGAGGTAGAGAGAAAGGAAAACTTCAAGAGGTAGAGGCTGCAAAAGCTAAAAAAGAGGTTTCAGTTAAAGCAAAAATTCAGCCTGTTCAACAGAAGGCTGCACCAGCTAAAAAGGTGGTTGTTCCAGTTAAAGCAAAAATTCAGCCAGATCAACAGAAGGCTGCACCAGGAAAAGGTAGAAAGAAAGGAAAACGTGGAAAGAAAGGAAGAGGTAGAGAGAAAGGAAAAGGTAGAAAGAAAGGAAGAGGTAGAGAGAAAGGAAAACTTCAAGAGGTAGAGGCTGCAAAAGCTCAAAAAGAGGTTCCAGTTAAAGCAAAAATTCAGCCTGTTCAACAGAAGGCTGCACCAGTTGAAGCAGTAAAAGAACCTGGTGAAACGGCTACCCTTAATACAGGATGTAAGAAATTTCAGTATAAATTTCAAAACAATTATCTAAATGAAAAAACAGTTGTGTATCAAATT
La07_b____ATCAATCTTTGTTTTGATAGTTGTGACTATTTTGCATCATTTACAGATTCTGATTCCTCAAAATCCAAATCAAGAAGTCTTAAAGAGATACTCCAGCTTAAGAACAAGAGCAGTTTGAGAGATGCTGCTCATTCCAGGGTCCGACGTGCTCAAAAAAGAAGACCAAAAAAAAGAAGGGGAAAAAAGGGCAGAAAAGGTAAAAAGAAAGGAAAACTTCAAAAGGTAGAGGCTGAAAAAGCAAAAAAAGAGGTTCCAGTTAAAGCAAAAATTCAACCTGTTCAACAGAAGGCTGCACCAGCTAAAAAGGTGGTTGTTCCAGTTAAAGCAACAATTCAGCCTGTTCAACAGAAGGCTGCACCAGGAAAAGGTAGAAAGAAAGGAAAACTTCAAGAGGTAGAGGCTGCAAAA------------------------------------------------------------------------------------------------------------------------------------------------------------------------------------------------------------------------------------------GCTAAAAAAGAGGTTCCAGTTAAAGCAAAAATTCAGCCTGTTCAACGGAAGGCTGCACCAGGAAAAGGTAGA------------------AAGAAAGGAAAAGGTAGAAAGAAAGGAAGAGGTAGAGAGAAAGGAAAACGTCAAAAGGTAGAGGCTGCAAAAGCTAAAAAAGAGGTTCCAGTTAAAGCAAAAATTCAGCCTGTTCAACAGAAGGCTGCACCAGGAAAAGGTAGAAAGAAAGGAAAAGGTAGAAAGAAAGGAAGAGGTAGAGAGAAAGGAAAACGTCAAAAGGTAGAGGCTGCAAAAGCTAAAAAAGAGGTTCCAGTTAAAGCAAAAATTCAGCCTGTTCAACAGAAGGCTGCACCAGCTAAAAAGGTGGTTGTTCCAGTTAAAGCAACAATTCAGCCTGTTCAACGGAAGGCTACACCAGGAAAAGGTAGAAAGAAAGGAAAACTTCAAGAGGTAGAGGCTGCAAAAGCTAAAAAAGAGGTTCCAGTTAAAGCAAAAATTCAGCCTGTTCAACAGAAGGCTGCACCAGGAAAAGGTAGAAAGAAAGGAAAAGGTAGAAAGAAAGGAAGAGGTAGAGAGAAAGGAAAACGTCAAAAGGTAGTGGCTGCAAAAGCTAAAAAAGAGGTTCCAGTTAAAGCAAAAATTCAGCCTGTTCAACAGAAGGCTGCACCAGGAAAAGGTAGAAAGAAAGGAAAAGGTAGAAAGAAAGGAAGAGGTAGAGAGAAAGGAAAACGTCAAAAGGTAGAGGCTGCAAAAGCTAAAAAAGAGGTTCCAGTTAAAGCAAAAATTCAGCCTGTTCAACAGAAGGCTGCACCAGGAAAAGGTAGAAAGAAAGGAAAAGGTAGAAAGAAAGGAAGAGGTAGAGAGAAAGGAAAACGTCAAAAGGTAGAGGCTGCAAAAGCTAAAAAAGAAGTTCCAGTTAAAGCAACAATTCAGCCTGTTCAACGGAAGGCTGCACCAGGAAAAGGTGGAAAGAAAGGAAGAGGTAGAGAGAAAGGAAAACTTCAAGAGGTAGAGGCTGCAAAAGCTAAAAAAGAGGTTTCAGTTAAAGCAAAAATTCAGCCTGTTCAACAGAAGGCTGCACCAGCTAAAAAGGTGGTTGTTCCAGTTAAAGCAAAAATTCAGCCAGATCAACAGAAGGCTGCACCAGGAAAAGGTAGAAAGAAAGGAAAACGTGGAAAGAAAGGAAGAGGTAGAGAGAAAGGAAAAGGTAGAAAGAAAGGAAGAGGTAGAGAGAAAGGAAAACTTCAAGAGGTAGAGGCTGCAAAAGCTCAAAAAGAGGTTCCAGTTAAAGCAAAAATTCAGCCTGTTCAACAGAAGGCTGCACCAGTTGAAGCAGTAAAAGAACCTGGTGAAACGGCTACCCTTAATACAGGATGTAAGAAATTTCAGTATAAATTTCAAAACAATTATCTAAATGAAAAAACAGTTGTGTATCAAATT
La08_a____ATCAATCTTTGTTTTGATAGTTGTGACTATTTTGCATCATTTACAGATTCTGATTCCTCAAAATCCAAATCAAGAAGTCTTAAAGAGATACTCCAGCTTAAGAACAAGAGCAGTTTGAGAGATGCTGCTCATTCCAGGGTCCGACGTGCTCAAAAAAGAAGACCAAAAAAAAGAAGGGGAAAAAAGGGCAGAAAAGGTAAAAAGAAAGGAAAACTTCAAAAGGTAGAGGCTGAAAAAGCAAAAAAAGAGGTTCCAGTTAAAGCAAAAATTCAACCTGTTCAACAGAAGGCTGCACCAGCTAAAAAGGTGGTTGTTCCAGTTAAAGCAAAAATTCAGCCTGTTCAACGGAAGGCTGCACCAGGAAAAGGTAGAAAGAAAGGAAAACTTCAAGAGGTAGAGGCTGCAAAAGCGAAAAAAGAGGTTCCAGTTAAAGCAAAAATTCAACCTGTTCAACAAAAGGCTGCACCAGCTAAAAAGGTG---------------------------------------------------------------GTTGTTCCAGTTAAAGCAACAATTCAGCCTGTTCAACAGAAGGCTGCACCAGGAAAAGGTAGAAAGAAAGGAAAACTTCAAGAGGTAGAGGCTGCAAAAGCTAAAAAAGAGGTTCCAGTTAAAGCAAAAATTCAGCCTGTTCAACGGAAGGCTGCACCAGGAAAAGGTAGA------------------AAGAAAGGAAAAGGTAGAAAGAAAGGAAGAGGTAGAGAGAAAGGAAAACGTCAAAAGGTAGAGGCTGCAAAAGCTAAAAAAGAGGTTCCAGTTAAAGCAAAAATTCAGCCTGTTCAACAGAAGGCTGCACCAGGAAAAGGTAGAAAGAAAGGAAAAGGTAGAAAGAAAGGAAGAGGTAGAGAGAAAGGAAAACGTCAAAAGTTAGAGGCTGCAAAAGCTAAAAAAGAGGTTCCAGTTAAAGCAAAAATTCAGCCTGTTCAACAGAAGGCTGCACCAGCTAAAAAGGTGGTTGTTCCAGTTAAAGCAACAATTCAGCCTGTTCAACGGAAGGCTACACCAGGAAAAGGTAGAAAGAAAGGAAAACTTCAAGAAGTAGAGGCTGCAAAAGCTAAAAAAGAGGTTCCAGTTAAAGCAAAAATTCAGCCTGTTCAACAGAAGGCTGCACCAGGAAAAGGTAGAAAGAAAGGAAAAGGTAGAAAGAAAGGAAGAGGTAGAGAGAAAGGAAAACGTCAAAAGGTAGAGGCTGCAAAAGCTAAAAAAGAGGTTCCAGTTAAAGCAAAAATTCAGCCTGTTCAACAGAAGGCTGCACCAGGAAAAGGTAGAAAGAAAGGAAAAGGTAGAAAGAAAGGAAGAGGTAGAGAGAAAGGAAAACGTCAAAAGGTAGAGGCTGCAAAAGCTAAAAAAGAGGTTCCAGTTAAAGCAAAAATTCAGCCTGTTCAACAGAAGGCTGCACCAGGAAAAGGTAGAAAGAAAGGAAAAGGTAGAAAGAAAGGAAGAGGTAGAGAGAAAGGAAAACGTCAAAAGGTAGAGGCTGCAAAAGCTAAAAAAGAAGTTCCAGTTAAAGCAACAATTCAGCCTGTTCAACGGAAGGCTGCACCAGGAAAAGGTGGAAAGAAAGGAAGAGGTAGAGAGAAAGGAAAACTTCAAGAGGTAGAGGCTGCAAAAGCTAAAAAAGAGGTTTCAGTTAAAGCAAAAATTCAGCCTGTTCAACAGAAGGCTGCACCAGCTAAAAAGGTGGTTGTTCCAGTTAAAGCAAAAATTCAGCCAGATCAACAGAAGGCTGCACCAGGAAAAGGTAGAAAGAAAGGAAAACGTGGAAAGAAAGGAAGAGGTAGAGAGAAAGGAAAAGGTAGAAAGAAAGGAAGAGGTAGAGAGAAAGGAAAACTTCAAGAGGTAGAGGCTGCAAAAGCTCAAAAAGAGGTTCCAGTTAAAGCAAAAATTCAGCCTGTTCAACAGAAGGCTGCACCAGTTGAAGCAGTAAAAGAACCTGGTGAAACGGCTACCCTTAATACAGGATGTAAGAAATTTCAGTATAAATTTCAAAACAATTATCTAAATGAAAAAACAGTTGTGTATCAAATT
La08_b____ATCAATCTTTGTTTTGATAGTTGTGACTATTTTGCATCATTTACAGATTCTGATTCCTCAAAATCCAAATCAAGAAGTCTTAAAGAGATACTCCAGCTTAAGAACAAGAGCAGTTTGAGAGATGCTGCTCATTCCAGGGTCCGACGTGCTCAAAAAAGAAGACCAAAAAAAAGAAGGGGAAAAAAGGGCAGAAAAGGTAAAAAGAAAGGAAAACTTCAAAAGGTAGAGGCTGAAAAAGCAAAAAAAGAGGTTCCAGTTAAAGCAAAAATTCAACCTGTTCAACAGAAGGCTGCACCAGCTAAAAAGGTGGTTGTTCCAGTTAAAGCAAAAATTCAGCCTGTTCAACGGAAGGCTGCACCAGGAAAAGGTAGAAAGAAAGGAAAACTTCAAGAGGTAGAGGCTGCAAAAGCGAAAAAAGAGGTTCCAGTTGAAGCAAAAATTCAACCTGTTCAACAAAAGGCTGCACCAGCTAAAAAGGTG---------------------------------------------------------------GTTGTTCCAGTTAAAGCAACAATTCAGCCTGTTCAACAGAAGGCTGCACCAGGAAAAGGTAGAAAGAAAGGAAAACTTCAAGAGGTAGAGGCTGCAAAAGCTAAAAAAGAGGTTCCAGTTAAAGCAAAAATTCAGCCTGTTCAACGGAAGGCTGCACCAGGAAAAGGTAGA------------------AAGAAAGGAAAAGGTAGAAAGAAAGGAAGAGGTAGAGAGAAAGGAAAACGTCAAAAGGTAGAGGCTGCAAAAGCTAAAAAAGAGGTTCCAGTTAAAGCAAAAATTCAGCCTGTTCAACAGAAGGCTGCACCAGGAAAAGGTAGAAAGAAAGGAAAAGGTAGAAAGAAAGGAAGAGGTAGAGAGAAAGGAAAACGTCAAAAGGTAGAGGCTGCAAAAGCTAAAAAAGAGGTTCCAGTTAAAGCAAAAATTCAGCCTGTTCAACAGAAGGCTGCACCAGCTAAAAAGGTGGTTGTTCCAGTTAAAGCAACAATTCAGCCTGTTCAACGGAAGGCTACACCAGGAAAAGGTAGAAAGAAAGGAAAACTTCAAGAGGTAGAGGCTGCAAAAGCTAAAAAAGAGGTTCCAGTTAAAGCAAAAATTCAGCCTGTTCAACAGAAGGCTGCACCAGGAAAAGGTAGAAAGAAAGGAAAAGGTAGAAAGAAAGGAAGAGGTAGAGAGAAAGGAAAACGTCAAAAGGTAGAGGCTGCAAAAGCTAAAAAAGAGGTTCCAGTTAAAGCAAAAATTCAGCCTGTTCAACAGAAGGCTGCACCAGGAAAAGGTAGAAAGAAAGGAAAAGGTAGAAAGAAAGGAAGAGGTAGAGAGAAAGGAAAACGTCAAAAGGTAGAGGCTGCAAAAGCTAAAAAAGAGGTTCCAGTTAAAGCAAAAATTCAGCCTGTTCAACAGAAGGCTGCACCAGGAAAAGGTAGAAAGAAAGGAAAAGGTAGAAAGAAAGGAAGAGGTAGAGAGAAAGGAAAACGTCAAAAGGTAGAGGCTGCAAAAGCTAAAAAAGAAGTTCCAGTTAAAGCAACAATTCAGCCTGTTCAACGGAAGGCTGCACCAGGAAAAGGTGGAAAGAAAGGAAGAGGTAGAGAGAAAGGAAAACTTCAAGAGGTAGAGGCTGCAAAAGCTAAAAAAGAGGTTTCAGTTAAAGCAAAAATTCAGCCTGTTCAACAGAAGGCTGCACCAGCTAAAAAGGTGGTTGTTCCAGTTAAAGCAAAAATTCAGCCAGATCAACAGAAGGCTGCACCAGGAAAAGGTAGAAAGAAAGGAAAACGTGGAAAGAAAGGAAGAGGTAGAGAGAAAGGAAAAGGTAGAAAGAAAGGAAGAGGTAGAGAGAAAGGAAAACTTCAAGAGGTAGAGGCTGCAAAAGCTCAAAAAGAGGTTCCAGTTAAAGCAAAAATTCAGCCTGTTCAACAGAAGGCTGCACCAGTTGAAGCAGTAAAAGAACCTGGTGAAACGGCTACCCTTAATACAGGATGTAAGAAATTTCAGTATAAATTTCAAAACAATTATCTAAATGAAAAAACAGTTGTGTATCAAATT
