# Supplementary material for: Selection and demographic history shape the molecular evolution of the gamete compatibility protein bindin in Pisaster sea stars
Source: Ecol Evol. 2014 Mar 31;4(9):1567–88. doi: 10.1002/ece3.1042 (PMC4063459; doi:10.1002/ece3.1042)
Supplement: Supplementary file 3 [file ece30004-1567-SD3.zip › ece31042-sup-00024-lhp.hop.input.txt]

P.ochraceus CO1(mtDNA) only,pop1=Lighthouse Park pop2=Hopkins
#mtDNA mutation rate is from geminate species of Oreaster from Panama
Lhp Hop
2
CO1 7 7 818 H 0.25 0.000002812 (0.00000185, 0.0000061667)
Lhp06_____TGACTAATACCCCCTTCTTTTCTTTTACTTCTAGCTTCTGCCGGAGTTGAAAGTGGAGCTGGTACTGGATGAACTATCTATCCTCCACTGTCCAGGGGTTTAGCTCATGCTGGAGGGTCAGTTGATCTCGCCATATTTTCTCTCCACCTAGCCGGAGCCTCCTCTATACTTGCCTCCATTAACTTTATTACTACTATTATAAAAATGCGAACACCCGGCATGTCCTTTGACCGACTTCCTTTATTTGTATGATCCGTTTTCGTTACCGCTTTTCTTTTACTTCTTTCTCTTCCTGTATTAGCCGGAGCAATTACAATGCTATTAACCGACCGAAAAATTAATACTACTTTTTTTGACCCTGCTGGAGGAGGTGATCCGATACTCTTTCAACACTTATTCTGATTTTTTGGCCATCCAGAAGTATATATTCTTATTCTCCCCGGATTTGGCATGATTTCTCACGTGATAGCTCACTATGCTGGAAAGAAAGAACCTTTTGGATACCTAGGCATGGTGTACGCAATTATATCTATAGGAATACTTGGATTTCTCGTATGAGCTCACCATATGTTCACCGTTGGAATGGATGTAGATACACGAGCCTACTTCACTGCTGCCACAATGATTATTGCTGTGCCCACAGGAATTAAGGTCTTTAGATGAATGGCCACTTTGCAAGGAAGAAAACTACGATGGGACACACCTCTTCTCTGAGCACTAGGCTTTGTATTTTTATTCACAATAGGAGGACTAACTGGAGTAGTACTAGCAAACTCTTCTATAGATATAATCTTACATGATACATATTACGTAGTTGC
Lhp05_____TGACTAATACCCCCTTCTTTTCTTTTACTTCTAGCTTCTGCCGGAGTTGAAAGTGGAGCTGGTACTGGATGAACTATCTATCCTCCACTGTCCAGGGGTTTAGCTCATGCTGGAGGGTCAGTTGATCTCGCCATATTTTCTCTCCACCTAGCCGGAGCCTCCTCTATACTTGCCTCCATTAACTTTATTACTACTATTATAAAAATGCGAACACCCGGCATGTCCTTTGACCGACTTCCTTTATTTGTATGATCCGTTTTCGTTACCGCTTTTCTTTTACTTCTTTCTCTTCCTGTATTAGCCGGAGCAATTACAATGCTATTAACCGACCGAAAAATTAATACTACTTTTTTTGACCCTGCTGGAGGAGGTGATCCGATACTCTTTCAACACTTATTCTGATTTTTTGGCCATCCAGAAGTATATATTCTTATTCTCCCCGGATTTGGCATGATTTCTCACGTGATAGCTCACTATGCTGGAAAGAAAGAACCTTTTGGATACCTAGGCATGGTGTACGCAATTATATCTATAGGAATACTTGGATTTCTCGTATGAGCTCACCATATGTTCACCGTTGGAATGGATGTAGATACACGAGCCTACTTCACTGCTGCCACAATGATTATTGCTGTGCCCACAGGAATTAAGGTCTTTAGATGAATGGCCACTTTGCAAGGAAGAAAACTACGATGGGACACACCTCTTCTCTGAGCACTAGGCTTTGTATTTTTATTCACAATAGGAGGACTAACTGGAGTAGTACTAGCAAACTCTTCTATAGATATAATCTTACATGATACATATTACGTAGTTGC
Lhp03_____TGACTAATACCCCCTTCTTTTCTTTTACTTCTAGCTTCTGCCGGAGTTGAAAGTGGAGCTGGTACTGGATGAACTATCTATCCTCCACTGTCCAGGGGTTTAGCTCATGCTGGAGGGTCAGTTGATCTCGCCATATTTTCTCTCCACCTAGCCGGAGCCTCCTCTATACTTGCCTCCATTAACTTTATTACTACTATTATAAAAATGCGAACACCCGGCATGTCCTTTGACCGACTTCCTTTATTTGTATGATCCGTTTTCGTTACCGCTTTTCTTTTACTTCTTTCTCTTCCTGTATTAGCCGGAGCAATTACAATGCTATTAACCGACCGAAAAATTAATACTACTTTTTTTGACCCTGCTGGAGGAGGTGATCCGATACTCTTTCAACACTTATTCTGATTTTTTGGCCATCCAGAAGTATATATTCTTATTCTCCCCGGATTTGGCATGATTTCTCACGTGATAGCTCACTATGCTGGAAAGAAAGAACCTTTTGGATACCTAGGCATGGTGTACGCAATTATATCTATAGGAATACTTGGATTTCTCGTATGAGCTCACCATATGTTCACCGTTGGAATGGATGTAGATACACGAGCCTACTTCACTGCTGCCACAATGATTATTGCTGTGCCCACAGGAATTAAGGTCTTTAGATGAATGGCCACTTTGCAAGGAAGAAAACTACGATGGGACACACCTCTTCTCTGAGCACTAGGCTTTGTATTTTTATTCACAATAGGAGGACTAACTGGAGTAGTACTAGCAAACTCTTCTATAGATATAATCTTACATGATACATATTACGTAGTTGC
Lhp07_____TGACTAATACCCCCTTCTTTTCTTTTACTTCTAGCTTCTGCCGGAGTTGAAAGTGGAGCTGGTACTGGATGAACTATCTATCCTCCACTGTCCAGGGGTTTAGCTCATGCTGGAGGGTCAGTTGATCTCGCCATATTTTCTCTCCACCTAGCCGGAGCCTCCTCTATACTTGCCTCCATTAACTTTATTACTACTATTATAAAAATGCGAACACCCGGCATGTCCTTTGACCGACTTCCTTTATTTGTATGATCCGTTTTCGTTACCGCTTTTCTTTTACTTCTTTCTCTTCCTGTATTAGCCGGAGCAATTACAATGCTATTAACCGACCGAAAAATTAATACTACTTTTTTTGACCCTGCTGGAGGAGGTGATCCGATACTCTTTCAACACTTATTCTGATTTTTTGGCCATCCAGAAGTATATATTCTTATTCTCCCCGGATTTGGCATGATTTCTCACGTGATAGCTCACTATGCTGGAAAGAAAGAACCTTTTGGATACCTAGGCATGGTGTACGCAATTATATCTATAGGAATACTTGGATTTCTCGTATGAGCTCACCATATGTTCACCGTTGGAATGGATGTAGATACACGAGCCTACTTCACTGCTGCCACAATGATTATTGCTGTGCCCACAGGAATTAAGGTCTTTAGATGAATGGCCACTTTGCAAGGAAGAAAACTACGATGGGACACACCTCTTCTCTGAGCACTAGGCTTTGTATTTTTATTCACAATAGGAGGACTAACTGGAGTAGTACTAGCAAACTCTTCTATAGATATAATCTTACATGATACATATTACGTAGTTGC
Lhp01_____TGACTAATACCCCCTTCTTTTCTTTTACTTCTAGCTTCTGCCGGAGTTGAAAGTGGAGCTGGTACTGGATGAACTATCTATCCTCCACTGTCCAGGGGTTTAGCTCATGCTGGAGGGTCAGTTGATCTCGCCATATTTTCTCTCCACCTAGCCGGAGCCTCCTCTATACTTGCCTCCATTAACTTTATTACTACTATTATAAAAATGCGAACACCCGGCATGTCCTTTGACCGACTTCCTTTATTTGTATGATCCGTTTTCGTTACCGCTTTTCTTTTACTTCTTTCTCTTCCTGTATTAGCCGGAGCAATTACAATGCTATTAACCGACCGAAAAATTAATACTACTTTTTTTGACCCTGCTGGAGGAGGTGATCCGATACTCTTTCAACACTTATTCTGATTTTTTGGCCATCCAGAAGTATATATTCTTATTCTCCCCGGATTTGGCATGATTTCTCACGTGATAGCTCACTATGCTGGAAAGAAAGAACCTTTTGGATACCTAGGCATGGTGTACGCAATTATATCTATAGGAATACTTGGATTTCTCGTATGAGCTCACCATATGTTCACCGTTGGAATGGATGTAGATACACGAGCCTACTTCACTGCTGCCACAATGATTATTGCTGTGCCCACAGGAATTAAGGTCTTTAGATGAATGGCCACTTTGCAAGGAAGAAAACTACGATGGGACACACCTCTTCTCTGAGCACTAGGCTTTGTATTTTTATTCACAATAGGAGGACTAACTGGAGTAGTACTAGCAAACTCTTCTATAGATATAATCTTACATGATACATATTACGTAGTTGC
Lhp04_____TGACTAATACCCCCTTCTTTTCTTTTACTTCTAGCTTCTGCCGGAGTTGAAAGTGGAGCTGGTACTGGATGAACTATCTATCCTCCACTGTCCAGGGGTTTAGCTCATGCTGGAGGGTCAGTTGATCTCGCCATATTTTCTCTCCACCTAGCCGGAGCCTCCTCTATACTTGCCTCCATTAACTTTATTACTACTATTATAAAAATGCGAACACCCGGCATGTCCTTTGACCGACTTCCTTTATTTGTATGATCCGTTTTCGTTACCGCTTTTCTTTTACTTCTTTCTCTTCCTGTATTAGCCGGAGCAATTACAATGCTATTAACCGACCGAAAAATTAATACTACTTTTTTTGACCCTGCTGGAGGAGGTGATCCGATACTCTTTCAACACTTATTCTGATTTTTTGGCCATCCAGAAGTATATATTCTTATTCTCCCCGGATTTGGCATGATTTCTCACGTGATAGCTCACTATGCTGGAAAGAAAGAACCTTTTGGATACCTAGGCATGGTGTACGCAATTATATCTATAGGAATACTGGGATTTCTCGTATGAGCTCACCATATGTTCACCGTTGGAATGGATGTAGATACACGAGCCTACTTCACTGCTGCCACAATGATTATTGCTGTGCCCACAGGAATTAAGGTCTTTAGATGAATGGCCACTTTGCAAGGAAGAAAACTACGATGGGACACACCTCTTCTCTGAGCACTAGGCTTTGTATTTTTATTCACAATAGGAGGACTAACTGGAGTAGTACTAGCAAACTCTTCTATAGATATAATCTTACATGATACATATTACGTAGTTGC
Lhp02_____TGACTAATACCCCCTTCTTTTCTTTTACTTCTAGCTTCTGCCGGAGTTGAAAGTGGAGCTGGTACTGGATGAACTATCTATCCTCCACTGTCCAGGGGTTTAGCTCATGCTGGAGGGTCAGTTGATCTCGCCATATTTTCTCTCCACCTAGCCGGAGCCTCCTCTATACTTGCCTCCATTAACTTTATTACTACTATTATAAAAATGCGAACACCCGGCATGTCCTTTGACCGACTTCCTTTATTTGTATGATCCGTTTTCGTTACCGCTTTTCTTTTACTTCTTTCTCTTCCTGTATTAGCCGGAGCAATTACAATGCTATTAACCGACCGAAAAATTAATACTACTTTTTTTGACCCTGCTGGAGGAGGTGATCCGATACTCTTTCAACACTTATTCTGATTTTTTGGCCATCCAGAAGTATATATTCTTATTCTCCCCGGATTTGGCATGATTTCTCACGTGATAGCTCACTATGCTGGAAAGAAAGAACCTTTTGGATACCTAGGCATGGTGTACGCAATTATATCTATAGGAATACTTGGATTTCTCGTATGAGCTCACCATATGTTCACCGTTGGAATGGATGTAGATACACGAGCCTACTTCACTGCTGCCACAATGATTATTGCTGTGCCCACAGGAATTAAGGTCTTTAGATGAATGGCCACTTTGCAAGGAAGAAAACTACGATGGGACACACCTCTTCTCTGAGCACTAGGCTTTGTATTTTTATTCACAATAGGAGGACTAACTGGAGTAGTACTAGCAAACTCTTCTATAGATATAATCTTACATGATACATATTACGTAGTTGC
Hop01_____TGACTAATACCCCCTTCTTTTCTTTTACTTCTAGCTTCTGCCGGAGTTGAAAGTGGAGCTGGTACTGGATGAACTATCTATCCTCCACTGTCCAGGGGTTTAGCTCATGCTGGAGGGTCAGTTGATCTCGCCATATTTTCTCTCCACCTAGCCGGAGCCTCCTCTATACTTGCCTCCATTAACTTTATTACTACTATTATAAAAATGCGAACACCCGGCATGTCCTTTGACCGACTTCCTTTATTTGTATGATCCGTTTTCGTTACCGCTTTTCTTTTACTTCTTTCTCTTCCTGTATTAGCCGGAGCAATTACAATGCTATTAACCGACCGAAAAATTAATACTACTTTTTTTGACCCTGCTGGAGGAGGTGATCCGATACTCTTTCAACACTTATTCTGATTTTTTGGCCATCCAGAAGTATATATTCTTATTCTCCCCGGATTTGGCATGATTTCTCACGTGATAGCTCACTATGCTGGAAAGAAAGAACCTTTTGGATACCTAGGCATGGTGTACGCAATTATATCTATAGGAATACTTGGATTTCTCGTATGAGCTCACCATATGTTCACCGTTGGAATGGATGTAGATACACGAGCCTACTTCACTGCTGCCACAATGATTATTGCTGTGCCCACAGGAATTAAGGTCTTTAGATGAATGGCCACTTTGCAAGGAAGAAAACTACGATGGGACACACCTCTTCTCTGAGCACTAGGCTTTGTATTTTTATTCACAATAGGAGGACTAACTGGAGTAGTACTAGCAAACTCTTCTATAGATATAATCTTACATGATACATATTACGTAGTTGC
Hop02_____TGACTAATACCCCCTTCTTTTCTTTTACTTCTAGCTTCTGCCGGAGTTGAAAGTGGAGCTGGTACTGGATGAACTATCTATCCTCCACTGTCCAGGGGTTTAGCTCATGCTGGAGGGTCAGTTGATCTCGCCATATTTTCTCTCCACCTAGCCGGAGCCTCCTCTATACTTGCCTCCATTAACTTTATTACTACTATTATAAAAATGCGAACACCCGGCATGTCCTTTGACCGACTTCCTTTATTTGTATGATCCGTTTTCGTTACCGCTTTTCTTTTACTTCTTTCTCTTCCTGTATTAGCCGGAGCAATTACAATGCTATTAACCGACCGAAAAATTAATACTACTTTTTTTGACCCTGCTGGAGGAGGTGATCCGATACTCTTTCAACACTTATTCTGATTTTTTGGCCATCCAGAAGTATATATTCTTATTCTCCCCGGATTTGGCATGATTTCTCACGTGATAGCTCACTATGCTGGAAAGAAAGAACCTTTTGGATACCTAGGCATGGTGTACGCAATTATATCTATAGGAATACTTGGATTTCTCGTATGAGCTCACCATATGTTCACCGTTGGAATGGATGTAGATACACGAGCCTACTTCACTGCTGCCACAATGATTATTGCTGTGCCCACAGGAATTAAGGTCTTTAGATGAATGGCCACTTTGCAAGGAAGAAAACTACGATGGGACACACCTCTTCTCTGAGCACTAGGCTTTGTATTTTTATTCACAATAGGAGGACTAACTGGAGTAGTACTAGCAAACTCTTCTATAGATATAATCTTACATGATACATATTACGTAGTTGC
Hop03_____TGACTAATACCCCCTTCTTTTCTTTTACTTCTAGCTTCTGCCGGAGTTGAAAGTGGAGCTGGTACTGGATGAACTATCTATCCTCCACTGTCCAGGGGTTTAGCTCATGCTGGAGGGTCAGTTGATCTCGCCATATTTTCTCTCCACCTAGCCGGAGCCTCCTCTATACTTGCCTCCATTAACTTTATTACTACTATTATAAAAATGCGAACACCCGGCATGTCCTTTGACCGACTTCCTTTATTTGTATGATCCGTTTTCGTTACCGCTTTTCTTTTACTTCTTTCTCTTCCTGTATTAGCCGGAGCAATTACAATGCTATTAACCGACCGAAAAATTAATACTACTTTTTTTGACCCTGCTGGAGGAGGTGATCCGATACTCTTTCAACACTTATTCTGATTTTTTGGCCATCCAGAAGTATATATTCTTATTCTCCCCGGATTTGGCATGATTTCTCACGTGATAGCTCACTATGCTGGAAAGAAAGAACCTTTTGGGTACCTAGGCATGGTGTACGCAATTATATCTATAGGAATACTGGGATTTCTCGTATGAGCTCACCATATGTTCACCGTTGGAATGGATGTAGATACACGAGCCTACTTCACTGCTGCCACAATGATTATTGCTGTGCCCACAGGAATTAAGGTCTTTAGATGAATGGCCACTTTGCAAGGAAGAAAACTACGATGGGACACACCTCTTCTCTGAGCACTAGGCTTTGTATTTTTATTCACAATAGGAGGACTAACTGGAGTAGTACTAGCAAACTCTTCTATAGATATAATCTTACATGATACATATTACGTAGTTGC
Hop04_____TGACTAATACCCCCTTCTTTTCTTTTACTTCTAGCTTCTGCCGGAGTTGAAAGTGGAGCTGGTACTGGATGAACTATCTATCCTCCACTGTCCAGGGGTTTAGCTCATGCTGGAGGGTCAGTTGATCTCGCCATATTTTCTCTCCACCTAGCCGGAGCCTCCTCTATACTTGCCTCCATTAACTTTATTACTACTATTATAAAAATGCGAACACCCGGCATGTCCTTTGACCGACTTCCTTTATTTGTATGATCCGTTTTCGTTACCGCTTTTCTTTTACTTCTTTCTCTTCCTGTATTAGCCGGAGCAATTACAATGCTATTAACCGACCGAAAAATTAATACTACTTTTTTTGACCCTGCTGGAGGAGGTGATCCGATACTCTTTCAACACTTATTCTGATTTTTTGGCCATCCAGAAGTATATATTCTTATTCTCCCCGGATTTGGCATGATTTCTCACGTGATAGCTCACTATGCTGGAAAGAAAGAACCTTTTGGGTACCTAGGCATGGTGTACGCAATTATATCTATAGGAATACTGGGATTTCTCGTATGAGCTCACCATATGTTCACCGTTGGAATGGATGTAGATACACGAGCCTACTTCACTGCTGCCACAATGATTATTGCTGTGCCCACAGGAATTAAGGTCTTTAGATGAATGGCCACTTTGCAAGGAAGAAAACTACGATGGGACACACCTCTTCTCTGAGCACTAGGCTTTGTATTTTTATTCACAATAGGAGGACTAACTGGAGTAGTACTAGCAAACTCTTCTATAGATATAATCTTACATGATACATATTACGTAGTTGC
Hop05_____TGACTAATACCCCCTTCTTTTCTTTTACTTCTAGCTTCTGCCGGAGTTGAAAGTGGAGCTGGTACTGGATGAACTATCTATCCTCCACTGTCCAGGGGTTTAGCTCATGCTGGAGGGTCAGTTGATCTCGCCATATTTTCTCTCCACCTAGCCGGAGCCTCCTCTATACTTGCCTCCATTAACTTTATTACTACTATTATAAAAATGCGAACACCCGGCATGTCCTTTGACCGACTTCCTTTATTTGTATGATCCGTTTTCGTTACCGCTTTTCTTTTACTTCTTTCTCTTCCTGTATTAGCCGGAGCAATTACAATGCTATTAACCGACCGAAAAATTAATACTACTTTTTTTGACCCTGCTGGAGGAGGTGATCCGATACTCTTTCAACACTTATTCTGATTTTTTGGCCATCCAGAAGTATATATTCTTATTCTCCCCGGATTTGGCATGATTTCTCACGTGATAACTCACTATGCTGGAAAGAAAGAACCTTTTGGATACCTAGGCATGGTGTACGCAATTATATCTATAGGAATACTGGGATTTCTCGTATGAGCTCACCATATGTTCACCGTTGGAATGGATGTAGATACACGAGCCTACTTCACTGCTGCCACAATGATTATTGCTGTGCCCACAGGAATTAAGGTCTTTAGATGAATGGCCACTTTGCAAGGAAGAAAACTACGATGGGACACACCTCTTCTCTGAGCACTAGGCTTTGTATTTTTATTCACAATAGGAGGACTAACTGGAGTAGTACTAGCAAACTCTTCTATAGATATAATCTTACATGATACATATTACGTAGTTGC
Hop09_____TGACTAATACCCCCTTCTTTTCTTTTACTTCTAGCTTCTGCCGGAGTTGAAAGTGGAGCTGGTACTGGATGAACTATCTATCCTCCACTGTCCAGGGGTTTAGCTCATGCTGGAGGGTCAGTTGATCTCGCCATATTTTCTCTCCACCTAGCCGGAGCCTCCTCTATACTTGCCTCCATTAACTTTATTACTACTATTATAAAAATGCGAACACCCGGCATGTCCTTTGACCGACTTCCTTTATTTGTATGATCCGTTTTCGTTACCGCTTTTCTTTTACTTCTTTCTCTTCCTGTATTAGCCGGAGCAATTACAATGCTATTAACCGACCGAAAAATTAATACTACTTTTTTTGACCCTGCTGGAGGAGGTGATCCGATACTCTTTCAACACTTATTCTGATTTTTTGGCCATCCAGAAGTATATATTCTTATTCTCCCCGGATTTGGCATGATTTCTCACGTGATAGCTCACTATGCTGGAAAGAAAGAACCTTTTGGGTACCTAGGCATGGTGTACGCAATTATATCTATAGGAATACTGGGATTTCTCGTATGAGCTCACCATATGTTCACCGTTGGAATGGATGTAGATACACGAGCCTACTTCACTGCTGCCACAATGATTATTGCTGTGCCCACAGGAATTAAGGTCTTTAGATGAATGGCCACTTTGCAAGGAAGAAAACTACGATGGGACACACCTCTTCTCTGAGCACTAGGCTTTGTATTTTTATTCACAATAGGAGGACTAACTGGAGTAGTACTAGCAAACTCTTCTATAGATATAATCTTACATGATACATATTACGTAGTTGC
Hop10_____TGACTAATACCCCCTTCTTTTCTTTTACTTCTAGCTTCTGCCGGAGTTGAAAGTGGAGCTGGTACTGGATGAACTATCTATCCTCCACTGTCCAGGGGTTTAGCTCATGCTGGAGGGTCAGTTGATCTCGCCATATTTTCTCTCCACCTAGCCGGAGCCTCCTCTATACTTGCCTCCATTAACTTTATTACTACTATTATAAAAATGCGAACACCCGGCATGTCCTTTGACCGACTTCCTTTATTTGTATGATCCGTTTTCGTTACCGCTTTTCTTTTACTTCTTTCTCTTCCTGTATTAGCCGGAGCAATTACAATGCTATTAACCGACCGAAAAATTAATACTACTTTTTTTGACCCTGCTGGAGGAGGTGATCCGATACTCTTTCAACACTTATTCTGATTTTTTGGCCATCCAGAAGTATATATTCTTATTCTCCCCGGATTTGGCATGATTTCTCACGTGATAGCTCACTATGCTGGAAAGAAAGAACCTTTTGGATACCTAGGCATGGTGTACGCAATTATATCTATAGGAATACTTGGATTTCTCGTATGAGCTCACCATATGTTCACCGTTGGAATGGATGTAGATACACGAGCCTACTTCACTGCTGCCACAATGATTATTGCTGTGCCCACAGGAATTAAGGTCTTTAGATGAATGGCCACTTTGCAAGGAAGAAAACTACGATGGGACACACCTCTTCTCTGAGCACTAGGCTTTGTATTTTTATTCACAATAGGAGGACTAACTGGAGTAGTACTAGCAAACTCTTCTATAGATATAATCTTACATGATACATATTACGTAGTTGC
bindin 14 15 2094 H 1
Lhp01_a___ATCAATCTTTGTTTTGATAGTTGTGAGTATTTTGCATCATTTACAGATTCTGATTCCTCAAAATCCAAATCAAGAAGTCTTAAAGAGATACTCCAGCTTAAGAACAAGAGCAGTTTGAGAGATGCTGCTCATTCCAGGGTCCGACGTGCTCAAAAAAGAAGACCAAAAAAAAGAAGGGGAAAAAAGGGCAGAAAAGGTAAAAAGAAAGGAAAACTTCAAAAGGTAGAGGCTGAAAAAGCAAAAAAAGAGGTTCCAGTTAAAGCAAAAATTCAACCTGTTCAACAGAAGGCTGCACCAGCTAAAAAGGTGGTTGTTCCAGTTAAAGCAAAAATTCAGCCTGTTCAACGGAAGGCTGCACCAGGAAAAGGTAGAAAGAAAGGAAAACTTCAAGAGGTAGAGGCTGCAAAAGCGAAAAAAGAGGTTCCAGTTAAAGCAAAAATTCAACCTGTTCAACAGAAGGCTGCACCAGCTAAAAAGGTG---------------------------------------------------------------GTTGTTCCAGTTAAAGCAACAATTCAGCCTGTTCAACAGAAGGCTGCACCAGGAAAAGGTAGAAAGAAAGGAAAACTTCAAGAGGTAGAGGCTGCAAAAGCTAAAAAAGAGGTTCCAGTTAAAGCAAAAATTCAGCCTGTTCAACGGAAGGCTGCACCAGGAAAAGGTAGA------------------AAGAAAGGAAAAGGTAGAAAGAAAGGAAGAGGTAGAGAGAAAGGAAAACGTCAAAAGGTAGAGGCTGCAAAAGCTAAAAAAGAGGTTCCAGTTAAAGCAAAAATTCAGCCTGTTCAACAGAAGGCTGCACCAGGAAAAGGTAGAAAGAAAGGAAAAGGTAGAAAGAAAGGAAGAGGTAGAGAGAAAGGAAAACGTCAAAAGGTAGAGGCTGCAAAAGCTAAAAAAGAGGTTCCAGTTAAAGCAAAAATTCAGCCTGTTCAACAGAAGGCTGCACCAGCTAAAAAGGTGGTTGTTCCAGTTAAAGCAACAATTCAGCCTGTTCAACGGAAGGCTACACCAGGAAAAGGTAGAAAGAAAGGAAAACTTCAAGAGGTAGAGGCTGCAAAAGCTAAAAAAGAGGTTCCAGTTAAAGCAAAAATTCAGCCTGTTCAACAGAAGGCTGCACCAGGAAAAGGTAGAAAGAAAGGAAAAGGTAGAAAGAAAGGAAGAGGTAGAGAGAAAGGAAAACGTCAAAAGGTAGAGGCTGCAAAAGCTAAAAAAGAGGTTCCAGTTAAAGCAAAAATTCAGCCTGTTCAACAGAAGGCTGCACCAGGAAAAGGTAGAAAGAAAGGAAAAGGTAGAAAGAAAGGAAGAGGTAGAGAGAAAGGAAAACGTCAAAAGGTAGAGGCTGCAAAAGCTAAAAAAGAGGTTCCAGTTAAAGCAAAAATTCAGCCTGTTCAACAGAAGGCTGCACCAGGAAAAGGTAGAAAGAAAGGAAAAGGTAGAAAGAAAGGAAGAGGTAGAGAGAAAGGAAAACGTCAAAAGGTAGAGGCTGCAAAAGCTAAAAAAGAAGTTCCAGTTAAAGCAACAATTCAGCCTGTTCAACGGAAGGCTGCACCAGGAAAAGGTGGAAAGAAAGGAAGAGGTAGAGAGAAAGGAAAACTTCAAGAGGTAGAGGCTGCAAAAGCTAAAAAAGAGGTTTCAGTTAAAGCAAAAATTCAGCCTGTTCAACAGAAGGCTGCACCAGCTAAAAAGGTGGTTGTTCCAGTTAAAGCAAAAATTCAGCCAGATCAACAGAAGGCTGCACCAGGAAAAGGTAGAAAGAAAGGAAAGCGTGGAAAGAAAGGAAGAGGTAGAGAGAAAGGAAAAGGTAGAAAGAAAGGAAGAGGTAGAGAGAAAGGAAAACTTCAAGAGGTAGAGGCTGCAAAAGCTCAAAAAGAGGTTCCAGTTAAAGCAAAAATTCAGCCTGTTCAACAGAAGGCTGCACCAGTTGAAGCAGTAAAAGAACCTGGTGAAACGGCTACCCTTAATACAGGATGTAAGAAATTTCAGTATAAATTTCAAAACAATTATCTAAATGAAAAAACAGTTGTGTATCAAATT
Lhp01_b___ATCAATCTTTGTTTTGATAGTTGTGACTATTTTGCATCATTTACAGATTCTGATTCCTCAAAATCCAAATCAAGAAGTCTTAAAGAGATACTCCAGCTTAAGAACAAGAGCAATTTGAGAGATGCTGCTCATTCCAGGGTCCGACGTGCTCAAAAAAGAAGACCAAAAAAAAGAAGGGGAAAAAAGGGCAGAAAAGGTAAAAAGAAAGGAAAACTTCAAAAGGTAGAGGCTGAAAAAGCAAAAAAAGAGGTTCCAGTTAAAGCAAAAATTCAACCTGTTCAACAGAAGGCTGCACCAGCTAAAAAGGTGGTTGTTCCAGTTAAAGCAAAAATTCAGCCTGTTCAACGGAAGGCTGCACCAGGAAAAGGTAGAAAGAAAGGAAAACTTCAAGAGGTAGAGGCTGCAAAAGCGAAAAAAGAGGTTCCAGTTAAAGCAAAAATTCAACCTGTTCAACAGAAGGCTGCACCAGCTAAAAAGGTG---------------------------------------------------------------GTTGTTCCAGTTAAAGCAACAATTCAGCCTGTTCAACAGAAGGCTGCACCAGGAAAAGGTAGAAAGAAAGGAAAACTTCAAGAGGTAGAGGCTGCAAAAGCTAAAAAAGAGGTTCCAGTTAAAGCAAAAATTCAGCCTGTTCAACGGAAGGCTGCACCAGGAAAAGGTAGA------------------AAGAAAGGAAAAGGTAGAAAGAAAGGAAGAGGTAGAGAGAAAGGAAAACGTCAAAAGGTAGAGGCTGCAAAAGCTAAAAAAGAGGTTCCAGTTAAAGCAAAAATTCAGCCTGTTCAACAGAAGGCTGCACCAGGAAAAGGTAGAAAGAAAGGAAAAGGTAGAAAGAAAGGAAGAGGTAGAGAGAAAGGAAAACGTCAAAAGGTAGAGGCTGCAAAAGCTAAAAAAGAGGTTCCAGTTAAAGCAAAAATTCAGCCTGTTCAACAGAAGGCTGCACCAGCTAAAAAGGTGGTTGTTCCAGTTAAAGCAACAATTCAGCCTGTTCAACGGAAGGCTACACCAGGAAAAGGTAGAAAGAAAGGAAAACTTCAAGAGGTAGAGGCTGCAAAAGCTAAAAAAGAGGTTCCAGTTAAAGCAAAAATTCAGCCTGTTCAACAGAAGGCTGCACCAGGAAAAGGTAGAAAGAAAGGAAAAGGTAGAAAGAAAGGAAGAGGTAGAGAGAAAGGAAAACGTCAAAAGGTAGAGGCTGCAAAAGCTAAAAAAGAGGTTCCAGTTAAAGCAAAAATTCAGCCTGTTCAACAGAAGGCTGCACCAGGAAAAGGTAGAAAGAAAGGAAAAGGTAGAAAGAAAGGAAGAGGTAGAGAGAAAGGAAAACGTCAAAAGGTAGAGGCTGCAAAAGCTAAAAAAGAGGTTCCAGTTAAAGCAAAAATTCAGCCTGTTCAACAGAAGGCTGCACCAGGAAAAGGTAGAAAGAAAGGAAAAGGTAGAAAGAAAGGAAGAGGTAGAGAGAAAGGAAAACGTCAAAAGGTAGAGGCTGCAAAAGCTAAAAAAGAAGTTCCAGTTAAAGCAACAATTCAGCCTGTTCAACGGAAGGCTGCACCAGGAAAAGGTGGAAAGAAAGGAAGAGGTAGAGAGAAAGGAAAACTTCAAGAGGTAGAGGCTGCAAAAGCTAAAAAAGAGGTTTCAGTTAAAGCAAAAATTCAGCCTGTTCAACAGAAGGCTGCACCAGCTAAAAAGGTGGTTGTTCCAGTTAAAGCAAAAATTCAGCCAGATCAACAGAAGGCTGCACCAGGAAAAGGTAGAAAGAAAGGAAAGCGTGGAAAGAAAGGAAGAGGTAGAGAGAAAGGAAAAGGTAGAAAGAAAGGAAGAGGTAGAGAGAAAGGAAAACTTCAAGAGGTAGAGGCTGCAAAAGCTCAAAAAGAGGTTCCAGTTAAAGCAAAAATTCAGCCTGTTCAACAGAAGGCTGCACCAGTTGAAGCAGTAAAAGAACCTGGTGAAACGGCTACCCTTAATACAGGATGTAAGAAATTTCAGTATAAATTTCAAAACAATTATCTAAATGAAAAAACAGTTGTGTATCAAATT
Lhp02_a___ATCAATCTTTGTTTTGATAGTTGTGACTATTTTGCATCATTTACAGATTCTGATTCCTCAAAATCCAAATCAAGAAGTCTTAAAGAGATACTCCAGCTTAAGAACAAGAGCAGTTTGAGAGATGCTGCTCATTCCAGGGTCCGACGTGCTCAAAAAAGAAGACCAAAAAAAAGAAGGGGAAAAAAGGGCAGAAAAGGTAAAAAGAAAGGAAAACTTCAAAAGGTAGAGGCTGAAAAAGCAAAAAAAGAGGTTCCAGTTAAAGCAAAAATTCAACCTGTTCAACAGAAGGCTGCACCAGCTAAAAAGGTGGTTGTTCCAGTTAAAGCAAAAATTCAGCCTGTTCAACGGAAGGCTGCACCAGGAAAAGGTAGAAAGAAAGGAAAACTTCAAGAGGTAGAGGCTGCAAAAGCGAAAAAAGAGGTTCCAGTTAAAGCAAAAATTCAACCTGTTCAACAAAAGGCTGCACCAGCTAAAAAGGTG---------------------------------------------------------------GTTGTTCCAGTTAAAGCAACAATTCAGCCTGTTCAACAGAAGGCTGCACCAGGAAAAGGTAGAAAGAAAGGAAAACTTCAAGAGGTAGAGGCTGCAAAAGCTAAAAAAGAGGTTCCAGTTAAAGCAAAAATTCAGCCTGTTCAACGGAAGGCTGCACCAGGAAAAGGTAGA------------------AAGAAAGGAAAAGGTAGAAAGAAAGGAAGAGGTAGAGAGAAAGGAAAACGTCAAAAGGTAGAGGCTGCAAAAGCTAAAAAAGAGGTTCCAGTTAAAGCAAAAATTCAGCCTGTTCAACAGAAGGCTGCACCAGGAAAAGGTAGAAAGAAAGGAAAAGGTAGAAAGAAAGGAAGAGGTAGAGAGAAAGGAAAACGTCAAAAGGTAGAGGCTGCAAAAGCTAAAAAAGAGGTTCCAGTTAAAGCAAAAATTCAGCCTGTTCAACAGAAGGCTGCACCAGCTAAAAAGGTGGTTGTTCCAGTTAAAGCAACAATTCAGCCTGTTCAACGGAAGGCTACACCAGGAAAAGGTAGAAAGAAAGGAAAACTTCAAGAGGTAGAGGCTGCAAAAGCTAAAAAAGAGGTTCCAGTTAAAGCAAAAATTCAGCCTGTTCAACAGAAGGCTGCACCAGGAAAAGGTAGAAAGAAAGGAAAAGGTAGAAAGAAAGGAAGAGGTAGAGAGAAAGGAAAACGTCAAAAGGTAGAGGCTGCAAAAGCTAAAAAAGAGGTTCCAGTTAAAGCAAAAATTCAGCCTGTTCAACAGAAGGCTGCACCAGGAAAAGGTAGAAAGAAAGGAAAAGGTAGAAAGAAAGGAAGAGGTAGAGAGAAAGGAAAACGTCAAAAGGTAGAGGCTGCAAAAGCTAAAAAAGAGGTTCCAGTTAAAGCAAAAATTCAGCCTGTTCAACAGAAGGCTGCACCAGGAAAAGGTAGAAAGAAAGGAAAAGGTAGAAAGAAAGGAAGAGGTAGAGAGAAAGGAAAACGTCAAAAGGTAGAGGCTGCAAAAGCTAAAAAAGAAGTTCCAGTTAAAGCAACAATTCAGCCTGTTCAACGGAAGGCTGCACCAGGAAAAGGTGGAAAGAAAGGAAGAGGTAGAGAGAAAGGAAAACTTCAAGAGGTAGAGGCTGCAAAAGCTAAAAAAGAGGTTTCAGTTAAAGCAAAAGTTCAGCCTGTTCAACAGAAGGCTGCACCAGCTAAAAAGGTGGTTGTTCCAGTTAAAGCAAAAATTCAGCCAGATCAACAGAAGGCTGCACCAGGAAAAGGTAGAAAGAAAGGAAAACGTGGAAAGAAAGGAAGAGGTAGAGAGAAAGGAAAAGGTAGAAAGAAAGGAAGAGGTAGAGAGAAAGGAAAACTTCAAGAGGTAGAGGCTGCAAAAGCTCAAAAAGAGGTTCCAGTTAAAGCAAAAATTCAGCCTGTTCAACAGAAGGCTGCACCAGTTGAAGCAGTAAAAGAACCTGGTGAAACGGCTACCCTTAATACAGGATGTAAGAAATTTCAGTATAAATTTCAAAACAATTATCTAAATGAAAAAACAGTTGTGTATCAAATT
Lhp02_b___ATCAATCTTTGTTTTGATAGTTGTGACTATTTTGCATCATTTACAGATTCTGATTCCTCAAAATCCAAATCAAGAGGTCTTAAAGAGATACTCCAGCTTAAGAACAAGAGCAATTTGAGAGATGCTGCTCATTCCAGGGTCCGACGTGCTCAAAAAAGAAGACCAAAAAAAAGAAGGGGAAAAAAGGGCAGAAAAGGTAAAAAGAAAGGAAAACTTCAAAAGGTAGAGGCTGAAAAAGCAAAAAAAGAGGTTCCAGTTAAAGCAAAAATTCAACCTGTTCAACAGAAGGCTGCACCAGCTAAAAAGGTGGTTGTTCCAGTTAAAGCAAAAATTCAGCCTGTTCAACGGAAGGCTGCACCAGGAAAAGGTAGAAAGAAAGGAAAACTTCAAGAGGTAGAGGCTGCAAAAGCGAAAAAAGAGGTTCCAGTTAAAGCAAAAATTCAACCTGTTCAACAGAAGGCTGCACCAGCTAAAAAGGTG---------------------------------------------------------------GTTGTTCCAGTTAAAGCAACAATTCAGCCTGTTCAACAGAAGGCTGCACCAGGAAAAGGTAGAAAGAAAGGAAAACTTCAAGAGGTAGAGGCTGCAAAAGCTAAAAAAGAGGTTCCAGTTAAAGCAAAAATTCAGCCTGTTCAACGGAAGGCTGCACCAGGAAAAGGTAGA------------------AAGAAAGGAAAAGGTAGAAAGAAAGGAAGAGGTAGAGAGAAAGGAAAACGTCAAAAGGTAGAGGCTGCAAAAGCTAAAAAAGAGGTTCCAGTTAAAGCAAAAATTCAGCCTGTTCAACAGAAGGCTGCACCAGGAAAAGGTAGAAAGAAAGGAAAAGGTAGAAAGAAAGGAAGAGGTAGAGAGAAAGGAAAACGTCAAAAGGTAGAGGCTGCAAAAGCTAAAAAAGAGGTTCCAGTTAAAGCAAAAATTCAGCCTGTTCAACAGAAGGCTGCACCAGCTAAAAAGGTGGTTGTTCCAGTTAAAGCAACATTTCAGCCTGTTCAACAGAAGGCTGCACCAGGAAAAGGTAGAAAGAAAGGAAAACTTCAAGAGGTAGAGGCTGCAAAAGCTAAAAAAGAGGTTCCAGTTAAAGCAAAAATTCAGCCTGTTCAACAGAAGGCTGCACCAGGAAAAGGTAGAAAGAAAGGAAAAGGTAGAAAGAAAGGAAGAGGTAGAGAGAAAGGAAAACGTCAAAAGGTAGGGGCTGCAAAAGCTAAAAAAGAGGTTCCAGTTAAAGCAAAAATTCAGCCTGTTCAACAGAAGGCTGCACCAGGAAAAGGTAGAAAGAAAGGAAAAGGTAGAAAGAAAGGAAGAGGTAGAGAGAAAGGAAAACGTCAAAAGGTAGAGGCTGCAAAAGCTAAAAAAGAGGTTCCAGTTAAAGCAAAAATTCAGCCTGTTCAACAGAAGGCTGCACCAGGAAAAGGTAGAAAGAAAGGAAAAGGTAGAAAGAAAGGAAGAGGTAGAGAGAAAGGAAAACGTCAAAAGGTAGAGGCTGCAAAAGCTAAAAAAGAAGTTCCAGTTAAAGCAACAATTCAGCCTGTTCAACGGAAGGCTGCACCAGGAAAAGGTGGAAAGAAAGGAAGAGGTAGAGAGAAAGGAAAACTTCAAGAGGTAGAGGCTGCAAAAGCTAAAAAAGAGGTTTCAGTTAAAGCAAAAATTCAGCCTGTTCAACAGAAGGCTGCACCAGCTAAAAAGGTGGTTGTTCCAGTTAAAGCAAAAATTCAGCCAGATCAACAGAAGGCTGCACCAGGAAAAGGTAGAAAGAAAGGAAAGCGTGGAAAGAAAGGAAGAGGTAGAGAGAAAGGAAAAGGTAGAAAGAAAGGAAGAGGTAGAGAGAAAGGAAAACTTCAAGAGGTAGAGGCTGCAAAAGCTCAAAAAGAGGTTCCAGTTAAAGCAAAAATTCAGCCTGTTCAACAGAAGGCTGCACCAGTTGAAGCAGTAAAAGAACCTGGTGAAACGGCTACCCTTAATACAGGATGTAAGAAATTTCAGTATAAATTTCAAAACAATTATCTAAATGAAAAAACAGTTGTGTATCAAATT
Lhp03_a___ATCAATCTTTGTTTTGATAGTTGTGACTATTTTGCATCATTTACAGATTCTGATTCCTCAAAATCCAAATCAAGAAGTCTTAAAGAGATACTCCAGCTTAAGAACAAGAGCAATTTGAGAGATGCTGCTCATTCCAGGGTCCGACGTGCTCAAAAAAGAAGACCAAAAAAAAGAAGGGGAAAAAAGGGCAGAAAAGGTAAAAAGAAAGGAAAACTTCAAAAGGTAGAGGCTGAAAAAGCAAAAAAAGAGGTTCCAGTTAAAGCAAAAATTCAACCTGTTCAACAGAAGGCTGCACCAGCTAAAAAGGTGGTTGTTCCAGTTAAAGCAAAAATTCAGCCTGTTCAACGGAAGGCTGCACCAGGAAAAGGTAGAAAGAAAGGAAAACTTCAAGAGGTAGAGGCTGCAAAAGCGAAAAAAGAGGTTCCAGTTAAAGCAAAAATTCAACCTGTTCAACAGAAGGCTGCACCAGCTAAAAAGGTG---------------------------------------------------------------GTTGTTCCAGTTAAAGCAACAATTCAGCCTGTTCAACAGAAGGCTGCACCAGGAAAAGGTAGAAAGAAAGGAAAACTTCAAGAGGTAGAGGCTGCAAAAGCTAAAAAAGAGGTTCCAGTTAAAGCAAAAATTCAGCCTGTTCAACGGAAGGCTGCACCAGGAAAAGGTAGA------------------AAGAAAGGAAAAGGTAGAAAGAAAGGAAGAGGTAGAGAGAAAGGAAAACGTCAAAAGGTAGAGGCTGCAAAAGCTAAAAAAGAGGTTCCAGTTAAAGCAAAAATTCAGCCTGTTCAACAGAAGGCTGCACCAGGAAAAGGTAGAAAGAAAGGAAAAGGTAGAAAGAAAGGAAGAGGTAGAGAGAAAGGAAAACGTCAAAAGGTAGAGGCTGCAAAAGCTAAAAAAGAGGTTCCAGTTAAAGCAAAAATTCAGCCTGTTCAACAGAAGGCTGCACCAGCTAAAAAGGTGGTTGTTCCAGTTAAAGCAACAATTCAGCCTGTTCAACGGAAGGCTACACCAGGAAAAGGTAGAAAGAAAGGAAAACTTCAAGAGGTAGAGGCTGCAAAAGCTAAAAAAGAGGTTCCAGTTAAAGCAAAAATTCAGCCTGTTCAACAGAAGGCTGCACCAGGAAAAGGTAGAAAGAAAGGAAAAGGTAGAAAGAAAGGAAGAGGTAGAGAGAAAGGAAAACGTCAAAAGGTAGAGGCTGCAAAAGCTAAAAAAGAGGTTCCAGTTAAAGCAAAAATTCAGCCTGTTCAACAGAAGGCTGCACCAGGAAAAGGTAGAAAGAAAGGAAAAGGTAGAAAGAAAGGAAGAGGTAGAGAGAAAGGAAAACGTCAAAAGGTAGAGGCTGCAAAAGCTAAAAAAGAGGTTCCAGTTAAAGCAAAAATTCAGCCTGTTCAACAGAAGGCTGCACCAGGAAAAGGTAGAAAGAAAGGAAAAGGTAGAAAGAAAGGAAGAGGTAGAGAGAAAGGAAAACGTCAAAAGGTAGAGGCTGCAAAAGCTAAAAAAGAAGTTCCAGTTAAAGCAACAATTCAGCCTGTTCAACGGAAGGCTGCACCAGGAAAAGGTGGAAAGAAAGGAAGAGGTAGAGAGAAAGGAAAACTTCAAGAGGTAGAGGCTGCAAAAGCTAAAAAAGAGGTTTCAGTTAAAGCAAAAATTCAGCCTGTTCAACAGAAGGCTGCACCAGCTAAAAAGGTGGTTGTTCCAGTTAAAGCAAAAATTCAGCCAGATCAACAGAAGGCTGCACCAGGAAAAGGTAGAAAGAAAGGAAAGCGTGGAAAGAAAGGAAGAGGTAGAGAGAAAGGAAAAGGTAGAAAGAAAGGAAGAGGTAGAGAGAAAGGAAAACTTCAAGAGGTAGAGGCTGCAAAAGCTCAAAAAGAGGTTCCAGTTAAAGCAAAAATTCAGCCTGTTCAACAGAAGGCTGCACCAGTTGAAGCAGTAAAAGAACCTGGTGAAACGGCTACCCTTAATACAGGATGTAAGAAATTTCAGTATAAATTTCAAAACAATTATCTAAATGAAAAAACAGTTGTGTATCAAATT
Lhp03_b___ATCAATCTTTGTTTTGATAGTTGTGACTATTTTGCATCATTTACAGATTCTGATTCCTCAAAATCCAAATCAAGAAGTCTTAAAGAGATACTCCAGCTTAAGAACAAGAGCAGTTTGAGAGATGCTGCTCATTCCAGGGTCCGACGTGCTCAAAAAAGAAGACCAAAAAAAAGAAGGGGAAAAAAGGGCAGAAAAGGTAAAAAGAAAGGAAAACTTCAAAAGGTAGAGGCTGAAAAAGCAAAAAAAGAGGTTCCAGTTAAAGCAAAAATTCAACCTGTTCAACAGAAGGCTGCACCAGCTAAAAAGGTGGTTGTTCCAGTTAAAGCAAAAATTCAGCCTGTTCAACGGAAGGCTGCACCAGGAAAAGGTAGAAAGAAAGGAAAACTTCAAGAGGTAGAGGCTGCAAAAGCGAAAAAAGAGGTTCCAGTTAAAGCAAAAATTCAACCTGTTCAACAAAAGGCTGCACCAGCTAAAAAGGTG---------------------------------------------------------------GTTGTTCCAGTTAAAGCAACAATTCAGCCTGTTCAACAGAAGGCTGCACTAGGAAAAGGTAGAAAGAAAGGAAAACTTCAAGAGGTAGAGGCTGCAAAAGCTAAAAAAGAGGTTCCAGTTAAAGCAAAAATTCAGCCTGTTCAACGGAAGGCTGCACCAGGAAAAGGTAGA------------------AAGAAAGGAAAAGGTAGAAAGAAAGGAAGAGGTAGAGAGAAAGGAAAACGTCAAAAGGTAGAGGCTGCAAAAGCTAAAAAAGAGGTTCCAGTTAAAGCAAAAATTCAGCCTGTTCAACAGAAGGCTGCACCAGGAAAAGGTAGAAAGAAAGGAAAAGGTAGAAAGAAAGGAAGAGGTAGAGAGAAAGGAAAACGTCAAAAGGTAGAGGCTGCAAAAGCTAAAAAAGAGGTTCCAGTTAAAGCAAAAATTCAGCCTGTTCAACAGAAGGCTGCACCAGCTAAAAAGGTGGTTGTTCCAGTTAAAGCAACAATTCAGCCTGTTCAACGGAAGGCTACACCAGGAAAAGGTAGAAAGAAAGGAAAACTTCAAGAGGTAGAGGCTGCAAAAGCTAAAAAAGAGGTTCCAGTTAAAGCAAAAATTCAGCCTGTTCAACAGAAGGCTGCACCAGGAAAAGGTAGAAAGAAAGGAAAAGGTAGAAAGAAAGGAAGAGGTAGAGAGAAAGGAAAACGTCAAAAGGTAGAGGCTGCAAAAGCTAAAAAAGAGGTTCCAGTTAAAGCAAAAATTCAGCCTGTTCAACAAAAGGCTGCACCAGGAAAAGGTAGAAAGAAAGGAAAAGGTAGAAAGAAAGGAAGAGGTAGAGAGAAAGGAAAACGTCAAAAGGTAGAGGCTGCAAAAGCTAAAAAAGAGGTTCCAGTTAAAGCAAAAATTCAGCCTGTTCAACAAAAGGCTGCACCAGGAAAAGGTAGAAAGAAAGGAAAAGGTAGAAAGAAAGGAAGAGGTAGAGAGAAAGGAAAACGTCAAAAGGTAGAGGCTGCAAAAGCTAAAAAAGAAGTTCCAGTTAAAGCAACAATTCAGCCTGTTCAACGGAAGGCTGCACCAGGAAAAGGTGGAAAGAAAGGAAGAGGTAGAGAGAAAGGAAAACTTCAAGAGGTAGAGGCTGCAAAAGCTAAAAAAGAGGTTTCAGTTAAAGCAAAAATTCAGCCTGTTCAACAGAAGGCTGCACCAGCTAAAAAGGTGGTTGTTCCAGTTAAAGCAAAAATTCAGCCAGATCAACAGAAGGCTGCACCAGGAAAAGGTAGAAAGAAAGGAAAACGTGGAAAGAAAGGAAGAGGTAGAGAGAAAGGAAAAGGTAGAAAGAAAGGAAGAGGTAGAGAGAAAGGAAAACTTCAAGAGGTAGAGGCTGCAAAAGCTCAAAAAGAGGTTCCAGTTAAAGCAAAAATTCAGCCTGTTCAACAGAAGGCTGCACCAGTTGAAGCAGTAAAAGAACCTGGTGAAACGGCTACCCTTAATACAGGATGTAAGAAATTTCAGTATAAATTTCAAAACAATTATCTAAATGAAAAAACAGTTGTGTATCAAATT
Lhp04_a___ATCAATCTTTGTTTTGATAGTTGTGACTATTTTGCATCATTTACAGATTCTGATTCCTCAAAATCCAAATCAAGAAGTCTTAAAGAGATACTCCAGCTTAAGAACAAGAGCAGTTTGAGAGATGCTGCTCATTCCAGGGTCCGACGTGCTCAAAAAAGAAGACCAAAAAAAAGAAGGGGAAAAAAGGGCAGAAAAGGTAAAAAGAAAGGAAAACTTCAAAAGGTAGAGGCTGAAAAAGCAAAAAAAGAGGTTCCAGTTAAAGCAAAAATTCAACCTGTTCAACAGAAGGCTGCACCAGCTAAAAAGGTGGTTGTTCCAGTTAAAGCAAAAATTCAGCCTGTTCAACGGAAGGCTGCACCAGGAAAAGGTAGAAAGAAAGGAAAACTTCAAGAGGTAGAGGCTGCAAAAGCGAAAAAAGAGGTTCCAGTTAAAGCAAAAATTCAACCTGTTCAACAAAAGGCTGCACCAGCTAAAAAGGTG---------------------------------------------------------------GTTGTTCCAGTTAAAGCAACAATTCAGCCTGTTCAACAGAAGGCTGCACTAGGAAAAGGTAGAAAGAAAGGAAAACTTCAAGAGGTAGAGGCTGCAAAAGCTAAAAAAGAGGTTCCAGTTAAAGCAAAAATTCAGCCTGTTCAACGGAAGGCTGCACCAGGAAAAGGTAGA------------------AAGAAAGGAAAAGGTAGAAAGAAAGGAAGAGGTAGAGAGAAAGGAAAACGTCAAAAGGTAGAGGCTGCAAAAGCTAAAAAAGAGGTTCCAGTTAAAGCAAAAATTCAGCCTGTTCAACAGAAGGCTGCACCAGGAAAAGGTAGAAAGAAAGGAAAAGGTAGAAAGAAAGGAAGAGGTAGAGAGAAAGGAAAACGTCAAAAGGTAGAGGCTGCAAAAGCTAAAAAAGAGGTTCCAGTTAAAGCAAAAATTCAGCCTGTTCAACAGAAGGCTGCACCAGCTAAAAAGGTGGTTGTTCCAGTTAAAGCAACAATTCAGCCTGTTCAACGGAAGGCTACACCAGGAAAAGGTAGAAAGAAAGGAAAACTTCAAGAGGTAGAGGCTGCAAAAGCTAAAAAAGAGGTTCCAGTTAAAGCAAAAATTCAGCCTGTTCAACAGAAGGCTGCACCAGGAAAAGGTAGAAAGAAAGGAAAAGGTAGAAAGAAAGGAAGAGGTAGAGAGAAAGGAAAACGTCAAAAGGTAGAGGCTGCAAAAGCTAAAAAAGAGGTTCCAGTTAAAGCAAAAATTCAGCCTGTTCAACAAAAGGCTGCACCAGGAAAAGGTAGAAAGAAAGGAAAAGGTAGAAAGAAAGGAAGAGGTAGAGAGAAAGGAAAACGTCAAAAGGTAGAGGCTGCAAAAGCTAAAAAAGAGGTTCCAGTTAAAGCAAAAATTCAGCCTGTTCAACAAAAGGCTGCACCAGGAAAAGGTAGAAAGAAAGGAAAAGGTAGAAAGAAAGGAAGAGGTAGAGAGAAAGGAAAACGTCAAAAGGTAGAGGCTGCAAAAGCTAAAAAAGAAGTTCCAGTTAAAGCAACAATTCAGCCTGTTCAACGGAAGGCTGCACCAGGAAAAGGTGGAAAGAAAGGAAGAGGTAGAGAGAAAGGAAAACTTCAAGAGGTAGAGGCTGCAAAAGCTAAAAAAGAGGTTTCAGTTAAAGCAAAAATTCAGCCTGTTCAACAGAAGGCTGCACCAGCTAAAAAGGTGGTTGTTCCAGTTAAAGCAAAAATTCAGCCAGATCAACAGAAGGCTGCACCAGGAAAAGGTAGAAAGAAAGGAAAACGTGGAAAGAAAGGAAGAGGTAGAGAGAAAGGAAAAGGTAGAAAGAAAGGAAGAGGTAGAGAGAAAGGAAAACTTCAAGAGGTAGAGGCTGCAAAAGCTCAAAAAGAGGTTCCAGTTAAAGCAAAAATTCAGCCTGTTCAACAGAAGGCTGCACCAGTTGAAGCAGTAAAAGAACCTGGTGAAACGGCTACCCTTAATACAGGATGTAAGAAATTTCAGTATAAATTTCAAAACAATTATCTAAATGAAAAAACAGTTGTGTATCAAATT
Lhp04_b___ATCAATCTTTGTTTTGATAGTTGTGACTATTTTGCATCATTTACAGATTCTGATTCCTCAAAATCCAAATCAAGAAGTCTTAAAGAGATACTCCAGCTTAAGAACAAGAGCAGTTTGAGAGATGCTGCTCATTCCAGGGTCCGACGTGCTCAAAAAAGAAGACCAAAAAAAAGAAGGGGAAAAAAGGGCAGAAAAGGTAAAAAGAAAGGAAAACTTCAAAAGGTAGAGGCTGAAAAAGCAAAAAAAGAGGTTCCAGTTAAAGCAAAAATTCAACCTGTTCAACAGAAGGCTGCACCAGCTAAAAAGGTGGTTGTTCCAGTTAAAGCAAAAATTCAGCCTGTTCAACGGAAGGCTGCACCAGGAAAAGGTAGAAAGAAAGGAAAACTTCAAGAGGTAGAGGCTGCAAAAGCGAAAAAAGAGGTTCCAGTTAAAGCAAAAATTCAACCTGTTCAACAAAAGGCTGCACCAGCTAAAAAGGTGGTTGTTCCAGTTAAAGCAACAATTCAACCTGTTCAACAAAAGGCTGCACCAGCTAAAAAGGTGGTTGTTCCAGTTAAAGCAACAATTCAGCCTGTTCAACAGAAGGCTGCACCAGGAAAAGGTAGAAAGAAAGGAAAACTTCAAGAGGTAGAGGCTGCAAAAGCTAAAAAAGAGGTTCCAGTTAAAGCAAAAATTCAGCCTGTTCAACGGAAGGCTGCACCAGGAAAAGGTAGA------------------AAGAAAGGAAAAGGTAGAAAGAAAGGAAGAGGTAGAGAGAAAGGAAAACGTCAAAAGGTAGAGGCTGCAAAAGCTAAAAAAGAGGTTCCAGTTAAAGCAAAAATTCAGCCTGTTCAACAGAAGGCTGCACCAGGAAAAGGTAGAAAGAAAGGAAAAGGTAGAAAGAAAGGAAGAGGTAGAGAGAAAGGAAAACGTCAAAAGTTAGAGGCTGCAAAAGCTAAAAAAGAGGTTCCAGTTAAAGCAAAAATTCAGCCTGTTCAACAGAAGGCTGCACCAGCTAAAAAGGTGGTTGTTCCAGTTAAAGCAACAATTCAGCCTGTTCAACGGAAGGCTACACCAGGAAAAGGTAGAAAGAAAGGAAAACTTCAAGAGGTAGAGGCTGCAAAAGCTAAAAAAGAGGTTCCAGTTAAAGCAAAAATTCAGCCTGTTCAACAGAAGGCTGCACCAGGAAAAGGTAGAAAGAAAGGAAAAGGTAGAAAGAAAGGAAGAGGTAGAGAGAAAGGAAAACGTCAAAAGGTAGAGGCTGCAAAAGCTAAAAAAGAGGTTCCAGTTAAAGCAAAAATTCAGCCTGTTCAACAGAAGGCTGCACCAGGAAAAGGTAGAAAGAAAGGAAAAGGTAGAAAGAAAGGAAGAGGTAGAGAGAAAGGAAAACGTCAAAAGGTAGAGGCTGCAAAAGCTAAAAAAGAGGTTCCAGTTAAAGCAAAAATTCAGCCTGTTCAACAGAAGGCTGCACCAGGAAAAGGTAGAAAGAAAGGAAAAGGTAGAAAGAAAGGAAGAGGTAGAGAGAAAGGAAAACGTCAAAAGGTAGAGGCTGCAAAAGCTAAAAAAGAAGTTCCAGTTAAAGCAACAATTCAGCCTGTTCAACGGAAGGCTGCACCAGGAAAAGGTGGAAAGAAAGGAAGAGGTAGAGAGAAAGGAAAACTTCAAGAGGTAGAGGCTGCAAAAGCTAAAAAAGAGGTTTCAGTTAAAGCAAAAATTCAGCCTGTTCAACAGAAGGCTGCACCAGCTAAAAAGGTGGTTGTTCCAGTTAAAGCAAAAATTCAGCCAGATCAACAGAAGGCTGCACCAGGAAAAGGTAGAAAGAAAGGAAAACGTGGAAAGAAAGGAAGAGGTAGAGAGAAAGGAAAAGGTAGAAAGAAAGGAAGAGGTAGAGAGAAAGGAAAACTTCAAGAGGTAGAGGCTGCAAAAGCTCAAAAAGAGGTTCCAGTTAAAGCAAAAATTCAGCCTGTTCAACAGAAGGCTGCACCAGTTGAAGCAGTAAAAGAACCTGGTGAAACGGCTACCCTTAATACAGGATGTAAGAAATTTCAGTATAAATTTCAAAACAATTATCTAAATGAAAAAACAGTTGTGTATCAAATT
Lhp05_a___ATCAATCTTTGTTTTGATAGTTGTGACTATTTTGCATCATTTACAGATTCTGATTCCTCAAAATCCAAATCAAGAAGTCTTAAAGAGATACTCCAGCTTAAGAACAAGAGCAATTTGAGAGATGCTGCTCATTCCAGGGTCCGACGTGCTCAAAAAAGAAGACCAAAAAAAAGAAGGGGAAAAAAGGGCAGAAAAGGTAAAAAGAAAGGAAAACTTCAAAAGGTAGAGGCTGAAAAAGCAAAAAAAGAGGTTCCAGTTAAAGCAAAAATTCAACCTGTTCAACAGAAGGCTGCGCCAGCTAAAAAGGTGGTTGTTCCAGTTAAAGCAAAAATTCAGCCTGTTCAACGGAAGGCTGCACCAGGAAAAGGTAGAAAGAAAGGAAAACTTCAAGAGGTAGAGGCTGCAAAAGCGAAAAAAGAGGTTCCAGTTAAAGCAAAAATTCAACCTGTTCAACAGAAGGCTGCACCAGCTAAAAAGGTG---------------------------------------------------------------GTTGCTCCAGTTAAAGCAACAATTCAGCCTGTTCAACAGAAGGCTGCACCAGGAAAAGGTAGAAAGAAAGGAAAACTTCAAGAGGTAGAGGCTGCAAAAGCTAAAAAAGAGGTTCCAGTTAAAGCAAAAATTCAGCCTGTTCAACGGAAGGCTGCACCAGGAAAAGGTAGA------------------AAGAAAGGAAAAGGTAGAAAGAAAGGAAGAGGTAGAGAGAAAGGAAAACGTCAAAAGGTAGAGGCTGCAAAAGCTAAAAAAGAGGTTCCAGTTAAAGCAAAAATTCAGCCTGTTCAACAGAAGGCTGCACCAGGAAAAGGTAGAAAGAAAGGAAAAGGTAGAAAGAAAGGAAGAGGTAGAGAGAAAGGAAAGCGTCAAAAGGTAGAGGCTGCAAAAGCTAAAAAAGAGGTTCCAGTTAAAGCAAAAATTCAGCCTGTTCAACAGAAGGCTGCACCAGCTAAAAAGGTGGTTGTTCCAGTTAAAGCAACAATTCAGCCTGTTCAACGGAAGGCTACACCAGGAAAAGGTAGAAAGAAAGGAAAACTTCAAGAGGTAGAGGCTGCAAAAGCTAAAAAAGAGGTTCCAGTTAAAGCAAAAATTCAGCCTGTTCAACAGAAGGCTGCACCAGGAAAAGGTAGAAAGAAAGGAAAAGGTAGAAAGGAAGGAAGAGGTAGAGAGAAAGGAAAACGTCAAAAGGTAGAGGCTGCAAAAGCTAAAAAAGAGGTTCCAGTTAAAGCAAAAATTCAGCCTGTTCAACAGAAGGCTGCACCAGGAAAAGGTAGAAAGAAAGGAAAAGGTAGAAAGAAAGGAAGAGGTAGAGAGAAAGGAAAACGTCAAAAGGTAGAGGCTGCAAAAGCTAAAAAAGAGGTTCCAGTTAAAGCAAAAATTCAGCCTGTTCAACAGAAGGCTGCACCAGGAAAAGGTAGAAAGAAAGGAAAAGGTAGAAAGAAAGGAAGAGGTAGAGAGAAAGGAAAACGTCAAAAGGTAGAGGCTGCAAAAGCTAAAAAAGAAGTTCCAGTTAAAGCAACAATTCAGCCTGTTCAACGGAAGGCTGCACCAGGAAAAGGTGGAAAGAAAGGAAGAGGTAGAGAGAAAGGAAAACTTCAAGAGGTAGAGGCTGCAAAAGCTAAAAAAGAGGTTTCAGTTAAAGCAAAAATTCAGCCTGTTCAACAGAAGGCTGCACCAGCTAAAAAGGTGGTTGTTCCAGTTAAAGCAAAAATTCAGCCAGATCAACAGAAGGCTGCACCAGGAAAAGGTAGAAAGAAAGGAAAGCGTGGAAAGAAAGGAAGAGGTAGAGAGAAAGGAAAAGGTAGAAAGAAAGGAAGAGGTAGAGAGAAAGGAAAACTTCAAGAGGTAGAGGCTGCAAAAGCTCAAAAAGAGGTTCCAGTTAAAGCAAAAATTCAGCCTGTTCAACAGAAGGCTGCACCAGTTGAAGCAGTAAAAGAACCTGGTGAAACGGCTACCCTTAATACAGGATGTAAGAAATTTCAGTATAAATTTCAAAACAATTATCTAAATGAAAAAACAGTTGTGTATCAAATT
Lhp05_b___ATCAATCTTTGTTTTGATAGTTGTGAGTATTTTGCATCATTTACAGATTCTGATTCCTCAAAATCCAAATCAAGAAGTCTTAAAGAGATACTCCAGCTTAAGAACAAGAGCAGTTTGAGAGATGCTGCTCATTCCAGGGTCCGACGTGCTCAAAAAAGAAGACCAAAAAAAAGAAGGGGAAAAAAGGGCAGAAAAGGTAAAAAGAAAGGAAAACTTCAAAAGGTAGAGGCTGAAAAAGCAAAAAAAGAGGTTCCAGTTAAAGCAAAAATTCAACCTGTTCAACAGAAGGCTGCACCAGCTAAAAAGGTGGTTGTTCCAGTTAAAGCAAAAATTCAGCCTGTTCAACGGAAGGCTGCACCAGGAAAAGGTAGAAAGAAAGGAAAACTTCAAGAGGTAGAGGCTGCAAAAGCGAAAAAAGAGGTTCCAGTTAAAGCAAAAATTCAACCTGTTCAACAGAAGGCTGCACCAGCTAAAAAGGTG---------------------------------------------------------------GTTGTTCCAGTTAAAGCAACAATTCAGCCTGTTCAACAGAAGGCTGCACCAGGAAAAGGTAGAAAGAAAGGAAAACTTCAAGAGGTAGAGGCTGCAAAAGCTAAAAAAGAGGTTCCAGTTAAAGCAAAAATTCAGCCTGTTCAACGGAAGGCTGCACCAGGAAAAGGTAGA------------------AAGAAAGGAAAAGGTAGAAAGAAAGGAAGAGGTAGAGAGAAAGGAAAACGTCAAAAGGTAGAGGCTGCAAAAGCTAAAAAAGAGGTTCCAGTTAAAGCAAAAATTCAGCCTGTTCAACAGAAGGCTGCACCAGGAAAAGGTAGAAAGAAAGGAAAAGGTAGAAAGAAAGGAAGAGGTAGAGAGAAAGGAAAACGTCAAAAGGTAGAGGCTGCAAAAGCTAAAAAAGAGGTTCCAGTTAAAGCAAAAATTCAGCCTGTTCAACAGAAGGCTGCACCAGCTAAAAAGGTGGTTGTTCCAGTTAAAGCAACAATTCAGCCTGTTCAACGGAAGGCTACACCAGGAAAAGGTAGAAAGAAAGGAAAACTTCAAGAGGTAGAGGCTGCAAAAGCTAAAAAAGAGGTTCCAGTTAAAGCAAAAATTCAGCCTGTTCAACAGAAGGCTGCACCAGGAAAAGGTAGAAAGAAAGGAAAAGGTAGAAAGAAAGGAAGAGGTAGAGAGAAAGGAAAACGTCAAAAGGTAGAGGCTGCAAAAGCTAAAAAAGAGGTTCCAGTTAAAGCAAAAATTCAGCCTGTTCAACAGAAGGCTGCACCAGGAAAAGGTAGAAAGAAAGGAAAAGGTAGAAAGAAAGGAAGAGGTAGAGAGAAAGGAAAACGTCAAAAGGTAGAGGCTGCAAAAGCTAAAAAAGAGGTTCCAGTTAAAGCAAAAATTCAGCCTGTTCAACAGAAGGCTGCACCAGGAAAAGGTAGAAAGAAAGGAAAAGGTAGAAAGAAAGGAAGAGGTAGAGAGAAAGGAAAACGTCAAAAGGTAGAGGCTGCAAAAGCTAAAAAAGAAGTTCCAGTTAAAGCAACAATTCAGCCTGTTCAACGGAAGGCTGCACCAGGAAAAGGTGGAAAGAAAGGAAGAGGTAGAGAGAAAGGAAAACTTCAAGAGGTAGAGGCTGCAAAAGCTAAAAAAGAGGTTTCAGTTAAAGCAAAAATTCAGCCTGTTCAACAGAAGGCTGCACCAGCTAAAAAGGTGGTTGTTCCAGTTAAAGCAAAAATTCAGCCAGATCAACAGAAGGCTGCACCAGGAAAAGGTAGAAAGAAAGGAAAGCGTGGAAAGAAAGGAAGAGGTAGAGAGAAAGGAAAAGGTAGAAAGAAAGGAAGAGGTAGAGAGAAAGGAAAACTTCAAGAGGTAGAGGCTGCAAAAGCTCAAAAAGAGGTTCCAGTTAAAGCAAAAATTCAGCCTGTTCAACAGAAGGCTGCACCAGTTGAAGCAGTAAAAGAACCTGGTGAAACGGCTACCCTTAATACAGGATGTAAGAAATTTCAGTATAAATTTCAAAACAATTATCTAAATGAAAAAACAGTTGTGTATCAAATT
Lhp06_a___ATCAATCTTTGTTTTGATAGTTGTGACTATTTTGCATCATTTACAGATTCTGATTCCTCAAAATCCAAATCAAGAAGTCTTAAAGAGATACTCCAGCTTAAGAACAAGAGCAGTTTGAGAGATGCTGCTCATTCCAGGGTCCGACGTGCTCAAAAAAGAAGACCAAAAAAAAGAAGGGGAAAAAAGGGCAGAAAAGGTAAAAAGAAAGGAAAACTTCAAAAGGTAGAGGCTGAAAAAGCAAAAAAAGAGGTTCCAGTTAAAGCAAAAATTCAACCTGTTCAACAGAAGGCTGCACCAGCTAAAAAGGTGGTTGTTCCAGTTAAAGCAAAAATTCAGCCTGTTCAACGGAAGGCTGCACCAGGAAAAGGTAGAAAGAAAGGAAAACTTCAAGAGGTAGAGGCTGCAAAAGCGAAAAAAGAGGTTCCAGTTAAAGCAAAAATTCAACCTGTTCAACAAAAGGCTGCACCAGCTAAAAAGGTG---------------------------------------------------------------GTTGTTCCAGTTAAAGCAACAATTCAGCCTGTTCAACAGAAGGCTGCACTAGGAAAAGGTAGAAAGAAAGGAAAACTTCAAGAGGTAGAGGCTGCAAAAGCTAAAAAAGAGGTTCCAGTTAAAGCAAAAATTCAGCCTGTTCAACGGAAGGCTGCACCAGGAAAAGGTAGA------------------AAGAAAGGAAAAGGTAGAAAGAAAGGAAGAGGTAGAGAGAAAGGAAAACGTCAAAAGGTAGAGGCTGCAAAAGCTAAAAAAGAGGTTCCAGTTAAAGCAAAAATTCAGCCTGTTCAACAGAAGGCTGCACCAGGAAAAGGTAGAAAGAAAGGAAAAGGTAGAAAGAAAGGAAGAGGTAGAGAGAAAGGAAAACGTCAAAAGGTAGAGGCTGCAAAAGCTAAAAAAGAGGTTCCAGTTAAAGCAAAAATTCAGCCTGTTCAACAGAAGGCTGCACCAGCTAAAAAGGTGGTTGTTCCAGTTAAAGCAACAATTCAGCCTGTTCAACGGAAGGCTACACCAGGAAAAGGTAGAAAGAAAGGAAAACTTCAAGAGGTAGAGGCTGCAAAAGCTAAAAAAGAGGTTCCAGTTAAAGCAAAAATTCAGCCTGTTCAACAGAAGGCTGCACCAGGAAAAGGTAGAAAGAAAGGAAAAGGTAGAAAGAAAGGAAGAGGTAGAGAGAAAGGAAAACGTCAAAAGGTAGAGGCTGCAAAAGCTAAAAAAGAGGTTCCAGTTAAAGCAAAAATTCAGCCTGTTCAACAAAAGGCTGCACCAGGAAAAGGTAGAAAGAAAGGAAAAGGTAGAAAGAAAGGAAGAGGTAGAGAGAAAGGAAAACGTCAAAAGGTAGAGGCTGCAAAAGCTAAAAAAGAGGTTCCAGTTAAAGCAAAAATTCAGCCTGTTCAACAAAAGGCTGCACCAGGAAAAGGTAGAAAGAAAGGAAAAGGTAGAAAGAAAGGAAGAGGTAGAGAGAAAGGAAAACGTCAAAAGGTAGAGGCTGCAAAAGCTAAAAAAGAAGTTCCAGTTAAAGCAACAATTCAGCCTGTTCAACGGAAGGCTGCACCAGGAAAAGGTGGAAAGAAAGGAAGAGGTAGAGAGAAAGGAAAACTTCAAGAGGTAGAGGCTGCAAAAGCTAAAAAAGAGGTTTCAGTTAAAGCAAAAATTCAGCCTGTTCAACAGAAGGCTGCACCAGCTAAAAAGGTGGTTGTTCCAGTTAAAGCAAAAATTCAGCCAGATCAACAGAAGGCTGCACCAGGAAAAGGTAGAAAGAAAGGAAAACGTGGAAAGAAAGGAAGAGGTAGAGAGAAAGGAAAAGGTAGAAAGAAAGGAAGAGGTAGAGAGAAAGGAAAACTTCAAGAGGTAGAGGCTGCAAAAGCTCAAAAAGAGGTTCCAGTTAAAGCAAAAATTCAGCCTGTTCAACAGAAGGCTGCACCAGTTGAAGCAGTAAAAGAACCTGGTGAAACGGCTACCCTTAATACAGGATGTAAGAAATTTCAGTATAAATTTCAAAACAATTATCTAAATGAAAAAACAGTTGTGTATCAAATT
Lhp06_b___ATCAATCTTTGTTTTGATAGTTGTGAGTATTTTGCATCATTTACAGATTCTGATTCCTCAAAATCCAAATCAAGAAGTCTTAAAGAGATACTCCAGCTTAAGAACAAGAGCAGTTTGAGAGATGCTGCTCATTCCAGGGTCCGACGTGCTCAAAAAAGAAGACCAAAAAAAAGAAGGGGAAAAAAGGGCAGAAAAGGTAAAAAGAAAGGAAAACTTCAAAAGGTAGAGGCTGAAAAAGCAAAAAAAGAGGTTCCAGTTAAAGCAAAAATTCAACCTGTTCAACAGAAGGCTGCACCAGCTAAAAAGGTGGTTGTTCCAGTTAAAGCAAAAATTCAGCCTGTTCAACGGAAGGCTGCACCAGGAAAAGGTAGAAAGAAAGGAAAACTTCAAGAGGTAGAGGCTGCAAAAGCGAAAAAAGAGGTTCCAGTTAAAGCAAAAATTCAACCTGTTCAACAGAAGGCTGCACCAGCTAAAAAGGTG---------------------------------------------------------------GTTGTTCCAGTTAAAGCAACAATTCAGCCTGTTCAACAGAAGGCTGCACCAGGAAAAGGTAGAAAGAAAGGAAAACTTCAAGAGGTAGAGGCTGCAAAAGCTAAAAAAGAGGTTCCAGTTAAAGCAAAAATTCAGCCTGTTCAACGGAAGGCTGCACCAGGAAAAGGTAGA------------------AAGAAAGGAAAAGGTAGAAAGAAAGGAAGAGGTAGAGAGAAAGGAAAACGTCAAAAGGTAGAGGCTGCAAAAGCTAAAAAAGAGGTTCCAGTTAAAGCAAAAATTCAGCCTGTTCAACAGAAGGCTGCACCAGGAAAAGGTAGAAAGAAAGGAAAAGGTAGAAAGAAAGGAAGAGGTAGAGAGAAAGGAAAACGTCAAAAGGTAGAGGCTGCAAAAGCTAAAAAAGAGGTTCCAGTTAAAGCAAAAATTCAGCCTGTTCAACAGAAGGCTGCACCAGCTAAAAAGGTGGTTGTTCCAGTTAAAGCAACAATTCAGCCTGTTCAACGGAAGGCTACACCAGGAAAAGGTAGAAAGAAAGGAAAACTTCAAGAGGTAGAGGCTGCAAAAGCTAAAAAAGAGGTTCCAGTTAAAGCAAAAATTCAGCCTGTTCAACAGAAGGCTGCACCAGGAAAAGGTAGAAAGAAAGGAAAAGGTAGAAAGAAAGGAAGAGGTAGAGAGAAAGGAAAACGTCAAAAGGTAGAGGCTGCAAAAGCTAAAAAAGAGGTTCCAGTTAAAGCAAAAATTCAGCCTGTTCAACAGAAGGCTGCACCAGGAAAAGGTAGAAAGAAAGGAAAAGGTAGAAAGAAAGGAAGAGGTAGAGAGAAAGGAAAACGTCAAAAGGTAGAGGCTGCAAAAGCTAAAAAAGAGGTTCCAGTTAAAGCAAAAATTCAGCCTGTTCAACAGAAGGCTGCACCAGGAAAAGGTAGAAAGAAAGGAAAAGGTAGAAAGAAAGGAAGAGGTAGAGAGAAAGGAAAACGTCAAAAGGTAGAGGCTGCAAAAGCTAAAAAAGAAGTTCCAGTTAAAGCAACAATTCAGCCTGTTCAACGGAAGGCTGCACCAGGAAAAGGTGGAAAGAAAGGAAGAGGTAGAGAGAAAGGAAAACTTCAAGAGGTAGAGGCTGCAAAAGCTAAAAAAGAGGTTTCAGTTAAAGCAAAAATTCAGCCTGTTCAACAGAAGGCTGCACCAGCTAAAAAGGTGGTTGTTCCAGTTAAAGCAAAAATTCAGCCAGATCAACAGAAGGCTGCACCAGGAAAAGGTAGAAAGAAAGGAAAGCGTGGAAAGAAAGGAAGAGGTAGAGAGAAAGGAAAAGGTAGAAAGAAAGGAAGAGGTAGAGAGAAAGGAAAACTTCAAGAGGTAGAGGCTGCAAAAGCTCAAAAAGAGGTTCCAGTTAAAGCAAAAATTCAGCCTGTTCAACAGAAGGCTGCACCAGTTGAAGCAGTAAAAGAACCTGGTGAAACGGCTACCCTTAATACAGGATGTAAGAAATTTCAGTATAAATTTCAAAACAATTATCTAAATGAAAAAACAGTTGTGTATCAAATT
Lhp07_b___ATCAATCTTTGTTTTGATAGTTGTGACTATTTTGCATCATTTACAGATTCTGATTCCTCAAAATCCAAATCAAGAAGTCTTAAAGAGATACTCCAGCTTAAGAACAAGAGCAGTTTGAGAGATGCTGCTCATTCCAGGGTCCGACGTGCTCAAAAAAGAAGACCAAAAAAAAGAAGGGGAAAAAAGGGCAGAAAAGGTAAAAAGAAAGGAAAACTTCAAAAGGTAGAGGCTGAAAAAGCAAAAAAAGAGGTTCCAGTTAAAGCAAAAATTCAACCTGTTCAACAGAAGGCTGCACCAGCTAAAAAGGTGGTTGTTCCAGTTAAAGCAAAAATTCAGCCTGTTCAACGGAAGGCTGCACCAGGAAAAGGTAGAAAGAAAGGAAAACTTCAAGAGGTAGAGGCTGCAAAAGCGAAAAAAGAGGTTCCAGTTGAAGCAAAAATTCAACCTGTTCAACAAAAGGCTGCACCAGCTAAAAAGGTG---------------------------------------------------------------GTTGTTCCAGTTAAAGCAACAATTCAGCCTGTTCAACAGAAGGCTGCACCAGGAAAAGGTAGAAAGAAAGGAAAACTTCAAGAGGTAGAGGCTGCAAAAGCTAAAAAAGAGGTTCCAGTTAAAGCAAAAATTCAGCCTGTTCAACGGAAGGCTGCACCAGGAAAAGGTAGA------------------AAGAAAGGAAAAGGTAGAAAGAAAGGGAGAGGTAGAGAGAAAGGAAAACGTCAAAAGGTAGAGGCTGCAAAAGCTAAAAAAGAGGTTCCAGTTAAAGCAAAAATTCAGCCTGTTCAACAGAAGGCTGCACCAGGAAAAGGTAGAAAGAAAGGAAAAGGTAGAAAGAAAGGAAGAGGTAGAGAGAAAGGAAAACGTCAAAAGGTAGAGGCTGCAAAAGCTAAAAAAGAGGTTCCAGTTAAAGCAAAAATTCAGCCTGTTCAACAGAAGGCTGCACCAGCTAAAAAGGTGGTTGTTCCAGTTAAAGCAACAATTCAGCCTGTTCAACGGAAGGCTACACCAGGAAAAGGTAGAAAGAAAGGAAAACTTCAAGAGGTAGAGGCTGCAAAAGCTAAAAAAGAGGTTCCAGTTAAAGCAAAAATTCAGCCTGTTCAACAGAAGGCTGCACCAGGAAAAGGTAGAAAGAAAGGAAAAGGTAGAAAGAAAGGAAGAGGTAGAGAGAAAGGAAAACGTCAAAAGGTAGAGGCTGCAAAAGCTAAAAAAGAGGTTCCAGTTAAAGCAAAAATTCAGCCTGTTCAACAGAAGGCTGCACCAGGAAAAGGTAGAAAGAAAGGAAAAGGTAGAAAGAAAGGAAGAGGTAGAGAGAAAGGAAAACGTCAAAAGGTAGAGGCTGCAAAAGCTAAAAAAGAGGTTCCAGTTAAAGCAAAAATTCAGCCTGTTCAACAGAAGGCTGCACCAGGAAAAGGTAGAAAGAAAGGAAAAGGTAGAAAGAAAGGAAGAGGTAGAGAGAAAGGAAAACGTCAAAAGGTAGAGGCTGCAAAAGCTAAAAAAGAAGTTCCAGTTAAAGCAACAATTCAGCCTGTTCAACGGAAGGCTGCACCAGGAAAAGGTGGAAAGAAAGGAAGAGGTAGAGAGAAAGGAAAACTTCAAGAGGTAGAGGCTGCAAAAGCTAAAAAAGAGGTTTCAGTTAAAGCAAAAATTCAGCCTGTTCAACAGAAGGCTGCACCAGCTAAAAAGGTGGTTGTTCCAGTTAAAGCAAAAATTCAGCCAGATCAACAGAAGGCTGCACCAGGAAAAGGTAGAAAGAAAGGAAAACGTGGAAAGAAAGGAAGAGGTAGAGAGAAAGGAAAAGGTAGAAAGAAAGGAAGAGGTAGAGAGAAAGGAAAACTTCAAGAGGTAGAGGCTGCAAAAGCTCAAAAAGAGGTTCCAGTTAAAGCAAAAATTCAGCCTGTTCAACAGAAGGCTGCACCAGTTGAAGCAGTAAAAGAACCTGGTGAAACGGCTACCCTTAATACAGGATGTAAGAAATTTCAGTATAAATTTCAAAACAATTATCTAAATGAAAAAACAGTTGTGTATCAAATT
Lhp07_a___ATCAATCTTTGTTTTGATAGTTGTGACTATTTTGCATCATTTACAGATTCTGATTCCTCAAAATCCAAATCAAGAAGTCTTAAAGAGATACTCCAGCTTAAGAACAAGAGCAGTTTGAGAGATGCTGCTCATTCCAGGGTCCGACGTGCTCAAAAAAGAAGACCAAAAAAAAGAAGGGGAAAAAAGGGCAGAAAAGGTAAAAAGAAAGGAAAACTTCAAAAGGTAGAGGCTGAAAAAGCAAAAAAAGAGGTTCCAGTTAAAGCAAAAATTCAACCTGTTCAACAGAAGGCTGCACCAGCTAAAAAGGTGGTTGTTCCAGTTAAAGCAAAAATTCAGCCTGTTCAACGGAAGGCTGCACCAGGAAAAGGTAGAAAGAAAGGAAAACTTCAAGAGGTAGAGGCTGCAAAAGCGAAAAAAGAGGTTCCAGTTAAAGCAAAAATTCAACCTGTTCAACAAAAGGCTGCACCAGCTAAAAAGGTG---------------------------------------------------------------GTTGTTCCAGTTAAAGCAACAATTCAGCCTGTTCAACAGAAGGCTGCACCAGGAAAAGGTAGAAAGAAAGGAAAACTTCAAGAGGTAGAGGCTGCAAAAGCTAAAAAAGAGGTTCCAGTTAAAGCAAAAATTCAGCCTGTTCAACGGAAGGCTGCACCAGGAAAAGGTAGA------------------AAGAAAGGAAAAGGTAGAAAGAAAGGAAGAGGTAGAGAGAAAGGAAAACGTCAAAAGGTAGAGGCTGCAAAAGCTAAAAAAGAGGTTCCAGTTAAAGCAAAAATTCAGCCTGTTCAACAGAAGGCTGCACCAGGAAAAGGTAGAAAGAAAGGAAAAGGTAGAAAGAAAGGAAGAGGTAGAGAGAAAGGAAAACGTCAAAAGGTAGAGGCTGCAAAAGCTAAAAAAGAGGTTCCAGTTAAAGCAAAAATTCAGCCTGTTCAACAGAAGGCTGCACCAGCTAAAAAGGTGGTTGTTCCAGTTAAAGCAACAATTCAGCCTGTTCAACGGAAGGCTACACCAGGAAAAGGTAGAAAGAAAGGAAAACTTCAAGAGGTAGAGGCTGCAAAAGCTAAAAAAGAGGTTCCAGTTAAAGCAAAAATTCAGCCTGTTCAACAGAAGGCTGCACCAGGAAAAGGTAGAAAGAAAGGAAAAGGTAGAAAGAAAGGAAGAGGTAGAGAGAAAGGAAAACGTCAAAAGGTAGAGGCTGCAAAAGCTAAAAAAGAGGTTCCAGTTAAAGCAAAAATTCAGCCTGTTCAACAGAAGGCTGCACCAGGAAAAGGTAGAAAGAAAGGAAAAGGTAGAAAGAAAGGAAGAGGTAGAGAGAAAGGAAAACGTCAAAAGGTAGAGGCTGCAAAAGCTAAAAAAGAGGTTCCAGTTAAAGCAAAAATTCAGCCTGTTCAACAGAAGGCTGCACCAGGAAAAGGTAGAAAGAAAGGAAAAGGTAGAAAGAAAGGAAGAGGTAGAGAGAAAGGAAAACGTCAAAAGGTAGAGGCTGCAAAAGCTAAAAAAGAAGTTCCAGTTAAAGCAACAATTCAGCCTGTTCAACGGAAGGCTGCACCAGGAAAAGGTGGAAAGAAAGGAAGAGGTAGAGAGAAAGGAAAACTTCAAGAGGTAGAGGCTGCAAAAGCTAAAAAAGAGGTTTCAGTTAAAGCAAAAATTCAGCCTGTTCAACAGAAGGCTGCACCAGCTAAAAAGGTGGTTGTTCCAGTTAAAGCAAAAATTCAGCCAGATCAACAGAAGGCTGCACCAGGAAAAGGTAGAAAGAAAGGAAAACGTGGAAAGAAAGGAAGAGGTAGAGAGAAAGGAAAAGGTAGAAAGAAAGGAAGAGGTAGAGAGAAAGGAAAACTTCAAGAGGTAGAGGCTGCAAAAGCTCAAAAAGAGGTTCCAGTTAAAGCAAAAATTCAGCCTGTTCAACAGAAGGCTGCACCAGTTGAAGCAGTAAAAGAACCTGGTGAAACGGCTACCCTTAATACAGGATGTAAGAAATTTCAGTATAAATTTCAAAACAATTATCTAAATGAAAAAACAGTTGTGTATCAAATT
Hop01_a___ATCAATCTTTGTTTTGATAGTTGTGAGTATTTTGCATCATTTACAGATTCTGATTCCTCAAAATCCAAATCAAGAAGTCTTAAAGAGATACTCCAGCTTAAGAACAAGAGCAGTTTGAGAGATGCTGCTCATTCCAGGGTCCGACGTGCTCAAAAAAGAAGACCAAAAAAAAGAAGGGGAAAAAAGGGCAGAAAAGGTAAAAAGAAAGGAAAACTTCAAAAGGTAGAGGCTGAAAAAGCAAAAAAAGAGGTTCCAGTTAAAGCAAAAATTCAACCTGTTCAACAGAAGGCTGCACCAGCTAAAAAGGTGGTTGTTCCAGTTAAAGCAAAAATTCAGCCTGTTCAACGGAAGGCTGCACCAGGAAAAGGTAGAAAGAAAGGAAAACTTCAAGAGGTAGAGGCTGCAAAAGCGAAAAAAGAGGTTCCAGTTAAAGCAAAAATTCAACCTGTTCAACAGAAGGCTGCACCAGCTAAAAAGGTG---------------------------------------------------------------GTTGTTCCAGTTAAAGCAACAATTCAGCCTGTTCAACAGAAGGCTGCACCAGGAAAAGGTAGAAAGAAAGGAAAACTTCAAGAGGTAGAGGCTGCAAAAGCTAAAAAAGAGGTTCCAGTTAAAGCAAAAATTCAGCCTGTTCAACGGAAGGCTGCACCAGGAAAAGGTAGA------------------AAGAAAGGAAAAGGTAGAAAGAAAGGAAGAGGTAGAGAGAAAGGAAAACGTCAAAAGGTAGAGGCTGCAAAAGCTAAAAAAGAGGTTCCAGTTAAAGCAAAAATTCAGCCTGTTCAACAGAAGGCTGCACCAGGAAAAGGTAGAAAGAAAGGAAAAGGTAGAAAGAAAGGAAGAGGTAGAGAGAAAGGAAAACGTCAAAAGGTAGAGGCTGCAAAAGCTAAAAAAGAGGTTCCAGTTAAAGCAAAAATTCAGCCTGTTCAACAGAAGGCTGCACCAGCTAAAAAGGTGGTTGTTCCAGTTAAAGCAACAATTCAGCCTGTTCAACGGAAGGCTACACCAGGAAAAGGTAGAAAGAAAGGAAAACTTCAAGAGGTAGAGGCTGCAAAAGCTAAAAAAGAGGTTCCAGTTAAAGCAAAAATTCAGCCTGTTCAACAGAAGGCTGCACCAGGAAAAGGTAGAAAGAAAGGAAAAGGTAGAAAGAAAGGAAGAGGTAGAGAGAAAGGAAAACGTCAAAAGGTAGAGGCTGCAAAAGCTAAAAAAGAGGTTCCAGTTAAAGCAAAAATTCAGCCTGTTCAACAGAAGGCTGCACCAGGAAAAGGTAGAAAGAAAGGAAAAGGTAGAAAGAAAGGAAGAGGTAGAGAGAAAGGAAAACGTCAAAAGGTAGAGGCTGCAAAAGCTAAAAAAGAGGTTCCAGTTAAAGCAAAAATTCAGCCTGTTCAACAGAAGGCTGCACCAGGAAAAGGTAGAAAGAAAGGAAAAGGTAGAAAGAAAGGAAGAGGTAGAGAGAAAGGAAAACGTCAAAAGGTAGAGGCTGCAAAAGCTAAAAAAGAAGTTCCAGTTAAAGCAACAATTCAGCCTGTTCAACGGAAGGCTGCACCAGGAAAAGGTGGAAAGAAAGGAAGAGGTAGAGAGAAAGGAAAACTTCAAGAGGTAGAGGCTGCAAAAGCTAAAAAAGAGGTTTCAGTTAAAGCAAAAATTCAGCCTGTTCAACAGAAGGCTGCACCAGCTAAAAAGGTGGTTGTTCCAGTTAAAGCAAAAATTCAGCCAGATCAACAGAAGGCTGCACCAGGAAAAGGTAGAAAGAAAGGAAAGCGTGGAAAGAAAGGAAGAGGTAGAGAGAAAGGAAAAGGTAGAAAGAAAGGAAGAGGTAGAGAGAAAGGAAAACTTCAAGAGGTAGAGGCTGCAAAAGCTCAAAAAGAGGTTCCAGTTAAAGCAAAAATTCAGCCTGTTCAACAGAAGGCTGCACCAGTTGAAGCAGTAAAAGAACCTGGTGAAACGGCTACCCTTAATACAGGATGTAAGAAATTTCAGTATAAATTTCAAAACAATTATCTAAATGAAAAAACAGTTGTGTATCAAATT
Hop01_b___ATCAATCTTTGTTTTGATAGTTGTGACTATTTTGCATCATTTACAGATTCTGATTCCTCAAAATCCAAATCAAGAAGTCTTAAAGAGATACTCCAGCTTAAGAACAAGAGCAATTTGAGAGATGCTGCTCATTCCAGGGTCCGACGTGCTCAAAAAAGAAGACCAAAAAAAAGAAGGGGAAAAAAGGGCAGAAAAGGTAAAAAGAAAGGAAAACTTCAAAAGGTAGAGGCTGAAAAAGCAAAAAAAGAGGTTCCAGTTAAAGCAAAAATTCAACCTGTTCAACAGAAGGCTGCACCAGCTAAAAAGGTGGTTGTTCCAGTTAAAGCAAAAATTCAGCCTGTTCAACGGAAGGCTGCACCAGGAAAAGGTAGAAAGAAAGGAAAACTTCAAGAGGTAGAGGCTGCAAAAGCGAAAAAAGAGGTTCCAGTTAAAGCAAAAATTCAACCTGTTCAACAGAAGGCTGCACCAGCTAAAAAGGTG---------------------------------------------------------------GTTGTTCCAGTTAAAGCAACAATTCAGCCTGTTCAACAGAAGGCTGCACCAGGAAAAGGTAGAAAGAAAGGAAAACTTCAAGAGGTAGAGGCTGCAAAAGCTAAAAAAGAGGTTCCAGTTAAAGCAAAAATTCAGCCTGTTCAACGGAAGGCTGCACCAGGAAAAGGTAGA------------------AAGAAAGGAAAAGGTAGAAAGAAAGGAAGAGGTAGAGAGAAAGGAAAACGTCAAAAGGTAGAGGCTGCAAAAGCTAAAAAAGAGGTTCCAGTTAAAGCAAAAATTCAGCCTGTTCAACAGAAGGCTGCACCAGGAAAAGGTAGAAAGAAAGGAAAAGGTAGAAAGAAAGGAAGAGGTAGAGAGAAAGGAAAACGTCAAAAGGTAGAGGCTGCAAAAGCTAAAAAAGAGGTTCCAGTTAAAGCAAAAATTCAGCCTGTTCAACAGAAGGCTGCACCAGCTAAAAAGGTGGTTGTTCCAGTTAAAGCAACAATTCAGCCTGTTCAACGGAAGGCTACACCAGGAAAAGGTAGAAAGAAAGGAAAACTTCAAGAGGTAGAGGCTGCAAAAGCTAAAAAAGAGGTTCCAGTTAAAGCAAAAATTCAGCCTGTTCAACAGAAGGCTGCACCAGGAAAAGGTAGAAAGAAAGGAAAAGGTAGAAAGAAAGGAAGAGGTAGAGAGAAAGGAAAACGTCAAAAGGTAGAGGCTGCAAAAGCTAAAAAAGAGGTTCCAGTTAAAGCAAAAATTCAGCCTGTTCAACAGAAGGCTGCACCAGGAAAAGGTAGAAAGAAAGGAAAAGGTAGAAAGAAAGGAAGAGGTAGAGAGAAAGGAAAACGTCAAAAGGTAGAGGCTGCAAAAGCTAAAAAAGAGGTTCCAGTTAAAGCAAAAATTCAGCCTGTTCAACAGAAGGCTGCACCAGGAAAAGGTAGAAAGAAAGGAAAAGGTAGAAAGAAAGGAAGAGGTAGAGAGAAAGGAAAACGTCAAAAGGTAGAGGCTGCAAAAGCTAAAAAAGAAGTTCCAGTTAAAGCAACAATTCAGCCTGTTCAACGGAAGGCTGCACCAGGAAAAGGTGGAAAGAAAGGAAGAGGTAGAGAGAAAGGAAAACTTCAAGAGGTAGAGGCTGCAAAAGCTAAAAAAGAGGTTTCAGTTAAAGCAAAAATTCAGCCTGTTCAACAGAAGGCTGCACCAGCTAAAAAGGTGGTTGTTCCAGTTAAAGCAAAAATTCAGCCAGATCAACAGAAGGCTGCACCAGGAAAAGGTAGAAAGAAAGGAAAGCGTGGAAAGAAAGGAAGAGGTAGAGAGAAAGGAAAAGGTAGAAAGAAAGGAAGAGGTAGAGAGAAAGGAAAACTTCAAGAGGTAGAGGCTGCAAAAGCTCAAAAAGAGGTTCCAGTTAAAGCAAAAATTCAGCCTGTTCAACAGAAGGCTGCACCAGTTGAAGCAGTAAAAGAACCTGGTGAAACGGCTACCCTTAATACAGGATGTAAGAAATTTCAGTATAAATTTCAAAACAATTATCTAAATGAAAAAACAGTTGTGTATCAAATT
Hop02_a___ATCAATCTTTGTTTTGATAGTTGTGACTATTTTGCATCATTTACAGATTCTGATTCCTCAAAATCCAAATCAAGAAGTCTTAAAGAGATACTCCAGCTTAAGAACAAGAGCAGTTTGAGAGATGCTGCTCATTCCAGGGTCCGACGTGCTCAAAAAAGAAGACCAAAAAAAAGAAGGGGAAAAAAGGGCAGAAAAGGTAAAAAGAAAGGAAAACTTCAAAAGGTAGAGGCTGAAAAAGCAAAAAAAGAGGTTCCAGTTAAAGCAAAAATTCAACCTGTTCAACAGAAGGCTGCACCAGCTAAAAAGGTGGTTGTTCCAGTTAAAGCAAAAATTCAGCCTGTTCAACGGAAGGCTGCACCAGGAAAAGGTAGAAAGAAAGGAAAACTTCAAGAGGTAGAGGCTGCAAAAGCGAAAAAAGAGGTTCCAGTTAAAGCAAAAATTCAACCTGTTCAACAAAAGGCTGCACCAGCTAAAAAGGTG---------------------------------------------------------------GTTGTTCCAGTTAAAGCAACAATTCAGCCTGTTCAACAGAAGGCTGCACCAGGAAAAGGTAGAAAGAAAGGAAAACTTCAAGAGGTAGAGGCTGCAAAAGCTAAAAAAGAGGTTCCAGTTAAAGCAAAAATTCAGCCTGTTCAACGGAAGGCTGCACCAGGAAAAGGTAGA------------------AAGAAAGGAAAAGGTAGAAAGAAAGGAAGAGGTAGAGAGAAAGGAAAACGTCAAAAGGTAGAGGCTGCAAAAGCTAAAAAAGAGGTTCCAGTTAAAGCAAAAATTCAGCCTGTTCAACAGAAGGCTGCACCAGGAAAAGGTAGAAAGAAAGGAAAAGGTAGAAAGAAAGGAAGAGGTAGAGAGAAAGGAAAACGTCAAAAGGTAGAGGCTGCAAAAGCTAAAAAAGAGGTTCCAGTTAAAGCAAAAATTCAGCCTGTTCAACAGAAGGCTGCACCAGCTAAAAAGGTGGTTGTTCCAGTTAAAGCAACAATTCAGCCTGTTCAACGGAAGGCTACACCAGGAAAAGGTAGAAAGAAAGGAAAACTTCAAGAGGTAGAGGCTGCAAAAGCTAAAAAAGAGGTTCCAGTTAAAGCAAAAATTCAGCCTGTTCAACAGAAGGCTGCACCAGGAAAAGGTAGAAAGAAAGGAAAAGGTAGAAAGAAAGGAAGAGGTAGAGAGAAAGGAAAACGTCAAAAGGTAGAGGCTGCAAAAGCTAAAAAAGAGGTTCCAGTTAAAGCAAAAATTCAGCCTGTTCAACAGAAGGCTGCACCAGGAAAAGGTAGAAAGAAAGGAAAAGGTAGAAAGAAAGGAAGAGGTAGAGAGAAAGGAAAACGTCAAAAGGTAGAGGCTGCAAAAGCTAAAAAAGAGGTTCCAGTTAAAGCAAAAATTCAGCCTGTTCAACAGAAGGCTGCACCAGGAAAAGGTAGAAAGAAAGGAAAAGGTAGAAAGAAAGGAAGAGGTAGAGAGAAAGGAAAACGTCAAAAGGTAGAGGCTGCAAAAGCTAAAAAAGAAGTTCCAGTTAAAGCAACAATTCAGCCTGTTCAACGGAAGGCTGCACCAGGAAAAGGTGGAAAGAAAGGAAGAGGTAGAGAGAAAGGAAAACTTCAAGAGGTAGAGGCTGCAAAAGCTAAAAAAGAGGTTTCAGTTAAAGCAAAAGTTCAGCCTGTTCAACAGAAGGCTGCACCAGCTAAAAAGGTGGTTGTTCCAGTTAAAGCAAAAATTCAGCCAGATCAACAGAAGGCTGCACCAGGAAAAGGTAGAAAGAAAGGAAAACGTGGAAAGAAAGGAAGAGGTAGAGAGAAAGGAAAAGGTAGAAAGAAAGGAAGAGGTAGAGAGAAAGGAAAACTTCAAGAGGTAGAGGCTGCAAAAGCTCAAAAAGAGGTTCCAGTTAAAGCAAAAATTCAGCCTGTTCAACAGAAGGCTGCACCAGTTGAAGCAGTAAAAGAACCTGGTGAAACGGCTACCCTTAATACAGGATGTAAGAAATTTCAGTATAAATTTCAAAACAATTATCTAAATGAAAAAACAGTTGTGTATCAAATT
Hop02_b___ATCAATCTTTGTTTTGATAGTTGTGACTATTTTGCATCATTTACAGATTCTGATTCCTCAAAATCCAAATCAAGAAGTCTTAAAGAGATACTCCAGCTTAAGAACAAGAGCAGTTTGAGAGATGCTGCTCATTCCAGGGTCCGACGTGCTCAAAAAAGAAGACAAAAAAAAAGAAGGGGAAAAAAGGGCAGAAAAGGTAAAAAGAAAGGAAAACTTCAAAAGGTAGAGGCTGAAAAAGCAAAAAAAGAGGTTCCAGTTAAAGCAAAAATTCAACCTGTTCAACAGAAGGCTGCACCAGCTAAAAAGGTGGTTGTTCCAGTTAAAGCAAAAATTCAGCCTGTTCAACGGAAGGCTGCACCAGGAAAAGGTAGAAAGAAAGGAAAACTTCAAGAGGTAGAGGCTGCAAAAGCGAAAAAAGAGGTTCCAGTTAAAGCAAAAATTCAACCTGTTCAACAAAAGGCTGCACCAGCTAAAAAGGTG---------------------------------------------------------------GTTGTTCCAGTTAAAGCAACAATTCAGCCTGTTCAACAGAAGGCTGCACCAGGAAAAGGTAGAAAGAAAGGAAAACTTCAAGAGGTAGAGGCTGCAAAAGCTAAAAAAGAGGTTCCAGTTAAAGCAAAAATTCAGCCTGTTCAACGGAAGGCTGCACCAGGAAAAGGTAGA------------------AAGAAAGGAAAAGGTAGAAAGAAAGGAAGAGGTAGAGAGAAAGGAAAACGTCAAAAGGTAGAGGCTGCAAAAGCTAAAAAAGAGGTTCCAGTTAAAGCAAAAATTCAGCCTGTTCAACAGAAGGCTGCACCAGGAAAAGGTAGAAAGAAAGGAAAAGGTAGAAAGAAAGGAAGAGGTAGAGAGAAAGGAAAACGTCAAAAGGTAGAGGCTGCAAAAGCTAAAAAAGAGGTTCCAGTTAAAGCAAAAATTCAGCCTGTTCAACAGAAGGCTGCACCAGCTAAAAAGGTGGTTGTTCCAGTTAAAGCAACAATTCAGCCTGTTCAACGGAAGGCTACACCAGGAAAAGGTAGAAAGAAAGGAAAACTTCAAGAGGTAGAGGCTGCAAAAGCTAAAAAAGAGGTTCCAGTTAAAGCAAAAATTCAGCCTGTTCAACAGAAGGCTGCACCAGGAAAAGGTAGAAAGAAAGGAAAAGGTAGAAAGAAAGGAAGAGGTAGAGAGAAAGGAAAACGTCAAAAGGTAGAGGCTGCAAAAGCTAAAAAAGAGGTTCCAGTTAAAGCAAAAATTCAGCCTGTTCAACAGAAGGCTGCACCAGGAAAAGGTAGAAAGAAAGGAAAAGGTAGAAAGAAAGGAAGAGGTAGAGAGAAAGGAAAACGTCAAAAGGTAGAGGCTGCAAAAGCTAAAAAAGAGGTTCCAGTTAAAGCAAAAATTCAGCCTGTTCAACAGAAGGCTGCACCAGGAAAAGGTAGAAAGAAAGGAAAAGGTAGAAAGAAAGGAAGAGGTAGAGAGAAAGGAAAACGTCAAAAGGTAGAGGCTGCAAAAGCTAAAAAAGAAGTTCCAGTTAAAGCAACAATTCAGCCTGTTCAACGGAAGGCTGCACCAGGAAAAGGTGGAAAGAAAGGAAGAGGTAGAGAGAAAGGAAAACTTCAAGAGGTAGAGGCTGCAAAAGCTAAAAAAGAGGTTTCAGTTAAAGCAAAAGTTCAGCCTGTTCAACAGAAGGCTGCACCAGCTAAAAAGGTGGTTGTTCCAGTTAAAGCAAAAATTCAGCCAGATCAACAGAAGGCTGCACCAGGAAAAGGTAGAAAGAAAGGAAAACGTGGAAAGAAAGGAAGAGGTAGAGAGAAAGGAAAAGGTAGAAAGAAAGGAAGAGGTAGAGAGAAAGGAAAACTTCAAGAGGTAGAGGCTGCAAAAGCTCAAAAAGAGGTTCCAGTTAAAGCAAAAATTCAGCCTGTTCAACAGAAGGCTGCACCAGTTGAAGCAGTAAAAGAACCTGGTGAAACGGCTACCCTTAATACAGGATGTAAGAAATTTCAGTATAAATTTCAAAACAATTATCTAAATGAAAAAACAGTTGTGTATCAAATT
Hop03_a___ATCAATCTTTGTTTTGATAGTTGTGACTATTTTGCATCATTTACAGATTCTGATTCCTCAAAATCCAAATCAAGAAGTCTTAAAGAGATACTCCAGCTTAAGAACAAGAGCAGTTTGAGAGATGCTGCTCATTCCAGGGTCCGACGTGCTCAAAAAAGAAGACCAAAAAAAAGAAGGGGAAAAAAGGGCAGAAAAGGTAAAAAGAAAGGAAAACTTCAAAAGGTAGAGGCTGAAAAAGCAAAAAAAGAGGTTCCAGTTAAAGCAAAAATTCAACCTGTTCAACAGAAGGCTGCACCAGCTAAAAAGGTGGTTGTTCCAGTTAAAGCAAAAATTCAGCCTGTTCAACGGAAGGCTGCACCAGGAAAAGGTAGAAAGAAAGGAAAACTTCAAGAGGTAGAGGCTGCAAAAGCGAAAAAAGAGGTTCCAGTTAAAGCAAAAATTCAACCTGTTCAACAAAAGGCTGCACCAGCTAAAAAGGTG---------------------------------------------------------------GTTGTTCCAGTTAAAGCAACAATTCAGCCTGTTCAACAGAAGGCTGCACCAGGAAAAGGTAGAAAGAAAGGAAAACTTCAAGAGGTAGAGGCTGCAAAAGCTAAAAAAGAGGTTCCAGTTAAAGCAAAAATTCAGCCTGTTCAACGGAAGGCTGCACCAGGAAAAGGTAGA------------------AAGAAAGGAAAAGGTAGAAAGAAAGGAAGAGGTAGAGAGAAAGGAAAACGTCAAAAGGTAGAGGCTGCAAAAGCTAAAAAAGAGGTTCCAGTTAAAGCAAAAATTCAGCCTGTTCAACAGAAGGCTGCACCAGGAAAAGGTAGAAAGAAAGGAAAAGGTAGAAAGAAAGGAAGAGGTAGAGAGAAAGGAAAACGTCAAAAGTTAGAGGCTGCAAAAGCTAAAAAAGAGGTTCCAGTTAAAGCAAAAATTCAGCCTGTTCAACAGAAGGCTGCACCAGCTAAAAAGGTGGTTGTTCCAGTTAAAGCAACAATTCAGCCTGTTCAACGGAAGGCTACACCAGGAAAAGGTAGAAAGAAAGGAAAACTTCAAGAGGTAGAGGCTGCAAAAGCTAAAAAAGAGGTTCCAGTTAAAGCAAAAATTCAGCCTGTTCAACAGAAGGCTGCACCAGGAAAAGGTAGAAAGAAAGGAAAAGGTAGAAAGAAAGGAAGAGGTAGAGAGAAAGGAAAACGTCAAAAGGTAGAGGCTGCAAAAGCTAAAAAAGAGGTTCCAGTTAAAGCAAAAATTCAGCCTGTTCAACAGAAGGCTGCACCAGGAAAAGGTAGAAAGAAAGGAAAAGGTAGAAAGAAAGGAAGAGGTAGAGAGAAAGGAAAACGTCAAAAGGTAGAGGCTGCAAAAGCTAAAAAAGAGGTTCCAGTTAAAGCAAAAATTCAGCCTGTTCAACAGAAGGCTGCACCAGGAAAAGGTAGAAAGAAAGGAAAAGGTAGAAAGAAAGGAAGAGGTAGAGAGAAAGGAAAACGTCAAAAGGTAGAGGCTGCAAAAGCTAAAAAAGAAGTTCCAGTTAAAGCAACAATTCAGCCTGTTCAACGGAAGGCTGCACCAGGAAAAGGTGGAAAGAAAGGAAGAGGTAGAGAGAAAGGAAAACTTCAAGAGGTAGAGGCTGCAAAAGCTAAAAAAGAGGTTTCAGTTAAAGCAAAAATTCAGCCTTATCAACAGAAGGCTGCACCAGCTAAAAAGGTGGTTGTTCCAGTTAAAGCAAAAATTCAGCCAGATCAACAGAAGGCTGCACCAGGAAAAGGTAGAAAGAAAGGAAAACGTGGAAAGAAAGGAAGAGGTAGAGAGAAAGGAAAAGGTAGAAAGAAAGGAAGAGGTAGAGAGAAAGGAAAACTTCAAGAGGTAGAGGCTGCAAAAGCTCAAAAAGAGGTTCCAGTTAAAGCAAAAATTCAGCCTGTTCAACAGAAGGCTGCACCAGTTGAAGCAGTAAAAGAACCTGGTGAAACGGCTACCCTTAATACAGGATGTAAGAAATTTCAGTATAAATTTCAAAACAATTATCTAAATGAAAAAACAGTTGTGTATCAAATT
Hop03_b___ATCAATCTTTGTTTTGATAGTTGTGACTATTTTGCATCATTTACAGATTCTGATTCCTCAAAATCCAAATCAAGAAGTCTTAAAGAGATACTCCAGCTTAAGAACAAGAGCAATTTGAGAGATGCTGCTCATTCCAGGGTCCGACGTGCTCAAAAAAGAAGACCAAAAAAAAGAAGGGGAAAAAAGGGCAGAAAAGGTAAAAAGAAAGGAAAACTTCAAAAGGTAGAGGCTGAAAAAGCAAAAAAAGAGGTTCCAGTTAAAGCAAAAATTCAACCTGTTCAACAGAAGGCTGCACCAGCTAAAAAGGTGGTTGTTCCAGTTAAAGCAAAAATTCAGCCTGTTCAACGGAAGGCTGCACCAGGAAAAGGTAGAAAGAAAGGAAAACTTCAAGAGGTAGAGGCTGCAAAAGCGAAAAAAGAGGTTCCAGTTAAAGCAAAAATTCAACCTGTTCAACAGAAGGCTGCACCAGCTAAAAAGGTG---------------------------------------------------------------GTTGTTCCAGTTAAAGCAACAATTCAGCCTGTTCAACAGAAGGCTGCACCAGGAAAAGGTAGAAAGAAAGGAAAACTTCAAGAGGTAGAGGCTGCAAAAGCTAAAAAAGAGGTTCCAGTTAAAGCAAAAATTCAGCCTGTTCAACGGAAGGCTGCACCAGGAAAAGGTAGA------------------AAGAAAGGAAAAGGTAGAAAGAAAGGAAGAGGTAGAGAGAAAGGAAAACGTCAAAAGGTAGAGGCTGCAAAAGCTAAAAAAGAGGTTCCAGTTAAAGCAAAAATTCAGCCTGTTCAACAGAAGGCTGCACCAGGAAAAGGTAGAAAGAAAGGAAAAGGTAGAAAGAAAGGAAGAGGTAGAGAGAAAGGAAAACGTCAAAAGGTAGAGGCTGCAAAAGCTAAAAAAGAGGTTCCAGTTAAAGCAAAAATTCAGCCTGTTCAACAGAAGGCTGCACCAGCTAAAAAGGTGGTTGTTCCAGTTAAAGCAACAATTCAGCCTGTTCAACGGAAGGCTACACCAGGAAAAGGTAGAAAGAAAGGAAAACTTCAAGAGGTAGAGGCTGCAAAAGCTAAAAAAGAGGTTCCAGTTAAAGCAAAAATTCAGCCTGTTCAACAGAAGGCTGCACCAGGAAAAGGTAGAAAGAAAGGAAAAGGTAGAAAGAAAGGAAGAGGTAGAGAGAAAGGAAAACGTCAAAAGGTAGAGGCTGCAAAAGCTAAAAAAGAGGTTCCAGTTAAAGCAAAAATTCAGCCTGTTCAACAGAAGGCTGCACCAGGAAAAGGTAGAAAGAAAGGAAAAGGTAGAAAGAAAGGAAGAGGTAGAGAGAAAGGAAAACGTCAAAAGGTAGAGGCTGCAAAAGCTAAAAAAGAGGTTCCAGTTAAAGCAAAAATTCAGCCTGTTCAACAGAAGGCTGCACCAGGAAAAGGTAGAAAGAAAGGAAAAGGTAGAAAGAAAGGAAGAGGTAGAGAGAAAGGAAAACGTCAAAAGGTAGAGGCTGCAAAAGCTAAAAAAGAAGTTCCAGTTAAAGCAACAATTCAGCCTGTTCAACGGAAGGCTGCACCAGGAAAAGGTGGAAAGAAAGGAAGAGGTAGAGAGAAAGGAAAACTTCAAGAGGTAGAGGCTGCAAAAGCTAAAAAAGAGGTTTCAGTTAAAGCAAAAATTCAGCCTGTTCAACAGAAGGCTGCACCAGCTAAAAAGGTGGTTGTTCCAGTTAAAGCAAAAATTCAGCCAGATCAACAGAAGGCTGCACCAGGAAAAGGTAGAAAGAAAGGAAAGCGTGGAAAGAAAGGAAGAGGTAGAGAGAAAGGAAAAGGTAGAAAGAAAGGAAGAGGTAGAGAGAAAGGAAAACTTCAAGAGGTAGAGGCTGCAAAAGCTCAAAAAGAGGTTCCAGTTAAAGCAAAAATTCAGCCTGTTCAACAGAAGGCTGCACCAGTTGAAGCAGTAAAAGAACCTGGTGAAACGGCTACCCTTAATACAGGATGTAAGAAATTTCAGTATAAATTTCAAAACAATTATCTAAATGAAAAAACAGTTGTGTATCAAATT
Hop04_a___ATCAATCTTTGTTTTGATAGTTGTGACTATTTTGCATCATTTACAGATTCTGATTCCTCAAAATCCAAATCAAGAAGTCTTAAAGAGATACTCCAGCTTAAGAACAAGAGCAATTTGAGAGATGCTGCTCATTCCAGGGTCCGACGTGCTCAAAAAAGAAGACCAAAAAAAAGAAGGGGAAAAAAGGGCAGAAAAGGTAAAAAGAAAGGAAAACTTCAAAAGGTAGAGGCTGAAAAAGCAAAAAAAGAGGTTCCAGTTAAAGCAAAAATTCAACCTGTTCAACAGAAGGCTGCACCAGCTAAAAAGGTGGTTGTTCCAGTTAAAGCAAAAATTCAGCCTGTTCAACGGAAGGCTGCACCAGGAAAAGGTAGAAAGAAAGGAAAACTTCAAGAGGTAGAGGCTGCAAAAGCGAAAAAAGAGGTTCCAGTTAAAGCAAAAATTCAACCTGTTCAACAGAAGGCTGCACCAGCTAAAAAGGTG---------------------------------------------------------------GTTGTTCCAGTTAAAGCAACAATTCAGCCTGTTCAACAGAAGGCTGCACCAGGAAAAGGTAGAAAGAAAGGAAAACTTCAAGAGGTAGAGGCTGCAAAAGCTAAAAAAGAGGTTCCAGTTAAAGCAAAAATTCAGCCTGTTCAACGGAAGGCTGCACCAGGAAAAGGTAGA------------------AAGAAAGGAAAAGGTAGAAAGAAAGGAAGAGGTAGAGAGAAAGGAAAACGTCAAAAGGTAGAGGCTGCAAAAGCTAAAAAAGAGGTTCCAGTTAAAGCAAAAATTCAGCCTGTTCAACAGAAGGCTGCACCAGGAAAAGGTAGAAAGAAAGGAAAAGGTAGAAAGAAAGGAAGAGGTAGAGAGAAAGGAAAACGTCAAAAGGTAGAGGCTGCAAAAGCTAAAAAAGAGGTTCCAGTTAAAGCAAAAATTCAGCCTGTTCAACAGAAGGCTGCACCAGCTAAAAAGGTGGTTGTTCCAGTTAAAGCAACAATTCAGCCTGTTCAACGGAAGGCTACACCAGGAAAAGGTAGAAAGAAAGGAAAACTTCAAGAGGTAGAGGCTGCAAAAGCTAAAAAAGAGGTTCCAGTTAAAGCAAAAATTCAGCCTGTTCAACAGAAGGCTGCACCAGGAAAAGGTAGAAAGAAAGGAAAAGGTAGAAAGAAAGGAAGAGGTAGAGAGAAAGGAAAACGTCAAAAGGTAGAGGCTGCAAAAGCTAAAAAAGAGGTTCCAGTTAAAGCAAAAATTCAGCCTGTTCAACAGAAGGCTGCACCAGGAAAAGGTAGAAAGAAAGGAAAAGGTAGAAAGAAAGGAAGAGGTAGAGAGAAAGGAAAACGTCAAAAGGTAGAGGCTGCAAAAGCTAAAAAAGAGGTTCCAGTTAAAGCAAAAATTCAGCCTGTTCAACAGAAGGCTGCACCAGGAAAAGGTAGAAAGAAAGGAAAAGGTAGAAAGAAAGGAAGAGGTAGAGAGAAAGGAAAACGTCAAAAGGTAGAGGCTGCAAAAGCTAAAAAAGAAGTTCCAGTTAAAGCAACAATTCAGCCTGTTCAACGGAAGGCTGCACCAGGAAAAGGTGGAAAGAAAGGAAGAGGTAGAGAGAAAGGAAAACTTCAAGAGGTAGAGGCTGCAAAAGCTAAAAAAGAGGTTTCAGTTAAAGCAAAAATTCAGCCTGTTCAACAGAAGGCTGCACCAGCTAAAAAGGTGGTTGTTCCAGTTAAAGCAAAAATTCAGCCAGATCAACAGAAGGCTGCACCAGGAAAAGGTAGAAAGAAAGGAAAGCGTGGAAAGAAAGGAAGAGGTAGAGAGAAAGGAAAAGGTAGAAAGAAAGGAAGAGGTAGAGAGAAAGGAAAACTTCAAGAGGTAGAGGCTGCAAAAGCTCAAAAAGAGGTTCCAGTTAAAGCAAAAATTCAGCCTGTTCAACAGAAGGCTGCACCAGTTGAAGCAGTAAAAGAACCTGGTGAAACGGCTACCCTTAATACAGGATGTAAGAAATTTCAGTATAAATTTCAAAACAATTATCTAAATGAAAAAACAGTTGTGTATCAAATT
Hop05_a___ATCAATCTTTGTTTTGATAGTTGTGACTATTTTGCATCATTTACAGATTCTGATTCCTCAAAATCCAAATCAAGAAGTCTTAAAGAGATACTCCAGCTTAAGAACAAGAGCAGTTTGAGAGATGCTGCTCATTCCAGGGTCCGACGTGCTCAAAAAAGAAGACCAAAAAAAAGAAGGGGAAAAAAGGGCAGAAAAGGTAAAAAGAAAGGAAAACTTCAAAAGGTAGAGGCTGAAAAAGCAAAAAAAGAGGTTCCAGTTAAAGCAAAAATTCAACCTGTTCAACAGAAGGCTGCACCAGCTAAAAAGGTGGTTGTTCCAGTTAAAGCAAAAATTCAGCCTGTTCAACGGAAGGCTGCACCAGGAAAAGGTAGAAAGAAAGGAAAACTTCAAGAGGTAGAGGCTGCAAAAGCGAAAAAAGAGGTTCCAGTTAAAGCAAAAATTCAACCTGTTCAACAAAAGGCTGCACCAGCTAAAAAGGTG---------------------------------------------------------------GTTGTTCCAGTTAAAGCAACAATTCAGCCTGTTCAACAGAAGGCTGCACCAGGAAAAGGTAGAAAGAAAGGAAAACTTCAAGAGGTAGAGGCTGCAAAAGCTAAAAAAGAGGTTCCAGTTAAAGCAAAAATTCAGCCTGTTCAACGGAAGGCTGCACCAGGAAAAGGTAGA------------------AAGAAAGGAAAAGGTAGAAAGAAAGGAAGAGGTAGAGAGAAAGGAAAACGTCAAAAGGTAGAGGCTGCAAAAGCTAAAAAAGAGGTTCCAGTTAAAGCAAAAATTCAGCCTGTTCAACAGAAGGCTGCACCAGGAAAAGGTAGAAAGAAAGGAAAAGGTAGAAAGAAAGGAAGAGGTAGAGAGAAAGGAAAACGTCAAAAGGTAGAGGCTGCAAAAGCTAAAAAAGAGGTTCCAGTTAAAGCAAAAATTCAGCCTGTTCAACAGAAGGCTGCACCAGCTAAAAAGGTGGTTGTTCCAGTTAAAGCAACAATTCAGCCTGTTCAACGGAAGGCTACACCAGGAAAAGGTAGAAAGAAAGGAAAACTTCAAGAGGTAGAGGCTGCAAAAGCTAAAAAAGAGGTTCCAGTTAAAGCAAAAATTCAGCCTGTTCAACAGAAGGCTGCACCAGGAAAAGGTAGAAAGAAAGGAAAAGGTAGAAAGAAAGGAAGAGGTAGAGAGAAAGGAAAACGTCAAAAGGTAGTGGCTGCAAAAGCTAAAAAAGAGGTTCCAGTTAAAGCAAAAATTCAGCCTGTTCAACAGAAGGCTGCACCAGGAAAAGGTAGAAAGAAAGGAAAAGGTAGAAAGAAAGGAAGAGGTAGAGAGAAAGGAAAACGTCAAAAGGTAGAGGCTGCAAAAGCTAAAAAAGAGGTTCCAGTTAAAGCAAAAATTCAGCCTGTTCAACAGAAGGCTGCACCAGGAAAAGGTAGAAAGAAAGGAAAAGGTAGAAAGAAAGGAAGAGGTAGAGAGAAAGGAAAACGTCAAAAGGTAGAGGCTGCAAAAGCTAAAAAAGAAGTTCCAGTTAAAGCAACAATTCAGCCTGTTCAACGGAAGGCTGCACCAGGAAAAGGTGGAAAGAAAGGAAGAGGTAGAGAGAAAGGAAAACTTCAAGAGGTAGAGGCTGCAAAAGCTAAAAAAGAGGTTTCAGTTAAAGCAAAAATTCAGCCTGTTCAACAGAAGGCTGCACCAGCTAAAAAGGTGGTTGTTCCAGTTAAAGCAAAAATTCAGCCAGATCAACAGAAGGCTGCACCAGGAAAAGGTAGAAAGAAAGGAAAACGTGGAAAGAAAGGAAGAGGTAGAGAGAAAGGAAAAGGTAGAAAGAAAGGAAGAGGTAGAGAGAAAGGAAAACTTCAAGAGGTAGAGGCTGCAAAAGCTCAAAAAGAGGTTCCAGTTAAAGCAAAAATTCAGCCTGTTCAACAGAAGGCTGCACCAGTTGAAGCAGTAAAAGAACCTGGTGAAACGGCTACCCTTAATACAGGATGTAAGAAATTTCAGTATAAATTTCAAAACAATTATCTAAATGAAAAAACAGTTGTGTATCAAATT
Hop05_b___ATCAATCTTTGTTTTGATAGTTGTGACTATTTTGCATCATTTACAGATTCTGATTCCTCAAAATCCAAATCAAGAAGTCTTAAAGAGATACTCCAGCTTAAGAACAAGAGCAATTTGAGAGATGCTGCTCATTCCAGGGTCCGACGTGCTCAAAAAAGAAGACCAAAAAAAAGAAGGGGAAAAAAGGGCAGAAAAGGTAAAAAGAAAGGAAAACTTCAAAAGGTAGAGGCTGAAAAAGCAAAAAAAGAGGTTCCAGTTAAAGCAAAAATTCAACCTGTTCAACAGAAGGCTGCACCAGCTAAAAAGGTGGTTGTTCCAGTTAAAGCAAAAATTCAGCCTGTTCAACGGAAGGCTGCACCAGGAAAAGGTAGAAAGAAAGGAAAACTTCAAGAGGTAGAGGCTGCAAAAGCGAAAAAAGAGGTTCCAGTTAAAGCAAAAATTCAACCTGTTCAACAGAAGGCTGCACCAGCTAAAAAGGTG---------------------------------------------------------------GTTGTTCCAGTTAAAGCAACAATTCAGCCTGTTCAACAGAAGGCTGCACCAGGAAAAGGTAGAAAGAAAGGAAAACTTCAAGAGGTAGAGGCTGCAAAAGCTAAAAAAGAGGTTCCAGTTAAAGCAAAAATTCAGCCTGTTCAACGGAAGGCTGCACCAGGAAAAGGTAGA------------------AAGAAAGGAAAAGGTAGAAAGAAAGGAAGAGGTAGAGAGAAAGGAAAACGTCAAAAGGTAGAGGCTGCAAAAGCTAAAAAAGAGGTTCCAGTTAAAGCAAAAATTCAGCCTGTTCAACAGAAGGCTGCACCAGGAAAAGGTAGAAAGAAAGGAAAAGGTAGAAAGAAAGGAAGAGGTAGAGAGAAAGGAAAACGTCAAAAGGTAGAGGCTGCAAAAGCTAAAAAAGAGGTTCCAGTTAAAGCAAAAATTCAGCCTGTTCAACAGAAGGCTGCACCAGCTAAAAAGGTGGTTGTTCCAGTTAAAGCAACAATTCAGCCTGTTCAACGGAAGGCTACACCAGGAAAAGGTAGAAAGAAAGGAAAACTTCAAGAGGTAGAGGCTGCAAAAGCTAAAAAAGAGGTTCCAGTTAAAGCAAAAATTCAGCCTGTTCAACAGAAGGCTGCACCAGGAAAAGGTAGAAAGAAAGGAAAAGGTAGAAAGAAAGGAAGAGGTAGAGAGAAAGGAAAACGTCAAAAGGTAGAGGCTGCAAAAGCTAAAAAAGAGGTTCCAGTTAAAGCAAAAATTCAGCCTGTTCAACAGAAGGCTGCACCAGGAAAAGGTAGAAAGAAAGGAAAAGGTAGAAAGAAAGGAAGAGGTAGAGAGAAAGGAAAACGTCAAAAGGTAGAGGCTGCAAAAGCTAAAAAAGAGGTTCCAGTTAAAGCAAAAATTCAGCCTGTTCAACAGAAGGCTGCACCAGGAAAAGGTAGAAAGAAAGGAAAAGGTAGAAAGAAAGGAAGAGGTAGAGAGAAAGGAAAACGTCAAAAGGTAGAGGCTGCAAAAGCTAAAAAAGAAGTTCCAGTTAAAGCAACAATTCAGCCTGTTCAACGGAAGGCTGCACCAGGAAAAGGTGGAAAGAAAGGAAGAGGTAGAGAGAAAGGAAAACTTCAAGAGGTAGAGGCTGCAAAAGCTAAAAAAGAGGTTTCAGTTAAAGCAAAAATTCAGCCTGTTCAACAGAAGGCTGCACCAGCTAAAAAGGTGGTTGTTCCAGTTAAAGCAAAAATTCAGCCAGATCAACAGAAGGCTGCACCAGGAAAAGGTAGAAAGAAAGGAAAGCGTGGAAAGAAAGGAAGAGGTAGAGAGAAAGGAAAAGGTAGAAAGAAAGGAAGAGGTAGAGAGAAAGGAAAACTTCAAGAGGTAGAGGCTGCAAAAGCTCAAAAAGAGGTTCCAGTTAAAGCAAAAATTCAGCCTGTTCAACAGAAGGCTGCACCAGTTGAAGCAGTAAAAGAACCTGGTGAAACGGCTACCCTTAATACAGGATGTAAGAAATTTCAGTATAAATTTCAAAACAATTATCTAAATGAAAAAACAGTTGTGTATCAAATT
Hop06_a___ATCAATCTTTGTTTTGATAGTTGTGACTATTTTGCATCATTTACAGATTCTGATTCCTCAAAATCCAAATCAAGAGGTCTTAAAGAGATACTCCAGCTTAAGAACAAGAGCAATTTGAGAGATGCTGCTCATTCCAGGGTCCGACGTGCTCAAAAAAGAAGACCAAAAAAAAGAAGGGGAAAAAAGGGCAGAAAAGGTAAAAAGAAAGGAAAACTTCAAAAGGTAGAGGCTGAAAAAGCAAAAAAAGAGGTTCCAGTTAAAGCAAAAATTCAACCTGTTCAACAGAAGGCTGCACCAGCTAAAAAGGTGGTTGTTCCAGTTAAAGCAAAAATTCAGCCTGTTCAACGGAAGGCTGCACCAGGAAAAGGTAGAAAGAAAGGAAAACTTCAAGAGGTAGAGGCTGCAAAAGCGAAAAAAGAGGTTCCAGTTAAAGCAAAAATTCAACCTGTTCAACAGAAGGCTGCACCAGCTAAAAAGGTG---------------------------------------------------------------GTTGTTCCAGTTAAAGCAACAATTCAGCCTGTTCAACAGAAGGCTGCACCAGGAAAAGGTAGAAAGAAAGGAAAACTTCAAGAGGTAGAGGCTGCAAAAGCTAAAAAAGAGGTTCCAGTTAAAGCAAAAATTCAGCCTGTTCAACGGAAGGCTGCACCAGGAAAAGGTAGA------------------AAGAAAGGAAAAGGTAGAAAGAAAGGAAGAGGTAGAGAGAAAGGAAAACGTCAAAAGGTAGAGGCTGCAAAAGCTAAAAAAGAGGTTCCAGTTAAAGCAAAAATTCAGCCTGTTCAACAGAAGGCTGCACCAGGAAAAGGTAGAAAGAAAGGAAAAGGTAGAAAGAAAGGAAGAGGTAGAGAGAAAGGAAAACGTCAAAAGGTAGAGGCTGCAAAAGCTAAAAAAGAGGTTCCAGTTAAAGCAAAAATTCAGCCTGTTCAACAGAAGGCTGCACCAGCTAAAAAGGTGGTTGTTCCAGTTAAAGCAACATTTCAGCCTGTTCAACAGAAGGCTGCACCAGGAAAAGGTAGAAAGAAAGGAAAACTTCAAGAGGTAGAGGCTGCAAAAGCTAAAAAAGAGGTTCCAGTTAAAGCAAAAATTCAGCCTGTTCAACAGAAGGCTGCACCAGGAAAAGGTAGAAAGAAAGGAAAAGGTAGAAAGAAAGGAAGAGGTAGAGAGAAAGGAAAACGTCAAAAGGTAGGGGCTGCAAAAGCTAAAAAAGAGGTTCCAGTTAAAGCAAAAATTCAGCCTGTTCAACAGAAGGCTGCACCAGGAAAAGGTAGAAAGAAAGGAAAAGGTAGAAAGAAAGGAAGAGGTAGAGAGAAAGGAAAACGTCAAAAGGTAGAGGCTGCAAAAGCTAAAAAAGAGGTTCCAGTTAAAGCAAAAATTCAGCCTGTTCAACAGAAGGCTGCACCAGGAAAAGGTAGAAAGAAAGGAAAAGGTAGAAAGAAAGGAAGAGGTAGAGAGAAAGGAAAACGTCAAAAGGTAGAGGCTGCAAAAGCTAAAAAAGAAGTTCCAGTTAAAGCAACAATTCAGCCTGTTCAACGGAAGGCTGCACCAGGAAAAGGTGGAAAGAAAGGAAGAGGTAGAGAGAAAGGAAAACTTCAAGAGGTAGAGGCTGCAAAAGCTAAAAAAGAGGTTTCAGTTAAAGCAAAAATTCAGCCTGTTCAACAGAAGGCTGCACCAGCTAAAAAGGTGGTTGTTCCAGTTAAAGCAAAAATTCAGCCAGATCAACAGAAGGCTGCACCAGGAAAAGGTAGAAAGAAAGGAAAGCGTGGAAAGAAAGAAAGAGGTAGAGAGAAAGGAAAAGGTAGAAAGAAAGGAAGAGGTAGAGAGAAAGGAAAACTTCAAGAGGTAGAGGCTGCAAAAGCTCAAAAAGAGGTTCCAGTTAAAGCAAAAATTCAGCCTGTTCAACAGAAGGCTGCACCAGTTGAAGCAGTAAAAGAACCTGGTGAAACGGCTACCCTTAATACAGGATGTAAGAAATTTCAGTATAAATTTCAAAACAATTATCTAAATGAAAAAACAGTTGTGTATCAAATT
Hop06_b___ATCAATCTTTGTTTTGATAGTTGTGACTATTTTGCATCATTTACAGATTCTGATTCCTCAAAATCCAAATCAAGAAGTCTTAAAGAGATACTCCAGCTTAAGAACAAGAGCAGTTTGAGAGATGCTGCTCATTCCAGGGTCCGACGTGCTCAAAAAAGAAGACCAAAAAAAAGAAGGGGAAAAAAGGGCAGAAAAGGTAAAAAGAAAGGAAAACTTCAAAAGGTAGAGGCTGAAAAAGCAAAAAAAGAGGTTCCAGTTAAAGCAAAAATTCAACCTGTTCAACAGAAGGCTGCACCAGCTAAAAAGGTGGTTGTTCCAGTTAAAGCAAAAATTCAGCCTGTTCAACGGAAGGCTGCACCAGGAAAAGGTAGAAAGAAAGGAAAACTTCAAGAGGTAGAGGCTGCAAAAGCGAAAAAAGAGGTTCCAGTTAAAGCAAAAATTCAACCTGTTCAACAAAAGGCTGCACCAGCTAAAAAGGTG---------------------------------------------------------------GTTGTTCCAGTTAAAGCAACAATTCAGCCTGTTCAACAGAAGGCTGCACCAGGAAAAGGTAGAAAGAAAGGAAAACTTCAAGAGGTAGAGGCTGCAAAAGCTAAAAAAGAGGTTCCAGTTAAAGCAAAAATTCAGCCTGTTCAACGGAAGGCTGCACCAGGAAAAGGTAGA------------------AAGAAAGGAAAAGGTAGAAAGAAAGGAAGAGGTAGAGAGAAAGGAAAACGTCAAAAGGTAGAGGCTGCAAAAGCTAAAAAAGAGGTTCCAGTTAAAGCAAAAATTCAGCCTGTTCAACAGAAGGCTGCACCAGGAAAAGGTAGAAAGAAAGGAAAAGGTAGAAAGAAAGGAAGAGGTAGAGAGAAAGGAAAACGTCAAAAGGTAGAGGCTGCAAAAGCTAAAAAAGAGGTTCCAGTTAAAGCAAAAATTCAGCCTGTTCAACAGAAGGCTGCACCAGCTAAAAAGGTGGTTGTTCCAGTTAAAGCAACAATTCAGCCTGTTCAACGGAAGGCTACACCAGGAAAAGGTAGAAAGAAAGGAAAACTTCAAGAGGTAGAGGCTGCAAAAGCTAAAAAAGAGGTTCCAGTTAAAGCAAAAATTCAGCCTGTTCAACAGAAGGCTGCACCAGGAAAAGGTAGAAAGAAAGGAAAAGGTAGAAAGAAAGGAAGAGGTAGAGAGAAAGGAAAACGTCAAAAGGTAGAGGCTGCAAAAGCTAAAAAAGAGGTTCCAGTTAAAGCAAAAATTCAGCCTGTTCAACAGAAGGCTGCACCAGGAAAAGGTAGAAAGAAAGGAAAAGGTAGAAAGAAAGGAAGAGGTAGAGAGAAAGGAAAACGTCAAAAGGTAGAGGCTGCAAAAGCTAAAAAAGAGGTTCCAGTTAAAGCAAAAACTCAGCCTGTTCAACAGAAGGCTGCACCAGGAAAAGGTAGAAAGAAAGGAAAAGGTAGAAAGAAAGGAAGAGGTAGAGAGAAAGGAAAACGTCAAAAGGTAGAGGCTGCAAAAGCTAAAAAAGAAGTTCCAGTTAAAGCAACAATTCAGCCTGTTCAACGGAAGGCTGCACCAGGAAAAGGTGGAAAGAAAGGAAGAGGTAGAGAGAAAGGAAAACTTCAAGAGGTAGAGGCTGCAAAAGCTAAAAAAGAGGTTTCAGTTAAAGCAAAAATTCAGCCTGTTCAACAGAAGGCTGCACCAGCTAAAAAGGTGGTTGTTCCAGTTAAAGCAAAAATTCAGCCAGATCAACAGAAGGCTGCACCAGGAAAAGGTAGAAAGAAAGGAAAACGTGGAAAGAAAGGAAGAGGTAGAGAGAAAGGAAAAGGTAGAAAGAAAGGAAGAGGTAGAGAGAAAGGAAAACTTCAAGAGGTAGAGGCTGCAAAAGCTCAAAAAGAGGTTCCAGTTAAAGCAAAAATTCAGCCTGTTCAACAGAAGGCTGCACCAGTTGAAGCAGTAAAAGAACCTGGTGAAACGGCTACCCTTAATACAGGATGTAAGAAATTTCAGTATAAATTTCAAAACAATTATCTAAATGAAAAAACAGTTGTGTATCAAATT
Hop09_a___ATCAATCTTTGTTTTGATAGTTGTGACTATTTTGCATCATTTACAGATTCTGATTCCTCAAAATCCAAATCAAGAAGTCTTAAAGAGATACTCCAGCTTAAGAACAAGAGCAGTTTGAGAGATGCTGCTCATTCCAGGGTCCGACGTGCTCAAAAAAGAAGACCAAAAAAAAGAAGGGGAAAAAAGGGCAGAAAAGGTAAAAAGAAAGGAAAACTTCAAAAGGTAGAGGCTGAAAAAGCAAAAAAAGAGGTTCCAGTTAAAGCAAAAATTCAACCTGTTCAACAGAAGGCTGCACCAGCTAAAAAGGTGGTTGTTCCAGTTAAAGCAAAAATTCAGCCTGTTCAACGGAAGGCTGCACCAGGAAAAGGTAGAAAGAAAGGAAAACTTCAAGAGGTAGAGGCTGCAAAAGCGAAAAAAGAGGTTCCAGTTAAAGCAAAAATTCAACCTGTTCAACAAAAGGCTGCACCAGCTAAAAAGGTG---------------------------------------------------------------GTTGTTCCAGTTAAAGCAACAATTCAGCCTGTTCAACAGAAGGCTGCACTAGGAAAAGGTAGAAAGAAAGGAAAACTTCAAGAGGTAGAGGCTGCAAAAGCTAAAAAAGAGGTTCCAGTTAAAGCAAAAATTCAGCCTGTTCAACGGAAGGCTGCACCAGGAAAAGGTAGA------------------AAGAAAGGAAAAGGTAGAAAGAAAGGAAGAGGTAGAGAGAAAGGAAAACGTCAAAAGGTAGAGGCTGCAAAAGCTAAAAAAGAGGTTCCAGTTAAAGCAAAAATTCAGCCTGTTCAACAGAAGGCTGCACCAGGAAAAGGTAGAAAGAAAGGAAAAGGTAGAAAGAAAGGAAGAGGTAGAGAGAAAGGAAAACGTCAAAAGGTAGAGGCTGCAAAAGCTAAAAAAGAGGTTCCAGTTAAAGCAAAAATTCAGCCTGTTCAACAGAAGGCTGCACCAGCTAAAAAGGTGGTTGTTCCAGTTAAAGCAACAATTCAGCCTGTTCAACGGAAGGCTACACCAGGAAAAGGTAGAAAGAAAGGAAAACTTCAAGAGGTAGAGGCTGCAAAAGCTAAAAAAGAGGTTCCAGTTAAAGCAAAAATTCAGCCTGTTCAACAGAAGGCTGCACCAGGAAAAGGTAGAAAGAAAGGAAAAGGTAGAAAGAAAGGAAGAGGTAGAGAGAAAGGAAAACGTCAAAAGGTAGAGGCTGCAAAAGCTAAAAAAGAGGTTCCAGTTAAAGCAAAAATTCAGCCTGTTCAACAAAAGGCTGCACCAGGAAAAGGTAGAAAGAAAGGAAAAGGTAGAAAGAAAGGAAGAGGTAGAGAGAAAGGAAAACGTCAAAAGGTAGAGGCTGCAAAAGCTAAAAAAGAGGTTCCAGTTAAAGCAAAAATTCAGCCTGTTCAACAAAAGGCTGCACCAGGAAAAGGTAGAAAGAAAGGAAAAGGTAGAAAGAAAGGAAGAGGTAGAGAGAAAGGAAAACGTCAAAAGGTAGAGGCTGCAAAAGCTAAAAAAGAAGTTCCAGTTAAAGCAACAATTCAGCCTGTTCAACGGAAGGCTGCACCAGGAAAAGGTGGAAAGAAAGGAAGAGGTAGAGAGAAAGGAAAACTTCAAGAGGTAGAGGCTGCAAAAGCTAAAAAAGAGGTTTCAGTTAAAGCAAAAATTCAGCCTGTTCAACAGAAGGCTGCACCAGCTAAAAAGGTGGTTGTTCCAGTTAAAGCAAAAATTCAGCCAGATCAACAGAAGGCTGCACCAGGAAAAGGTAGAAAGAAAGGAAAACGTGGAAAGAAAGGAAGAGGTAGAGAGAAAGGAAAAGGTAGAAAGAAAGGAAGAGGTAGAGAGAAAGGAAAACTTCAAGAGGTAGAGGCTGCAAAAGCTCAAAAAGAGGTTCCAGTTAAAGCAAAAATTCAGCCTGTTCAACAGAAGGCTGCACCAGTTGAAGCAGTAAAAGAACCTGGTGAAACGGCTACCCTTAATACAGGATGTAAGAAATTTCAGTATAAATTTCAAAACAATTATCTAAATGAAAAAACAGTTGTGTATCAAATT
Hop09_b___ATCAATCTTTGTTTTGATAGTTGTGACTATTTTGCATCATTTACAGATTCTGATTCCTCAAAATCCAAATCAAGAAGTCTTAAAGAGATACTCCAGCTTAAGAACAAGAGCAGTTTGAGAGATGCTGCTCATTCCAGGGTCCGACGTGCTCAAAAAAGAAGACAAAAAAAAAGAAGGGGAAAAAAGGGCAGAAAAGGTAAAAAGAAAGGAAAACTTCAAAAGGTAGAGGCTGAAAAAGCAAAAAAAGAGGTTCCAGTTAAAGCAAAAATTCAACCTGTTCAACAGAAGGCTGCACCAGCTAAAAAGGTGGTTGTTCCAGTTAAAGCAAAAATTCAGCCTGTTCAACGGAAGGCTGCACCAGGAAAAGGTAGAAAGAAAGGAAAACTTCAAGAGGTAGAGGCTGCAAAAGCGAAAAAAGAGGTTCCAGTTAAAGCAAAAATTCAACCTGTTCAACAAAAGGCTGCACCAGCTAAAAAGGTG---------------------------------------------------------------GTTGTTCCAGTTAAAGCAACAATTCAGCCTGTTCAACAGAAGGCTGCACCAGGAAAAGGTAGAAAGAAAGGAAAACTTCAAGAGGTAGAGGCTGCAAAAGCTAAAAAAGAGGTTCCAGTTAAAGCAAAAATTCAGCCTGTTCAACGGAAGGCTGCACCAGGAAAAGGTAGA------------------AAGAAAGGAAAAGGTAGAAAGAAAGGAAGAGGTAGAGAGAAAGGAAAACGTCAAAAGGTAGAGGCTGCAAAAGCTAAAAAAGAGGTTCCAGTTAAAGCAAAAATTCAGCCTGTTCAACAGAAGGCTGCACCAGGAAAAGGTAGGAAGAAAGGAAAAGGTAGAAAGAAAGGAAGAGGTAGAGAGAAAGGAAAACGTCAAAAGGTAGAGGCTGCAAAAGCTAAAAAAGAGGTTCCAGTTAAAGCAAAAATTCAGCCTGTTCAACAGAAGGCTGCACCAGCTAAAAAGGTGGTTGTTCCAGTTAAAGCAACAATTCAGCCTGTTCAACGGAAGGCTACACCAGGAAAAGGTAGAAAGAAAGGAAAACTTCAAGAGGTAGAGGCTGCAAAAGCTAAAAAAGAGGTTCCAGTTAAAGCAAAAATTCAGCCTGTTCAACAGAAGGCTGCACCAGGAAAAGGTAGAAAGAAAGGAAAAGGTAGAAAGAAAGGAAGAGGTAGAGAGAAAGGAAAACGTCAAAAGGTAGAGGCTGCAAAAGCTAAAAAAGAGGTTCCAGTTAAAGCAAAAATTCAGCCTGTTCAACAGAAGGCTGCACCAGGAAAAGGTAGAAAGAAAGGAAAAGGTAGAAAGAAAGGAAGAGGTAGAGAGAAAGGAAAACGTCAAAAGGTAGAGGCTGCAAAAGCTAAAAAAGAGGTTCCAGTTAAAGCAAAAATTCAGCCTGTTCAACAGAAGGCTGCACCAGGAAAAGGTAGAAAGAAAGGAAAAGGTAGAAAGAAAGGAAGAGGTAGAGAGAAAGGAAAACGTCAAAAGGTAGAGGCTGCAAAAGCTAAAAAAGAAGTTCCAGTTAAAGCAACAATTCAGCCTGTTCAACGGAAGGCTGCACCAGGAAAAGGTGGAAAGAAAGGAAGAGGTAGAGAGAAAGGAAAACTTCAAGAGGTAGAGGCTGCAAAAGCTAAAAAAGAGGTTTCAGTTAAAGCAAAAGTTCAGCCTGTTCAACAGAAGGCTGCACCAGCTAAAAAGGTGGTTGTTCCAGTTAAAGCAAAAATTCAGCCAGATCAACAGAAGGCTGCACCAGGAAAAGGTAGAAAGAAAGGAAAACGTGGAAAGAAAGGAAGAGGTAGAGAGAAAGGAAAAGGTAGAAAGAAAGGAAGAGGTAGAGAGAAAGGAAAACTTCAAGAGGTAGAGGCTGCAAAAGCTCAAAAAGAGGTTCCAGTTAAAGCAAAAATTCAGCCTGTTCAACAGAAGGCTGCACCAGTTGAAGCAGTAAAAGAACCTGGTGAAACGGCTACCCTTAATACAGGATGTAAGAAATTTCAGTATAAATTTCAAAACAATTATCTAAATGAAAAAACAGTTGTGTATCAAATT
Hop10_a___ATCAATCTTTGTTTTGATAGTTGTGAGTATTTTGCATCATTTACAGATTCTGATTCCTCAAAATCCAAATCAAGAAGTCTTAAAGAGATACTCCAGCTTAAGAACAAGAGCAGTTTGAGAGATGCTGCTCATTCCAGGGTCCGACGTGCTCAAAAAAGAAGACCAAAAAAAAGAAGGGGAAAAAAGGGCAGAAAAGGTAAAAAGAAAGGAAAACTTCAAAAGGTAGAGGCTGAAAAAGCAAAAAAAGAGGTTCCAGTTAAAGCAAAAATTCAACCTGTTCAACAGAAGGCTGCACCAGCTAAAAAGGTGGTTGTTCCAGTTAAAGCAAAAATTCAGCCTGTTCAACGGAAGGCTGCACCAGGAAAAGGTAGAAAGAAAGGAAAACTTCAAGAGGTAGAGGCTGCAAAAGCGAAAAAAGAGGTTCCAGTTAAAGCAAAAATTCAACCTGTTCAACAGAAGGCTGCACCAGCTAAAAAGGTG---------------------------------------------------------------GTTGTTCCAGTTAAAGCAACAATTCAGCCTGTTCAACAGAAGGCTGCACCAGGAAAAGGTAGAAAGAAAGGAAAACTTCAAGAGGTAGAGGCTGCAAAAGCTAAAAAAGAGGTTCCAGTTAAAGCAAAAATTCAGCCTGTTCAACGGAAGGCTGCACCAGGAAAAGGTAGA------------------AAGAAAGGAAAAGGTAGAAAGAAAGGAAGAGGTAGAGAGAAAGGAAAACGTCAAAAGGTAGAGGCTGCAAAAGCTAAAAAAGAGGTTCCAGTTAAAGCAAAAATTCAGCCTGTTCAACAGAAGGCTGCACCAGGAAAAGGTAGAAAGAAAGGAAAAGGTAGAAAGAAAGGAAGAGGTAGAGAGAAAGGAAAACGTCAAAAGGTAGAGGCTGCAAAAGCTAAAAAAGAGGTTCCAGTTAAAGCAAAAATTCAGCCTGTTCAACAGAAGGCTGCACCAGCTAAAAAGGTGGTTGTTCCAGTTAAAGCAACAATTCAGCCTGTTCAACGGAAGGCTACACCAGGAAAAGGTAGAAAGAAAGGAAAACTTCAAGAGGTAGAGGCTGCAAAAGCTAAAAAAGAGGTTCCAGTTAAAGCAAAAATTCAGCCTGTTCAACAGAAGGCTGCACCAGGAAAAGGTAGAAAGAAAGGAAAAGGTAGAAAGAAAGGAAGAGGTAGAGAGAAAGGAAAACGTCAAAAGGTAGAGGCTGCAAAAGCTAAAAAAGAGGTTCCAGTTAAAGCAAAAATTCAGCCTGTTCAACAGAAGGCTGCACCAGGAAAAGGTAGAAAGAAAGGAAAAGGTAGAAAGAAAGGAAGAGGTAGAGAGAAAGGAAAACGTCAAAAGGTAGAGGCTGCAAAAGCTAAAAAAGAGGTTCCAGTTAAAGCAAAAATTCAGCCTGTTCAACAGAAGGCTGCACCAGGAAAAGGTAGAAAGAAAGGAAAAGGTAGAAAGAAAGGAAGAGGTAGAGAGAAAGGAAAACGTCAAAAGGTAGAGGCTGCAAAAGCTAAAAAAGAAGTTCCAGTTAAAGCAACAATTCAGCCTGTTCAACGGAAGGCTGCACCAGGAAAAGGTGGAAAGAAAGGAAGAGGTAGAGAGAAAGGAAAACTTCAAGAGGTAGAGGCTGCAAAAGCTAAAAAAGAGGTTTCAGTTAAAGCAAAAATTCAGCCTGTTCAACAGAAGGCTGCACCAGCTAAAAAGGTGGTTGTTCCAGTTAAAGCAAAAATTCAGCCAGATCAACAGAAGGCTGCACCAGGAAAAGGTAGAAAGAAAGGAAAGCGTGGAAAGAAAGGAAGAGGTAGAGAGAAAGGAAAAGGTAGAAAGAAAGGAAGAGGTAGAGAGAAAGGAAAACTTCAAGAGGTAGAGGCTGCAAAAGCTCAAAAAGAGGTTCCAGTTAAAGCAAAAATTCAGCCTGTTCAACAGAAGGCTGCACCAGTTGAAGCAGTAAAAGAACCTGGTGAAACGGCTACCCTTAATACAGGATGTAAGAAATTTCAGTATAAATTTCAAAACAATTATCTAAATGAAAAAACAGTTGTGTATCAAATT
Hop10_b___ATCAATCTTTGTTTTGATAGTTGTGACTATTTTGCATCATTTACAGATTCTGATTCCTCAAAATCCAAATCAAGAGGTCTTAAAGAGATACTCCAGCTTAAGAACAAGAGCAATTTGAGAGATGCTGCTCATTCCAGGGTCCGACGTGCTCAAAAAAGAAGACCAAAAAAAAGAAGGGGAAAAAAGGGCAGAAAAGGTAAAAAGAAAGGAAAACTTCAAAAGGTAGAGGCTGAAAAAGCAAAAAAAGAGGTTCCAGTTAAAGCAAAAATTCAACCTGTTCAACAGAAGGCTGCACCAGCTAAAAAGGTGGTTGTTCCAGTTAAAGCAAAAATTCAGCCTGTTCAACGGAAGGCTGCACCAGGAAAAGGTAGAAAGAAAGGAAAACTTCAAGAGGTAGAGGCTGCAAAAGCGAAAAAAGAGGTTCCAGTTAAAGCAAAAATTCAACCTGTTCAACAGAAGGCTGCACCAGCTAAAAAGGTG---------------------------------------------------------------GTTGTTCCAGTTAAAGCAACAATTCAGCCTGTTCAACAGAAGGCTGCACCAGGAAAAGGTAGAAAGAAAGGAAAACTTCAAGAGGTAGAGGCTGCAAAAGCTAAAAAAGAGGTTCCAGTTAAAGCAAAAATTCAGCCTGTTCAACGGAAGGCTGCACCAGGAAAAGGTAGA------------------AAGAAAGGAAAAGGTAGAAAGAAAGGAAGAGGTAGAGAGAAAGGAAAACGTCAAAAGGTAGAGGCTGCAAAAGCTAAAAAAGAGGTTCCAGTTAAAGCAAAAATTCAGCCTGTTCAACAGAAGGCTGCACCAGGAAAAGGTAGAAAGAAAGGAAAAGGTAGAAAGAAAGGAAGAGGTAGAGAGAAAGGAAAACGTCAAAAGGTAGAGGCTGCAAAAGCTAAAAAAGAGGTTCCAGTTAAAGCAAAAATTCAGCCTGTTCAACAGAAGGCTGCACCAGCTAAAAAGGTGGTTGTTCCAGTTAAAGCAACATTTCAGCCTGTTCAACAGAAGGCTGCACCAGGAAAAGGTAGAAAGAAAGGAAAACTTCAAGAGGTAGAGGCTGCAAAAGCTAAAAAAGAGGTTCCAGTTAAAGCAAAAATTCAGCCTGTTCAACAGAAGGCTGCACCAGGAAAAGGTAGAAAGAAAGGAAAAGGTAGAAAGAAAGGAAGAGGTAGAGAGAAAGGAAAACGTCAAAAGGTAGGGGCTGCAAAAGCTAAAAAAGAGGTTCCAGTTAAAGCAAAAATTCAGCCTGTTCAACAGAAGGCTGCACCAGGAAAAGGTAGAAAGAAAGGAAAAGGTAGAAAGAAAGGAAGAGGTAGAGAGAAAGGAAAACGTCAAAAGGTAGAGGCTGCAAAAGCTAAAAAAGAGGTTCCAGTTAAAGCAAAAATTCAGCCTGTTCAACAGAAGGCTGCACCAGGAAAAGGTAGAAAGAAAGGAAAAGGTAGAAAGAAAGGAAGAGGTAGAGAGAAAGGAAAACGTCAAAAGGTAGAGGCTGCAAAAGCTAAAAAAGAAGTTCCAGTTAAAGCAACAATTCAGCCTGTTCAACGGAAGGCTGCACCAGGAAAAGGTGGAAAGAAAGGAAGAGGTAGAGAGAAAGGAAAACTTCAAGAGGTAGAGGCTGCAAAAGCTAAAAAAGAGGTTTCAGTTAAAGCAAAAATTCAGCCTGTTCAACAGAAGGCTGCACCAGCTAAAAAGGTGGTTGTTCCAGTTAAAGCAAAAATTCAGCCAGATCAACAGAAGGCTGCACCAGGAAAAGGTAGAAAGAAAGGAAAGCGTGGAAAGAAAGGAAGAGGTAGAGAGAAAGGAAAAGGTAGAAAGAAAGGAAGAGGTAGAGAGAAAGGAAAACTTCAAGAGGTAGAGGCTGCAAAAGCTCAAAAAGAGGTTCCAGTTAAAGCAAAAATTCAGCCTGTTCAACAGAAGGCTGCACCAGTTGAAGCAGTAAAAGAACCTGGTGAAACGGCTACCCTTAATACAGGATGTAAGAAATTTCAGTATAAATTTCAAAACAATTATCTAAATGAAAAAACAGTTGTGTATCAAATT
