# Supplementary material for: Selection and demographic history shape the molecular evolution of the gamete compatibility protein bindin in Pisaster sea stars
Source: Ecol Evol. 2014 Mar 31;4(9):1567–88. doi: 10.1002/ece3.1042 (PMC4063459; doi:10.1002/ece3.1042)
Supplement: Supplementary file 3 [file ece30004-1567-SD3.zip › ece31042-sup-00025-pm.cas.input.txt]

P. brevispnus (Pbr) CO1(mtDNA)=bindin, pop1=PortMoody pop2=SF Bay
#mtDNA mutation rate is from geminate species of Oreaster from Panama
Pm Cas
2
CO1 8 4 818 H 0.25 0.000002812 (0.00000185, 0.0000061667)
Pm01______TGACTAATTCCCCCCTCCTTTCTTCTACTTCTAGCCTCCGCCGGAGTTGAAAGTGGAGCCGGCACTGGATGAACTATTTATCCCCCGCTATCCAGAGGCCTAGCCCACGCCGGCGGATCAGTTGACCTTGCCATATTTTCCCTTCATCTGGCCGGAGCCTCCTCTATACTAGCCTCCATCAACTTCATTACCACCATCATAAAAATGCGAACACCAGGCATGTCTTTTGACCGACTACCTTTATTTGTATGGTCTGTTTTCGTTACTGCTTTTCTTTTACTCCTTTCCCTCCCCGTATTAGCTGGAGCAATCACAATGTTGTTGACAGACCGAAAAATTAAAACCACTTTTTTTGATCCTGCCGGTGGAGGTGACCCTATACTCTTCCAACACTTATTCTGATTTTTTGGACACCCGGAAGTATATATTCTCATCCTACCCGGATTCGGTATGATTTCTCACGTAATAGCCCACTATGCTGGTAAGAACGAACCCTTCGGATATCTGGGCATGGTATACGCAATTATTTCTATAGGGATACTAGGATTCCTTGTATGAGCTCACCACATGTTTACCGTTGGAATGGACGTTGACACACGAGCATACTTTACTGCCGCCACAATGATTATAGCTGTTCCAACAGGAATCAAGGTATTTAGATGAATGGCCACCCTTCAAGGAAGAAAATTACGATGAGATACACCCCTTCTCTGAGCACTAGGCTTTGTATTTTTATTCACAATTGGAGGCCTAACCGGAGTTATATTAGCAAACTCCTCCATTGACATAATTTTACACGACACATACTACGTAGTTGC
Pm02______TGACTAATTCCCCCCTCCTTTCTTCTACTTCTAGCCTCCGCCGGAGTTGAAAGTGGAGCCGGCACTGGATGAACTATTTATCCCCCGCTATCCAGAGGCCTAGCCCACGCCGGCGGATCAGTTGACCTTGCCATATTTTCCCTTCATCTGGCCGGAGCCTCCTCTATACTAGCCTCCATCAACTTCATTACCACCATCATAAAAATGCGAACACCAGGCATGTCTTTTGACCGACTACCTTTATTTGTATGATCTGTTTTCGTTACTGCTTTTCTTTTACTCCTTTCCCTCCCCGTATTAGCTGGAGCAATCACAATGTTGTTGACAGACCGAAAAATTAAAACCACTTTTTTTGATCCTGCCGGTGGAGGTGACCCTATACTCTTCCAACACTTATTCTGATTTTTTGGACACCCAGAAGTATATATTCTCATCCTACCCGGATTCGGTATGATCTCTCACGTAATAGCCCACTATGCTGGTAAGAACGAACCCTTCGGATATCTGGGCATGGTATACGCAATTATTTCTATAGGGATACTAGGATTCCTTGTATGAGCTCACCATATGTTTACCGTTGGAATGGATGTTGACACACGAGCATACTTTACTGCCGCCACAATGATTATAGCTGTTCCAACAGGAATCAAGGTATTTAGATGAATGGCCACCCTTCAAGGAAGAAAATTACGATGAGATACACCCCTTCTCTGAGCACTAGGCTTTGTATTTTTATTCACAATTGGAGGCCTAACCGGAGTTATATTAGCAAACTCCTCCATTGACATAATTTTACACGACACATACTACGTAGTTGC
Pm03______TGACTAATTCCCCCCTCCTTTCTTCTACTTCTAGCCTCCGCCGGAGTTGAAAGTGGAGCCGGCACTGGATGAACTATTTATCCCCCGCTATCCAGAGGCCTAGCCCACGCCGGCGGATCAGTTGACCTTGCCATATTTTCCCTTCATCTGGCCGGAGCCTCCTCTATACTAGCCTCCATCAACTTCATTACCACCATCATAAAAATGCGAACACCAGGCATGTCTTTTGACCGACTACCTTTATTTGTATGGTCTGTTTTCGTTACTGCTTTTCTTTTACTCCTTTCCCTCCCCGTATTAGCTGGAGCAATCACAATGTTGTTGACAGACCGAAAAATTAAAACCACTTTTTTTGATCCTGCCGGTGGAGGTGACCCTATACTCTTCCAACACTTATTCTGATTTTTTGGACACCCGGAAGTATATATTCTCATCCTACCCGGATTCGGTATGATTTCTCACGTAATAGCCCACTATGCTGGTAAGAACGAACCCTTCGGATATCTGGGCATGGTATACGCAATTATTTCTATAGGGATACTAGGATTCCTTGTATGAGCTCACCACATGTTTACCGTTGGAATGGACGTTGACACACGAGCATACTTTACTGCCGCCACAATGATTATAGCTGTTCCAACAGGAATCAAGGTATTTAGATGAATGGCCACCCTTCAAGGAAGAAAATTACGATGAGATACACCCCTTCTCTGAGCACTAGGCTTTGTATTTTTATTCACAATTGGAGGCCTAACCGGAGTTATATTAGCAAACTCCTCCATTGACATAATTTTACACGACACATACTACGTAGTTGC
Pm04______TGACTAATTCCCCCCTCCTTTCTTCTACTTCTAGCCTCCGCCGGAGTTGAAAGTGGAGCCGGCACTGGATGAACTATTTATCCCCCGCTATCCAGAGGCCTAGCCCACGCCGGCGGATCAGTTGACCTTGCCATATTTTCCCTTCATCTGGCCGGAGCCTCCTCTATACTAGCCTCCATCAACTTCATTACCACCATCATAAAAATGCGAACACCAGGCATGTCTTTTGACCGACTACCTTTATTTGTATGATCTGTTTTCGTTACTGCTTTTCTTTTACTCCTTTCCCTCCCCGTATTAGCTGGAGCAATCACAATGTTGTTGACAGACCGAAAAATTAAAACCACTTTTTTTGATCCTGCCGGTGGAGGTGACCCTATACTCTTCCAACACTTATTCTGATTTTTTGGACACCCAGAAGTATATATTCTCATCCTACCCGGATTCGGTATGATCTCTCACGTAATAGCCCACTATGCTGGTAAGAACGAACCCTTCGGATATCTAGGCATGGTATACGCAATTATTTCTATAGGGATACTAGGATTCCTTGTATGAGCTCACCATATGTTTACCGTTGGAATGGATGTTGACACACGAGCATACTTTACTGCCGCCACAATGATTATAGCTGTTCCAACAGGAATCAAGGTATTTAGATGAATGGCCACCCTTCAAGGAAGAAAATTACGATGAGATACACCCCTTCTCTGAGCACTAGGCTTTGTATTTTTATTCACAATTGGAGGCCTAACCGGAGTTATATTAGCAAACTCCTCCATTGACATAATTTTACACGACACATACTACGTAGTTGC
Pm05______TGACTAATTCCCCCCTCCTTTCTTCTACTTCTAGCCTCCGCCGGAGTTGAAAGTGGAGCCGGCACTGGATGAACTATTTATCCCCCGCTATCCAGAGGCCTAGCCCACGCCGGCGGATCAGTTGACCTTGCCATATTTTCCCTTCATCTGGCCGGAGCCTCCTCTATACTAGCCTCCATCAACTTCATTACCACCATCATAAAAATGCGAACACCAGGCATGTCTTTTGACCGACTACCTTTATTTGTATGGTCTGTTTTCGTTACTGCTTTTCTTTTACTCCTTTCCCTCCCCGTATTAGCTGGAGCAATCACAATGTTGTTGACAGACCGAAAAATTAAAACCACTTTTTTTGATCCTGCCGGTGGAGGTGACCCTATACTCTTCCAACACTTATTCTGATTTTTTGGACACCCGGAAGTATATATTCTCATCCTACCCGGATTCGGTATGATTTCTCACGTAATAGCCCACTATGCTGGTAAGAACGAACCCTTCGGATATCTGGGCATGGTATACGCAATTATTTCTATAGGGATACTAGGATTCCTTGTATGAGCTCACCACATGTTTACCGTTGGAATGGACGTTGACACACGAGCATACTTTACTGCCGCCACAATGATTATAGCTGTTCCAACAGGAATCAAGGTATTTAGATGAATGGCCACCCTTCAAGGAAGAAAATTACGATGAGATACACCCCTTCTCTGAGCACTAGGCTTTGTATTTTTATTCACAATTGGAGGCCTAACCGGAGTTATATTAGCAAACTCCTCCATTGACATAATTTTACACGACACATACTACGTAGTTGC
Pm06______TGACTAATTCCCCCCTCCTTTCTTCTACTTCTAGCCTCCGCCGGAGTTGAAAGTGGAGCCGGCACTGGATGAACTATTTATCCCCCGCTATCCAGAGGCCTAGCCCACGCCGGCGGATCAGTTGACCTTGCCATATTTTCCCTTCATCTGGCCGGAGCCTCCTCTATACTAGCCTCCATCAACTTCATTACCACCATCATAAAAATGCGAACACCAGGCATGTCTTTTGACCGACTACCTTTATTTGTATGATCTGTTTTCGTTACTGCTTTTCTTTTACTCCTTTCCCTCCCCGTATTAGCTGGAGCAATCACAATGTTGTTGACAGACCGGAAAATTAAAACCACTTTTTTTGATCCTGCCGGTGGAGGTGACCCTATACTCTTCCAACACTTATTCTGATTTTTTGGACACCCAGAAGTATATATTCTCATCCTACCCGGATTCGGTATGATCTCTCACGTAATAGCCCACTATGCTGGTAAGAACGAACCCTTCGGATATCTGGGCATGGTATACGCAATTATTTCTATAGGGATACTAGGATTCCTTGTATGAGCTCACCATATGTTTACCGTTGGAATGGATGTTGACACACGAGCATACTTTACTGCCGCCACAATGATTATAGCTGTTCCGACAGGAATCAAGGTATTTAGATGAATGGCCACCCTTCAAGGAAGAAAATTACGATGAGATACACCCCTTCTCTGAGCACTAGGCTTTGTATTTTTATTCACAATTGGAGGCCTAACCGGAGTTATATTAGCAAACTCCTCCATTGACATAATTTTACACGACACATACTACGTAGTTGC
Pm07______TGACTAATTCCCCCCTCCTTTCTTCTACTTCTAGCCTCCGCCGGAGTTGAAAGTGGAGCCGGCACTGGATGAACTATTTATCCCCCGCTATCCAGAGGCCTAGCCCACGCCGGCGGATCAGTTGACCTTGCCATATTTTCCCTTCATCTGGCCGGAGCCTCCTCTATACTAGCCTCCATCAACTTCATTACCACCATCATAAAAATGCGAACACCAGGCATGTCTTTTGACCGACTACCTTTATTTGTATGATCTGTTTTCGTTACTGCTTTTCTTTTACTCCTTTCCCTCCCCGTATTAGCTGGAGCAATCACAATGTTGTTGACAGACCGAAAAATTAAAACCACTTTTTTTGATCCTGCCGGTGGAGGTGACCCTATACTCTTCCAACACTTATTCTGATTTTTTGGACACCCAGAAGTATATATTCTCATCCTACCCGGATTCGGTATGATCTCTCACGTAATAGCCCACTATGCTGGTAAGAACGAACCCTTCGGATATCTAGGCATGGTATACGCAATTATTTCTATAGGGATACTAGGATTCCTTGTATGAGCTCACCATATGTTTACCGTTGGAATGGATGTTGACACACGAGCATACTTTACTGCCGCCACAATGATTATAGCTGTTCCAACAGGAATCAAGGTATTTAGATGAATGGCCACCCTTCAAGGAAGAAAATTACGATGAGATACACCCCTTCTCTGAGCACTAGGCTTTGTATTTTTATTCACAATTGGAGGCCTAACCGGAGTTATATTAGCAAACTCCTCCATTGACATAATTTTACACGACACATACTACGTAGTTGC
Pm08______TGACTAATTCCCCCCTCCTTTCTGCTACTTCTAGCCTCCGCTGGAGTTGAAAGTGGAGCCGGCACTGGATGAACTATTTATCCCCCGCTATCCAGAGGCCTAGCCCACGCCGGCGGATCAGTTGACCTTGCCATATTTTCCCTTCATCTGGCCGGAGCCTCCTCTATACTAGCCTCCATCAACTTCATTACCACCATCATAAAAATGCGAACACCAGGCATGTCTTTTGACCGACTACCTTTATTTGTATGATCTGTTTTCGTTACTGCTTTTCTTTTACTCCTTTCCCTCCCCGTATTAGCTGGAGCAATCACAATGTTGTTGACAGACCGAAAAATTAAAACCACTTTTTTTGATCCTGCCGGTGGAGGTGACCCTATACTCTTCCAACACTTATTCTGATTTTTTGGACACCCAGAAGTATATATTCTCATCCTACCCGGATTCGGTATGATCTCTCACGTAATAGCCCACTATGCTGGTAAGAACGAACCCTTCGGATATCTGGGCATGGTATACGCAATTATTTCTATAGGGATACTAGGATTCCTTGTATGAGCTCACCATATGTTTACCGTTGGAATGGATGTTGACACACGAGCATACTTTACTGCCGCCACAATGATTATAGCTGTTCCAACAGGAATCAAGGTATTTAGATGAATGGCCACCCTTCAAGGAAGAAAATTACGATGAGATACACCCCTTCTCTGAGCACTAGGCTTTGTATTTTTATTCACAATTGGAGGCCTAACCGGAGTTATATTAGCAAACTCCTCCATTGACATAATTTTACACGACACATACTACGTAGTTGC
Cas54a____TGACTAATTCCCCCCTCCTTTCTGCTACTTCTAGCCTCCGCTGGAGTTGAAAGTGGAGCCGGCACTGGATGAACTATTTATCCCCCGCTATCCAGAGGCCTAGCCCACGCCGGCGGATCAGTTGACCTTGCCATATTTTCCCTTCATCTGGCCGGAGCCTCCTCTATACTAGCCTCCATCAACTTCATTACCACCATCATAAAAATGCGAACACCAGGCATGTCTTTTGACCGACTACCTTTATTTGTATGATCTGTTTTCGTTACTGCTTTTCTTTTACTCCTTTCCCTCCCCGTATTAGCTGGAGCAATCACAATGTTGTTGACAGACCGAAAAATTAAAACCACTTTTTTTGATCCTGCCGGTGGAGGTGACCCTATACTCTTCCAACACTTATTCTGATTTTTTGGACACCCAGAAGTATATATTCTCATCCTACCCGGATTCGGTATGATCTCTCACGTAATAGCCCACTATGCTGGTAAGAACGAACCCTTCGGATATCTGGGCATGGTATACGCAATTATTTCTATAGGGATACTAGGATTCCTTGTATGAGCTCACCATATGTTTACCGTTGGAATGGATGTTGACACACGAGCATACTTTACTGCCGCCACAATGATTATAGCTGTTCCAACAGGAATCAAGGTATTTAGATGAATGGCCACCCTTCAAGGAAGAAAATTACGATGAGATACACCCCTTCTCTGAGCACTAGGCTTTGTATTTTTATTCACAATTGGAGGCCTAACCGGAGTTATATTAGCAAACTCCTCCATTGACATAATTTTACACGACACATACTACGTAGTTGC
Cas49_____TGACTAATTCCCCCCTCCTTTCTTCTACTTCTAGCCTCCGCCGGAGTTGAAAGTGGAGCCGGCACTGGATGAACTATTTATCCCCCGCTATCCAGAGGCCTAGCCCACGCCGGCGGATCAGTTGACCTTGCCATATTTTCCCTTCATCTGGCCGGAGCCTCCTCTATACTAGCCTCCATCAACTTCATTACCACCATCATAAAAATGCGAACACCAGGCATGTCTTTTGACCGACTACCTTTATTTGTATGATCTGTTTTCGTTACTGCTTTTCTTTTACTCCTTTCCCTCCCCGTATTAGCTGGAGCAATCACAATGTTGTTGACAGACCGAAAAATTAAAACCACTTTTTTTGATCCTGCCGGTGGAGGTGACCCTATACTCTTCCAACACTTATTCTGATTTTTTGGACACCCAGAAGTATATATTCTCATCCTACCCGGATTCGGTATGATCTCTCACGTAATAGCCCACTATGCTGGTAAGAACGAACCCTTCGGATATCTGGGCATGGTATACGCAATTATTTCTATAGGGATACTAGGATTCCTTGTATGAGCTCACCATATGTTTACCGTTGGAATGGATGTTGACACACGAGCATACTTTACTGCCGCCACAATGATTATAGCTGTTCCAACAGGAATCAAGGTATTTAGATGAATGGCCACCCTTCAAGGAAGAAAATTACGATGAGATACACCCCTTCTCTGAGCACTAGGCTTTGTATTTTTATTCACAATTGGAGGCCTAACCGGAGTTATATTAGCAAACTCCTCCATTGACATAATTTTACACGACACATACTACGTAGTTGC
Cas54b____TGACTAATTCCCCCCTCCTTTCTTCTACTTCTAGCCTCCGCCGGAGTTGAAAGTGGAGCCGGCACTGGATGAACTATTTATCCCCCGCTATCCAGAGGCCTAGCCCACGCCGGCGGATCAGTTGACCTTGCCATATTTTCCCTTCATCTGGCCGGAGCCTCCTCTATACTAGCCTCCATCAACTTCATTACCACCATCATAAAAATGCGAACACCAGGCATGTCTTTTGACCGACTACCTTTATTTGTATGATCTGTTTTCGTTACTGCTTTTCTTTTACTCCTTTCCCTCCCCGTATTAGCTGGAGCAATCACAATGTTGTTGACAGACCGAAAAATTAAAACCACTTTTTTTGATCCTGCCGGTGGAGGTGACCCTATACTCTTCCAACACTTGTTCTGATTCTTTGGACACCCAGAAGTATATATTCTCATCCTACCCGGATTCGGTATGATCTCTCACGTAATAGCCCACTATGCTGGTAAGAACGAACCCTTCGGATATCTGGGCATGGTATACGCAATTATTTCTATAGGGATACTAGGATTCCTTGTATGAGCTCACCATATGTTTACCGTTGGAATGGATGTTGACACACGAGCATACTTTACTGCCGCCACAATGATTATAGCTGTTCCAACAGGAATCAAGGTATTTAGATGAATGGCCACCCTTCAAGGAAGAAAATTACGATGAGATACACCCCTTCTCTGAGCACTAGGCTTTGTATTTTTATTCACAATTGGAGGCCTAACCGGAGTTATATTAGCGAACTCCTCCATTGACATAATTTTACACGACACATACTACGTAGTTGC
Cas61_____TGACTAATTCCCCCCTCCTTTCTTCTACTTCTAGCCTCCGCCGGAGTTGAAAGTGGAGCCGGCACTGGATGAACTATTTATCCCCCGCTATCCAGAGGCCTAGCCCACGCCGGCGGATCAGTTGACCTTGCCATATTTTCCCTTCATCTGGCCGGAGCCTCCTCTATACTAGCCTCCATCAACTTCATTACCACCATCATAAAAATGCGAACACCAGGCATGTCTTTTGACCGACTACCTTTATTTGTATGATCTGTTTTCGTTACTGCTTTTCTTTTACTCCTTTCCCTCCCCGTATTAGCTGGAGCAATCACAATGTTGTTGACAGACCGAAAAATTAAAACCACTTTTTTTGATCCTGCCGGTGGAGGTGACCCTATACTCTTCCAACACTTATTCTGATTTTTTGGACACCCAGAAGTATATATTCTCATCCTACCCGGATTCGGTATGATCTCTCACGTAATAGCCCACTATGCTGGTAAGAACGAACCCTTCGGATATCTGGGCATGGTATACGCAATTATTTCTATAGGGATACTAGGATTCCTTGTATGAGCTCACCATATGTTTACCGTTGGAATGGATGTTGACACACGAGCATACTTTACTGCCGCCACAATGATTATAGCTGTTCCAACAGGAATCAAGGTATTTAGATGAATGGCCACCCTTCAAGGAAGAAAATTACGATGAGATACACCCCTTCTCTGAGCACTAGGCTTTGTATTTTTATTCACAATTGGAGGCCTAACCGGAGTTATATTAGCAAACTCCTCCATTGACATAATTTTACACGACACATACTACGTAGTTGC
bindin 16 8 1851 H 1
Pm05_a____ATCAATCTTTGTCTTGATAGTTGTGACTATTTTGCATTGTTTACAGATTCTGGTTCCTCAAAATCCAAATCAAGAAGTCTTAAAGAGATACTCCAGCTTAAGAACAAGAACAGTTTGAGAGATGCTGCTCATTCCAGGGTCCGACGTGCTCCAAAAATAAAAAATAAAAAAAGAAGGGAAAAAAAGAAAAGAAAGGGTAGAAAGAAAGGAAAAGGTAGAAAGAAAGGAAAACGTGGAAAGAAAGGAAAAGGTAGAAAGAAAGGAAAAGGTAGAAAGAAAGGAAAAGGTAGAAAGAAAGGAAAAGGTAGAAAGAAAGGAAAAGGTAGAAAGAAAGGAAAAGGTAGAAAGAAAGGAAAAGGTAGAAAGAAAGGAAGAGGTAGAAAGAAAGGAAAACTTCAAAAGGTAGAGGCTGCAAAAGCTAAAAAAGAGGTTCCAGTTAAAGCAAAAATTCAGCCTGTTCAACAGAAGGCTGCACCAGCTAAAAAGGTGGTTGTTCCAGTTAAAGCAAAAAATCAGCCTGTTCAACGGAAGGCTGCACCAGCAGGAAAAGGTAGAAAGAAAGGAAAACGTGGAAAGAAAGGAAGAGGTAGAGAGAAAGGAAGACGTAGACAGAAAGGAAAAGGTAGAAAGAAAGGAAAGGGTAGAAAGAAAGGAAAAGGTAGAAAGAAAGGAAAAGGCAGAAAGAAAGAAAGAGGTAGAAAGAAAGGAAAACTTCAAAAGGTAGAGGCTGCAAAAGCTAAAAAAGAGGTTCCAGTTAAAGCAAAAATTCAGCCTGTTCAACAGAAGGCTGCACCAGCTAAAAAGGTGGTTCCAGCTAAAGCAAAAACTCGGCCTGCTCAACGGAAGGCTGCACCAGGAAAAGGTAGAAAGAAAGGAAAACGTGGAAAGAAAGGAAGAGGTAGAGAGAAAGGAAGACGTAGACAGAAAGGAAAAGGTAGAAAGAAAGGAAAGGGTAGAAAAAAAGGAAAAGGTATAAAGAAAGGAAAAGGCAGAAAGAAAGGAAGAGGTAGAAAGAAAGGAAAACTTCAAAAGGTAGAGGCTGCAAAAGCTAAAAAAGAGGTTCCAGTTAAAGCAAAAATTCAGCCTGCTCAACGGAAGGCTGCACCAGCTAAAAAGGTGGTTCCAGCTAAAGCAAAAACTCGGCCTGCTCAACGGAAGGCTGCACCAGGAAAAGGTAGAAAGAAAGGAAAACGTGGAAAGAAAGGAAGAGGTAGAGAGAAAGGAAAAGGTAGAAAGAAAGGAAAGGGTAGAAAGAAAGGAAAAGGTAGAAAGAAAGGAAAAGGCAGAAAGAAAGGAAGTGGTAGAAAGAAAGGAAAACTTCAAAAGGTAGAGGCTGCAAAAGCTAAAAAAGAGGTTCCAGTTAAAGCAAAAATTCAGCCTGTTCAACGGAAGGCTGCACCAGCTAAAAAGGTGGTTCCAGCTAAAGCAAAACCTCGGCCTGCTCAACGGAAGGCTGCACCAGGAAAAGGTAGAAAGAAAGGAAAACTTGGAAAGAAAGGAAGAGGTAGAGAGAAAGGAAGACGTAGACAGAAAGGAAAAGGTAGAAAGAAAGGAAAGGGTAGAAAGAAAGGA------------------AAAGGTAGAAAGAAAGGAAGAGGTAGAGAGAAAGGAAGACGTAGAGAGAAAGGAAAACTTCAAAAGGTAGAGGCTGCAAAAGCTAAAAAAGAGGTTCCAGTTAAAGCAAAAATTCAGCCTGTTCAACAGAAGGCTGCACCAGTTGAAGCAGTAAAAGAACCTGGTGGAATTGAAACGGCTACCCTTAATACAGGATGTAAGAAATTTCAGTATAAATTTCAATACAATTATCTAAATGAAAAAACGTTTGTGTATCAAATT
Pm06_b____ATCAATCTTTGTCTTGATAGTTGTGACTATTTTGCATTGTTTACAGATTCTGGTTCCTCAAAATCCAAATCAAGAAGTCTTAAAGAGATACTCCAGCTTAAGAACAAGAACAGTTTGAGAGATGCTGCTCATTCCAGGGTCCGACGTGCTCCAAAAATAAAAAATAAAAAAAGAAGGGAAAAAAAGAAAAGAAAGGGTAGAAAGAAAGGAAAAGGTAGAAAGAAAGGAAAACGTGGAAAGAAAGGAAAAGGTAGAAAGAAAGGAAAAGGTAGAAAGAAAGGAAAAGGTAGAAAGAAAGGAAAAGGTAGAAAGAAAGGAAAAGGTAGAAAGAAAGGAAAAGGTAGAAAGAAAGGAAAAGGTAGAAAGAAAGGAAGAGGTAGAAAGAAAGGAAAACTTCAAAAGGTAGAGGCTGCAAAAGCTAAAAAAGAGGTTCCAGTTAAAGCAAAAATTCAGCCTGTTCAACAGAAGGCTGCACCAGCTAAAAAGGTGGTTGTTCCAGTTAAAGCAAAAAATCAGCCTGTTCAACGGAAGGCTGCACCAGCGGGAAAAGGTAGAAAGAAAGGAAAACGTGGAAAGAAAGGAAGAGGTAGAGAGAAAGGAAGACGTAGACAGAAAGGAAAAGGTAGAAAGAAAGGAAAGGGTAGAAAGAAAGGAAAAGGTAGAAAGAAAGGAAAAGGCAGAAAGAAAGAAAGAGGTAGAAAGAAAGGAAAACTTCAAAAGGTAGAGGCTGCAAAAGCTAAAAAAGAGGTTCCAGTTAAAGCAAAAATTCAGCCTGTTCAACAGAAGGCTGCACCAGCTAAAAAGGTGGTTCCAGCTAAAGCAAAAACTCGGCCTGCTCAACGGAAGGCTGCACCAGGAAAAGGTAGAAAGAAAGGAAAACGTGGAAAGAAAGGAAGAGGTAGAGAGAAAGGAAGACGTAGACAGAAAGGAAAAGGTAGAAAGAAAGGAAAGGGTAGAAAAAAAGGAAAAGGTATAAAGAAAGGAAAAGGCAGAAAGAAAGGAAGAGGTAGAAAGAAAGGAAAACTTCAAAAGGTAGAGGCTGCAAAAGCTAAAAAAGAGGTTCCAGTTAAAGCAAAAATTCAGCCTGCTCAACGGAAGGCTGCACCAGCTAAAAAGGTGGTTCCAGCTAAAGCAAAAACTCGGCCTGCTCAACGGAAGGCTGCACCAGGAAAAGGTAGAAAGAAAGGAAAACGTGGAAAGAAAGGAAGAGGTAGAGAGAAAGGAAAAGGTAGAAAGAAAGGAAAGGGTAGAAAGAAAGGAAAAGGTAGAAAGAAAGGAAAAGGCAGAAAGAAAGGAAGTGGTAGAAAGAAAGGAAAACTTCAAAAGGTAGAGGCTGCAAAAGCTAAAAAAGAGGTTCCAGTTAAAGCAAAAATTCAGCCTGTTCAACGGAAGGCTGCACCAGCTAAAAAGGTGGTTCCAGCTAAAGCAAAACCTCGGCCTGCTCAACGGAAGGCTGCATCAGGAAAAGGTAGAAAGAAAGGAAAACTTGGAAAGAAAGGAAGAGGTAGAGAGAAAGGAAGACGTAGACAGAAAGGAAAAGGTAGAAAGAAAGGAAAGGGTAGAAAGAAAGGA------------------AAAGGTAGAAAGAAAGGAAGAGGTAGAGAGAAAGGAAGACGTAGAGAGAAAGGAAAACTTCAAAAGGTAGAGGCTGCAAAAGCTAAAAAAGAGGTTCCAGTTAAAGCAAAAATTCAGCCTGTTCAACAGAAGGCTGCACCAGTTGAAGCAGTAAAAGAACCTGGTGGAATTGAAACGGCTACCCTTAATACAGGATGTAAGAAATTTCAGTATAAATTTCAATACAATTATCTAAATGAAAAAACGTTTGTGTATCAAATT
Pm03_b____ATCAATCTTTGTCTTGATAGTTGTGACTATTTTGCATCGTTTACAGATTCTGGTTCCTCAAAATCCAAATCAAGAAGTCTTAAAGAGATACTCCAGCTTAAGAACAAGAACAGTTTGAGAGATGCTGCTCATTCCAGGGTCCGACGTGCTCCAAAAATAAAAAATAAAAAAAGAAGGGAAAAAAAGAAAAGAAAGGGTAGAAAGAAAGGAAAAGGTAGAAAGAAAGGAAAACGTGGAAAGAAAGGAAAAGGTAGAAAGAAAGGAAAAGGTAGAAAGAAAGGAAAAGGTAGAAAGAAAGGAAAAGGTAGAAAGAAAGGAAAAGGTAGAAAGAAAGGAAAAGGTAGAAAGAAAGGAAAAGGTAGAAAGAAAGGAAGAGGTAGAAAGAAAGGAAAACTTCAAAAGGTAGAGGCTGCAAAAGCTAAAAAAGAGGTTCCAGTTAAAGCAAAAATTCAGCCTGTTCAACAGAAGGCTGCACCAGCTAAAAAGGTGGTTGTTCCAGTTAAAGCAAAAAATCAGCCTGTTCAACGGAAGGCTGCACCAGCAGGAAAAGGTAGAAAGAAAGGAAAACGTGGAAAGAAAGGAAGAGGTAGAGAGAAAGGAAGACGTAGACAGAAAGGAAAAGGTAGAAAGAAAGGAAAGGGTAGAAAGAAAGGAAAAGGTAGAAAGAAAGGAAAAGGCAGAAAGAAAGAAAGAGGTAGAAAGAAAGGAAAACTTCAAAAGGTAGAGGCTGCAAAAGCTAAAAAAGAGGTTCCAGTTAAAGCAAAAATTCAGCCTGTTCAACAGAAGGCTGCACCAGCTAAAAAGGTGGTTCCAGCTAAAGCAAAAACTCGGCCTGCTCAACGGAAGGCTGCACCAGGAAAAGGTAGAAAGAAAGGAAAACGTGGAAAGAAAGGAAGAGGTAGAGAGAAAGGAAGACGTAGACAGAAAGGAAAAGGTAGAAAGAAAGGAAAGGGTAGAAAAAAAGGAAAAGGTATAAAGAAAGGAAAAGGCAGAAAGAAAGGAAGAGGTAGAAAGAAAGGAAAACTTCAAAAGGTAGAGGCTGCAAAAGCTAAAAAAGAGGTTCCAGTTAAAGCAAAAATTCAGCCTGCTCAACGGAAGGCTGCACCAGCTAAAAAGGTGGTTCCAGCTAAAGCAAAAACTCGGCCTGCTCAACGGAAGGCTGCACCAGGAAAAGGTAGAAAGAAAGGAAAACGTGGAAAGAAAGGAAGAGGTAGAGAGAAAGGAAAAGGTAGAAAGAAAGGAAAGGGTAGAAAGAAAGGAAAAGGTAGAAAGAAAGGAAAAGGCAGAAAGAAAGGAAGTGGTAGAAAGAAAGGAAAACTTCAAGAGGTAGAGGCTGCAAAAGCTAAAAAAGAGGTTCCAGTTAAAGCAAAAATTCAGCCTGTTCAACGGAAGGCTGCACCAGCTAAAAAGGTGGTTCCAGCTAAAGCAAAACCTCGGCCTGCTCAACGGAAGGCTGCACCAGGAAAAGGTAGAAAGAAAGGAAAACTTGGAAAGAAAGGAAGAGGTAGAGAGAAAGGAAGACGTAGACAGAAAGGAAAAGGTAGAAAGAAAGGAAAGGGTAGAAAGAAAGGA------------------AAAGGTAGAAAGAAAGGAAGAGGTAGAGAGAAAGGAAGACGTAGAGAGAAAGGAAAACTTCAAAAGGTAGAGGCTGCAAAAGCTAAAAAAGAGGTTCCAGTTAAAGCAAAAATTCAGCCTGTTCAACAGAAGGCTGCACCAGTTGAAGCAGTAAAAGAACCTGGTGGAATTGAAACGGCTACCCTTAATACAGGATGTAAGAAATTTCAGTATAAATTTCAATACAATTATCTAAATGAAAAAACGTTTGTGTATCAAATT
Pm07_a____ATCAATCTTTGTCTTGATAGTTGTGACTATTTTGCATCGTTTACAGATTCTGGTTCCTCAAAATCCAAATCAAGAAGTCTTAAAGAGATACTCCAGCTTAAGAACAAGAACAGTTTGAGAGATGCTGCTCATTCCAGGGTCCGACGTGCTCCAAAAATAAAAAATAAAAAAAGAAGGGAAAAAAAGAAAAGAAAGGGTAGAAAGAAAGGAAAAGGTAGAAAGAAAGGAAAACGTGGAAAGAAAGGAAAAGGTAGAAAGAAAGGAAAAGGTAGAAAGAAAGGAAAAGGTAGAAAGAAAGGAAAAGGTAGAAAGAAAGGAAAAGGTAGAAAGAAAGGAAAAGGTAGAAAGAAAGGAAAAGGTAGAAAGAAAGGAAGAGGTAGAAAGAAAGGAAAACTTCAAAAGGTAGAGGCTGCAAAAGCTAAAAAAGAGGTTCCAGTTAAAGCAAAAATTCAGCCTGTTCAACAGAAGGCTGCACCAGCTAAAAAGGTGGTTGTTCCAGTTAAAGCAAAAAATCAGCCTGTTCAACGGAAGGCTGCACCAGCAGGAAAAGGTAGAAAGAAAGGAAAACGTGGAAAGAAAGGAAGAGGTAGAGAGAAAGGAAGACGTAGACAGAAAGGAAAAGGTAGAAAGAAAGGAAAGGGTAGAAAGAAAGGAAAAGGTAGAAAGAAAGGAAAAGGCAGAAAGAAAGAAAGAGGTAGAAAGAAAGGAAAACTTCAAAAGGTAGAGGCTGCAAAAGCTAAAAAAGAGGTTCCAGTTAAAGCAAAAATTCAGCCTGTTCAACAGAAGGCTGCACCAGCTAAAAAGGTGGTTCCAGCTAAAGCAAAAACTCGGCCTGCTCAACGGAAGGCTGCACCAGGAAAAGGTAGAAAGAAAGGAAAACGTGGAAAGAAAGGAAGAGGTAGAGAGAAAGGAAGACGTAGACAGAAAGGAAAAGGTAGAAAGAAAGGAAACGGTAGAAAAAAAGGAAAAGGTATAAAGAAAGGAAAAGGCAGAAAGAAAGGAAGAGGTAGAAAGAAAGGAAAACTTCAAAAGGTAGAGGCTGCAAAAGCTAAAAAAGAGGTTCCAGTTAAAGCAAAAATTCAGCCTGCTCAACGGAAGGCTGCACCAGCTACAAAGGTGGTTCCAGCTAAAGCAAAAACTCGGCCTGCTCAACGGAAGGCTGCACCAGGAAAAGGTAGAAAGAAAGGAAAACGTGGAAAGAAAGGAAGAGGTAGAGAGAAAGGAAAAGGTAGAAAGAAAGGAAAGGGTAGAAAGAAAGGAAAAGGTAGAAAGAAAGGAAAAGGCAGAAAGAAAGGAAGTGGTAGAAAGAAAGGAAAACTTCAAAAGGTAGAGGCTGCAAAAGCTAAAAAAGAGGTTCCAGTTAAAGCAAAAATTCAGCCTGTTCAACGGAAGGCTGCACCAGCTAAAAAGGTGGTTCCAGCTAAAGCAAAACCTCGGCCTGCTCAACGGAAGGCTGCACCAGGAAAAGGTAGAAAGAAAGGAAAACTTGGAAAGAAAGGAAGAGGTAGAGAGAAAGGAAGACGTAGACAGAAAGGAAAAGGTAGAAAGAAAGGAAAGGGTAGAAAGAAAGGAAAGGGTAGAAAGAAAGGAAAAGGTAGAAAGAAAGGAACAGGTAGAGAGAAAGGAAGACGTAGAGAGAAAGGAAAACTTCAAAAGGTAGAGGCTGCAAAAGCTAAAAAAGAGGTTCCAGTTAAAGCAAAAATTCAGCCTGTTCAACAGAAGGCTGCACCAGTTGAAGCAGTAAAAGAACCTGGTGGAATTGAAACGGCTACCCTTAATACAGGATGTAAGAAATTTCAGTATAAATTTCAATACAGTTATCTAAATGAAAAAACGTTTGTGTATCAAATA
Pm01_a____ATCAATCTTTGTCTTGATAGTTGTGACTATTTTGCATCGTTTACAGATTCTGGTTCCTCAAAATCCAAATCAAGAAGTCTTAAAGAGATACTCCAGCTTAAGAACAAGAACAGTTTGAGAGATGCTGCTCATTCCAGGGTCCGACGTGCTCCAAAAATAAAAAATAAAAAAAGAAGGGAAAAAAAGAAAAGAAAGGGTAGAAAGAAAGGAAAAGGTAGAAAGAAAGGAAAACGTGGAAAGAAAGGAAAAGGTAGAAAGAAAGGAAAAGGTAGAAAGAAAGGAAAAGGTAGAAAGAAAGGAAAAGGTAGAAAGAAAGGAAAAGGTAGAAAGAAAGGAAAAGGTAGAAAGAAAGGAAAAGGTAGAAAGAAAGGAAGAGGTAGAAAGAAAGGAAAACTTCAAAAGGTAGAGGCTGCAAAAGCTAAAAAAGAGGTTCCAGTTAAAGCAAAAATTCAGCCTGTTCAACAGAAGGCTGCACCAGCTAAAAAGGTGGTTGTTCCAGTTAAAGCAAAAAATCAGCCTGTTCAACGGAAGGCTGCACCAGCAGGAAAAGGTAGAAAGAAAGGAAAACGTGGAAAGAAAGGAAGAGGTAGAGAGAAAGGAAGACGTAGACAGAAAGGAAAAGGTAGAAAGAAAGGAAAGGGTAGAAAGAAAGGAAAAGGTAGAAAGAAAGGAAAAGGCAGAAAGAAAGAAAGAGGTAGAAAGAAAGGAAAACTTCAAAAGGTAGAGGCTGCAAAAGCTAAAAAAGAGGTTCCAGTTAAAGCAAAAATTCAGCCTGTTCAACAGAAGGCTGCACCAGCTAAAAAGGTGGTTCCAGCTAAAGCAAAAACTCGGCCTGCTCAACGGAAGGCTGCACCAGGAAAAGGTAGAAAGAAAGGAAAACGTGGAAAGAAAGGAAGAGGTAGAGAGAAAGGAAGACGTAGACAGAAAGGAAAAGGTAGAAAGAAAGGAAACGGTAGAAAAAAAGGAAAAGGTATAAAGAAAGGAAAAGGCAGAAAGAAAGGAAGAGGTAGAAAGAAAGGAAAACTTCAAAAGGTAGAGGCTGCAAAAGCTAAAAAAGAGGTTCCAGTTAAAGCAAAAATTCAGCCTGCTCAACGGAAGGCTGCACCAGCTAAAAAGGTGGTTCCAGCTAAAGCAAAAACTCGGCCTGCTCAACGGAAGGCTGCACCAGGAAAAGGTAGAAAGAAAGGAAAACGTGGAAAGAAAGGAAGAGGTAGAGAGAAAGGAAAAGGTAGAAAGAAAGGAAAGGGTAGAAAGAAAGGAAAAGGTAGAAAGAAAGGAAAAGGCAGAAAGAAAGGAAGTGGTAGAAAGAAAGGAAAACTTCAAAAGGTAGAGGCTGCAAAAGCTAAAAAAGAGGTTCCAGTTAAAGCAAAAATTCAGCCTGTTCAACGGAAGGCTGCACCAGCTAAAAAGGTGGTTCCAGCTAAAGCAAAACCTCGGCCTGCTCAACGGAAGGCTGCACCAGGAAAAGGTAGAAAGAAAGGAAAACTTGGAAAGAAAGGAAGAGGTAGAGAGAAAGGAAGACGTAGACAGAAAGGAAAAGGTAGAAAGAAAGGAAAGGGTAGAAAGAAAGGAAAGGGTAGAAAGAAAGGAAAAGGTAGAAAGAAAGGAACAGGTAGAGAGAAAGGAAGACGTAGAGAGAAAGGAAAACTTCAAAAGGTAGAGGCTGCAAAAGCTAAAAAAGAGGTTCCAGTTAAAGCAAAAATTCAGCCTGTTCAACAGAAGGCTGCACCAGTTGAAGCAGTAAAAGAACCTGGTGGAATTGAAACGGCTACCCTTAATACAGGATGTAAGAAATTTCAGTATAAATTTCAATACAGTTATCTAAATGAAAAAACGTTTGTGTATCAAATT
Pm03_a____ATCAATCTTTGTCTTGATAGTTGTGACTATTTTGCATCGTTTACAGATTCTGGTTCCTCAAAATCCAAATCAAGAAGTCTTAAAGAGATACTCCAGCTTAAGAACAAGAACAGTTTGAGAGATGCTGCTCATTCCAGGGTCCGACGTGCTCCAAAAATAAAAAATAAAAAAAGAAGGGAAAAAAAGAAAAGAAAGGGTAGAAAGAAAGGAAAAGGTAGAAAGAAAGGAAAACGTGGAAAGAAAGGAAAAGGTAGAAAGAAAGGAAAAGGTAGAAAGAAAGGAAAAGGTAGAAAGAAAGGAAAAGGTAGAAAGAAAGGAAAAGGTAGAAAGAAAGGAAAAGGTAGAAAGAAAGGAAAAGGTAGAAAGAAAGGAAGAGGTAGAAAGAAAGGAAAACTTCAAAAGGTAGAGGCTGCAAAAGCTAAAAAAGAGGTTCCAGTTAAAGCAAAAATTCAGCCTGTTCAACAGAAGGCTGCACCAGCTAAAAAGGTGGTTGTTCCAGTTAAAGCAAAAAATCAGCCTGTTCAACGGAAGGCTGCACCAGCAGGAAAAGGTAGAAAGAAAGGAAAACGTGGAAAGAAAGGAAGAGGTAGAGAGAAAGGAAGACGTAGACAGAAAGGAAAAGGTAGAAAGAAAGGAAAGGGTAGAAAGAAAGGAAAAGGTAGAAAGAAAGGAAAAGGCAGAAAGAAAGAAAGAGGTAGAAAGAAAGGAAAACTTCAAAAGGTAGAGGCTGCAAAAGCTAAAAAAGAGGTTCCAGTTAAAGCAAAAATTCAGCCTGTTCAACAGAAGGCTGCACCAGCTAAAAAGGTGGTTCCAGCTAAAGCAAAAACTCGGCCTGCTCAACGGAAGGCTGCACCAGGAAAAGGTAGAAAGAAAGGAAAACGTGGAAAGAAAGGAAGAGGTAGAGAGAAAGGAAGACGTAGACAGAAAGGAAAAGGTAGAAAGAAAGGAAACGGTAGAAAAAAAGGAAAAGGTATAAAGAAAGGAAAAGGCAGAAAGAAAGGAAGAGGTAGAAAGAAAGGAAAACTTCAAAAGGTAGAGGCTGCAAAAGCTAAAAAAGAGGTTCCAGTTAAAGCAAAAATTCAGCCTGCTCAACGGAAGGCTGCACCAGCTAAAAAGGTGGTTCCAGCTAAAGCAAAAACTCGGCCTGCTCAACGGAAGGCTGCACCAGGAAAAGGTAGAAAGAAAGGAAAACGTGGAAAGAAAGGAAGAGGTAGAGAGAAAGGAAAAGGTAGAAAGAAAGGAAAGGGTAGAAAGAAAGGAAAAGGTAGAAAGAAAGGAAAAGGCAGAAAGAAAGGAAGTGGTAGAAAGAAAGGAAAACTTCAAAAGGTAGAGGCTGCAAAAGCTAAAAAAGAGGTTCCAGTTAAAGCAAAAATTCAGCCTGTTCAACGGAAGGCTGCACCAGCTAAAAAGGTGGTTCCAGCTAAAGCAAAACCTCGGCCTGCTCAACGGAAGGCTGCACCAGGAAAAGGTAGAAAGAAAGGAAAACTTGGAAAGAAAGGAAGAGGTAGAGAGAAAGGAAGACGTAGACAGAAAGGAAAAGGTAGAAAGAAAGGAAAGGGTAGAAAGAAAGGAAAGGGTAGAAAGAAAGGAAAAGGTAGAAAGAAAGGAACAGGTAGAGAGAAAGGAAGACGTAGAGAGAAAGGAAAACTTCAAAAGGTAGAGGCTGCAAAAGCTAAAAAAGAGGTTCCAGTTAAAGCAAAAATTCAGCCTGTTCAACAGAAGGCTGCACCAGTTGAAGCAGTAAAAGAACCTGGTGGAATTGAAACGGCTACCCTTAATACAGGATGTAAGAAATTTCAGTATAAATTTCAATACAGTTATCTAAATGAAAAAACGTTTGTGTATCAAATA
Pm05_b____ATCAATCTTTGTCTTGATAGTTGTGACTATTTTGCATCGTTTACAGATTCTGGTTCCTCAAAATCCAAATCAAGAAGTCTTAAAGAGATACTCCAGCTTAAGAACAAGAACAGTTTGAGAGATGCTGCTCATTCCAGGGTCCGACGTGCTCCAAAAATAAAAAATAAAAAAAGAAGGGAAAAAAAGAAAAGAAAGGGTAGAAAGAAAGGAAAAGGTAGAAAGAAAGGAAAACGTGGAAAGAAAGGAAAAGGTAGAAAGAAAGGAAAAGGTAGAAAGAAAGGAAAAGGTAGAAAGAAAGGAAAAGGTAGAAAGAAAGGAAAAGGTAGAAAGAAAGGAAAAGGTAGAAAGAAAGGAAAAGGTAGAAAGAAAGGAAGAGGTAGAAAGAAAGGAAAACTTCAAAAGGTAGAGGCTGCAAAAGCTAAAAAAGAGGTTCCAGTTAAAGCAAAAATTCAGCCTGTTCAACAGAAGGCTGCACCAGCTAAAAAGGTGGTTGTTCCAGTTAAAGCAAAAAATCAGCCTGTTCAACGGAAGGCTGCACCAGCAGGAAAAGGTAGAAAGAAAGGAAAACGTGGAAAGAAAGGAAGAGGTAGAGAGAAAGGAAGACGTAGACAGAAAGGAAAAGGTAGAAAGAAAGGAAAGGGTAGAAAGAAAGGAAAAGGTAGAAAGAAAGGAAAAGGCAGAAAGAAAGAAAGAGGTAGAAAGAAAGGAAAACTTCAAAAGGTAGAGGCTGCAAAAGCTAAAAAAGAGGTTCCAGTTAAAGCAAAAATTCAGCCTGTTCAACAGAAGGCTGCACCAGCTAAAAAGGTGGTTCCAGCTAAAGCAAAAACTCGGCCTGCTCAACGGAAGGCTGCACCAGGAAAAGGTAGAAAGAAAGGAAAACGTGGAAAGAAAGGAAGAGGTAGAGAGAAAGGAAGACGTAGACAGAAAGGAAAAGGTAGAAAGAAAGGAAACGGTAGAAAAAAAGGAAAAGGTATAAAGAAAGGAAAAGGCAGAAAGAAAGGAAGAGGTAGAAAGAAAGGAAAACTTCAAAAGGTAGAGGCTGCAAAAGCTAAAAAAGAGGTTCCAGTTAAAGCAAAAATTCAGCCTGCTCAACGGAAGGCTGCACCAGCTAAAAAGGTGGTTCCAGCTAAAGCAAAAACTCGGCCTGCTCAACGGAAGGCTGCACCAGGAAAAGGTAGAAAGAAAGGAAAACGTGGAAAGAAAGGAAGAGGTAGAGAGAAAGGAAAAGGTAGAAAGAAAGGAAAGGGTAGAAAGAAAGGAAAAGGTAGAAAGAAAGGAAAAGGCAGAAAGAAAGGAAGTGGTAGAAAGAAAGGAAAACTTCAAAAGGTAGAGGCTGCAAAAGCTAAAAAAGAGGTTCCAGTTAAAGCAAAAATTCAGCCTGTTCAACGGAAGGCTGCACCAGCTAAAAAGGTGGTTCCAGCTAAAGCAAAACCTCGGCCTGCTCAACGGAAGGCTGCACCAGGAAAAGGTAGAAAGAAAGGAAAACTTGGAAAGAAAGGAAGAGGTAGAGAGAAAGGAAGACGTAGACAGAAAGGAAAAGGTAGAAAGAAAGGAAAGGGTAGAAAGAAAGGAAAGGGTAGAAAGAAAGGAAAAGGTAGAAAGAAAGGAACAGGTAGAGAGAAAGGAAGACGTAGAGAGAAAGGAAAACTTCAAAAGGTAGAGGCTGCAAAAGCTAAAAAAGAGGTTCCAGTTAAAGCAAAAATTCAGCCTGTTCAACAGAAGGCTGCACCAGTTGAAGCAGTAAAAGAACCTGGTGGAATTGAAACGGCTACCCTTAATACAGGATGTAAGAAATTTCAGTATAAATTTCAATACAGTTATCTAAATGAAAAAACGTTTGTGTATCAAATA
Pm08_a____ATCAATCTTTGTCTTGATAGTTGTGACTATTTTGCATCGTTTACAGATTCTGGTTCCTCAAAATCCAAATCAAGAAGTCTTAAAGAGATACTCCAGCTTAAGAACAAGAACAGTTTGAGAGATGCTGCTCATTCCAGGGTCCGACGTGCTCCAAAAATAAAAAATAAAAAAAGAAGGGAAAAAAAGAAAAGAAAGGGTAGAAAGAAAGGAAAAGGTAGAAAGAAAGGAAAACGTGGAAAGAAAGGAAAAGGTAGAAAGAAAGGAAAAGGTAGAAAGAAAGGAAAAGGTAGAAAGAAAGGAAAAGGTAGAAAGAAAGGAAAAGGTAGAAAGAAAGGAAAAGGTAGAAAGAAAGGAAAAGGTAGAAAGAAAGGAAGAGGTAGAAAGAAAGGAAAACTTCAAAAGGTAGAGGCTGCAAAAGCTAAAAAAGAGGTTCCAGTTAAAGCAAAAATTCAGCCTGTTCAACAGAAGGCTGCACCAGCTAAAAAGGTGGTTGTTCCAGTTAAAGCAAAAAATCAGCCTGTTCAACGGAAGGCTGCACCAGCAGGAAAAGGTAGAAAGAAAGGAAAACGTGGAAAGAAAGGAAGAGGTAGAGAGAAAGGAAGACGTAGACAGAAAGGAAAAGGTAGAAAGAAAGGAAAGGGTAGAAAGAAAGGAAAAGGTAGAAAGAAAGGAAAAGGCAGAAAGAAAGAAAGAGGTAGAAAGAAAGGAAAACTTCAAAAGGTAGAGGCTGCAAAAGCTAAAAAAGAGGTTCCAGTTAAAGCAAAAATTCAGCCTGTTCAACAGAAGGCTGCACCAGCTAAAAAGGTGGTTCCAGCTAAAGCAAAAACTCGGCCTGCTCAACGGAAGGCTGCACCAGGAAAAGGTAGAAAGAAAGGAAAACGTGGAAAGAAAGGAAGAGGTAGAGAGAAAGGAAGACGTAGACAGAAAGGAAAAGGTAGAAAGAAAGGAAATGGTAGAAAAAAAGGAAAAGGTATAAAGAAAGGAAAAGGCAGAAAGAAAGGAAGAGGTAGAAAGAAAGGAAAACTTCAAAAGGTAGAGGCTGCAAAAGCTAAAAAAGAGGTTCCAGTTAAAGCAAAAATTCAGCCTGCTCAACGGAAGGCTGCACCAGCTAAAAAGGTGGTTCCAGCTAAAGCAAAAACTCGGCCTGCTCAACGGAAGGCTGCACCAGGAAAAGGTAGAAAGAAAGGAAAACGTGGAAAGAAAGGAAGAGGTAGAGAGAAAGGAAAAGGTAGAAAGAAAGGAAAGGGTAGAAAGAAAGGAAAAGGTAGAAAGAAAGGAAAAGGCAGAAAGAAAGGAAGTGGTAGAAAGAAAGGAAAACTTCAAAAGGTAGAGGCTGCAAAAGCTAAAAAAGAGGTTCCAGTTAAAGCAAAAATTCAGCCTGTTCAACGGAAGGCTGCACCAGCTAAAAAGGTGGTTCCAGCTAAAGCAAAACCTCGGCCTGCTCAACGGAAGGCTGCACCAGGAAAAGGTAGAAAGAAAGGAAAACTTGGAAAGAAAGGAAGAGGTAGAGAGAAAGGAAGACGTAGACAGAAAGGAAAAGGTAGAAAGAAAGGAAAGGGTAGAAAGAAAGGAAAGGGTAGAAAGAAAGGAAAAGGTAGAAAGAAAGGAACAGGTAGAGAGAAAGGAAGACGTAGAGAGAAAGGAAAACTTCAAAAGGTAGAGGCTGCAAAAGCTAAAAAAGAGGTTCCAGTTAAAGCAAAAATTCAGCCTGTTCAACAGAAGGCTGCACCAGTTGAAGCAGTAAAAGAACCTGGTGGAATTGAAACGGCTACCCTTAATACAGGATGTAAGAAATTTCAGTATAAATTTCAATACAGTTATCTAAATGAAAAAACGTTTGTGTATCAAATT
Pm02_a____ATCAATCTTTGTCTTGATAGTTGTGACTATTTTGCATCGTTTACAGATTCTGGTTCCTCAAAATCCAAATCAAGAAGTCTTAAAGAGATACTCCAGCTTAAGAACAAGAACAGTTTGAGAGATGCTGCTCATTCCAGGGTCCGACGTGCTCCAAAAATAAAAAATAAAAAAAGAAGGGAAAAAAAGAAAAGAAAGGGTAGAAAGAAAGGAAAAGGTAGAAAGAAAGGAAAACGTGGAAAGAAAGGAAAAGGTAGAAAGAAAGGAAAAGGTAGAAAGAAAGGAAAAGGTAGAAAGAAAGGAAAAGGTAGAAAGAAAGGAAAAGGTAGAAAGAAAGGAAAAGGTAGAAAGAAAGGAAAAGGTAGAAAGAAAGGAAGAGGTAGAAAGAAAGGAAAACTTCAAAAGGTAGAGGCTGCAAAAGCTAAAAAAGAGGTTCCAGTTAAAGCAAAAATTCAGCCTGTTCAACAGAAGGCTGCACCAGCTAAAAAGGTGGTTGTTCCAGTTAAAGCAAAAAATCAGCCTGTTCAACGGAAGGCTGCACCAGCAGGAAAAGGTAGAAAGAAAGGAAAACGTGGAAAGAAAGGAAGAGGTAGAGAGAAAGGAAGACGTAGACAGAAAGGAAAAGGTAGAAAGAAAGGAAAGGGTAGAAAGAAAGGAAAAGGTAGAAAGAAAGGAAAAGGCAGAAAGAAAGAAAGAGGTAGAAAGAAAGGAAAACTTCAAAAGGTAGAGGCTGCAAAAGCTAAAAAAGAGGTTCCAGTTAAAGCAAAAATTCAGCCTGTTCAACAGAAGGCTGCACCAGCTAAAAAGGTGGTTCCAGCTAAAGCAAAAACTCGGCCTGCTCAACGGAAGGCTGCACCAGGAAAAGGTAGAAAGAAAGGAAAACGTGGAAAGAAAGGAAGAGGTAGAGAGAAAGGAAGACGTAGACAGAAAGGAAAAGGTAGAAAGAAAGGAAACGGTAGAAAAAAAGGAAAAGGTATAAAGAAAGGAAAAGGCAGAAAGAAAGGAAGAGGTAGAAAGAAAGGAAAACTTCAAAAGGTAGAGGCTGCAAAAGCTAAAAAAGAGGTTCCAGTTAAAGCAAAAATTCAGCCTGCTCAACGGAAGGCTGCACCAGCTAAAAAGGTGGTTCCAGCTAAAGCAAAAACTCGGCCTGCTCAACGGAAGGCTGCACCAGGAAAAGGTAGAAAGAAAGGAAAACGTGGAAAGAAAGGAAGAGGTAGAGAGAAAGGAAAAGGTAGAAAGAAAGGAAAGGGTAGAAAGAAAGGAAAAGGTAGAAAGAAAGGAAAAGGCAGAAAGAAAGGAAGTGGTAGAAAGAAAGGAAAACTTCAAAAGGTAGAGGCTGCAAAAGCTAAAAAAGAGGTTCCAGTTAAAGCAAAAATTCAGCCTGTTCAACGGAAGGCTGCACCAGCTAAAAAGGTGGTTCCAGCTAAAGCAAAACCTCGGCCTGCTCAACGGAAGGCTGCACCAGGAAAAGGTAGAAAGAAAGGAAAACTTGGAAAGAAAGGAAGAGGTAGAGAGAAAGGAAGACGTAGACAGAAAGGAAAAGGTAGAAAGAAAGGAAAGGGTAGAAAGAAAGGAAAGGGTAGAAAGAAAGGAAAAGGTAGAAAGAAAGGAACAGGTAGAGAGAAAGGAAGACGTAGAGAGAAAGGAAAACTTCAAAAGGTAGAGGCTGCAAAAGCTAAAAAAGAGGTTCCAGTTAAAGCAAAAATTCAGCCTGTTCAACAGAAGGCTGCACCAGTTGAAGCAGTAAAAGAACCTGGTGGAATTGAAACGGCTACCCTTAATACAGGATGTAAGAAATTTCAGTATAAATTTCAATACAGTTATCTAAATGAAAAAACGTTTGTGTATCAAATA
Pm04_b____ATCAATCTTTGTCTTGATAGTTGTGACTATTTTGCATCGTTTACAGATTCTGGTTCCTCAAAATCCAAATCAAGAAGTCTTAAAGAGATACTCCAGCTTAAGAACAAGAACAGTTTGAGAGATGCTGCTCATTCCAGGGTCCGACGTGCTCCAAAAATAAAAAATAAAAAAAGAAGGGAAAAAAAGAAAAGAAAGGGTAGAAAGAAAGGAAAAGGTAGAAAGAAAGGAAAACGTGGAAAGAAAGGAAAAGGTAGAAAGAAAGGAAAAGGTAGAAAGAAAGGAAAAGGTAGAAAGAAAGGAAAAGGTAGAAAGAAAGGAAAAGGTAGAAAGAAAGGAAAAGGTAGAAAGAAAGGAAAAGGTAGAAAGAAAGGAAGAGGTAGAAAGAAAGGAAAACTTCAAAAGGTAGAGGCTGCAAAAGCTAAAAAAGAGGTTCCAGTTAAAGCAAAAATTCAGCCTGTTCAACAGAAGGCTGCACCAGCTAAAAAGGTGGTTGTTCCAGTTAAAGCAAAAAATCAGCCTGTTCAACGGAAGGCTGCACCAGCAGGAAAAGGTAGAAAGAAAGGAAAACGTGGAAAGAAAGGAAGAGGTAGAGAGAAAGGAAGACGTAGACAGAAAGGAAAAGGTAGAAAGAAAGGAAAGGGTAGAAAGAAAGGAAAAGGTAGAAAGAAAGGAAAAGGCAGAAAGAAAGAAAGAGGTAGAAAGAAAGGAAAACTTCAAAAGGTAGAGGCTGCAAAAGCTAAAAAAGAGGTTCCAGTTAAAGCAAAAATTCAGCCTGTTCAACAGAAGGCTGCACCAGCTAAAAAGGTGGTTCCAGCTAAAGCAAAAACTCGGCCTGCTCAACGGAAGGCTGCACCAGGAAAAGGTAGAAAGAAAGGAAAACGTGGAAAGAAAGGAAGAGGTAGAGAGAAAGGAAGACGTAGACAGAAAGGAAAAGGTAGAAAGAAAGGAAATGGTAGAAAAAAAGGAAAAGGTATAAAGAAAGGAAAAGGCAGAAAGAAAGGAAGAGGTAGAAAGAAAGGAAAACTTCAAAAGGTAGAGGCTGCAAAAGCTAAAAAAGAGGTTCCAGTTAAAGCAAAAATTCAGCCTGCTCAACGGAAGGCTGCACCAGCTAAAAAGGTGGTTCCAGCTAAAGCAAAAACTCGGCCTGCTCAACGGAAGGCTGCACCAGGAAAAGGTAGAAAGAAAGGAAAACGTGGAAAGAAAGGAAGAGGTAGAGAGAAAGGAAAAGGTAGAAAGAAAGGAAAGGGTAGAAAGAAAGGAAAAGGTAGAAAGAAAGGAAAAGGCAGAAAGAAAGGAAGTGGTAGAAAGAAAGGAAAACTTCAAAAGGTAGAGGCTGCAAAAGCTAAAAAAGAGGTTCCAGTTAAAGCAAAAATTCAGCCTGTTCAACGGAAGGCTGCACCAGCTAAAAAGGTGGTTCCAGCTAAAGCAAAACCTCGGCCTGCTCAACGGAAGGCTGCACCAGGAAAAGGTAGAAAGAAAGGAAAACTTGGAAAGAAAGGAAGAGGTAGAGAGAAAGGAAGACGTAGACAGAAAGGAAAAGGTAGAAAGAAAGGAAAGGGTAGAAAGAAAGGAAAGGGTAGAAAGAAAGGAAAAGGTAGAAAGAAAGGAACAGGTAGAGAGAAAGGAAGACGTAGAGAGAAAGGAAAACTTCAAAAGGTAGAGGCTGCAAAAGCTAAAAAAGAGGTTCCAGTTAAAGCAAAAATTCAGCCTGTTCAACAGAAGGCTGCACCAGTTGAAGCAGTAAAAGAACCTGGTGGAATTGAAACGGCTACCCTTAATACAGGATGTAAGAAATTTCAGTATAAATTTCAATACAGTTATCTAAATGAAAAAACGTTTGTGTATCAAATT
Pm07_b____ATCAATCTTTGTCTTGATAGTTGTGACTATTTTGCATCGTTTACAGATTCTGGTTCCTCAAAATCCAAATCAAGAAGTCTTAAAGAGATACTCCAGCTTAAGAACAAGAACAGTTTGAGAGATGCTGCTCATTCCAGGGTCCGACGTGCTCCAAAAATAAAAAATAAAAAAAGAAGGGAAAAAAAGAAAAGAAAGGGTAGAAAGAAAGGAAAAGGTAGAAAGAAAGGAAAACGTGGAAAGAAAGGAAAAGGTAGAAAGAAAGGAAAAGGTAGAAAGAAAGGAAAAGGTAGAAAGAAAGGAAAAGGTAGAAAGAAAGGAAAAGGTAGAAAGAAAGGAAAAGGTAGAAAGAAAGGAAAAGGTAGAAAGAAAGGAAGAGGTAGAAAGAAAGGAAAACTTCAAAAGGTAGAGGCTGCAAAAGCTAAAAAAGAGGTTCCAGTTAAAGCAAAAATTCAGCCTGTTCAACAGAAGGCTGCACCAGCTAAAAAGGTGGTTGTTCCAGTTAAAGCAAAAAATCAGCCTGTTCAACGGAAGGCTGCACCAGCAGGAAAAGGTAGAAAGAAAGGAAAACGTGGAAAGAAAGGAAGAGGTAGAGAGAAAGGAAGACGTAGACAGAAAGGAAAAGGTAGAAAGAAAGGAAAGGGTAGAAAGAAAGGAAAAGGTAGAAAGAAAGGAAAAGGCAGAAAGAAAGAAAGAGGTAGAAAGAAAGGAAAACTTCAAAAGGTAGAGGCTGCAAAAGCTAAAAAAGAGGTTCCAGTTAAAGCAAAAATTCAGCCTGTTCAACAGAAGGCTGCACCAGCTAAAAAGGTGGTTCCAGCTAAAGCAAAAACTCGGCCTGCTCAACGGAAGGCTGCACCAGGAAAAGGTAGAAAGAAAGGAAAACGTGGAAAGAAAGGAAGAGGTAGAGAGAAAGGAAGACGTAGACAGAAAGGAAAAGGTAGAAAGAAAGGAAACGGTAGAAAAAAAGGAAAAGGTATAAAGAAAGGAAAAGGCAGAAAGAAAGGAAGAGGTAGAAAGAAAGGAAAACTTCAAAAGGTAGAGGCTGCAAAAGCTAAAAAAGAGGTTCCAGTTAAAGCAAAAATTCAGCCTGCTCAACGGAAGGCTGCACCAGCTAAAAAGGTGGTTCCAGCTAAAGCAAAAACTCGGCCTGCTCAACGGAAGGCTGCACCAGGAAAAGGTAGAAAGAAAGGAAAACGTGGAAAGAAAGGAAGAGGTAGAGAGAAAGGAAAAGGTAGAAAGAAAGGAAAGGGTAGAAAGAAAGGAAAAGGTAGAAAGAAAGGAAAAGGCAGAAAGAAAGGAAGTGGTAGAAAGAAAGGAAAACTTCAAAAGGTAGAGGCTGCAAAAGCTAAAAAAGAGGTTCCAGTTAAAGCAAAAATTCAGCCTGTTCAACGGAAGGCTGCACCAGCTAAAAAGGTGGTTCCAGCTAAAGCAAAACCTCGGCCTGCTCAACGGAAGGCTGCACCAGGAAAAGGTAGAAAGAAAGGAAAACTTGGAAAGAAAGGAAGAGGTAGAGAGAAAGGAAGACGTAGACAGAAAGGAAAAGGTAGAAAGAAAGGAAAGGGTAGAAAGAAAGGAAAGGGTAGAAAGAAAGGAAAAGGTAGAAAGAAAGGAACAGGTAGAGAGAAAGGAAGACGTAGAGAGAAAGGAAAACTTCAAAAGGTAGAGGCTGCAAAAGCTAAAAAAGAGGTTCCAGTTAAAGCAAAAATTCAGCCTGTTCAACAGAAGGCTGCACCAGTTGAAGCAGTAAAAGAACCTGGTGGAATTGAAACGGCTACCCTTAATACAGGATGTAAGAAATTTCAGTATAAATTTCAATACAGTTATCTAAATGAAAAAACGTTTGTGTATCAAATA
Pm08_b____ATCAATCTTTGTCTTGATAGTTGTGACTATTTTGCATCGTTTACAGATTCTGGTTCCTCAAAATCCAAATCAAGAAGTCTTAAAGAGATACTCCAGCTTAAGAACAAGAACAGTTTGAGAGATGCTGCTCATTCCAGGGTCCGACGTGCTCCAAAAATAAAAAATAAAAAAAGAAGGGAAAAAAAGAAAAGAAAGGGTAGAAAGAAAGGAAAAGGTAGAAAGAAAGGAAAACGTGGAAAGAAAGGAAAAGGTAGAAAGAAAGGAAAAGGTAGAAAGAAAGGAAAAGGTAGAAAGAAAGGAAAAGGTAGAAAGAAAGGAAAAGGTAGAAAGAAAGGAAAAGGTAGAAAGAAAGGAAAAGGTAGAAAGAAAGGAAGAGGTAGAAAGAAAGGAAAACTTCAAAAGGTAGAGGCTGCAAAAGCTAAAAAAGAGGTTCCAGTTAAAGCAAAAATTCAGCCTGTTCAACAGAAGGCTGCACCAGCTAAAAAGGTGGTTGTTCCAGTTAAAGCAAAAAATCAGCCTGTTCAACGGAAGGCTGCACCAGCAGGAAAAGGTAGAAAGAAAGGAAAACGTGGAAAGAAAGGAAGAGGTAGAGAGAAAGGAAGACGTAGACAGAAAGGAAAAGGTAGAAAGAAAGGAAAGGGTAGAAAGAAAGGAAAAGGTAGAAAGAAAGGAAAAGGCAGAAAGAAAGAAAGAGGTAGAAAGAAAGGAAAACTTCAAAAGGTAGAGGCTGCAAAAGCTAAAAAAGAGGTTCCAGTTAAAGCAAAAATTCAGCCTGTTCAACAGAAGGCTGCACCAGCTAAAAAGGTGGTTCCAGCTAAAGCAAAAACTCGGCCTGCTCAACGGAAGGCTGCACCAGGAAAAGGTAGAAAGAAAGGAAAACGTGGAAAGAAAGGAAGAGGTAGAGAGAAAGGAAGACGTAGACAGAAAGGAAAAGGTAGAAAGAAAGGAAATGGTAGAAAAAAAGGAAAAGGTATAAAGAAAGGAAAAGGCAGAAAGAAAGGAAGAGGTAGAAAGAAAGGAAAACTTCAAAAGGTAGAGGCTGCAAAAGCTAAAAAAGAGGTTCCAGTTAAAGCAAAAATTCAGCCTGCTCAACGGAAGGCTGCACCAGCTAAAAAGGTGGTTCCAGCTAAAGCAAAAACTCGGCCTGCTCAACGGAAGGCTGCACCAGGAAAAGGTAGAAAGAAAGGAAAACGTGGAAAGAAAGGAAGAGGTAGAGAGAAAGGAAAAGGTAGAAAGAAAGGAAAGGGTAGAAAGAAAGGAAAAGGTAGAAAGAAAGGAAAAGGCAGAAAGAAAGGAAGTGGTAGAAAGAAAGGAAAACTTCAAAAGGTAGAGGCTGCAAAAGCTAAAAAAGAGGTTCCAGTTAAAGCAAAAATTCAGCCTGTTCAACGGAAGGCTGCACCAGCTAAAAAGGTGGTTCCAGCTAAAGCAAAACCTCGGCCTGCTCAACGGAAGGCTGCACCAGGAAAAGGTAGAAAGAAAGGAAAACTTGGAAAGAAAGGAAGAGGTAGAGAGAAAGGAAGACGTAGACAGAAAGGAAAAGGTAGAAAGAAAGGAAAGGGTAGAAAGAAAGGAAAGGGTAGAAAGAAAGGAAAAGGTAGAAAGAAAGGAACAGGTAGAGAGAAAGGAAGACGTAGAGAGAAAGGAAAACTTCAAAAGGTAGAGGCTGCAAAAGCTAAAAAAGAGGTTCCAGTTAAAGCAAAAATTCAGCCTGTTCAACAGAAGGCTGCACCAGTTGAAGCAGTAAAAGAACCTGGTGGAATTGAAACGGCTACCCTTAATACAGGATGTAAGAAATTTCAGTATAAATTTCAATACAGTTATCTAAATGAAAAAACGTTTGTGTATCAAATT
Pm06_a____ATCAATCTTTGTCTTGATAGTTGTGACTATTTTGCATCGTTTACAGATTCTGGTTCCTCAAAATCCAAATCAAGAAGTCTTAAAGAGATACTCCAGCTTAAGAACAAGAACAGTTTGAGAGATGCTGCTCATTCCAGGGTCCGACGTGCTCCAAAAATAAAAAATAAAAAAAGAAGGGAAAAAAAGAAAAGAAAGGGTAGAAAGAAAGGAAAAGGTAGAAAGAAAGGAAAACGTGGAAAGAAAGGAAAAGGTAGAAAGAAAGGAAAAGGTAGAAAGAAAGGAAAAGGTAGAAAGAAAGGAAAAGGTAGAAAGAAAGGAAAAGGTAGAAAGAAAGGAAAAGGTAGAAAGAAAGGAAAAGGTAGAAAGAAAGGAAGAGGTAGAAAGAAAGGAAAACTTCAAAAGGTAGAGGCTGCAAAAGCTAAAAAAGAGGTTCCAGTTAAAGCAAAAATTCAGCCTGTTCAACAGAAGGCTGCACCAGCTAAAAAGGTGGTTGTTCCAGTTAAAGCAAAAAATCAGCCTGTTCAACGGAAGGCTGCACCAGCAGGAAAAGGTAGAAAGAAAGGAAAACGTGGAAAGAAAGGAAGAGGTAGAGAGAAAGGAAGACGTAGACAGAAAGGAAAAGGTAGAAAGAAAGGAAAGGGTAGAAAGAAAGGAAAAGGTAGAAAGAAAGGAAAAGGCAGAAAGAAAGAAAGAGGTAGAAAGAAAGGAAAACTTCAAAAGGTAGAGGCTGCAAAAGCTAAAAAAGAGGTTCCAGTTAAAGCAAAAATTCAGCCTGTTCAACAGAAGGCTGCACCAGCTAAAAAGGTGGTTCCAGCTAAAGCAAAAACTCGGCCTGCTCAACGGAAGGCTGCACCAGGAAAAGGTAGAAAGAAAGGAAAACGTGGAAAGAAAGGAAGAGGTAGAGAGAAAGGAAGACGTAGACAGAAAGGAAAAGGTAGAAAGAAAGGAAACGGTAGAAAAAAAGGAAAAGGTATAAAGAAAGGAAAAGGCAGAAAGAAAGGAAGAGGTAGAAAGAAAGGAAAACTTCAAAAGGTAGAGGCTGCAAAAGCTAAAAAAGAGGTTCCAGTTAAAGCAAAAATTCAGCCTGCTCAACGGAAGGCTGCACCAGCTAAAAAGGTGGTTCCAGCTAAAGCAAAAACTCGGCCTGCTCAACGGAAGGCTGCACCAGGAAAAGGTAGAAAGAAAGGAAAACGTGGAAAGAAAGGAAGAGGTAGAGAGAAAGGAAAAGGTAGAAAGAAAGGAAAGGGTAGAAAGAAAGGAAAAGGTAGAAAGAAAGGAAAAGGCAGAAAGAAAGGAAGTGGTAGAAAGAAAGGAAAACTTCAAAAGGTAGAGGCTGCAAAAGCTAAAAAAGAGGTTCCAGTTAAAGCAAAAATTCAGCCTGTTCAACGGAAGGCTGCACCAGCTAAAAAGGTGGTTCCAGCTAAAGCAAAACCTCGGCCTGCTCAACGGAAGGCTGCACCAGGAAAAGGTAGAAAGAAAGGAAAACTTGGAAAGAAAGGAAGAGGTAGAGAGAAAGGAAGACGTAGACAGAAAGGAAAAGGTAGAAAGAAAGGAAAGGGTAGAAAGAAAGGAAAGGGTAGAAAGAAAGGAAAAGGTAGAAAGAAAGGAACAGGTAGAGAGAAAGGAAGACGTAGAGAGAAAGGAAAACTTCAAAAGGTAGAGGCTGCAAAAGCTAAAAAAGAGGTTCCAGTTAAAGCAAAAATTCAGCCTGTTCAACAGAAGGCTGCACCAGTTGAAGCAGTAAAAGAACCTGGTGGAATTGAAACGGCTACCCTTAATACAGGATGTAAGAAATTTCAGTATAAATTTCAATACAGTTATCTAAATGAAAAAACGTTTGTGTATCAAATA
Pm04_a____ATCAATCTTTGTCTTGATAGTTGTGACTATTTTGCATCGTTTACAGATTCTGGTTCCTCAAAATCCAAATCAAGAAGTCTTAAAGAGATACTCCAGCTTAAGAACAAGAACAGTTTGAGAGATGCTGCTCATTCCAGGGTCCGACGTGCTCCAAAAATAAAAAATAAAAAAAGAAGGGAAAAAAAGAAAAGAAAGGGTAGAAAGAAAGGAAAAGGTAGAAAGAAAGGAAAACGTGGAAAGAAAGGAAAAGGTAGAAAGAAAGGAAAAGGTAGAAAGAAAGGAAAAGGTAGAAAGAAAGGAAAAGGTAGAAAGAAAGGAAAAGGTAGAAAGAAAGGAAAAGGTAGAAAGAAAGGAAAAGGTAGAAAGAAAGGAAGAGGTAGAAAGAAAGGAAAACTTCAAAAGGTAGAGGCTGCAAAAGCTAAAAAAGAGGTTCCAGTTAAAGCAAAAATTCAGCCTGTTCAACAGAAGGCTGCACCAGCTAAAAAGGTGGTTGTTCCAGTTAAAGCAAAAAATCAGCCTGTTCAACGGAAGGCTGCACCAGCAGGAAAAGGTAGAAAGAAAGGAAAACGTGGAAAGAAAGGAAGAGGTAGAGAGAAAGGAAGACGTAGACAGAAAGGAAAAGGTAGAAAGAAAGGAAAGGGTAGAAAGAAAGGAAAAGGTAGAAAGAAAGGAAAAGGCAGAAAGAAAGAAAGAGGTAGAAAGAAAGGAAAACTTCAAAAGGTAGAGGCTGCAAAAGCTAAAAAAGAGGTTCCAGTTAAAGCAAAAATTCAGCCTGTTCAACAGAAGGCTGCACCAGCTAAAAAGGTGGTTCCAGCTAAAGCAAAAACTCGGCCTGCTCAACGGAAGGCTGCACCAGGAAAAGGTAGAAAGAAAGGAAAACGTGGAAAGAAAGGAAGAGGTAGAGAGAAAGGAAGACGTAGACAGAAAGGAAAAGGTAGAAAGAAAGGAAACGGTAGAAAAAAAGGAAAAGGTATAAAGAAAGGAAAAGGCAGAAAGAAAGGAAGAGGTAGAAAGAAAGGAAAACTTCAAAAGGTAGAGGCTGCAAAAGCTAAAAAAGAGGTTCCAGTTAAAGCAAAAATTCAGCCTGCTCAACGGAAGGCTGCACCAGCTAAAAAGGTGGTTCCAGCTAAAGCAAAAACTCGGCCTGCTCAACGGAAGGCTGCACCAGGAAAAGGTAGAAAGAAAGGAAAACGTGGAAAGAAAGGAAGAGGTAGAGAGAAAGGAAAAGGTAGAAAGAAAGGAAAGGGTAGAAAGAAAGGAAAAGGTAGAAAGAAAGGAAAAGGCAGAAAGAAAGGAAGTGGTAGAAAGAAAGGAAAACTTCAAAAGGTAGAGGCTGCAAAAGCTAAAAAAGAGGTTCCAGTTAAAGCAAAAATTCAGCCTGTTCAACGGAAGGCTGCACCAGCTAAAAAGGTGGTTCCAGCTAAAGCAAAACCTCGGCCTGCTCAACGGAAGGCTGCACCAGGAAAAGGTAGAAAGAAAGGAAAACTTGGAAAGAAAGGAAGAGGTAGAGAGAAAGGAAGACGTAGACAGAAAGGAAAAGGTAGAAAGAAAGGAAAGGGTAGAAAGAAAGGAAAGGGTAGAAAGAAAGGAAAAGGTAGAAAGAAAGGAACAGGTAGAGAGAAAGGAAGACGTAGAGAGAAAGGAAAACTTCAAAAGGTAGAGGCTGCAAAAGCTAAAAAAGAGGTTCCAGTTAAAGCAAAAATTCAGCCTGTTCAACAGAAGGCTGCACCAGTTGAAGCAGTAAAAGAACCTGGTGGAATTGAAACGGCTACCCTTAATACAGGATGTAAGAAATTTCAGTATAAATTTCAATACAGTTATCTAAATGAAAAAACGTTTGTGTATCAAATT
Pm01_b____ATCAATCTTTGTCTTGATAGTTGTGACTATTTTGCATCGTTTACAGATTCTGGTTCCTCAAAATCCAAATCAAGAAGTCTTAAAGAGATACTCCAGCTTAAGAACAAGAACAGTTTGAGAGATGCTGCTCATTCCAGGGTCCGACGTGCTCCAAAAATAAAAAATAAAAAAAGAAGGGAAAAAAAGAAAAGAAAGGGTAGAAAGAAAGGAAAAGGTAGAAAGAAAGGAAAACGTGGAAAGAAAGGAAAAGGTAGAAAAAAAGGAAAAGGTAGAAAGAAAGGAAAAGGTAGAAAGAAAGGAAAAGGTAGAAAGAAAGGAAAAGGTAGAAAGAAAGGAAAAGGTAGAAAGAAAGGAAAAGGTAGAAAGAAAGGAAGAGGTAGAAAGAAAGGAAAACTTCAAAAGGTAGAGGCTGCAAAAGCTAAAAAAGAGGTTCCAGTTAAAGCAAAAATTCAGCCTGTTCAACAGAAGGCTGCACCAGCTAAAAAGGTGGTTGTTCCAGTTAAAGCAAAAAATCAGCCTGTTCAACGGAAGGCTGCACCAGCAGGAAAAGGTAGAAAGAAAGGAAAACGTGGAAAGAAAGGAAGAGGTAGAGAGAAAGGAAGACGTAGACAGAAAGGAAAAGGTAGAAAGAAAGGAAAGGGTAGAAAGAAAGGAAAAGGTAGAAAGAAAGGAAAAGGCAGAAAGAAAGAAAGAGGTAGAAAGAAAGGAAAACTTCAAAAGGTAGAGGCTGCAAAAGCTAAAAAAGAGGTTCCAGTTAAAGCAAAAATTCAGCCTGTTCAACAGAAGGCTGCACCAGCTAAAAAGGTGGTTCCAGCTAAAGCAAAAACTCGGCCTGCTCAACGGAAGGCTGCACCAGGAAAAGGTAGAAAGAAAGGAAAACGTGGAAAGAAAGGAAGAGGTAGAGAGAAAGGAAGACGTAGACAGAAAGGAAAAGGTAGAAAGAAAGGAAACGGTAGAAAAAAAGGAAAAGGTATAAAGAAAGGAAAAGGCAGAAAGAAAGGAAGAGGTAGAAAGAAAGGAAAACTTCAAAAGGTAGAGGCTGCAAAAGCTAAAAAAGAGGTTCCAGTTAAAGCAAAAATTCAGCCTGCTCAACGGAAGGCTGCACCAGCTAAAAAGGTGGTTCCAGCTAAAGCAAAAACTCGGCCTGCTCAACGGAAGGCTGCACCAGGAAAAGGTAGAAAGAAAGGAAAACGTGGAAAGAAAGGAAGAGGTAGAGAGAAAGGAAAAGGTAGAAAGAAAGGAAAGGGTAGAAAGAAAGGAAAAGGTAGAAAGAAAGGAAAAGGCAGAAAGAAAGGAAGTGGTAGAAAGAAAGGAAAACTTCAAAAGGTAGAGGCTGCAAAAGCTAAAAAAGAGGTTCCAGTTAAAGCAAAAATTCAGCCTGTTCAACGGAAGGCTGCACCAGCTAAAAAGGTGGTTCCAGCTAAAGCAAAACCTCGGCCTGCTCAACGGAAGGCTGCACCAGGAAAAGGTAGAAAGAAAGGAAAACTTGGAAAGAAAGGAAGAGGTAGAGAGAAAGGAAGACGTAGACAGAAAGGAAAAGGTAGAAAGAAAGGAAAGGGTAGAAAGAAAGGAAAGGGTAGAAAGAAAGGAAAAGGTAGAAAGAAAGGAACAGGTAGAGAGAAAGGAAGACGTAGAGAGAAAGGAAAACTTCAAAAGGTAGAGGCTGCAAAAGCTAAAAAAGAGGTTCCAGTTAAAGCAAAAATTCAGCCTGTTCAACAGAAGGCTGCACCAGTTGAAGCAGTAAAAGAACCTGGTGGAATTGAAACGGCTACCCTTAATACAGGATGTAAGAAATTTCAGTATAAATTTCAATACAGTTATCTAAATGAAAAAACGTTTGTGTATCAAATA
Pm02_b____ATCAATCTTTGTCTTGATAGTTGTGACTATTTTGCATCGTTTACAGATTCTGGTTCCTCAAAATCCAAATCAAGAAGTCTTAAAGAGATACTCCAGCTTAAGAACAAGAACAGTTTGAGAGATGCTGCTCATTCCAGGGTCCGACGTGCTCCAAAAATAAAAAATAAAAAAAGAAGGGAAAAAAAGAAAAGAAAGGGTAGAAAGAAAGGAAAAGGTAGAAAGAAAGGAAAACGTGGAAAGAAAGGAAAAGGTAGAAAGAAAGGAAAAGGTAGAAAGAAAGGAAAAGGTAGAAAGAAAGGAAAAGGTAGAAAGAAAGGAAAAGGTAGAAAGAAAGGAAAAGGTAGAAAGAAAGGAAAAGGTAGAAAGAAAGGAAGAGGTAGAAAGAAAGGAAAACTTCAAAAGGTAGAGGCTGCAAAAGCTAAAAAAGAGGTTCCAGTTAAAGCAAAAATTCAGCCTGTTCAACAGAAGGCTGCACCAGCTAAAAAGGTGGTTGTTCCAGTTAAAGCAAAAAATCAGCCTGTTCAACGGAAGGCTGCACCAGCAGGAAAAGGTAGAAAGAAAGGAAAACGTGGAAAGAAAGGAAGAGGTAGAGAGAAAGGAAGACGTAGACAGAAAGGAAAAGGTAGAAAGAAAGGAAAGGGTAGAAAGAAAGGAAAAGGTAGAAAGAAAGGAAAAGGCAGAAAGAAAGAAAGAGGTAGAAAGAAAGGAAAACTTCAAAAGGTAGAGGCTGCAAAAGCTAAAAAAGAGGTTCCAGTTAAAGCAAAAATTCAGCCTGTTCAACAGAAGGCTGCACCAGCTAAAAAGGTGGTTCCAGCTAAAGCAAAAACTCGGCCTGCTCAACGGAAGGCTGCACCAGGAAAAGGTAGAAAGAAAGGAAAACGTGGAAAGAAAGGAAGAGGTAGAGAGAAAGGAAGACGTAGACAGAAAGGAAAAGGTAGAAAGAAAGGAAACGGTAGAAAAAAAGGAAAAGGTATAAAGAAAGGAAAAGGCAGAAAGAAAGGAAGAGGTAGAAAGAAAGGAAAACTTCAAAAGGTAGAGGCTGCAAAAGCTAAAAAAGAGGTTCCAGTTAAAGCAAAAATTCAGCCTGCTCAACGGAAGGCTGCACCAGCTAAAAAGGTGGTTCCAGCTAAAGCAAAAACTCGGCCTGCTCAACGGAAGGCTGCACCAGGAAAAGGTAGAAAGAAAGGAAAACGTGGAAAGAAAGGAAGAGGTAGAGAGAAAGGAAAAGGTAGAAAGAAAGGAAAGGGTAGAAAGAAAGGAAAAGGTAGAAAGAAAGGAAAAGGCAGAAAGAAAGGAAGTGGTAGAAAGAAAGGAAAACTTCAAAAGGTAGAGGCTGCAAAAGCTAAAAAAGAGGTTCCAGTTAAAGCAAAAATTCAGCCTGTTCAACGGAAGGCTGCACCAGCTAAAAAGGTGGTTCCAGCTAAAGCAAAACCTCGGCCTGCTCAACGGAAGGCTGCACCAGGAAAAGGTAGAAAGAAAGGAAAACTTGGAAAGAAAGGAAGAGGTAGAGAGAAAGGAAGACGTAGACAGAAAGGAAAAGGTAGAAAGAAAGGAAAGGGTAGAAAGAAAGGAAAGGGTAGAAAGAAAGGAAAAGGTAGAAAGAAAGGAACAGGTAGAGAGAAAGGAAGACATAGAGAGAAAGGAAAACTTCAAAAGGTAGAGGCTGCAAAAGCTAAAAAAGAGGTTCCAGTTAAAGCAAAAATTCAGCCTGTTCAACAGAAGGCTGCACCAGTTGAAGCAGTAAAAGAACCTGGTGGAATTGAAACGGCTACCCTTAATACAGGATGTAAGAAATTTCAGTATAAATTTCAATACAGTTATCTAAATGAAAAAACGTTTGTGTATCAAATA
CAS54B_b__ATCAATCTTTGTCTTGATAGTTGTGACTATTTTGCATCGTTTACAGATTCTGGTTCCTCAAAATCCAAATCAAGAAGTCTTAAAGAGATACTCCAGCTTAAGAACAAGAACAGTTTGAGAGATGCTGCTCATTCCAGGGTCCGACGTGCTCCAAAAATAAAAAATAAAAAAAGAAGGGAAAAAAAGAAAAGAAAGGGTAGAAAGAAAGGAAAAGGTAGAAAGAAAGGAAAACGTGGAAAGAAAGGAAAAGGTAGAAAGAAAGGAAAAGGTAGAAAGAAAGGAAAAGGTAGAAAGAAAGGAAAAGGTAGAAAGAAAGGAAAAGGTAGAAAGAAAGGAAAAGGTAGAAAGAAAGGAAAAGGTAGAAAGAAAGGAAGAGGTAGAAAGAAAGGAAAACTTCAAAAGGTAGAGGCTGCAAAAGCTAAAAAAGAGGTTCCAGTTAAAGCAAAAATTCAGCCTGTTCAACAGAAGGCTGCACCAGCTAAAAAGGTGGTTGTTCCAGTTAAAGCAAAAAATCAGCCTGTTCAACGGAAGGCTGCACCAGCAGGAAAAGGTAGAAAGAAAGGAAAACGTGGAAAGAAAGGAAGAGGTAGAGAGAAAGGAAGACGTAGACAGAAAGGAAAAGGTAGAAAGAAAGGAAAGGGTAGAAAGAAAGGAAAAGGTAGAAAGAAAGGAAAAGGCAGAAAGAAAGAAAGAGGTAGAAAGAAAGGAAAACTTCAAAAGGTAGAGGCTGCAAAAGCTAAAAAAGAGGTTCCAGTTAAAGCAAAAATTCAGCCTGTTCAACAGAAGGCTGCACCAGCTAAAAAGGTGGTTCCAGCTAAAGCAAAAACTCGGCCTGCTCAACGGAAGGCTGCACCAGGAAAAGGTAGAAAGAAAGGAAAACGTGGAAAGAAAGGAAGAGGTAGAGAGAAAGGAAGACGTAGACAGAAAGGAAAAGGTAGAAAGAAAGGAAACGGTAGAAAAAAAGGAAAAGGTATAAAGAAAGGAAAAGGCAGAAAGAAAGGAAGAGGTAGAAAGAAAGGAAAACTTCAAAAGGTAGAGGCTGCAAAAGCTAAAAAAGAGGTTCCAGTTAAAGCAAAAATTCAGCCTGCTCAACGGAAGGCTGCACCAGCTAAAAAGGTGGTTCCAGCTAAAGCAAAAACTCGGCCTGCTCAACAAAAGGCTGCACCAGGAAAAGGTAGAAAGAAAGGAAAACGTGGAAAGAAAGGAAGAGGTAGAGAGAAAGGAAAAGGTAGAAAGAAAGGAAAGGGTAGAAAGAAAGGAAAAGGTAGAAAGAAAGGAAAAGGCAGAAAGAAAGGAAGTGGTAGAAAGAAAGGAAAACTTCAAAAGGTAGAGGCTGCAAAAGCTAAAAAAGAGGTTCCAGTTAAAGCAAAAATTCAGCCTGTTCAACGGAAGGCTGCACCAGCTAAAAAGGTGGTTCCAGCTAAAGCAAAACCTCGGCCTGCTCAACGGAAGGCTGCACCAGGAAAAGGTAGAAAGAAAGGAAAACTTGGAAAGAAAGGAAGAGGTAGAGAGAAAGGAAGACGTAGACAGAAAGGAAAAGGTAGAAAGAAAGGAAAGGGTAGAAAGAAAGGAAAGGGTAGAAAGAAAGGAAAAGGTAGAAAGAAAGGAACAGGTAGAGAGAAAGGAAGACGTAGAGAGAAAGGAAAACTTCAAAAGGTAGAGGCTGCAAAAGCTAAAAAAGAGGTTCCAGTTAAAGCAAAAATTCAGCCTGTTCAACAGAAGGCTGCACCAGTTGAAGCAGTAAAAGAACCTGGTGGAATTGAAACGGCTACCCTTAATACAGGATGTAAGAAATTTCAGTATAAATTTCAATACAGTTATCTAAATGAAAAAACGTTTGTGTATCAAATA
CAS49_a___ATCAATCTTTGTCTTGATAGTTGTGACTATTTTGCATCGTTTACAGATTCTGGTTCCTCAAAATCCAAATCAAGAAGTCTTAAAGAGATACTCCAGCTTAAGAACAAGAACAGTTTGAGAGATGCTGCTCATTCCAGGGTCCGACGTGCTCCAAAAATAAAAAATAAAAAAAGAAGGGAAAAAAAGAAAAGAAAGGGTAGAAAGAAAGGAAAAGGTAGAAAGAAAGGAAAACGTGGAAAGAAAGGAAAAGGTAGAAAGAAAGGAAAAGGTAGAAAGAAAGGAAAAGGTAGAAAGAAAGGAAAAGGTAGAAAGAAAGGAAAAGGTAGAAAGAAAGGAAAAGGTAGAAAGAAAGGAAAAGGTAGAAAGAAAGGAAGAGGTAGAAAGAAAGGAAAACTTCAAAAGGTAGAGGCTGCAAAAGCTAAAAAAGAGGTTCCAGTTAAAGCAAAAATTCAGCCTGTTCAACAGAAGGCTGCACCAGCTAAAAAGGTGGTTGTTCCAGTTAAAGCAAAAAATCAGCCTGTTCAACGGAAGGCTGCACTAGCAGGAAAAGGTAGAAAGAAAGGAAAACGTGGAAAGAAAGGAAGAGGTAGAGAGAAAGGAAGACGTAGACAGAAAGGAAAAGGTAGAAAGAAAGGAAAGGGTAGAAAGAAAGGAAAAGGTAGAAAGAAAGGAAAAGGCAGAAAGAAAGAAAGAGGTAGAAAGAAAGGAAAACTTCAAAAGGTAGAGGCTGCAAAAGCTAAAAAAGAGGTTCCAGTTAAAGCAAAAATTCAGCCTGTTCAACAGAAGGCTGCACCAGCTAAAAAGGTGGTTCCAGCTAAAGCAAAAACTCGGCCTGCTCAACGGAAGGCTGCACCAGGAAAAGGTAGAAAGAAAGGAAAACGTGGAAAGAAAGGAAGAGGTAGAGAGAAAGGAAGACGTAGACAGAAAGGAAAAGGTAGAAAGAAAGGAAACGGTAGAAAAAAAGGAAAAGGTATAAAGAAAGGAAAAGGCAGAAAGAAAGGAAGAGGTAGAAAGAAAGGAAAACTTCAAAAGGTAGAGGCTGCAAAAGCTAAAAAAGAGGTTCCAGTTAAAGCAAAAATTCAGCCTGCTCAACGGAAGGCTGCACCAGCTAAAAAGGTGGTTCCAGCTAAAGCAAAAACTCGGCCTGCTCAACGGAAGGCTGCACCAGGAAAAGGTAGAAAGAAAGGAAAACGTGGAAAGAAAGGAAGAGGTAGAGAGAAAGGAAAAGGTAGAAAGAAAGGAAAGGGTAGAAAGAAAGGAAAAGGTAGAAAGAAAGGAAAAGGCAGAAAGAAAGGAAGTGGTAGAAAGAAAGGAAAACTTCAAAAGGTAGAGGCTGCAAAAGCTAAAAAAGAGGTTCCAGTTAAAGCAAAAATTCAGCCTGTTCAACGGAAGGCTGCACCAGCTAAAAAGGTGGTTCCAGCTAAAGCAAAACCTCGGCCTGCTCAACGGAAGGCTGCACCAGGAAAAGGTAGAAAGAAAGGAAAACTTGGAAAGAAAGGAAGAGGTAGAGAGAAAGGAAGACGTAGACAGAAAGGAAAAGGTAGAAAGAAAGGAAAGGGTAGAAAGAAAGGAAAGGGTAGAAAGAAAGGAAAAGGTAGAAAGAAAGGAACAGGTAGAGAGAAAGGAAGACGTAGAGAGAAAGGAAAACTTCAAAAGGTAGAGGCTGCAAAAGCTAAAAAAGAGGTTCCAGTTAAAGCAAAAATTCAGCCTGTTCAACAGAAGGCTGCACCAGTTGAAGCAGTAAAAGAACCTGGTGGAATTGAAACGGCTACCCTTAATACAGGATGTAAGAAATTTCAGTATAAATTTCAATACAGTTATCTAAATGAAAAAACGTTTGTGTATCAAATA
CAS54A_a__ATCAATCTTTGTCTTGATAGTTGTGACTATTTTGCATCGTTTACAGATTCTGGTTCCTCAAAATCCAAATCAAGAAGTCTTAAAGAGATACTCCAGCTTAAGAACAAGAACAGTTTGGGAGATGCTGCTCATTCCAGGGTCCGACGTGCTCCAAAAATAAAAAATAAAAAAAGAAGGGAAAAAAAGAAAAGAAAGGGTAGAAAGAAAGGAAAAGGTAGAAAGAAAGGAAAACGTGGAAAGAAAGGAAAAGGTAGAAAGAAAGGAAAAGGTAGAAAGAAAGGAAAAGGTAGAAAGAAAGGAAAAGGTAGAAAGAAAGGAAAAGGTAGAAAGAAAGGAAAAGGTAGAAAGAAAGGAAAAGGTAGAAAGAAAGGAAGAGGTAGAAAGAAAGGAAAACTTCAAAAGGTAGAGGCTGCAAAAGCTAAAAAAGAGGTTCCAGTTAAAGCAAAAATTCAGCCTGTTCAACAGAAGGCTGCACCAGCTAAAAAGGTGGTTGTTCCAGTTAAAGCAAAAAATCAGCCTGTTCAACGGAAGGCTGCACCAGCAGGAAAAGGTAGAAAGAAAGGAAAACGTGGAAAGAAAGGAAGAGGTAGAGAGAAAGGAAGACGTAGACAGAAAGGAAAAGGTAGAAAGAAAGGAAAGGGTAGAAAGAAAGGAAAAGGTAGAAAGAAAGGAAAAGGCAGAAAGAAAGAAAGAGGTAGAAAGAAAGGAAAACTTCAAAAGGTAGAGGCTGCAAAAGCTAAAAAAGAGGTTCCAGTTAAAGCAAAAATTCAGCCTGTTCAACAGAAGGCTGCACCAGCTAAAAAGGTGGTTCCAGCTAAAGCAAAAACTCGGCCTGCTCAACGGAAGGCTGCACCAGGAAAAGGTAGAAAGAAAGGAAAACGTGGAAAGAAAGGAAGAGGTAGAGAGAAAGGAAGACGTAGACAGAAAGGAAAAGGTAGAAAGAAAGGAAACGGTAGAAAAAAAGGAAAAGGTATAAAGAAAGGAAAAGGCAGAAAGAAAGGAAGAGGTAGAAAGAAAGGAAAACTTCAAAAGGTAGAGGCTGCAAAAGCTAAAAAAGAGGTTCCAGTTAAAGCAAAAATTCAGCCTGCTCAACGGAAGGCTGCACCAGCTAAAAAGGTGGTTCCAGCTAAAGCAAAAACTCGGCCTGCTCAACGGAAGGCTGCACCAGGAAAAGGTAGAAAGAAAGGAAAACGTGGAAAGAAAGGAAGAGGTAGAGAGAAAGGAAAAGGTAGAAAGAAAGGAAAGGGTAGAAAGAAAGGAAAAGGTAGAAAGAAAGGAAAAGGCAGAAAGAAAGGAAGTGGTAGAAAGAAAGGAAAACTTCAAAAGGTAGAGGCTGCAAAAGCTAAAAAAGAGGTTCCAGTTAAAGCAAAAATTCAGCCTGTTCAACGGAAGGCTGCACCAGCTAAAAAGGTGGTTCCAGCTAAAGCAAAACCTCGGCCTGCTCAACGGAAGGCTGCACCAGGAAAAGGTAGAAAGAAAGGAAAACTTGGAAAGAAAGGAAGAGGTAGAGAGAAAGGAAGACGTAGACAGAAAGGAAAAGGTAGAAAGAAAGGAAAGGGTAGAAAGAAAGGAAAGGGTAGAAAGAAAGGAAAAGGTAGAAAGAAAGGAACAGGTAGAGAGAAAGGAAGACGTAGAGAGAAAGGAAAACTTCAAAAGGTAGAGGCTGCAAAAGCTAAAAAAGAGGTTCCAGTTAAAGCAAAAATTCAGCCTGTTCAACAGAAGGCTGCACCAGTTGAAGCAGTAAAAGAACCTGGTGGAATTGAAACGGCTACCCTTAATACAGGATGTAAGAAATTTCAGTATAAATTTCAATACAGTTATCTAAATGAAAAAACGTTTGTGTATCAAATA
CAS49_b___ATCAATCTTTGTCTTGATAGTTGTGACTATTTTGCATCGTTTACAGATTCTGGTTCCTCAAAATCCAAATCAAGAAGTCTTAAAGAGATACTCCAGCTTAAGAACAAGAACAGTTTGAGAGATGCTGCTCATTCCAGGGTCCGACGTGCTCCAAAAATAAAAAATAAAAAAAGAAGGGAAAAAAAGAAAAGAAAGGGTAGAAAGAAAGGAAAAGGTAGAAAGAAAGGAAAACGTGGAAAGAAAGGAAAAGGTAGAAAGAAAGGAAAAGGTAGAAAGAAAGGAAAAGGTAGAAAGAAAGGAAAAGGTAGAAAGAAAGGAAAAGGTAGAAAGAAAGGAAAAGGTAGAAAGAAAGGAAAAGGTAGAAAGAAAGGAAGAGGTAGAAAGAAAGGAAAACTTCAAAAGGTAGAGGCTGCAAAAGCTAAAAAAGAGGTTCCAGTTAAAGCAAAAATTCAGCCTGTTCAACAGAAGGCTGCACCAGCTAAAAAGGTGGTTGTTCCAGTTAAAGCAAAAAATCAGCCTGTTCAACGGAAGGCTGCACCAGCAGGAAAAGGTAGAAAGAAAGGAAAACGTGGAAAGAAAGGAAGAGGTAGAGAGAAAGGAAGACGTAGACAGAAAGGAAAAGGTAGAAAGAAAGGAAAGGGTAGAAAGAAAGGAAAAGGTAGAAAGAAAGGAAAAGGCAGAAAGAAAGAAAGAGGTAGAAAGAAAGGAAAACTTCAAAAGGTAGAGGCTGCAAAAGCTAAAAAAGAGGTTCCAGTTAAAGCAAAAATTCAGCCTGTTCAACAGAAGGCTGCACCAGCTAAAAAGGTGGTTCCAGCTAAAGCAAAAACTCGGCCTGCTCAACGGAAGGCTGCACCAGGAAAAGGTAGAAAGAAAGGAAAACGTGGAAAGAAAGGAAGAGGTAGAGAGAAAGGAAGACGTAGACAGAAAGGAAAAGGTAGAAAGAAAGGAAACGGTAGAAAAAAAGGAAAAGGTATAAAGAAAGGAAAAGGCAGAAAGAAAGGAAGAGGTAGAAAGAAAGGAAAACTTCAAAAGGTAGAGGCTGCAAAAGCTAAAAAAGAGGTTCCAGTTAAAGCAAAAATTCAGCCTGCTCAACGGAAGGCTGCACCAGCTAAAAAGGTGGTTCCAGCTAAAGCAAAAACTCGGCCTGCTCAACGGAAGGCTGCACCAGGAAAAGGTAGAAAGAAAGGAAAACGTGGAAAGAAAGGAAGAGGTAGAGAGAAAGGAAAAGGTAGAAAGAAAGGAAAGGGTAGAAAGAAAGGAAAAGGTAGAAAGAAAGGAAAAGGCAGAAAGAAAGGAAGTGGTAGAAAGAAAGGAAAACTTCAAAAGGTAGAGGCTGCAAAAGCTAAAAAAGAGGTTCCAGTTAAAGCAAAAATTCAGCCTGTTCAACGGAAGGCTGCACCAGCTAAAAAGGTGGTTCCAGCTAAAGCAAAACCTCGGCCTGCTCAACGGAAGGCTGCACCAGGAAAAGGTAGAAAGAAAGGAAAACTTGGAAAGAAAGGAAGAGGTAGAGAGAAAGGAAGACGTAGACAGAAAGGAAAAGGTAGAAAGAAAGGAAAGGGTAGAAAGAAAGGAAAGGGTAGAAAGAAAGGAAAAGGTAGAAAGAAAGGAACAGGTAGAGAGAAAGGAAGACGTAGAGAGAAAGGAAAACTTCAAAAGGTAGAGGCTGCAAAAGCTAAAAAAGAGGTTCCAGTTAAAGCAAAAATTCAGCCTGTTCAACAGAAGGCTGCACCAGTTGAAGCAGTAAAAGAACCTGGTGGAATTGAAACGGCTACCCTTAATACAGGATGTAAGAAATTTCAGTATAAATTTCAATACAGTTATCTAAATGAAAAAACGTTTGTGTATCAAATA
CAS54A_b__ATCAATCTTTGTCTTGATAGTTGTGACTATTTTGCATCGTTTACAGATTCTGGTTCCTCAAAATCCAAATCAAGAAGTCTTAAAGAGATACTCCAGCTTAAGAACAAGAACAGTTTGAGAGATGCTGCTCATTCCAGGGTCCGACGTGCTCCAAAAATAAAAAATAAAAAAAGAAGGGAAAAAAAGAAAAGAAAGGGTAGAAAGAAAGGAAAAGGTAGAAAGAAAGGAAAACGTGGAAAGAAAGGAAAAGGTAGAAAGAAAGGAAAAGGTAGAAAGAAAGGAAAAGGTAGAAAGAAAGGAAAAGGTAGAAAGAAAGGAAAAGGTAGAAAGAAAGGAAAAGGTAGAAAGAAAGGAAAAGGTAGAAAGAAAGGAAGAGGTAGAAAGAAAGGAAAACTTCAAAAGGTAGAGGCTGCAAAAGCTAAAAAAGAGGTTCCAGTTAAAGCAAAAATTCAGCCTGTTCAACAGAAGGCTGCACCAGCTAAAAAGGTGGTTGTTCCAGTTAAAGCAAAAAATCAGCCTGTTCAACGGAAGGCTGCACCAGCAGGAAAAGGTAGAAAGAAAGGAAAACGTGGAAAGAAAGGAAGAGGTAGAGAGAAAGGAAGACGTAGACAGAAAGGAAAAGGTAGAAAGAAAGGAAAGGGTAGAAAGAAAGGAAAAGGTAGAAAGAAAGGAAAAGGCAGAAAGAAAGAAAGAGGTAGAAAGAAAGGAAAACTTCAAAAGGTAGAGGCTGCAAAAGCTAAAAAAGAGGTTCCAGTTAAAGCAAAAATTCAGCCTGTTCAACAGAAGGCTGCACCAGCTAAAAAGGTGGTTCCAGCTAAAGCAAAAACTCGGCCTGCTCAACGGAAGGCTGCACCAGGAAAAGGTAGAAAGAAAGGAAAACGTGGAAAGAAAGGAAGAGGTAGAGAGAAAGGAAGACGTAGACAGAAAGGAAAAGGTAGAAAGAAAGGAAACGGTAGAAAAAAAGGAAAAGGTATAAAGAAAGGAAAAGGCAGAAAGAAAGGAAGAGGTAGAAAGAAAGGAAAACTTCAAAAGGTAGAGGCTGCAAAAGCTAAAAAAGAGGTTCCAGTTAAAGCAAAAATTCAGCCTGCTCAACGGAAGGCTGCACCAGCTAAAAAGGTGGTTCCAGCTAAAGCAAAAACTCGGCCTGCTCAACGGAAGGCTGCACCAGGAAAAGGTAGAAAGAAAGGAAAACGTGGAAAGAAAGGAAGAGGTAGAGAGAAAGGAAAAGGTAGAAAGAAAGGAAAGGGTAGAAAGAAAGGAAAAGGTAGAAAGAAAGGAAAAGGCAGAAAGAAAGGAAGTGGTAGAAAGAAAGGAAAACTTCAAAAGGTAGAGGCTGCAAAAGCTAAAAAAGAGGTTCCAGTTAAAGCAAAAATTCAGCCTGTTCAACGGAAGGCTGCACCAGCTAAAAAGGTGGTTCCAGCTAAAGCAAAACCTCGGCCTGCTCAACGGAAGGCTGCACCAGGAAAAGGTAGAAAGAAAGGAAAACTTGGAAAGAAAGGAAGAGGTAGAGAGAAAGGAAGACGTAGACAGAAAGGAAAAGGTAGAAAGAAAGGAAAGGGTAGAAAGAAAGGAAAGGGTAGAAAGAAAGGAAAAGGTAGAAAGAAAGGAACAGGTAGAGAGAAAGGAAGACGTAGAGAGAAAGGAAAACTTCAAAAGGTAGAGGCTGCAAAAGCTAAAAAAGAGGTTCCAGTTAAAGCAAAAATTCAGCCTGTTCAACAGAAGGCTGCACCAGTTGAAGCAGTAAAAGAACCTGGTGGAATTGAAACGGCTACCCTTAATACAGGATGTAAGAAATTTCAGTATAAATTTCAATACAGTTATCTAAATGAAAAAACGTTTGTGTATCAAATA
CAS61_a___ATCAATCTTTGTCTTGATAGTTGTGACTATTTTGCATCGTTTACAGATTCTGGTTCCTCAAAATCCAAATCAAGAAGTCTTAAAGAGATACTCCAGCTTAAGAACAAGAACAGTTTGAGAGATGCTGCTCATTCCAGGGTCCGACGTGCTCCAAAAATAAAAAATAAAAAAAGAAGGGAAAAAAAGAAAAGAAAGGGTAGAAAGAAAGGAAAAGGTAGAAAGAAAGGAAAACGTGGAAAGAAAGGAAAAGGTAGAAAGAAAGGAAAAGGTAGAAAGAAAGGAAAAGGTAGAAAGAAAGGAAAAGGTAGAAAGAAAGGAAAAGGTAGAAAGAAAGGAAAAGGTAGAAAGAAAGGAAAAGGTAGAAAGAAAGGAAGAGGTAGAAAGAAAGGAAAACTTCAAAAGGTAGAGGCTGCAAAAGCTAAAAAAGAGGTTCCAGTTAAAGCAAAAATTCAGCCTGTTCAACAGAAGGCTGCACCAGCTAAAAAGGTGGTTGTTCCAGTTAAAGCAAAAAATCAGCCTGTTCAACGGAAGGCTGCACCAGCAGGAAAAGGTAGAAAGAAAGGAAAACGTGGAAAGAAAGGAAGAGGTAGAGAGAAAGGAAGACGTAGACAGAAAGGAAAAGGTAGAAAGAAAGGAAAGGGTAGAAAGAAAGGAAAAGGTAGAAAGAAAGGAAAAGGCAGAAAGAAAGAAAGAGGTAGAAAGAAAGGAAAACTTCAAAAGGTAGAGGCTGCAAAAGCTAAAAAAGAGGTTCCAGTTAAAGCAAAAATTCAGCCTGTTCAACAGAAGGCTGCACCAGCTAAAAAGGTGGTTCCAGCTAAAGCAAAAACTCGGCCTGCTCAACGGAAGGCTGCACCAGGAAAAGGTAGAAAGAAAGGAAAACGTGGAAAGAAAGGAAGAGGTAGAGAGAAAGGAAGACGTAGACAGAAAGGAAAAGGTAGAAAGAAAGGAAACGGTAGAAAAAAAGGAAAAGGTATAAAGAAAGGAAAAGGCAGAAAGAAAGGAAGAGGTAGAAAGAAAGGAAAACTTCAAAAGGTAGAGGCTGCAAAAGCTAAAAAAGAGGTTCCAGTTAAAGCAAAAATTCAGCCTGCTCAACGGAAGGCTGCACCAGCTAAAAAGGTGGTTCCAGCTAAAGCAAAAACTCGGCCTGCTCAACGGAAGGCTGCACCAGGAAAAGGTAGAAAGAAAGGAAAACGTGGAAAGAAAGGAAGAGGTAGAGAGAAAGGAAAAGGTAGAAAGAAAGGAAAGGGTAGAAAGAAAGGAAAAGGTAGAAAGAAAGGAAAAGGCAGAAAGAAAGGAAGTGGTAGAAAGAAAGGAAAACTTCAAAAGGTAGAGGCTGCAAAAGCTAAAAAAGAGGTTCCAGTTAAAGCAAAAATTCAGCCTGTTCAACGGAAGGCTGCACCAGCTAAAAAGGTGGTTCCAGCTAAAGCAAAACCTCGGCCTGCTCAACGGAAGGCTGCACCAGGAAAAGGTAGAAAGAAAGGAAAACTTGGAAAGAAAGGAAGAGGTAGAGAGAAAGGAAGACGTAGACAGAAAGGAAAAGGTAGAAAGAAAGGAAAGGGTAGAAAGAAAGGAAAGGGTAGAAAGAAAGGAAAAGGTAGAAAGAAAGGAACAGGTAGAGAGAAAGGAAGACGTAGAGAGAAAGGAAAACTTCAAAAGGTAGAGGCTGCAAAAGCTAAAAAAGAGGTTCCAGTTAAAGCAAAAATTCAGCCTGTTCAACAGAAGGCTGCACCAGTTGAAGCAGTAAAAGAACCTGGTGGAATTGAAACGGCTACCCTTAATACAGGATGTAAGAAATTTCAGTATAAATTTCAATACAGTTATCTAAATGAAAAAACGTTTGTGTATCAAATT
CAS61_b___ATCAATCTTTGTCTTGATAGTTGTGACTATTTTGCATTGTTTACAGATTCTGGTTCCTCAAAATCCAAATCAAGAAGTCTTAAAGAGATACTCCAGCTTAAGAACAAGAACAGTTTGAGAGATGCTGCTCATTCCAGGGTCCGACGTGCTCCAAAAATAAAAAATAAAAAAAGAAGGGAAAAAAAGAAAAGAAAGGGTAGAAAGAAAGGAAAAGGTAGAAAGAAAGGAAAACGTGGAAAGAAAGGAAAAGGTAGAAAGAAAGGAAAAGGTAGAAAGAAAGGAAAAGGTAGAAAGAAAGGAAAAGGTAGAAAGAAAGGAAAAGGTAGAAAGAAAGGAAAAGGTAGAAAGAAAGGAAAAGGTAGAAAGAAAGGAAGAGGTAGAAAGAAAGGAAAACTTCAAAAGGTAGAGGCTGCAAAAGCTAAAAAAGAGGTTCCAGTTAAAGCAAAAATTCAGCCTGTTCAACAGAAGGCTGCACCAGCTAAAAAGGTGGTTGTTCCAGTTAAAGCAAAAAATCAGCCTGTTCAACGGAAGGCTGCACCAGCAGGAAAAGGTAGAAAGAAAGGAAAACGTGGAAAGAAAGGAAGAGGTAGAGAGAAAGGAAGACGTAGACAGAAAGGAAAAGGTAGAAAGAAAGGAAAGGGTAGAAAGAAAGGAAAAGGTAGAAAGAAAGGAAAAGGCAGAAAGAAAGAAAGAGGTAGAAAGAAAGGAAAACTTCAAAAGGTAGAGGCTGCAAAAGCTAAAAAAGAGGTTCCAGTTAAAGCAAAAATTCAGCCTGTTCAACAGAAGGCTGCACCAGCTAAAAAGGTGGTTCCAGCTAAAGCAAAAACTCGGCCTGCTCAACGGAAGGCTGCACCAGGAAAAGGTAGAAAGAAAGGAAAACGTGGAAAGAAAGGAAGAGGTAGAGAGAAAGGAAGACGTAGACAGAAAGGAAAAGGTAGAAAGAAAGGAAAGGGTAGAAAAAAAGGAAAAGGTATAAAGAAAGGAAAAGGCAGAAAGAAAGGAAGAGGTAGAAAGAAAGGAAAACTTCAAAAGGTAGAGGCTGCAAAAGCTAAAAAAGAGGTTCCAGTTAAAGCAAAAATTCAGCCTGCTCAACGGAAGGCTGCACCAGCTAAAAAGGTGGTTCCAGCTAAAGCAAAAACTCGGCCTGCTCAACGGAAGGCTGCACCAGGAAAAGGTAGAAAGAAAGGAAAACGTGGAAAGAAAGGAAGAGGTAGAGAGAAAGGAAAAGGTAGAAAGAAAGGAAAGGGTAGAAAGAAAGGAAAAGGTAGAAAGAAAGGAAAAGGCAGAAAGAAAGGAAGTGGTAGAAAGAAAGGAAAACTTCAAAAGGTAGAGGCTGCAAAAGCTAAAAAAGAGGTTCCAGTTAAAGCAAAAATTCAGCCTGTTCAACGGAAGGCTGCACCAGCTAAAAAGGTGGTTCCAGCTAAAGCAAAACCTCGGCCTGCTCAACGGAAGGCTGCACCAGGAAAAGGTAGAAAGAAAGGAAAACTTGGAAAGAAAGGAAGAGGTAGAGAGAAAGGAAGACGTAGACAGAAAGGAAAAGGTAGAAAGAAAGGAAAGGGTAGAAAGAAAGGA------------------AAAGGTAGAAAGAAAGGAAGAGGTAGAGAGAAAGGAAGACGTAGAGAGAAAGGAAAACTTCAAAAGGTAGAGGCTGCAAAAGCTAAAAAAGAGGTTCCAGTTAAAGCAAAAATTCAGCCTGTTCAACAGAAGGCTGCACCAGTTGAAGCAGTAAAAGAACCTGGTGGAATTGAAACGGCTACCCTTAATACAGGATGTAAGAAATTTCAGTATAAATTTCAATACAATTATCTAAATGAAAAAACGTTTGTGTATCAAATT
CAS54B_a__ATCAATCTTTGTCTTGATAGTTGTGACTATTTTGCATCGTTTACAGATTCTGGTTCCTCAAAATCCAAATCAAGAAGTCTTAAAGAGATACTCCAGCTTAAGAACAAGAACAGTTTGAGAGATGCTGCTCATTCCAGGGTCCGACGTGCTCCAAAAATAAAAAATAAAAAAAGAAGGGAAAAAAAGAAAAGAAAGGGTAGAAAGAAAGGAAAAGGTAGAAAGAAAGGAAAACGTGGAAAGAAAGGAAAAGGTAGAAAGAAAGGAAAAGGTAGAAAGAAAGGAAAAGGTAGAAAGAAAGGAAAAGGTAGAAAGAAAGGAAAAGGTAGAAAGAAAGGAAAAGGTAGAAAGAAAGGAAAAGGTAGAAAGAAAGGAAGAGGTAGAAAGAAAGGAAAACTTCAAAAGGTAGAGGCTGCAAAAGCTAAAAAAGAGGTTCCAGTTAAAGCAAAAATTCAGCCTGTTCAACAGAAGGCTGCACCAGCTAAAAAGGTGGTTGTTCCAGTTAAAGCAAAAAATCAGCCTGTTCAACGGAAGGCTGCACCAGCAGGAAAAGGTAGAAAGAAAGGAAAACGTGGAAAGAAAGGAAGAGGTAGAGAGAAAGGAAGACGTAGACAGAAAGGAAAAGGTAGAAAGAAAGGAAAGGGTAGAAAGAAAGGAAAAGGTAGAAAGAAAGGAAAAGGCAGAAAGAAAGAAAGAGGTAGAAAGAAAGGAAAACTTCAAAAGGTAGAGGCTGCAAAAGCTAAAAAAGAGGTTCCAGTTAAAGCAAAAATTCAGCCTGTTCAACAGAAGGCTGCACCAGCTAAAAAGGTGGTTCCAGCTAAAGCAAAAACTCGGCCTGCTCAACGGAAGGCTGCACCAGGAAAAGGTAGAAAGAAAGGAAAACGTGGAAAGAAAGGAAGAGGTAGAGAGAAAGGAAGACGTAGACAGAAAGGAAAAGGTAGAAAGAAAGGAAACGGTAGAAAAAAAGGAAAAGGTATAAAGAAAGGAAAAGGCAGAAAGAAAGGAAGAGGTAGAAAGAAAGGAAAACTTCAAAAGGTAGAGGCTGCAAAAGCTAAAAAAGAGGTTCCAGTTAAAGCAAAAATTCAGCCTGCTCAACGGAAGGCTGCACCAGCTAAAAAGGTGGTTCCAGCTAAAGCAAAAACTCGGCCTGCTCAACGGAAGGCTGCACCAGGAAAAGGTAGAAAGAAAGGAAAACGTGGAAAGAAAGGAAGAGGTAGAGAGAAAGGAAAAGGTAGAAAGAAAGGAAAGGGTAGAAAGAAAGGAAAAGGTAGAAAGAAAGGAAAAGGCAGAAAGAAAGGAAGTGGTAGAAAGAAAGGAAAACTTCAAAAGGTAGAGGCTGCAAAAGCTAAAAAAGAGGTTCCAGTTAAAGCAAAAATTCAGCCTGTTCAACGGAAGGCTGCACCAGCTAAAAAGGTGGTTCCAGCTAAAGCAAAACCTCGGCCTGCTCAACGGAAGGCTGCACCAGGAAAAGGTAGAAAGAAAGGAAAACTTGGAAAGAAAGGAAGAGGTAGAGAGAAAGGAAGACGTAGACAGAAAGGAAAAGGTAGAAAGAAAGGAAAGGGTAGAAAGAAAGGAAAGGGTAGAAAGAAAGGAAAAGGTAGAAAGAAAGGAACAGGTAGAGAGAAAGGAAGACGTAGAGAGAAAGGAAAACTTCAAAAGGTAGAGGCTGCAAAAGCTAAAAAAGAGGTTCCAGTTAAAGCAAAAATTCAGCCTGTTCAACAGAAGGCTGCACCAGTTGAAGCAGTAAAAGAACCTGGTGGAATTGAAACGGCTACCCTTAATACAGGATGTAAGAAATTTCAGTATAAATTTCAATACAGTTATCTAAATGAAAAAACGTTTGTGTATCAAATA
